# Supplementary material for: Identifying enhancer properties associated with genetic risk for complex traits using regulome-wide association studies
Source: PLoS Comput Biol. 2022 Sep 7;18(9):e1010430. doi: 10.1371/journal.pcbi.1010430 (PMC9484640; doi:10.1371/journal.pcbi.1010430)
Supplement: S3 Table — Sample names are as described in the ROADMAP epigenomics project integrative analysis portal: https://egg2.wustl.edu/roadmap/web_portal/meta.html. (ZIP) [file pcbi.1010430.s010.zip › supplemental_table3/E042blood_sig_enhancers05.gcov.out]

GENE      CHR      START       STOP  NSNPS  NPARAM       N        ZSTAT            P
enh34618    1    1169200    1170200      4       1  150064       1.9904     0.023272
enh34619    1    1172400    1173400      1       1  150064       2.0969        0.018
enh34677    1    1706100    1707100      4       2  150064       2.1726     0.014906
enh34696    1    1837400    1838400      2       1  150064       1.7009     0.044484
enh34698    1    1841100    1842100      3       1  150064       2.0797     0.018775
enh34708    1    2046300    2047300      3       1  150064       1.7997     0.035957
enh34709    1    2057800    2058800      2       1  150064       2.6994    0.0034735
enh34710    1    2063200    2064200      1       1  150064       2.0727       0.0191
enh34711    1    2065400    2066400      3       1  150064       3.2007    0.0006855
enh34712    1    2068500    2069500      3       1  150064       3.1517   0.00081165
enh34713    1    2070900    2071900      5       2  150064       3.2169   0.00064792
enh34714    1    2079300    2080300      1       1  150064       3.2266    0.0006264
enh34715    1    2084000    2085000      1       1  150064       2.6927     0.003544
enh34721    1    2126800    2127800      2       1  150064       2.5265    0.0057606
enh34725    1    2137200    2138200      2       1  150064       2.3226       0.0101
enh34734    1    2181900    2182900      4       2  150064        1.749     0.040148
enh34743    1    2233800    2234800      3       1  150064       1.8512      0.03207
enh34754    1    2398500    2399500      6       3  150064       4.9121    4.505e-07
enh34756    1    2427200    2428200      3       1  150064       1.7051     0.044086
enh34767    1    2519400    2520400      1       1  150064       2.8421     0.002241
enh34768    1    2523000    2524000     13       2  150064        3.086    0.0010143
enh34769    1    2524000    2525000      7       1  150064       3.0401    0.0011826
enh34770    1    2542200    2543200      1       1  150064       2.6463     0.004069
enh34771    1    2554000    2555000      4       2  150064       3.0552    0.0011244
enh34772    1    2571400    2572400      2       1  150064       2.8339    0.0022993
enh34830    1    5449000    5450000      1       1  150064       1.6795      0.04653
enh34855    1    6260200    6261200      1       1  150064       1.7453      0.04047
enh34856    1    6264400    6265400      3       2  150064         2.25     0.012223
enh34868    1    6519000    6520000      1       1  150064       2.8837     0.001965
enh34869    1    6523400    6524400      4       1  150064       2.0703     0.019214
enh34870    1    6526400    6527400      5       2  150064       3.0761    0.0010486
enh34871    1    6531800    6532800      2       1  150064       2.2622     0.011844
enh34874    1    6552100    6553100      3       1  150064       1.9459     0.025835
enh34885    1    6644700    6645700      1       1  150064       3.4842    0.0002468
enh34891    1    6675600    6676600      3       1  150064       2.1533     0.015649
enh34892    1    6676300    6677300      2       1  150064       3.3689   0.00037737
enh34893    1    6684200    6685200      2       1  150064       2.1264     0.016733
enh34896    1    6716800    6717800      4       2  150064       2.8901    0.0019255
enh34897    1    6759600    6760600      3       1  150064        3.954   3.8435e-05
enh34899    1    6847100    6848100      3       1  150064       1.7795     0.037581
enh34901    1    6851000    6852000      4       2  150064       1.8562     0.031711
enh34922    1    7841800    7842800      3       2  150064       1.7482     0.040219
enh34931    1    8003000    8004000      2       1  150064       2.0947     0.018098
enh34950    1    8374000    8375000      3       2  150064        4.624   1.8821e-06
enh34951    1    8377100    8378100      1       1  150064       3.5064    0.0002271
enh34953    1    8427200    8428200      1       1  150064       2.9348     0.001669
enh34955    1    8431200    8432200      4       2  150064       5.2959   5.9221e-08
enh34957    1    8436100    8437100      4       2  150064       4.3432   7.0227e-06
enh34958    1    8439400    8440400      2       1  150064       4.8415   6.4436e-07
enh34960    1    8444400    8445400      2       1  150064       4.8974   4.8548e-07
enh34961    1    8446800    8447800      3       1  150064       5.1215   1.5158e-07
enh34962    1    8452200    8453200      1       1  150064       5.5087    1.807e-08
enh34966    1    8464500    8465500      2       1  150064       4.6602   1.5796e-06
enh34967    1    8466800    8467800      3       2  150064       4.5486   2.6996e-06
enh34971    1    8488300    8489300      1       1  150064       5.7199     5.33e-09
enh34974    1    8515400    8516400      3       2  150064       3.0973   0.00097638
enh34979    1    8556100    8557100      2       1  150064       2.3078     0.010506
enh34982    1    8579400    8580400      1       1  150064        2.594     0.004744
enh34985    1    8600000    8601000      2       1  150064       2.4961    0.0062787
enh34988    1    8615000    8616000      1       1  150064        3.125    0.0008889
enh34989    1    8621000    8622000      1       1  150064       2.5716     0.005062
enh34990    1    8654500    8655500      4       2  150064       2.2861     0.011123
enh34991    1    8663000    8664000      3       1  150064       2.8042    0.0025223
enh34994    1    8691600    8692600      1       1  150064        2.875      0.00202
enh34995    1    8707600    8708600      2       1  150064       2.9453    0.0016132
enh34997    1    8721600    8722600      1       1  150064       2.2886      0.01105
enh34998    1    8725200    8726200      2       1  150064        2.471    0.0067368
enh34999    1    8728000    8729000      3       1  150064       1.7973     0.036148
enh35000    1    8730100    8731100      3       2  150064       2.5074    0.0060804
enh35006    1    8771800    8772800      1       1  150064       1.8001      0.03592
enh35007    1    8772800    8773800      2       1  150064       2.4944    0.0063093
enh35017    1    8959500    8960500      4       2  150064       2.2143     0.013406
enh35020    1    8986100    8987100      2       1  150064       1.7381     0.041096
enh35022    1    8999300    9000300      7       3  150064       3.0437    0.0011682
enh35047    1    9326700    9327700      4       2  150064       1.9922     0.023176
enh35050    1    9346000    9347000      4       2  150064       2.0073     0.022359
enh35059    1    9427900    9428900      3       2  150064       2.2137     0.013426
enh35132    1    9960200    9961200      1       1  150064       1.9806      0.02382
enh35153    1   10367700   10368700      3       1  150064       1.7143     0.043237
enh35191    1   11118000   11119000      2       1  150064       1.7327     0.041571
enh35207    1   11351500   11352500      2       1  150064       1.8014     0.035822
enh35226    1   11716400   11717400      6       2  150064       1.6739     0.047073
enh35259    1   12107000   12108000      1       1  150064       3.1955    0.0006979
enh35260    1   12111900   12112900      2       1  150064       2.0047     0.022498
enh35262    1   12128400   12129400      3       2  150064       2.2248     0.013046
enh35263    1   12129700   12130700      3       1  150064       2.8273     0.002347
enh35266    1   12147100   12148100      3       2  150064       2.2788     0.011338
enh35322    1   14034600   14035600      4       2  150064       1.9076     0.028222
enh35327    1   14050800   14051800      3       2  150064       2.0983     0.017938
enh35333    1   14074200   14075200      2       1  150064       1.6562     0.048838
enh35422    1   16352800   16353800      5       3  150064       2.0835     0.018603
enh35441    1   16542100   16543100      5       2  150064       1.9718     0.024318
enh35444    1   16564100   16565100      2       1  150064       2.7283    0.0031827
enh35445    1   16570400   16571400      1       1  150064        2.126      0.01675
enh35447    1   16592600   16593600      3       1  150064       2.1759      0.01478
enh35448    1   16594200   16595200      2       1  150064       1.6956     0.044977
enh35451    1   16662400   16663400      1       1  150064       2.0898      0.01832
enh35453    1   16679500   16680500      1       1  150064       2.0801      0.01876
enh35456    1   16697200   16698200      2       1  150064       1.6637     0.048085
enh35457    1   16698800   16699800      2       1  150064       1.7669     0.038622
enh35458    1   16703500   16704500      1       1  150064       1.8561      0.03172
enh35460    1   16711200   16712200      3       1  150064       1.7799     0.037547
enh35461    1   16714400   16715400      2       1  150064       1.7653      0.03876
enh35469    1   16824200   16825200      3       1  150064       1.8836     0.029809
enh35470    1   16826300   16827300      3       1  150064        2.091     0.018265
enh35494    1   17287700   17288700      3       2  150064       1.8156     0.034716
enh35497    1   17372000   17373000      6       1  150064       2.4293    0.0075639
enh35498    1   17374000   17375000      6       2  150064        2.418    0.0078027
enh35499    1   17378300   17379300      2       1  150064       2.7791    0.0027255
enh35554    1   19639900   19640900      5       3  150064       1.6512     0.049344
enh35555    1   19641600   19642600      4       2  150064       1.8414     0.032783
enh35590    1   19835200   19836200      4       2  150064        2.021     0.021641
enh35591    1   19845000   19846000      4       2  150064       1.8828     0.029861
enh35599    1   19939200   19940200      1       1  150064       1.7696       0.0384
enh35630    1   20819800   20820800      1       1  150064       1.7361      0.04127
enh35643    1   21059900   21060900      1       1  150064       2.8655     0.002082
enh35646    1   21114400   21115400      3       1  150064       2.8778    0.0020023
enh35649    1   21416800   21417800      2       1  150064       2.7388    0.0030831
enh35652    1   21500200   21501200      2       1  150064       2.3653    0.0090067
enh35654    1   21521300   21522300      1       1  150064       1.7381       0.0411
enh35698    1   22087800   22088800      4       2  150064       2.1282     0.016662
enh35699    1   22089200   22090200      5       2  150064       1.7174     0.042958
enh35701    1   22096900   22097900      7       3  150064       2.3658    0.0089957
enh35702    1   22100100   22101100      5       3  150064       3.1616   0.00078465
enh35704    1   22104900   22105900      7       3  150064       2.2562     0.012029
enh35715    1   22349300   22350300      3       2  150064       2.4102    0.0079729
enh35716    1   22353500   22354500     11       3  150064       2.9863    0.0014117
enh35717    1   22354600   22355600      5       2  150064       2.7966    0.0025818
enh35719    1   22360200   22361200     15       1  150064        1.721     0.042624
enh35721    1   22369300   22370300      1       1  150064       3.2129     0.000657
enh35722    1   22374700   22375700      2       1  150064       3.2572   0.00056259
enh35723    1   22377900   22378900      4       2  150064       2.2292     0.012899
enh35728    1   22390700   22391700      6       3  150064       1.7655     0.038737
enh35730    1   22405200   22406200      3       2  150064       2.0976      0.01797
enh35731    1   22412100   22413100      2       1  150064       2.6649     0.003851
enh35732    1   22418200   22419200      1       1  150064       1.7696       0.0384
enh35734    1   22430400   22431400      4       2  150064       2.7173    0.0032906
enh35756    1   23438200   23439200      1       1  150064       2.0492      0.02022
enh35812    1   24106300   24107300      1       1  150064       1.6674      0.04772
enh35844    1   24677700   24678700      2       1  150064       1.6658     0.047881
enh35845    1   24691600   24692600      2       1  150064       2.1172      0.01712
enh35847    1   24717300   24718300      5       2  150064       1.7514     0.039939
enh35848    1   24719300   24720300      2       1  150064       2.4106    0.0079635
enh35851    1   24745000   24746000      4       2  150064       2.1968     0.014018
enh35854    1   24753500   24754500      3       2  150064       1.7739     0.038039
enh35864    1   24810600   24811600      3       1  150064       2.4448    0.0072467
enh35866    1   24818200   24819200      1       1  150064       2.2907      0.01099
enh35867    1   24826000   24827000      1       1  150064       2.3138      0.01034
enh35868    1   24840500   24841500      3       1  150064       2.4443    0.0072566
enh35869    1   24847300   24848300      2       1  150064       2.0147      0.02197
enh35871    1   24853900   24854900      3       1  150064       2.6469    0.0040614
enh35875    1   24867100   24868100      6       2  150064       2.8995    0.0018685
enh35876    1   24871500   24872500      5       2  150064       3.1187   0.00090822
enh35879    1   24967300   24968300      3       2  150064       2.0714      0.01916
enh36052    1   26700600   26701600      3       1  150064       1.6468     0.049797
enh36075    1   26881700   26882700      2       1  150064       1.8363     0.033157
enh36086    1   27017000   27018000      1       1  150064       2.4913     0.006363
enh36089    1   27034400   27035400      4       2  150064       2.7756    0.0027553
enh36091    1   27053600   27054600      2       1  150064        1.943      0.02601
enh36094    1   27061800   27062800      1       1  150064       2.7143     0.003321
enh36095    1   27063300   27064300      1       1  150064        2.708     0.003385
enh36096    1   27064700   27065700      1       1  150064       2.7089     0.003375
enh36097    1   27067900   27068900      2       1  150064       2.3583    0.0091803
enh36098    1   27073300   27074300      1       1  150064       2.7082     0.003382
enh36100    1   27093900   27094900      1       1  150064       2.0566      0.01986
enh36101    1   27097800   27098800      1       1  150064       2.7473     0.003004
enh36102    1   27107600   27108600      2       1  150064       2.5911    0.0047833
enh36104    1   27117600   27118600      1       1  150064       2.6875     0.003599
enh36105    1   27123800   27124800      2       1  150064       2.0149     0.021956
enh36108    1   27146600   27147600      1       1  150064       2.1783      0.01469
enh36112    1   27161000   27162000      1       1  150064       1.8565      0.03169
enh36116    1   27175300   27176300      1       1  150064       2.4217     0.007724
enh36119    1   27204000   27205000      1       1  150064       2.0777      0.01887
enh36120    1   27213300   27214300      3       1  150064       2.4157    0.0078529
enh36121    1   27214500   27215500      1       1  150064       2.4794      0.00658
enh36125    1   27246800   27247800      1       1  150064       2.5268     0.005756
enh36126    1   27249900   27250900      1       1  150064        2.512     0.006003
enh36132    1   27425900   27426900      2       1  150064       2.1437     0.016027
enh36138    1   27466400   27467400      1       1  150064       1.6802      0.04646
enh36155    1   27666200   27667200      5       3  150064        2.244     0.012418
enh36161    1   27685000   27686000      1       1  150064       1.7819      0.03738
enh36164    1   27693700   27694700      1       1  150064       1.8301      0.03362
enh36165    1   27695500   27696500      1       1  150064       2.9448     0.001616
enh36209    1   27924300   27925300      2       1  150064       1.7612     0.039101
enh36211    1   27932400   27933400      1       1  150064       2.0323      0.02106
enh36215    1   27952200   27953200      1       1  150064       1.9491      0.02564
enh36216    1   27955000   27956000      2       1  150064        1.664     0.048061
enh36219    1   27957800   27958800      7       3  150064       1.8081     0.035298
enh36222    1   27970100   27971100      2       1  150064       1.7707     0.038307
enh36234    1   28110700   28111700      2       1  150064       2.2493     0.012248
enh36247    1   28217000   28218000      2       1  150064        1.694     0.045131
enh36268    1   28499300   28500300      2       1  150064       3.6693   0.00012161
enh36280    1   28575700   28576700      2       1  150064       1.7769     0.037792
enh36282    1   28588000   28589000      2       1  150064       2.6132    0.0044846
enh36288    1   28697900   28698900      2       1  150064       1.9834     0.023663
enh36290    1   28736200   28737200      7       2  150064       2.3137     0.010342
enh36291    1   28743700   28744700      3       1  150064       2.0259     0.021387
enh36293    1   28765400   28766400      1       1  150064       2.3988     0.008225
enh36295    1   28781800   28782800      2       1  150064       1.8159     0.034693
enh36297    1   28837700   28838700      4       2  150064       3.0434    0.0011697
enh36300    1   28845600   28846600      1       1  150064       2.4689     0.006776
enh36301    1   28878000   28879000      1       1  150064       2.8194     0.002406
enh36305    1   28918000   28919000      1       1  150064       1.8519      0.03202
enh36306    1   28966700   28967700      2       1  150064       1.8343     0.033303
enh36307    1   28971000   28972000      1       1  150064       2.3123      0.01038
enh36308    1   28973500   28974500      2       1  150064       2.0484     0.020261
enh36321    1   29210900   29211900      3       2  150064       2.8059    0.0025088
enh36326    1   29248600   29249600      2       1  150064       2.7158    0.0033057
enh36327    1   29250900   29251900      2       1  150064       3.3626   0.00038607
enh36330    1   29266500   29267500      3       2  150064       2.8796    0.0019908
enh36335    1   29281900   29282900      1       1  150064       2.0212      0.02163
enh36340    1   29311600   29312600      1       1  150064       3.5343    0.0002044
enh36353    1   29555800   29556800      3       1  150064       2.0326     0.021045
enh36354    1   29557600   29558600      3       1  150064       2.1232     0.016867
enh36366    1   31211200   31212200      1       1  150064       2.1168      0.01714
enh36376    1   31341600   31342600      1       1  150064       1.8475      0.03234
enh36378    1   31449400   31450400      1       1  150064       1.7721      0.03819
enh36390    1   31771400   31772400      1       1  150064       3.6304    0.0001415
enh36391    1   31772600   31773600      3       2  150064       3.7093   0.00010391
enh36392    1   31845100   31846100      3       2  150064       2.0867     0.018456
enh36393    1   31846500   31847500      2       1  150064        1.886     0.029645
enh36394    1   31866800   31867800      4       1  150064       2.8658    0.0020799
enh36395    1   31867600   31868600      2       1  150064       2.8315    0.0023167
enh36419    1   32313000   32314000      3       2  150064       1.6671     0.047745
enh36433    1   32411200   32412200      2       1  150064       2.0879     0.018402
enh36476    1   32707600   32708600      3       1  150064       1.7063     0.043974
enh36477    1   32711700   32712700      3       1  150064       1.7052     0.044077
enh36493    1   32810800   32811800      1       1  150064        2.932     0.001684
enh36522    1   33267500   33268500      3       2  150064       1.8228      0.03417
enh36537    1   33483800   33484800      1       1  150064       2.2963      0.01083
enh36544    1   33502600   33503600      2       1  150064       1.8687     0.030829
enh36558    1   33737400   33738400      3       2  150064        1.645     0.049989
enh36560    1   33760700   33761700      4       2  150064       1.8675     0.030913
enh36562    1   33766000   33767000      3       2  150064       2.3437    0.0095463
enh36568    1   33811400   33812400      1       1  150064       1.7861      0.03704
enh36576    1   33936200   33937200      3       1  150064       1.7455     0.040446
enh36581    1   35318300   35319300      4       2  150064       1.8872     0.029566
enh36582    1   35322900   35323900      4       2  150064        1.898     0.028849
enh36597    1   35586000   35587000      2       1  150064       1.7055      0.04405
enh36598    1   35611500   35612500      2       1  150064       1.8724     0.030576
enh36599    1   35647800   35648800      2       1  150064       3.4701   0.00026011
enh36613    1   35896600   35897600      2       1  150064       1.9477     0.025726
enh36636    1   36038300   36039300      1       1  150064       3.8032    7.142e-05
enh36640    1   36101700   36102700      1       1  150064       1.7839      0.03722
enh36646    1   36242400   36243400      2       1  150064       3.2726   0.00053288
enh36648    1   36269600   36270600      1       1  150064       3.3702    0.0003756
enh36650    1   36276000   36277000      1       1  150064       1.7772      0.03777
enh36656    1   36401400   36402400      3       2  150064       2.5871    0.0048389
enh36659    1   36412600   36413600      3       1  150064       3.3005   0.00048265
enh36660    1   36553200   36554200      1       1  150064       3.1405    0.0008432
enh36661    1   36555900   36556900      1       1  150064       3.6172    0.0001489
enh36662    1   36565000   36566000      6       2  150064       2.3137     0.010343
enh36663    1   36574200   36575200      2       1  150064         1.76     0.039204
enh36665    1   36592000   36593000      4       2  150064       3.5271   0.00021004
enh36666    1   36605700   36606700      1       1  150064       3.1162     0.000916
enh36667    1   36607600   36608600      2       1  150064       3.3975   0.00034006
enh36669    1   36612700   36613700      2       1  150064       3.3903    0.0003491
enh36673    1   36633800   36634800      3       2  150064       4.2441   1.0974e-05
enh36674    1   36634900   36635900      2       1  150064       3.7511   8.8027e-05
enh36677    1   36653200   36654200      4       2  150064       2.5472    0.0054291
enh36746    1   38271100   38272100      5       2  150064       2.2362     0.012668
enh36748    1   38275200   38276200      1       1  150064        3.469    0.0002612
enh36756    1   38322600   38323600      1       1  150064       3.1702    0.0007616
enh36757    1   38349000   38350000      2       1  150064       2.6212    0.0043812
enh36758    1   38388300   38389300      2       1  150064       1.9326     0.026641
enh36761    1   38395300   38396300      5       2  150064       2.8028     0.002533
enh36763    1   38411400   38412400      6       4  150064       2.4327    0.0074928
enh36765    1   38453100   38454100      1       1  150064        2.104      0.01769
enh36779    1   39313200   39314200      3       2  150064       1.9752     0.024123
enh36788    1   39464000   39465000      2       1  150064       2.1193     0.017033
enh36789    1   39468200   39469200      2       1  150064       2.2602     0.011905
enh36790    1   39490600   39491600      2       1  150064       1.8507     0.032107
enh36791    1   39493400   39494400      4       2  150064         1.83     0.033624
enh36794    1   39505100   39506100      5       1  150064       2.1919     0.014192
enh36795    1   39516400   39517400      4       2  150064        2.238      0.01261
enh36799    1   39568600   39569600      2       1  150064       1.8402     0.032873
enh36804    1   39648400   39649400      2       1  150064       1.8156     0.034712
enh36805    1   39650400   39651400      1       1  150064       1.7696       0.0384
enh36806    1   39651900   39652900      2       1  150064       1.9017     0.028608
enh36813    1   39668700   39669700      2       1  150064       1.7404     0.040897
enh36839    1   39862400   39863400      3       2  150064       1.9221       0.0273
enh36845    1   39974700   39975700      5       3  150064       2.0765     0.018926
enh36846    1   39991200   39992200      3       1  150064       2.5327    0.0056586
enh36866    1   40341300   40342300      1       1  150064       1.8639      0.03117
enh36870    1   40385000   40386000      4       2  150064       3.5465    0.0001952
enh36923    1   40864100   40865100      3       2  150064        2.095     0.018086
enh36926    1   40876400   40877400      4       2  150064       3.1374   0.00085219
enh36931    1   40973100   40974100      3       2  150064       1.7554     0.039594
enh36934    1   40998200   40999200      3       2  150064       1.9022     0.028572
enh36940    1   41155400   41156400      3       2  150064       3.1215   0.00089971
enh36941    1   41160500   41161500      2       1  150064       2.7493    0.0029861
enh36943    1   41166400   41167400      3       2  150064       2.0087     0.022282
enh36944    1   41169500   41170500      6       2  150064       2.6329    0.0042328
enh36949    1   41179000   41180000      3       2  150064       2.5635    0.0051813
enh36951    1   41183000   41184000      2       1  150064       2.8867    0.0019466
enh36963    1   41274700   41275700      6       2  150064       3.1941   0.00070143
enh36974    1   41449300   41450300      5       2  150064       1.8721     0.030596
enh36976    1   41469100   41470100      3       2  150064       2.6594    0.0039144
enh37090    1   43416100   43417100      5       2  150064       2.8117    0.0024641
enh37091    1   43419500   43420500      3       2  150064       2.1424      0.01608
enh37104    1   43739800   43740800      4       2  150064       1.8094     0.035197
enh37109    1   43825500   43826500      3       2  150064       3.7678   8.2356e-05
enh37110    1   43830700   43831700      2       1  150064       1.9653     0.024692
enh37113    1   43856500   43857500      3       1  150064       3.6146   0.00015038
enh37114    1   43888500   43889500      1       1  150064       3.5791    0.0001724
enh37115    1   43920100   43921100      3       2  150064       4.1734   1.5006e-05
enh37116    1   44015500   44016500      3       1  150064       2.0885     0.018378
enh37118    1   44031600   44032600      3       2  150064       3.2668   0.00054392
enh37119    1   44040500   44041500      2       1  150064       3.2223   0.00063573
enh37120    1   44114300   44115300      5       2  150064       4.0012   3.1507e-05
enh37121    1   44118300   44119300      3       1  150064       2.3334    0.0098147
enh37124    1   44255300   44256300      1       1  150064       2.9852     0.001417
enh37125    1   44296400   44297400      2       1  150064       3.9022   4.7662e-05
enh37126    1   44299800   44300800      2       1  150064       2.7912    0.0026254
enh37127    1   44318700   44319700      2       1  150064        3.435   0.00029627
enh37128    1   44344300   44345300      2       1  150064       3.9801   3.4443e-05
enh37130    1   44413900   44414900      5       2  150064       3.6271    0.0001433
enh37133    1   44439100   44440100      2       1  150064       1.9816     0.023762
enh37134    1   44442800   44443800      5       2  150064       2.5588    0.0052521
enh37135    1   44446200   44447200      4       2  150064       1.9799      0.02386
enh37136    1   44456000   44457000      1       1  150064       2.0898      0.01832
enh37142    1   44677600   44678600      1       1  150064       2.7892     0.002642
enh37143    1   44680000   44681000      1       1  150064       2.3252      0.01003
enh37153    1   45060300   45061300      2       1  150064       1.7146     0.043208
enh37163    1   45184700   45185700      1       1  150064       1.8209      0.03431
enh37267    1   46987600   46988600      1       1  150064       1.7331      0.04154
enh37271    1   47015100   47016100      3       2  150064       1.9002     0.028706
enh37291    1   47797900   47798900      2       1  150064       1.9259     0.027059
enh37298    1   48324400   48325400      2       1  150064       2.1084       0.0175
enh37303    1   50916900   50917900      4       2  150064       1.9096     0.028095
enh37308    1   51382800   51383800      1       1  150064       2.4746      0.00667
enh37325    1   51633600   51634600      4       2  150064       2.2826     0.011228
enh37340    1   51733100   51734100      2       1  150064       1.7671     0.038602
enh37356    1   51981300   51982300      8       3  150064       1.7506     0.040007
enh37357    1   51985800   51986800      3       1  150064       1.9132     0.027861
enh37361    1   52029300   52030300      1       1  150064       1.8693      0.03079
enh37401    1   52988900   52989900      2       1  150064        2.073     0.019085
enh37439    1   53661200   53662200      1       1  150064       2.0792       0.0188
enh37441    1   53665000   53666000      2       1  150064       1.7556     0.039581
enh37442    1   53684400   53685400      1       1  150064       2.2179      0.01328
enh37444    1   53702100   53703100      4       2  150064       2.5829    0.0048987
enh37447    1   53760100   53761100      3       2  150064        3.057    0.0011178
enh37448    1   53771700   53772700      4       2  150064       2.1252     0.016783
enh37472    1   54451400   54452400      2       1  150064       2.2663     0.011717
enh37480    1   54667400   54668400      1       1  150064       2.2007      0.01388
enh37481    1   54695600   54696600      1       1  150064       2.1102      0.01742
enh37498    1   54787500   54788500      1       1  150064       2.0393      0.02071
enh37503    1   54800900   54801900      1       1  150064       2.3764     0.008741
enh37512    1   54827900   54828900      3       1  150064       1.8668     0.030963
enh37514    1   54839300   54840300      4       2  150064       1.7165     0.043034
enh37515    1   54844900   54845900      5       2  150064       1.7986     0.036041
enh37556    1   55612200   55613200      1       1  150064       2.1827      0.01453
enh37589    1   59165800   59166800      2       1  150064       2.3789    0.0086815
enh37598    1   59323900   59324900      4       2  150064       1.9851     0.023568
enh37619    1   59612600   59613600      3       1  150064       1.7397     0.040958
enh37689    1   65235300   65236300      4       2  150064       1.7729     0.038123
enh37692    1   65294200   65295200      3       2  150064       2.4033     0.008123
enh37699    1   65383500   65384500      3       2  150064       2.4738    0.0066834
enh37701    1   65391800   65392800      3       1  150064       2.8142    0.0024451
enh37702    1   65400300   65401300      3       2  150064       3.3548   0.00039706
enh37704    1   65412200   65413200      3       2  150064       2.4095    0.0079872
enh37706    1   65424200   65425200      3       1  150064       2.3492     0.009407
enh37716    1   65527100   65528100      1       1  150064         2.06       0.0197
enh37725    1   66082100   66083100      4       2  150064       1.9706     0.024383
enh37726    1   66153200   66154200      5       2  150064       2.7778    0.0027366
enh37727    1   66277300   66278300      2       1  150064       2.2327     0.012785
enh37742    1   66731500   66732500      2       1  150064       2.3938    0.0083366
enh37743    1   66738400   66739400      3       1  150064       2.4017    0.0081602
enh37745    1   66756700   66757700      3       1  150064       2.1281     0.016665
enh37747    1   66765600   66766600      5       1  150064       2.1653     0.015182
enh37764    1   66903400   66904400      3       1  150064       2.6641    0.0038593
enh37765    1   66910100   66911100      3       2  150064         1.89     0.029382
enh37805    1   67801400   67802400      3       1  150064       1.6764     0.046831
enh37809    1   67889300   67890300      2       1  150064       1.8366     0.033138
enh37821    1   68166100   68167100      4       2  150064       1.9657     0.024668
enh37822    1   68188900   68189900      1       1  150064       1.9403      0.02617
enh37875    1   76976700   76977700      2       1  150064       2.1659     0.015161
enh37908    1   78107800   78108800      1       1  150064       1.8582      0.03157
enh37918    1   78134600   78135600      3       2  150064       2.3802     0.008651
enh37935    1   78353200   78354200      9       4  150064       2.5601    0.0052325
enh37936    1   78392900   78393900      1       1  150064       1.8534      0.03191
enh37939    1   78425500   78426500      4       2  150064       1.8243     0.034057
enh37942    1   78446600   78447600      1       1  150064        2.645     0.004084
enh37955    1   79114500   79115500      1       1  150064       2.3844     0.008554
enh37961    1   84048900   84049900      4       2  150064       2.5368     0.005594
enh37966    1   84542300   84543300      1       1  150064       1.8123      0.03497
enh37968    1   84556800   84557800      1       1  150064       1.8547      0.03182
enh37969    1   84600600   84601600      1       1  150064       1.9241      0.02717
enh37973    1   84624300   84625300      2       1  150064       1.7474     0.040288
enh37975    1   84627400   84628400      1       1  150064       1.8787      0.03014
enh37978    1   84639500   84640500      1       1  150064        1.923      0.02724
enh37981    1   84678100   84679100      2       1  150064       1.7323     0.041611
enh37985    1   84767000   84768000      1       1  150064        1.807      0.03538
enh37992    1   84966500   84967500      3       2  150064       2.3468    0.0094689
enh38005    1   85218800   85219800      4       1  150064        1.818     0.034532
enh38010    1   85319800   85320800      3       1  150064       2.2982     0.010774
enh38018    1   85425000   85426000      3       2  150064       2.0608     0.019659
enh38021    1   85439300   85440300      6       2  150064       2.1424     0.016081
enh38022    1   85440000   85441000      4       2  150064       2.0757     0.018961
enh38023    1   85440400   85441400      3       1  150064       2.1624     0.015293
enh38026    1   85464700   85465700      5       1  150064        2.027     0.021332
enh38039    1   85737600   85738600      7       4  150064       1.6499      0.04948
enh38148    1   89777100   89778100      2       1  150064       2.6612    0.0038928
enh38149    1   89790600   89791600      5       3  150064       2.1537     0.015633
enh38152    1   89828700   89829700      2       1  150064       1.8371     0.033094
enh38186    1   90132600   90133600      2       1  150064         2.09     0.018307
enh38194    1   90157600   90158600      2       1  150064       2.2254     0.013027
enh38203    1   90204100   90205100      1       1  150064       1.7364      0.04125
enh38211    1   90270100   90271100      5       2  150064       1.9993     0.022786
enh38214    1   90307600   90308600      3       2  150064       2.4101    0.0079752
enh38219    1   90321600   90322600      5       3  150064       2.0262     0.021373
enh38235    1   91388600   91389600      1       1  150064       2.1654      0.01518
enh38239    1   91401400   91402400      3       2  150064       1.7197     0.042744
enh38242    1   91414900   91415900      2       1  150064       2.0221     0.021583
enh38244    1   91418000   91419000      1       1  150064       2.1335      0.01644
enh38246    1   91423100   91424100      2       1  150064       1.9565     0.025204
enh38248    1   91427900   91428900      4       2  150064       2.1388     0.016224
enh38249    1   91434800   91435800      1       1  150064       1.9934      0.02311
enh38250    1   91448800   91449800      2       1  150064       2.4807    0.0065562
enh38251    1   91450000   91451000      1       1  150064       2.7119     0.003345
enh38257    1   91470300   91471300      3       1  150064       2.5077     0.006076
enh38259    1   91475300   91476300      4       1  150064        2.026     0.021381
enh38261    1   91488500   91489500      2       1  150064        2.464    0.0068702
enh38265    1   91965200   91966200      3       2  150064       2.3068     0.010532
enh38279    1   92098600   92099600      3       2  150064       2.8397    0.0022578
enh38280    1   92112300   92113300      3       2  150064       1.9386     0.026274
enh38318    1   92765700   92766700      4       2  150064       2.8423    0.0022392
enh38319    1   92766200   92767200      3       2  150064       1.8755     0.030364
enh38324    1   92831400   92832400      4       2  150064       2.5807    0.0049295
enh38328    1   92930500   92931500      3       2  150064       2.5219    0.0058364
enh38329    1   92941800   92942800      2       1  150064       3.1959   0.00069705
enh38330    1   92953100   92954100      1       1  150064       2.0676      0.01934
enh38331    1   92955800   92956800      2       1  150064       1.6579     0.048666
enh38332    1   92960600   92961600      2       1  150064       1.8883     0.029496
enh38333    1   92969800   92970800      2       1  150064       3.2028   0.00068054
enh38335    1   93016400   93017400      3       1  150064       2.1289     0.016632
enh38346    1   93319500   93320500      2       1  150064       2.1632     0.015261
enh38354    1   93369000   93370000      1       1  150064       1.7266      0.04212
enh38356    1   93378000   93379000      2       1  150064       1.7217      0.04256
enh38357    1   93395100   93396100      1       1  150064       1.6959      0.04495
enh38358    1   93400700   93401700      3       1  150064        1.798     0.036085
enh38363    1   93415000   93416000      1       1  150064       1.8291      0.03369
enh38365    1   93421400   93422400      2       1  150064       2.3225     0.010102
enh38366    1   93423800   93424800      1       1  150064       1.7987      0.03603
enh38372    1   93459000   93460000      1       1  150064       2.0825      0.01865
enh38375    1   93508400   93509400      3       2  150064       2.1797     0.014638
enh38414    1   94233300   94234300      1       1  150064       1.8102      0.03513
enh38442    1   95348800   95349800      4       2  150064        2.534    0.0056383
enh38446    1   95459700   95460700      2       1  150064       1.8498     0.032171
enh38447    1   95508500   95509500      8       2  150064       1.8966     0.028941
enh38450    1   95698200   95699200      5       3  150064       1.8727     0.030558
enh38453    1   97186100   97187100      5       3  150064       2.0723      0.01912
enh38454    1   97189700   97190700      5       2  150064       3.8273   6.4774e-05
enh38456    1   97205300   97206300      6       2  150064       2.2434     0.012437
enh38457    1   97206500   97207500      3       1  150064       2.4378    0.0073895
enh38458    1   97209000   97210000      2       1  150064       2.3336     0.009809
enh38460    1   97213200   97214200      2       1  150064       2.1013     0.017805
enh38461    1   97214900   97215900      2       1  150064       3.1726   0.00075543
enh38462    1   98096300   98097300      1       1  150064       2.5085     0.006062
enh38464    1   98329900   98330900      1       1  150064       5.8004    3.307e-09
enh38465    1   98351900   98352900      2       1  150064       5.4671   2.2872e-08
enh38466    1   98366000   98367000      2       1  150064       2.4364     0.007418
enh38468    1   98369400   98370400      3       1  150064       5.6293   9.0464e-09
enh38469    1   98370800   98371800      4       2  150064       5.4629   2.3425e-08
enh38471    1   98376600   98377600      1       1  150064       6.0414    7.639e-10
enh38472    1   98377700   98378700      2       1  150064       5.3665   4.0146e-08
enh38473    1   98379000   98380000      1       1  150064       6.3419    1.135e-10
enh38474    1   98382600   98383600      1       1  150064       6.4573    5.331e-11
enh38476    1   98399800   98400800      3       1  150064       6.1877   3.0528e-10
enh38480    1   98853400   98854400      3       2  150064        1.968     0.024534
enh38618    1  101918200  101919200      6       3  150064       2.5781    0.0049671
enh38629    1  108337600  108338600     11       4  150064       1.8343     0.033304
enh38630    1  108347100  108348100      8       3  150064       2.6676    0.0038199
enh38631    1  108350000  108351000      5       1  150064       2.5456    0.0054551
enh38634    1  108368600  108369600      2       1  150064        1.695     0.045037
enh38640    1  108437000  108438000      3       1  150064       1.9691     0.024471
enh38642    1  108442400  108443400      3       2  150064       2.1888     0.014306
enh38643    1  108462800  108463800      4       2  150064       1.8569      0.03166
enh38647    1  108492300  108493300      4       2  150064       2.1863     0.014395
enh38657    1  108719500  108720500      2       1  150064       2.3475    0.0094507
enh38658    1  108738800  108739800      6       1  150064       2.5572    0.0052756
enh38659    1  108740600  108741600      5       2  150064       2.2112     0.013513
enh38711    1  109782200  109783200      2       1  150064       2.1667     0.015129
enh38731    1  110088400  110089400      3       2  150064       1.7333     0.041525
enh38744    1  110182600  110183600      1       1  150064       1.8088      0.03524
enh38761    1  110438000  110439000      6       2  150064       1.9746     0.024159
enh38769    1  110530800  110531800      1       1  150064       2.2206      0.01319
enh38771    1  110545900  110546900      1       1  150064        1.927      0.02699
enh38776    1  110575800  110576800      2       1  150064       1.8614     0.031341
enh38778    1  110579400  110580400      1       1  150064       2.0983      0.01794
enh38781    1  110746000  110747000      1       1  150064       2.2414       0.0125
enh38789    1  110926200  110927200      4       2  150064         2.06     0.019699
enh38807    1  111323200  111324200      4       2  150064       2.3344    0.0097885
enh38808    1  111327000  111328000      7       4  150064       2.7755     0.002756
enh38809    1  111330700  111331700      7       3  150064       3.9998   3.1693e-05
enh38812    1  111406400  111407400      7       1  150064       2.3406    0.0096275
enh38867    1  112134100  112135100      2       1  150064       1.6499     0.049481
enh38872    1  112174000  112175000      6       4  150064       1.6867     0.045831
enh38876    1  112200000  112201000      1       1  150064       1.6791      0.04657
enh38892    1  113159000  113160000      3       2  150064       2.4232     0.007692
enh38894    1  113179200  113180200      1       1  150064       3.2955    0.0004912
enh38895    1  113181500  113182500      2       1  150064       4.2597   1.0237e-05
enh38897    1  113185900  113186900      2       1  150064       2.5408    0.0055297
enh38898    1  113188300  113189300      4       2  150064       2.9709    0.0014846
enh38899    1  113210400  113211400      2       1  150064        2.764    0.0028551
enh38900    1  113215700  113216700      4       2  150064       3.9815   3.4237e-05
enh38903    1  113242900  113243900      2       1  150064       2.8446    0.0022237
enh38904    1  113246100  113247100      4       2  150064       2.5308    0.0056894
enh38932    1  113682900  113683900      1       1  150064       1.6575      0.04871
enh38934    1  113689400  113690400      3       1  150064       1.7311     0.041719
enh38977    1  114883600  114884600      2       1  150064       2.1314     0.016528
enh38978    1  114886900  114887900      3       2  150064       1.7633     0.038923
enh38988    1  115024900  115025900      4       2  150064       1.7484     0.040195
enh38990    1  115032000  115033000      7       2  150064       1.9976      0.02288
enh38992    1  115039500  115040500      1       1  150064       2.7747     0.002763
enh38993    1  115040700  115041700      3       2  150064       2.6745    0.0037422
enh38994    1  115041800  115042800      4       1  150064       1.8763     0.030306
enh38996    1  115047100  115048100      5       3  150064       1.8815     0.029955
enh39002    1  115257500  115258500      2       1  150064       1.7788     0.037633
enh39004    1  115286700  115287700      2       1  150064       2.4613    0.0069213
enh39005    1  115293300  115294300      2       1  150064        2.687    0.0036045
enh39007    1  115320800  115321800      1       1  150064       1.8218      0.03424
enh39010    1  115603800  115604800      7       3  150064       2.3014     0.010683
enh39011    1  115606200  115607200      6       3  150064       3.0494    0.0011463
enh39012    1  115614000  115615000      6       1  150064       1.7651     0.038777
enh39013    1  115627700  115628700      3       2  150064         3.46   0.00027013
enh39015    1  115632700  115633700      5       2  150064       1.8358     0.033193
enh39017    1  115642700  115643700      6       2  150064       3.8735   5.3648e-05
enh39019    1  115655000  115656000      8       4  150064       3.5527   0.00019065
enh39021    1  116004800  116005800      4       1  150064       2.9715    0.0014816
enh39022    1  116185500  116186500      4       1  150064       2.7837     0.002687
enh39043    1  116859200  116860200      2       1  150064       2.2212     0.013169
enh39090    1  117316600  117317600      2       1  150064       2.6772    0.0037116
enh39091    1  117317500  117318500      1       1  150064       1.9559      0.02524
enh39092    1  117320300  117321300      3       1  150064       3.3991   0.00033806
enh39094    1  117337200  117338200      5       1  150064       2.8626    0.0021007
enh39095    1  117343600  117344600      2       1  150064       3.0685    0.0010757
enh39096    1  117349400  117350400      1       1  150064       3.2432    0.0005909
enh39097    1  117352700  117353700      2       1  150064       3.4129    0.0003214
enh39140    1  117934200  117935200      1       1  150064        1.911        0.028
enh39177    1  119840900  119841900      1       1  150064       1.9752      0.02412
enh39344    1  145588000  145589000      3       1  150064       1.9471     0.025762
enh39358    1  146641100  146642100      6       1  150064       2.1446     0.015993
enh39359    1  146641800  146642800      4       2  150064       2.2889     0.011044
enh39360    1  146645300  146646300      6       1  150064       2.0854     0.018517
enh39361    1  146696000  146697000      2       1  150064       3.3803   0.00036204
enh39362    1  146697400  146698400      6       3  150064       2.6682    0.0038132
enh39364    1  146716100  146717100      4       2  150064       2.1871     0.014367
enh39365    1  146717400  146718400     12       3  150064       2.2805      0.01129
enh39366    1  146718700  146719700      5       3  150064       1.7537     0.039744
enh39367    1  146721700  146722700      4       1  150064       2.1444        0.016
enh39368    1  146745100  146746100      6       3  150064       2.5136    0.0059761
enh39369    1  146966600  146967600      2       1  150064       2.1904     0.014247
enh39387    1  147234400  147235400      2       1  150064       1.7329     0.041556
enh39428    1  149889400  149890400      1       1  150064       1.7202       0.0427
enh39429    1  149897300  149898300      4       2  150064       1.7368     0.041216
enh39439    1  150036800  150037800      1       1  150064       5.5334     1.57e-08
enh39443    1  150047800  150048800      1       1  150064       5.5963    1.095e-08
enh39444    1  150064600  150065600      3       1  150064       4.9923    2.983e-07
enh39447    1  150071600  150072600      1       1  150064       5.8809     2.04e-09
enh39448    1  150079600  150080600      3       1  150064       5.1146   1.5721e-07
enh39449    1  150090500  150091500      1       1  150064       5.7411    4.702e-09
enh39450    1  150093400  150094400      1       1  150064       5.5919    1.123e-08
enh39453    1  150118800  150119800      3       1  150064       5.2081   9.5414e-08
enh39455    1  150130800  150131800      3       2  150064        4.487   3.6125e-06
enh39456    1  150134200  150135200      3       2  150064       5.3151   5.3312e-08
enh39458    1  150159000  150160000      1       1  150064       5.4736    2.205e-08
enh39459    1  150185000  150186000      3       2  150064       4.6806   1.4303e-06
enh39460    1  150204800  150205800      2       1  150064       4.2775   9.4514e-06
enh39461    1  150209000  150210000      2       1  150064       1.9992     0.022793
enh39464    1  150241800  150242800      3       1  150064       4.9797   3.1842e-07
enh39467    1  150264900  150265900      5       2  150064       4.0209   2.8991e-05
enh39468    1  150296000  150297000      5       2  150064       3.2884   0.00050376
enh39469    1  150334800  150335800      5       2  150064       4.6395   1.7465e-06
enh39470    1  150339800  150340800      2       1  150064       1.7546     0.039661
enh39472    1  150345100  150346100      3       2  150064       5.3554   4.2673e-08
enh39473    1  150349000  150350000      5       3  150064       4.0709   2.3413e-05
enh39474    1  150356000  150357000      2       1  150064       3.9827   3.4068e-05
enh39476    1  150360100  150361100      2       1  150064       4.4838   3.6665e-06
enh39477    1  150361500  150362500      3       2  150064       4.0914   2.1441e-05
enh39478    1  150364600  150365600      3       1  150064       4.8597   5.8793e-07
enh39479    1  150377500  150378500      3       2  150064       1.8845     0.029749
enh39480    1  150381000  150382000      1       1  150064       4.3622    6.439e-06
enh39481    1  150382400  150383400      3       1  150064       4.4272   4.7728e-06
enh39482    1  150387600  150388600      8       3  150064       4.9398   3.9109e-07
enh39483    1  150389300  150390300      1       1  150064       1.9867      0.02348
enh39484    1  150436600  150437600      3       2  150064       4.9256   4.2054e-07
enh39485    1  150449600  150450600      4       2  150064       4.7494   1.0199e-06
enh39487    1  150486800  150487800      2       1  150064       4.1525   1.6446e-05
enh39488    1  150488700  150489700      1       1  150064       2.0011      0.02269
enh39496    1  150586900  150587900      6       3  150064       2.3667    0.0089736
enh39515    1  150842300  150843300      1       1  150064       2.8772     0.002006
enh39522    1  150948300  150949300      1       1  150064       1.9752      0.02412
enh39526    1  150968000  150969000      4       2  150064       3.5626   0.00018362
enh39531    1  151015300  151016300      2       1  150064       3.2311   0.00061648
enh39535    1  151035000  151036000      2       1  150064       1.8598     0.031455
enh39536    1  151041400  151042400      4       2  150064       2.9276    0.0017081
enh39537    1  151044300  151045300      6       4  150064       2.3316    0.0098612
enh39538    1  151045100  151046100      4       2  150064       2.7599    0.0028911
enh39540    1  151098100  151099100      1       1  150064       2.9898     0.001396
enh39542    1  151117100  151118100      3       2  150064       3.6025   0.00015761
enh39543    1  151119600  151120600      3       2  150064       2.7149    0.0033143
enh39546    1  151134400  151135400      1       1  150064       3.7454    9.006e-05
enh39551    1  151168400  151169400      4       2  150064       1.8421     0.032727
enh39558    1  151228200  151229200      2       1  150064       3.4523   0.00027791
enh39574    1  151370600  151371600      4       2  150064       2.5627    0.0051925
enh39575    1  151373500  151374500      1       1  150064       3.3175    0.0004542
enh39576    1  151375100  151376100      1       1  150064       1.6925      0.04528
enh39577    1  151407200  151408200      2       1  150064       2.6866    0.0036087
enh39579    1  151411200  151412200      2       1  150064       2.9299    0.0016954
enh39580    1  151417100  151418100      2       1  150064        2.118     0.017088
enh39582    1  151428000  151429000      1       1  150064       3.2691    0.0005394
enh39583    1  151444900  151445900      1       1  150064       2.5897     0.004803
enh39601    1  151675600  151676600      1       1  150064       2.5736     0.005032
enh39610    1  151785100  151786100      1       1  150064       1.8006      0.03588
enh39667    1  153583700  153584700      2       1  150064       2.4537    0.0070704
enh39681    1  153702300  153703300      2       1  150064       1.9206     0.027394
enh39687    1  153756300  153757300      1       1  150064       2.9848     0.001419
enh39689    1  153769300  153770300      2       1  150064       3.2724   0.00053311
enh39690    1  153777700  153778700      2       1  150064       3.7987   7.2743e-05
enh39692    1  153805400  153806400      3       2  150064        3.258   0.00056092
enh39693    1  153814100  153815100      1       1  150064       3.6578    0.0001272
enh39694    1  153822000  153823000      1       1  150064       2.1923      0.01418
enh39695    1  153832900  153833900      3       1  150064       2.1733     0.014881
enh39696    1  153838700  153839700      1       1  150064       2.2649      0.01176
enh39697    1  153845200  153846200      5       1  150064       1.7399     0.040938
enh39698    1  153847400  153848400      2       1  150064       2.1214     0.016943
enh39700    1  153850200  153851200      1       1  150064       2.2464      0.01234
enh39703    1  153868100  153869100      2       1  150064       2.0912     0.018253
enh39704    1  153872600  153873600      3       2  150064       2.1709     0.014969
enh39705    1  153877700  153878700      2       1  150064       1.8762     0.030311
enh39706    1  153883200  153884200      3       1  150064        2.027     0.021329
enh39708    1  153886600  153887600      3       1  150064       2.1027     0.017744
enh39710    1  153890800  153891800      1       1  150064       2.1213      0.01695
enh39712    1  153900400  153901400      5       1  150064       3.0831    0.0010243
enh39714    1  153919400  153920400      2       1  150064       2.1054     0.017629
enh39715    1  153926800  153927800      2       1  150064       2.1156     0.017188
enh39716    1  153931300  153932300      5       3  150064       2.2696     0.011615
enh39717    1  153933700  153934700      2       1  150064       2.7014    0.0034523
enh39718    1  153937300  153938300      3       1  150064       2.1985     0.013955
enh39719    1  153940800  153941800      1       1  150064       2.3237      0.01007
enh39726    1  153965800  153966800      6       3  150064       2.7704     0.002799
enh39727    1  154086900  154087900      1       1  150064       1.8501      0.03215
enh39731    1  154141700  154142700      2       1  150064       2.1183     0.017074
enh39733    1  154148300  154149300      3       2  150064       3.1236   0.00089326
enh39740    1  154212700  154213700      1       1  150064       2.7173     0.003291
enh39744    1  154242800  154243800      3       2  150064        2.634    0.0042197
enh39746    1  154280100  154281100      1       1  150064       2.8761     0.002013
enh39749    1  154306100  154307100      1       1  150064       1.8576      0.03161
enh39751    1  154308400  154309400      4       1  150064       1.9962     0.022959
enh39752    1  154310800  154311800      3       2  150064       2.5002    0.0062056
enh39754    1  154320800  154321800      4       2  150064       1.8588     0.031528
enh39755    1  154323800  154324800      2       1  150064         1.93     0.026801
enh39764    1  154395400  154396400      4       2  150064       2.1786      0.01468
enh39765    1  154399300  154400300      2       1  150064       1.7126     0.043393
enh39767    1  154406200  154407200      2       1  150064       2.2077     0.013634
enh39768    1  154410800  154411800      5       3  150064       1.8836     0.029808
enh39770    1  154418100  154419100      3       1  150064       2.5301     0.005701
enh39776    1  154451800  154452800      1       1  150064        1.801      0.03585
enh39779    1  154528200  154529200      1       1  150064       2.2665      0.01171
enh39780    1  154571500  154572500      3       2  150064       1.7237     0.042382
enh39786    1  154589000  154590000      6       2  150064       1.6595     0.048503
enh39787    1  154591500  154592500      3       2  150064       1.7115     0.043494
enh39801    1  154733000  154734000      2       1  150064       2.2439      0.01242
enh39805    1  154898000  154899000      1       1  150064       2.2952      0.01086
enh39806    1  154911100  154912100      6       1  150064       3.6931   0.00011076
enh39807    1  154915400  154916400      3       1  150064       3.7877   7.6028e-05
enh39808    1  154917600  154918600      3       2  150064       2.0732     0.019075
enh39815    1  154941000  154942000      1       1  150064        2.829     0.002335
enh39822    1  154987000  154988000      1       1  150064       3.9339    4.179e-05
enh39823    1  154991300  154992300      1       1  150064       2.3559      0.00924
enh39824    1  154995000  154996000      2       1  150064       3.2291   0.00062084
enh39829    1  155042000  155043000      1       1  150064       1.8595      0.03148
enh39830    1  155043700  155044700      2       1  150064       2.7308    0.0031594
enh39838    1  155111100  155112100      2       1  150064       1.7452     0.040475
enh39842    1  155148200  155149200      3       2  150064       1.8078     0.035319
enh39847    1  155184500  155185500      1       1  150064       1.8644      0.03113
enh39849    1  155195000  155196000      1       1  150064        2.079      0.01881
enh39854    1  155219400  155220400      3       1  150064       2.0681     0.019317
enh39856    1  155223200  155224200      1       1  150064       2.2083      0.01361
enh39858    1  155229600  155230600      3       1  150064       2.0072     0.022363
enh39860    1  155241100  155242100      3       1  150064       2.1903     0.014251
enh39863    1  155248000  155249000      2       1  150064       2.2396     0.012558
enh39864    1  155277200  155278200      2       1  150064       2.5297     0.005708
enh39865    1  155280000  155281000      1       1  150064       2.7019     0.003447
enh39870    1  155433500  155434500      1       1  150064        2.346     0.009487
enh39875    1  155473300  155474300      2       1  150064       1.7828     0.037306
enh39886    1  155500800  155501800      2       1  150064       1.9459     0.025832
enh39889    1  155508700  155509700      5       2  150064       2.1176     0.017103
enh39898    1  155605800  155606800      1       1  150064       2.7108     0.003356
enh39902    1  155661100  155662100      2       1  150064       2.6601    0.0039058
enh39913    1  155827500  155828500      1       1  150064       2.1047      0.01766
enh39914    1  155862900  155863900      1       1  150064       3.1041    0.0009543
enh39915    1  155879100  155880100      2       1  150064       2.5756    0.0050033
enh39917    1  155899900  155900900      1       1  150064       2.1215      0.01694
enh39918    1  155904600  155905600      1       1  150064       2.0349      0.02093
enh39919    1  155907800  155908800      2       1  150064       2.6992    0.0034752
enh39920    1  155910600  155911600      1       1  150064       1.8582      0.03157
enh39926    1  155959200  155960200      2       1  150064       2.2439     0.012418
enh39927    1  155974700  155975700      2       1  150064       2.5033    0.0061523
enh39929    1  155995500  155996500      5       3  150064       1.6783      0.04664
enh39934    1  156060100  156061100      2       1  150064       1.8362     0.033167
enh39946    1  156117100  156118100      1       1  150064       2.4498     0.007147
enh39947    1  156120600  156121600      3       2  150064       2.1271     0.016705
enh39949    1  156129100  156130100      4       2  150064       2.4699     0.006758
enh39950    1  156131500  156132500      3       1  150064       3.3314   0.00043213
enh39951    1  156134500  156135500      1       1  150064       3.4665    0.0002636
enh39986    1  156551100  156552100      1       1  150064       1.7418      0.04077
enh40001    1  156709000  156710000      3       2  150064        1.714     0.043261
enh40002    1  156711500  156712500      4       2  150064       2.4346    0.0074544
enh40005    1  156735400  156736400      2       1  150064        1.758     0.039371
enh40083    1  159878900  159879900      1       1  150064       2.4956     0.006287
enh40085    1  159888500  159889500      1       1  150064       1.8152      0.03475
enh40089    1  159998700  159999700      1       1  150064       1.9906      0.02326
enh40097    1  160162700  160163700      7       2  150064       2.1637     0.015243
enh40098    1  160173800  160174800      1       1  150064       3.0586     0.001112
enh40102    1  160214800  160215800      4       2  150064        2.822    0.0023865
enh40103    1  160215600  160216600      5       2  150064       2.4201    0.0077573
enh40105    1  160226000  160227000      1       1  150064       2.5212     0.005847
enh40107    1  160233000  160234000      3       1  150064       2.7284    0.0031825
enh40110    1  160260600  160261600      2       1  150064        1.783     0.037296
enh40111    1  160310100  160311100      1       1  150064       2.7614     0.002878
enh40112    1  160314100  160315100      1       1  150064       2.4281     0.007589
enh40114    1  160316400  160317400      4       2  150064       2.8063    0.0025057
enh40115    1  160345500  160346500      5       2  150064       2.9387    0.0016479
enh40121    1  160415300  160416300      1       1  150064       2.1591      0.01542
enh40122    1  160420000  160421000      1       1  150064       2.2194      0.01323
enh40123    1  160421900  160422900      3       1  150064       1.8153     0.034743
enh40124    1  160424500  160425500      2       1  150064         2.08     0.018761
enh40126    1  160432100  160433100      3       2  150064       2.8705     0.002049
enh40127    1  160436100  160437100      2       1  150064       3.0109    0.0013024
enh40128    1  160440700  160441700      2       1  150064       3.3307   0.00043317
enh40131    1  160453100  160454100      3       1  150064       1.8653     0.031068
enh40132    1  160458300  160459300      2       1  150064       2.8797    0.0019903
enh40167    1  160653900  160654900      3       2  150064       2.0453     0.020413
enh40199    1  160846400  160847400      3       1  150064       1.7194     0.042771
enh40200    1  160848400  160849400      5       1  150064       1.9942     0.023067
enh40245    1  161179000  161180000      1       1  150064       2.1338      0.01643
enh40249    1  161195000  161196000      1       1  150064        1.863      0.03123
enh40250    1  161197500  161198500      1       1  150064       1.9315      0.02671
enh40256    1  161352000  161353000      4       2  150064       1.6675     0.047707
enh40305    1  162529800  162530800      2       1  150064       1.9254      0.02709
enh40315    1  165570500  165571500      6       3  150064       1.8958     0.028994
enh40317    1  165604000  165605000      2       1  150064       1.7128     0.043377
enh40318    1  165611000  165612000      4       1  150064        2.027     0.021334
enh40325    1  165721100  165722100      3       2  150064       2.7885    0.0026476
enh40328    1  165739400  165740400      3       2  150064       2.0668     0.019375
enh40331    1  165811600  165812600      6       3  150064       1.9199     0.027437
enh40332    1  165820200  165821200      2       1  150064       1.7741      0.03802
enh40333    1  165823000  165824000      1       1  150064       2.4075     0.008032
enh40365    1  167132000  167133000      7       3  150064        1.965     0.024706
enh40366    1  167188000  167189000      1       1  150064       2.7692      0.00281
enh40440    1  168053900  168054900      1       1  150064       2.2271      0.01297
enh40458    1  168355800  168356800      1       1  150064       2.0929      0.01818
enh40459    1  168357000  168358000      2       1  150064       2.1514     0.015723
enh40465    1  168409100  168410100      2       1  150064       2.0125     0.022083
enh40513    1  169608400  169609400      2       1  150064       1.6666     0.047795
enh40520    1  169650300  169651300      4       1  150064       2.2885     0.011053
enh40531    1  169857700  169858700      1       1  150064       2.0229      0.02154
enh40538    1  170037800  170038800      2       1  150064       2.1519     0.015702
enh40539    1  170040700  170041700      3       2  150064       1.8769     0.030267
enh40540    1  170041800  170042800      4       2  150064       1.8922     0.029229
enh40546    1  170504400  170505400      3       2  150064       1.8315     0.033515
enh40552    1  171403700  171404700     11       2  150064       1.7213     0.042595
enh40565    1  171762600  171763600      2       1  150064       1.7148     0.043193
enh40577    1  172307100  172308100      3       2  150064       1.8067     0.035402
enh40578    1  172312200  172313200      2       1  150064       1.8722     0.030589
enh40580    1  172325900  172326900      3       2  150064       1.7834     0.037264
enh40581    1  172329300  172330300      1       1  150064       1.8053      0.03551
enh40583    1  172348500  172349500      2       1  150064       2.0178     0.021807
enh40585    1  172359700  172360700      6       2  150064       2.3786    0.0086901
enh40596    1  172500100  172501100      3       2  150064       1.6888     0.045631
enh40656    1  173389100  173390100      4       2  150064       2.6759     0.003727
enh40657    1  173398000  173399000      4       2  150064       2.3375    0.0097071
enh40658    1  173399600  173400600      3       2  150064       3.0303    0.0012215
enh40661    1  173428700  173429700      3       2  150064       1.9085     0.028166
enh40662    1  173442800  173443800      4       2  150064       1.7748     0.037967
enh40663    1  173448400  173449400      3       1  150064       2.3809    0.0086353
enh40668    1  173657300  173658300      2       1  150064       2.6819    0.0036601
enh40669    1  173683000  173684000      1       1  150064       3.4023    0.0003341
enh40670    1  173685900  173686900      1       1  150064       3.4989    0.0002336
enh40672    1  173738400  173739400      1       1  150064       3.4987    0.0002338
enh40674    1  173794600  173795600      1       1  150064       3.4042    0.0003318
enh40675    1  173831500  173832500      8       3  150064       2.6652     0.003847
enh40676    1  173841200  173842200      3       2  150064       3.9485   3.9318e-05
enh40678    1  173856600  173857600      3       1  150064       2.2726     0.011525
enh40680    1  173970500  173971500      1       1  150064       3.4298     0.000302
enh40681    1  173973900  173974900      3       2  150064       2.6899    0.0035733
enh40682    1  173975600  173976600      4       2  150064       3.3957    0.0003423
enh40683    1  173977500  173978500      7       1  150064       3.3508   0.00040295
enh40684    1  173979200  173980200      1       1  150064       3.3954    0.0003426
enh40685    1  173980600  173981600      1       1  150064       3.4179    0.0003155
enh40686    1  173981800  173982800      3       1  150064       3.2935   0.00049482
enh40687    1  173983100  173984100      3       2  150064       2.3355    0.0097578
enh40688    1  173984500  173985500      1       1  150064       3.1996    0.0006881
enh40689    1  173986700  173987700      3       1  150064       3.3595   0.00039041
enh40690    1  173988400  173989400      1       1  150064       3.5227    0.0002136
enh40692    1  174121700  174122700      2       1  150064       3.8232   6.5877e-05
enh40694    1  174130500  174131500      2       1  150064       2.4974    0.0062558
enh40695    1  174134900  174135900      2       1  150064       2.7675    0.0028248
enh40700    1  174175700  174176700      3       2  150064        2.147     0.015895
enh40704    1  174760700  174761700      1       1  150064       2.0002      0.02274
enh40705    1  174767700  174768700      1       1  150064       3.2494    0.0005783
enh40707    1  174843000  174844000      2       1  150064       2.9805    0.0014387
enh40708    1  174844200  174845200      4       2  150064       2.0411     0.020621
enh40712    1  174881000  174882000      3       2  150064       2.7748     0.002762
enh40713    1  174885400  174886400      3       2  150064       2.4054    0.0080766
enh40720    1  174945600  174946600      1       1  150064       2.8844     0.001961
enh40725    1  174959900  174960900      1       1  150064       2.5691     0.005098
enh40734    1  175124100  175125100      5       2  150064       3.3626    0.0003861
enh40735    1  175139400  175140400      2       1  150064       2.8663    0.0020767
enh40737    1  175143300  175144300      1       1  150064       3.2955    0.0004912
enh40738    1  175152200  175153200      3       2  150064       2.9979    0.0013592
enh40739    1  175162400  175163400      5       1  150064       3.3626   0.00038601
enh40745    1  175265100  175266100      2       1  150064        1.716     0.043078
enh40746    1  175288200  175289200      3       1  150064       1.6749     0.046977
enh40749    1  176112200  176113200      4       2  150064       2.4798     0.006572
enh40752    1  176155900  176156900      3       2  150064       1.8111     0.035062
enh40753    1  176158900  176159900      2       1  150064        2.259     0.011942
enh40755    1  176163700  176164700      3       2  150064       2.6097    0.0045314
enh40758    1  176177400  176178400      1       1  150064       2.2069      0.01366
enh40776    1  179096000  179097000      2       1  150064       1.6824      0.04625
enh40777    1  179097000  179098000      3       2  150064       1.6568      0.04878
enh40778    1  179097800  179098800      4       2  150064       1.7121     0.043439
enh40779    1  179099300  179100300      4       2  150064       1.7937      0.03643
enh40785    1  179160900  179161900      3       1  150064       1.8546     0.031826
enh40786    1  179171200  179172200      5       2  150064       1.9741     0.024186
enh40787    1  179174200  179175200      2       1  150064       1.7559     0.039553
enh40791    1  179199400  179200400      1       1  150064       1.8435      0.03263
enh40794    1  179269700  179270700      3       1  150064       1.8361     0.033171
enh40798    1  179333600  179334600      4       2  150064         2.81    0.0024768
enh40802    1  179782900  179783900      1       1  150064        2.367     0.008966
enh40807    1  179844200  179845200      1       1  150064       1.9217      0.02732
enh40811    1  179886800  179887800      3       1  150064       1.9068     0.028273
enh40816    1  179932800  179933800      1       1  150064       1.8921      0.02924
enh40817    1  179938200  179939200      3       1  150064       1.7133     0.043328
enh40831    1  180466800  180467800      1       1  150064       2.0321      0.02107
enh40842    1  180862500  180863500      3       1  150064       2.3148     0.010311
enh40877    1  181393100  181394100      3       1  150064       2.2017     0.013843
enh40890    1  182357500  182358500      2       1  150064       2.2742     0.011478
enh40903    1  182619500  182620500      3       1  150064       1.7712     0.038261
enh40929    1  183537400  183538400      6       2  150064       2.0017     0.022659
enh40951    1  184191500  184192500      5       2  150064       2.3228     0.010096
enh40952    1  184460500  184461500      5       2  150064       2.5477     0.005422
enh40955    1  184716000  184717000      4       1  150064        2.255     0.012065
enh40958    1  184725000  184726000      3       1  150064       2.1648       0.0152
enh40972    1  184922300  184923300      4       1  150064       1.9058     0.028338
enh40975    1  184938200  184939200      4       1  150064       2.5454    0.0054571
enh40976    1  184944300  184945300      2       1  150064       2.4802     0.006566
enh40977    1  184950800  184951800      3       1  150064        2.411    0.0079547
enh40987    1  185127400  185128400      1       1  150064       1.9047      0.02841
enh41006    1  185508200  185509200      4       1  150064       1.7474     0.040282
enh41021    1  186251300  186252300      2       1  150064       2.1886     0.014315
enh41030    1  186345900  186346900      1       1  150064       1.7256      0.04221
enh41046    1  192520100  192521100      1       1  150064       2.2984      0.01077
enh41052    1  192608400  192609400      3       1  150064       1.8552     0.031783
enh41059    1  193034800  193035800      3       2  150064       3.2765   0.00052553
enh41062    1  193072100  193073100      1       1  150064       3.0838     0.001022
enh41063    1  193074600  193075600      6       2  150064       2.6346    0.0042121
enh41064    1  193093900  193094900      1       1  150064       3.2099     0.000664
enh41065    1  193095700  193096700      3       2  150064       2.2278     0.012945
enh41069    1  193126200  193127200      2       1  150064       2.6826    0.0036527
enh41073    1  193147300  193148300      3       1  150064       2.9891     0.001399
enh41075    1  193157700  193158700      4       2  150064       2.9851    0.0014173
enh41079    1  193170200  193171200      2       1  150064       3.0317    0.0012159
enh41081    1  193209400  193210400      2       1  150064         2.64    0.0041455
enh41082    1  193253000  193254000      2       1  150064       2.7855     0.002672
enh41083    1  193279800  193280800      1       1  150064       3.0684     0.001076
enh41085    1  193337800  193338800      5       3  150064       2.7873    0.0026573
enh41109    1  193538000  193539000      4       1  150064       1.7171      0.04298
enh41110    1  193558600  193559600      5       1  150064       1.7012     0.044455
enh41114    1  193576000  193577000      1       1  150064       2.3556     0.009247
enh41115    1  193578400  193579400      2       1  150064        2.272     0.011544
enh41116    1  193582300  193583300      1       1  150064        2.092      0.01822
enh41132    1  196622600  196623600      1       1  150064       4.0574    2.481e-05
enh41133    1  197069800  197070800      5       2  150064       1.6462     0.049857
enh41145    1  197166100  197167100      1       1  150064       3.8365     6.24e-05
enh41151    1  197663800  197664800      1       1  150064       2.6255     0.004326
enh41155    1  197712200  197713200      1       1  150064       1.9651       0.0247
enh41160    1  197733400  197734400      3       1  150064       2.7173    0.0032912
enh41164    1  197746100  197747100      5       1  150064       2.2279     0.012944
enh41165    1  197747600  197748600      1       1  150064        2.516     0.005934
enh41168    1  197918600  197919600      2       1  150064       2.3081     0.010497
enh41185    1  198165300  198166300      6       3  150064       1.6452     0.049961
enh41217    1  198566400  198567400      3       1  150064       1.7591     0.039276
enh41219    1  198577300  198578300      4       2  150064       1.9274     0.026965
enh41222    1  198585000  198586000      1       1  150064       1.6688      0.04758
enh41231    1  198639100  198640100      7       4  150064       2.2992     0.010747
enh41243    1  198677400  198678400      3       1  150064       1.9938     0.023087
enh41286    1  200143300  200144300      3       1  150064       2.4196    0.0077679
enh41291    1  200270000  200271000      2       1  150064       1.8872     0.029566
enh41295    1  200320100  200321100      1       1  150064       2.8818     0.001977
enh41296    1  200322200  200323200      4       1  150064       2.8404    0.0022526
enh41297    1  200369400  200370400      3       2  150064       2.8092    0.0024833
enh41301    1  200379600  200380600      2       1  150064         2.31     0.010443
enh41302    1  200406200  200407200      1       1  150064       3.4739    0.0002565
enh41304    1  200441500  200442500      4       2  150064       2.1446     0.015991
enh41306    1  200446700  200447700      6       3  150064         2.28     0.011304
enh41307    1  200452200  200453200      2       1  150064       1.9615     0.024913
enh41308    1  200457300  200458300      3       2  150064       2.6382    0.0041671
enh41309    1  200499200  200500200      3       2  150064       1.7595     0.039245
enh41334    1  200874600  200875600      6       2  150064       3.2685   0.00054056
enh41337    1  200982600  200983600      3       2  150064       3.1954   0.00069808
enh41338    1  200983500  200984500      2       1  150064       3.6222   0.00014604
enh41340    1  200987500  200988500      4       2  150064       2.0677     0.019334
enh41343    1  201084400  201085400      4       2  150064       1.8537      0.03189
enh41352    1  201451200  201452200      7       2  150064       2.0246     0.021452
enh41361    1  201797200  201798200      3       2  150064       2.6745    0.0037417
enh41366    1  201814600  201815600      2       1  150064       1.7378      0.04112
enh41367    1  201864800  201865800      1       1  150064       1.6949      0.04505
enh41375    1  202111000  202112000      6       2  150064       2.0488     0.020239
enh41400    1  202688300  202689300      3       2  150064       1.8286      0.03373
enh41417    1  202927800  202928800      2       1  150064       1.6632     0.048132
enh41475    1  203657500  203658500      5       1  150064       1.7258     0.042193
enh41478    1  203664300  203665300      2       1  150064       2.0097      0.02223
enh41514    1  204412300  204413300      2       1  150064       1.8946     0.029074
enh41515    1  204415300  204416300      2       1  150064       1.9149     0.027755
enh41516    1  204420400  204421400      2       1  150064       2.0769     0.018907
enh41520    1  204452600  204453600      2       1  150064       1.8526      0.03197
enh41522    1  204465000  204466000      4       2  150064       2.8373    0.0022752
enh41525    1  204475400  204476400      7       3  150064       3.3207   0.00044889
enh41527    1  204482100  204483100      2       1  150064       3.1888   0.00071438
enh41528    1  204488600  204489600      3       1  150064        3.505   0.00022827
enh41529    1  204491100  204492100      4       1  150064       3.1156    0.0009179
enh41530    1  204493300  204494300      2       1  150064       2.6076     0.004559
enh41532    1  204512000  204513000      3       1  150064       3.1748   0.00074968
enh41533    1  204515200  204516200      4       1  150064       3.3659   0.00038145
enh41536    1  204547000  204548000      1       1  150064       3.4754     0.000255
enh41537    1  204548900  204549900      4       1  150064       3.5749   0.00017516
enh41538    1  204553300  204554300      2       1  150064        2.446    0.0072218
enh41545    1  205030400  205031400      4       2  150064       3.9784   3.4688e-05
enh41548    1  205110500  205111500      4       2  150064       3.4959   0.00023627
enh41549    1  205140300  205141300      4       2  150064       4.3154   7.9645e-06
enh41550    1  205152900  205153900      6       2  150064       4.5969   2.1439e-06
enh41551    1  205155100  205156100      3       1  150064       3.7489    8.882e-05
enh41552    1  205158500  205159500      1       1  150064       3.7135    0.0001022
enh41553    1  205159800  205160800      1       1  150064       3.9929    3.264e-05
enh41554    1  205168500  205169500      4       2  150064       4.1241   1.8606e-05
enh41555    1  205173100  205174100      4       1  150064       4.1403    1.734e-05
enh41558    1  205181300  205182300      2       1  150064       3.1831   0.00072844
enh41560    1  205204600  205205600      4       2  150064       2.9141    0.0017836
enh41561    1  205206700  205207700      5       3  150064       3.2408   0.00059605
enh41563    1  205243700  205244700      1       1  150064       1.7506      0.04001
enh41565    1  205251700  205252700      3       1  150064       1.9535     0.025381
enh41567    1  205260700  205261700      6       2  150064       2.0618     0.019613
enh41571    1  205280000  205281000      1       1  150064       1.9549       0.0253
enh41590    1  205569000  205570000      4       2  150064         1.67     0.047458
enh41629    1  206646300  206647300      5       2  150064       2.8872    0.0019434
enh41631    1  206652500  206653500      3       1  150064       1.7979     0.036099
enh41673    1  207031900  207032900      5       2  150064       2.1216     0.016934
enh41674    1  207038100  207039100      3       2  150064       3.4827   0.00024819
enh41687    1  207219200  207220200      1       1  150064       3.3826     0.000359
enh41688    1  207225000  207226000      2       1  150064       2.7994    0.0025596
enh41689    1  207243600  207244600      2       1  150064       2.9267    0.0017129
enh41714    1  207911200  207912200      3       2  150064       2.8489    0.0021938
enh41715    1  207922600  207923600      3       2  150064        3.773   8.0646e-05
enh41716    1  207928000  207929000      1       1  150064       3.3754    0.0003685
enh41717    1  207971700  207972700      2       1  150064       3.4269   0.00030525
enh41718    1  207974800  207975800      1       1  150064       2.3208      0.01015
enh41719    1  207978700  207979700      5       2  150064       4.6209   1.9107e-06
enh41723    1  207992800  207993800      6       3  150064       4.3047   8.3618e-06
enh41724    1  208001500  208002500      1       1  150064       4.9466    3.777e-07
enh41726    1  208010100  208011100      3       2  150064       2.9604    0.0015363
enh41727    1  208014900  208015900      3       2  150064       3.7542    8.695e-05
enh41728    1  208018000  208019000      6       2  150064       4.6423   1.7229e-06
enh41729    1  208020100  208021100      6       4  150064       3.3653   0.00038237
enh41730    1  208025300  208026300      2       1  150064       3.7747   8.0093e-05
enh41731    1  208030800  208031800      5       2  150064       4.1601   1.5908e-05
enh41732    1  208033700  208034700      4       2  150064       3.5683   0.00017964
enh41733    1  208036000  208037000      6       3  150064       3.0785    0.0010404
enh41734    1  208038500  208039500      7       4  150064       2.1214     0.016942
enh41735    1  208044300  208045300      4       2  150064       2.4614    0.0069188
enh41736    1  208047400  208048400      7       4  150064       2.6623    0.0038801
enh41737    1  208049500  208050500      6       3  150064        1.668     0.047656
enh41738    1  208055300  208056300      4       2  150064       2.3794    0.0086709
enh41739    1  208057800  208058800      6       2  150064       2.1977     0.013984
enh41788    1  211402000  211403000      2       1  150064       1.8533      0.03192
enh41789    1  211430600  211431600      5       2  150064       2.0098     0.022225
enh41790    1  211434600  211435600      6       3  150064       3.0256    0.0012408
enh41791    1  211435300  211436300      7       4  150064       3.0699    0.0010707
enh41797    1  211496200  211497200      1       1  150064       2.0594      0.01973
enh41798    1  211498600  211499600      1       1  150064       2.8602     0.002117
enh41802    1  211516600  211517600      3       2  150064       2.0689     0.019277
enh41804    1  211523900  211524900      6       4  150064       2.0364     0.020855
enh41805    1  211527200  211528200      3       2  150064       1.9709      0.02437
enh41806    1  211529200  211530200      4       2  150064       2.3712    0.0088642
enh41813    1  211687300  211688300      5       2  150064       1.6472     0.049762
enh41820    1  211780400  211781400      6       3  150064        1.904     0.028456
enh41829    1  211912000  211913000      1       1  150064        1.815      0.03476
enh41852    1  212417300  212418300      2       1  150064       1.9624     0.024861
enh41855    1  212432000  212433000      1       1  150064       2.0602      0.01969
enh41862    1  212474900  212475900      3       2  150064       1.9601     0.024994
enh41864    1  212479000  212480000      3       2  150064       2.2631     0.011814
enh41866    1  212483400  212484400      1       1  150064       2.2238      0.01308
enh41876    1  212605200  212606200      5       3  150064       2.1691     0.015036
enh41877    1  212607200  212608200      1       1  150064       2.1962      0.01404
enh41886    1  212769900  212770900      7       4  150064       1.6967     0.044873
enh41919    1  213843300  213844300     12       3  150064       2.0116      0.02213
enh41923    1  214022000  214023000      1       1  150064       2.0693      0.01926
enh41924    1  214025600  214026600      2       1  150064       1.6726     0.047199
enh41926    1  214049600  214050600      4       2  150064       1.7873     0.036945
enh41929    1  214452400  214453400      1       1  150064       2.1338      0.01643
enh41933    1  214468600  214469600      2       1  150064        2.465    0.0068509
enh41937    1  214601400  214602400      6       2  150064       1.7049     0.044102
enh41941    1  214721700  214722700      2       1  150064        2.346    0.0094877
enh41943    1  214790200  214791200      3       1  150064       1.8882     0.029497
enh41972    1  220266200  220267200      2       1  150064        2.041     0.020624
enh41973    1  220268500  220269500      3       2  150064       1.6464     0.049836
enh41975    1  220286400  220287400     10       5  150064       2.0318     0.021089
enh41985    1  220905600  220906600      2       1  150064       1.7099     0.043638
enh42010    1  221973900  221974900      4       2  150064       1.7769     0.037792
enh42022    1  222577500  222578500      5       2  150064       2.1601     0.015381
enh42023    1  222592900  222593900      2       1  150064       1.6782     0.046651
enh42025    1  222627900  222628900      3       1  150064       2.8637    0.0020939
enh42029    1  222763700  222764700      1       1  150064       2.1165      0.01715
enh42031    1  222793200  222794200      4       1  150064       1.8306     0.033577
enh42033    1  222819800  222820800      4       2  150064       2.2599     0.011914
enh42040    1  222879800  222880800      2       1  150064        1.918     0.027554
enh42047    1  222945500  222946500      3       1  150064       2.5563    0.0052903
enh42068    1  223421900  223422900      1       1  150064       1.8133      0.03489
enh42082    1  223890300  223891300      2       1  150064       2.9555    0.0015611
enh42083    1  223898400  223899400      5       2  150064       3.5449    0.0001964
enh42084    1  223906000  223907000     10       3  150064       3.1769   0.00074424
enh42086    1  223910500  223911500      2       1  150064       2.8653    0.0020828
enh42088    1  223915200  223916200      3       1  150064       2.7735    0.0027725
enh42090    1  223923800  223924800      2       1  150064       3.3102   0.00046619
enh42091    1  223935300  223936300      1       1  150064       1.9807      0.02381
enh42092    1  223936800  223937800      3       1  150064       2.5361    0.0056044
enh42093    1  223959400  223960400      6       2  150064       3.7632   8.3879e-05
enh42094    1  223962800  223963800      2       1  150064       3.5699   0.00017853
enh42095    1  224000800  224001800      2       1  150064       3.2094   0.00066507
enh42097    1  224010400  224011400      5       2  150064       3.6324   0.00014041
enh42099    1  224017000  224018000      2       1  150064       2.7647    0.0028489
enh42100    1  224018900  224019900      6       3  150064       3.1597   0.00078962
enh42101    1  224025200  224026200      2       1  150064       2.0076     0.022345
enh42102    1  224028200  224029200      2       1  150064       1.8336     0.033354
enh42128    1  224543800  224544800      3       2  150064       2.2347     0.012719
enh42129    1  224547600  224548600      1       1  150064       2.4953     0.006293
enh42131    1  224565600  224566600      3       1  150064       1.8923     0.029228
enh42134    1  224580100  224581100      3       1  150064       1.8811     0.029976
enh42135    1  224589600  224590600      3       1  150064       2.3592    0.0091578
enh42136    1  224615000  224616000      1       1  150064       2.2869       0.0111
enh42137    1  224617200  224618200      2       1  150064       2.3121     0.010386
enh42138    1  224624200  224625200      2       1  150064       2.4151    0.0078663
enh42139    1  224626400  224627400      2       1  150064       2.3043     0.010602
enh42140    1  224637600  224638600      1       1  150064       2.2089      0.01359
enh42141    1  224644400  224645400      3       2  150064       2.0156     0.021919
enh42143    1  224653100  224654100      3       1  150064       2.3639    0.0090409
enh42145    1  224690500  224691500      2       1  150064       2.2192     0.013236
enh42148    1  224810500  224811500      4       2  150064       1.7083      0.04379
enh42151    1  224922400  224923400      3       2  150064        2.023     0.021536
enh42175    1  226052100  226053100      3       1  150064       2.3265    0.0099947
enh42176    1  226055000  226056000      1       1  150064        2.326      0.01001
enh42177    1  226061300  226062300      2       1  150064       2.0687     0.019285
enh42196    1  226188500  226189500      2       1  150064       1.7091     0.043712
enh42202    1  226269800  226270800      2       1  150064       2.3561    0.0092342
enh42206    1  226295300  226296300      2       1  150064       2.2363     0.012667
enh42208    1  226298800  226299800      1       1  150064        2.313      0.01036
enh42210    1  226310600  226311600      1       1  150064       2.5982     0.004686
enh42211    1  226312400  226313400      3       2  150064       2.0554     0.019921
enh42219    1  226591100  226592100      3       2  150064       1.7182      0.04288
enh42220    1  226596000  226597000      5       2  150064       1.6976     0.044794
enh42225    1  226644700  226645700      2       1  150064        1.995      0.02302
enh42226    1  226673700  226674700      1       1  150064       2.5454     0.005457
enh42230    1  226817000  226818000      3       1  150064       2.0758     0.018955
enh42231    1  226820700  226821700      3       2  150064       1.9506      0.02555
enh42232    1  226824700  226825700      1       1  150064       2.5273     0.005747
enh42233    1  226828500  226829500      1       1  150064       2.8036     0.002527
enh42236    1  226845900  226846900      4       2  150064       2.1639     0.015236
enh42244    1  226895100  226896100      2       1  150064       2.8475    0.0022033
enh42246    1  226898500  226899500      1       1  150064       2.4902     0.006384
enh42249    1  226928400  226929400      4       2  150064       2.5752    0.0050089
enh42251    1  226951800  226952800      1       1  150064       2.1459      0.01594
enh42256    1  227014600  227015600      5       2  150064       2.1254     0.016775
enh42258    1  227069200  227070200      3       1  150064       2.1711     0.014964
enh42330    1  228677400  228678400      1       1  150064       1.6749      0.04698
enh42339    1  228870000  228871000      2       1  150064       1.8273     0.033824
enh42340    1  228873200  228874200      6       3  150064       1.9469     0.025776
enh42355    1  229162500  229163500      4       2  150064       1.8643     0.031138
enh42417    1  230220500  230221500      2       1  150064       1.8316     0.033502
enh42419    1  230222200  230223200      1       1  150064       2.1121      0.01734
enh42420    1  230238600  230239600      3       1  150064       3.3488   0.00040584
enh42421    1  230241400  230242400      6       3  150064       3.9093   4.6281e-05
enh42422    1  230245100  230246100      5       2  150064        3.781   7.8086e-05
enh42423    1  230247400  230248400      3       2  150064       4.1016   2.0518e-05
enh42432    1  230305400  230306400      3       2  150064       1.7605     0.039163
enh42433    1  230321700  230322700      3       2  150064       1.7646     0.038818
enh42438    1  230405800  230406800      2       1  150064       2.0144     0.021985
enh42485    1  231558600  231559600      2       1  150064       2.0492     0.020222
enh42514    1  232593200  232594200      6       3  150064       2.1428     0.016063
enh42546    1  234306100  234307100      1       1  150064       1.9483      0.02569
enh42569    1  234610700  234611700     10       2  150064       2.0555     0.019916
enh42572    1  234623100  234624100      2       1  150064       1.9415     0.026101
enh42573    1  234626300  234627300      8       4  150064       2.4821    0.0065312
enh42574    1  234635300  234636300      5       2  150064       2.8585    0.0021283
enh42598    1  235017300  235018300      6       2  150064       2.3523    0.0093283
enh42607    1  235095700  235096700      6       3  150064       1.8802     0.030043
enh42609    1  235107900  235108900      4       1  150064       1.6533     0.049134
enh42666    1  235805900  235806900      7       2  150064       1.9266     0.027012
enh42716    1  236665600  236666600      1       1  150064       1.7372      0.04118
enh42737    1  239711500  239712500      4       2  150064       2.6604    0.0039025
enh42741    1  239867400  239868400      4       1  150064        1.672     0.047258
enh42767    1  241790800  241791800      6       2  150064       2.5618    0.0052061
enh42777    1  243264000  243265000      1       1  150064       2.3843     0.008556
enh42778    1  243277100  243278100      2       1  150064       2.1798     0.014634
enh42779    1  243407500  243408500      1       1  150064       3.8631    5.598e-05
enh42780    1  243411300  243412300      4       2  150064       3.7988   7.2691e-05
enh42782    1  243420300  243421300      1       1  150064       4.8412    6.453e-07
enh42783    1  243432500  243433500      1       1  150064       4.8999    4.794e-07
enh42785    1  243450100  243451100      1       1  150064       4.8728    5.502e-07
enh42788    1  243579000  243580000      1       1  150064       3.9443    4.001e-05
enh42792    1  243645200  243646200      1       1  150064       4.8235    7.053e-07
enh42793    1  243646400  243647400      2       1  150064       3.7261   9.7221e-05
enh42797    1  243760300  243761300      1       1  150064       1.9669       0.0246
enh42799    1  243876800  243877800      1       1  150064       2.1802      0.01462
enh42801    1  243881000  243882000      1       1  150064       2.4984     0.006237
enh42803    1  243901000  243902000      1       1  150064       2.1589      0.01543
enh42807    1  243919200  243920200      1       1  150064       4.7265    1.142e-06
enh42808    1  243921700  243922700      5       3  150064       3.6022   0.00015776
enh42809    1  243953500  243954500      3       2  150064       4.1939   1.3711e-05
enh42810    1  243955500  243956500      2       1  150064       4.2876   9.0309e-06
enh42811    1  243961700  243962700      1       1  150064       2.1648       0.0152
enh42812    1  243965000  243966000      2       1  150064       2.6546    0.0039698
enh42813    1  243966700  243967700      2       1  150064       4.3381   7.1872e-06
enh42816    1  243990400  243991400      3       1  150064       4.3839   5.8276e-06
enh42818    1  243994300  243995300      2       1  150064       4.3574   6.5813e-06
enh42823    1  244008800  244009800      1       1  150064         3.42    0.0003131
enh42824    1  244009800  244010800      1       1  150064        4.007    3.075e-05
enh42825    1  244011000  244012000      2       1  150064       3.4812   0.00024957
enh42826    1  244014700  244015700      1       1  150064       3.3251     0.000442
enh42836    1  244402400  244403400      1       1  150064       2.0913      0.01825
enh42849    1  244602600  244603600      4       2  150064       2.1017     0.017792
enh42852    1  244623300  244624300      1       1  150064       1.7102      0.04361
enh42857    1  244827300  244828300      3       1  150064       2.1247     0.016805
enh42858    1  244828500  244829500      6       2  150064        1.716     0.043077
enh42879    1  245541000  245542000      4       2  150064       2.0151     0.021945
enh42887    1  246660500  246661500      2       1  150064        2.001     0.022697
enh42888    1  246670900  246671900     14       5  150064       2.0698     0.019234
enh42894    1  246739400  246740400      2       1  150064       1.6509     0.049378
enh42897    1  246748100  246749100      1       1  150064       2.0615      0.01963
enh42899    1  246750000  246751000      1       1  150064       1.7767      0.03781
enh42901    1  246753600  246754600      3       2  150064       1.8314     0.033524
enh42908    1  246770600  246771600      2       1  150064       1.8193     0.034432
enh42910    1  246776100  246777100      5       2  150064       2.0101     0.022209
enh42913    1  246862400  246863400      5       3  150064       1.6525     0.049218
enh42960    1  249134700  249135700      1       1  150064       2.4173     0.007817
enh42967    1  249199200  249200200      1       1  150064       1.7708       0.0383
enh48369    2     969800     970800      6       2  150064       1.9771     0.024014
enh48370    2     974800     975800     10       2  150064       2.2733     0.011505
enh48371    2    1028200    1029200      6       2  150064       2.9646    0.0015152
enh48396    2    2685500    2686500      3       1  150064       2.3556    0.0092472
enh48400    2    3220700    3221700      2       1  150064       2.4225    0.0077066
enh48401    2    3226600    3227600      4       1  150064       2.5833    0.0048931
enh48402    2    3244600    3245600      6       2  150064       1.8705      0.03071
enh48404    2    3307300    3308300      4       1  150064       2.7783    0.0027318
enh48434    2    7050600    7051600      5       2  150064       3.1018   0.00096177
enh48435    2    7062900    7063900      9       2  150064        3.055    0.0011254
enh48449    2    7197700    7198700      2       1  150064       1.8773      0.03024
enh48453    2    7571500    7572500      1       1  150064       1.9847      0.02359
enh48456    2    7582600    7583600      3       2  150064        3.048    0.0011517
enh48458    2    7591500    7592500      3       1  150064       3.1142   0.00092228
enh48459    2    7608300    7609300      6       2  150064       3.0468    0.0011564
enh48460    2    7638700    7639700      4       2  150064       2.0583     0.019781
enh48461    2    7656300    7657300      2       1  150064       2.6777    0.0037061
enh48469    2    7796800    7797800      1       1  150064        2.009      0.02227
enh48472    2    7832200    7833200      1       1  150064       2.0731      0.01908
enh48473    2    7833700    7834700      4       2  150064        1.673     0.047163
enh48500    2    8549000    8550000      8       5  150064        1.647     0.049783
enh48504    2    8581800    8582800      2       1  150064       1.8783      0.03017
enh48511    2    8652300    8653300      2       1  150064       1.7975      0.03613
enh48513    2    8656400    8657400      5       2  150064       2.2391     0.012575
enh48514    2    8658500    8659500      1       1  150064       1.6802      0.04646
enh48516    2    8665500    8666500      2       1  150064       1.6534     0.049129
enh48529    2    8797200    8798200      4       2  150064       1.9805     0.023821
enh48531    2    8826000    8827000      2       1  150064       1.7307     0.041755
enh48542    2    9355600    9356600      3       1  150064       2.9002    0.0018646
enh48545    2    9400700    9401700      2       1  150064       2.4285    0.0075798
enh48577    2    9795700    9796700      8       2  150064       1.9066     0.028288
enh48607    2   10106400   10107400      1       1  150064       1.9689      0.02448
enh48610    2   10133600   10134600      7       2  150064       2.1175     0.017109
enh48660    2   10541400   10542400      5       2  150064         1.94     0.026189
enh48662    2   10549100   10550100      4       2  150064       1.7831     0.037288
enh48683    2   10947800   10948800      9       2  150064       1.8183     0.034506
enh48706    2   11595900   11596900      3       1  150064       1.6591     0.048552
enh48709    2   11604300   11605300      4       2  150064       1.9436     0.025973
enh48714    2   11883100   11884100      5       3  150064       1.8186     0.034489
enh48716    2   11891500   11892500      1       1  150064       2.1268      0.01672
enh48722    2   11918800   11919800      2       1  150064        1.751      0.03997
enh48723    2   11924800   11925800      3       2  150064       2.1727     0.014901
enh48729    2   12084800   12085800      7       3  150064       2.1826     0.014533
enh48742    2   12268500   12269500      3       2  150064       2.0692     0.019264
enh48760    2   12559600   12560600      1       1  150064        2.065      0.01946
enh48775    2   12655300   12656300      4       2  150064       2.5423    0.0055063
enh48777    2   12687500   12688500      4       2  150064       1.8833      0.02983
enh48778    2   12695200   12696200      2       1  150064       1.8598     0.031459
enh48783    2   12765000   12766000      2       1  150064       2.7038    0.0034275
enh48784    2   12773600   12774600      2       1  150064       2.5566    0.0052857
enh48785    2   12776800   12777800      1       1  150064       3.2707    0.0005364
enh48807    2   15317600   15318600      3       2  150064        2.172      0.01493
enh48808    2   15441100   15442100      3       1  150064       2.0644     0.019492
enh48812    2   15698600   15699600      2       1  150064       1.7773     0.037757
enh48817    2   16106200   16107200      3       2  150064       1.7378     0.041124
enh48824    2   17932800   17933800      3       1  150064       1.9908     0.023252
enh48825    2   17936600   17937600      1       1  150064       2.1711      0.01496
enh48826    2   17937600   17938600      1       1  150064       2.0909      0.01827
enh48827    2   17938300   17939300      1       1  150064       2.0909      0.01827
enh48834    2   19673300   19674300      3       2  150064       1.8886      0.02947
enh48843    2   20241900   20242900      4       2  150064       1.9159     0.027689
enh48848    2   20517000   20518000      1       1  150064        1.685      0.04599
enh48859    2   20768100   20769100      7       3  150064       2.3394    0.0096584
enh48860    2   20775500   20776500      4       2  150064       2.6957    0.0035118
enh48861    2   20776900   20777900      7       2  150064       2.0754     0.018975
enh48862    2   20779000   20780000      5       2  150064        2.807    0.0025006
enh48863    2   20841700   20842700      4       2  150064       2.0273     0.021318
enh48882    2   23984200   23985200      5       3  150064       2.0232     0.021528
enh48884    2   24114500   24115500      6       3  150064       1.9138     0.027824
enh48887    2   24124800   24125800      1       1  150064       2.0809      0.01872
enh48888    2   24127200   24128200      2       1  150064       2.0112     0.022153
enh48890    2   24136400   24137400      4       2  150064       2.3261     0.010007
enh48891    2   24139400   24140400      4       2  150064       2.2374      0.01263
enh48893    2   24143000   24144000      5       2  150064       2.3917     0.008386
enh48894    2   24144000   24145000      3       2  150064       1.7384     0.041073
enh48897    2   24151200   24152200      2       1  150064       1.9116     0.027966
enh48898    2   24161500   24162500      1       1  150064       2.2362      0.01267
enh48917    2   24562800   24563800      3       2  150064       1.8878     0.029525
enh48929    2   24729200   24730200      3       2  150064       2.1438     0.016025
enh48935    2   24767100   24768100      3       2  150064       1.8898     0.029392
enh48937    2   24791000   24792000      2       1  150064       1.6719     0.047272
enh48941    2   24809200   24810200      1       1  150064       2.3914     0.008392
enh48942    2   24835900   24836900      2       1  150064       1.8495     0.032195
enh48959    2   25351400   25352400      6       3  150064        4.357    6.593e-06
enh48960    2   25351900   25352900      3       1  150064       4.5958   2.1556e-06
enh48962    2   25384400   25385400      3       1  150064       4.1609   1.5851e-05
enh48964    2   25418900   25419900      2       1  150064       3.1712   0.00075895
enh48965    2   25424700   25425700      2       1  150064       3.2021   0.00068214
enh48967    2   25432900   25433900      4       2  150064       3.6585   0.00012683
enh48968    2   25437800   25438800      2       1  150064       3.3209   0.00044866
enh48969    2   25439300   25440300      2       1  150064       3.4026   0.00033375
enh48977    2   25495200   25496200      2       1  150064        2.054     0.019988
enh48978    2   25497600   25498600      1       1  150064       2.1462      0.01593
enh48981    2   25509500   25510500      2       1  150064       2.1409      0.01614
enh48982    2   25514400   25515400      3       2  150064       2.3316    0.0098599
enh48986    2   25531900   25532900      2       1  150064       3.3452   0.00041108
enh48987    2   25539100   25540100      2       1  150064        2.055      0.01994
enh48988    2   25546000   25547000      2       1  150064       1.7595     0.039251
enh48989    2   25553400   25554400      1       1  150064       1.9943      0.02306
enh48991    2   25559300   25560300      1       1  150064       1.7268       0.0421
enh48998    2   25598700   25599700      2       1  150064        4.143   1.7136e-05
enh49007    2   25887100   25888100      2       1  150064       1.8753     0.030376
enh49013    2   25990000   25991000      1       1  150064       3.0749     0.001053
enh49015    2   26028700   26029700      3       1  150064       1.7183     0.042867
enh49020    2   26041400   26042400      3       2  150064        1.948     0.025708
enh49024    2   26054200   26055200      3       2  150064        1.725     0.042263
enh49027    2   26075900   26076900      2       1  150064       2.3922    0.0083738
enh49029    2   26084100   26085100      1       1  150064       1.8203      0.03436
enh49036    2   26213600   26214600      2       1  150064       2.3868    0.0084985
enh49037    2   26214300   26215300      3       1  150064        3.715   0.00010161
enh49039    2   26255100   26256100      2       1  150064        2.286     0.011128
enh49042    2   26267500   26268500      2       1  150064       3.1104   0.00093416
enh49045    2   26277600   26278600      3       2  150064        1.748     0.040235
enh49051    2   26303800   26304800      2       1  150064       1.9867     0.023479
enh49053    2   26308600   26309600      4       2  150064       2.0709     0.019183
enh49054    2   26309500   26310500      4       2  150064       2.5297    0.0057083
enh49056    2   26320800   26321800      2       1  150064       2.9095      0.00181
enh49080    2   26700100   26701100      5       2  150064       2.4833    0.0065086
enh49086    2   26985800   26986800      2       1  150064       3.1708   0.00076023
enh49087    2   26989500   26990500      3       2  150064       2.4141     0.007887
enh49088    2   26991200   26992200      1       1  150064       3.3193    0.0004512
enh49089    2   26993900   26994900      2       1  150064       3.1495   0.00081767
enh49093    2   27033000   27034000      2       1  150064       3.5217   0.00021442
enh49096    2   27254100   27255100      1       1  150064       3.0193     0.001267
enh49098    2   27271800   27272800      2       1  150064       3.4335   0.00029787
enh49100    2   27291800   27292800      1       1  150064       2.9839     0.001423
enh49101    2   27295300   27296300      1       1  150064       2.9142     0.001783
enh49102    2   27297400   27298400      1       1  150064       2.9114     0.001799
enh49105    2   27307500   27308500      2       1  150064       2.5213    0.0058457
enh49106    2   27310000   27311000      2       1  150064       2.2794     0.011321
enh49109    2   27345300   27346300      2       1  150064       2.6162    0.0044459
enh49111    2   27355200   27356200      2       1  150064       2.4193    0.0077762
enh49115    2   27432400   27433400      7       3  150064       2.4129     0.007913
enh49118    2   27441200   27442200      7       2  150064       2.4696    0.0067624
enh49121    2   27525400   27526400      1       1  150064       2.1382      0.01625
enh49122    2   27543900   27544900      2       1  150064       1.9898     0.023304
enh49124    2   27574700   27575700      1       1  150064       2.7773     0.002741
enh49130    2   27604000   27605000      1       1  150064       3.0578     0.001115
enh49131    2   27614100   27615100      1       1  150064       3.3904    0.0003489
enh49132    2   27620400   27621400      2       1  150064       4.2295   1.1708e-05
enh49135    2   27626400   27627400      3       1  150064       3.1508   0.00081421
enh49137    2   27632800   27633800      2       1  150064       2.0799     0.018769
enh49138    2   27650200   27651200      1       1  150064       3.1686     0.000766
enh49139    2   27654600   27655600      1       1  150064       3.2276    0.0006242
enh49140    2   27664600   27665600      1       1  150064       3.1687    0.0007655
enh49141    2   27711300   27712300      4       2  150064       3.6298   0.00014183
enh49146    2   27850400   27851400      2       1  150064       1.8163      0.03466
enh49148    2   27860900   27861900      2       1  150064        1.682      0.04628
enh49155    2   27942600   27943600      3       2  150064       2.1704     0.014989
enh49157    2   27958700   27959700      2       1  150064       3.4552   0.00027493
enh49158    2   27988800   27989800      3       2  150064       4.4211   4.9099e-06
enh49159    2   27993400   27994400      1       1  150064       3.8587      5.7e-05
enh49161    2   28000400   28001400      2       1  150064       3.7777   7.9155e-05
enh49162    2   28080000   28081000      2       1  150064       3.2796   0.00051971
enh49163    2   28083000   28084000      2       1  150064       3.2658   0.00054575
enh49167    2   28129000   28130000      2       1  150064       3.5374   0.00020207
enh49168    2   28137400   28138400      2       1  150064       1.9275     0.026958
enh49169    2   28138400   28139400      2       1  150064       2.4002    0.0081929
enh49170    2   28141200   28142200      1       1  150064       1.9562      0.02522
enh49171    2   28143000   28144000      1       1  150064       3.6355    0.0001387
enh49173    2   28169000   28170000      1       1  150064       3.4674    0.0002628
enh49175    2   28181800   28182800      2       1  150064       4.3615   6.4582e-06
enh49177    2   28184700   28185700      1       1  150064       3.5021    0.0002308
enh49178    2   28188300   28189300      4       2  150064       3.5218   0.00021435
enh49180    2   28202500   28203500      2       1  150064         4.51   3.2416e-06
enh49183    2   28255900   28256900      3       2  150064       3.0768    0.0010463
enh49201    2   28601500   28602500      4       2  150064       2.2538     0.012105
enh49203    2   28611800   28612800      2       1  150064       3.1887   0.00071447
enh49204    2   28627300   28628300      1       1  150064       2.7405     0.003067
enh49205    2   28635300   28636300      1       1  150064       2.5742     0.005024
enh49207    2   28645300   28646300      2       1  150064       1.8966     0.028941
enh49208    2   28647600   28648600      4       2  150064       3.4242    0.0003083
enh49209    2   28653000   28654000      1       1  150064       2.2089      0.01359
enh49236    2   29032300   29033300      3       1  150064       3.1758   0.00074719
enh49238    2   29043900   29044900      4       2  150064       3.1709   0.00075972
enh49239    2   29087600   29088600      5       1  150064       2.9588    0.0015444
enh49240    2   29089500   29090500      1       1  150064        2.516     0.005934
enh49241    2   29093800   29094800      4       2  150064       1.9209      0.02737
enh49243    2   29179100   29180100      3       2  150064       1.8047      0.03556
enh49250    2   29257200   29258200      5       2  150064       1.7446      0.04053
enh49252    2   29341100   29342100      2       1  150064       1.9973     0.022896
enh49266    2   30446200   30447200      2       1  150064       1.9126     0.027899
enh49267    2   30449900   30450900      1       1  150064       2.0427      0.02054
enh49289    2   30589000   30590000      1       1  150064       1.8188      0.03447
enh49333    2   31547500   31548500      2       1  150064       1.6604     0.048421
enh49344    2   32183100   32184100      2       1  150064       1.9374     0.026349
enh49352    2   32236600   32237600      3       2  150064       2.2825     0.011229
enh49386    2   33546700   33547700      2       1  150064       1.8257     0.033946
enh49396    2   36117400   36118400      7       2  150064       2.7126    0.0033374
enh49414    2   36668200   36669200      4       1  150064       1.8784     0.030163
enh49419    2   36776800   36777800      3       2  150064       1.6493      0.04954
enh49421    2   36822500   36823500      7       2  150064       2.0295     0.021202
enh49423    2   37011800   37012800      1       1  150064        1.806      0.03546
enh49424    2   37019900   37020900      2       1  150064        2.504    0.0061392
enh49426    2   37116800   37117800      3       1  150064       1.7748     0.037965
enh49428    2   37153500   37154500      3       2  150064       2.0538     0.019999
enh49429    2   37178000   37179000      4       2  150064       1.8639     0.031171
enh49430    2   37179600   37180600      1       1  150064       3.2131    0.0006566
enh49434    2   37189000   37190000      4       1  150064       3.4698    0.0002604
enh49435    2   37189800   37190800      7       2  150064       1.8881     0.029503
enh49437    2   37194600   37195600      1       1  150064       2.9809     0.001437
enh49438    2   37232100   37233100      3       2  150064       1.9022     0.028573
enh49439    2   37238100   37239100      5       2  150064       2.4336    0.0074752
enh49442    2   37303100   37304100      1       1  150064       2.4823     0.006526
enh49447    2   37376300   37377300      3       1  150064       1.9765     0.024048
enh49451    2   37422500   37423500      1       1  150064       3.5202    0.0002156
enh49452    2   37425100   37426100      5       3  150064       2.8351    0.0022909
enh49456    2   37460000   37461000      5       2  150064        3.157   0.00079709
enh49457    2   37470500   37471500      2       1  150064       2.6389    0.0041586
enh49458    2   37534300   37535300      6       3  150064       3.5374   0.00020204
enh49459    2   37538800   37539800      2       1  150064       3.4388   0.00029217
enh49460    2   37540100   37541100      4       2  150064       2.5283    0.0057302
enh49461    2   37545000   37546000      2       1  150064       3.1965   0.00069552
enh49462    2   37548500   37549500      3       1  150064       3.5822   0.00017033
enh49463    2   37570800   37571800      5       3  150064       2.4303    0.0075439
enh49467    2   37641300   37642300      4       2  150064       2.1762      0.01477
enh49471    2   37690900   37691900      4       1  150064       1.7718     0.038216
enh49508    2   38150900   38151900      4       2  150064       1.9939     0.023079
enh49511    2   38209100   38210100      2       1  150064        1.731     0.041726
enh49522    2   38605000   38606000      5       3  150064       1.8909     0.029318
enh49563    2   38913800   38914800      5       2  150064       2.4719    0.0067205
enh49564    2   38921700   38922700      4       2  150064       2.3162     0.010273
enh49565    2   38929300   38930300      1       1  150064       2.7657      0.00284
enh49569    2   38938200   38939200      1       1  150064       2.8078     0.002494
enh49571    2   38942500   38943500      3       2  150064       3.2629   0.00055142
enh49573    2   38967800   38968800      1       1  150064       2.2486      0.01227
enh49576    2   38980500   38981500      3       1  150064       1.8303     0.033603
enh49577    2   38981700   38982700      5       3  150064       2.2255     0.013022
enh49578    2   39004300   39005300      3       1  150064       2.0829     0.018631
enh49595    2   39320300   39321300      3       1  150064       1.6751     0.046955
enh49596    2   39322100   39323100      1       1  150064       1.6606       0.0484
enh49607    2   39366900   39367900      3       2  150064       2.1444     0.016001
enh49608    2   39430000   39431000      1       1  150064       2.4234     0.007687
enh49610    2   39445500   39446500      5       2  150064       2.4044    0.0080988
enh49611    2   39454700   39455700      3       2  150064       1.8022     0.035754
enh49634    2   39999200   40000200      6       3  150064       2.5035    0.0061493
enh49636    2   40003500   40004500      1       1  150064       2.1843      0.01447
enh49642    2   42068600   42069600      5       1  150064       2.4789    0.0065887
enh49738    2   43389400   43390400      6       2  150064       1.7241     0.042346
enh49766    2   43789300   43790300      4       2  150064       1.8065     0.035417
enh49767    2   43793000   43794000      3       1  150064       1.6593     0.048524
enh49792    2   44422500   44423500      3       1  150064       1.9067     0.028277
enh49794    2   44427200   44428200      1       1  150064       2.0927      0.01819
enh49795    2   44432500   44433500      2       1  150064       2.2947     0.010876
enh49798    2   44466400   44467400      4       1  150064       1.7909     0.036658
enh49800    2   44470700   44471700      1       1  150064       2.2331      0.01277
enh49823    2   45881100   45882100      3       1  150064       1.6803     0.046453
enh49830    2   46191000   46192000      7       3  150064       2.2814     0.011263
enh49854    2   46704400   46705400      6       3  150064       1.7424     0.040721
enh49856    2   46727400   46728400      3       2  150064        1.713     0.043354
enh49864    2   46845400   46846400      2       1  150064       1.6933     0.045203
enh49865    2   46848200   46849200      1       1  150064       2.2001       0.0139
enh49897    2   47212200   47213200      1       1  150064       1.7302       0.0418
enh49909    2   47398500   47399500      2       1  150064        2.338    0.0096946
enh49921    2   47748800   47749800      3       2  150064       1.8383     0.033008
enh49922    2   47979300   47980300      3       2  150064       1.6925     0.045279
enh49923    2   47994800   47995800      2       1  150064       2.2832     0.011209
enh49925    2   48013100   48014100      2       1  150064       1.7933     0.036465
enh49926    2   48017000   48018000      4       2  150064        2.657    0.0039419
enh49928    2   48071900   48072900      1       1  150064       2.2486      0.01227
enh49931    2   48083100   48084100      1       1  150064        2.231      0.01284
enh49934    2   48097100   48098100      3       1  150064        2.669    0.0038038
enh49938    2   48106800   48107800      3       2  150064       1.6743     0.047037
enh49939    2   48117900   48118900      4       2  150064       1.6912     0.045399
enh49942    2   48128400   48129400      1       1  150064       2.6035     0.004614
enh49944    2   48144400   48145400      3       1  150064       2.6283    0.0042902
enh49947    2   48340900   48341900      1       1  150064       2.0415       0.0206
enh49949    2   48371700   48372700      2       1  150064       1.9717     0.024323
enh49952    2   48462700   48463700      3       2  150064       1.6542     0.049045
enh49954    2   48539200   48540200      3       1  150064       2.7455    0.0030207
enh49955    2   48547000   48548000      4       2  150064       2.0054     0.022463
enh49956    2   48553800   48554800      5       2  150064       2.2428     0.012456
enh49958    2   48565000   48566000      4       1  150064       2.3437    0.0095477
enh49959    2   48566200   48567200      3       1  150064       3.1904   0.00071027
enh49960    2   48568500   48569500      5       2  150064       3.3176   0.00045403
enh49961    2   48572500   48573500      7       3  150064       2.3844    0.0085544
enh49963    2   48581800   48582800      4       2  150064       1.9315      0.02671
enh49965    2   48588800   48589800      2       1  150064        2.646    0.0040726
enh49966    2   48622700   48623700      4       2  150064       2.1457     0.015947
enh49967    2   48642400   48643400      6       4  150064       2.5081    0.0060695
enh49969    2   48646900   48647900      5       3  150064       1.6782      0.04665
enh49970    2   48647700   48648700      3       2  150064       2.8124    0.0024586
enh49972    2   48671000   48672000      6       2  150064        1.709     0.043722
enh49973    2   48674400   48675400      3       2  150064        2.315     0.010305
enh49976    2   48736100   48737100      2       1  150064       2.8269      0.00235
enh49978    2   48801700   48802700      6       3  150064       1.8939     0.029118
enh49980    2   50719000   50720000      1       1  150064       3.0002     0.001349
enh49986    2   53978300   53979300      2       1  150064       2.6112    0.0045118
enh49988    2   53995900   53996900      3       2  150064       2.2672      0.01169
enh49990    2   54003800   54004800      1       1  150064       1.6788       0.0466
enh49991    2   54009700   54010700      1       1  150064       2.2408      0.01252
enh49992    2   54010900   54011900      1       1  150064        3.377    0.0003664
enh49996    2   54172200   54173200      2       1  150064       1.7235     0.042399
enh49997    2   54176500   54177500      4       2  150064       2.1102     0.017419
enh50000    2   54184000   54185000      1       1  150064       2.7414     0.003059
enh50001    2   54185200   54186200      4       2  150064       1.7495     0.040102
enh50002    2   54186200   54187200      2       1  150064       2.8725    0.0020362
enh50003    2   54187800   54188800      3       2  150064       1.7952      0.03631
enh50008    2   54219900   54220900      5       2  150064        2.582    0.0049109
enh50009    2   54222800   54223800      1       1  150064       2.0814       0.0187
enh50010    2   54224100   54225100      6       2  150064       2.2619     0.011851
enh50012    2   54240900   54241900      5       2  150064       2.0607     0.019664
enh50013    2   54268000   54269000      1       1  150064       3.6393    0.0001367
enh50015    2   54280200   54281200      2       1  150064       2.1753     0.014802
enh50017    2   54300700   54301700      6       3  150064       1.7968      0.03618
enh50018    2   54320100   54321100      6       2  150064       2.4755    0.0066519
enh50019    2   54330700   54331700      4       2  150064       2.5832    0.0048945
enh50020    2   54333600   54334600      2       1  150064       3.4716   0.00025872
enh50021    2   54341400   54342400      5       2  150064        2.161     0.015346
enh50025    2   54648700   54649700      3       1  150064       2.7942    0.0026017
enh50027    2   54749500   54750500      4       2  150064       2.0293     0.021213
enh50028    2   54756700   54757700      5       3  150064       2.1516     0.015715
enh50034    2   54803800   54804800      4       2  150064       1.7048     0.044117
enh50035    2   54805600   54806600      8       2  150064       1.7101     0.043628
enh50036    2   54807600   54808600     11       2  150064       2.2459     0.012354
enh50037    2   54810500   54811500      1       1  150064       1.7041      0.04418
enh50041    2   54819800   54820800      2       1  150064       2.1912     0.014219
enh50042    2   54822000   54823000      3       2  150064       2.6449    0.0040859
enh50044    2   54832700   54833700      4       2  150064       1.9923      0.02317
enh50045    2   54833800   54834800      3       2  150064       1.7256     0.042212
enh50048    2   54837600   54838600      6       3  150064       2.6008    0.0046504
enh50049    2   54838600   54839600     11       5  150064        1.975     0.024136
enh50050    2   54845500   54846500      4       2  150064       2.6634    0.0038682
enh50051    2   54861300   54862300      6       3  150064       2.3214     0.010132
enh50054    2   54907500   54908500      7       3  150064       2.0777     0.018869
enh50065    2   55224800   55225800      1       1  150064       2.2283      0.01293
enh50068    2   55238900   55239900      2       1  150064        1.676     0.046868
enh50069    2   55244600   55245600      4       2  150064       1.9155     0.027717
enh50075    2   55272500   55273500      3       2  150064       1.9593     0.025037
enh50118    2   57947800   57948800      2       1  150064       3.8989   4.8315e-05
enh50119    2   57986600   57987600      2       1  150064       5.8555    2.378e-09
enh50120    2   58135400   58136400      3       2  150064       5.3793   3.7379e-08
enh50121    2   58250000   58251000      3       1  150064       3.1527   0.00080881
enh50123    2   58269200   58270200      1       1  150064       2.7708     0.002796
enh50124    2   58271600   58272600      4       2  150064       3.2461   0.00058492
enh50125    2   58275600   58276600      2       1  150064       3.6076   0.00015451
enh50127    2   58464700   58465700      2       1  150064       4.6671   1.5271e-06
enh50128    2   58466500   58467500      3       2  150064       4.0369   2.7085e-05
enh50129    2   58468600   58469600      2       1  150064       2.0489     0.020238
enh50130    2   60113800   60114800      4       2  150064       1.7552      0.03961
enh50132    2   60331200   60332200      1       1  150064       2.2587      0.01195
enh50135    2   60901300   60902300      4       2  150064       3.1649   0.00077568
enh50141    2   61032700   61033700      2       1  150064        1.982     0.023739
enh50160    2   61198400   61199400      4       2  150064       1.8786     0.030151
enh50170    2   61372700   61373700      2       1  150064       1.6976     0.044788
enh50172    2   61406500   61407500      5       3  150064       1.6566     0.048799
enh50176    2   61465400   61466400      2       1  150064       2.3692    0.0089127
enh50179    2   61583200   61584200      3       2  150064       2.0802     0.018755
enh50180    2   61583800   61584800      3       2  150064       2.0802     0.018755
enh50186    2   61641600   61642600      2       1  150064       3.2804   0.00051833
enh50189    2   61654200   61655200      4       2  150064       2.8153    0.0024367
enh50195    2   61675500   61676500      1       1  150064       3.4712    0.0002591
enh50199    2   61692300   61693300      2       1  150064       2.6958    0.0035108
enh50226    2   62444400   62445400      2       1  150064        1.837     0.033105
enh50232    2   62638600   62639600      2       1  150064       1.9074     0.028233
enh50234    2   62702200   62703200      2       1  150064       2.1779     0.014706
enh50235    2   62733400   62734400      3       1  150064       2.8021    0.0025387
enh50268    2   64291000   64292000      2       1  150064       1.9995     0.022775
enh50302    2   64749400   64750400      2       1  150064        1.778     0.037704
enh50392    2   67623400   67624400      1       1  150064       1.8751      0.03039
enh50403    2   68379100   68380100      3       2  150064       1.7302     0.041796
enh50407    2   68415200   68416200      1       1  150064       2.8012     0.002546
enh50408    2   68416300   68417300      3       2  150064       2.2009     0.013872
enh50410    2   68427600   68428600      3       2  150064       2.3011     0.010693
enh50412    2   68431900   68432900      1       1  150064        2.837     0.002277
enh50414    2   68436200   68437200      3       1  150064       2.8255    0.0023603
enh50421    2   68474100   68475100      2       1  150064       2.4624    0.0069003
enh50422    2   68481900   68482900      5       3  150064       2.0079     0.022329
enh50437    2   68679800   68680800      4       2  150064       2.3063     0.010547
enh50463    2   69030600   69031600      6       3  150064       2.2123     0.013473
enh50477    2   69534500   69535500      1       1  150064       2.2815      0.01126
enh50478    2   69536400   69537400      1       1  150064       1.9178      0.02757
enh50485    2   69662400   69663400      1       1  150064       2.0166      0.02187
enh50532    2   69969800   69970800      3       1  150064        2.275     0.011453
enh50537    2   69997000   69998000      1       1  150064       1.7877      0.03691
enh50539    2   70016900   70017900      5       2  150064       1.7414     0.040805
enh50540    2   70031200   70032200      2       1  150064       2.2369     0.012646
enh50541    2   70055100   70056100      5       3  150064       2.4367    0.0074115
enh50544    2   70120000   70121000      3       1  150064       1.6926     0.045261
enh50546    2   70124600   70125600      1       1  150064       1.9816      0.02376
enh50547    2   70128200   70129200      2       1  150064       1.9686       0.0245
enh50549    2   70138600   70139600      2       1  150064       1.6613     0.048325
enh50550    2   70140000   70141000      1       1  150064       1.7366      0.04123
enh50552    2   70150100   70151100      2       1  150064       1.6862      0.04588
enh50557    2   70191300   70192300      1       1  150064       2.1937      0.01413
enh50559    2   70229200   70230200      1       1  150064       1.7059      0.04401
enh50576    2   70340300   70341300      1       1  150064       1.8139      0.03485
enh50594    2   70486100   70487100      1       1  150064       1.7425      0.04071
enh50596    2   70491600   70492600      1       1  150064       1.7083      0.04379
enh50599    2   70527400   70528400      2       1  150064       2.0229     0.021543
enh50610    2   70883400   70884400      6       3  150064        2.599    0.0046749
enh50625    2   71250600   71251600      7       2  150064       1.7123     0.043419
enh50641    2   71572200   71573200      2       1  150064       3.1214   0.00089983
enh50643    2   71579900   71580900      1       1  150064       3.1556    0.0008008
enh50645    2   71644800   71645800      2       1  150064       2.6902    0.0035708
enh50654    2   73295900   73296900      1       1  150064       3.5033    0.0002298
enh50657    2   73329300   73330300      6       2  150064       3.5872   0.00016714
enh50658    2   73330400   73331400      5       2  150064       3.0954    0.0009828
enh50659    2   73333500   73334500      2       1  150064       3.1442   0.00083265
enh50660    2   73334900   73335900      1       1  150064       3.2939     0.000494
enh50661    2   73336600   73337600      4       1  150064       2.6464    0.0040674
enh50663    2   73439500   73440500      2       1  150064       3.9133   4.5522e-05
enh50671    2   73611600   73612600      2       1  150064       3.7349   9.3901e-05
enh50672    2   73614600   73615600      1       1  150064       3.1555    0.0008012
enh50678    2   74058900   74059900      2       1  150064       2.7866    0.0026634
enh50698    2   74247500   74248500      1       1  150064       2.1868      0.01438
enh50700    2   74253100   74254100      4       1  150064        3.009    0.0013105
enh50701    2   74257000   74258000      3       2  150064        3.014    0.0012892
enh50703    2   74265900   74266900      2       1  150064       2.5673    0.0051242
enh50704    2   74277800   74278800      3       1  150064       2.7165    0.0032987
enh50705    2   74279600   74280600      5       2  150064       1.9519     0.025474
enh50707    2   74290100   74291100      3       1  150064       3.0378    0.0011914
enh50709    2   74306700   74307700      1       1  150064       2.8324      0.00231
enh50717    2   74428800   74429800      3       2  150064       2.0551     0.019935
enh50805    2   84984200   84985200      1       1  150064       1.6735      0.04711
enh50879    2   85633300   85634300      4       2  150064       1.6817     0.046311
enh50881    2   85637800   85638800      3       1  150064       3.2094   0.00066513
enh50882    2   85639600   85640600      3       2  150064       1.7379     0.041116
enh50884    2   85644600   85645600      5       2  150064       3.2498   0.00057749
enh50885    2   85646700   85647700      5       3  150064       1.9963     0.022953
enh50902    2   85828000   85829000      2       1  150064       1.7732     0.038094
enh50906    2   85839400   85840400      1       1  150064       1.8344       0.0333
enh50908    2   85845100   85846100      1       1  150064       2.0794      0.01879
enh50915    2   85941500   85942500      2       1  150064       1.9572     0.025163
enh50921    2   86082200   86083200      4       2  150064       2.4448    0.0072458
enh50939    2   86295200   86296200      5       2  150064       2.1538      0.01563
enh50982    2   87052700   87053700      4       2  150064       1.9699     0.024425
enh51040    2   88890500   88891500      3       2  150064       1.6466     0.049816
enh51041    2   88898800   88899800      1       1  150064       1.9559      0.02524
enh51048    2   88916000   88917000      1       1  150064        1.669      0.04756
enh51049    2   88917400   88918400      2       1  150064       1.7497     0.040086
enh51052    2   88922800   88923800      1       1  150064       1.8843      0.02976
enh51103    2   96816900   96817900      1       1  150064       3.0243     0.001246
enh51104    2   96821700   96822700      1       1  150064       1.9965      0.02294
enh51105    2   96825300   96826300      4       2  150064       1.9921      0.02318
enh51107    2   96830700   96831700      1       1  150064        1.833       0.0334
enh51111    2   96865300   96866300      1       1  150064       3.9562    3.808e-05
enh51118    2   96927800   96928800      1       1  150064        3.299    0.0004851
enh51119    2   96933600   96934600      1       1  150064       3.5662    0.0001811
enh51124    2   96988000   96989000      1       1  150064       2.8722     0.002038
enh51127    2   96999500   97000500      2       1  150064       2.5572    0.0052756
enh51143    2   97198500   97199500      3       2  150064       1.9101      0.02806
enh51147    2   97219500   97220500      2       1  150064       2.1345     0.016403
enh51149    2   97259800   97260800      1       1  150064       1.6771      0.04676
enh51154    2   97402800   97403800      1       1  150064       3.8682    5.483e-05
enh51156    2   97406100   97407100      1       1  150064       1.9779      0.02397
enh51157    2   97408200   97409200      2       1  150064       2.0371     0.020821
enh51158    2   97424800   97425800      3       1  150064        2.197     0.014011
enh51159    2   97430500   97431500      1       1  150064        2.061      0.01965
enh51161    2   97433700   97434700      1       1  150064       2.3494     0.009401
enh51162    2   97438400   97439400      2       1  150064       2.9396    0.0016433
enh51163    2   97439800   97440800      2       1  150064       2.1376     0.016273
enh51168    2   97504300   97505300      1       1  150064       2.0077      0.02234
enh51170    2   97521500   97522500      1       1  150064       2.0007      0.02271
enh51173    2   97536500   97537500      2       1  150064       1.9317     0.026699
enh51174    2   97539500   97540500      1       1  150064       3.1536    0.0008064
enh51177    2   97561300   97562300      6       2  150064       2.3819    0.0086126
enh51179    2   97577300   97578300      4       1  150064       3.7098   0.00010373
enh51184    2   97606300   97607300      2       1  150064       3.1987   0.00069024
enh51193    2   97761000   97762000      5       1  150064       2.6068      0.00457
enh51194    2   98260700   98261700      2       1  150064       2.3703    0.0088868
enh51196    2   98277000   98278000      3       2  150064       2.5713    0.0050661
enh51198    2   98289700   98290700      2       1  150064       1.8963     0.028959
enh51201    2   98327100   98328100      3       1  150064       1.6724     0.047225
enh51202    2   98337800   98338800      2       1  150064       2.4626    0.0068965
enh51204    2   98348100   98349100      1       1  150064       2.2639      0.01179
enh51206    2   98362300   98363300      3       1  150064       2.8343    0.0022961
enh51209    2   98423000   98424000      2       1  150064       2.0199     0.021697
enh51212    2   98487100   98488100      3       2  150064       1.7134     0.043321
enh51214    2   98547100   98548100      1       1  150064       2.0043      0.02252
enh51217    2   98561800   98562800      1       1  150064       1.7704      0.03833
enh51218    2   98567200   98568200      4       2  150064       1.9454     0.025862
enh51219    2   98568700   98569700      2       1  150064       2.0413     0.020609
enh51220    2   98569600   98570600      1       1  150064       2.0478      0.02029
enh51224    2   98575800   98576800      2       1  150064       1.8797     0.030072
enh51226    2   98579200   98580200      4       1  150064       1.8022     0.035761
enh51227    2   98585500   98586500      2       1  150064       2.8731    0.0020326
enh51229    2   98607300   98608300      1       1  150064       1.6823      0.04626
enh51230    2   98612800   98613800      3       1  150064       2.9854     0.001416
enh51234    2   99029000   99030000      1       1  150064        1.811      0.03507
enh51235    2   99060200   99061200      2       1  150064        1.857     0.031655
enh51236    2   99064000   99065000      1       1  150064       1.8569      0.03166
enh51238    2   99069600   99070600      2       1  150064       1.7949     0.036333
enh51240    2   99078500   99079500      1       1  150064         1.86      0.03144
enh51243    2   99089000   99090000      1       1  150064       1.8722      0.03059
enh51247    2   99104400   99105400      1       1  150064       1.8729      0.03054
enh51248    2   99108800   99109800      2       1  150064       1.7642     0.038849
enh51249    2   99111000   99112000      1       1  150064       1.8802      0.03004
enh51258    2   99214700   99215700      2       1  150064       2.1865     0.014389
enh51261    2   99227200   99228200      1       1  150064       1.8062      0.03544
enh51280    2   99298600   99299600      1       1  150064       1.9213      0.02735
enh51302    2   99449600   99450600      4       1  150064       1.8383     0.033011
enh51382    2  101541500  101542500      6       2  150064        1.864     0.031159
enh51385    2  101617600  101618600      3       1  150064       2.4478    0.0071861
enh51396    2  101867800  101868800      4       2  150064        1.782     0.037378
enh51404    2  101918500  101919500      1       1  150064       2.3392     0.009663
enh51412    2  101966600  101967600      1       1  150064       1.6514      0.04933
enh51413    2  101972000  101973000      8       3  150064        1.922     0.027303
enh51483    2  102726300  102727300     17       2  150064       3.0185    0.0012703
enh51485    2  102733000  102734000      2       1  150064       1.9801     0.023843
enh51486    2  102743800  102744800      2       1  150064        1.908     0.028196
enh51490    2  102788700  102789700      3       2  150064       1.7765     0.037828
enh51491    2  102801400  102802400      6       2  150064       2.1637     0.015243
enh51492    2  102813800  102814800      6       2  150064       1.9777     0.023982
enh51518    2  103351100  103352100      3       1  150064       2.6778    0.0037058
enh51519    2  103353900  103354900      2       1  150064       1.7864     0.037021
enh51535    2  105942500  105943500      2       1  150064       1.9004     0.028693
enh51539    2  105977300  105978300      5       3  150064        1.705     0.044093
enh51581    2  106478600  106479600      3       2  150064       1.8843     0.029759
enh51619    2  106760500  106761500      2       1  150064       2.0375     0.020801
enh51640    2  109147000  109148000      5       2  150064       2.1274     0.016692
enh51646    2  109200000  109201000      3       2  150064       2.3212     0.010138
enh51656    2  109227900  109228900      4       2  150064       1.7673     0.038585
enh51700    2  109750800  109751800      2       1  150064       1.8365     0.033142
enh51708    2  109872300  109873300      4       2  150064       1.7369     0.041204
enh51716    2  110395000  110396000      7       3  150064       2.8755     0.002017
enh51729    2  111584600  111585600      2       1  150064       2.1063     0.017591
enh51730    2  111601000  111602000      6       3  150064        2.139     0.016218
enh51735    2  111631000  111632000      1       1  150064       1.8392      0.03294
enh51744    2  111905500  111906500      1       1  150064       2.3234      0.01008
enh51748    2  111920000  111921000      1       1  150064       1.6997      0.04459
enh51759    2  112248600  112249600      2       1  150064       1.8909     0.029318
enh51760    2  112252900  112253900      2       1  150064       2.6208    0.0043864
enh51785    2  112925800  112926800      1       1  150064       2.0466      0.02035
enh51788    2  112942200  112943200      1       1  150064       1.6686       0.0476
enh51855    2  113943000  113944000      4       2  150064       1.9288     0.026877
enh51880    2  114634600  114635600      4       2  150064       2.8604    0.0021153
enh51899    2  118848900  118849900      2       1  150064       1.8597     0.031465
enh51903    2  118926300  118927300      3       1  150064       1.9362     0.026422
enh51907    2  119066500  119067500      1       1  150064       2.1578      0.01547
enh51908    2  119068200  119069200      3       2  150064       3.8082   6.9992e-05
enh51974    2  120985800  120986800      2       1  150064       1.8105      0.03511
enh51992    2  122289900  122290900      4       2  150064       2.2455     0.012369
enh52022    2  122511700  122512700      1       1  150064       1.8269      0.03386
enh52033    2  127428300  127429300      2       1  150064       1.8366     0.033137
enh52049    2  127942400  127943400      2       1  150064       1.8874     0.029551
enh52069    2  128222100  128223100      2       1  150064       1.7947     0.036347
enh52110    2  128782800  128783800      1       1  150064         1.67      0.04746
enh52111    2  128786200  128787200      2       1  150064       1.7097     0.043657
enh52138    2  131133400  131134400      2       1  150064       2.0143     0.021987
enh52141    2  131149300  131150300      1       1  150064       2.1072      0.01755
enh52150    2  131798900  131799900      1       1  150064       3.4002    0.0003367
enh52151    2  131848200  131849200      3       2  150064       3.0545    0.0011272
enh52154    2  131860700  131861700      3       2  150064        2.808    0.0024925
enh52155    2  131864800  131865800      2       1  150064        2.684    0.0036368
enh52157    2  131872900  131873900      1       1  150064       3.2685    0.0005406
enh52159    2  131913800  131914800      2       1  150064        3.269   0.00053969
enh52173    2  134861700  134862700      1       1  150064       2.7339     0.003129
enh52175    2  134885600  134886600      1       1  150064       3.1698    0.0007627
enh52177    2  134893200  134894200      1       1  150064       2.5116     0.006009
enh52178    2  134898400  134899400      4       2  150064       4.0039   3.1154e-05
enh52180    2  134905400  134906400      1       1  150064       1.8191      0.03445
enh52216    2  135028400  135029400      3       1  150064       2.2686     0.011646
enh52243    2  135674100  135675100      1       1  150064       3.0217     0.001257
enh52281    2  136810700  136811700      2       1  150064       1.8626     0.031259
enh52290    2  136929400  136930400      4       2  150064       2.3631    0.0090609
enh52294    2  136969600  136970600      3       2  150064       1.8839     0.029787
enh52336    2  143922500  143923500      1       1  150064       1.9937      0.02309
enh52343    2  143944200  143945200      4       2  150064       1.7014     0.044429
enh52364    2  144034900  144035900      1       1  150064       1.7915      0.03661
enh52366    2  144041600  144042600      2       1  150064       2.0879     0.018402
enh52370    2  144053300  144054300      3       2  150064       2.0757     0.018963
enh52381    2  144101900  144102900      2       1  150064       1.9167     0.027636
enh52406    2  144232600  144233600      1       1  150064       2.5366     0.005597
enh52407    2  144242800  144243800      3       1  150064        1.973     0.024249
enh52408    2  144250600  144251600      1       1  150064       1.9047      0.02841
enh52429    2  144844000  144845000      1       1  150064       2.1123      0.01733
enh52438    2  144995000  144996000      1       1  150064       2.0335        0.021
enh52444    2  145078000  145079000      3       2  150064       2.2871     0.011094
enh52452    2  145139700  145140700      1       1  150064       4.5198    3.095e-06
enh52453    2  145171300  145172300      2       1  150064       2.9452    0.0016138
enh52454    2  145184100  145185100      2       1  150064       3.2428   0.00059181
enh52455    2  145187100  145188100      1       1  150064        3.432    0.0002996
enh52457    2  145198400  145199400      6       3  150064       2.3436    0.0095487
enh52462    2  145214600  145215600      4       2  150064       3.9364   4.1359e-05
enh52484    2  148257400  148258400      2       1  150064       2.0445     0.020451
enh52494    2  148607500  148608500      2       1  150064       2.4078    0.0080234
enh52503    2  148747300  148748300      2       1  150064        1.652     0.049272
enh52505    2  148757600  148758600      4       2  150064       1.6556     0.048896
enh52509    2  148775700  148776700      2       1  150064       2.2751     0.011451
enh52516    2  149272400  149273400      1       1  150064       3.6905    0.0001119
enh52520    2  149309500  149310500      2       1  150064       2.9679     0.001499
enh52521    2  149311800  149312800      3       1  150064       2.2495     0.012239
enh52522    2  149325500  149326500      9       4  150064       2.6473    0.0040563
enh52523    2  149371700  149372700      1       1  150064       1.7118      0.04347
enh52548    2  149521400  149522400      2       1  150064       2.2395     0.012561
enh52551    2  149684900  149685900      2       1  150064        2.635    0.0042066
enh52558    2  150393100  150394100      3       1  150064       2.0073     0.022357
enh52560    2  150436600  150437600      4       2  150064       1.9936       0.0231
enh52563    2  150453700  150454700      3       2  150064       2.2572     0.011997
enh52577    2  152471000  152472000      1       1  150064       2.3234      0.01008
enh52578    2  152489500  152490500      2       1  150064       1.6527     0.049198
enh52594    2  153022800  153023800      2       1  150064       2.3388    0.0096724
enh52595    2  153024400  153025400      3       2  150064       2.4514    0.0071142
enh52596    2  153025200  153026200      2       1  150064       2.4332     0.007482
enh52598    2  153030200  153031200      3       2  150064       3.1252   0.00088831
enh52600    2  153468400  153469400      4       1  150064       2.1423     0.016087
enh52602    2  153549400  153550400      3       1  150064       2.0183     0.021779
enh52603    2  153551600  153552600      2       1  150064        2.609    0.0045403
enh52605    2  153555700  153556700      4       2  150064       3.3756   0.00036823
enh52606    2  153562200  153563200      3       2  150064       2.7456    0.0030204
enh52608    2  153577100  153578100      1       1  150064        3.713    0.0001024
enh52609    2  153586500  153587500      4       2  150064       2.7664    0.0028339
enh52613    2  157200700  157201700      1       1  150064       2.1432      0.01605
enh52615    2  157254800  157255800      1       1  150064       2.2442      0.01241
enh52683    2  159315400  159316400      2       1  150064        2.915    0.0017787
enh52684    2  159316800  159317800      4       2  150064       3.1216    0.0008994
enh52685    2  159320900  159321900      3       2  150064        2.027     0.021333
enh52688    2  159342900  159343900      4       2  150064       2.8311    0.0023193
enh52689    2  159363300  159364300      2       1  150064       3.1839   0.00072655
enh52690    2  159402700  159403700      5       3  150064       3.2124   0.00065824
enh52710    2  160373000  160374000      1       1  150064       2.9792     0.001445
enh52712    2  160575800  160576800      6       3  150064       1.7778      0.03772
enh52713    2  160583400  160584400      5       2  150064       2.5796    0.0049456
enh52714    2  160592100  160593100      4       2  150064       2.3453    0.0095052
enh52717    2  160651600  160652600      3       2  150064       2.4048    0.0080898
enh52718    2  160655200  160656200      3       1  150064       2.2473     0.012311
enh52727    2  161064100  161065100      2       1  150064       2.0777     0.018867
enh52737    2  161157300  161158300      2       1  150064       1.9433     0.025991
enh52761    2  161254800  161255800      1       1  150064       1.9493      0.02563
enh52778    2  161318300  161319300      2       1  150064       2.6589    0.0039201
enh52795    2  161373200  161374200      2       1  150064       1.9984     0.022835
enh52799    2  161508600  161509600      1       1  150064       1.7418      0.04077
enh52801    2  161560200  161561200      4       2  150064       1.6628     0.048171
enh52811    2  161960300  161961300      5       2  150064       2.3596    0.0091481
enh52820    2  162015400  162016400      3       2  150064       3.6754   0.00011873
enh52832    2  162097300  162098300      2       1  150064       1.9745      0.02416
enh52843    2  162802900  162803900      9       3  150064        2.905    0.0018362
enh52844    2  162806000  162807000      1       1  150064       5.2273    8.599e-08
enh52845    2  162811000  162812000      2       1  150064       4.2023    1.321e-05
enh52847    2  162821400  162822400      4       2  150064       3.8472   5.9727e-05
enh52848    2  162827900  162828900      1       1  150064       5.3024    5.714e-08
enh52850    2  162831800  162832800      2       1  150064       2.4165    0.0078348
enh52853    2  162849900  162850900      1       1  150064       2.5897     0.004803
enh52854    2  162853500  162854500      2       1  150064       3.6848   0.00011443
enh52855    2  162866400  162867400      2       1  150064       2.0285     0.021253
enh52856    2  162871500  162872500      2       1  150064       3.3759   0.00036783
enh52857    2  162873000  162874000      3       2  150064       3.2817    0.0005159
enh52858    2  162873600  162874600      1       1  150064       3.3378    0.0004222
enh52863    2  162912200  162913200      1       1  150064        2.308       0.0105
enh52867    2  162918800  162919800      2       1  150064       1.7131     0.043345
enh52881    2  163201400  163202400      2       1  150064       2.2231     0.013104
enh52889    2  166734000  166735000      4       2  150064       1.6601     0.048445
enh52894    2  166811200  166812200      3       2  150064       3.2386   0.00060064
enh52927    2  169289600  169290600      3       1  150064         1.85      0.03216
enh52931    2  169315200  169316200      3       2  150064       2.2001     0.013901
enh52946    2  169374800  169375800      3       1  150064       2.1259     0.016756
enh52947    2  169377600  169378600      2       1  150064       1.8727     0.030553
enh52948    2  169380100  169381100      1       1  150064       1.6585      0.04861
enh52949    2  169386000  169387000      2       1  150064       1.8604     0.031415
enh52950    2  169386800  169387800      5       3  150064       1.9246     0.027143
enh52951    2  169389800  169390800      6       3  150064       1.6813     0.046352
enh52952    2  169399000  169400000      1       1  150064       3.4662    0.0002639
enh52962    2  169482200  169483200      4       2  150064       3.0976   0.00097563
enh52980    2  170428800  170429800      2       1  150064        1.851     0.032082
enh52982    2  170444900  170445900      3       2  150064       1.7396     0.040968
enh52984    2  170452600  170453600      2       1  150064       1.8367     0.033127
enh53023    2  171796200  171797200      2       1  150064       1.7361     0.041271
enh53033    2  171944200  171945200      3       1  150064       2.1465     0.015916
enh53035    2  171951700  171952700      4       2  150064        1.851     0.032086
enh53038    2  171960800  171961800      2       1  150064        1.931      0.02674
enh53039    2  171963500  171964500      2       1  150064       2.3019      0.01067
enh53040    2  171964700  171965700      1       1  150064       2.4194     0.007774
enh53041    2  171966000  171967000      1       1  150064       2.3712     0.008865
enh53042    2  171967600  171968600      2       1  150064       1.9916     0.023207
enh53044    2  171976700  171977700      3       2  150064       2.9183    0.0017597
enh53045    2  171979700  171980700      3       1  150064       1.7495     0.040104
enh53047    2  171984000  171985000      4       2  150064       1.9656     0.024671
enh53061    2  172105500  172106500      3       2  150064       2.0718     0.019141
enh53081    2  172543200  172544200      4       2  150064       3.5842   0.00016909
enh53085    2  172651100  172652100      1       1  150064       3.1278    0.0008806
enh53088    2  172734400  172735400      1       1  150064       4.1989    1.341e-05
enh53097    2  172865300  172866300      5       2  150064       3.2481   0.00058082
enh53098    2  172876500  172877500      1       1  150064       2.3568     0.009216
enh53109    2  173138500  173139500      4       2  150064       2.4307    0.0075348
enh53110    2  173150100  173151100      7       2  150064       1.7886      0.03684
enh53149    2  174000300  174001300      3       2  150064       2.9722    0.0014783
enh53150    2  174014100  174015100      4       1  150064        2.034     0.020977
enh53151    2  174083100  174084100      3       2  150064       2.1942     0.014112
enh53163    2  174784100  174785100      4       2  150064       2.4953    0.0062928
enh53164    2  174788700  174789700      4       2  150064        2.141     0.016139
enh53165    2  174805400  174806400      5       3  150064       2.2863     0.011119
enh53171    2  175098800  175099800      3       2  150064       3.1054   0.00095009
enh53173    2  175100900  175101900      5       2  150064       1.8899     0.029386
enh53176    2  175111300  175112300      2       1  150064       2.6259    0.0043211
enh53177    2  175113800  175114800      1       1  150064       2.3959     0.008289
enh53190    2  175448900  175449900      4       2  150064       2.1944     0.014104
enh53192    2  175456800  175457800      4       2  150064       1.8431     0.032658
enh53193    2  175467500  175468500      3       1  150064       2.0291     0.021226
enh53194    2  175470200  175471200      2       1  150064        1.961      0.02494
enh53195    2  175471400  175472400      2       1  150064       2.0666     0.019385
enh53196    2  175474200  175475200      1       1  150064       2.4213     0.007733
enh53197    2  175477700  175478700      2       1  150064       1.6745     0.047013
enh53227    2  175901300  175902300      8       3  150064       1.9319     0.026685
enh53243    2  177147700  177148700      1       1  150064       1.9747      0.02415
enh53245    2  177156000  177157000      2       1  150064       1.8023     0.035745
enh53296    2  178978800  178979800      4       2  150064       1.9436     0.025972
enh53308    2  179694300  179695300      3       2  150064       1.9507     0.025549
enh53330    2  180859000  180860000      4       1  150064       1.9636      0.02479
enh53332    2  180862000  180863000      5       2  150064       4.3163   7.9343e-06
enh53334    2  180866100  180867100      1       1  150064       4.0898    2.159e-05
enh53337    2  180872000  180873000      7       3  150064       3.1971    0.0006941
enh53338    2  180990100  180991100      1       1  150064       3.4796    0.0002511
enh53340    2  181455500  181456500      2       1  150064       1.7404     0.040897
enh53406    2  182655200  182656200      4       2  150064       1.7244     0.042318
enh53415    2  183579200  183580200      2       1  150064       2.4001    0.0081953
enh53422    2  183990700  183991700     10       4  150064       1.8414     0.032778
enh53432    2  188418800  188419800      2       1  150064       1.9497     0.025604
enh53454    2  190520400  190521400      3       2  150064       1.8317     0.033498
enh53479    2  191225700  191226700      4       1  150064       2.1581     0.015459
enh53483    2  191271200  191272200      5       2  150064       2.4158    0.0078514
enh53485    2  191281900  191282900      3       2  150064       1.8238     0.034087
enh53486    2  191284700  191285700      4       2  150064       2.6109    0.0045147
enh53487    2  191286600  191287600      4       2  150064       2.3222     0.010111
enh53492    2  191309400  191310400      3       2  150064       2.2746     0.011465
enh53494    2  191312400  191313400      5       3  150064        1.925     0.027114
enh53495    2  191315600  191316600      3       1  150064       2.0715     0.019155
enh53499    2  191328700  191329700      2       1  150064       3.0486    0.0011494
enh53507    2  191401100  191402100      3       1  150064       2.3768    0.0087306
enh53510    2  191439900  191440900      2       1  150064       2.1948     0.014088
enh53512    2  191463500  191464500      4       2  150064       2.4188    0.0077868
enh53514    2  191492800  191493800      2       1  150064       2.4091    0.0079953
enh53526    2  191542500  191543500      1       1  150064       1.6498      0.04949
enh53539    2  191756100  191757100      2       1  150064       1.8837     0.029805
enh53541    2  191780600  191781600      1       1  150064       1.7506      0.04001
enh53544    2  191828900  191829900      3       1  150064       1.8804     0.030025
enh53546    2  191832500  191833500      1       1  150064       2.1125      0.01732
enh53556    2  191883800  191884800      2       1  150064       2.0985     0.017931
enh53559    2  191896900  191897900      1       1  150064       2.2945      0.01088
enh53562    2  191906100  191907100      1       1  150064       2.1558      0.01555
enh53563    2  191916500  191917500      2       1  150064       1.6677     0.047691
enh53572    2  191967900  191968900      1       1  150064       2.8146     0.002442
enh53630    2  196395600  196396600      2       1  150064        3.614   0.00015078
enh53632    2  196408400  196409400      3       1  150064        3.323    0.0004452
enh53634    2  196422600  196423600      1       1  150064        3.813    6.865e-05
enh53636    2  196434200  196435200      1       1  150064       2.4217     0.007723
enh53638    2  196442500  196443500      3       1  150064       3.0939   0.00098757
enh53640    2  196477500  196478500      2       1  150064       1.9814     0.023775
enh53648    2  196537000  196538000      1       1  150064       2.2935      0.01091
enh53653    2  196707300  196708300      2       1  150064       2.1338     0.016428
enh53654    2  196931700  196932700      4       2  150064       1.7793     0.037596
enh53658    2  196953400  196954400      3       1  150064       1.8977     0.028865
enh53659    2  196965800  196966800      3       1  150064       1.9611     0.024932
enh53661    2  196977600  196978600      3       2  150064       2.2846     0.011167
enh53662    2  196996600  196997600      5       2  150064       2.0586     0.019764
enh53663    2  196998800  196999800      6       2  150064       2.1107     0.017398
enh53664    2  197001700  197002700      1       1  150064       1.9742      0.02418
enh53666    2  197008700  197009700      4       2  150064       1.9406     0.026154
enh53667    2  197011400  197012400      4       1  150064       2.0359     0.020878
enh53668    2  197016700  197017700      4       1  150064       1.7848      0.03715
enh53669    2  197019300  197020300      4       2  150064       2.1478     0.015864
enh53670    2  197020500  197021500      6       1  150064       1.8854     0.029689
enh53673    2  197042700  197043700      3       1  150064       2.3926    0.0083639
enh53675    2  197059800  197060800      4       2  150064       1.6613     0.048324
enh53676    2  197071700  197072700      3       1  150064       1.6572     0.048738
enh53688    2  197141400  197142400      2       1  150064       2.7742    0.0027669
enh53689    2  197142200  197143200      7       2  150064       2.7826    0.0026961
enh53690    2  197143200  197144200      8       2  150064       2.7112    0.0033518
enh53692    2  197149600  197150600      1       1  150064        2.547     0.005433
enh53693    2  197154400  197155400      5       1  150064       2.9709    0.0014846
enh53698    2  197648200  197649200      2       1  150064       1.6848     0.046012
enh53699    2  197662200  197663200      1       1  150064       2.2505      0.01221
enh53702    2  197779000  197780000      3       2  150064       2.5595     0.005241
enh53705    2  197792600  197793600      2       1  150064       1.7068     0.043934
enh53709    2  197897600  197898600      2       1  150064        2.408     0.008021
enh53710    2  197905700  197906700      2       1  150064       2.5367    0.0055946
enh53711    2  197906600  197907600      3       2  150064        2.793    0.0026111
enh53714    2  197927100  197928100      6       2  150064       2.5424    0.0055044
enh53715    2  197936700  197937700      2       1  150064       2.7508    0.0029725
enh53716    2  197966500  197967500      3       1  150064       2.0398     0.020685
enh53721    2  197995000  197996000      1       1  150064       2.5018     0.006178
enh53722    2  197999900  198000900      2       1  150064       2.8396    0.0022584
enh53728    2  198025900  198026900      3       1  150064        2.054     0.019989
enh53743    2  198115600  198116600      3       1  150064       2.6266    0.0043118
enh53744    2  198117800  198118800      1       1  150064       2.6057     0.004584
enh53745    2  198122100  198123100      7       3  150064       1.7909     0.036651
enh53746    2  198124200  198125200      4       2  150064       2.2357     0.012684
enh53753    2  198147600  198148600      6       2  150064       4.8385   6.5419e-07
enh53755    2  198154600  198155600      1       1  150064       5.4422    2.632e-08
enh53756    2  198163800  198164800      2       1  150064       4.9399   3.9076e-07
enh53761    2  198189000  198190000      2       1  150064         4.55   2.6819e-06
enh53765    2  198223300  198224300      1       1  150064       4.2718    9.697e-06
enh53767    2  198243000  198244000      1       1  150064       4.7819    8.681e-07
enh53772    2  198293900  198294900      1       1  150064       1.6474      0.04974
enh53773    2  198320100  198321100      1       1  150064       2.8147     0.002441
enh53779    2  198382300  198383300      1       1  150064       5.6548      7.8e-09
enh53781    2  198394900  198395900      3       1  150064       5.5296   1.6047e-08
enh53784    2  198398800  198399800      2       1  150064       4.9014   4.7569e-07
enh53787    2  198568700  198569700      1       1  150064       4.1225    1.874e-05
enh53788    2  198573300  198574300      2       1  150064        4.101   2.0565e-05
enh53790    2  198577500  198578500      2       1  150064       4.5378    2.842e-06
enh53791    2  198667600  198668600      2       1  150064       4.1812   1.4498e-05
enh53792    2  198672700  198673700      3       1  150064       4.7274    1.137e-06
enh53796    2  198701500  198702500      2       1  150064       2.3539    0.0092895
enh53797    2  198705300  198706300      1       1  150064       5.1733     1.15e-07
enh53799    2  198721200  198722200      3       2  150064       4.5682   2.4595e-06
enh53800    2  198727600  198728600      5       2  150064       5.2853   6.2753e-08
enh53801    2  198734500  198735500      1       1  150064        4.283    9.218e-06
enh53803    2  198743400  198744400      3       1  150064       5.0854   1.8339e-07
enh53805    2  198753500  198754500      2       1  150064       4.2409   1.1133e-05
enh53806    2  198757100  198758100      1       1  150064       4.7407    1.065e-06
enh53807    2  198759400  198760400      2       1  150064       4.5829    2.293e-06
enh53808    2  198761700  198762700      1       1  150064       5.2585    7.261e-08
enh53809    2  198762300  198763300      2       1  150064       4.6561   1.6112e-06
enh53810    2  198767200  198768200      1       1  150064        5.213    9.291e-08
enh53811    2  198768500  198769500      1       1  150064       5.6761     6.89e-09
enh53813    2  198779700  198780700      4       2  150064       4.8745   5.4533e-07
enh53816    2  198795200  198796200      3       1  150064       4.9063     4.64e-07
enh53817    2  198798300  198799300      2       1  150064        5.085   1.8384e-07
enh53819    2  198804700  198805700      3       2  150064       4.0315   2.7711e-05
enh53820    2  198806200  198807200      2       1  150064       5.1853   1.0786e-07
enh53821    2  198808700  198809700      4       1  150064       4.6965   1.3233e-06
enh53822    2  198809700  198810700      4       2  150064       4.2454   1.0909e-05
enh53824    2  198814000  198815000      1       1  150064       5.2839    6.324e-08
enh53825    2  198817900  198818900      2       1  150064       4.5688   2.4524e-06
enh53827    2  198860600  198861600      2       1  150064       4.6088   2.0249e-06
enh53828    2  198868100  198869100      2       1  150064       4.1233   1.8671e-05
enh53830    2  198880500  198881500      2       1  150064       4.9695   3.3569e-07
enh53831    2  198893000  198894000      3       1  150064       2.9258    0.0017178
enh53832    2  198896400  198897400      3       1  150064       2.4865    0.0064498
enh53833    2  198901000  198902000      4       2  150064       4.5479   2.7087e-06
enh53834    2  198906500  198907500      2       1  150064       5.1918   1.0412e-07
enh53835    2  198911000  198912000      3       1  150064       5.0383    2.348e-07
enh53841    2  200714600  200715600      3       2  150064        6.421   6.7675e-11
enh53842    2  200774800  200775800      3       2  150064       5.8052   3.2138e-09
enh53843    2  200777200  200778200      3       2  150064        5.733   4.9335e-09
enh53844    2  200778700  200779700      2       1  150064        3.754   8.7032e-05
enh53845    2  200787200  200788200      5       2  150064       5.7762   3.8197e-09
enh53847    2  200817200  200818200      2       1  150064       2.4493    0.0071569
enh53851    2  201173000  201174000      4       2  150064       5.8969   1.8519e-09
enh53852    2  201180700  201181700      1       1  150064       2.5725     0.005049
enh53854    2  201237100  201238100      2       1  150064       2.5634    0.0051829
enh53855    2  201240000  201241000      2       1  150064       4.8842   5.1915e-07
enh53856    2  201241700  201242700      4       2  150064        5.263   7.0867e-08
enh53857    2  201243400  201244400      2       1  150064       4.5313   2.9317e-06
enh53858    2  201244900  201245900      4       2  150064       4.3501   6.8041e-06
enh53859    2  201247400  201248400      5       2  150064       4.4118   5.1248e-06
enh53860    2  201291100  201292100      3       2  150064       2.5677    0.0051181
enh53861    2  201319700  201320700      4       2  150064       3.5682   0.00017971
enh53863    2  201332000  201333000      2       1  150064       3.1392   0.00084705
enh53870    2  201449700  201450700      1       1  150064       1.9686       0.0245
enh53871    2  201450800  201451800      3       2  150064       2.1709     0.014968
enh53889    2  201886300  201887300      2       1  150064        2.026     0.021381
enh53906    2  202021500  202022500      5       2  150064       1.9704     0.024399
enh53909    2  202046800  202047800      1       1  150064       1.8405      0.03285
enh53917    2  202093400  202094400      1       1  150064       2.3302     0.009897
enh53924    2  202115500  202116500     10       3  150064       2.6233    0.0043547
enh53925    2  202119800  202120800      2       1  150064       3.5169    0.0002183
enh53928    2  202134300  202135300      3       2  150064       2.1205     0.016982
enh53929    2  202137700  202138700      5       2  150064       2.0227      0.02155
enh53932    2  202144900  202145900      4       2  150064       2.7438     0.003037
enh53965    2  202829200  202830200      6       3  150064       2.2654     0.011743
enh53982    2  203453100  203454100      2       1  150064       1.7147     0.043196
enh53992    2  203536800  203537800      1       1  150064       2.8652     0.002084
enh54000    2  203582400  203583400      2       1  150064       2.0271     0.021326
enh54002    2  203587400  203588400      1       1  150064       2.7709     0.002795
enh54003    2  203600700  203601700      1       1  150064       1.7657      0.03872
enh54006    2  203627500  203628500      2       1  150064       1.6936     0.045175
enh54007    2  203632500  203633500      2       1  150064       2.1823     0.014543
enh54015    2  203877700  203878700      1       1  150064       2.9017     0.001856
enh54018    2  203881600  203882600      2       1  150064       2.1455     0.015956
enh54019    2  203882400  203883400      4       2  150064       2.9699    0.0014895
enh54021    2  204019700  204020700      2       1  150064        2.261      0.01188
enh54024    2  204105500  204106500      2       1  150064       2.5793    0.0049506
enh54025    2  204109800  204110800      1       1  150064       1.7169        0.043
enh54027    2  204348900  204349900      2       1  150064       2.4373    0.0073984
enh54039    2  204554400  204555400      1       1  150064       1.9738       0.0242
enh54072    2  204758600  204759600      6       3  150064       1.7662     0.038684
enh54089    2  204884100  204885100      5       2  150064       1.7042     0.044172
enh54103    2  205115300  205116300      7       2  150064       1.9676     0.024558
enh54136    2  206571100  206572100      1       1  150064       2.3354     0.009761
enh54146    2  206940200  206941200      1       1  150064       1.7306      0.04176
enh54149    2  206946400  206947400      5       3  150064       1.6776     0.046714
enh54153    2  207027500  207028500      4       2  150064       2.0237     0.021501
enh54155    2  207401600  207402600      1       1  150064       1.8454      0.03249
enh54167    2  207911300  207912300      3       2  150064       1.8611     0.031363
enh54179    2  208014500  208015500      2       1  150064       2.2176     0.013292
enh54185    2  208089700  208090700      3       2  150064       2.3381    0.0096897
enh54197    2  208339300  208340300      5       2  150064       3.0452    0.0011627
enh54199    2  208345900  208346900      3       1  150064       2.3708    0.0088748
enh54204    2  208408400  208409400      3       2  150064       2.9884     0.001402
enh54205    2  208413200  208414200      1       1  150064       4.0574    2.481e-05
enh54206    2  208418100  208419100      3       1  150064       3.7707   8.1411e-05
enh54207    2  208484200  208485200      1       1  150064       4.1235    1.866e-05
enh54245    2  213550900  213551900      7       4  150064       2.1618     0.015318
enh54246    2  213592200  213593200      1       1  150064       1.7642      0.03885
enh54247    2  213641600  213642600      4       1  150064       1.8196     0.034408
enh54250    2  213844300  213845300      2       1  150064       1.8471     0.032364
enh54277    2  213986100  213987100      1       1  150064       2.0575      0.01982
enh54286    2  215547400  215548400      3       1  150064       2.1634     0.015256
enh54308    2  216876100  216877100      8       3  150064       1.9141     0.027801
enh54327    2  217041700  217042700      3       2  150064         2.13     0.016586
enh54333    2  217075400  217076400      1       1  150064       2.3455     0.009502
enh54335    2  217087000  217088000      2       1  150064          1.7     0.044565
enh54342    2  217277800  217278800      3       1  150064       2.8614    0.0021086
enh54346    2  217419100  217420100      4       2  150064       1.8559     0.031731
enh54357    2  218619900  218620900      5       2  150064       1.8231     0.034142
enh54361    2  218654900  218655900      1       1  150064       2.4451      0.00724
enh54425    2  220025600  220026600      2       1  150064       2.6891    0.0035818
enh54427    2  220038400  220039400      1       1  150064       4.2093    1.281e-05
enh54428    2  220045800  220046800      2       1  150064       2.9592    0.0015421
enh54434    2  220091700  220092700      3       2  150064       1.6513      0.04934
enh54451    2  220340700  220341700      1       1  150064       2.6716     0.003774
enh54467    2  222392500  222393500      1       1  150064       2.9163     0.001771
enh54468    2  222395500  222396500      3       2  150064       1.6453     0.049958
enh54487    2  223727900  223728900      4       2  150064       1.6824     0.046245
enh54521    2  225267100  225268100      4       2  150064       2.4554    0.0070366
enh54522    2  225349600  225350600      3       2  150064       2.6726    0.0037634
enh54523    2  225383900  225384900      3       2  150064       3.6455   0.00013343
enh54524    2  225387100  225388100      4       2  150064       3.3889   0.00035092
enh54528    2  225403000  225404000      4       2  150064       3.6805   0.00011638
enh54530    2  225410200  225411200      1       1  150064       2.3812     0.008627
enh54534    2  225426200  225427200      5       2  150064       2.5489    0.0054036
enh54536    2  225442100  225443100      4       2  150064       3.4885   0.00024284
enh54539    2  225466900  225467900      4       2  150064        4.221   1.2162e-05
enh54540    2  225502200  225503200      6       4  150064       2.6416    0.0041262
enh54546    2  225759000  225760000      4       2  150064       2.1264     0.016733
enh54548    2  225774800  225775800      6       3  150064       2.1711      0.01496
enh54583    2  225888900  225889900      2       1  150064       2.4868    0.0064455
enh54587    2  225915500  225916500      3       2  150064       2.2012     0.013862
enh54589    2  225928700  225929700      6       3  150064       1.9494     0.025624
enh54602    2  227698200  227699200      3       1  150064       2.0206     0.021659
enh54603    2  227704800  227705800      4       1  150064       1.7139     0.043274
enh54604    2  227705800  227706800      1       1  150064       1.7698      0.03838
enh54607    2  227726900  227727900      2       1  150064       1.8164     0.034652
enh54609    2  227769900  227770900      3       1  150064       1.9244     0.027153
enh54610    2  227780900  227781900      3       1  150064       1.9394     0.026228
enh54613    2  227841800  227842800      1       1  150064       1.8402      0.03287
enh54615    2  227859900  227860900      2       1  150064       1.6823     0.046252
enh54618    2  228262000  228263000      6       2  150064       2.7527    0.0029553
enh54620    2  228276000  228277000      2       1  150064       2.4091    0.0079961
enh54623    2  228330600  228331600      2       1  150064       2.2141     0.013412
enh54627    2  228346000  228347000      5       3  150064       1.8566     0.031684
enh54631    2  228356200  228357200      2       1  150064       2.0007      0.02271
enh54636    2  228383300  228384300      7       4  150064       2.7107    0.0033574
enh54640    2  228646800  228647800      8       3  150064       3.5798   0.00017196
enh54641    2  228648400  228649400      3       1  150064       2.5928    0.0047604
enh54655    2  230711900  230712900      4       2  150064        1.645     0.049989
enh54661    2  230747300  230748300      1       1  150064       2.6409     0.004134
enh54671    2  230845100  230846100      1       1  150064        2.353     0.009312
enh54679    2  231068000  231069000      7       1  150064       2.2464     0.012339
enh54686    2  231096100  231097100      2       1  150064       1.9513      0.02551
enh54690    2  231118300  231119300      4       1  150064       1.7168     0.043007
enh54695    2  231186000  231187000      2       1  150064       1.6962     0.044922
enh54696    2  231190000  231191000      6       2  150064       1.9679     0.024542
enh54702    2  231215300  231216300      4       1  150064       1.6761      0.04686
enh54812    2  232330200  232331200      2       1  150064       2.7802    0.0027166
enh54813    2  232334000  232335000      7       3  150064        2.351    0.0093617
enh54814    2  232346600  232347600      5       3  150064        1.763     0.038954
enh54826    2  232469900  232470900      1       1  150064       2.0699      0.01923
enh54832    2  232527400  232528400      1       1  150064       2.3914     0.008391
enh54835    2  232539100  232540100      3       1  150064       2.3143     0.010326
enh54836    2  232542200  232543200      5       3  150064       1.7949     0.036334
enh54851    2  232863600  232864600      2       1  150064       1.8796     0.030078
enh54857    2  232988000  232989000      4       2  150064       2.3755     0.008763
enh54858    2  233002800  233003800      2       1  150064       2.5488    0.0054051
enh54860    2  233101700  233102700      1       1  150064       2.2107      0.01353
enh54866    2  233174200  233175200      3       2  150064       2.1342     0.016413
enh54881    2  233566700  233567700      5       2  150064       5.3951   3.4245e-08
enh54882    2  233585700  233586700      3       2  150064       5.7821   3.6876e-09
enh54884    2  233636800  233637800      1       1  150064       6.1794    3.218e-10
enh54885    2  233646300  233647300      4       2  150064       4.2163    1.242e-05
enh54887    2  233703700  233704700      2       1  150064       6.0443   7.5018e-10
enh54888    2  233918500  233919500      1       1  150064       2.5708     0.005073
enh54889    2  233923400  233924400      3       1  150064       2.3692    0.0089144
enh54948    2  234473600  234474600      1       1  150064       2.1638      0.01524
enh54999    2  235353900  235354900      7       3  150064       1.8518     0.032027
enh55067    2  238648400  238649400      6       2  150064       2.0924     0.018201
enh55068    2  238652000  238653000      8       2  150064       1.8747     0.030416
enh55095    2  239017200  239018200      4       1  150064       1.6738      0.04709
enh55098    2  239107300  239108300      3       2  150064       1.8415     0.032777
enh55192    2  240884800  240885800      7       3  150064       1.7081     0.043805
enh55200    2  241329400  241330400      2       1  150064       2.4127    0.0079175
enh55201    2  241331700  241332700      6       2  150064       2.1182     0.017078
enh55202    2  241342200  241343200      7       1  150064        2.541    0.0055276
enh55205    2  241393700  241394700      2       1  150064       1.7688     0.038461
enh55226    2  241948200  241949200      4       2  150064       1.9416     0.026094
enh55235    2  242033700  242034700      5       2  150064       1.7453     0.040463
enh55252    2  242224000  242225000      1       1  150064       2.1077      0.01753
enh55254    2  242228700  242229700      4       2  150064       2.2291     0.012904
enh55261    2  242275400  242276400      3       1  150064       1.9435     0.025977
enh55266    2  242445300  242446300      2       1  150064       1.8714     0.030647
enh55270    2  242555500  242556500      2       1  150064       2.3737    0.0088059
enh55273    2  242574000  242575000      3       2  150064       1.8432     0.032647
enh55276    2  242604400  242605400      2       1  150064       1.8155      0.03472
enh55280    2  242638400  242639400      5       2  150064       1.8395     0.032919
enh55282    2  242669900  242670900      2       1  150064       1.6689     0.047569
enh55295    2  242785700  242786700      1       1  150064       1.8505      0.03212
enh55297    2  242795900  242796900      6       2  150064       2.2578      0.01198
enh55301    2  242820100  242821100      2       1  150064       1.9287     0.026884
enh55311    2  242907200  242908200      2       1  150064       1.7049     0.044102
enh55332    3    3221400    3222400      4       2  150064       1.7359     0.041293
enh55333    3    3231600    3232600      6       3  150064       1.8785     0.030155
enh55360    3    4574800    4575800      5       2  150064       1.7767      0.03781
enh55374    3    4846400    4847400      1       1  150064       1.6881       0.0457
enh55379    3    4888000    4889000      3       1  150064       1.9561     0.025227
enh55380    3    4896900    4897900      7       2  150064       1.8235     0.034115
enh55381    3    4907400    4908400      2       1  150064       2.0226     0.021559
enh55387    3    4948100    4949100      3       1  150064       1.6583     0.048631
enh55400    3    5061300    5062300      3       2  150064       2.8895    0.0019292
enh55402    3    5068600    5069600      7       2  150064       2.3887    0.0084543
enh55426    3    5259200    5260200      5       1  150064       2.0245     0.021459
enh55437    3    8398300    8399300      2       1  150064       1.9324     0.026656
enh55447    3    9053800    9054800      2       1  150064       1.7075     0.043866
enh55449    3    9220600    9221600      1       1  150064       1.6988      0.04468
enh55450    3    9222300    9223300      3       2  150064        2.042     0.020577
enh55455    3    9405900    9406900      5       2  150064       1.7901     0.036716
enh55456    3    9424100    9425100      2       1  150064       2.5786    0.0049598
enh55463    3    9462200    9463200      2       1  150064       2.5539    0.0053266
enh55464    3    9464700    9465700      3       2  150064       1.6735     0.047116
enh55465    3    9493500    9494500      3       2  150064       2.1722     0.014919
enh55543    3   10436600   10437600      3       2  150064       2.3382    0.0096895
enh55547    3   10592700   10593700      3       1  150064        1.654     0.049065
enh55564    3   11612100   11613100      3       2  150064       2.1981      0.01397
enh55574    3   11664400   11665400      5       2  150064       2.1665     0.015136
enh55577    3   11672900   11673900      3       1  150064       2.4641    0.0068679
enh55579    3   11806200   11807200      4       2  150064       2.6584    0.0039256
enh55582    3   11826300   11827300      2       1  150064         1.94     0.026187
enh55583    3   11885800   11886800      5       1  150064       2.4592    0.0069617
enh55592    3   12436800   12437800      4       2  150064        2.046     0.020379
enh55593    3   12503700   12504700      3       1  150064       2.0879     0.018405
enh55594    3   12513400   12514400      3       1  150064       2.1055     0.017623
enh55595    3   12521000   12522000      3       1  150064       2.2586     0.011955
enh55596    3   12524300   12525300      3       1  150064       1.9132     0.027863
enh55599    3   12549400   12550400      4       2  150064       2.2149     0.013384
enh55600    3   12602100   12603100      2       1  150064        2.105     0.017645
enh55604    3   12663100   12664100      4       2  150064       1.7834     0.037262
enh55605    3   12665800   12666800      3       2  150064       2.2475     0.012306
enh55609    3   12679400   12680400      1       1  150064       2.3523     0.009328
enh55612    3   12689600   12690600      3       1  150064       1.8254      0.03397
enh55615    3   12699700   12700700      2       1  150064       2.2026     0.013811
enh55616    3   12760800   12761800      1       1  150064       1.7088      0.04374
enh55617    3   12761300   12762300      3       1  150064       1.7404     0.040894
enh55636    3   13027300   13028300      3       2  150064       2.4871    0.0064386
enh55643    3   13081500   13082500      5       2  150064       1.9808     0.023806
enh55644    3   13087500   13088500      6       3  150064       2.6935    0.0035351
enh55645    3   13110000   13111000     15       5  150064       1.8503     0.032135
enh55646    3   13111600   13112600      9       2  150064       2.1593     0.015414
enh55647    3   13113400   13114400      9       3  150064       2.7354    0.0031148
enh55652    3   13191300   13192300      2       1  150064       1.9852     0.023559
enh55659    3   13427600   13428600      6       2  150064       2.4449    0.0072446
enh55660    3   13432900   13433900      2       1  150064       2.0531     0.020033
enh55661    3   13441800   13442800      1       1  150064       1.9969      0.02292
enh55671    3   13494000   13495000      3       2  150064        2.009     0.022266
enh55704    3   14418700   14419700     11       2  150064       2.4227    0.0077038
enh55706    3   14442800   14443800      1       1  150064       1.7653      0.03876
enh55720    3   14550200   14551200      5       3  150064       1.7129     0.043363
enh55721    3   14691600   14692600      2       1  150064       1.7422     0.040736
enh55725    3   14845400   14846400      2       1  150064       1.8175     0.034573
enh55729    3   14962300   14963300      2       1  150064       2.6052    0.0045911
enh55747    3   15138600   15139600      2       1  150064       1.7907     0.036672
enh55774    3   15346300   15347300      5       2  150064       1.7294      0.04187
enh55835    3   15832500   15833500      1       1  150064       2.6027     0.004624
enh55855    3   16326300   16327300      4       2  150064       1.8029     0.035704
enh55862    3   16352100   16353100      5       1  150064       1.9922     0.023175
enh55905    3   16831800   16832800      1       1  150064       2.7435     0.003039
enh55906    3   16838500   16839500      7       2  150064       2.5685    0.0051068
enh55907    3   16842600   16843600      3       1  150064       2.6329    0.0042324
enh55908    3   16852300   16853300      6       3  150064       3.2394   0.00059899
enh55909    3   16865400   16866400      3       1  150064       3.3366   0.00042409
enh55913    3   16891300   16892300      7       3  150064       2.2331     0.012772
enh55921    3   16952800   16953800      2       1  150064       2.4942    0.0063113
enh55923    3   16955100   16956100      3       2  150064       3.0528    0.0011336
enh55924    3   16956900   16957900      3       1  150064       3.5601   0.00018534
enh55925    3   16959300   16960300      5       2  150064       3.8289   6.4369e-05
enh55926    3   16960600   16961600      3       2  150064       2.9651    0.0015131
enh55928    3   16964300   16965300      2       1  150064       3.2495   0.00057798
enh55929    3   16966600   16967600      3       1  150064        3.677     0.000118
enh55931    3   16970200   16971200      5       2  150064       2.4467    0.0072078
enh55932    3   16973700   16974700      4       2  150064       1.8922     0.029231
enh55934    3   16978200   16979200      1       1  150064       1.8719      0.03061
enh55941    3   16999900   17000900      1       1  150064       2.0239      0.02149
enh55942    3   17001500   17002500      3       1  150064       1.9578     0.025126
enh55945    3   17016200   17017200      4       2  150064       1.8021     0.035763
enh55946    3   17017800   17018800      1       1  150064       2.6027     0.004625
enh55951    3   17026900   17027900      1       1  150064       1.9738       0.0242
enh55955    3   17035100   17036100      2       1  150064       1.7312     0.041706
enh55958    3   17046300   17047300      5       2  150064       2.0693     0.019258
enh55960    3   17064000   17065000      2       1  150064       2.2825      0.01123
enh55962    3   17070600   17071600      2       1  150064       1.8342     0.033311
enh55964    3   17075000   17076000      3       1  150064       1.9532       0.0254
enh55966    3   17080700   17081700      5       2  150064       2.5952    0.0047272
enh55967    3   17085300   17086300      3       2  150064       1.9608     0.024949
enh55970    3   17115000   17116000      1       1  150064       2.0456       0.0204
enh55973    3   17193900   17194900      2       1  150064       3.0444    0.0011658
enh55974    3   17220900   17221900      3       1  150064       4.2715   9.7099e-06
enh55976    3   17275700   17276700      3       1  150064       4.2376   1.1297e-05
enh55978    3   17364000   17365000      1       1  150064       3.4059    0.0003297
enh55979    3   17377600   17378600      3       1  150064        4.601   2.1026e-06
enh55981    3   17667800   17668800      3       2  150064       4.6506   1.6548e-06
enh55983    3   17681000   17682000      1       1  150064       4.3788    5.968e-06
enh55984    3   17706200   17707200      2       1  150064       4.1961   1.3575e-05
enh55985    3   17734600   17735600      3       1  150064       4.4484   4.3257e-06
enh55986    3   17774500   17775500      3       2  150064       3.2869   0.00050644
enh55987    3   17775800   17776800      2       1  150064       3.6862   0.00011383
enh55988    3   17779900   17780900      3       2  150064       4.6669   1.5285e-06
enh55989    3   17784800   17785800      4       1  150064         2.91     0.001807
enh55990    3   17788800   17789800      3       1  150064       4.4783    3.762e-06
enh55991    3   17790300   17791300      1       1  150064       3.0272     0.001234
enh55992    3   17797100   17798100      1       1  150064       5.1533     1.28e-07
enh55993    3   17816000   17817000      3       1  150064        4.608   2.0328e-06
enh55994    3   17847600   17848600     12       2  150064       2.1496     0.015792
enh55995    3   17882300   17883300      2       1  150064       4.1648   1.5584e-05
enh55997    3   18256800   18257800      2       1  150064       2.7986    0.0025662
enh55999    3   18392500   18393500      4       2  150064       2.0938      0.01814
enh56001    3   18403300   18404300      6       3  150064       1.6628     0.048178
enh56007    3   18434900   18435900      3       1  150064       2.3253     0.010027
enh56039    3   18910900   18911900      1       1  150064       3.3343    0.0004276
enh56046    3   20007600   20008600      2       1  150064       2.8871    0.0019442
enh56080    3   23443900   23444900      2       1  150064       1.8741     0.030459
enh56091    3   23872400   23873400      2       1  150064       2.4768    0.0066283
enh56092    3   23874800   23875800      2       1  150064        1.712     0.043453
enh56114    3   25805800   25806800      3       1  150064       1.9846     0.023595
enh56115    3   25821600   25822600      4       1  150064       1.8339     0.033333
enh56118    3   25833200   25834200      1       1  150064        2.117      0.01713
enh56151    3   27811800   27812800      6       2  150064        2.048     0.020281
enh56155    3   27941700   27942700      4       2  150064       2.0334     0.021004
enh56173    3   29194900   29195900      2       1  150064       1.8816     0.029945
enh56178    3   30304300   30305300      2       1  150064       2.2289     0.012911
enh56180    3   30361000   30362000      3       2  150064       2.4201    0.0077592
enh56181    3   30373500   30374500      3       2  150064        2.272     0.011544
enh56183    3   30392800   30393800      3       2  150064       1.8556     0.031755
enh56205    3   30720600   30721600      5       2  150064        2.227     0.012973
enh56206    3   30722000   30723000      3       2  150064       2.1188     0.017052
enh56216    3   31118600   31119600      3       2  150064       1.8417     0.032756
enh56229    3   31399800   31400800      3       1  150064       2.0652     0.019454
enh56234    3   31485000   31486000      8       2  150064       2.0676     0.019341
enh56235    3   31490000   31491000      2       1  150064        1.684     0.046087
enh56237    3   31506500   31507500      2       1  150064       2.3335    0.0098116
enh56248    3   31600800   31601800      2       1  150064       2.6678    0.0038172
enh56253    3   31623400   31624400      1       1  150064        3.196    0.0006967
enh56254    3   31634400   31635400      3       1  150064       1.8543      0.03185
enh56258    3   31652700   31653700      1       1  150064       1.7781      0.03769
enh56260    3   31677000   31678000      2       1  150064       1.6942     0.045115
enh56265    3   32132700   32133700      5       1  150064       1.9288     0.026877
enh56271    3   32157300   32158300      7       1  150064       1.7065     0.043955
enh56274    3   32160400   32161400      2       1  150064       1.7031     0.044278
enh56282    3   32326500   32327500      6       2  150064       1.6665     0.047804
enh56285    3   32337000   32338000      1       1  150064       2.0691      0.01927
enh56287    3   32343800   32344800      6       3  150064       1.6664     0.047817
enh56336    3   32744700   32745700      5       3  150064       1.6734     0.047124
enh56370    3   33125100   33126100      1       1  150064       2.0718      0.01914
enh56371    3   33126900   33127900      3       2  150064       1.8684     0.030856
enh56377    3   33152600   33153600      1       1  150064       1.7322      0.04162
enh56379    3   33157600   33158600      1       1  150064       2.0443      0.02046
enh56382    3   33413800   33414800      1       1  150064       3.0412     0.001178
enh56383    3   33414200   33415200      2       1  150064       2.7776    0.0027379
enh56384    3   33426800   33427800      3       2  150064       2.6673    0.0038233
enh56386    3   33472600   33473600      2       1  150064       3.1439   0.00083346
enh56387    3   33483200   33484200      6       3  150064       2.7076    0.0033882
enh56388    3   33488200   33489200      8       3  150064       2.3511    0.0093602
enh56398    3   33843300   33844300      6       2  150064       1.6936     0.045171
enh56406    3   36884300   36885300      2       1  150064       5.1878   1.0642e-07
enh56407    3   36905500   36906500      1       1  150064       2.9618     0.001529
enh56408    3   36910000   36911000      1       1  150064       1.6592      0.04854
enh56409    3   36916200   36917200      1       1  150064       3.2064     0.000672
enh56410    3   36919300   36920300      4       2  150064        5.249   7.6482e-08
enh56411    3   36935300   36936300      3       1  150064       2.8818    0.0019771
enh56413    3   36948400   36949400      1       1  150064       2.9594     0.001541
enh56416    3   36959200   36960200      4       2  150064       5.3805   3.7134e-08
enh56417    3   36964800   36965800      7       4  150064       2.3582    0.0091829
enh56418    3   36966000   36967000      2       1  150064       3.5707     0.000178
enh56419    3   36984600   36985600      2       1  150064       2.7253    0.0032117
enh56420    3   36986800   36987800      4       2  150064       3.3887   0.00035117
enh56421    3   36999500   37000500      2       1  150064       2.0392     0.020716
enh56422    3   37010900   37011900      2       1  150064       2.8671     0.002071
enh56426    3   37036100   37037100      2       1  150064       1.8574      0.03163
enh56427    3   37095600   37096600      3       2  150064       2.6262    0.0043168
enh56431    3   37186700   37187700      3       1  150064       2.7523    0.0029586
enh56433    3   37196300   37197300      1       1  150064       3.0166     0.001278
enh56434    3   37204400   37205400      3       1  150064       3.0441    0.0011669
enh56435    3   37210700   37211700      3       1  150064       2.9165      0.00177
enh56439    3   37254400   37255400      2       1  150064       2.1823     0.014545
enh56440    3   37258400   37259400      5       2  150064       2.4625    0.0068994
enh56445    3   37298700   37299700      6       3  150064       2.0675     0.019341
enh56450    3   37328800   37329800      4       2  150064       1.8577     0.031607
enh56451    3   37332500   37333500      3       1  150064       1.8887     0.029469
enh56454    3   37828900   37829900      4       2  150064       2.7717    0.0027882
enh56456    3   37904100   37905100      3       2  150064       1.6974      0.04481
enh56457    3   37948200   37949200      5       2  150064       1.9275     0.026959
enh56458    3   37997900   37998900      2       1  150064       2.0516     0.020107
enh56459    3   38015900   38016900      3       2  150064       1.6536     0.049107
enh56462    3   38038100   38039100      4       2  150064       1.6572     0.048739
enh56496    3   38468700   38469700      1       1  150064       2.4316     0.007516
enh56497    3   38479400   38480400      2       1  150064       3.1451   0.00083004
enh56498    3   38494100   38495100      3       1  150064       3.1473   0.00082402
enh56499    3   38497400   38498400      3       1  150064       3.1542   0.00080478
enh56500    3   38513800   38514800      2       1  150064       3.2491    0.0005789
enh56501    3   38536900   38537900      4       2  150064       2.8552    0.0021503
enh56502    3   38539300   38540300      1       1  150064       3.5016    0.0002312
enh56536    3   39369600   39370600      7       3  150064       1.9851     0.023567
enh56603    3   42201700   42202700      2       1  150064       1.8176     0.034561
enh56604    3   42202400   42203400      1       1  150064       1.7506      0.04001
enh56606    3   42213800   42214800      4       2  150064       1.6971     0.044836
enh56607    3   42220500   42221500      3       2  150064       2.0539     0.019994
enh56608    3   42232400   42233400      5       2  150064       3.0545    0.0011273
enh56609    3   42233600   42234600      6       2  150064       1.9939     0.023082
enh56610    3   42256600   42257600      4       2  150064       1.9369     0.026381
enh56633    3   42652800   42653800      3       2  150064       1.9582     0.025106
enh56682    3   43367700   43368700      3       2  150064       2.4438     0.007266
enh56688    3   43428800   43429800      2       1  150064       1.8826     0.029876
enh56700    3   43680000   43681000      1       1  150064       1.7368      0.04121
enh56703    3   43798200   43799200      6       3  150064       2.5986    0.0046807
enh56708    3   44240000   44241000      4       2  150064       2.1694     0.015025
enh56709    3   44249200   44250200      2       1  150064       3.1165    0.0009151
enh56721    3   44597400   44598400      1       1  150064       3.0287     0.001228
enh56751    3   45154400   45155400      4       2  150064       2.0524     0.020064
enh56815    3   46029000   46030000      3       2  150064       2.0005     0.022721
enh56827    3   46196000   46197000      1       1  150064       1.7337      0.04149
enh56939    3   47814600   47815600      1       1  150064       1.7146      0.04321
enh56949    3   47939500   47940500      1       1  150064       1.9836      0.02365
enh56956    3   48099600   48100600      1       1  150064        1.666      0.04786
enh56958    3   48105300   48106300      1       1  150064        1.977      0.02402
enh56962    3   48131000   48132000      1       1  150064       1.7805       0.0375
enh56963    3   48153700   48154700      1       1  150064       1.8158       0.0347
enh56964    3   48211300   48212300      2       1  150064        1.689     0.045613
enh56968    3   48274000   48275000      2       1  150064       2.8184    0.0024135
enh56969    3   48281500   48282500      3       1  150064       2.1688     0.015048
enh56976    3   48343600   48344600      4       1  150064        1.983     0.023681
enh56977    3   48362000   48363000      4       1  150064       2.0024     0.022619
enh56978    3   48469400   48470400      2       1  150064       2.1043     0.017677
enh57001    3   48661300   48662300      1       1  150064        2.289      0.01104
enh57002    3   48671000   48672000      2       1  150064       2.3372    0.0097139
enh57011    3   48737700   48738700      3       1  150064       2.1449      0.01598
enh57012    3   48739500   48740500      3       2  150064       1.6535     0.049117
enh57014    3   48745300   48746300      1       1  150064       2.0145      0.02198
enh57015    3   48748600   48749600      4       1  150064       2.3221     0.010114
enh57017    3   48754800   48755800      1       1  150064       2.1125      0.01732
enh57026    3   48883200   48884200      1       1  150064       1.9677      0.02455
enh57028    3   48933600   48934600      1       1  150064       1.8011      0.03584
enh57037    3   49004100   49005100      1       1  150064       1.8945      0.02908
enh57040    3   49030200   49031200      1       1  150064       1.9595      0.02503
enh57049    3   49067000   49068000      1       1  150064       1.6834      0.04615
enh57059    3   49156200   49157200      2       1  150064       2.1108     0.017397
enh57062    3   49199200   49200200      1       1  150064       2.1543      0.01561
enh57067    3   49275800   49276800      5       2  150064       1.7737     0.038055
enh57072    3   49372700   49373700      1       1  150064        1.868      0.03088
enh57079    3   49412900   49413900      1       1  150064         2.02      0.02169
enh57081    3   49426000   49427000      1       1  150064        1.854      0.03187
enh57085    3   49440900   49441900      3       2  150064        1.822     0.034225
enh57090    3   49459300   49460300      1       1  150064       2.1956      0.01406
enh57092    3   49465300   49466300      2       1  150064       2.3632    0.0090586
enh57093    3   49467200   49468200      1       1  150064        2.313      0.01036
enh57110    3   49792000   49793000      2       1  150064       1.7357     0.041312
enh57114    3   49808700   49809700      3       2  150064       2.4682      0.00679
enh57115    3   49812100   49813100      3       1  150064       2.0139     0.022008
enh57120    3   49843300   49844300      1       1  150064       2.0166      0.02187
enh57121    3   49849000   49850000      1       1  150064       2.3804     0.008648
enh57122    3   49851800   49852800      2       1  150064       2.4112      0.00795
enh57123    3   49894200   49895200      2       1  150064       2.0486     0.020249
enh57124    3   49910200   49911200      3       2  150064       1.9178     0.027566
enh57129    3   49976600   49977600      2       1  150064       1.7141     0.043251
enh57130    3   49979300   49980300      2       1  150064       1.9225     0.027274
enh57131    3   49980600   49981600      1       1  150064       2.1335      0.01644
enh57132    3   49985100   49986100      1       1  150064       2.0425      0.02055
enh57135    3   49997300   49998300      3       1  150064       3.1182   0.00090988
enh57137    3   50112300   50113300      4       2  150064       3.0641    0.0010915
enh57139    3   50125200   50126200      4       2  150064       2.2616     0.011861
enh57140    3   50128700   50129700      2       1  150064       2.5338    0.0056422
enh57152    3   50287100   50288100      2       1  150064       2.2916     0.010965
enh57155    3   50291600   50292600      5       2  150064       3.1792   0.00073854
enh57156    3   50296400   50297400      1       1  150064       2.6618     0.003886
enh57179    3   50409600   50410600      3       2  150064       3.0316    0.0012165
enh57184    3   50518800   50519800      4       2  150064       2.7236    0.0032291
enh57207    3   51008800   51009800      2       1  150064       2.0342     0.020965
enh57215    3   51425800   51426800      1       1  150064        2.068      0.01932
enh57218    3   51475500   51476500      1       1  150064       1.8262      0.03391
enh57222    3   51531900   51532900      2       1  150064       1.8601     0.031432
enh57224    3   51535500   51536500      1       1  150064       2.2004      0.01389
enh57232    3   51707900   51708900      2       1  150064       1.8649     0.031095
enh57240    3   51768400   51769400      5       2  150064       2.2642     0.011782
enh57272    3   52236500   52237500      1       1  150064        3.771    8.131e-05
enh57274    3   52267500   52268500      5       2  150064       2.9592    0.0015421
enh57276    3   52277200   52278200      2       1  150064       4.1743   1.4945e-05
enh57284    3   52319000   52320000      2       1  150064       3.1234   0.00089378
enh57287    3   52325000   52326000      3       2  150064       4.2851   9.1323e-06
enh57288    3   52332400   52333400      1       1  150064       3.7971     7.32e-05
enh57289    3   52333400   52334400      4       2  150064       3.9249   4.3386e-05
enh57290    3   52341200   52342200      1       1  150064        4.945    3.807e-07
enh57295    3   52406800   52407800      4       2  150064       3.6841   0.00011474
enh57298    3   52466600   52467600      4       2  150064       3.9566   3.8006e-05
enh57302    3   52490800   52491800      2       1  150064       3.4041   0.00033195
enh57305    3   52565500   52566500      2       1  150064       4.3104   8.1465e-06
enh57307    3   52572100   52573100      3       1  150064       3.9099   4.6163e-05
enh57308    3   52573400   52574400      3       1  150064       3.1335   0.00086361
enh57310    3   52703600   52704600      3       2  150064       4.2798   9.3526e-06
enh57313    3   52716100   52717100      3       2  150064       4.2563   1.0391e-05
enh57314    3   52717500   52718500      2       1  150064       4.4416   4.4639e-06
enh57316    3   52728800   52729800      1       1  150064       4.9168    4.399e-07
enh57318    3   52737500   52738500      1       1  150064       4.5918    2.197e-06
enh57319    3   52741600   52742600      3       1  150064       5.1293   1.4544e-07
enh57320    3   52754700   52755700      3       1  150064       3.5828   0.00016997
enh57321    3   52803000   52804000      1       1  150064       5.0609    2.086e-07
enh57324    3   52908900   52909900      1       1  150064       5.0388    2.342e-07
enh57325    3   52923900   52924900      1       1  150064       5.7124     5.57e-09
enh57326    3   52924600   52925600      2       1  150064       4.5315   2.9289e-06
enh57327    3   52928100   52929100      4       2  150064       5.2742   6.6653e-08
enh57328    3   52931800   52932800      2       1  150064        4.483   3.6795e-06
enh57329    3   52959300   52960300      2       1  150064        4.259   1.0268e-05
enh57330    3   52968400   52969400      2       1  150064       5.4771   2.1615e-08
enh57331    3   53008000   53009000      3       2  150064       3.3537   0.00039868
enh57332    3   53008800   53009800      3       2  150064       4.9501   3.7097e-07
enh57333    3   53016000   53017000      4       2  150064       5.1778   1.1223e-07
enh57335    3   53021100   53022100      4       1  150064       5.0155   2.6453e-07
enh57336    3   53024100   53025100      2       1  150064       3.3831   0.00035843
enh57337    3   53025600   53026600      8       4  150064       4.1462     1.69e-05
enh57342    3   53059400   53060400      1       1  150064       3.6619    0.0001252
enh57343    3   53060300   53061300      3       2  150064       5.2966   5.9004e-08
enh57344    3   53063700   53064700      4       2  150064       2.9668    0.0015048
enh57345    3   53065800   53066800      1       1  150064       2.9818     0.001433
enh57346    3   53069600   53070600      3       2  150064       2.1356     0.016357
enh57347    3   53072500   53073500      1       1  150064       2.8509      0.00218
enh57348    3   53074300   53075300      2       1  150064       2.9567    0.0015545
enh57349    3   53075900   53076900      2       1  150064       4.8934   4.9565e-07
enh57350    3   53076900   53077900      4       2  150064       4.1283   1.8276e-05
enh57351    3   53080900   53081900      2       1  150064       2.4076    0.0080296
enh57352    3   53105400   53106400      2       1  150064       2.1692     0.015032
enh57364    3   53277400   53278400     10       3  150064       2.3294    0.0099177
enh57365    3   53279000   53280000      7       3  150064       2.5482    0.0054143
enh57368    3   53290000   53291000      4       2  150064       2.6459    0.0040737
enh57369    3   53304100   53305100      1       1  150064       1.7123      0.04342
enh57373    3   53362500   53363500      2       1  150064       3.4599   0.00027018
enh57374    3   53363700   53364700      3       2  150064       3.3767   0.00036674
enh57384    3   53913700   53914700      1       1  150064       2.2603       0.0119
enh57388    3   56592900   56593900      7       2  150064       1.9632     0.024812
enh57389    3   56609400   56610400      3       2  150064       2.1292      0.01662
enh57394    3   56698100   56699100      5       2  150064        2.137     0.016299
enh57397    3   56711600   56712600      1       1  150064       2.3874     0.008483
enh57402    3   56751600   56752600      3       1  150064       1.9995     0.022779
enh57403    3   56760100   56761100      8       2  150064       1.8173     0.034587
enh57404    3   56765900   56766900      3       1  150064       1.6559     0.048874
enh57405    3   56769300   56770300      3       1  150064       1.9887     0.023368
enh57424    3   56855800   56856800      6       2  150064       1.7903       0.0367
enh57426    3   56871300   56872300      3       2  150064       2.8356    0.0022869
enh57428    3   56897000   56898000      3       1  150064       1.7775     0.037742
enh57457    3   57571800   57572800      3       2  150064        1.764     0.038863
enh57482    3   57790500   57791500      2       1  150064       1.6791     0.046565
enh57514    3   58160900   58161900      4       2  150064       2.6702    0.0037904
enh57516    3   58164000   58165000      5       2  150064       1.7836     0.037246
enh57521    3   58320600   58321600      3       2  150064       2.8225    0.0023825
enh57523    3   58331500   58332500      6       3  150064       1.8576     0.031612
enh57528    3   58399800   58400800      2       1  150064       1.8105     0.035106
enh57529    3   58417600   58418600      2       1  150064       2.2582     0.011967
enh57530    3   58419900   58420900      8       3  150064       2.2925     0.010937
enh57532    3   58456700   58457700      3       2  150064       2.0161     0.021894
enh57548    3   59411100   59412100      6       2  150064       1.9188     0.027506
enh57551    3   59438700   59439700      9       3  150064        1.679     0.046579
enh57555    3   59545100   59546100      4       2  150064       1.7532     0.039782
enh57560    3   59742500   59743500      6       3  150064       1.8531     0.031934
enh57561    3   59745300   59746300      7       3  150064       2.5606    0.0052243
enh57562    3   59747900   59748900      6       2  150064       1.9108     0.028015
enh57566    3   59776200   59777200      4       2  150064        1.671     0.047359
enh57589    3   59974500   59975500      3       1  150064       2.2595     0.011925
enh57600    3   60026600   60027600      3       2  150064       2.2568     0.012009
enh57606    3   60058500   60059500      6       3  150064       3.2337   0.00061098
enh57609    3   60076000   60077000      5       3  150064       2.0965      0.01802
enh57610    3   60080100   60081100      4       2  150064       1.7638     0.038883
enh57616    3   60288600   60289600      4       2  150064       3.9514   3.8847e-05
enh57624    3   63844400   63845400      2       1  150064       2.4633    0.0068825
enh57626    3   63850800   63851800      4       2  150064       2.2454      0.01237
enh57628    3   63853700   63854700      1       1  150064       3.7895    7.549e-05
enh57629    3   63856000   63857000      2       1  150064       2.5461    0.0054469
enh57630    3   63857700   63858700      2       1  150064       2.8442     0.002226
enh57632    3   63863000   63864000      1       1  150064       3.0701      0.00107
enh57633    3   63869400   63870400      4       1  150064       2.1056     0.017618
enh57635    3   63880700   63881700      2       1  150064       3.4688   0.00026138
enh57636    3   63895700   63896700      4       2  150064       2.3692    0.0089141
enh57637    3   63899500   63900500      1       1  150064       5.1478    1.318e-07
enh57644    3   63941800   63942800      6       2  150064       3.1359   0.00085651
enh57649    3   63950900   63951900      2       1  150064       4.2679   9.8657e-06
enh57652    3   63967700   63968700      2       1  150064       2.5015    0.0061833
enh57654    3   63977800   63978800      1       1  150064       2.7813     0.002707
enh57655    3   63979700   63980700      4       2  150064       1.7875     0.036931
enh57658    3   63996200   63997200      1       1  150064       2.7882      0.00265
enh57659    3   64006400   64007400      4       2  150064       1.9426     0.026032
enh57661    3   64015700   64016700      4       2  150064       1.6919     0.045328
enh57673    3   66427900   66428900      3       1  150064       1.8044     0.035581
enh57707    3   67047400   67048400      2       1  150064       1.8736     0.030492
enh57717    3   67633900   67634900      3       2  150064       3.1965   0.00069563
enh57718    3   67638600   67639600      2       1  150064       1.9182     0.027544
enh57719    3   67639600   67640600      3       1  150064       2.0132     0.022049
enh57720    3   67643900   67644900      3       1  150064       2.5176    0.0059074
enh57721    3   67651100   67652100      2       1  150064        2.351    0.0093625
enh57722    3   67660700   67661700      9       1  150064       2.7459    0.0030174
enh57727    3   67680800   67681800      6       3  150064       2.0665     0.019389
enh57729    3   67685400   67686400      4       1  150064       1.8647     0.031114
enh57732    3   67688600   67689600      2       1  150064       1.7652     0.038767
enh57734    3   67693800   67694800      3       1  150064        1.906     0.028326
enh57735    3   67695600   67696600      3       1  150064       1.9603     0.024982
enh57736    3   67699500   67700500      3       2  150064       2.2937     0.010905
enh57738    3   67711100   67712100      2       1  150064       2.0719     0.019137
enh57739    3   67714200   67715200      2       1  150064       2.1441     0.016011
enh57748    3   67997100   67998100      5       2  150064       2.2263     0.012997
enh57752    3   68152000   68153000      1       1  150064       1.7774      0.03775
enh57775    3   69298200   69299200      1       1  150064       3.0456     0.001161
enh57776    3   69299000   69300000      2       1  150064        3.491   0.00024064
enh57780    3   69355400   69356400      3       2  150064       2.7642    0.0028529
enh57784    3   69418300   69419300      5       1  150064        2.982     0.001432
enh57786    3   70889300   70890300      5       1  150064        1.675     0.046965
enh57804    3   71102600   71103600      1       1  150064       1.8667      0.03097
enh57807    3   71125200   71126200      1       1  150064       2.1439      0.01602
enh57809    3   71131600   71132600      3       1  150064       1.7762     0.037846
enh57810    3   71133900   71134900      3       1  150064       2.4844     0.006489
enh57817    3   71157600   71158600      3       2  150064       1.9673     0.024572
enh57818    3   71163500   71164500      3       1  150064       3.0217     0.001257
enh57819    3   71169400   71170400      4       2  150064        2.694    0.0035296
enh57820    3   71174900   71175900      9       1  150064       2.1074     0.017541
enh57836    3   71254400   71255400      1       1  150064       5.1579    1.249e-07
enh57838    3   71263100   71264100      3       2  150064       3.0047    0.0013292
enh57840    3   71268800   71269800      3       2  150064       1.7065     0.043954
enh57841    3   71274200   71275200      3       2  150064       3.6639   0.00012418
enh57843    3   71289000   71290000      5       1  150064       3.7249   9.7678e-05
enh57846    3   71294800   71295800      1       1  150064       2.5053     0.006117
enh57850    3   71308400   71309400      1       1  150064       3.4259    0.0003064
enh57851    3   71309600   71310600      3       2  150064       4.2315   1.1608e-05
enh57852    3   71313000   71314000      1       1  150064       4.5387     2.83e-06
enh57853    3   71321200   71322200      5       2  150064       2.2109     0.013523
enh57854    3   71326600   71327600      4       2  150064       4.4607   4.0839e-06
enh57855    3   71330200   71331200      8       3  150064       2.0969     0.018001
enh57856    3   71331800   71332800      4       2  150064       3.1513   0.00081269
enh57857    3   71334200   71335200      2       1  150064       3.6357   0.00013862
enh57859    3   71341900   71342900      3       1  150064       1.9223     0.027283
enh57860    3   71344400   71345400      1       1  150064       2.2616      0.01186
enh57863    3   71366300   71367300      1       1  150064       1.8233      0.03413
enh57864    3   71385600   71386600      5       1  150064       2.7408    0.0030649
enh57865    3   71386800   71387800      1       1  150064       3.8811    5.199e-05
enh57866    3   71388300   71389300      3       2  150064       4.4771   3.7833e-06
enh57867    3   71395000   71396000      3       2  150064       2.9057     0.001832
enh57868    3   71398100   71399100      1       1  150064       4.1474    1.681e-05
enh57869    3   71401800   71402800      3       1  150064       2.0761     0.018944
enh57882    3   71469800   71470800      2       1  150064       1.6587     0.048591
enh57883    3   71473400   71474400      6       2  150064       2.1586     0.015442
enh57886    3   71482600   71483600      8       3  150064       2.1356     0.016357
enh57889    3   71495000   71496000      5       3  150064       2.8727    0.0020351
enh57890    3   71498400   71499400      2       1  150064       3.8552   5.7813e-05
enh57894    3   71513400   71514400      3       2  150064       1.9236       0.0272
enh57895    3   71514300   71515300      1       1  150064       2.4369     0.007406
enh57896    3   71517400   71518400      3       1  150064       3.5408   0.00019947
enh57897    3   71521500   71522500      3       2  150064       3.2125   0.00065789
enh57898    3   71523100   71524100      4       1  150064       2.0251     0.021429
enh57900    3   71530200   71531200      2       1  150064       3.1678   0.00076791
enh57901    3   71536700   71537700      2       1  150064       2.4005    0.0081865
enh57902    3   71539400   71540400      1       1  150064       4.7694    9.238e-07
enh57904    3   71546600   71547600      4       1  150064       3.6774   0.00011782
enh57905    3   71549200   71550200      1       1  150064       4.8591    5.895e-07
enh57906    3   71552100   71553100      2       1  150064       4.3844   5.8163e-06
enh57908    3   71578000   71579000      1       1  150064       4.7976    8.028e-07
enh57919    3   71770600   71771600      3       2  150064       2.5376    0.0055813
enh57920    3   71775500   71776500      1       1  150064       1.7146      0.04321
enh57921    3   71778200   71779200      4       1  150064       2.4847    0.0064834
enh57923    3   71828800   71829800      5       2  150064        1.721     0.042628
enh57963    3   72531200   72532200      4       1  150064       1.9651     0.024701
enh57965    3   72572300   72573300      2       1  150064       1.8136     0.034868
enh57966    3   72598300   72599300      1       1  150064       2.2517      0.01217
enh57967    3   72599100   72600100      2       1  150064       2.3116       0.0104
enh57978    3   72893800   72894800      1       1  150064       1.8205      0.03434
enh57986    3   73044800   73045800      2       1  150064       2.0258     0.021392
enh57987    3   73050800   73051800      5       1  150064       1.9259     0.027059
enh57988    3   73052800   73053800      7       2  150064       2.1001     0.017859
enh57989    3   73056300   73057300      4       1  150064       1.8525      0.03198
enh57990    3   73065200   73066200      7       2  150064       1.9816     0.023763
enh57991    3   73080200   73081200      1       1  150064       1.9126       0.0279
enh57992    3   73092000   73093000      2       1  150064        1.722     0.042531
enh57995    3   73104700   73105700      1       1  150064       1.6871      0.04579
enh57997    3   73135000   73136000      1       1  150064       2.1323      0.01649
enh58042    3   89156000   89157000      3       2  150064       1.9893     0.023333
enh58053    3   93799000   93800000      2       1  150064       2.0702     0.019216
enh58057    3   97484200   97485200      1       1  150064       2.5832     0.004895
enh58063    3   97632700   97633700      2       1  150064       1.8948      0.02906
enh58100    3   99261600   99262600      2       1  150064         2.53    0.0057028
enh58147    3  101143800  101144800      1       1  150064       2.0636      0.01953
enh58240    3  105088800  105089800      1       1  150064       2.4325     0.007497
enh58262    3  105495700  105496700      3       1  150064       2.4741    0.0066784
enh58265    3  105502100  105503100      2       1  150064       2.3491    0.0094087
enh58267    3  105505200  105506200      2       1  150064       1.6825     0.046234
enh58270    3  105511200  105512200      2       1  150064        1.791     0.036649
enh58271    3  105514600  105515600      2       1  150064       1.6574     0.048723
enh58272    3  105516000  105517000      6       2  150064       2.1772     0.014731
enh58275    3  105525100  105526100      5       2  150064       2.8747    0.0020219
enh58276    3  105527000  105528000      3       2  150064       1.7636       0.0389
enh58277    3  105528000  105529000      2       1  150064       2.1377     0.016272
enh58278    3  105530100  105531100      2       1  150064       1.6827     0.046218
enh58279    3  105531500  105532500      3       2  150064       2.3917     0.008386
enh58280    3  105532200  105533200      2       1  150064         2.05     0.020183
enh58285    3  105542100  105543100      1       1  150064       1.7223      0.04251
enh58288    3  105547400  105548400      6       2  150064       1.7129     0.043364
enh58291    3  105553200  105554200      2       1  150064       1.8715     0.030638
enh58292    3  105557500  105558500      2       1  150064       1.9134      0.02785
enh58295    3  105572500  105573500      3       1  150064       2.1685      0.01506
enh58297    3  105576400  105577400      2       1  150064       1.8703      0.03072
enh58301    3  105601600  105602600      4       2  150064       2.1232     0.016868
enh58302    3  105609500  105610500      2       1  150064       1.9478     0.025718
enh58316    3  105896700  105897700      3       1  150064        2.178     0.014703
enh58323    3  105931400  105932400      1       1  150064       1.7705      0.03832
enh58326    3  105949100  105950100      6       1  150064        1.928     0.026929
enh58335    3  106143100  106144100      6       2  150064       2.1369     0.016301
enh58337    3  106192500  106193500      3       1  150064        1.763      0.03895
enh58345    3  107245300  107246300      1       1  150064       2.1432      0.01605
enh58346    3  107246400  107247400      1       1  150064       3.4476    0.0002828
enh58348    3  107251600  107252600      4       2  150064       2.4553    0.0070386
enh58349    3  107259600  107260600      3       1  150064       1.8681     0.030873
enh58350    3  107275000  107276000      1       1  150064       2.0454      0.02041
enh58352    3  107296500  107297500      4       1  150064       2.0645     0.019487
enh58357    3  107322800  107323800      2       1  150064       1.6703     0.047434
enh58358    3  107338000  107339000      1       1  150064       1.6518      0.04929
enh58359    3  107339600  107340600      5       2  150064       1.9535     0.025381
enh58363    3  107369700  107370700      4       2  150064        1.786     0.037052
enh58364    3  107379800  107380800      2       1  150064         2.44    0.0073433
enh58367    3  107403000  107404000      1       1  150064       2.6608     0.003898
enh58368    3  107408900  107409900      2       1  150064       3.1199   0.00090465
enh58384    3  107772000  107773000      2       1  150064       1.7919     0.036572
enh58387    3  107776200  107777200      3       2  150064       2.7658     0.002839
enh58391    3  107795200  107796200      4       2  150064        2.655    0.0039651
enh58392    3  107799200  107800200      3       2  150064       1.7037     0.044216
enh58394    3  107811800  107812800      2       1  150064       2.0411      0.02062
enh58398    3  107840700  107841700      5       3  150064       2.7141    0.0033227
enh58401    3  107868800  107869800      1       1  150064       3.2465    0.0005841
enh58402    3  107871800  107872800      6       1  150064       3.5017   0.00023117
enh58403    3  107891000  107892000      7       2  150064       3.4715   0.00025876
enh58404    3  107920700  107921700      8       1  150064        3.359   0.00039106
enh58405    3  107934700  107935700      8       3  150064       3.0147    0.0012861
enh58410    3  108107100  108108100      3       1  150064        1.748      0.04023
enh58444    3  110533000  110534000      8       4  150064         1.65     0.049474
enh58488    3  111686000  111687000      2       1  150064        2.109     0.017473
enh58511    3  111854200  111855200      1       1  150064       1.8513      0.03206
enh58536    3  112219500  112220500      3       1  150064       1.9093      0.02811
enh58540    3  112261000  112262000      2       1  150064       1.7556     0.039582
enh58566    3  112696200  112697200      2       1  150064       1.8716     0.030634
enh58604    3  113457800  113458800      3       1  150064       1.9299     0.026811
enh58606    3  113467400  113468400      2       1  150064       2.1893     0.014287
enh58612    3  113631300  113632300      6       3  150064       1.8725     0.030566
enh58628    3  114024300  114025300      1       1  150064       1.7917      0.03659
enh58634    3  114054200  114055200      3       1  150064       2.2815     0.011259
enh58642    3  114173700  114174700      1       1  150064       3.2368    0.0006044
enh58666    3  115137100  115138100      3       1  150064       3.3057   0.00047374
enh58670    3  115411500  115412500      1       1  150064       1.9811      0.02379
enh58701    3  119186600  119187600      4       2  150064       1.6637     0.048088
enh58703    3  119218700  119219700      6       3  150064       1.8664     0.030991
enh58706    3  119226000  119227000      4       2  150064        1.815     0.034761
enh58709    3  119277200  119278200      5       1  150064       1.8782     0.030174
enh58710    3  119278400  119279400     10       2  150064       1.6947     0.045066
enh58761    3  120055500  120056500      2       1  150064       1.9465     0.025794
enh58764    3  120068800  120069800      1       1  150064       1.7053      0.04407
enh58769    3  120313800  120314800      4       2  150064       2.3116     0.010399
enh58771    3  120319100  120320100      4       1  150064       1.9362      0.02642
enh58785    3  121151100  121152100      2       1  150064       1.9809     0.023799
enh58788    3  121369500  121370500      1       1  150064       1.9113      0.02798
enh58802    3  121713900  121714900      3       1  150064        2.163     0.015272
enh58867    3  122486500  122487500      3       1  150064       1.7351     0.041362
enh58869    3  122507600  122508600      3       1  150064       1.7519       0.0399
enh58873    3  122608700  122609700      2       1  150064       2.9809    0.0014368
enh58877    3  122787200  122788200      2       1  150064       2.6726    0.0037634
enh58880    3  122802800  122803800      5       2  150064       2.4324    0.0074995
enh58891    3  123301500  123302500      2       1  150064       2.8251    0.0023635
enh58908    3  124597500  124598500      2       1  150064        2.161     0.015349
enh58923    3  124838700  124839700      5       2  150064       2.5925    0.0047644
enh58924    3  124844400  124845400      7       3  150064       2.9921    0.0013853
enh58932    3  124873700  124874700      3       2  150064       2.2224     0.013127
enh58934    3  125016400  125017400      2       1  150064       2.4026    0.0081404
enh58935    3  125017700  125018700      1       1  150064       2.7501     0.002979
enh58946    3  125069700  125070700      2       1  150064       2.2542     0.012092
enh58948    3  125077500  125078500      1       1  150064       2.6884      0.00359
enh58960    3  125236600  125237600      2       1  150064       1.9042     0.028439
enh58963    3  125308400  125309400      1       1  150064       2.3574     0.009202
enh58965    3  125315000  125316000      5       3  150064       1.9109     0.028007
enh58972    3  125744900  125745900      2       1  150064       1.7924     0.036531
enh58982    3  126373800  126374800      4       1  150064       1.6997     0.044589
enh58987    3  126627500  126628500      2       1  150064       2.0806     0.018735
enh59004    3  127389800  127390800      1       1  150064        1.789      0.03681
enh59011    3  127769400  127770400      3       2  150064       1.7282     0.041973
enh59021    3  127873700  127874700      1       1  150064       1.6719      0.04727
enh59023    3  127894800  127895800      2       1  150064       3.3146   0.00045882
enh59024    3  127905400  127906400      3       1  150064       4.1391   1.7434e-05
enh59025    3  127945100  127946100      3       2  150064       3.2226   0.00063518
enh59033    3  128035900  128036900      2       1  150064       2.7039    0.0034266
enh59053    3  128417400  128418400      1       1  150064       1.7012      0.04445
enh59081    3  128565200  128566200      3       2  150064        1.823      0.03415
enh59086    3  128688800  128689800      1       1  150064       3.2968     0.000489
enh59087    3  128711800  128712800      2       1  150064       2.5048    0.0061269
enh59104    3  128800400  128801400      3       2  150064       2.8746    0.0020229
enh59105    3  128805700  128806700      1       1  150064       2.0976      0.01797
enh59113    3  128841600  128842600      2       1  150064       1.7523      0.03986
enh59122    3  128944100  128945100      1       1  150064       1.9143      0.02779
enh59124    3  128947500  128948500      2       1  150064       2.1499     0.015783
enh59129    3  128970000  128971000      3       1  150064       2.9405    0.0016385
enh59130    3  128996200  128997200      3       2  150064        3.131   0.00087118
enh59131    3  129000000  129001000      1       1  150064       3.5042     0.000229
enh59132    3  129002100  129003100      2       1  150064       2.8918    0.0019149
enh59133    3  129004500  129005500      2       1  150064       3.1021   0.00096063
enh59134    3  129023800  129024800      1       1  150064       3.6939    0.0001104
enh59135    3  129031200  129032200      1       1  150064       3.4849    0.0002462
enh59136    3  129035900  129036900      1       1  150064       3.4195    0.0003137
enh59150    3  129311200  129312200      5       2  150064        1.936     0.026432
enh59177    3  130467000  130468000      2       1  150064       1.7932     0.036469
enh59195    3  130746000  130747000      3       2  150064       1.8342     0.033309
enh59226    3  133159800  133160800      1       1  150064       2.3398     0.009648
enh59248    3  133537300  133538300      2       1  150064       2.6357    0.0041987
enh59249    3  133600500  133601500      3       2  150064       3.1014    0.0009631
enh59286    3  135916500  135917500      2       1  150064       2.8409    0.0022496
enh59287    3  135968200  135969200      2       1  150064       3.6371   0.00013789
enh59289    3  136000500  136001500      2       1  150064       4.8233   7.0616e-07
enh59291    3  136315100  136316100      3       2  150064       2.1021     0.017772
enh59293    3  136351000  136352000      4       2  150064        1.773     0.038114
enh59294    3  136351800  136352800      2       1  150064       1.7074     0.043873
enh59296    3  136364400  136365400      3       1  150064       2.2092     0.013581
enh59304    3  136395800  136396800      2       1  150064       2.0704     0.019205
enh59306    3  136411100  136412100      2       1  150064        2.401    0.0081754
enh59307    3  136412700  136413700      1       1  150064        1.693      0.04523
enh59310    3  136435400  136436400      2       1  150064        2.745    0.0030257
enh59311    3  136437200  136438200      1       1  150064       3.1087    0.0009397
enh59315    3  136455400  136456400      3       1  150064        2.456    0.0070252
enh59318    3  136460900  136461900      4       2  150064        3.287   0.00050638
enh59319    3  136464500  136465500      2       1  150064         2.49     0.006388
enh59320    3  136465900  136466900      5       2  150064       3.7947   7.3912e-05
enh59321    3  136467200  136468200      4       2  150064        2.843    0.0022346
enh59322    3  136472700  136473700      1       1  150064       3.1262    0.0008854
enh59323    3  136505400  136506400      2       1  150064        3.281   0.00051724
enh59324    3  136558000  136559000      4       2  150064       4.1781   1.4697e-05
enh59325    3  136577000  136578000      3       2  150064       4.0592   2.4621e-05
enh59326    3  136578500  136579500      2       1  150064       2.9288    0.0017013
enh59327    3  136582700  136583700      7       2  150064       2.8739    0.0020272
enh59328    3  136586200  136587200      6       2  150064       3.4778   0.00025281
enh59329    3  136589400  136590400      2       1  150064        3.219   0.00064319
enh59330    3  136591300  136592300      3       1  150064       2.8814    0.0019794
enh59331    3  136592700  136593700      1       1  150064       3.0248     0.001244
enh59332    3  136595200  136596200      2       1  150064       2.5465    0.0054397
enh59333    3  136601300  136602300      3       1  150064       2.8713    0.0020436
enh59334    3  136606200  136607200      4       2  150064       3.0438    0.0011679
enh59336    3  136611600  136612600      3       2  150064       3.7389   9.2399e-05
enh59337    3  136617300  136618300      2       1  150064       2.4929    0.0063349
enh59338    3  136620700  136621700      7       2  150064       3.0533    0.0011316
enh59339    3  136621400  136622400      5       2  150064       2.9125    0.0017925
enh59340    3  136625100  136626100      4       1  150064       2.5245    0.0057926
enh59343    3  136633200  136634200      2       1  150064       2.5043    0.0061353
enh59345    3  136638800  136639800      3       2  150064       2.6461    0.0040712
enh59347    3  136642900  136643900      2       1  150064       1.8349      0.03326
enh59348    3  136644000  136645000      2       1  150064        2.872    0.0020397
enh59349    3  136648900  136649900      2       1  150064       2.9002    0.0018647
enh59350    3  136650700  136651700      3       1  150064       2.7852    0.0026747
enh59352    3  136659400  136660400      5       2  150064       3.0903   0.00099972
enh59353    3  136661200  136662200      2       1  150064       2.4908    0.0063731
enh59354    3  136666200  136667200      2       1  150064       2.9107    0.0018033
enh59357    3  136733100  136734100      1       1  150064       4.5297    2.954e-06
enh59361    3  137904700  137905700      2       1  150064       1.9238     0.027192
enh59370    3  137940200  137941200      2       1  150064       2.4933    0.0063277
enh59373    3  138015000  138016000      1       1  150064       2.3415     0.009602
enh59387    3  138488800  138489800      1       1  150064       1.8251      0.03399
enh59388    3  138499000  138500000      2       1  150064       1.8971     0.028909
enh59391    3  138517200  138518200      2       1  150064       1.8942     0.029101
enh59392    3  138521600  138522600      2       1  150064       2.0028     0.022599
enh59394    3  138533000  138534000      1       1  150064       1.8163      0.03466
enh59396    3  138536700  138537700      1       1  150064       1.8135      0.03488
enh59398    3  138554400  138555400      1       1  150064       1.9341      0.02655
enh59412    3  140582100  140583100      3       2  150064       1.7084      0.04378
enh59446    3  141093800  141094800      5       2  150064       1.9089     0.028135
enh59460    3  141138600  141139600      5       2  150064       2.2662      0.01172
enh59480    3  141246600  141247600      1       1  150064       2.8461     0.002213
enh59481    3  141257500  141258500      3       2  150064       2.1158     0.017181
enh59528    3  142837100  142838100      3       1  150064       2.4642    0.0068664
enh59540    3  143017600  143018600      1       1  150064       1.8767      0.03028
enh59543    3  143070400  143071400      4       2  150064       1.6941     0.045125
enh59619    3  150099500  150100500      5       2  150064       1.7303     0.041786
enh59702    3  151999800  152000800      1       1  150064       2.6431     0.004108
enh59712    3  152026300  152027300      1       1  150064       1.9048       0.0284
enh59716    3  152034600  152035600      1       1  150064       2.5977     0.004692
enh59727    3  152092000  152093000      2       1  150064       1.8112     0.035054
enh59739    3  152142800  152143800      2       1  150064       1.8521     0.032009
enh59743    3  152156500  152157500      1       1  150064       2.1006      0.01784
enh59751    3  152188400  152189400      1       1  150064       2.9498      0.00159
enh59753    3  152190100  152191100      3       2  150064       1.7883     0.036867
enh59754    3  152217400  152218400      2       1  150064       3.0754    0.0010511
enh59777    3  153128000  153129000      5       2  150064       1.6833     0.046156
enh59778    3  153155300  153156300      3       1  150064       2.4859    0.0064616
enh59786    3  153345800  153346800      3       1  150064        1.723     0.042441
enh59794    3  154038400  154039400      2       1  150064       1.9991     0.022798
enh59846    3  156793300  156794300      2       1  150064       1.6885     0.045661
enh59849    3  156808400  156809400      1       1  150064       1.7382      0.04109
enh59901    3  160255700  160256700      3       2  150064        2.533    0.0056552
enh59912    3  160519200  160520200      3       1  150064       2.0256     0.021403
enh59919    3  161067200  161068200      4       1  150064       2.0241     0.021481
enh59934    3  167454200  167455200      1       1  150064       2.9064     0.001828
enh59935    3  167467900  167468900      2       1  150064       3.3527   0.00040014
enh59937    3  167805800  167806800      4       1  150064       2.3456    0.0094992
enh59938    3  167811000  167812000      2       1  150064       2.5665    0.0051368
enh59941    3  169476600  169477600      1       1  150064       2.5392     0.005555
enh59942    3  169480800  169481800      1       1  150064       2.2445       0.0124
enh59944    3  169492900  169493900      1       1  150064       2.6313     0.004253
enh59953    3  169687300  169688300      2       1  150064       1.6492     0.049557
enh59954    3  169689800  169690800      1       1  150064       2.1659      0.01516
enh59955    3  169716600  169717600      3       1  150064       1.9151     0.027738
enh59956    3  169720400  169721400      2       1  150064       2.3225     0.010104
enh59962    3  169762700  169763700      1       1  150064       2.0343      0.02096
enh59970    3  169869000  169870000      1       1  150064       2.5128     0.005989
enh59971    3  169870700  169871700      2       1  150064       2.3464    0.0094774
enh59975    3  169891100  169892100      2       1  150064       1.9217     0.027323
enh59976    3  169895200  169896200      1       1  150064       2.2461      0.01235
enh59998    3  170883600  170884600      2       1  150064       1.7317     0.041666
enh60012    3  170991600  170992600      4       2  150064       1.8686      0.03084
enh60014    3  170997500  170998500      2       1  150064       1.8245     0.034035
enh60026    3  171046600  171047600      1       1  150064       2.0855      0.01851
enh60027    3  171049800  171050800      3       2  150064       2.8073    0.0024977
enh60056    3  171135200  171136200      2       1  150064        1.944     0.025946
enh60057    3  171138600  171139600      3       1  150064       1.7945     0.036364
enh60121    3  172231600  172232600      5       2  150064        2.203     0.013797
enh60137    3  172311800  172312800      8       2  150064       2.7045    0.0034201
enh60138    3  172313900  172314900      5       2  150064        2.835    0.0022911
enh60146    3  172426700  172427700      1       1  150064       2.6366     0.004187
enh60151    3  176590200  176591200      2       1  150064       1.8537     0.031893
enh60152    3  176759100  176760100      1       1  150064        2.666     0.003838
enh60153    3  176768500  176769500      2       1  150064       2.4725    0.0067091
enh60157    3  176779600  176780600      1       1  150064        2.688     0.003594
enh60158    3  176781300  176782300      3       1  150064        2.876    0.0020137
enh60160    3  176787300  176788300      2       1  150064       2.3702    0.0088881
enh60161    3  176798700  176799700      3       1  150064        2.788    0.0026515
enh60162    3  176799400  176800400      5       2  150064       2.6534    0.0039838
enh60164    3  176803200  176804200      2       1  150064       2.4375    0.0073941
enh60165    3  176804500  176805500      2       1  150064       2.4872    0.0064371
enh60166    3  176807000  176808000      5       2  150064       1.9272     0.026976
enh60168    3  176816000  176817000      4       2  150064       1.6976     0.044793
enh60169    3  176817100  176818100      4       2  150064       1.8037     0.035641
enh60173    3  176829600  176830600      2       1  150064        1.897     0.028911
enh60176    3  176835700  176836700      4       2  150064       2.1105      0.01741
enh60182    3  176867000  176868000      4       2  150064       1.8897     0.029397
enh60203    3  177035100  177036100      4       2  150064       2.1164     0.017153
enh60226    3  177317200  177318200      1       1  150064       2.6197       0.0044
enh60232    3  177365100  177366100      3       1  150064       2.7483    0.0029952
enh60298    3  180626900  180627900      4       2  150064       5.4935   1.9706e-08
enh60299    3  180628900  180629900      2       1  150064       5.4446   2.5956e-08
enh60300    3  180633200  180634200      1       1  150064       6.2898    1.589e-10
enh60301    3  180636100  180637100      3       2  150064       5.9897   1.0513e-09
enh60302    3  180641300  180642300      3       1  150064       5.6748   6.9441e-09
enh60304    3  180704900  180705900      1       1  150064       1.8579      0.03159
enh60308    3  182515400  182516400      1       1  150064        1.855       0.0318
enh60318    3  182541900  182542900      1       1  150064       2.0193      0.02173
enh60319    3  182630300  182631300      1       1  150064       2.1602      0.01538
enh60326    3  182699000  182700000      1       1  150064       1.6873      0.04577
enh60331    3  182903100  182904100      1       1  150064       2.4024     0.008144
enh60346    3  183060500  183061500      3       1  150064       1.9659     0.024653
enh60382    3  183379100  183380100      4       1  150064       1.9031     0.028512
enh60386    3  183497700  183498700      3       2  150064       2.7989     0.002564
enh60396    3  183600100  183601100      2       1  150064       2.0495     0.020209
enh60397    3  183602800  183603800      7       3  150064       1.8104     0.035115
enh60439    3  184531700  184532700      2       1  150064       2.2819     0.011248
enh60440    3  184533200  184534200      3       1  150064       1.6878     0.045722
enh60447    3  185217000  185218000      1       1  150064       1.9695      0.02445
enh60456    3  185446200  185447200      2       1  150064       2.3156     0.010289
enh60458    3  185481800  185482800      1       1  150064       2.1268      0.01672
enh60468    3  185785300  185786300      3       1  150064       2.3839    0.0085657
enh60494    3  186507500  186508500      4       2  150064       2.4488    0.0071667
enh60495    3  186509000  186510000      3       1  150064       2.2364     0.012664
enh60594    3  187865600  187866600      5       3  150064       1.8238     0.034094
enh60595    3  187870200  187871200      2       1  150064       1.7929     0.036493
enh60598    3  187880900  187881900      2       1  150064       3.0138    0.0012898
enh60599    3  187882700  187883700      5       1  150064       1.7572     0.039441
enh60600    3  187888000  187889000      6       3  150064       1.7779     0.037713
enh60607    3  187907600  187908600      5       2  150064       1.7312     0.041708
enh60623    3  188079500  188080500     10       3  150064       2.0514     0.020113
enh60625    3  188108300  188109300      3       2  150064       2.0403     0.020659
enh60628    3  188117600  188118600      3       1  150064       1.9363     0.026416
enh60630    3  188134600  188135600      1       1  150064       2.4189     0.007783
enh60657    3  188889500  188890500      3       1  150064       2.4348    0.0074504
enh60740    3  193494200  193495200      3       2  150064       1.8615      0.03134
enh60745    3  193801800  193802800      1       1  150064       2.2764      0.01141
enh60800    3  194928400  194929400      1       1  150064       1.7171      0.04298
enh60803    3  194981600  194982600      1       1  150064       2.3337     0.009805
enh60809    3  195119300  195120300      1       1  150064       1.9035      0.02849
enh60835    3  195271500  195272500      3       1  150064       1.8182     0.034514
enh60894    3  195945300  195946300      3       2  150064       2.5484    0.0054108
enh60896    3  195978000  195979000      2       1  150064       2.6409    0.0041346
enh60897    3  195980000  195981000      4       2  150064       3.0738    0.0010569
enh60899    3  195997300  195998300      2       1  150064       2.6708    0.0037841
enh60901    3  196002000  196003000      3       1  150064       1.8968     0.028926
enh60902    3  196005100  196006100      7       3  150064       2.3365    0.0097315
enh60903    3  196006400  196007400      3       1  150064       1.7545     0.039672
enh60905    3  196009300  196010300      1       1  150064       3.2144    0.0006537
enh60907    3  196015300  196016300      6       2  150064        2.365    0.0090155
enh60909    3  196045600  196046600      5       2  150064       3.0608    0.0011037
enh60913    3  196141600  196142600      1       1  150064       3.0899     0.001001
enh60914    3  196143000  196144000      6       3  150064       2.6997    0.0034697
enh60916    3  196146000  196147000      3       2  150064       2.7846      0.00268
enh60918    3  196149200  196150200      2       1  150064       2.3914    0.0083912
enh60921    3  196156500  196157500      3       2  150064       1.8914     0.029284
enh60922    3  196160000  196161000      2       1  150064       3.1878   0.00071689
enh60934    3  196302300  196303300      4       2  150064       2.0277     0.021295
enh60957    3  196465700  196466700      4       2  150064       1.7618     0.039056
enh60958    3  196470500  196471500      3       2  150064       1.7564      0.03951
enh60960    3  196480500  196481500      4       2  150064       1.9085     0.028163
enh60963    3  196487000  196488000      2       1  150064       1.9355     0.026465
enh60964    3  196492000  196493000      4       2  150064       1.7441      0.04057
enh60966    3  196499600  196500600      4       2  150064       1.7966     0.036198
enh60967    3  196502700  196503700      4       2  150064        2.579    0.0049538
enh60969    3  196507900  196508900      3       2  150064       1.7339     0.041469
enh60986    3  196908300  196909300      2       1  150064       1.8588     0.031526
enh60988    3  196929200  196930200      1       1  150064       2.8786     0.001997
enh60992    3  196936300  196937300      1       1  150064       2.2616      0.01186
enh60993    3  196941600  196942600      3       2  150064       1.8543     0.031846
enh60995    3  196949600  196950600      1       1  150064        2.339     0.009667
enh60996    3  196954400  196955400      3       1  150064       3.0322    0.0012139
enh60997    3  196956200  196957200      4       2  150064       2.4778     0.006609
enh60998    3  196964600  196965600      4       2  150064       1.9133     0.027854
enh60999    3  196966300  196967300      2       1  150064       3.0283    0.0012296
enh61001    3  196984200  196985200      1       1  150064       2.9008     0.001861
enh61005    3  196988400  196989400      3       1  150064       1.7335     0.041504
enh61006    3  196998900  196999900      2       1  150064       2.0976     0.017968
enh61007    3  197001900  197002900      2       1  150064       1.7016     0.044412
enh61008    3  197016500  197017500      5       2  150064       2.3296    0.0099139
enh61010    3  197019700  197020700      8       1  150064       2.5279    0.0057381
enh61011    3  197021800  197022800      2       1  150064        2.091     0.018266
enh61045    3  197573600  197574600      1       1  150064       1.8297      0.03365
enh61071    4     658600     659600      2       1  150064       1.9035     0.028489
enh61072    4     666400     667400      3       2  150064        2.863    0.0020979
enh61075    4     675100     676100      4       2  150064       2.3568    0.0092171
enh61076    4     677200     678200      2       1  150064       1.8302     0.033612
enh61077    4     683100     684100      4       2  150064       1.8117     0.035013
enh61079    4     698200     699200      6       3  150064       2.0344     0.020955
enh61080    4     700800     701800     10       4  150064       3.1147   0.00092053
enh61081    4     702200     703200      3       1  150064       2.8527    0.0021678
enh61082    4     736100     737100      3       2  150064       3.0402    0.0011821
enh61110    4    1124200    1125200      3       2  150064       1.8339     0.033336
enh61113    4    1160200    1161200      4       2  150064       1.7705     0.038321
enh61120    4    1202000    1203000      1       1  150064       2.8411     0.002248
enh61122    4    1211200    1212200      3       2  150064       2.4722    0.0067149
enh61127    4    1260500    1261500      2       1  150064       2.0364     0.020855
enh61140    4    1319100    1320100      4       2  150064       1.9726     0.024272
enh61141    4    1322000    1323000      2       1  150064       2.7348    0.0031207
enh61143    4    1329800    1330800      4       1  150064       1.9961     0.022963
enh61144    4    1338500    1339500      4       1  150064       2.2306     0.012855
enh61146    4    1345300    1346300      6       3  150064       2.1873      0.01436
enh61171    4    1851600    1852600      2       1  150064       1.8622     0.031285
enh61174    4    1863100    1864100      1       1  150064       1.8425       0.0327
enh61180    4    1883200    1884200      2       1  150064       1.8136     0.034869
enh61229    4    2569100    2570100      2       1  150064        1.652     0.049268
enh61289    4    2954900    2955900      3       1  150064        1.769     0.038445
enh61292    4    2961700    2962700      5       2  150064       2.3951    0.0083069
enh61316    4    3244400    3245400      1       1  150064       1.8225      0.03419
enh61322    4    3343600    3344600      2       1  150064       2.3758    0.0087544
enh61343    4    4420100    4421100      2       1  150064       2.7958    0.0025884
enh61353    4    4541000    4542000      3       1  150064       1.7663     0.038669
enh61359    4    4945000    4946000     12       4  150064       1.8935     0.029148
enh61367    4    6154700    6155700      7       2  150064        1.691     0.045415
enh61427    4    6916000    6917000      2       1  150064       1.8666     0.030981
enh61435    4    6942500    6943500      4       2  150064       2.9523     0.001577
enh61441    4    6953100    6954100      2       1  150064       1.8657     0.031045
enh61463    4    7751300    7752300      5       2  150064       2.7101    0.0033633
enh61468    4    7785500    7786500      3       2  150064       1.7851     0.037125
enh61512    4    8415800    8416800      2       1  150064       2.0564     0.019873
enh61515    4    8428000    8429000      3       2  150064       2.0252     0.021422
enh61516    4    8430400    8431400      3       1  150064         1.77     0.038365
enh61518    4    8439200    8440200      3       2  150064       1.6647     0.047987
enh61536    4   10092100   10093100      4       2  150064       1.8112     0.035059
enh61545    4   10417800   10418800      5       2  150064       2.4399    0.0073464
enh61546    4   10456700   10457700      1       1  150064       2.5717      0.00506
enh61557    4   11006400   11007400      4       2  150064       2.6785    0.0036981
enh61587    4   15031000   15032000      2       1  150064       1.7691     0.038436
enh61588    4   15032200   15033200      4       2  150064       1.9279     0.026934
enh61589    4   15033200   15034200      5       2  150064       1.7776     0.037735
enh61617    4   15789400   15790400      3       2  150064       1.6698     0.047475
enh61626    4   16207700   16208700      7       3  150064       2.0126      0.02208
enh61628    4   16214600   16215600      2       1  150064       1.8442     0.032573
enh61629    4   16218300   16219300      6       3  150064       2.1595     0.015405
enh61646    4   17577400   17578400      5       1  150064       2.0572     0.019832
enh61647    4   17580700   17581700      3       1  150064        2.128      0.01667
enh61648    4   17581700   17582700      2       1  150064       2.1565     0.015523
enh61649    4   17614500   17615500      4       1  150064       2.2529     0.012131
enh61650    4   17619700   17620700      3       1  150064       2.3302    0.0098975
enh61651    4   17638100   17639100      5       3  150064       2.3357     0.009754
enh61652    4   17652300   17653300      8       2  150064       2.4635      0.00688
enh61653    4   17788000   17789000      1       1  150064        1.898      0.02885
enh61657    4   17815600   17816600      2       1  150064       1.8942     0.029097
enh61658    4   17818800   17819800      2       1  150064       1.7774     0.037751
enh61661    4   18020700   18021700      3       1  150064       2.2682     0.011659
enh61666    4   20702900   20703900      3       1  150064       1.6879     0.045719
enh61706    4   25854600   25855600      1       1  150064       2.7389     0.003082
enh61707    4   25858400   25859400      2       1  150064       2.0273     0.021315
enh61708    4   25862500   25863500      2       1  150064       1.9291     0.026861
enh61709    4   25865200   25866200      3       1  150064       2.9199    0.0017506
enh61714    4   25940000   25941000      3       1  150064       2.6928    0.0035429
enh61715    4   25952800   25953800      2       1  150064       1.7876     0.036919
enh61721    4   26082800   26083800      1       1  150064       1.6818       0.0463
enh61725    4   26133200   26134200      4       2  150064       2.7538    0.0029458
enh61739    4   26319700   26320700      2       1  150064       2.0537     0.020002
enh61747    4   26348600   26349600      4       2  150064       1.8537     0.031889
enh61750    4   26357300   26358300      2       1  150064       2.2508       0.0122
enh61755    4   26378700   26379700      1       1  150064       2.2668       0.0117
enh61762    4   26613300   26614300      1       1  150064       3.5437    0.0001973
enh61766    4   26812900   26813900      3       1  150064       2.7935    0.0026072
enh61773    4   26870500   26871500      1       1  150064       2.7227     0.003238
enh61788    4   26906000   26907000      2       1  150064       1.7489     0.040153
enh61791    4   26916700   26917700      3       1  150064       1.9095     0.028098
enh61827    4   36226200   36227200      2       1  150064       1.8163      0.03466
enh61848    4   36349800   36350800      6       3  150064       2.2548     0.012073
enh61868    4   37816500   37817500      2       1  150064       2.1318     0.016511
enh61869    4   37817900   37818900      2       1  150064       1.7824     0.037343
enh61871    4   37826500   37827500      2       1  150064       1.7997     0.035952
enh61890    4   38004100   38005100      5       3  150064       1.6897     0.045545
enh61891    4   38006200   38007200      5       1  150064       2.1912      0.01422
enh61892    4   38025300   38026300      6       2  150064       2.1169     0.017133
enh61938    4   38654500   38655500      3       2  150064       1.6814     0.046347
enh61943    4   38686000   38687000      2       1  150064       2.0673     0.019354
enh61945    4   38709300   38710300      4       2  150064       1.9696     0.024445
enh61952    4   38821100   38822100      1       1  150064       1.7412      0.04082
enh61966    4   39006200   39007200      5       2  150064       1.6672     0.047741
enh61972    4   39044500   39045500      2       1  150064       1.7223     0.042507
enh61999    4   39637600   39638600      1       1  150064       2.7934     0.002608
enh62000    4   39641500   39642500      1       1  150064       2.5731      0.00504
enh62008    4   39717800   39718800      6       3  150064       1.6956     0.044979
enh62010    4   39721400   39722400      3       2  150064       1.6525     0.049219
enh62017    4   39936000   39937000      4       2  150064       1.6633     0.048128
enh62040    4   40066600   40067600      2       1  150064       1.6894      0.04557
enh62044    4   40121400   40122400      3       2  150064       2.2248     0.013046
enh62047    4   40168600   40169600      2       1  150064       1.6513     0.049342
enh62122    4   47453300   47454300      1       1  150064       2.3398     0.009647
enh62126    4   47488200   47489200      3       2  150064       1.9823     0.023722
enh62144    4   48105100   48106100      2       1  150064       1.8736     0.030493
enh62146    4   48111200   48112200      2       1  150064       1.6486     0.049611
enh62147    4   48114700   48115700      2       1  150064        1.924     0.027174
enh62153    4   48297500   48298500      4       2  150064       2.0592     0.019736
enh62155    4   48339700   48340700      2       1  150064       1.9425      0.02604
enh62158    4   48354500   48355500      2       1  150064       2.7377    0.0030936
enh62159    4   48355400   48356400      5       2  150064       2.6491    0.0040357
enh62165    4   48432400   48433400      5       3  150064       3.0889    0.0010045
enh62166    4   48590500   48591500      3       1  150064       2.3563     0.009229
enh62169    4   48635600   48636600      1       1  150064       2.2209      0.01318
enh62174    4   48644700   48645700      2       1  150064       1.8341     0.033319
enh62177    4   48655600   48656600      1       1  150064       1.7022      0.04436
enh62186    4   48686000   48687000      1       1  150064       2.2741      0.01148
enh62192    4   48696600   48697600      1       1  150064       3.3251     0.000442
enh62194    4   48703000   48704000      1       1  150064       2.2206      0.01319
enh62196    4   48724600   48725600      1       1  150064       2.2173       0.0133
enh62199    4   48731800   48732800      2       1  150064       2.1029     0.017737
enh62201    4   48741800   48742800      3       1  150064       2.3188     0.010203
enh62205    4   48757600   48758600      2       1  150064       3.1525   0.00080952
enh62206    4   48758400   48759400      2       1  150064       1.6802     0.046463
enh62207    4   48764400   48765400      1       1  150064       2.0644      0.01949
enh62210    4   48771400   48772400      2       1  150064       1.7624     0.038999
enh62212    4   48777400   48778400      1       1  150064       2.0972      0.01799
enh62213    4   48783400   48784400      1       1  150064        2.482     0.006533
enh62252    4   54277100   54278100      4       2  150064       1.6532     0.049142
enh62266    4   55010800   55011800      2       1  150064       2.3174     0.010242
enh62273    4   55685000   55686000      2       1  150064       1.9454     0.025864
enh62274    4   55776000   55777000      3       1  150064       1.7302       0.0418
enh62284    4   56265500   56266500      2       1  150064       1.7153     0.043149
enh62286    4   56274900   56275900      1       1  150064       1.6974      0.04481
enh62288    4   56313300   56314300      3       2  150064       1.7534     0.039768
enh62289    4   56376700   56377700      1       1  150064       1.9309      0.02675
enh62290    4   56404200   56405200      2       1  150064       1.9234     0.027215
enh62291    4   56406400   56407400      6       2  150064       1.7993     0.035988
enh62292    4   56407400   56408400      3       1  150064       1.7537     0.039741
enh62299    4   56717800   56718800      3       2  150064       1.7581     0.039365
enh62301    4   56731900   56732900      4       2  150064       2.0486     0.020248
enh62302    4   56753600   56754600      1       1  150064       2.5158     0.005938
enh62320    4   57335800   57336800      3       2  150064       1.8242     0.034062
enh62337    4   57683800   57684800      1       1  150064       2.1962      0.01404
enh62338    4   57687800   57688800     15       4  150064       1.6691     0.047546
enh62364    4   68550800   68551800      6       2  150064       2.4935    0.0063254
enh62366    4   68562400   68563400      4       2  150064       2.6917    0.0035544
enh62367    4   68564600   68565600      3       1  150064       2.7744    0.0027653
enh62368    4   68567900   68568900      5       2  150064        3.129   0.00087715
enh62369    4   68569800   68570800      4       2  150064        1.837     0.033103
enh62370    4   68579600   68580600      2       1  150064       3.2434   0.00059065
enh62385    4   70619000   70620000      6       3  150064       1.7183     0.042869
enh62436    4   73933000   73934000      2       1  150064       1.7046     0.044138
enh62443    4   74048800   74049800      1       1  150064       2.2514      0.01218
enh62449    4   74071200   74072200      1       1  150064       2.2505      0.01221
enh62476    4   76435600   76436600      6       2  150064       1.9213     0.027344
enh62515    4   77129200   77130200      3       2  150064       1.8412     0.032797
enh62517    4   77135800   77136800      2       1  150064       1.7965     0.036211
enh62519    4   77228400   77229400      4       2  150064       1.9822     0.023728
enh62623    4   80981700   80982700      2       1  150064       2.1494     0.015803
enh62629    4   81048600   81049600      1       1  150064       1.7285      0.04195
enh62631    4   81075200   81076200      2       1  150064       1.8764     0.030298
enh62632    4   81090700   81091700      6       2  150064       2.1347     0.016394
enh62636    4   81119900   81120900      8       2  150064       2.4981    0.0062423
enh62637    4   81120800   81121800      3       1  150064        2.267     0.011697
enh62638    4   81122100   81123100      3       2  150064       2.5572    0.0052758
enh62639    4   81124700   81125700      5       2  150064       2.5745    0.0050198
enh62670    4   82413800   82414800      1       1  150064       1.8406      0.03284
enh62683    4   83188900   83189900      4       2  150064       2.7137    0.0033268
enh62684    4   83192700   83193700      6       2  150064       2.3611    0.0091098
enh62709    4   83909800   83910800      3       1  150064       2.5001    0.0062081
enh62712    4   83929000   83930000      3       2  150064       2.1887      0.01431
enh62718    4   83961200   83962200      1       1  150064       2.0822      0.01866
enh62730    4   84074300   84075300      3       1  150064       1.9275     0.026959
enh62731    4   84075900   84076900      4       2  150064       1.9718     0.024319
enh62733    4   84139300   84140300      1       1  150064       2.0847      0.01855
enh62746    4   84218600   84219600      3       2  150064       1.7261     0.042163
enh62761    4   84469500   84470500      2       1  150064       2.1792     0.014659
enh62762    4   84581300   84582300      4       2  150064       1.6582     0.048639
enh62785    4   87876700   87877700      6       3  150064        2.635    0.0042072
enh62788    4   87887200   87888200      3       2  150064       2.4889    0.0064068
enh62789    4   87891700   87892700      5       2  150064       3.2344   0.00060955
enh62790    4   87892600   87893600      1       1  150064       3.5507    0.0001921
enh62792    4   87895400   87896400      1       1  150064       2.7898     0.002637
enh62794    4   87898100   87899100      5       3  150064       2.1826     0.014531
enh62797    4   87924000   87925000      2       1  150064       1.6943     0.045106
enh62801    4   87939800   87940800      2       1  150064       2.1549     0.015586
enh62804    4   87947000   87948000      2       1  150064       1.9063     0.028307
enh62805    4   87952300   87953300      2       1  150064       1.9813     0.023781
enh62806    4   87955800   87956800      2       1  150064       1.7688      0.03846
enh62808    4   87959600   87960600      4       2  150064        2.444    0.0072626
enh62810    4   87964000   87965000      1       1  150064       2.6265     0.004313
enh62813    4   87974600   87975600      1       1  150064       2.2748      0.01146
enh62814    4   87979700   87980700      3       1  150064       1.6901     0.045501
enh62835    4   88156200   88157200      1       1  150064       1.7099      0.04364
enh62854    4   89140000   89141000      3       2  150064        1.795      0.03633
enh62856    4   89152600   89153600      5       2  150064       1.9786     0.023933
enh62866    4   89376300   89377300      1       1  150064        1.896      0.02898
enh62870    4   89447400   89448400      1       1  150064       1.8682      0.03087
enh62891    4   89854400   89855400      5       2  150064       2.0709     0.019185
enh62895    4   89874400   89875400      1       1  150064       1.8885      0.02948
enh62923    4   90750600   90751600      4       1  150064       1.6997     0.044592
enh62926    4   90819500   90820500      6       3  150064       1.6707     0.047392
enh62929    4   95130600   95131600      1       1  150064       1.8048      0.03555
enh62931    4   95259700   95260700      2       1  150064       1.9469     0.025773
enh62945    4   96102000   96103000      3       1  150064       1.7674     0.038577
enh62949    4   96113900   96114900      3       2  150064       1.9356     0.026458
enh62951    4   96214100   96215100      1       1  150064       2.2517      0.01217
enh62976    4   99449800   99450800      2       1  150064       1.6757       0.0469
enh62978    4   99465500   99466500      4       2  150064       2.3669     0.008968
enh63002    4   99585300   99586300      2       1  150064       3.3761   0.00036759
enh63046    4  100741900  100742900      4       2  150064       2.4745    0.0066703
enh63047    4  100744400  100745400      4       2  150064       2.1414     0.016123
enh63049    4  100747400  100748400      5       3  150064       2.2901     0.011009
enh63050    4  100748600  100749600      6       3  150064       2.6919    0.0035527
enh63051    4  100754500  100755500      6       3  150064       2.5408    0.0055305
enh63053    4  100767500  100768500      4       2  150064       2.4366    0.0074121
enh63057    4  100810300  100811300      4       2  150064       2.5982    0.0046857
enh63060    4  100815900  100816900      6       2  150064       1.7416     0.040791
enh63071    4  101014700  101015700      3       2  150064       2.0019     0.022646
enh63072    4  101017000  101018000      4       2  150064       2.5487    0.0054055
enh63076    4  101380000  101381000      3       1  150064        1.646     0.049884
enh63084    4  101939900  101940900      5       3  150064       2.8518    0.0021736
enh63085    4  101946600  101947600      2       1  150064       2.6879    0.0035954
enh63090    4  102058000  102059000      3       2  150064       2.1628      0.01528
enh63096    4  102098000  102099000      2       1  150064       2.2876     0.011081
enh63099    4  102119200  102120200      2       1  150064        1.864     0.031164
enh63121    4  102256100  102257100      1       1  150064       1.7044      0.04415
enh63129    4  103233400  103234400      3       1  150064        1.818     0.034531
enh63136    4  103373000  103374000      4       2  150064        2.835    0.0022912
enh63140    4  103419000  103420000      1       1  150064       1.9559      0.02524
enh63152    4  103460500  103461500      2       1  150064       1.6686     0.047601
enh63153    4  103463900  103464900      1       1  150064       2.2316      0.01282
enh63163    4  103499000  103500000      1       1  150064       1.9132      0.02786
enh63166    4  103511500  103512500      5       3  150064       2.3184     0.010213
enh63180    4  103595300  103596300      1       1  150064       1.8326      0.03343
enh63181    4  103655700  103656700      2       1  150064       2.1671     0.015114
enh63182    4  103678600  103679600      2       1  150064       2.3234     0.010078
enh63183    4  103679900  103680900      1       1  150064       2.4385     0.007374
enh63184    4  103682700  103683700      2       1  150064       2.6844    0.0036333
enh63185    4  103710100  103711100      4       1  150064       3.5346   0.00020419
enh63186    4  103731500  103732500      5       2  150064       4.1136   1.9473e-05
enh63187    4  103750200  103751200      3       1  150064       3.5009   0.00023181
enh63188    4  103785500  103786500      5       1  150064       3.7567   8.6099e-05
enh63189    4  103787300  103788300      1       1  150064       3.8858      5.1e-05
enh63191    4  103939300  103940300      2       1  150064       3.5984   0.00016012
enh63192    4  103941400  103942400      3       2  150064       1.6808     0.046402
enh63214    4  106074000  106075000      2       1  150064       1.6838     0.046114
enh63216    4  106083000  106084000      2       1  150064       1.6467     0.049805
enh63217    4  106102000  106103000      2       1  150064        1.722     0.042536
enh63219    4  106104500  106105500      1       1  150064       2.0798      0.01877
enh63249    4  108851400  108852400      3       1  150064        2.431    0.0075285
enh63250    4  108853600  108854600      2       1  150064       2.0506     0.020153
enh63285    4  109235400  109236400      1       1  150064       2.3464     0.009477
enh63288    4  109267000  109268000      3       1  150064       2.0821     0.018666
enh63289    4  109279100  109280100      1       1  150064       1.7486      0.04018
enh63304    4  109485800  109486800      3       1  150064       1.8733     0.030511
enh63351    4  110550900  110551900      1       1  150064       1.7434      0.04063
enh63353    4  110568700  110569700      8       2  150064       1.6778     0.046695
enh63354    4  110578000  110579000      3       2  150064       1.9848     0.023582
enh63355    4  110584200  110585200      2       1  150064       1.6946     0.045079
enh63357    4  110589900  110590900      3       1  150064       1.6558     0.048886
enh63368    4  110868800  110869800      2       1  150064       3.0061     0.001323
enh63369    4  110890800  110891800      2       1  150064        3.004    0.0013321
enh63414    4  114357000  114358000      3       2  150064       1.8809      0.02999
enh63436    4  114587200  114588200      3       1  150064       2.2112     0.013512
enh63443    4  114610400  114611400      2       1  150064       2.0682     0.019312
enh63447    4  114620800  114621800      1       1  150064       2.1827      0.01453
enh63448    4  114621400  114622400      3       1  150064       2.2875     0.011084
enh63451    4  114642200  114643200      1       1  150064       1.6986       0.0447
enh63494    4  120061000  120062000      1       1  150064       1.9698      0.02443
enh63515    4  121712100  121713100      6       2  150064       2.0096     0.022237
enh63556    4  122898700  122899700      1       1  150064       2.4591     0.006964
enh63557    4  123038400  123039400      1       1  150064       1.8861      0.02964
enh63558    4  123049900  123050900      1       1  150064       1.8095      0.03519
enh63569    4  123285900  123286900      1       1  150064       2.1727       0.0149
enh63570    4  123355100  123356100      3       2  150064       1.8949     0.029051
enh63581    4  123500400  123501400      6       3  150064       2.0937     0.018145
enh63583    4  123553700  123554700      1       1  150064       2.0399      0.02068
enh63594    4  123652500  123653500      1       1  150064       1.7892      0.03679
enh63598    4  123845400  123846400     10       4  150064       2.0634     0.019539
enh63599    4  123846100  123847100      5       3  150064       2.3037     0.010621
enh63608    4  124373600  124374600      1       1  150064       1.6998      0.04458
enh63612    4  124527800  124528800      5       2  150064       2.0066     0.022398
enh63630    4  129210200  129211200      1       1  150064       1.9004      0.02869
enh63663    4  139938300  139939300      3       2  150064       2.7232     0.003233
enh63664    4  139939400  139940400      5       3  150064       2.0889      0.01836
enh63669    4  140065500  140066500      4       2  150064       2.3645    0.0090284
enh63672    4  140099800  140100800      4       2  150064       1.9009     0.028657
enh63695    4  140455400  140456400      2       1  150064       2.1637     0.015245
enh63696    4  140472100  140473100      1       1  150064       2.9567     0.001555
enh63709    4  140958600  140959600      2       1  150064       1.7342     0.041446
enh63713    4  140974700  140975700      5       2  150064       1.8339     0.033338
enh63718    4  141017800  141018800      2       1  150064       1.9869     0.023466
enh63720    4  141024400  141025400      3       1  150064       1.6972     0.044829
enh63736    4  141444100  141445100      1       1  150064       1.7094      0.04369
enh63754    4  143143400  143144400      1       1  150064       2.0554      0.01992
enh63757    4  143169800  143170800      3       2  150064       2.0264      0.02136
enh63762    4  143194300  143195300      4       1  150064       2.0605     0.019677
enh63766    4  143212400  143213400      6       3  150064       1.7591     0.039278
enh63803    4  143312700  143313700      3       1  150064       1.6703     0.047426
enh63818    4  143468800  143469800      5       2  150064       1.8222     0.034216
enh63829    4  143614400  143615400      2       1  150064       2.0376     0.020796
enh63832    4  143627100  143628100      2       1  150064       2.5264    0.0057611
enh63840    4  144279600  144280600      1       1  150064       2.9543     0.001567
enh63842    4  144296600  144297600      2       1  150064       1.7799     0.037544
enh63843    4  144325900  144326900      3       1  150064       2.6162     0.004446
enh63845    4  144439200  144440200      2       1  150064       3.2906   0.00049988
enh63846    4  144459800  144460800      1       1  150064       3.4504    0.0002799
enh63847    4  144479200  144480200      3       1  150064       2.1312     0.016538
enh63933    4  148976200  148977200      3       1  150064       2.0595     0.019724
enh63934    4  148982400  148983400      5       2  150064       1.9566       0.0252
enh63940    4  149137200  149138200      4       2  150064       1.7993     0.035988
enh63945    4  149271400  149272400      1       1  150064       1.6847      0.04602
enh63948    4  149288800  149289800      3       2  150064         2.13     0.016585
enh63950    4  149298000  149299000      1       1  150064       3.2148    0.0006527
enh63952    4  149313200  149314200      1       1  150064       3.3845    0.0003566
enh63974    4  151871600  151872600      2       1  150064         1.79     0.036729
enh63991    4  151951300  151952300      2       1  150064        1.858     0.031584
enh64022    4  153037500  153038500      4       2  150064       1.8011     0.035844
enh64023    4  153039600  153040600      1       1  150064        1.659      0.04856
enh64024    4  153047200  153048200      4       2  150064       1.7821     0.037367
enh64025    4  153051600  153052600      2       1  150064       1.8783     0.030169
enh64026    4  153059400  153060400      3       1  150064       1.7803     0.037513
enh64136    4  154379800  154380800      7       2  150064       1.9964     0.022947
enh64166    4  154536200  154537200      4       2  150064       1.7348     0.041389
enh64173    4  154675800  154676800      4       2  150064       3.4765   0.00025402
enh64174    4  154677000  154678000      6       1  150064       2.3915    0.0083899
enh64175    4  154729900  154730900      7       3  150064       2.0377      0.02079
enh64199    4  159688700  159689700      1       1  150064       1.8692       0.0308
enh64200    4  159691600  159692600      1       1  150064       1.9175      0.02759
enh64204    4  159699500  159700500      3       1  150064        1.769     0.038449
enh64205    4  159704500  159705500      2       1  150064       2.2641     0.011784
enh64211    4  159823300  159824300      2       1  150064       1.8648     0.031107
enh64212    4  159851000  159852000      3       1  150064       2.3928    0.0083608
enh64261    4  165898700  165899700      2       1  150064       1.8408     0.032823
enh64264    4  166111900  166112900      3       2  150064       2.4294    0.0075611
enh64265    4  166125000  166126000      1       1  150064       2.8207     0.002396
enh64273    4  166168900  166169900      5       3  150064       2.5502    0.0053826
enh64277    4  166215500  166216500      2       1  150064       2.2098     0.013559
enh64283    4  166253000  166254000      6       3  150064       1.7628     0.038963
enh64304    4  170000800  170001800      4       2  150064       2.1287     0.016639
enh64307    4  170332200  170333200      3       1  150064       4.1522   1.6463e-05
enh64308    4  170487300  170488300      1       1  150064       3.9073    4.667e-05
enh64309    4  170525700  170526700      3       2  150064       4.3039   8.3909e-06
enh64311    4  170531300  170532300      5       2  150064       1.6846     0.046029
enh64313    4  170536600  170537600      2       1  150064       3.0985   0.00097236
enh64315    4  170544100  170545100      4       2  150064       2.5965    0.0047083
enh64317    4  170551000  170552000      3       2  150064       4.1362   1.7657e-05
enh64318    4  170578500  170579500      4       2  150064       4.2482   1.0774e-05
enh64319    4  170585500  170586500      1       1  150064       4.3017    8.475e-06
enh64324    4  170929100  170930100      3       1  150064       1.7631     0.038941
enh64326    4  170948600  170949600      3       2  150064       2.4428     0.007286
enh64328    4  174041900  174042900      3       2  150064       1.6765     0.046823
enh64331    4  174094700  174095700      3       2  150064       1.8127      0.03494
enh64351    4  175196100  175197100      1       1  150064       1.7377      0.04113
enh64352    4  175199300  175200300      2       1  150064       2.3811    0.0086313
enh64359    4  176867500  176868500      2       1  150064       4.2666   9.9257e-06
enh64390    4  178361200  178362200      4       2  150064       1.8573     0.031637
enh64398    4  183747400  183748400      8       3  150064       2.0789     0.018812
enh64402    4  184039800  184040800      5       1  150064       2.3375    0.0097066
enh64403    4  184182900  184183900      2       1  150064       1.7548     0.039651
enh64434    4  185185000  185186000      6       2  150064       2.8168    0.0024251
enh64440    4  185239700  185240700      4       2  150064       1.9096     0.028095
enh64448    4  185313500  185314500      3       2  150064       2.4742    0.0066775
enh64450    4  185331000  185332000      5       3  150064       2.9785    0.0014483
enh64454    4  185343200  185344200      3       2  150064       2.1905     0.014243
enh64455    4  185344200  185345200      4       2  150064       1.8811     0.029981
enh64468    4  185389700  185390700      2       1  150064       2.4005    0.0081862
enh64479    4  185504700  185505700      4       2  150064       1.9503     0.025572
enh64483    4  185566000  185567000      2       1  150064       1.8073     0.035355
enh64493    4  185733800  185734800      3       2  150064       1.8388     0.032974
enh64519    4  186177600  186178600      4       1  150064       1.7218     0.042551
enh64521    4  186184300  186185300      4       1  150064       1.7598     0.039223
enh64523    4  186201300  186202300      1       1  150064       2.1615      0.01533
enh64535    4  186988700  186989700      3       2  150064       2.5305    0.0056955
enh64566    5     378800     379800      2       1  150064       1.9204     0.027405
enh64602    5    1099700    1100700      6       3  150064       2.0214      0.02162
enh64603    5    1102700    1103700      6       2  150064       1.9927     0.023147
enh64604    5    1106100    1107100      2       1  150064       2.5355    0.0056151
enh64632    5    1516400    1517400      4       2  150064       2.4959    0.0062821
enh64636    5    1534900    1535900      3       2  150064       1.6745     0.047013
enh64637    5    1537000    1538000      1       1  150064       1.6978      0.04477
enh64647    5    5420600    5421600      7       2  150064       2.9492     0.001593
enh64650    5    5480800    5481800      4       2  150064       4.1023   2.0454e-05
enh64651    5    5492300    5493300      1       1  150064       3.6504    0.0001309
enh64652    5    5494300    5495300      3       2  150064       2.4548    0.0070488
enh64657    5    6631000    6632000      1       1  150064       2.3401     0.009639
enh64658    5    6634600    6635600      4       2  150064       1.6834     0.046145
enh64659    5    6649000    6650000      5       3  150064       2.0249     0.021438
enh64661    5    6719300    6720300      3       2  150064       2.9133    0.0017879
enh64662    5    6723300    6724300     10       4  150064        1.864     0.031161
enh64665    5    6736500    6737500      4       2  150064        2.891    0.0019198
enh64666    5    6766000    6767000      3       1  150064       1.8638     0.031175
enh64676    5    7851900    7852900      5       3  150064       1.7237     0.042385
enh64718    5   10634300   10635300      5       2  150064       2.1144     0.017239
enh64729    5   11222600   11223600      2       1  150064        1.838      0.03303
enh64764    5   14678900   14679900      3       2  150064       2.4244     0.007667
enh64768    5   14706100   14707100      2       1  150064       1.9555     0.025264
enh64773    5   14727300   14728300      6       3  150064       1.7728     0.038128
enh64813    5   16489200   16490200      2       1  150064       1.7654     0.038746
enh64817    5   16540400   16541400      2       1  150064       2.4877    0.0064293
enh64857    5   32019800   32020800      5       3  150064       1.7374     0.041161
enh64902    5   32608000   32609000      1       1  150064       2.1464      0.01592
enh64936    5   35657800   35658800      2       1  150064       1.6698     0.047483
enh64947    5   35784600   35785600      1       1  150064       1.6714      0.04732
enh65000    5   36950300   36951300      2       1  150064       1.7405     0.040888
enh65001    5   36980400   36981400      3       1  150064       2.5215    0.0058434
enh65002    5   36981700   36982700      1       1  150064       2.7286      0.00318
enh65013    5   37371800   37372800      1       1  150064       1.7507         0.04
enh65020    5   37737600   37738600      1       1  150064       1.6496      0.04951
enh65025    5   39006000   39007000      2       1  150064       2.0969     0.018002
enh65027    5   39021200   39022200      2       1  150064       2.8522     0.002171
enh65029    5   39032700   39033700      3       1  150064       1.8067     0.035404
enh65035    5   39050400   39051400      4       1  150064       1.6899     0.045523
enh65036    5   39052700   39053700      3       2  150064       2.3079     0.010501
enh65064    5   39231400   39232400      3       2  150064       1.9878     0.023418
enh65071    5   39421100   39422100      3       1  150064       2.1267     0.016724
enh65101    5   40506800   40507800      1       1  150064        1.872       0.0306
enh65108    5   40591300   40592300      1       1  150064       2.1479      0.01586
enh65205    5   43397300   43398300      1       1  150064       1.9824      0.02372
enh65212    5   43600400   43601400      1       1  150064       1.6613      0.04833
enh65219    5   44807800   44808800      3       1  150064        3.754   8.7012e-05
enh65221    5   44875400   44876400      2       1  150064       4.0865   2.1896e-05
enh65222    5   49624000   49625000      2       1  150064       3.2605   0.00055605
enh65223    5   49659700   49660700      4       2  150064       3.9529   3.8608e-05
enh65224    5   49693900   49694900      2       1  150064       4.3142   8.0087e-06
enh65225    5   49702400   49703400      1       1  150064       2.9702     0.001488
enh65229    5   49711900   49712900      1       1  150064       3.6949      0.00011
enh65230    5   49716000   49717000      2       1  150064       3.8362   6.2486e-05
enh65231    5   49720000   49721000      1       1  150064       3.6255    0.0001442
enh65235    5   49732000   49733000      2       1  150064       3.9241   4.3524e-05
enh65237    5   49738100   49739100      3       1  150064       4.0244   2.8561e-05
enh65238    5   49742700   49743700      2       1  150064       3.5572   0.00018742
enh65239    5   49754000   49755000      1       1  150064       3.7509    8.809e-05
enh65240    5   49772000   49773000      2       1  150064       2.9203    0.0017487
enh65241    5   49785000   49786000      9       2  150064       4.4261   4.7984e-06
enh65242    5   49797000   49798000      3       2  150064        2.697    0.0034985
enh65243    5   49849000   49850000      4       2  150064        2.023     0.021537
enh65251    5   49949500   49950500      4       2  150064       2.6279    0.0042953
enh65273    5   50031800   50032800      2       1  150064       1.6462     0.049861
enh65275    5   50034500   50035500      1       1  150064       3.1465    0.0008263
enh65276    5   50037700   50038700      2       1  150064       2.4569    0.0070074
enh65281    5   50064100   50065100      5       2  150064       3.0282    0.0012302
enh65282    5   50074800   50075800      3       2  150064       2.1778      0.01471
enh65308    5   52335800   52336800      4       2  150064       1.8088     0.035238
enh65316    5   52857800   52858800      1       1  150064        1.659      0.04856
enh65319    5   52864100   52865100      3       1  150064       1.9214     0.027341
enh65321    5   52868800   52869800      4       2  150064       1.7857     0.037073
enh65328    5   53597500   53598500      2       1  150064       2.6232    0.0043557
enh65330    5   53603600   53604600      1       1  150064       2.0056      0.02245
enh65331    5   53607600   53608600      2       1  150064        1.647     0.049777
enh65343    5   53933800   53934800      5       2  150064       1.8019      0.03578
enh65344    5   53940200   53941200      5       1  150064       1.6629     0.048165
enh65352    5   54140500   54141500      6       2  150064       2.5919    0.0047731
enh65353    5   54162500   54163500      1       1  150064         1.97      0.02442
enh65354    5   54191000   54192000      2       1  150064       2.0986     0.017925
enh65359    5   54289400   54290400      2       1  150064       1.7811     0.037452
enh65362    5   54301000   54302000      2       1  150064       1.9422     0.026054
enh65403    5   55199000   55200000      1       1  150064       3.2814    0.0005164
enh65406    5   55219400   55220400      6       4  150064       2.4734    0.0066915
enh65443    5   55459900   55460900      3       1  150064       1.6582     0.048637
enh65457    5   55638200   55639200      2       1  150064       3.2818    0.0005158
enh65529    5   56595000   56596000      6       3  150064       2.3605     0.009124
enh65530    5   56619600   56620600      1       1  150064       1.8289      0.03371
enh65537    5   57787900   57788900      1       1  150064       2.1998      0.01391
enh65545    5   58294200   58295200      8       2  150064       1.6993     0.044632
enh65547    5   58297200   58298200     10       5  150064        2.524    0.0058017
enh65548    5   58298900   58299900      6       2  150064       2.9759    0.0014606
enh65549    5   58300900   58301900      7       2  150064       2.3611    0.0091096
enh65550    5   58303200   58304200      6       2  150064       2.1819     0.014559
enh65554    5   58316900   58317900      4       2  150064       2.9054    0.0018337
enh65555    5   58318100   58319100      5       2  150064       2.2678      0.01167
enh65557    5   58321700   58322700      2       1  150064       2.1896     0.014278
enh65558    5   58323900   58324900      1       1  150064       2.6392     0.004155
enh65559    5   58326100   58327100      3       1  150064       2.5299    0.0057043
enh65560    5   58327200   58328200      3       1  150064       2.5782    0.0049662
enh65571    5   58430100   58431100     10       5  150064       2.1061     0.017596
enh65580    5   58858400   58859400      2       1  150064       2.6337    0.0042232
enh65583    5   59105500   59106500      3       1  150064       2.3249     0.010038
enh65588    5   60256000   60257000      4       1  150064         2.85     0.002186
enh65590    5   60455700   60456700      3       2  150064       3.4759   0.00025456
enh65591    5   60459100   60460100      2       1  150064       1.7916     0.036602
enh65592    5   60565000   60566000      1       1  150064       3.7125    0.0001026
enh65593    5   60572200   60573200      2       1  150064       2.9505    0.0015861
enh65594    5   60575600   60576600      4       1  150064       4.0088   3.0519e-05
enh65595    5   60614900   60615900      2       1  150064       5.5451   1.4693e-08
enh65597    5   60625200   60626200      2       1  150064       4.2215   1.2132e-05
enh65599    5   60636600   60637600      2       1  150064       2.5333    0.0056494
enh65601    5   60697700   60698700      2       1  150064       3.5854   0.00016831
enh65604    5   60704200   60705200      2       1  150064        4.271   9.7277e-06
enh65605    5   60705200   60706200      3       2  150064       2.8612    0.0021103
enh65606    5   60711700   60712700      1       1  150064       5.0953    1.741e-07
enh65609    5   60830100   60831100      1       1  150064       1.7599      0.03921
enh65613    5   61554800   61555800      2       1  150064       2.4109    0.0079565
enh65615    5   61582800   61583800      2       1  150064       3.0955    0.0009824
enh65616    5   61587500   61588500      4       2  150064       3.4018   0.00033474
enh65617    5   61594100   61595100      1       1  150064       2.9852     0.001417
enh65618    5   61600200   61601200      3       2  150064       1.9203     0.027412
enh65626    5   61636200   61637200      1       1  150064       1.8106       0.0351
enh65628    5   61643600   61644600      3       2  150064       2.8954    0.0018932
enh65630    5   61664700   61665700      1       1  150064       1.7448      0.04051
enh65633    5   61709600   61710600      2       1  150064       1.9192     0.027478
enh65637    5   61901100   61902100      1       1  150064       2.0579       0.0198
enh65647    5   64322600   64323600      1       1  150064       2.7858      0.00267
enh65648    5   64330100   64331100      4       1  150064       2.6771    0.0037133
enh65653    5   64779200   64780200      4       2  150064       1.9537     0.025369
enh65654    5   64856100   64857100      3       2  150064       2.5622    0.0052008
enh65660    5   64917600   64918600      5       2  150064       2.1254     0.016777
enh65662    5   64923400   64924400      2       1  150064       1.7953       0.0363
enh65667    5   65005700   65006700      2       1  150064       2.0911     0.018258
enh65729    5   66395900   66396900      2       1  150064       2.0122     0.022102
enh65747    5   66646600   66647600      2       1  150064        2.205     0.013726
enh65758    5   67509600   67510600      3       2  150064       1.9903      0.02328
enh65759    5   67515400   67516400      3       2  150064       1.7567     0.039487
enh65767    5   67544900   67545900      3       2  150064       2.2079     0.013626
enh65779    5   67680600   67681600      3       2  150064       2.7437    0.0030379
enh65780    5   67688300   67689300      2       1  150064       1.7965     0.036205
enh65782    5   67711000   67712000      2       1  150064        2.807    0.0025005
enh65784    5   67721000   67722000      5       2  150064       2.7397    0.0030752
enh65785    5   67728500   67729500      2       1  150064       2.7247    0.0032184
enh65786    5   67730900   67731900      3       2  150064       2.9911    0.0013901
enh65820    5   70753000   70754000      2       1  150064       1.6903     0.045488
enh65834    5   71602500   71603500      1       1  150064        2.217      0.01331
enh65884    5   74324100   74325100      5       1  150064        2.148     0.015855
enh65887    5   74340200   74341200      1       1  150064       1.7481      0.04022
enh65888    5   74344400   74345400      6       2  150064        1.755     0.039628
enh65901    5   74631400   74632400      4       2  150064       1.8005     0.035893
enh65906    5   74757700   74758700      1       1  150064       1.9194      0.02747
enh65912    5   74814700   74815700      2       1  150064        1.701     0.044474
enh65915    5   74854600   74855600      1       1  150064        2.215      0.01338
enh65916    5   74861000   74862000      2       1  150064       1.9078     0.028207
enh65921    5   74965400   74966400      3       1  150064       2.1942     0.014109
enh65922    5   74973400   74974400      5       1  150064       3.1525   0.00080929
enh65987    5   75834800   75835800      1       1  150064       3.1679    0.0007676
enh66018    5   76441000   76442000      4       2  150064       2.3232     0.010085
enh66025    5   77015400   77016400      1       1  150064       2.2165      0.01333
enh66037    5   77564000   77565000      3       1  150064       3.4448   0.00028571
enh66038    5   77581800   77582800      8       3  150064       3.9825   3.4093e-05
enh66039    5   77583900   77584900      7       2  150064       3.8966   4.8775e-05
enh66040    5   77585100   77586100      6       2  150064       3.1505   0.00081503
enh66041    5   77587600   77588600      4       2  150064       3.1666   0.00077111
enh66043    5   77653800   77654800      2       1  150064       1.9386     0.026273
enh66044    5   77657600   77658600      2       1  150064       1.6495      0.04952
enh66045    5   77663200   77664200      5       1  150064       2.0843     0.018565
enh66046    5   77665200   77666200      3       2  150064       2.6046    0.0045993
enh66047    5   77682900   77683900      6       2  150064       2.9857    0.0014149
enh66048    5   77699900   77700900      3       2  150064       2.0637     0.019525
enh66076    5   78857000   78858000      3       2  150064       2.0045     0.022509
enh66102    5   79447200   79448200      2       1  150064       1.7838     0.037225
enh66104    5   79462700   79463700      3       1  150064       2.3143     0.010326
enh66107    5   79470700   79471700      3       2  150064       1.7471     0.040313
enh66111    5   79480400   79481400      2       1  150064       1.7585     0.039334
enh66122    5   79516200   79517200      4       2  150064       2.0573     0.019829
enh66205    5   81073700   81074700      4       2  150064       2.2007     0.013878
enh66206    5   81075600   81076600      2       1  150064       1.8606     0.031401
enh66209    5   81115300   81116300      3       2  150064       2.4719    0.0067198
enh66210    5   81134000   81135000      1       1  150064       2.8126     0.002457
enh66218    5   81520900   81521900      1       1  150064       2.6016      0.00464
enh66219    5   81574700   81575700      5       2  150064       1.9943     0.023058
enh66237    5   86263700   86264700      1       1  150064       1.7755      0.03791
enh66242    5   86375600   86376600      6       1  150064       1.7482     0.040218
enh66244    5   86389700   86390700      2       1  150064       1.8472     0.032361
enh66274    5   86626300   86627300      3       2  150064       1.9375     0.026343
enh66285    5   87499800   87500800      1       1  150064        2.592     0.004771
enh66286    5   87539500   87540500      2       1  150064       2.2636     0.011799
enh66287    5   87543900   87544900      2       1  150064       2.6214    0.0043791
enh66288    5   87546200   87547200      1       1  150064       2.7381      0.00309
enh66289    5   87552400   87553400      1       1  150064       3.0454     0.001162
enh66291    5   87561100   87562100      2       1  150064       1.9422     0.026056
enh66292    5   87562900   87563900      1       1  150064       3.0352     0.001202
enh66293    5   87566100   87567100      1       1  150064       2.5414      0.00552
enh66294    5   87566900   87567900      1       1  150064        2.725     0.003215
enh66297    5   88120300   88121300      3       1  150064       1.7435     0.040621
enh66298    5   88123700   88124700      1       1  150064       1.8892      0.02943
enh66303    5   89703200   89704200      1       1  150064        3.489    0.0002424
enh66309    5   90168900   90169900      2       1  150064       2.3639    0.0090423
enh66310    5   90235900   90236900      7       3  150064       4.3175   7.8916e-06
enh66312    5   90564700   90565700      4       2  150064       2.0909      0.01827
enh66319    5   90627700   90628700      2       1  150064       2.1104     0.017413
enh66322    5   90671900   90672900      2       1  150064       2.5763    0.0049932
enh66325    5   90790400   90791400      2       1  150064       1.7041     0.044182
enh66341    5   93909300   93910300      2       1  150064        2.207     0.013656
enh66342    5   93912100   93913100      5       2  150064       1.8307     0.033576
enh66343    5   93955400   93956400      3       2  150064       2.6984    0.0034842
enh66344    5   93957000   93958000      3       1  150064       2.4754    0.0066552
enh66345    5   93958200   93959200      6       1  150064        2.722    0.0032441
enh66349    5   94185500   94186500      5       2  150064       1.9227     0.027262
enh66374    5   95160800   95161800      7       2  150064       1.9314     0.026715
enh66381    5   95197600   95198600      3       2  150064       2.7969      0.00258
enh66387    5   95263700   95264700      5       2  150064       1.9983     0.022841
enh66389    5   95282100   95283100      1       1  150064       1.8864      0.02962
enh66394    5   95299100   95300100      2       1  150064       1.9217      0.02732
enh66397    5   95615900   95616900      5       2  150064       3.7475     8.93e-05
enh66409    5   95991600   95992600      4       2  150064       1.7668     0.038627
enh66411    5   96000200   96001200      4       2  150064        1.679      0.04658
enh66412    5   96001500   96002500      2       1  150064        2.213     0.013449
enh66413    5   96004400   96005400      2       1  150064       2.1953      0.01407
enh66415    5   96018600   96019600      2       1  150064       2.4839    0.0064971
enh66441    5   96219100   96220100      2       1  150064       1.6635     0.048106
enh66442    5   96221700   96222700      3       1  150064       2.0019      0.02265
enh66443    5   96229600   96230600      5       1  150064       2.4952    0.0062947
enh66444    5   96232800   96233800      3       1  150064       2.4699     0.006758
enh66445    5   96241500   96242500      6       1  150064       2.4231    0.0076939
enh66446    5   96253700   96254700      3       1  150064       2.1652     0.015186
enh66450    5   96275900   96276900      5       2  150064       2.4373    0.0073987
enh66451    5   96279000   96280000      3       1  150064       2.3738    0.0088028
enh66452    5   96281400   96282400      5       2  150064       1.9928     0.023144
enh66453    5   96283600   96284600      2       1  150064       2.0412     0.020616
enh66454    5   96285000   96286000      2       1  150064       1.8313     0.033529
enh66456    5   96288600   96289600      2       1  150064       2.2949     0.010869
enh66458    5   96295000   96296000      2       1  150064       2.5499    0.0053873
enh66461    5   96313900   96314900      4       2  150064       1.8967     0.028931
enh66462    5   96320100   96321100      6       2  150064        2.212     0.013482
enh66463    5   96321800   96322800      5       3  150064       2.0027     0.022602
enh66464    5   96324100   96325100      4       2  150064        1.758     0.039371
enh66466    5   96329700   96330700      3       2  150064       2.0327     0.021043
enh66467    5   96332400   96333400      1       1  150064       2.5078     0.006074
enh66468    5   96339900   96340900      1       1  150064       2.4941     0.006314
enh66469    5   96344400   96345400      2       1  150064        1.676     0.046866
enh66470    5   96345600   96346600      2       1  150064       2.6217    0.0043752
enh66471    5   96357200   96358200      2       1  150064       2.5438    0.0054833
enh66481    5   96883400   96884400      4       2  150064       1.8758     0.030339
enh66490    5   98241600   98242600      1       1  150064       2.2026      0.01381
enh66491    5   98246300   98247300      3       2  150064        1.796     0.036248
enh66492    5   98251200   98252200      3       2  150064       1.8893     0.029427
enh66493    5   98257400   98258400      5       2  150064       2.2037     0.013772
enh66494    5   98267300   98268300      2       1  150064       1.7789     0.037626
enh66495    5   98270200   98271200      2       1  150064       2.3267    0.0099908
enh66496    5   98274500   98275500      1       1  150064       2.2594      0.01193
enh66498    5   98340100   98341100      2       1  150064        2.581    0.0049258
enh66500    5   98362000   98363000      1       1  150064       2.3256      0.01002
enh66501    5   98363500   98364500      4       2  150064       1.6736     0.047107
enh66502    5   98366800   98367800      1       1  150064       2.0116      0.02213
enh66504    5   98372000   98373000      2       1  150064       1.9995      0.02278
enh66506    5   98381400   98382400      1       1  150064       1.9861      0.02351
enh66507    5   98386800   98387800      4       2  150064       2.0559     0.019898
enh66541    5  100382500  100383500      5       3  150064       1.9695     0.024446
enh66542    5  101630100  101631100      4       2  150064        4.228    1.179e-05
enh66543    5  101632400  101633400      4       2  150064        2.863    0.0020982
enh66552    5  102113200  102114200      5       2  150064       2.0096     0.022238
enh66577    5  106724100  106725100      2       1  150064         2.26     0.011912
enh66595    5  108095300  108096300      2       1  150064       2.2832      0.01121
enh66599    5  108682600  108683600      2       1  150064       3.3229   0.00044539
enh66600    5  108706600  108707600      4       2  150064       2.6785    0.0036973
enh66601    5  108712000  108713000      3       2  150064       2.8304    0.0023245
enh66603    5  108718900  108719900      3       2  150064       3.0789    0.0010387
enh66604    5  108722400  108723400      1       1  150064       1.7027      0.04431
enh66605    5  108726600  108727600      2       1  150064        1.715     0.043176
enh66607    5  108730600  108731600      6       1  150064       1.7055     0.044054
enh66608    5  108732600  108733600      7       3  150064       2.8162    0.0024297
enh66611    5  108747000  108748000      7       3  150064       2.7297    0.0031699
enh66613    5  108991600  108992600      3       2  150064        2.838    0.0022696
enh66614    5  109023800  109024800      5       3  150064       4.5425   2.7791e-06
enh66615    5  109032800  109033800      2       1  150064       4.5211    3.076e-06
enh66618    5  109045400  109046400      3       2  150064       4.3651    6.353e-06
enh66619    5  109047100  109048100      4       2  150064       3.6449   0.00013372
enh66623    5  109075000  109076000      5       2  150064       3.3506   0.00040325
enh66626    5  109083300  109084300      3       2  150064       4.6747   1.4723e-06
enh66627    5  109094700  109095700      6       3  150064       4.6175   1.9423e-06
enh66628    5  109099800  109100800      4       2  150064       4.6935   1.3428e-06
enh66630    5  109192800  109193800      2       1  150064       4.6616   1.5684e-06
enh66631    5  109200900  109201900      5       3  150064       2.6816    0.0036637
enh66632    5  109203800  109204800      3       1  150064        3.659    0.0001266
enh66633    5  109211800  109212800      2       1  150064       1.6952     0.045017
enh66634    5  109216400  109217400      1       1  150064       2.0039      0.02254
enh66654    5  110077800  110078800      1       1  150064       1.6462      0.04986
enh66740    5  112311000  112312000      2       1  150064       2.6321    0.0042434
enh66764    5  114544600  114545600      4       2  150064       2.2426     0.012461
enh66766    5  114590400  114591400      2       1  150064       2.0078     0.022331
enh66782    5  115412400  115413400      7       3  150064       2.0082      0.02231
enh66783    5  115419000  115420000      3       1  150064       2.2671     0.011693
enh66784    5  115422000  115423000      7       3  150064       1.8376     0.033059
enh66785    5  115470900  115471900     11       4  150064       2.4352    0.0074424
enh66786    5  115473000  115474000      7       4  150064       1.8543     0.031849
enh66787    5  115480600  115481600      3       2  150064        2.057     0.019841
enh66790    5  115705000  115706000      5       3  150064       1.9787     0.023926
enh66828    5  118685400  118686400      5       3  150064       1.7292     0.041885
enh66842    5  118788800  118789800      3       1  150064       1.8087     0.035251
enh66881    5  125709300  125710300      2       1  150064       1.7938     0.036426
enh66882    5  125757800  125758800      2       1  150064       1.9487     0.025668
enh66883    5  125760700  125761700      3       1  150064       1.7735      0.03807
enh66899    5  126082900  126083900      1       1  150064       2.0554      0.01992
enh66904    5  126098100  126099100      5       3  150064       2.3878    0.0084743
enh66911    5  126131600  126132600      3       1  150064       2.2704      0.01159
enh66926    5  126204100  126205100      5       3  150064       2.9094    0.0018108
enh66929    5  126311600  126312600      2       1  150064       3.1227    0.0008961
enh66930    5  126317500  126318500      3       1  150064       2.2795     0.011318
enh66933    5  126328900  126329900      1       1  150064       3.9031    4.749e-05
enh66940    5  126649000  126650000      1       1  150064       1.6926      0.04527
enh66952    5  127416000  127417000      3       1  150064       2.4815    0.0065408
enh66988    5  130592600  130593600      1       1  150064       1.8493      0.03221
enh66989    5  130595800  130596800      1       1  150064        1.785      0.03713
enh67006    5  130674600  130675600      2       1  150064       1.6946     0.045071
enh67033    5  130806000  130807000      1       1  150064       1.8782      0.03018
enh67036    5  130824400  130825400      2       1  150064       1.9187     0.027513
enh67040    5  130867900  130868900      1       1  150064       1.7649      0.03879
enh67041    5  130875100  130876100      1       1  150064       1.7456      0.04044
enh67044    5  130898000  130899000      1       1  150064       1.6961      0.04493
enh67046    5  130904100  130905100      1       1  150064       1.7737      0.03806
enh67047    5  130920100  130921100      2       1  150064       1.7333     0.041525
enh67058    5  130957800  130958800      1       1  150064       1.6637      0.04809
enh67059    5  130963400  130964400      2       1  150064       1.6671     0.047748
enh67088    5  131406900  131407900      4       1  150064       1.7183     0.042875
enh67113    5  131770000  131771000      2       1  150064       1.8845      0.02975
enh67117    5  131788200  131789200      5       2  150064       1.9867     0.023476
enh67118    5  131797100  131798100      2       1  150064       1.8349     0.033258
enh67119    5  131801100  131802100      6       4  150064       1.9118     0.027951
enh67128    5  131864500  131865500      1       1  150064       2.0612      0.01964
enh67159    5  132391600  132392600      2       1  150064        1.667     0.047753
enh67171    5  132633800  132634800      1       1  150064       2.0294      0.02121
enh67242    5  133922600  133923600      2       1  150064       1.9294     0.026841
enh67248    5  133968600  133969600      2       1  150064       1.9464     0.025804
enh67291    5  137068400  137069400      2       1  150064       3.0669    0.0010815
enh67292    5  137073100  137074100      1       1  150064       3.2348    0.0006086
enh67293    5  137078300  137079300      2       1  150064       2.4491    0.0071609
enh67300    5  137331200  137332200      2       1  150064       2.7362    0.0031077
enh67301    5  137331800  137332800      4       1  150064       2.7903    0.0026331
enh67302    5  137359600  137360600      5       2  150064       2.3041     0.010609
enh67304    5  137369400  137370400      1       1  150064       1.7626      0.03898
enh67309    5  137431400  137432400      3       1  150064       1.8681     0.030874
enh67316    5  137672200  137673200      5       3  150064       4.9712   3.3275e-07
enh67317    5  137675800  137676800      3       1  150064       3.2208   0.00063924
enh67320    5  137696200  137697200      1       1  150064       2.5148     0.005955
enh67321    5  137698500  137699500      2       1  150064       2.5168    0.0059216
enh67322    5  137700000  137701000      5       3  150064       2.8006      0.00255
enh67324    5  137705000  137706000      4       2  150064       2.4794    0.0065804
enh67325    5  137743400  137744400      4       2  150064       4.6839   1.4074e-06
enh67327    5  137775000  137776000      4       2  150064       4.5481   2.7061e-06
enh67328    5  137785000  137786000      1       1  150064       3.4458    0.0002847
enh67329    5  137793400  137794400      3       2  150064       2.8024    0.0025366
enh67333    5  137861400  137862400      2       1  150064       3.4317   0.00029986
enh67334    5  137865300  137866300      2       1  150064       3.0888    0.0010048
enh67335    5  137868600  137869600      3       2  150064       4.2926   8.8305e-06
enh67339    5  137882400  137883400      3       1  150064       5.1884   1.0606e-07
enh67340    5  137884800  137885800      1       1  150064       3.9542    3.839e-05
enh67341    5  137899900  137900900      1       1  150064       5.2497    7.617e-08
enh67342    5  137902100  137903100      3       2  150064         5.48   2.1271e-08
enh67343    5  137905400  137906400      3       2  150064       4.3625   6.4293e-06
enh67345    5  137908500  137909500      1       1  150064       3.1639    0.0007783
enh67355    5  138160200  138161200      2       1  150064       1.8017     0.035795
enh67385    5  138688500  138689500      3       2  150064        1.893     0.029181
enh67397    5  138773000  138774000      3       1  150064        2.209     0.013586
enh67399    5  138781300  138782300      1       1  150064       2.0433      0.02051
enh67409    5  138872200  138873200      2       1  150064       1.9077     0.028216
enh67411    5  138891200  138892200      3       1  150064       2.1202     0.016995
enh67414    5  138922400  138923400      2       1  150064       2.3016      0.01068
enh67440    5  139040600  139041600      1       1  150064       2.8573     0.002136
enh67441    5  139043700  139044700      1       1  150064       2.9032     0.001847
enh67443    5  139050500  139051500      1       1  150064       2.9118     0.001797
enh67446    5  139088300  139089300      1       1  150064       2.6799     0.003682
enh67451    5  139226700  139227700      1       1  150064       2.1675       0.0151
enh67459    5  139523400  139524400      3       2  150064       1.7786     0.037649
enh67460    5  139530800  139531800      1       1  150064       2.4678     0.006797
enh67461    5  139535900  139536900      1       1  150064       4.2263    1.188e-05
enh67471    5  139664300  139665300      6       3  150064       1.7188     0.042822
enh67475    5  139680700  139681700      1       1  150064       3.6524    0.0001299
enh67476    5  139682800  139683800      3       1  150064       1.6612      0.04834
enh67479    5  139730900  139731900      3       2  150064         3.11   0.00093533
enh67483    5  139779000  139780000      1       1  150064       3.8515    5.871e-05
enh67485    5  139796800  139797800      1       1  150064         3.66    0.0001261
enh67487    5  139802100  139803100      4       2  150064       2.6523    0.0039978
enh67488    5  139809600  139810600      1       1  150064       3.2537    0.0005696
enh67489    5  139812300  139813300      3       1  150064       3.7868    7.631e-05
enh67491    5  139925800  139926800      4       2  150064       2.2754     0.011441
enh67493    5  139933200  139934200      1       1  150064       3.5038    0.0002293
enh67499    5  139988600  139989600      1       1  150064       2.8179     0.002417
enh67500    5  140014300  140015300      3       2  150064       3.2827   0.00051406
enh67501    5  140017800  140018800      3       2  150064       2.3221     0.010115
enh67503    5  140025400  140026400      4       2  150064       3.1794    0.0007378
enh67504    5  140028400  140029400      3       2  150064       4.1659   1.5507e-05
enh67505    5  140042800  140043800      2       1  150064       3.6706     0.000121
enh67506    5  140046300  140047300      4       1  150064       2.9811    0.0014362
enh67507    5  140051900  140052900      1       1  150064       4.0009    3.155e-05
enh67508    5  140068400  140069400      1       1  150064       4.2764    9.497e-06
enh67509    5  140072000  140073000      7       2  150064       4.2648   1.0006e-05
enh67510    5  140079000  140080000      1       1  150064         4.26    1.022e-05
enh67511    5  140081100  140082100      3       1  150064       3.9874   3.3404e-05
enh67512    5  140089200  140090200      2       1  150064       2.6155    0.0044554
enh67513    5  140091000  140092000      1       1  150064       4.2633    1.007e-05
enh67514    5  140105300  140106300      1       1  150064        4.319    7.836e-06
enh67515    5  140463800  140464800      4       1  150064       1.8314     0.033523
enh67516    5  140464300  140465300      5       2  150064       1.7326     0.041582
enh67542    5  141062700  141063700      1       1  150064       2.2371      0.01264
enh67545    5  141178300  141179300      4       1  150064       2.0456     0.020396
enh67546    5  141215400  141216400      4       1  150064       2.4037    0.0081154
enh67567    5  141443000  141444000      1       1  150064       2.0168      0.02186
enh67569    5  141452900  141453900      3       2  150064       2.0791     0.018802
enh67571    5  141468800  141469800      2       1  150064       2.3471    0.0094601
enh67578    5  141515000  141516000      3       2  150064       1.8395      0.03292
enh67579    5  141516500  141517500      2       1  150064       2.3312    0.0098708
enh67591    5  141701700  141702700      2       1  150064       2.1061     0.017599
enh67595    5  141763400  141764400      4       2  150064       2.0732     0.019078
enh67596    5  141769000  141770000      3       1  150064       2.1841     0.014479
enh67601    5  141820900  141821900      4       1  150064       1.7112     0.043523
enh67614    5  142155400  142156400      3       1  150064       2.3052     0.010578
enh67615    5  142158300  142159300      2       1  150064        2.664    0.0038605
enh67672    5  142706800  142707800      4       2  150064       2.0346     0.020947
enh67675    5  142718200  142719200      3       2  150064       1.9724     0.024281
enh67734    5  146295600  146296600      1       1  150064       3.5466    0.0001951
enh67770    5  148732700  148733700      1       1  150064       2.0063      0.02241
enh67773    5  148750800  148751800      2       1  150064       1.8278     0.033789
enh67776    5  148809800  148810800      3       2  150064       2.1632     0.015263
enh67785    5  148931600  148932600      2       1  150064       1.8835     0.029815
enh67791    5  149026100  149027100      4       2  150064       1.9818     0.023752
enh67793    5  149112200  149113200      5       3  150064       2.1764     0.014761
enh67794    5  149125400  149126400      2       1  150064       2.1302     0.016576
enh67795    5  149155800  149156800      2       1  150064         1.75     0.040058
enh67849    5  150438400  150439400      3       1  150064       1.9233     0.027219
enh67896    5  150993900  150994900      4       2  150064       1.7072     0.043891
enh67909    5  151160100  151161100      3       1  150064       1.7507     0.039998
enh67920    5  151907000  151908000      6       2  150064       4.0734   2.3163e-05
enh67921    5  153339900  153340900      5       2  150064       2.5127    0.0059898
enh67923    5  153419600  153420600      2       1  150064       2.9489    0.0015945
enh67924    5  153421600  153422600      1       1  150064       3.2758    0.0005269
enh67928    5  153438300  153439300      4       2  150064       3.5421   0.00019846
enh67929    5  153451200  153452200      2       1  150064        3.547   0.00019485
enh67930    5  153451700  153452700      2       1  150064       3.2966   0.00048932
enh67931    5  153454900  153455900      8       2  150064        3.783   7.7478e-05
enh67932    5  153559500  153560500      4       2  150064       2.0912     0.018256
enh67935    5  153573700  153574700      2       1  150064       2.1697     0.015015
enh67936    5  153576600  153577600      3       2  150064       1.6819     0.046297
enh67937    5  153579300  153580300      2       1  150064       3.0244    0.0012456
enh67938    5  153581100  153582100      3       2  150064       2.2382     0.012603
enh67939    5  153583300  153584300      8       1  150064       3.4901   0.00024143
enh67940    5  153593500  153594500      3       2  150064       2.5945    0.0047359
enh67941    5  153594900  153595900      5       2  150064       3.0678    0.0010781
enh67943    5  153600600  153601600      3       2  150064       2.7156    0.0033075
enh67944    5  153607900  153608900      5       2  150064       2.1209     0.016964
enh67945    5  153615600  153616600      3       1  150064       3.3002   0.00048311
enh67946    5  153617400  153618400      3       2  150064       1.9246     0.027141
enh67947    5  153651900  153652900      6       2  150064       4.2854   9.1213e-06
enh67951    5  153784800  153785800      5       2  150064       2.7745    0.0027647
enh67957    5  154093600  154094600      2       1  150064       1.7532     0.039787
enh67962    5  154149800  154150800      6       4  150064       1.6967     0.044877
enh67964    5  154162100  154163100      3       2  150064       1.7269     0.042089
enh67969    5  154213700  154214700      2       1  150064       1.7723     0.038174
enh68005    5  156570800  156571800      2       1  150064       1.6565     0.048815
enh68007    5  156583000  156584000      2       1  150064       2.1171     0.017127
enh68011    5  156627800  156628800      3       2  150064       1.8672      0.03094
enh68025    5  156715700  156716700      3       2  150064       1.8122     0.034981
enh68038    5  156891000  156892000      5       2  150064       1.6746     0.047004
enh68109    5  158302500  158303500      1       1  150064        2.026      0.02138
enh68113    5  158546600  158547600      9       1  150064         3.19   0.00071126
enh68116    5  158584700  158585700      1       1  150064        4.245    1.093e-05
enh68117    5  158588300  158589300      2       1  150064       2.0963     0.018029
enh68121    5  158609700  158610700      1       1  150064       2.5004     0.006203
enh68122    5  158612400  158613400      2       1  150064       2.4428    0.0072876
enh68123    5  158614300  158615300      6       4  150064       2.6201    0.0043954
enh68127    5  158627700  158628700      3       2  150064       1.7131     0.043348
enh68129    5  158637900  158638900      2       1  150064       3.3622   0.00038666
enh68130    5  158668500  158669500      4       2  150064       3.5479   0.00019414
enh68131    5  158688500  158689500      2       1  150064       4.2854     9.12e-06
enh68170    5  162884600  162885600      2       1  150064        3.446   0.00028443
enh68174    5  162939000  162940000      2       1  150064       2.2772     0.011386
enh68175    5  162943800  162944800      6       2  150064       1.7741     0.038027
enh68188    5  167914500  167915500      1       1  150064       2.1444        0.016
enh68230    5  169843400  169844400      2       1  150064       2.0233     0.021523
enh68232    5  170060700  170061700      3       1  150064       2.2629     0.011822
enh68235    5  170813100  170814100      1       1  150064        2.005      0.02248
enh68236    5  170819500  170820500      3       1  150064       1.7574     0.039424
enh68237    5  170824400  170825400      2       1  150064       1.7122     0.043431
enh68238    5  170845200  170846200      3       1  150064       1.7977     0.036113
enh68245    5  171333100  171334100      1       1  150064       1.8739      0.03047
enh68266    5  171413200  171414200      1       1  150064       1.7699      0.03837
enh68354    5  172324100  172325100      5       3  150064       2.1727     0.014902
enh68360    5  172409500  172410500      1       1  150064       2.9614     0.001531
enh68363    5  172422300  172423300      2       1  150064       1.9783     0.023946
enh68366    5  172437000  172438000      2       1  150064       2.0125     0.022084
enh68368    5  172452300  172453300      1       1  150064         2.42      0.00776
enh68373    5  172481700  172482700      2       1  150064       2.1482     0.015851
enh68375    5  172487300  172488300      3       2  150064       1.8377     0.033052
enh68378    5  172493100  172494100      3       2  150064       1.7346     0.041403
enh68381    5  172497300  172498300      2       1  150064       1.9811     0.023791
enh68383    5  172499300  172500300      5       2  150064       2.2557     0.012045
enh68384    5  172502200  172503200      1       1  150064       2.6632      0.00387
enh68385    5  172505500  172506500      1       1  150064        1.847      0.03237
enh68386    5  172506500  172507500      2       1  150064       2.1015     0.017797
enh68387    5  172525800  172526800      2       1  150064       3.3389   0.00042058
enh68388    5  172527100  172528100      2       1  150064       2.3924     0.008369
enh68389    5  172528900  172529900      3       2  150064       2.0526     0.020057
enh68390    5  172570500  172571500      2       1  150064       1.9677      0.02455
enh68401    5  173321800  173322800      2       1  150064       1.7127      0.04338
enh68417    5  174932300  174933300      5       1  150064       1.8341      0.03332
enh68418    5  174934200  174935200     13       3  150064       2.1345       0.0164
enh68420    5  174942700  174943700      3       1  150064       2.2155     0.013361
enh68421    5  174948600  174949600      2       1  150064       1.8126     0.034943
enh68422    5  174953400  174954400      1       1  150064       1.8983      0.02883
enh68423    5  174960900  174961900      1       1  150064       2.0183      0.02178
enh68445    5  175122900  175123900      2       1  150064       1.9736     0.024214
enh68464    5  175843800  175844800      4       2  150064       2.1044     0.017671
enh68480    5  175956700  175957700     13       5  150064       1.9138     0.027822
enh68490    5  176072900  176073900      2       1  150064       1.6802      0.04646
enh68531    5  176732800  176733800      3       1  150064        1.714     0.043268
enh68560    5  176841600  176842600      1       1  150064       1.9674      0.02457
enh68561    5  176843100  176844100      1       1  150064       2.8094     0.002482
enh68579    5  176934300  176935300      2       1  150064       2.8206    0.0023966
enh68580    5  176937200  176938200      1       1  150064       3.0958    0.0009813
enh68583    5  176947200  176948200      3       2  150064       1.7456     0.040445
enh68584    5  176972900  176973900      1       1  150064       3.0418     0.001176
enh68585    5  176974900  176975900      2       1  150064        2.483    0.0065141
enh68587    5  176981900  176982900      3       1  150064       3.0297    0.0012238
enh68588    5  176983800  176984800      1       1  150064       3.0843      0.00102
enh68650    5  179038400  179039400      4       2  150064       2.0552     0.019931
enh68652    5  179042800  179043800      5       2  150064       1.7255     0.042214
enh68661    5  179173700  179174700      2       1  150064        2.379    0.0086801
enh68663    5  179178400  179179400      4       2  150064       2.3654    0.0090058
enh68664    5  179180900  179181900      1       1  150064       1.6728      0.04718
enh68665    5  179184800  179185800      4       2  150064       2.0395       0.0207
enh68667    5  179189200  179190200      1       1  150064       1.8839      0.02979
enh68670    5  179229000  179230000      4       2  150064       1.7728     0.038128
enh68671    5  179234600  179235600      2       1  150064       1.9462     0.025818
enh68710    5  180209200  180210200      4       2  150064       1.6521     0.049254
enh68742    5  180682800  180683800      1       1  150064       2.4555     0.007035
enh68798    6     660600     661600      3       1  150064        1.913     0.027875
enh68875    6    2942300    2943300      4       2  150064       1.7314     0.041689
enh68877    6    2958100    2959100     11       3  150064        2.296     0.010838
enh68899    6    3156100    3157100      1       1  150064        2.049      0.02023
enh68906    6    3279500    3280500      4       2  150064       2.2873     0.011089
enh68915    6    3732500    3733500      4       2  150064       2.0654     0.019441
enh68922    6    3869600    3870600      3       1  150064         1.84     0.032883
enh68933    6    4029900    4030900      4       2  150064       1.7925     0.036523
enh68950    6    4804100    4805100      3       2  150064       2.2084     0.013607
enh68951    6    4806200    4807200      4       2  150064       1.7337     0.041489
enh68952    6    4811100    4812100      2       1  150064       1.8196     0.034406
enh68953    6    4814400    4815400      3       2  150064       2.4253    0.0076477
enh68957    6    4853800    4854800      1       1  150064       1.8255      0.03396
enh68959    6    4861200    4862200      3       1  150064       1.8157     0.034712
enh68963    6    4876000    4877000      1       1  150064       1.8422      0.03272
enh68971    6    4914000    4915000      4       2  150064       2.3897    0.0084314
enh68972    6    4914600    4915600      6       2  150064       2.6468    0.0040624
enh68973    6    4916700    4917700      8       3  150064       2.5095    0.0060443
enh68985    6    5274300    5275300      1       1  150064       1.8403      0.03286
enh68992    6    5338600    5339600      1       1  150064       2.1146      0.01723
enh69051    6    7042100    7043100      1       1  150064       1.6586       0.0486
enh69053    6    7053000    7054000      2       1  150064       1.9897     0.023315
enh69060    6    7111300    7112300      1       1  150064       1.6656       0.0479
enh69062    6    7117600    7118600      2       1  150064       2.0046     0.022501
enh69071    6    7145100    7146100      2       1  150064       1.7154     0.043138
enh69085    6    7282100    7283100      7       3  150064       2.1078     0.017526
enh69139    6   11236500   11237500      5       3  150064       2.2387     0.012588
enh69144    6   11292100   11293100      1       1  150064       1.7943      0.03638
enh69163    6   11383100   11384100      4       2  150064       1.7442      0.04056
enh69166    6   11413300   11414300      5       2  150064        1.923     0.027243
enh69170    6   11495900   11496900      5       2  150064        3.995   3.2351e-05
enh69172    6   11542700   11543700      2       1  150064       2.7545    0.0029393
enh69191    6   11975600   11976600     10       2  150064       2.4923    0.0063456
enh69192    6   11976400   11977400     12       3  150064       3.1809   0.00073402
enh69193    6   11978300   11979300      7       2  150064       2.3389    0.0096714
enh69196    6   12016200   12017200      6       3  150064       2.1971     0.014008
enh69198    6   12021100   12022100      7       3  150064       2.0278     0.021293
enh69200    6   12025700   12026700      3       2  150064       1.9114     0.027974
enh69204    6   12036900   12037900      6       2  150064       2.1347     0.016394
enh69230    6   12119000   12120000      3       2  150064       2.1999     0.013908
enh69241    6   13229300   13230300      1       1  150064       1.9693      0.02446
enh69243    6   13274800   13275800      2       1  150064       2.3405    0.0096302
enh69245    6   13326800   13327800      2       1  150064       1.7815     0.037414
enh69270    6   13611600   13612600      2       1  150064       1.7088     0.043746
enh69276    6   13640900   13641900      1       1  150064       1.7872      0.03695
enh69279    6   13649500   13650500      2       1  150064       2.2648     0.011763
enh69280    6   13653200   13654200      1       1  150064       1.7151      0.04316
enh69283    6   13656500   13657500      1       1  150064        1.847      0.03237
enh69289    6   13683800   13684800      1       1  150064       1.6911      0.04541
enh69292    6   13693800   13694800      2       1  150064       2.0218       0.0216
enh69295    6   13707300   13708300      2       1  150064       2.7686    0.0028147
enh69297    6   13718100   13719100      6       3  150064       2.3245     0.010048
enh69299    6   13747500   13748500      5       2  150064       3.3266   0.00043955
enh69303    6   13795200   13796200      3       1  150064       1.6665     0.047808
enh69335    6   14542400   14543400      1       1  150064       1.8353      0.03323
enh69339    6   14659400   14660400      1       1  150064       1.9506      0.02555
enh69381    6   15327000   15328000      5       3  150064       2.3829    0.0085891
enh69386    6   15351600   15352600      4       2  150064        1.718     0.042899
enh69427    6   15615800   15616800      2       1  150064       1.8774     0.030229
enh69440    6   15879700   15880700      6       2  150064       2.4039    0.0081104
enh69460    6   16409600   16410600      3       1  150064       1.8456     0.032472
enh69463    6   16433000   16434000      3       2  150064       1.8122      0.03498
enh69479    6   16533600   16534600      2       1  150064       1.7283     0.041969
enh69491    6   16668800   16669800      5       3  150064       2.3229     0.010092
enh69506    6   16710900   16711900      8       3  150064       2.2704     0.011593
enh69508    6   16724400   16725400      3       1  150064       2.9414    0.0016336
enh69509    6   16729200   16730200      4       2  150064       2.5248    0.0057875
enh69510    6   16732700   16733700      5       2  150064       2.9316    0.0016861
enh69513    6   16740100   16741100      1       1  150064       2.2347      0.01272
enh69518    6   16752800   16753800      4       2  150064       2.4618    0.0069113
enh69519    6   16754500   16755500      1       1  150064       2.3726     0.008831
enh69520    6   16755500   16756500      2       1  150064       2.3996    0.0082068
enh69522    6   16757600   16758600      6       3  150064       2.7589    0.0029001
enh69545    6   18121700   18122700      2       1  150064        1.788      0.03689
enh69548    6   18171700   18172700      1       1  150064       1.7597      0.03923
enh69557    6   18327700   18328700      6       3  150064       2.4222    0.0077139
enh69564    6   20062000   20063000      4       2  150064       1.8012     0.035838
enh69567    6   20173600   20174600      6       2  150064       1.7435      0.04062
enh69575    6   20292200   20293200      1       1  150064       2.1714      0.01495
enh69592    6   20454200   20455200      1       1  150064       2.0749        0.019
enh69594    6   20528400   20529400      6       3  150064       1.9696     0.024441
enh69596    6   20535700   20536700      7       2  150064        2.651     0.004013
enh69597    6   20542800   20543800      3       2  150064       1.7912     0.036634
enh69600    6   20652200   20653200      2       1  150064        1.721     0.042622
enh69623    6   24360600   24361600      6       2  150064       2.2911     0.010979
enh69625    6   24493600   24494600      5       3  150064       2.0926     0.018192
enh69626    6   24495900   24496900      4       2  150064       1.6969      0.04486
enh69627    6   24527700   24528700      4       2  150064       2.1233     0.016864
enh69629    6   24646600   24647600      6       3  150064       3.0642    0.0010914
enh69630    6   24655500   24656500      2       1  150064       2.0588     0.019755
enh69631    6   24659200   24660200      3       2  150064       3.8387   6.1847e-05
enh69632    6   24664300   24665300      2       1  150064       2.8127    0.0024565
enh69633    6   24668500   24669500      5       3  150064       2.1416     0.016114
enh69636    6   24702800   24703800      4       2  150064       3.7502    8.833e-05
enh69640    6   24743200   24744200      1       1  150064       3.7557    8.642e-05
enh69643    6   24779500   24780500      1       1  150064       1.6974      0.04481
enh69649    6   24835000   24836000      2       1  150064       2.5371    0.0055889
enh69654    6   24857200   24858200      2       1  150064       1.8365      0.03314
enh69655    6   24860700   24861700      3       1  150064       1.6466     0.049825
enh69657    6   24884100   24885100      4       2  150064        1.896     0.028979
enh69660    6   24897700   24898700      4       2  150064       1.7144     0.043232
enh69661    6   24904700   24905700      2       1  150064        3.712    0.0001028
enh69662    6   24913900   24914900      4       2  150064       2.4286    0.0075785
enh69663    6   24915100   24916100      1       1  150064       3.5829    0.0001699
enh69665    6   24921700   24922700      6       3  150064        2.054     0.019988
enh69681    6   25028300   25029300      4       2  150064       2.3536    0.0092973
enh69682    6   25029900   25030900      3       2  150064       1.6663     0.047825
enh69684    6   25033500   25034500      4       2  150064       2.2539       0.0121
enh69685    6   25037300   25038300      1       1  150064       2.1047      0.01766
enh69686    6   25043500   25044500      1       1  150064       2.1323      0.01649
enh69689    6   25057500   25058500      1       1  150064       1.7767      0.03781
enh69690    6   25086200   25087200      4       2  150064       2.0619     0.019611
enh69692    6   25118500   25119500      5       3  150064       3.1012   0.00096369
enh69693    6   25120100   25121100      2       1  150064       3.9095   4.6239e-05
enh69696    6   25132800   25133800      4       2  150064       2.3989    0.0082215
enh69698    6   25139400   25140400      7       2  150064       2.0607     0.019664
enh69699    6   25165900   25166900      5       3  150064       3.8385   6.1899e-05
enh69700    6   25223500   25224500      2       1  150064       2.0004      0.02273
enh69701    6   25277900   25278900      2       1  150064        2.307     0.010528
enh69703    6   25296100   25297100      1       1  150064       3.0823     0.001027
enh69704    6   25302400   25303400      7       3  150064       2.4348    0.0074508
enh69711    6   25370500   25371500      7       2  150064       3.6605   0.00012585
enh69713    6   25403400   25404400      6       3  150064       1.7913     0.036619
enh69714    6   25406000   25407000     10       2  150064       2.1413     0.016127
enh69715    6   25411500   25412500      4       2  150064       2.1596     0.015403
enh69721    6   25865800   25866800      7       4  150064       7.0244   1.0746e-12
enh69722    6   25873900   25874900      2       1  150064       7.0953   6.4519e-13
enh69723    6   25946600   25947600      3       2  150064       6.0176   8.8497e-10
enh69725    6   25960400   25961400      5       2  150064       5.9013    1.803e-09
enh69726    6   25965400   25966400      3       2  150064       3.6218    0.0001463
enh69730    6   25993600   25994600      2       1  150064       6.2143   2.5779e-10
enh69731    6   26016400   26017400      4       2  150064       3.5453   0.00019605
enh69734    6   26022400   26023400      4       2  150064       5.5222   1.6743e-08
enh69735    6   26025300   26026300      1       1  150064       7.9707    7.886e-16
enh69736    6   26028100   26029100      3       2  150064       3.4021   0.00033436
enh69738    6   26045900   26046900      6       3  150064       5.6262   9.2102e-09
enh69739    6   26053400   26054400      3       2  150064       6.2917   1.5705e-10
enh69740    6   26057200   26058200      1       1  150064       8.0137    5.564e-16
enh69743    6   26088500   26089500      2       1  150064       2.8914    0.0019177
enh69744    6   26089200   26090200      2       1  150064       6.0177   8.8467e-10
enh69746    6   26104600   26105600      8       4  150064       6.8614   3.4103e-12
enh69747    6   26121900   26122900      6       2  150064       5.0796   1.8914e-07
enh69748    6   26128400   26129400      7       3  150064       6.5514   2.8494e-11
enh69749    6   26130500   26131500      2       1  150064       3.1194   0.00090613
enh69750    6   26132700   26133700      3       2  150064       7.6132   1.3365e-14
enh69751    6   26133500   26134500      2       1  150064       4.9955   2.9343e-07
enh69752    6   26134900   26135900      3       1  150064       2.5595    0.0052404
enh69755    6   26160900   26161900      3       1  150064       4.2725   9.6633e-06
enh69758    6   26169000   26170000      2       1  150064       1.8155     0.034726
enh69760    6   26175400   26176400      5       3  150064       7.2567   1.9835e-13
enh69762    6   26182700   26183700      2       1  150064        1.823     0.034154
enh69764    6   26187600   26188600      1       1  150064       2.8691     0.002058
enh69767    6   26200300   26201300      5       2  150064       1.9877     0.023425
enh69770    6   26207000   26208000      9       3  150064       2.0525     0.020061
enh69779    6   26274700   26275700      3       2  150064       3.6425   0.00013498
enh69781    6   26286400   26287400      8       3  150064       4.5415   2.7925e-06
enh69782    6   26295600   26296600      2       1  150064       4.6282   1.8444e-06
enh69784    6   26305700   26306700      4       2  150064       2.9446    0.0016168
enh69787    6   26311300   26312300      8       2  150064       3.8418   6.1075e-05
enh69788    6   26312600   26313600      2       1  150064       6.5999   2.0565e-11
enh69789    6   26313800   26314800      6       3  150064       5.9569    1.285e-09
enh69791    6   26321400   26322400      5       2  150064       6.1457   3.9813e-10
enh69792    6   26336400   26337400      6       2  150064       6.4496   5.6063e-11
enh69793    6   26341300   26342300      4       2  150064       1.6504     0.049427
enh69794    6   26342200   26343200      4       2  150064       7.0328   1.0124e-12
enh69795    6   26358400   26359400      5       2  150064       7.5155   2.8342e-14
enh69796    6   26361900   26362900      8       2  150064       7.3199    1.241e-13
enh69797    6   26369700   26370700     11       3  150064        7.616   1.3082e-14
enh69798    6   26374800   26375800      9       2  150064        7.512    2.912e-14
enh69799    6   26380900   26381900     13       4  150064       2.1815     0.014573
enh69801    6   26384500   26385500      5       3  150064       6.2525   2.0199e-10
enh69804    6   26407300   26408300      2       1  150064       6.8534   3.6064e-12
enh69805    6   26409200   26410200      4       2  150064       7.3333   1.1231e-13
enh69806    6   26420400   26421400      8       2  150064       3.7742   8.0262e-05
enh69812    6   26461800   26462800      7       4  150064       6.1969   2.8799e-10
enh69813    6   26472100   26473100      6       4  150064       6.7439   7.7106e-12
enh69814    6   26476800   26477800      3       1  150064       7.2006   2.9969e-13
enh69815    6   26519800   26520800      3       1  150064       3.3217   0.00044733
enh69817    6   26532200   26533200      2       1  150064       2.8194     0.002406
enh69818    6   26533700   26534700      3       1  150064       2.9246    0.0017244
enh69819    6   26535300   26536300      2       1  150064       3.1306    0.0008721
enh69821    6   26549700   26550700      3       2  150064       6.9316   2.0799e-12
enh69822    6   26550800   26551800      3       2  150064       3.1943   0.00070082
enh69823    6   26552400   26553400      1       1  150064       3.6131    0.0001513
enh69824    6   26571400   26572400      7       2  150064       3.4781   0.00025252
enh69825    6   26572700   26573700      5       1  150064       4.6633   1.5556e-06
enh69826    6   26576400   26577400      6       2  150064       3.2755   0.00052737
enh69827    6   26577600   26578600      6       1  150064       3.1105   0.00093394
enh69828    6   26598900   26599900      4       2  150064       6.5197   3.5221e-11
enh69829    6   26607800   26608800      4       2  150064       3.5722     0.000177
enh69830    6   26657600   26658600      1       1  150064       1.7641      0.03886
enh69831    6   26660200   26661200      3       2  150064       2.6406    0.0041376
enh69832    6   27088400   27089400      4       2  150064       3.1482   0.00082134
enh69833    6   27093800   27094800      2       1  150064       3.3168   0.00045531
enh69835    6   27103500   27104500      2       1  150064       7.2134   2.7294e-13
enh69838    6   27115200   27116200      2       1  150064       4.9539   3.6368e-07
enh69841    6   27124400   27125400      1       1  150064       8.9005     2.78e-19
enh69843    6   27129200   27130200      1       1  150064       5.9456    1.377e-09
enh69844    6   27155000   27156000      8       2  150064       1.7751     0.037938
enh69845    6   27156500   27157500      3       2  150064        2.083     0.018624
enh69846    6   27341500   27342500      2       1  150064       2.6552     0.003963
enh69847    6   27343200   27344200      5       3  150064       3.6113   0.00015232
enh69848    6   27355400   27356400      5       2  150064       4.8663   5.6857e-07
enh69849    6   27357100   27358100      7       3  150064       7.6119   1.3503e-14
enh69850    6   27437900   27438900      4       1  150064       3.5362   0.00020299
enh69851    6   27444700   27445700      1       1  150064       3.8096     6.96e-05
enh69852    6   27447800   27448800      1       1  150064       3.7828    7.755e-05
enh69853    6   27469500   27470500      3       2  150064       2.5146    0.0059583
enh69854    6   27485500   27486500      2       1  150064       3.1533   0.00080725
enh69855    6   27654400   27655400      5       3  150064        3.205   0.00067524
enh69856    6   27656300   27657300      4       2  150064       4.1412   1.7275e-05
enh69857    6   27660700   27661700      2       1  150064       1.6567     0.048793
enh69859    6   27705300   27706300      3       2  150064       3.7543   8.6901e-05
enh69860    6   27719400   27720400      4       2  150064       5.3473   4.4639e-08
enh69861    6   27721900   27722900      2       1  150064       5.3927   3.4708e-08
enh69862    6   27724100   27725100      1       1  150064       2.7308     0.003159
enh69864    6   27739800   27740800      5       2  150064       5.4194   2.9901e-08
enh69865    6   27760400   27761400      1       1  150064       2.1576      0.01548
enh69866    6   27779200   27780200      2       1  150064       5.6899   6.3575e-09
enh69867    6   27781100   27782100      3       1  150064       7.2383   2.2719e-13
enh69868    6   27783200   27784200      3       1  150064       7.7187   5.8751e-15
enh69871    6   27799400   27800400      2       1  150064       7.8283   2.4731e-15
enh69872    6   27801700   27802700      2       1  150064        2.299     0.010751
enh69875    6   27835400   27836400      3       1  150064       7.0777   7.3272e-13
enh69876    6   27838700   27839700      1       1  150064       8.8446    4.593e-19
enh69879    6   27863200   27864200      2       1  150064       2.2789     0.011336
enh69880    6   28046900   28047900      3       2  150064       2.2322     0.012801
enh69883    6   28091000   28092000      1       1  150064       10.693     5.47e-27
enh69884    6   28094800   28095800      3       1  150064       5.7236    5.215e-09
enh69886    6   28100800   28101800      1       1  150064       5.6999    5.994e-09
enh69887    6   28102400   28103400      1       1  150064       6.2597    1.928e-10
enh69888    6   28106800   28107800      7       3  150064       6.4486   5.6437e-11
enh69889    6   28108300   28109300      4       1  150064       5.2275   8.5897e-08
enh69890    6   28110800   28111800      3       2  150064       5.8429    2.565e-09
enh69891    6   28128600   28129600      4       2  150064       8.0777   3.2991e-16
enh69892    6   28129600   28130600     11       4  150064       7.7395   4.9906e-15
enh69893    6   28217500   28218500      3       2  150064       6.1686   3.4456e-10
enh69894    6   28220400   28221400      2       1  150064       6.4919   4.2376e-11
enh69896    6   28233500   28234500      2       1  150064       2.2228     0.013114
enh69898    6   28271000   28272000      3       2  150064       7.8807    1.628e-15
enh69899    6   28304700   28305700      5       2  150064       6.4841   4.4631e-11
enh69901    6   28318800   28319800      2       1  150064       6.5656   2.5912e-11
enh69902    6   28322800   28323800      4       2  150064       7.3519   9.7707e-14
enh69903    6   28324000   28325000      3       2  150064       8.0768   3.3256e-16
enh69904    6   28351100   28352100      1       1  150064          7.1    6.236e-13
enh69905    6   28363500   28364500      3       2  150064       7.4466   4.7892e-14
enh69906    6   28364700   28365700      3       1  150064       6.1523   3.8184e-10
enh69907    6   28367800   28368800      2       1  150064       7.5913   1.5839e-14
enh69909    6   28416700   28417700      5       3  150064       6.4727   4.8135e-11
enh69913    6   28804600   28805600      1       1  150064        11.38    2.635e-30
enh69915    6   28830400   28831400      2       1  150064       7.7051   6.5394e-15
enh69916    6   28832300   28833300      7       4  150064       9.4838   1.2262e-21
enh69919    6   28848800   28849800      2       1  150064       4.0706    2.345e-05
enh69920    6   28851000   28852000      8       3  150064         5.55   1.4286e-08
enh69921    6   28852900   28853900      6       3  150064        7.215   2.6957e-13
enh69922    6   28862400   28863400      6       3  150064       7.4463   4.7988e-14
enh69923    6   28865600   28866600      4       2  150064       7.8382   2.2854e-15
enh69925    6   28892300   28893300      2       1  150064       4.0359   2.7191e-05
enh69926    6   28902200   28903200      1       1  150064       4.6829    1.414e-06
enh69927    6   28904500   28905500      3       2  150064       5.6393   8.5382e-09
enh69929    6   28947800   28948800      2       1  150064       7.8022   3.0407e-15
enh69930    6   28950500   28951500      2       1  150064        3.324   0.00044365
enh69932    6   28953300   28954300      4       2  150064       6.7566   7.0649e-12
enh69933    6   28955400   28956400      2       1  150064       3.7527    8.748e-05
enh69934    6   28956200   28957200      5       3  150064       7.5899   1.6004e-14
enh69935    6   28972300   28973300      1       1  150064       1.8353      0.03323
enh69936    6   28973600   28974600      1       1  150064       11.077    8.152e-29
enh69938    6   29483600   29484600      7       2  150064       7.8673   1.8126e-15
enh69942    6   29608400   29609400      5       3  150064       3.8046   7.1012e-05
enh69943    6   29610100   29611100      4       2  150064       6.0478   7.3403e-10
enh69944    6   29616500   29617500      2       1  150064        2.604    0.0046067
enh70252    6   33160800   33161800      5       2  150064       3.7063   0.00010516
enh70256    6   33173900   33174900      3       2  150064        1.715     0.043174
enh70257    6   33176700   33177700      2       1  150064       2.7497    0.0029824
enh70262    6   33246900   33247900      1       1  150064       1.8142      0.03482
enh70263    6   33255200   33256200      2       1  150064       4.0113   3.0196e-05
enh70264    6   33258200   33259200      1       1  150064       4.0471    2.593e-05
enh70266    6   33268100   33269100      1       1  150064       2.0321      0.02107
enh70268    6   33278100   33279100      1       1  150064       2.4336     0.007474
enh70269    6   33283600   33284600      1       1  150064       4.7028    1.283e-06
enh70271    6   33291800   33292800      2       1  150064       4.5774   2.3535e-06
enh70272    6   33310700   33311700      4       1  150064       4.6119   1.9955e-06
enh70273    6   33313200   33314200      2       1  150064       3.1786   0.00073988
enh70275    6   33357900   33358900      2       1  150064       3.5014    0.0002314
enh70277    6   33373000   33374000      5       3  150064       4.7777    8.866e-07
enh70278    6   33376700   33377700      4       2  150064       4.2285   1.1761e-05
enh70279    6   33381500   33382500      3       2  150064       5.4607   2.3707e-08
enh70280    6   33388700   33389700      6       3  150064       4.9157   4.4223e-07
enh70281    6   33391800   33392800      1       1  150064        3.638    0.0001374
enh70282    6   33394100   33395100      1       1  150064          5.1    1.698e-07
enh70283    6   33400300   33401300      4       2  150064       5.8471   2.5017e-09
enh70288    6   33501400   33502400      2       1  150064       3.4908    0.0002408
enh70289    6   33515300   33516300      6       2  150064       3.7804   7.8291e-05
enh70290    6   33537500   33538500      6       3  150064       5.2926   6.0282e-08
enh70291    6   33540000   33541000      2       1  150064       4.2654    9.977e-06
enh70292    6   33542400   33543400      4       2  150064        3.349   0.00040546
enh70294    6   33552500   33553500      2       1  150064       1.7575     0.039419
enh70296    6   33558500   33559500      5       2  150064       3.1623   0.00078254
enh70299    6   33591500   33592500      2       1  150064       2.8957    0.0018913
enh70300    6   33593200   33594200      6       2  150064        2.391    0.0084004
enh70302    6   33596600   33597600      6       2  150064       3.6358   0.00013856
enh70303    6   33597800   33598800      5       2  150064       2.6934     0.003536
enh70304    6   33599700   33600700      5       2  150064        2.715    0.0033139
enh70306    6   33605400   33606400      4       2  150064       3.0422    0.0011744
enh70308    6   33650600   33651600      6       2  150064       4.1039    2.031e-05
enh70309    6   33658900   33659900      6       1  150064       3.0516    0.0011381
enh70310    6   33661900   33662900      4       2  150064       4.7229   1.1628e-06
enh70312    6   33677300   33678300      6       3  150064       2.5587    0.0052529
enh70313    6   33679600   33680600      7       2  150064       2.8356    0.0022866
enh70314    6   33691900   33692900      3       2  150064       2.7778    0.0027366
enh70316    6   33728400   33729400      4       2  150064       3.0159    0.0012813
enh70318    6   33739100   33740100      2       1  150064       4.2137   1.2561e-05
enh70319    6   33752500   33753500      3       2  150064       3.3718   0.00037342
enh70320    6   33775200   33776200      4       1  150064       4.3227   7.7063e-06
enh70321    6   33788400   33789400      6       2  150064       3.0578    0.0011148
enh70323    6   33824400   33825400      1       1  150064       4.1097    1.981e-05
enh70325    6   33831600   33832600      8       2  150064        1.835     0.033252
enh70326    6   33842400   33843400      6       3  150064       3.6144   0.00015054
enh70327    6   33854300   33855300      3       2  150064       2.7031    0.0034352
enh70335    6   34012700   34013700      7       2  150064       2.0603     0.019684
enh70350    6   34214700   34215700      2       1  150064       2.6264    0.0043152
enh70368    6   34382600   34383600      6       3  150064       1.8717     0.030622
enh70372    6   34452800   34453800      2       1  150064       1.6546        0.049
enh70375    6   34559700   34560700      3       1  150064       2.1488     0.015824
enh70377    6   34577400   34578400      3       2  150064       2.0154     0.021929
enh70490    6   35885500   35886500      2       1  150064       1.6486      0.04961
enh70514    6   36172300   36173300      2       1  150064       2.0439      0.02048
enh70515    6   36209400   36210400      2       1  150064       1.8221     0.034224
enh70517    6   36255000   36256000      2       1  150064       2.1229     0.016882
enh70568    6   36733500   36734500      4       2  150064       1.9655     0.024676
enh70570    6   36738200   36739200      3       2  150064       1.8488      0.03224
enh70610    6   37154400   37155400      1       1  150064       2.1444        0.016
enh70624    6   37256900   37257900      2       1  150064        1.929     0.026867
enh70635    6   37460400   37461400      2       1  150064       2.5226    0.0058253
enh70641    6   37487900   37488900      8       4  150064       1.6684     0.047622
enh70647    6   37521100   37522100      2       1  150064       1.7592      0.03927
enh70656    6   37758700   37759700      1       1  150064       2.0272      0.02132
enh70658    6   37790300   37791300      5       2  150064       2.0175     0.021824
enh70659    6   37794100   37795100      1       1  150064        2.262      0.01185
enh70660    6   37797600   37798600      3       2  150064        1.982     0.023737
enh70663    6   37810200   37811200      3       2  150064       3.1626    0.0007818
enh70664    6   37811100   37812100      2       1  150064       3.1694   0.00076382
enh70665    6   37813200   37814200      2       1  150064        2.311     0.010415
enh70669    6   37828400   37829400      1       1  150064       2.6607     0.003899
enh70671    6   37834200   37835200      2       1  150064       1.9808     0.023806
enh70672    6   37844200   37845200      1       1  150064       2.9476     0.001601
enh70674    6   37853900   37854900      3       2  150064       2.3245     0.010048
enh70677    6   37864400   37865400      7       3  150064       1.8875     0.029549
enh70688    6   37910500   37911500      3       2  150064       2.2885     0.011053
enh70689    6   37917000   37918000      2       1  150064       2.2593     0.011931
enh70691    6   37922000   37923000      6       4  150064       2.6335     0.004225
enh70695    6   37930400   37931400      6       3  150064       2.0502     0.020175
enh70697    6   37946500   37947500      1       1  150064        2.228      0.01294
enh70698    6   37950000   37951000      3       2  150064       2.2095     0.013569
enh70701    6   37954900   37955900      1       1  150064        2.061      0.01965
enh70703    6   37958200   37959200      5       3  150064       2.8388    0.0022641
enh70704    6   37962300   37963300      2       1  150064       1.9677      0.02455
enh70708    6   38001600   38002600      2       1  150064       1.9596     0.025021
enh70709    6   38024500   38025500      1       1  150064       2.3269     0.009986
enh70723    6   38681000   38682000      6       4  150064       2.4194    0.0077727
enh70746    6   40356000   40357000      2       1  150064       1.6782     0.046653
enh70747    6   40407600   40408600      4       2  150064       2.3653    0.0090086
enh70749    6   40551000   40552000      1       1  150064       1.6817      0.04631
enh70788    6   41527100   41528100      5       2  150064       1.9563     0.025216
enh70797    6   41690400   41691400      3       2  150064       1.6941     0.045121
enh70799    6   41693600   41694600      2       1  150064       1.7427     0.040689
enh70803    6   41756200   41757200      1       1  150064       1.7191       0.0428
enh70804    6   41860700   41861700      2       1  150064       1.6789     0.046583
enh70805    6   41863900   41864900      3       1  150064       2.0017     0.022659
enh70810    6   41892100   41893100      3       2  150064       1.6872     0.045784
enh70813    6   41915500   41916500      5       2  150064       1.9974      0.02289
enh70875    6   42372200   42373200      2       1  150064       1.6739     0.047072
enh70880    6   42385800   42386800      2       1  150064       1.7414      0.04081
enh70894    6   42515600   42516600      1       1  150064       1.6976      0.04479
enh70902    6   42553500   42554500      2       1  150064       2.5436    0.0054864
enh70907    6   42660600   42661600      4       2  150064       2.1024     0.017761
enh70908    6   42693400   42694400      1       1  150064        1.991      0.02324
enh70915    6   42745500   42746500      1       1  150064       2.0753      0.01898
enh70945    6   43028400   43029400      1       1  150064       1.9538      0.02536
enh70946    6   43110000   43111000      2       1  150064       2.0882      0.01839
enh70947    6   43111200   43112200      3       2  150064        3.013    0.0012933
enh70948    6   43137400   43138400      1       1  150064        2.825     0.002364
enh70949    6   43143300   43144300      1       1  150064       3.1302    0.0008734
enh70951    6   43152400   43153400      3       2  150064       3.1471   0.00082438
enh70952    6   43189600   43190600      4       2  150064       3.1628   0.00078143
enh70953    6   43193100   43194100      5       2  150064       3.2754   0.00052755
enh70957    6   43275400   43276400      2       1  150064       2.0229     0.021543
enh70959    6   43298900   43299900      4       2  150064       1.6878     0.045729
enh70960    6   43301900   43302900      1       1  150064       2.9475     0.001602
enh70961    6   43333700   43334700      2       1  150064       3.8943   4.9251e-05
enh70962    6   43337900   43338900      1       1  150064       4.7039    1.276e-06
enh70963    6   43345600   43346600      4       2  150064       3.0373    0.0011935
enh70964    6   43349600   43350600      4       2  150064       2.5611     0.005217
enh70965    6   43351200   43352200      3       2  150064       4.3997   5.4201e-06
enh70967    6   43357700   43358700      3       2  150064        3.435   0.00029633
enh70968    6   43359400   43360400      2       1  150064       3.8892   5.0279e-05
enh70969    6   43394200   43395200      6       4  150064       3.5148   0.00022005
enh70972    6   43444000   43445000      3       1  150064       3.3788   0.00036408
enh70973    6   43446500   43447500      1       1  150064       2.0111      0.02216
enh70974    6   43448300   43449300      4       2  150064       2.9871    0.0014083
enh70976    6   43461800   43462800      1       1  150064       2.5763     0.004993
enh70977    6   43463400   43464400      1       1  150064       2.1132      0.01729
enh70978    6   43474000   43475000      3       2  150064       2.6343    0.0042157
enh70979    6   43479000   43480000      1       1  150064       3.5756    0.0001747
enh70980    6   43482100   43483100      3       1  150064        3.689   0.00011257
enh70981    6   43486400   43487400      1       1  150064       1.9733      0.02423
enh70982    6   43492100   43493100      1       1  150064       1.7372      0.04118
enh70985    6   43545900   43546900      1       1  150064       3.5158    0.0002192
enh70986    6   43551500   43552500      2       1  150064       3.0201    0.0012634
enh70987    6   43553000   43554000      1       1  150064       3.4989    0.0002336
enh70988    6   43594800   43595800      1       1  150064       1.8726      0.03056
enh71000    6   43736700   43737700      1       1  150064       2.8277     0.002344
enh71002    6   43742600   43743600      2       1  150064       2.1965     0.014029
enh71009    6   44084100   44085100      3       2  150064       2.7404     0.003068
enh71011    6   44088400   44089400      4       2  150064       2.4642     0.006865
enh71014    6   44097300   44098300      3       1  150064       3.5174   0.00021791
enh71015    6   44100900   44101900      5       2  150064       3.6863   0.00011377
enh71038    6   44622500   44623500      5       3  150064       2.0033     0.022571
enh71039    6   44623100   44624100      5       3  150064       2.3675    0.0089533
enh71043    6   44776700   44777700      3       1  150064       2.1066     0.017576
enh71044    6   44778400   44779400      2       1  150064       1.9765     0.024049
enh71047    6   44823200   44824200      6       3  150064       1.9673     0.024574
enh71050    6   44893300   44894300      3       1  150064        2.525    0.0057846
enh71054    6   44936800   44937800      3       2  150064       2.7489    0.0029894
enh71058    6   44969500   44970500      1       1  150064       2.6696     0.003797
enh71064    6   45051800   45052800      2       1  150064       2.2432     0.012441
enh71066    6   45123300   45124300      7       3  150064       1.7543      0.03969
enh71068    6   45141500   45142500      3       2  150064        1.943     0.026011
enh71076    6   45346500   45347500      2       1  150064       2.4551    0.0070428
enh71135    6   46816400   46817400      3       1  150064       1.9529     0.025414
enh71167    6   50783000   50784000      5       3  150064       2.7214      0.00325
enh71189    6   52216100   52217100      5       2  150064       1.8444     0.032559
enh71192    6   52230100   52231100      2       1  150064         2.36    0.0091368
enh71194    6   52238000   52239000      2       1  150064       1.7559     0.039557
enh71215    6   52527600   52528600      5       2  150064       2.0264     0.021363
enh71240    6   53109500   53110500      6       1  150064       2.6969    0.0034992
enh71244    6   53158400   53159400      3       1  150064       2.7028    0.0034382
enh71247    6   53170800   53171800      1       1  150064        2.835     0.002291
enh71248    6   53171600   53172600      3       1  150064       2.3014     0.010685
enh71250    6   53176100   53177100      7       2  150064       1.6503     0.049441
enh71251    6   53177500   53178500      3       2  150064        1.666     0.047861
enh71258    6   53191100   53192100      2       1  150064       2.0628     0.019565
enh71263    6   53202300   53203300      3       1  150064       1.7535     0.039758
enh71265    6   53210500   53211500      3       1  150064       1.8831     0.029844
enh71267    6   53226200   53227200      4       2  150064       2.5581    0.0052617
enh71289    6   56405300   56406300      2       1  150064       2.6956    0.0035127
enh71290    6   56458900   56459900      5       3  150064       2.5445    0.0054712
enh71291    6   56704900   56705900      1       1  150064       4.0042    3.112e-05
enh71292    6   56753400   56754400      1       1  150064       3.7973    7.313e-05
enh71303    6   57180600   57181600      3       1  150064       1.9809       0.0238
enh71312    6   64238800   64239800      2       1  150064       2.8558    0.0021465
enh71313    6   64239400   64240400      1       1  150064       3.2412    0.0005951
enh71317    6   64308400   64309400      1       1  150064        3.014     0.001289
enh71318    6   64344100   64345100      2       1  150064       2.2023     0.013823
enh71320    6   64356400   64357400      4       2  150064        2.142     0.016098
enh71321    6   64361100   64362100      1       1  150064        3.449    0.0002813
enh71322    6   64366200   64367200      1       1  150064       3.4531    0.0002771
enh71327    6   64380500   64381500      3       2  150064       2.6675     0.003821
enh71333    6   69450400   69451400      3       2  150064       2.6573    0.0039379
enh71336    6   70468400   70469400      2       1  150064       1.7537     0.039739
enh71337    6   70470000   70471000      1       1  150064       1.8539      0.03188
enh71342    6   70491800   70492800      1       1  150064       1.8513      0.03206
enh71343    6   70492900   70493900      3       2  150064       2.0673     0.019355
enh71345    6   70496600   70497600      7       2  150064       1.7185     0.042849
enh71358    6   71394700   71395700      4       2  150064       2.1332     0.016454
enh71359    6   71403900   71404900      3       2  150064       2.0084     0.022298
enh71363    6   71413000   71414000      3       1  150064       2.3793    0.0086724
enh71366    6   71422700   71423700      6       3  150064       1.6506     0.049412
enh71384    6   74017900   74018900      1       1  150064       1.7035      0.04424
enh71407    6   74355600   74356600      2       1  150064       1.7076     0.043854
enh71435    6   76644200   76645200      4       2  150064       1.8031     0.035687
enh71458    6   80487800   80488800      2       1  150064       1.6971     0.044843
enh71470    6   80817300   80818300      5       3  150064       1.7981     0.036084
enh71482    6   83718300   83719300      1       1  150064       2.3578     0.009191
enh71487    6   83780300   83781300      2       1  150064       1.6715      0.04731
enh71489    6   83900600   83901600      1       1  150064        2.494     0.006316
enh71490    6   83903900   83904900      1       1  150064       1.8371       0.0331
enh71507    6   86296000   86297000      2       1  150064       2.9985    0.0013564
enh71508    6   86297200   86298200      4       2  150064       2.4186    0.0077905
enh71510    6   86304400   86305400      2       1  150064       3.4496   0.00028075
enh71513    6   86347600   86348600      3       2  150064       2.2073     0.013647
enh71518    6   86574600   86575600      1       1  150064       3.4416    0.0002891
enh71519    6   86575700   86576700      4       2  150064       1.8684      0.03085
enh71521    6   87848800   87849800      3       2  150064       1.9047     0.028407
enh71522    6   87860600   87861600      2       1  150064       2.8301    0.0023268
enh71527    6   87897100   87898100      3       2  150064       2.4731    0.0066975
enh71528    6   87899100   87900100      3       1  150064       2.0743     0.019026
enh71534    6   87909500   87910500      2       1  150064       2.0389     0.020729
enh71536    6   87913000   87914000      5       2  150064       2.8198    0.0024027
enh71540    6   87989000   87990000      1       1  150064       2.1832      0.01451
enh71542    6   88043300   88044300      5       2  150064       2.1949     0.014086
enh71545    6   88181400   88182400      1       1  150064       3.2746     0.000529
enh71546    6   88183700   88184700      2       1  150064       2.5836     0.004889
enh71547    6   88224200   88225200      2       1  150064        2.044     0.020475
enh71548    6   88283500   88284500      1       1  150064       2.0323      0.02106
enh71549    6   88294100   88295100      6       2  150064       2.2595     0.011926
enh71553    6   88354100   88355100      5       2  150064       2.2345     0.012725
enh71554    6   88354900   88355900      3       1  150064        2.012     0.022111
enh71556    6   88366200   88367200      7       3  150064       2.2937     0.010904
enh71559    6   88401100   88402100      3       2  150064       2.5193    0.0058799
enh71561    6   88412600   88413600      6       3  150064       1.9278     0.026938
enh71563    6   88423900   88424900      2       1  150064       2.2442     0.012409
enh71576    6   89490200   89491200      6       2  150064       1.9543     0.025335
enh71580    6   89623800   89624800      2       1  150064       3.0788    0.0010392
enh71630    6   90663500   90664500      2       1  150064       2.4565    0.0070158
enh71631    6   90668800   90669800      3       2  150064       1.7056     0.044046
enh71632    6   90675400   90676400      2       1  150064       2.3305    0.0098909
enh71661    6   90817200   90818200      1       1  150064       1.9403      0.02617
enh71668    6   90855900   90856900      3       1  150064       1.9911     0.023233
enh71672    6   90871100   90872100      1       1  150064       3.2152    0.0006518
enh71676    6   90887300   90888300      1       1  150064       1.9824      0.02372
enh71683    6   90916600   90917600      2       1  150064       3.2358   0.00060649
enh71684    6   90921800   90922800      2       1  150064       2.7301    0.0031661
enh71685    6   90926300   90927300      1       1  150064       3.0253     0.001242
enh71686    6   90931400   90932400      2       1  150064       3.4915   0.00024016
enh71688    6   90950900   90951900      1       1  150064         3.38    0.0003624
enh71689    6   90955300   90956300      1       1  150064       3.3697    0.0003762
enh71690    6   90957100   90958100      2       1  150064       2.5376    0.0055802
enh71691    6   90958300   90959300      2       1  150064       2.5899    0.0048008
enh71692    6   90959200   90960200      3       2  150064       2.0491     0.020227
enh71695    6   90998700   90999700      5       3  150064       2.8809    0.0019827
enh71696    6   91007300   91008300      1       1  150064       3.1422    0.0008384
enh71707    6   91115800   91116800      7       2  150064       2.7978    0.0025728
enh71720    6   91271700   91272700      1       1  150064       1.6874      0.04576
enh71722    6   91288600   91289600      5       2  150064       1.9539     0.025357
enh71741    6   97333000   97334000      5       3  150064       1.8279     0.033784
enh71742    6   97343500   97344500      3       2  150064       2.1074     0.017542
enh71780    6  104973100  104974100      2       1  150064       1.7951     0.036318
enh71791    6  105846600  105847600      5       2  150064       2.0282     0.021271
enh71811    6  106257300  106258300      4       2  150064       1.6957     0.044969
enh71817    6  106437800  106438800      6       2  150064       2.3652    0.0090092
enh71820    6  106504000  106505000      3       1  150064       1.9904     0.023273
enh71821    6  106530900  106531900      1       1  150064       2.2921      0.01095
enh71823    6  106540200  106541200      1       1  150064       1.9117      0.02796
enh71828    6  106572400  106573400      3       1  150064       2.0433      0.02051
enh71829    6  106573200  106574200      5       3  150064       2.0455     0.020402
enh71830    6  106574300  106575300      3       1  150064       1.7659      0.03871
enh71847    6  106729000  106730000      1       1  150064       1.8626      0.03126
enh71882    6  107434500  107435500      2       1  150064       1.6683     0.047624
enh71886    6  107779000  107780000      2       1  150064       2.3543    0.0092783
enh71887    6  107781200  107782200      2       1  150064       1.8727     0.030553
enh71909    6  108096100  108097100      2       1  150064       3.5396   0.00020038
enh71911    6  108098600  108099600      3       1  150064        3.379   0.00036376
enh71912    6  108102600  108103600      2       1  150064       3.1091   0.00093841
enh71913    6  108112200  108113200      2       1  150064       3.7719   8.1019e-05
enh71915    6  108127600  108128600      1       1  150064       3.8148    6.815e-05
enh71916    6  108132400  108133400      2       1  150064       2.7583    0.0029048
enh71917    6  108138500  108139500      5       2  150064       3.6487   0.00013177
enh71920    6  108164400  108165400      4       2  150064       2.9583    0.0015465
enh71921    6  108168400  108169400      3       1  150064       2.3022     0.010663
enh71922    6  108187700  108188700      6       2  150064       1.9621     0.024877
enh71923    6  108263500  108264500      4       2  150064       2.1031      0.01773
enh71924    6  108271000  108272000      2       1  150064       2.6933    0.0035378
enh71925    6  108276000  108277000      2       1  150064       2.6695    0.0037985
enh71926    6  108279600  108280600      1       1  150064       2.2072      0.01365
enh71930    6  108570400  108571400      1       1  150064       2.1452      0.01597
enh71934    6  108578100  108579100      3       1  150064        1.918     0.027559
enh71940    6  108862900  108863900      2       1  150064       2.5027    0.0061627
enh71942    6  108877600  108878600      3       2  150064        3.138   0.00085052
enh71943    6  108884700  108885700      3       1  150064       3.1141    0.0009226
enh71944    6  108887700  108888700      2       1  150064       2.9159    0.0017733
enh71947    6  108901400  108902400      2       1  150064       2.6841    0.0036364
enh71949    6  108908400  108909400      1       1  150064        3.616    0.0001496
enh71954    6  108919100  108920100      3       1  150064        2.478    0.0066067
enh71961    6  108943700  108944700      1       1  150064       4.6819    1.421e-06
enh71965    6  108960900  108961900      1       1  150064       3.0583     0.001113
enh71967    6  108974300  108975300      3       1  150064       3.2369   0.00060424
enh71968    6  108987700  108988700      3       2  150064       4.2635   1.0064e-05
enh71969    6  109035400  109036400      7       3  150064       2.6554    0.0039607
enh71971    6  109103500  109104500      1       1  150064       2.3058      0.01056
enh71981    6  109217500  109218500      2       1  150064       2.5944    0.0047375
enh71992    6  109287900  109288900      2       1  150064       2.4536    0.0070723
enh72008    6  109392400  109393400      2       1  150064       2.3728    0.0088267
enh72010    6  109411400  109412400      1       1  150064       2.9911      0.00139
enh72044    6  110341600  110342600      3       1  150064       1.9554     0.025267
enh72056    6  110858200  110859200      1       1  150064       1.7049      0.04411
enh72062    6  111009100  111010100      3       2  150064       1.9384     0.026285
enh72063    6  111105200  111106200      1       1  150064       1.7324       0.0416
enh72064    6  111134100  111135100      3       2  150064       2.5452    0.0054608
enh72065    6  111137500  111138500      3       2  150064       2.5932    0.0047541
enh72068    6  111193800  111194800      3       1  150064         2.03     0.021178
enh72069    6  111205200  111206200      4       2  150064       2.5315    0.0056788
enh72070    6  111265200  111266200      1       1  150064       2.0415       0.0206
enh72071    6  111265900  111266900      2       1  150064       2.8414    0.0022459
enh72073    6  111280900  111281900      6       2  150064       2.2583     0.011964
enh72075    6  111304400  111305400      7       2  150064       2.3387    0.0096768
enh72078    6  111416900  111417900      3       2  150064       2.5049    0.0061245
enh72079    6  111426400  111427400      2       1  150064       3.0585    0.0011123
enh72080    6  111431200  111432200      1       1  150064       4.0186    2.927e-05
enh72081    6  111433600  111434600      2       1  150064       3.9984    3.188e-05
enh72082    6  111435700  111436700      2       1  150064       3.5346   0.00020418
enh72084    6  111477700  111478700      2       1  150064       3.2857   0.00050869
enh72085    6  111481000  111482000      1       1  150064       3.9977    3.198e-05
enh72088    6  111579400  111580400      5       3  150064       3.0165    0.0012785
enh72089    6  111581900  111582900      2       1  150064       3.4411   0.00028972
enh72091    6  111588700  111589700      1       1  150064        2.914     0.001784
enh72093    6  111615300  111616300      6       3  150064       2.3234      0.01008
enh72097    6  111748800  111749800      3       2  150064       1.9585     0.025088
enh72101    6  111783700  111784700      3       2  150064        3.402   0.00033442
enh72102    6  111793600  111794600      4       2  150064       3.7969   7.3264e-05
enh72104    6  111799700  111800700      2       1  150064       3.3221   0.00044664
enh72106    6  111806500  111807500      1       1  150064       4.0197    2.914e-05
enh72108    6  111809300  111810300      4       2  150064       3.8388   6.1823e-05
enh72110    6  111853900  111854900      2       1  150064       3.5397   0.00020028
enh72111    6  111857600  111858600      3       1  150064        3.987   3.3453e-05
enh72115    6  111894500  111895500      1       1  150064       3.9924    3.271e-05
enh72116    6  111896500  111897500      1       1  150064       3.8316    6.365e-05
enh72117    6  111904000  111905000      4       2  150064       1.6711     0.047347
enh72119    6  111909200  111910200      3       2  150064        2.862     0.002105
enh72120    6  111910200  111911200      4       2  150064       4.2875   9.0338e-06
enh72123    6  111924100  111925100      6       3  150064       2.2153     0.013369
enh72129    6  112009700  112010700      3       2  150064       2.9095    0.0018101
enh72157    6  112117900  112118900      1       1  150064       1.7062      0.04399
enh72158    6  112118800  112119800      2       1  150064       1.7408     0.040861
enh72159    6  112121600  112122600      3       1  150064       1.6868     0.045818
enh72160    6  112128500  112129500      3       2  150064       2.2368     0.012649
enh72161    6  112129800  112130800      3       2  150064       2.0559     0.019894
enh72162    6  112130600  112131600      1       1  150064       1.7407      0.04087
enh72165    6  112140800  112141800      2       1  150064       1.9006     0.028678
enh72224    6  116711200  116712200      3       2  150064        1.917     0.027619
enh72240    6  116936400  116937400      3       1  150064       2.5053     0.006118
enh72243    6  116986300  116987300      4       2  150064       1.7148     0.043191
enh72245    6  117000500  117001500      2       1  150064       2.0314     0.021109
enh72246    6  117004900  117005900      1       1  150064       2.2486      0.01227
enh72247    6  117006700  117007700      3       1  150064       1.8036     0.035649
enh72253    6  117870600  117871600      2       1  150064       2.6924    0.0035471
enh72258    6  117916000  117917000      3       2  150064       2.5125    0.0059932
enh72259    6  117919600  117920600      1       1  150064       2.5567     0.005284
enh72264    6  117976400  117977400      5       3  150064       1.6757     0.046896
enh72266    6  118001700  118002700      7       3  150064       2.1611     0.015343
enh72268    6  118006200  118007200      2       1  150064       2.2503     0.012214
enh72275    6  118857200  118858200      2       1  150064        1.692      0.04532
enh72276    6  118858400  118859400      1       1  150064       1.9738       0.0242
enh72323    6  119043400  119044400      2       1  150064       1.8545      0.03183
enh72333    6  119117200  119118200      5       2  150064       1.9696     0.024442
enh72336    6  119131200  119132200      2       1  150064       2.4397    0.0073491
enh72337    6  119134200  119135200      2       1  150064       1.8417      0.03276
enh72341    6  119186000  119187000      3       2  150064       1.6865     0.045853
enh72342    6  119193600  119194600      4       1  150064       2.8631    0.0020979
enh72343    6  119201400  119202400      2       1  150064       2.5049     0.006124
enh72344    6  119203400  119204400      1       1  150064       3.1515    0.0008123
enh72345    6  119204400  119205400      2       1  150064       2.5389    0.0055597
enh72346    6  119207300  119208300      2       1  150064       1.8497     0.032177
enh72347    6  119210300  119211300      3       2  150064       2.6662    0.0038359
enh72351    6  119254300  119255300      9       3  150064        2.293     0.010924
enh72352    6  119257100  119258100      6       2  150064       2.3745    0.0087853
enh72353    6  119367400  119368400      4       2  150064       1.6821     0.046278
enh72354    6  119373500  119374500      2       1  150064       2.0561     0.019888
enh72361    6  119468500  119469500      6       3  150064       1.7837     0.037239
enh72365    6  119589200  119590200      3       1  150064       2.3333    0.0098164
enh72377    6  119664200  119665200      1       1  150064       1.7999      0.03594
enh72379    6  119672500  119673500      3       2  150064       1.7671     0.038604
enh72385    6  121654000  121655000      1       1  150064       1.7888      0.03682
enh72386    6  121762300  121763300      2       1  150064        1.734     0.041461
enh72406    6  123072300  123073300      5       2  150064        2.579     0.004955
enh72420    6  126115700  126116700      1       1  150064       1.8129      0.03492
enh72427    6  126142500  126143500      2       1  150064       2.2248     0.013048
enh72428    6  126145800  126146800      6       2  150064        1.724     0.042358
enh72455    6  127611800  127612800      1       1  150064       2.2298      0.01288
enh72511    6  128239300  128240300      1       1  150064       2.0249      0.02144
enh72516    6  128318900  128319900      1       1  150064       3.5632    0.0001832
enh72541    6  129998900  129999900      3       2  150064       2.0361     0.020869
enh72582    6  130544000  130545000      2       1  150064       2.1765     0.014761
enh72583    6  130581100  130582100     11       3  150064       3.4117   0.00032277
enh72584    6  130603000  130604000      5       1  150064       3.4377    0.0002933
enh72585    6  130643700  130644700      4       2  150064        2.884    0.0019633
enh72586    6  130685500  130686500      5       2  150064       3.5573   0.00018735
enh72589    6  130726400  130727400      4       2  150064        2.919    0.0017555
enh72593    6  130833400  130834400      1       1  150064       2.5638     0.005177
enh72595    6  130845900  130846900      3       1  150064       2.4682    0.0067901
enh72608    6  131102000  131103000      4       2  150064       2.4518    0.0071075
enh72609    6  131169800  131170800      2       1  150064       2.2508     0.012199
enh72610    6  131234000  131235000      5       2  150064       1.6681     0.047643
enh72788    6  135945300  135946300      1       1  150064        1.833       0.0334
enh72790    6  136007900  136008900      2       1  150064       1.6644     0.048014
enh72810    6  136686700  136687700      1       1  150064       1.7393      0.04099
enh72818    6  136929200  136930200      2       1  150064        1.675     0.046964
enh72820    6  136965100  136966100      2       1  150064       1.9124     0.027913
enh72854    6  137416000  137417000      3       2  150064       1.6791     0.046568
enh72878    6  137735300  137736300      2       1  150064       1.7138     0.043282
enh72885    6  137960000  137961000     13       4  150064       1.8771     0.030254
enh72886    6  137987100  137988100      4       2  150064       2.2761      0.01142
enh72917    6  138249600  138250600      2       1  150064       2.0178     0.021807
enh72919    6  138265600  138266600      3       2  150064       1.6851     0.045983
enh72962    6  139445400  139446400      6       2  150064       2.2914      0.01097
enh72963    6  139448800  139449800      4       1  150064       1.8624     0.031275
enh72964    6  139453100  139454100      2       1  150064       2.2435     0.012431
enh72966    6  139462100  139463100      3       1  150064       2.3228     0.010095
enh72967    6  139462800  139463800      4       1  150064       1.7432     0.040646
enh72968    6  139464500  139465500      3       1  150064       1.9227     0.027259
enh72970    6  139471400  139472400      2       1  150064       2.2422     0.012475
enh72971    6  139474600  139475600      2       1  150064       1.7256     0.042209
enh72972    6  139476800  139477800      4       2  150064       2.9544    0.0015663
enh72974    6  139484100  139485100      4       2  150064       1.9212     0.027353
enh72979    6  139531800  139532800      8       2  150064         2.56    0.0052331
enh73005    6  139860900  139861900      3       1  150064       1.9496     0.025614
enh73018    6  142396300  142397300      1       1  150064       1.7839      0.03722
enh73031    6  142553400  142554400      5       2  150064       1.9601     0.024991
enh73032    6  142652000  142653000      1       1  150064       1.7321      0.04163
enh73037    6  142839000  142840000      3       2  150064       1.7374     0.041155
enh73038    6  142865500  142866500      2       1  150064       1.9187     0.027513
enh73079    6  143179700  143180700      3       1  150064       2.0279     0.021284
enh73080    6  143181700  143182700      4       2  150064       2.2071     0.013654
enh73081    6  143185800  143186800      2       1  150064       1.7762     0.037851
enh73083    6  143191300  143192300      1       1  150064       1.9921      0.02318
enh73086    6  143206300  143207300      3       2  150064       2.5708    0.0050729
enh73104    6  143718200  143719200      1       1  150064       1.9588      0.02507
enh73188    6  144704700  144705700      1       1  150064       1.8057      0.03548
enh73217    6  144995900  144996900      6       2  150064       1.7822     0.037362
enh73226    6  146130200  146131200      2       1  150064       2.2344     0.012729
enh73229    6  146137200  146138200      2       1  150064       2.1996     0.013917
enh73239    6  147178700  147179700      1       1  150064       1.8305      0.03359
enh73263    6  148845500  148846500      4       1  150064       1.6496     0.049511
enh73272    6  149079800  149080800      3       1  150064       2.1538     0.015628
enh73274    6  149092000  149093000      4       2  150064       1.8592     0.031502
enh73299    6  149462600  149463600      2       1  150064       2.3722    0.0088404
enh73361    6  149931000  149932000      2       1  150064        2.087     0.018445
enh73363    6  149963700  149964700      1       1  150064       1.6578      0.04868
enh73364    6  149967000  149968000      1       1  150064       1.6602      0.04844
enh73368    6  150021000  150022000      2       1  150064       1.6861     0.045884
enh73369    6  150022800  150023800      2       1  150064       1.7002     0.044547
enh73370    6  150025100  150026100      2       1  150064       3.0431    0.0011709
enh73375    6  150035400  150036400      1       1  150064        1.652      0.04927
enh73377    6  150049600  150050600      1       1  150064       1.7135      0.04331
enh73378    6  150065600  150066600      3       1  150064       1.8131      0.03491
enh73380    6  150072900  150073900      2       1  150064        1.655     0.048966
enh73381    6  150074600  150075600      3       1  150064       1.6569     0.048766
enh73385    6  150183300  150184300      4       1  150064       1.8854     0.029687
enh73386    6  150185800  150186800      4       2  150064       1.9908     0.023251
enh73387    6  150217100  150218100      2       1  150064       1.9846     0.023592
enh73394    6  150388800  150389800      4       1  150064       1.8679     0.030888
enh73405    6  150943900  150944900      4       2  150064       2.6848    0.0036283
enh73406    6  150952600  150953600      4       2  150064       2.3163      0.01027
enh73413    6  151308200  151309200      4       2  150064        3.161   0.00078617
enh73436    6  151803800  151804800      1       1  150064        2.323      0.01009
enh73450    6  152493400  152494400      7       2  150064       1.8538     0.031885
enh73456    6  152554300  152555300      4       2  150064       2.8558    0.0021466
enh73458    6  152616000  152617000      1       1  150064       2.0768      0.01891
enh73463    6  152783400  152784400      5       2  150064        2.583    0.0048968
enh73465    6  153295900  153296900      4       2  150064       1.9316     0.026702
enh73472    6  153345200  153346200      2       1  150064       1.6935     0.045177
enh73514    6  155080900  155081900      2       1  150064       1.7488     0.040164
enh73517    6  155093500  155094500      2       1  150064       1.9882     0.023397
enh73518    6  155094800  155095800      1       1  150064       1.9148      0.02776
enh73521    6  155120100  155121100      1       1  150064       2.2549      0.01207
enh73522    6  155120900  155121900      1       1  150064        2.028      0.02128
enh73540    6  155495500  155496500      5       2  150064       1.6842     0.046068
enh73544    6  155544900  155545900      6       3  150064       2.0372     0.020815
enh73561    6  156380900  156381900      3       1  150064       1.8233     0.034131
enh73563    6  156489000  156490000      3       1  150064       1.6906     0.045457
enh73576    6  157009200  157010200      2       1  150064       1.7211     0.042616
enh73578    6  157041500  157042500      2       1  150064       1.6887     0.045634
enh73581    6  157113900  157114900      1       1  150064        2.192      0.01419
enh73583    6  157123700  157124700      3       2  150064       2.9133    0.0017884
enh73592    6  157179800  157180800      2       1  150064       1.9691      0.02447
enh73595    6  157190900  157191900      2       1  150064       1.8596     0.031475
enh73596    6  157192100  157193100      2       1  150064       1.8786     0.030151
enh73598    6  157195900  157196900      4       2  150064        2.498    0.0062449
enh73599    6  157197000  157198000      2       1  150064       2.2789     0.011336
enh73601    6  157203500  157204500      4       2  150064        3.189   0.00071373
enh73607    6  157230700  157231700      1       1  150064       2.3546     0.009271
enh73615    6  157245900  157246900      1       1  150064       2.6029     0.004622
enh73619    6  157252500  157253500      4       2  150064       1.6578     0.048676
enh73621    6  157258300  157259300      1       1  150064       2.3323     0.009843
enh73631    6  157276400  157277400      1       1  150064       2.9729     0.001475
enh73633    6  157284000  157285000      6       3  150064       2.8965    0.0018869
enh73635    6  157289400  157290400      2       1  150064       2.2685     0.011648
enh73639    6  157308400  157309400      4       2  150064       2.2821      0.01124
enh73643    6  157320400  157321400      6       2  150064       2.0586     0.019765
enh73644    6  157322500  157323500      5       1  150064       2.3049     0.010587
enh73646    6  157326900  157327900      2       1  150064        2.339    0.0096672
enh73647    6  157329200  157330200      2       1  150064        1.729     0.041903
enh73648    6  157330500  157331500      3       1  150064       1.9831     0.023678
enh73650    6  157338100  157339100      3       1  150064       2.0805      0.01874
enh73651    6  157339800  157340800      1       1  150064       2.4497     0.007149
enh73654    6  157345400  157346400      1       1  150064       1.9583       0.0251
enh73657    6  157355600  157356600      1       1  150064       1.8123      0.03497
enh73658    6  157356800  157357800      1       1  150064       2.2784      0.01135
enh73661    6  157367000  157368000      4       2  150064        2.294     0.010895
enh73662    6  157375000  157376000      2       1  150064       2.1162     0.017166
enh73663    6  157377400  157378400      3       2  150064       1.7893     0.036782
enh73664    6  157379300  157380300      4       1  150064       2.2392      0.01257
enh73665    6  157380500  157381500      3       2  150064       1.8527     0.031963
enh73700    6  157930900  157931900      2       1  150064       2.0086     0.022292
enh73701    6  157948200  157949200      2       1  150064         1.87     0.030743
enh73703    6  157970800  157971800      4       2  150064        2.216     0.013345
enh73707    6  158050000  158051000      6       1  150064       3.6567   0.00012774
enh73708    6  158068400  158069400      4       2  150064       3.2834    0.0005128
enh73709    6  158087900  158088900      4       2  150064       2.2401     0.012542
enh73710    6  158091000  158092000      2       1  150064       2.0769     0.018906
enh73773    6  158467500  158468500      7       4  150064       2.2256     0.013022
enh73842    6  159225900  159226900      1       1  150064       2.0126      0.02208
enh73843    6  159227900  159228900      2       1  150064        1.945      0.02589
enh73870    6  159468700  159469700      3       1  150064       1.7333     0.041524
enh73894    6  160181200  160182200      6       2  150064       2.0894     0.018338
enh73897    6  160213400  160214400      8       1  150064       2.2056     0.013706
enh73898    6  160218000  160219000      3       1  150064       1.9693      0.02446
enh73902    6  160283000  160284000      7       2  150064       1.7847     0.037158
enh73934    6  161211000  161212000      4       2  150064       2.2128     0.013454
enh73945    6  161444100  161445100      3       1  150064       1.8339     0.033338
enh73990    6  163826100  163827100      1       1  150064       2.2924      0.01094
enh73992    6  163839900  163840900      1       1  150064       3.6248    0.0001446
enh73993    6  163844100  163845100      3       1  150064       3.6428   0.00013485
enh73995    6  163851400  163852400      1       1  150064       3.5811    0.0001711
enh73996    6  163854600  163855600      2       1  150064        3.312   0.00046323
enh73997    6  163858900  163859900      2       1  150064       2.9711    0.0014835
enh73998    6  163862500  163863500      2       1  150064       3.0858    0.0010151
enh74000    6  163882800  163883800      2       1  150064       2.5057    0.0061113
enh74003    6  163910400  163911400      4       2  150064       2.3907    0.0084074
enh74005    6  163937600  163938600      3       2  150064       2.4108    0.0079594
enh74007    6  163953400  163954400      2       1  150064       2.5112    0.0060162
enh74012    6  164817000  164818000      4       1  150064       2.1202     0.016996
enh74013    6  164817800  164818800      2       1  150064       2.2012     0.013859
enh74016    6  166634100  166635100      4       1  150064        1.887     0.029582
enh74026    6  166752300  166753300      3       1  150064       1.7999     0.035935
enh74041    6  167171400  167172400      4       2  150064       2.6521    0.0039993
enh74042    6  167173200  167174200      6       2  150064       2.7751    0.0027589
enh74060    6  167426200  167427200      9       4  150064       1.9167     0.027639
enh74062    6  167450000  167451000      4       2  150064       1.6958     0.044962
enh74083    6  167548300  167549300      3       2  150064       2.0866      0.01846
enh74085    6  167551000  167552000      4       2  150064        1.918     0.027554
enh74087    6  167554500  167555500      9       2  150064       1.7269     0.042094
enh74090    6  167567000  167568000      3       2  150064       2.8307    0.0023225
enh74113    6  169968200  169969200      3       2  150064       1.7829     0.037301
enh74141    6  170614400  170615400      5       1  150064       2.1671     0.015115
enh74196    7     857800     858800      4       2  150064       2.1887      0.01431
enh74199    7     861000     862000      5       2  150064        1.945     0.025887
enh74205    7     918900     919900      1       1  150064       2.0137      0.02202
enh74262    7    1858400    1859400     12       3  150064       4.6505    1.656e-06
enh74263    7    1864400    1865400      8       3  150064       2.8624     0.002102
enh74264    7    1894800    1895800      6       1  150064       5.2808   6.4296e-08
enh74265    7    1902000    1903000      1       1  150064       1.9232      0.02723
enh74266    7    1904400    1905400      1       1  150064       5.7369    4.821e-09
enh74267    7    1915000    1916000      6       2  150064       3.8537   5.8183e-05
[truncated: 605,541 more chars]
