# Supplementary material for: Identifying enhancer properties associated with genetic risk for complex traits using regulome-wide association studies
Source: PLoS Comput Biol. 2022 Sep 7;18(9):e1010430. doi: 10.1371/journal.pcbi.1010430 (PMC9484640; doi:10.1371/journal.pcbi.1010430)
Supplement: S3 Table — Sample names are as described in the ROADMAP epigenomics project integrative analysis portal: https://egg2.wustl.edu/roadmap/web_portal/meta.html. (ZIP) [file pcbi.1010430.s010.zip › supplemental_table3/E099placenta_sig_enhancers05.gcov.out]

GENE       CHR      START       STOP  NSNPS  NPARAM       N        ZSTAT            P
enh45312     1     966500     967500      1       1  150064       1.6666       0.0478
enh45330     1    1179200    1180200      4       2  150064       2.0613     0.019638
enh45331     1    1185900    1186900      4       2  150064       1.9041     0.028447
enh45375     1    1480900    1481900      2       1  150064       1.6625     0.048204
enh45420     1    1841200    1842200      3       1  150064       2.0797     0.018775
enh45437     1    2058100    2059100      1       1  150064       3.1709    0.0007598
enh45438     1    2063200    2064200      1       1  150064       2.0727       0.0191
enh45439     1    2065400    2066400      3       1  150064       3.2007    0.0006855
enh45440     1    2067900    2068900      2       1  150064       3.1189   0.00090759
enh45441     1    2071000    2072000      5       2  150064       3.2169   0.00064792
enh45443     1    2101500    2102500      1       1  150064       3.4508    0.0002795
enh45451     1    2127000    2128000      2       1  150064       2.5265    0.0057606
enh45455     1    2139500    2140500      3       2  150064       1.7966       0.0362
enh45462     1    2173700    2174700      1       1  150064       3.7831    7.743e-05
enh45469     1    2210800    2211800      1       1  150064       2.1079      0.01752
enh45476     1    2233000    2234000      2       1  150064        2.019     0.021745
enh45493     1    2346800    2347800      5       2  150064       1.7259     0.042185
enh45496     1    2382500    2383500      3       1  150064       3.3735   0.00037103
enh45498     1    2388400    2389400      3       2  150064       3.1764   0.00074554
enh45499     1    2391200    2392200      5       2  150064       4.0566     2.49e-05
enh45505     1    2437400    2438400      4       1  150064       1.6633     0.048122
enh45511     1    2485900    2486900      1       1  150064       2.5752     0.005009
enh45518     1    2519500    2520500      2       1  150064       2.7161    0.0033031
enh45519     1    2524600    2525600      7       2  150064       2.8255    0.0023604
enh45520     1    2538600    2539600     11       2  150064       2.9535    0.0015711
enh45521     1    2564200    2565200      2       1  150064       2.7467    0.0030103
enh45522     1    2571800    2572800      1       1  150064       3.2206    0.0006397
enh45591     1    5719700    5720700      2       1  150064       1.9831      0.02368
enh45617     1    6260200    6261200      1       1  150064       1.7453      0.04047
enh45618     1    6264400    6265400      3       2  150064         2.25     0.012223
enh45649     1    6525500    6526500      5       1  150064        2.286     0.011128
enh45650     1    6531700    6532700      2       1  150064       2.2622     0.011844
enh45655     1    6552500    6553500      3       1  150064       2.0573     0.019831
enh45657     1    6561900    6562900      2       1  150064       3.1144   0.00092158
enh45658     1    6566900    6567900      1       1  150064       2.3208      0.01015
enh45659     1    6571900    6572900      6       3  150064         1.66     0.048453
enh45661     1    6575400    6576400      1       1  150064       2.1343      0.01641
enh45670     1    6644100    6645100      1       1  150064       3.4842    0.0002468
enh45687     1    6862500    6863500      1       1  150064       1.6802      0.04646
enh45698     1    7020100    7021100      1       1  150064       1.9101      0.02806
enh45723     1    7561200    7562200      6       2  150064       1.7432     0.040651
enh45737     1    7841800    7842800      3       2  150064       1.7482     0.040219
enh45786     1    8374900    8375900      3       1  150064       1.7504     0.040022
enh45787     1    8377200    8378200      1       1  150064       3.5064    0.0002271
enh45788     1    8389300    8390300      8       3  150064       5.0782   1.9054e-07
enh45789     1    8403200    8404200      3       2  150064       2.8493    0.0021907
enh45794     1    8427300    8428300      1       1  150064       2.9348     0.001669
enh45796     1    8431400    8432400      4       2  150064       5.2959   5.9221e-08
enh45798     1    8438700    8439700      1       1  150064       5.5166    1.728e-08
enh45800     1    8444400    8445400      2       1  150064       4.8974   4.8548e-07
enh45802     1    8451000    8452000      2       1  150064       3.1964   0.00069587
enh45803     1    8452600    8453600      1       1  150064       5.5087    1.807e-08
enh45804     1    8454900    8455900      1       1  150064       1.6624      0.04822
enh45805     1    8457200    8458200      1       1  150064       1.6541      0.04905
enh45806     1    8467700    8468700      2       1  150064       4.9569   3.5806e-07
enh45810     1    8484800    8485800      2       1  150064       4.3574   6.5811e-06
enh45812     1    8497100    8498100      2       1  150064        4.551   2.6695e-06
enh45814     1    8500900    8501900      2       1  150064       4.5893   2.2235e-06
enh45817     1    8514900    8515900      2       1  150064       2.2024     0.013818
enh45818     1    8516300    8517300      1       1  150064       2.5713     0.005066
enh45822     1    8537000    8538000      2       1  150064       3.2278   0.00062379
enh45824     1    8542800    8543800      2       1  150064       2.1847     0.014455
enh45825     1    8557000    8558000      2       1  150064       2.8573    0.0021361
enh45826     1    8569900    8570900      2       1  150064        2.394    0.0083322
enh45827     1    8576400    8577400      2       1  150064       2.4796     0.006576
enh45832     1    8600300    8601300      3       2  150064       3.6892    0.0001125
enh45834     1    8611700    8612700      2       1  150064       2.5226     0.005825
enh45835     1    8614800    8615800      2       1  150064       3.0698    0.0010711
enh45836     1    8620900    8621900      1       1  150064       2.5716     0.005062
enh45837     1    8623300    8624300      3       2  150064       2.3761    0.0087482
enh45838     1    8627600    8628600      2       1  150064       2.5035    0.0061482
enh45840     1    8646300    8647300      1       1  150064       2.5929     0.004759
enh45841     1    8651100    8652100      2       1  150064       2.9515    0.0015814
enh45842     1    8658200    8659200      5       2  150064       2.9347    0.0016695
enh45843     1    8686200    8687200      1       1  150064       2.9013     0.001858
enh45845     1    8707500    8708500      1       1  150064       2.3807      0.00864
enh45847     1    8719400    8720400      1       1  150064       2.4949       0.0063
enh45851     1    8726100    8727100      1       1  150064       2.8965     0.001887
enh45852     1    8729100    8730100      1       1  150064       1.9571      0.02517
enh45853     1    8733400    8734400      1       1  150064       2.1292      0.01662
enh45856     1    8744500    8745500      2       1  150064       2.1884     0.014321
enh45860     1    8766700    8767700      2       1  150064       1.8211     0.034297
enh45861     1    8771900    8772900      2       1  150064       2.1925     0.014172
enh45865     1    8787600    8788600      2       1  150064       3.5067   0.00022689
enh45867     1    8814800    8815800      1       1  150064       1.9749      0.02414
enh45884     1    8950000    8951000      3       1  150064       2.8461    0.0022127
enh45885     1    8950400    8951400      3       1  150064       2.8461    0.0022127
enh45886     1    8957300    8958300      2       1  150064       3.3762   0.00036746
enh45887     1    8959500    8960500      4       2  150064       2.2143     0.013406
enh45888     1    8963100    8964100      5       2  150064       2.5267    0.0057569
enh45890     1    8968200    8969200      3       1  150064       1.8772     0.030247
enh45891     1    8970900    8971900      4       2  150064       2.1078     0.017526
enh45892     1    8978000    8979000      4       1  150064       2.2139     0.013419
enh45893     1    8999000    9000000      5       2  150064       2.7327    0.0031412
enh45915     1    9178200    9179200      1       1  150064       1.9254      0.02709
enh45941     1    9351300    9352300      3       2  150064       2.4918    0.0063544
enh45956     1    9409200    9410200      4       2  150064       1.8464     0.032417
enh45991     1    9651500    9652500      1       1  150064       1.8634       0.0312
enh45997     1    9699200    9700200      3       2  150064       2.0859     0.018496
enh46027     1    9901500    9902500      3       2  150064       1.9959     0.022975
enh46037     1    9937200    9938200      1       1  150064        1.953      0.02541
enh46159     1   11105200   11106200      1       1  150064       1.7897      0.03675
enh46178     1   11335700   11336700      1       1  150064       2.0523      0.02007
enh46184     1   11376400   11377400      3       1  150064       2.2901     0.011008
enh46205     1   11849400   11850400      1       1  150064       2.1348      0.01639
enh46217     1   11990200   11991200      2       1  150064       1.7587     0.039313
enh46219     1   11995200   11996200      4       2  150064       2.1177     0.017102
enh46221     1   11998500   11999500      2       1  150064       1.9438      0.02596
enh46222     1   12000400   12001400      4       1  150064       2.0448     0.020437
enh46224     1   12004300   12005300      4       2  150064       2.0463     0.020365
enh46235     1   12112300   12113300      5       2  150064       1.7028     0.044306
enh46236     1   12128000   12129000      2       1  150064       2.6411    0.0041314
enh46294     1   12645700   12646700      1       1  150064       1.6494      0.04953
enh46299     1   12660000   12661000      6       3  150064       1.7259     0.042179
enh46331     1   14074400   14075400      2       1  150064       1.6562     0.048838
enh46336     1   14090600   14091600      1       1  150064       1.7987      0.03603
enh46348     1   14464800   14465800      7       2  150064        1.965     0.024705
enh46349     1   14467200   14468200      7       1  150064       1.7305      0.04177
enh46350     1   14468900   14469900      1       1  150064       1.6605      0.04841
enh46362     1   14813000   14814000      4       2  150064       2.0007     0.022715
enh46379     1   15207400   15208400      4       2  150064       1.9605     0.024968
enh46386     1   15253000   15254000      4       1  150064       1.7052      0.04408
enh46459     1   15690900   15691900      2       1  150064       1.6764     0.046832
enh46551     1   16345600   16346600      9       4  150064       1.7948     0.036344
enh46587     1   16542000   16543000      5       2  150064       1.9718     0.024318
enh46589     1   16546200   16547200      2       1  150064       2.2251     0.013037
enh46591     1   16563900   16564900      2       1  150064       2.7283    0.0031827
enh46592     1   16570300   16571300      1       1  150064        2.126      0.01675
enh46593     1   16574900   16575900      1       1  150064       2.3933     0.008348
enh46594     1   16577000   16578000      2       1  150064       1.8597     0.031464
enh46596     1   16592400   16593400      2       1  150064       2.1801     0.014627
enh46597     1   16594300   16595300      2       1  150064       1.6956     0.044977
enh46603     1   16679400   16680400      1       1  150064       2.0801      0.01876
enh46606     1   16697900   16698900      2       1  150064       1.6637     0.048085
enh46607     1   16698800   16699800      2       1  150064       1.7669     0.038622
enh46608     1   16701100   16702100      1       1  150064       1.8357       0.0332
enh46609     1   16703100   16704100      4       1  150064       1.9451     0.025883
enh46612     1   16722800   16723800      4       1  150064       2.0449      0.02043
enh46639     1   17287400   17288400      4       2  150064       2.8364    0.0022815
enh46643     1   17307900   17308900      3       2  150064       2.4274    0.0076031
enh46644     1   17310400   17311400      4       2  150064       4.2187   1.2287e-05
enh46650     1   17342300   17343300      5       2  150064       2.0112     0.022154
enh46651     1   17366600   17367600      3       2  150064       1.9286     0.026889
enh46652     1   17371800   17372800      6       1  150064       2.4293    0.0075639
enh46653     1   17378500   17379500      2       1  150064       2.7791    0.0027255
enh46654     1   17381600   17382600      4       2  150064       1.7769     0.037791
enh46655     1   17386000   17387000      4       2  150064       2.9968     0.001364
enh46656     1   17389000   17390000      6       3  150064       2.8743    0.0020248
enh46664     1   17454500   17455500      2       1  150064       1.8986     0.028807
enh46676     1   17552400   17553400      4       2  150064       2.3533    0.0093034
enh46679     1   17561000   17562000      3       2  150064       2.7033    0.0034323
enh46757     1   19218000   19219000      2       1  150064       2.1426     0.016073
enh46770     1   19263500   19264500      2       1  150064       1.7529     0.039814
enh46806     1   19636400   19637400      6       3  150064       1.7159     0.043089
enh46807     1   19640200   19641200      4       2  150064       2.1806     0.014606
enh46808     1   19641700   19642700      6       2  150064        1.812     0.034996
enh46852     1   19831700   19832700      7       3  150064       1.9153     0.027725
enh46861     1   19943200   19944200      2       1  150064       1.6558     0.048884
enh46865     1   19966600   19967600      1       1  150064       2.3371     0.009718
enh46921     1   20651200   20652200      4       2  150064       1.8356     0.033212
enh46934     1   20819900   20820900      1       1  150064       1.7361      0.04127
enh46957     1   21059900   21060900      1       1  150064       2.8655     0.002082
enh46958     1   21065400   21066400      1       1  150064       2.3174      0.01024
enh46959     1   21108200   21109200      2       1  150064       2.9231    0.0017326
enh46961     1   21114600   21115600      2       1  150064       2.4415    0.0073133
enh46962     1   21156200   21157200      2       1  150064       1.8852     0.029698
enh46963     1   21194400   21195400      2       1  150064        2.217      0.01331
enh46964     1   21209800   21210800      2       1  150064       2.2601     0.011907
enh46966     1   21339200   21340200      2       1  150064       2.0674     0.019346
enh46968     1   21351200   21352200      5       3  150064       2.4355    0.0074355
enh46970     1   21361100   21362100      4       1  150064       2.4859    0.0064606
enh46972     1   21395600   21396600      2       1  150064       1.9849      0.02358
enh46973     1   21409400   21410400      2       1  150064       2.4697    0.0067617
enh46974     1   21417000   21418000      3       1  150064       3.0547    0.0011266
enh46978     1   21475900   21476900      1       1  150064       3.0309     0.001219
enh46980     1   21497400   21498400      3       1  150064       2.9716     0.001481
enh46981     1   21499900   21500900      1       1  150064       2.4774     0.006618
enh46984     1   21521300   21522300      1       1  150064       1.7381       0.0411
enh46988     1   21568400   21569400      2       1  150064       2.0172     0.021839
enh47041     1   21940700   21941700      4       1  150064       1.8316     0.033503
enh47050     1   22031500   22032500      2       1  150064       2.3152     0.010301
enh47089     1   22350100   22351100      5       2  150064       2.2927     0.010933
enh47093     1   22370000   22371000      3       2  150064       2.4301    0.0075473
enh47094     1   22374800   22375800      2       1  150064       3.2572   0.00056259
enh47095     1   22378200   22379200      5       2  150064       2.7142    0.0033213
enh47097     1   22382200   22383200      2       1  150064       2.7113    0.0033512
enh47098     1   22392600   22393600      2       1  150064       1.8091     0.035216
enh47103     1   22432600   22433600      2       1  150064       1.9342     0.026542
enh47105     1   22441300   22442300      4       2  150064       2.9973    0.0013617
enh47106     1   22448400   22449400      7       4  150064       2.9676    0.0015006
enh47110     1   22549600   22550600      9       3  150064       1.6475     0.049726
enh47162     1   23141500   23142500      8       2  150064       1.9944     0.023055
enh47251     1   23888600   23889600      1       1  150064       2.2754      0.01144
enh47275     1   24106300   24107300      1       1  150064       1.6674      0.04772
enh47299     1   24372600   24373600      3       1  150064       2.5782    0.0049652
enh47354     1   24867400   24868400      7       3  150064       2.6823    0.0036556
enh47361     1   24920200   24921200      4       2  150064       2.0319     0.021084
enh47363     1   24927000   24928000      5       2  150064       2.2567     0.012015
enh47366     1   24967400   24968400      2       1  150064       2.5702    0.0050815
enh47368     1   24999700   25000700      3       2  150064       2.0373     0.020809
enh47370     1   25004600   25005600      1       1  150064        3.688     0.000113
enh47403     1   25155800   25156800      1       1  150064       2.1589      0.01543
enh47546     1   26508100   26509100      3       1  150064       2.4224    0.0077088
enh47568     1   26701400   26702400      5       2  150064       1.7922     0.036551
enh47582     1   26850700   26851700      1       1  150064       3.0007     0.001347
enh47587     1   26869000   26870000      1       1  150064       1.7021      0.04437
enh47590     1   26881800   26882800      3       1  150064       2.0804     0.018747
enh47591     1   26900900   26901900      5       3  150064       1.7477     0.040262
enh47597     1   27026500   27027500      2       1  150064       1.9902     0.023285
enh47600     1   27033600   27034600      2       1  150064       2.6037    0.0046111
enh47601     1   27041800   27042800      1       1  150064       2.7222     0.003242
enh47604     1   27048400   27049400      1       1  150064       2.7248     0.003217
enh47605     1   27052100   27053100      3       1  150064       2.5882    0.0048246
enh47606     1   27070500   27071500      3       2  150064        1.957     0.025176
enh47607     1   27079000   27080000      3       1  150064       2.5696    0.0050905
enh47609     1   27094900   27095900      1       1  150064       2.7557     0.002928
enh47610     1   27097700   27098700      1       1  150064       2.7473     0.003004
enh47616     1   27154200   27155200      2       1  150064       2.1232     0.016866
enh47619     1   27175900   27176900      2       1  150064       2.4054    0.0080773
enh47621     1   27184500   27185500      1       1  150064       1.9879      0.02341
enh47622     1   27188000   27189000      1       1  150064       2.4105     0.007966
enh47625     1   27198500   27199500      2       1  150064       2.0508     0.020145
enh47627     1   27203600   27204600      3       1  150064       2.1692     0.015034
enh47628     1   27214800   27215800      1       1  150064       2.4794      0.00658
enh47631     1   27233700   27234700      2       1  150064       2.7458    0.0030178
enh47634     1   27247000   27248000      2       1  150064       2.7103    0.0033606
enh47635     1   27249500   27250500      1       1  150064        2.512     0.006003
enh47642     1   27298300   27299300      2       1  150064       2.1812     0.014585
enh47653     1   27397300   27398300      1       1  150064       4.1275    1.834e-05
enh47656     1   27425300   27426300      1       1  150064         2.29      0.01101
enh47658     1   27431800   27432800      2       1  150064       2.9802    0.0014402
enh47659     1   27432900   27433900      1       1  150064       1.8883      0.02949
enh47664     1   27450800   27451800      1       1  150064       3.3091    0.0004679
enh47688     1   27658400   27659400      2       1  150064       1.8918     0.029261
enh47690     1   27667200   27668200      3       2  150064       1.8403     0.032859
enh47699     1   27693800   27694800      1       1  150064       1.8301      0.03362
enh47700     1   27695400   27696400      1       1  150064       2.9448     0.001616
enh47750     1   27930600   27931600      1       1  150064       2.0187      0.02176
enh47751     1   27932500   27933500      1       1  150064       2.0323      0.02106
enh47755     1   27947800   27948800      2       1  150064       1.6501     0.049462
enh47756     1   27951800   27952800      1       1  150064       2.1084       0.0175
enh47757     1   27954900   27955900      2       1  150064        1.664     0.048061
enh47758     1   27957400   27958400      7       3  150064       1.8081     0.035298
enh47759     1   27969900   27970900      1       1  150064       1.9646      0.02473
enh47801     1   28431400   28432400      3       2  150064        2.405    0.0080863
enh47804     1   28462600   28463600      1       1  150064       3.7917    7.481e-05
enh47812     1   28499900   28500900      2       1  150064       3.6693   0.00012161
enh47815     1   28523100   28524100      6       4  150064       1.7939     0.036417
enh47821     1   28575100   28576100      5       2  150064       1.6932      0.04521
enh47823     1   28588100   28589100      3       1  150064        2.265     0.011756
enh47828     1   28622900   28623900      3       2  150064       2.0438     0.020484
enh47836     1   28695200   28696200      2       1  150064       1.9333     0.026598
enh47839     1   28700500   28701500      2       1  150064       2.4677    0.0067987
enh47840     1   28718100   28719100      3       1  150064       2.1312     0.016538
enh47841     1   28721400   28722400      5       1  150064       1.7638     0.038882
enh47842     1   28743700   28744700      3       1  150064       2.0259     0.021387
enh47843     1   28747800   28748800      4       1  150064       2.2518     0.012168
enh47845     1   28765600   28766600      2       1  150064       2.2306     0.012852
enh47847     1   28782100   28783100      2       1  150064       1.8159     0.034693
enh47849     1   28837600   28838600      4       2  150064       3.0434    0.0011697
enh47850     1   28839700   28840700      3       2  150064       1.8216     0.034261
enh47854     1   28847900   28848900      1       1  150064       2.8219     0.002387
enh47855     1   28852800   28853800      3       1  150064       2.5823    0.0049068
enh47858     1   28916400   28917400      3       1  150064       2.7318    0.0031493
enh47860     1   28925400   28926400      4       2  150064       1.8943     0.029094
enh47862     1   28967600   28968600      2       1  150064       2.2942     0.010889
enh47863     1   28970600   28971600      1       1  150064       2.3123      0.01038
enh47865     1   28975400   28976400      4       2  150064       2.0615     0.019626
enh47869     1   29060200   29061200      2       1  150064        2.618    0.0044224
enh47882     1   29211000   29212000      4       2  150064       2.8853    0.0019554
enh47885     1   29219600   29220600      6       2  150064       2.2925     0.010939
enh47893     1   29446700   29447700      3       2  150064       2.3875    0.0084812
enh47894     1   29459800   29460800      2       1  150064       1.7028     0.044305
enh47895     1   29462600   29463600      5       3  150064       1.8254      0.03397
enh47896     1   29472200   29473200      2       1  150064       2.2445     0.012401
enh47901     1   29512500   29513500      2       1  150064       2.4132    0.0079063
enh47910     1   29572100   29573100      4       2  150064       1.7063     0.043975
enh47912     1   29575500   29576500      4       2  150064       2.1119     0.017348
enh47928     1   30112500   30113500      3       2  150064       2.4698    0.0067587
enh47937     1   30446800   30447800      3       2  150064       4.8083   7.6117e-07
enh47938     1   30457200   30458200      2       1  150064       4.2256   1.1917e-05
enh47939     1   30485200   30486200      4       2  150064       3.5792   0.00017232
enh47943     1   30852000   30853000      4       2  150064       2.0148     0.021965
enh47953     1   31119300   31120300      4       2  150064       2.2036     0.013777
enh47955     1   31140800   31141800      2       1  150064       1.8753     0.030377
enh47957     1   31150100   31151100      1       1  150064        1.807      0.03538
enh47963     1   31180400   31181400     14       3  150064       1.7291     0.041895
enh47968     1   31216300   31217300      1       1  150064       1.9473      0.02575
enh47969     1   31218900   31219900      2       1  150064        1.789     0.036811
enh47970     1   31221800   31222800      1       1  150064       1.9067      0.02828
enh47997     1   31352100   31353100      1       1  150064        2.524     0.005801
enh48015     1   31449000   31450000      1       1  150064       1.7721      0.03819
enh48016     1   31449600   31450600      1       1  150064       1.7721      0.03819
enh48043     1   31688700   31689700      7       2  150064        3.055    0.0011253
enh48044     1   31693600   31694600      4       1  150064       3.5873   0.00016706
enh48046     1   31770800   31771800      2       1  150064       3.3482   0.00040666
enh48047     1   31772200   31773200      7       3  150064       4.1775   1.4739e-05
enh48049     1   31799800   31800800      5       1  150064       2.9078    0.0018197
enh48050     1   31843900   31844900      1       1  150064        3.082     0.001028
enh48051     1   31847100   31848100      2       1  150064       2.7671    0.0028278
enh48054     1   31855800   31856800      2       1  150064       3.6586   0.00012681
enh48055     1   31862300   31863300      7       2  150064       3.8795   5.2335e-05
enh48056     1   31866800   31867800      4       1  150064       2.8658    0.0020799
enh48057     1   31867600   31868600      2       1  150064       2.8315    0.0023167
enh48058     1   31869700   31870700      2       1  150064       3.7043   0.00010597
enh48060     1   31881400   31882400      4       1  150064       2.6178    0.0044253
enh48061     1   31882800   31883800      3       1  150064       2.5212    0.0058471
enh48063     1   31891400   31892400      2       1  150064       2.9711    0.0014836
enh48065     1   31898300   31899300      4       2  150064       3.1645   0.00077677
enh48150     1   32532100   32533100      1       1  150064         1.81      0.03515
enh48165     1   32616500   32617500      1       1  150064       2.0177      0.02181
enh48177     1   32700200   32701200      3       2  150064        2.196     0.014044
enh48180     1   32707600   32708600      3       1  150064       1.7063     0.043974
enh48181     1   32712900   32713900      1       1  150064       1.6948      0.04506
enh48193     1   32811000   32812000      1       1  150064        2.932     0.001684
enh48227     1   33223100   33224100      3       1  150064        2.368    0.0089431
enh48230     1   33233200   33234200      6       2  150064       2.2057     0.013702
enh48235     1   33257300   33258300      4       2  150064       2.1256     0.016767
enh48237     1   33279800   33280800      2       1  150064        1.684      0.04609
enh48241     1   33337900   33338900      2       1  150064        1.997     0.022915
enh48270     1   33564700   33565700      1       1  150064       2.2931      0.01092
enh48272     1   33593600   33594600      1       1  150064       2.1316      0.01652
enh48291     1   33724300   33725300      3       2  150064       2.2615     0.011863
enh48296     1   33733600   33734600      1       1  150064       1.7148      0.04319
enh48297     1   33735000   33736000      1       1  150064       1.6893      0.04558
enh48298     1   33737000   33738000      2       1  150064       1.6836     0.046128
enh48301     1   33766300   33767300      4       2  150064       1.9561     0.025227
enh48302     1   33785600   33786600      1       1  150064       1.7225      0.04249
enh48307     1   33803100   33804100      3       2  150064       1.9475     0.025736
enh48332     1   33921300   33922300      1       1  150064        1.962      0.02488
enh48333     1   33924600   33925600      6       2  150064        2.195     0.014081
enh48335     1   33936400   33937400      2       1  150064       2.0795     0.018788
enh48362     1   35318200   35319200      4       2  150064       1.8872     0.029566
enh48363     1   35322900   35323900      4       2  150064        1.898     0.028849
enh48364     1   35325400   35326400      1       1  150064       2.2918      0.01096
enh48371     1   35585800   35586800      2       1  150064       1.7055      0.04405
enh48372     1   35586400   35587400      2       1  150064       1.7055      0.04405
enh48375     1   35675800   35676800      3       1  150064       3.5077   0.00022599
enh48403     1   36102100   36103100      2       1  150064       3.6011   0.00015847
enh48409     1   36191000   36192000      2       1  150064       3.2608   0.00055552
enh48411     1   36275200   36276200      3       2  150064       4.1596    1.594e-05
enh48417     1   36397900   36398900      1       1  150064        3.492    0.0002397
enh48421     1   36548800   36549800      4       2  150064       3.9241   4.3527e-05
enh48423     1   36553400   36554400      1       1  150064       3.1405    0.0008432
enh48424     1   36555600   36556600      3       2  150064        3.192   0.00070642
enh48427     1   36565000   36566000      6       2  150064       2.3137     0.010343
enh48428     1   36571600   36572600      2       1  150064       1.8625     0.031269
enh48429     1   36574000   36575000      4       2  150064       1.7725     0.038158
enh48430     1   36581300   36582300      3       1  150064       2.1813     0.014579
enh48432     1   36584700   36585700      2       1  150064       1.8279     0.033785
enh48433     1   36593100   36594100      1       1  150064       3.8529    5.836e-05
enh48434     1   36600600   36601600      2       1  150064       3.3181   0.00045322
enh48435     1   36605800   36606800      1       1  150064       3.1162     0.000916
enh48436     1   36606600   36607600      2       1  150064       2.4713    0.0067318
enh48437     1   36607600   36608600      2       1  150064       3.3975   0.00034006
enh48438     1   36612900   36613900      4       1  150064        3.802   7.1771e-05
enh48447     1   36653100   36654100      3       1  150064       2.6234    0.0043531
enh48530     1   38326300   38327300      3       2  150064        2.918    0.0017613
enh48531     1   38327800   38328800      1       1  150064        2.751     0.002971
enh48532     1   38331000   38332000      3       2  150064       2.6496    0.0040289
enh48534     1   38345300   38346300      1       1  150064        2.753     0.002953
enh48536     1   38372500   38373500      2       1  150064       2.7477    0.0030006
enh48538     1   38395400   38396400      5       2  150064       2.8028     0.002533
enh48578     1   38910200   38911200      5       2  150064       2.8673    0.0020696
enh48585     1   39193900   39194900      3       1  150064        2.399    0.0082196
enh48586     1   39199200   39200200      4       2  150064       2.4798    0.0065736
enh48588     1   39206600   39207600      2       1  150064       1.7498     0.040076
enh48603     1   39447400   39448400      3       2  150064       2.2923     0.010944
enh48607     1   39541800   39542800      2       1  150064       2.9168    0.0017683
enh48635     1   39644600   39645600      1       1  150064       1.8615      0.03134
enh48637     1   39651300   39652300      1       1  150064       1.6491      0.04956
enh48645     1   39671600   39672600      3       2  150064       2.0739     0.019046
enh48672     1   39974500   39975500      4       2  150064       2.3427    0.0095713
enh48676     1   40119000   40120000      3       2  150064       2.0009     0.022701
enh48688     1   40316800   40317800      2       1  150064       2.3965    0.0082759
enh48751     1   40997900   40998900      2       1  150064       1.9879     0.023409
enh48753     1   41091200   41092200      2       1  150064       1.6966     0.044889
enh48762     1   41159600   41160600      5       2  150064       2.0703     0.019212
enh48766     1   41178500   41179500      2       1  150064        2.522    0.0058352
enh48767     1   41188700   41189700      2       1  150064        2.736    0.0031098
enh48768     1   41197400   41198400      2       1  150064       2.3689    0.0089204
enh48770     1   41204700   41205700      3       2  150064       2.9375    0.0016546
enh48800     1   41432800   41433800      6       3  150064       1.7974     0.036136
enh48801     1   41433600   41434600      5       3  150064       3.2419   0.00059358
enh48803     1   41447300   41448300      1       1  150064       1.7389      0.04103
enh48804     1   41468700   41469700      5       2  150064        2.221     0.013176
enh48807     1   41486500   41487500      3       2  150064        1.859     0.031511
enh48810     1   41574700   41575700      3       2  150064       2.5747     0.005017
enh48811     1   41588700   41589700      2       1  150064       1.6467     0.049808
enh48812     1   41617200   41618200      1       1  150064       2.6113      0.00451
enh48827     1   41836700   41837700      2       1  150064       4.1668   1.5445e-05
enh48828     1   41853600   41854600      4       2  150064       2.0453     0.020412
enh48831     1   41878200   41879200      7       2  150064       1.8742     0.030451
enh48834     1   41888900   41889900      3       1  150064       2.1375      0.01628
enh48845     1   41951000   41952000      3       2  150064       2.7411     0.003062
enh48846     1   41954300   41955300      7       3  150064       2.8209    0.0023942
enh48849     1   41973000   41974000      4       2  150064       1.9926      0.02315
enh48889     1   42317200   42318200      2       1  150064       1.8417     0.032759
enh48997     1   43739800   43740800      4       2  150064       1.8094     0.035197
enh48998     1   43750300   43751300      2       1  150064       2.9997    0.0013512
enh49000     1   43759900   43760900      2       1  150064        2.976    0.0014603
enh49001     1   43761600   43762600      1       1  150064       2.8936     0.001904
enh49003     1   43775000   43776000      1       1  150064       1.6966      0.04489
enh49006     1   43826900   43827900      1       1  150064       2.7397     0.003075
enh49007     1   43837500   43838500      2       1  150064       3.0771    0.0010451
enh49010     1   43856400   43857400      4       2  150064       4.1648   1.5578e-05
enh49012     1   43901900   43902900      1       1  150064       3.6156    0.0001498
enh49014     1   43920400   43921400      4       2  150064       4.1611   1.5834e-05
enh49016     1   43938200   43939200      1       1  150064       3.0047     0.001329
enh49017     1   43941300   43942300      3       1  150064       3.6843   0.00011465
enh49018     1   43958800   43959800      3       1  150064       2.1636     0.015246
enh49020     1   43974700   43975700      2       1  150064       2.0523     0.020069
enh49024     1   44001100   44002100      2       1  150064       2.6946    0.0035232
enh49025     1   44006200   44007200      1       1  150064       2.9099     0.001808
enh49027     1   44011500   44012500      1       1  150064       1.6572      0.04874
enh49028     1   44014800   44015800      2       1  150064       2.1556     0.015556
enh49029     1   44015400   44016400      3       1  150064       2.0885     0.018378
enh49032     1   44024200   44025200      2       1  150064       2.6016    0.0046399
enh49035     1   44034400   44035400      3       2  150064       4.2355   1.1403e-05
enh49036     1   44038500   44039500      3       1  150064       2.2899     0.011014
enh49037     1   44042700   44043700      4       2  150064       3.9293   4.2603e-05
enh49038     1   44047100   44048100      3       2  150064       3.7529   8.7384e-05
enh49039     1   44052100   44053100      6       2  150064       2.7454    0.0030219
enh49040     1   44065100   44066100      3       2  150064        4.539   2.8264e-06
enh49041     1   44101300   44102300      6       2  150064       4.2452    1.092e-05
enh49042     1   44109800   44110800      4       1  150064       3.4951   0.00023697
enh49043     1   44113900   44114900      3       1  150064       3.3624   0.00038635
enh49044     1   44117600   44118600      3       2  150064       4.0608   2.4453e-05
enh49045     1   44131600   44132600      2       1  150064         2.51    0.0060361
enh49046     1   44134000   44135000      1       1  150064       3.3367    0.0004239
enh49047     1   44137000   44138000      2       1  150064       2.7227    0.0032376
enh49048     1   44154000   44155000      1       1  150064       3.5304    0.0002075
enh49050     1   44171100   44172100      2       1  150064       2.8891     0.001932
enh49053     1   44185400   44186400      3       1  150064       4.2919   8.8571e-06
enh49054     1   44228900   44229900      1       1  150064       3.2448    0.0005877
enh49055     1   44231300   44232300      3       1  150064       3.0996   0.00096889
enh49056     1   44239700   44240700      2       1  150064       2.7456    0.0030204
enh49058     1   44248900   44249900      3       2  150064       3.7981   7.2899e-05
enh49059     1   44252000   44253000      3       2  150064       1.9596     0.025019
enh49064     1   44289900   44290900      2       1  150064       2.3578     0.009191
enh49067     1   44318700   44319700      2       1  150064        3.435   0.00029627
enh49071     1   44333900   44334900      2       1  150064       2.8449    0.0022214
enh49072     1   44338300   44339300      3       2  150064       3.4673   0.00026285
enh49074     1   44344500   44345500      2       1  150064       3.9801   3.4443e-05
enh49075     1   44346900   44347900      4       2  150064       3.7759   7.9701e-05
enh49076     1   44348700   44349700      3       2  150064       3.4751   0.00025532
enh49077     1   44350500   44351500      3       2  150064       3.2264   0.00062671
enh49078     1   44353100   44354100      4       2  150064       3.6321   0.00014058
enh49081     1   44378800   44379800      5       2  150064       2.1326     0.016479
enh49082     1   44386700   44387700      4       2  150064       2.2676     0.011677
enh49083     1   44389700   44390700      5       2  150064       2.0163     0.021886
enh49086     1   44414100   44415100      4       2  150064       3.6117   0.00015211
enh49089     1   44439200   44440200      3       2  150064       3.1146   0.00092101
enh49090     1   44442900   44443900      5       2  150064       2.5588    0.0052521
enh49093     1   44455900   44456900      1       1  150064       2.0898      0.01832
enh49095     1   44460400   44461400      3       1  150064       2.1489     0.015823
enh49108     1   44677600   44678600      1       1  150064       2.7892     0.002642
enh49109     1   44679800   44680800      1       1  150064       2.3252      0.01003
enh49110     1   44685800   44686800      2       1  150064       2.0377     0.020791
enh49111     1   44704700   44705700      2       1  150064       2.6077    0.0045579
enh49127     1   45019300   45020300      2       1  150064        1.649     0.049575
enh49283     1   46985900   46986900      4       1  150064       2.0555     0.019915
enh49287     1   47015000   47016000      3       2  150064       1.9002     0.028706
enh49308     1   47269800   47270800      2       1  150064       2.0338     0.020984
enh49330     1   48274300   48275300      4       2  150064        2.135     0.016379
enh49331     1   48276000   48277000      1       1  150064        2.217      0.01331
enh49332     1   48279900   48280900      1       1  150064       2.2386      0.01259
enh49337     1   48337300   48338300      5       3  150064       2.6703    0.0037895
enh49338     1   48347300   48348300      2       1  150064       1.9375      0.02634
enh49369     1   49240500   49241500      4       2  150064       1.9819     0.023747
enh49370     1   49334500   49335500      5       2  150064       2.2236     0.013088
enh49373     1   49396900   49397900      5       3  150064        2.105     0.017646
enh49380     1   51535500   51536500      2       1  150064       1.8919      0.02925
enh49411     1   51981600   51982600      8       3  150064       1.7506     0.040007
enh49412     1   51985700   51986700      4       2  150064       1.6839     0.046102
enh49530     1   53642200   53643200      4       2  150064       1.9477     0.025723
enh49531     1   53648300   53649300      2       1  150064       2.0932     0.018164
enh49534     1   53661100   53662100      1       1  150064       2.0792       0.0188
enh49535     1   53664100   53665100      1       1  150064       2.8243     0.002369
enh49537     1   53702100   53703100      4       2  150064       2.5829    0.0048987
enh49539     1   53739300   53740300      2       1  150064       2.6445      0.00409
enh49541     1   53760200   53761200      3       2  150064        3.057    0.0011178
enh49544     1   53771700   53772700      4       2  150064       2.1252     0.016783
enh49545     1   53775000   53776000      4       2  150064       1.8483     0.032277
enh49597     1   54447400   54448400      1       1  150064       2.3782     0.008699
enh49598     1   54448200   54449200      2       1  150064       2.3025     0.010653
enh49609     1   54623400   54624400      1       1  150064       2.1553      0.01557
enh49616     1   54685100   54686100      4       2  150064       2.3985    0.0082308
enh49647     1   54819300   54820300      3       2  150064        1.893     0.029176
enh49650     1   54837000   54838000      1       1  150064       2.1367      0.01631
enh49653     1   54848800   54849800      8       2  150064         2.32     0.010171
enh49654     1   54850500   54851500      1       1  150064       2.1615      0.01533
enh49695     1   55323000   55324000      3       2  150064       1.7845     0.037169
enh49696     1   55326700   55327700      7       2  150064       2.0501     0.020179
enh49718     1   55529700   55530700      1       1  150064       1.7152      0.04315
enh49755     1   56038400   56039400      8       3  150064       1.7578     0.039393
enh49757     1   56043000   56044000      5       2  150064       2.2387     0.012589
enh49759     1   56046700   56047700      5       2  150064       3.3124   0.00046243
enh49761     1   56055200   56056200      4       2  150064       1.7337     0.041487
enh49767     1   56160500   56161500      8       2  150064       2.1321       0.0165
enh49770     1   56192200   56193200      1       1  150064       1.8387      0.03298
enh49804     1   56751800   56752800      6       3  150064       2.1782     0.014696
enh49857     1   57566500   57567500      2       1  150064       1.7107     0.043571
enh49859     1   57592000   57593000      2       1  150064       1.9561     0.025224
enh49860     1   57597400   57598400      1       1  150064       2.0425      0.02055
enh49885     1   59117400   59118400      4       1  150064       1.7878     0.036905
enh49910     1   59325400   59326400      4       2  150064       3.4153   0.00031856
enh49964     1   59612700   59613700      2       1  150064       2.1872     0.014363
enh49966     1   59617000   59618000      1       1  150064       1.7215      0.04258
enh49967     1   59620400   59621400      3       1  150064        2.135     0.016381
enh49968     1   59622000   59623000      8       1  150064       1.6942     0.045117
enh49969     1   59639200   59640200      1       1  150064       1.7361      0.04127
enh50016     1   60090200   60091200      2       1  150064       1.7342     0.041438
enh50046     1   61039100   61040100      1       1  150064       3.0103     0.001305
enh50047     1   61062200   61063200      2       1  150064       3.1062   0.00094755
enh50051     1   61377300   61378300      4       2  150064        1.968     0.024537
enh50059     1   61455500   61456500      2       1  150064       2.5657    0.0051491
enh50079     1   61709500   61710500      3       1  150064       2.0719     0.019136
enh50097     1   61947000   61948000      2       1  150064       2.2598     0.011916
enh50098     1   61961300   61962300      2       1  150064       2.3846    0.0085494
enh50100     1   61970100   61971100      1       1  150064       2.3761     0.008748
enh50103     1   62071000   62072000      4       2  150064       1.8539     0.031874
enh50104     1   62071400   62072400      1       1  150064       2.1604      0.01537
enh50141     1   62849700   62850700      1       1  150064       2.0361      0.02087
enh50240     1   64579600   64580600      2       1  150064        1.829       0.0337
enh50256     1   64947700   64948700      1       1  150064       1.7013      0.04444
enh50261     1   64974200   64975200      3       2  150064       1.8889     0.029449
enh50278     1   65355900   65356900      1       1  150064       3.6018     0.000158
enh50281     1   65359400   65360400      3       1  150064       2.8452    0.0022195
enh50285     1   65367400   65368400      5       2  150064       1.7303     0.041788
enh50291     1   65383000   65384000      3       1  150064       3.4743   0.00025612
enh50293     1   65391400   65392400      1       1  150064       2.8801     0.001988
enh50296     1   65398000   65399000      3       1  150064       2.3488    0.0094178
enh50297     1   65398500   65399500      4       2  150064       2.4436    0.0072702
enh50298     1   65399900   65400900      3       2  150064       2.5661    0.0051429
enh50300     1   65404400   65405400      2       1  150064       1.8888     0.029458
enh50301     1   65412600   65413600      2       1  150064       2.8544    0.0021562
enh50302     1   65413500   65414500      2       1  150064       3.1272   0.00088233
enh50305     1   65421700   65422700      2       1  150064       2.4354    0.0074375
enh50306     1   65427700   65428700      5       2  150064       2.9459    0.0016099
enh50307     1   65430000   65431000      3       2  150064       1.7017      0.04441
enh50315     1   65614800   65615800      3       2  150064       2.1894     0.014285
enh50316     1   65619600   65620600      3       1  150064       2.0987     0.017924
enh50320     1   65639900   65640900      5       1  150064       1.8082     0.035289
enh50322     1   65650000   65651000      2       1  150064       1.9398     0.026202
enh50337     1   65932900   65933900      8       3  150064       1.8564     0.031702
enh50339     1   66152800   66153800      5       2  150064       1.6468       0.0498
enh50340     1   66153300   66154300      5       2  150064       2.7778    0.0027366
enh50342     1   66277600   66278600      1       1  150064       1.6821      0.04627
enh50349     1   66731500   66732500      2       1  150064       2.3938    0.0083366
enh50350     1   66732800   66733800      1       1  150064       2.4753     0.006656
enh50351     1   66735800   66736800      6       3  150064       2.7852     0.002675
enh50352     1   66736900   66737900      3       1  150064       2.1043     0.017676
enh50353     1   66737800   66738800      4       1  150064       2.2384     0.012597
enh50354     1   66740700   66741700      1       1  150064       2.3167      0.01026
enh50358     1   66758300   66759300      2       1  150064       2.1378     0.016266
enh50360     1   66763800   66764800      3       2  150064       2.0453     0.020415
enh50361     1   66766200   66767200      8       2  150064       2.2508     0.012198
enh50416     1   67858400   67859400      3       2  150064       2.1952     0.014076
enh50427     1   68000300   68001300      3       1  150064       1.7031     0.044274
enh50428     1   68002900   68003900      2       1  150064       2.2326     0.012789
enh50429     1   68005800   68006800      5       3  150064        1.683     0.046184
enh50443     1   68078300   68079300      2       1  150064       1.6808     0.046401
enh50444     1   68083600   68084600      5       2  150064       2.3905    0.0084128
enh50452     1   68145600   68146600      6       2  150064       2.1075     0.017537
enh50454     1   68154400   68155400      5       2  150064       2.2618     0.011855
enh50455     1   68166100   68167100      4       2  150064       1.9657     0.024668
enh50458     1   68174300   68175300      1       1  150064       2.1873      0.01436
enh50474     1   68214400   68215400      2       1  150064       2.0104     0.022192
enh50476     1   68219400   68220400      4       2  150064       1.8291     0.033689
enh50477     1   68221300   68222300      1       1  150064       2.4668     0.006817
enh50486     1   68258200   68259200      3       2  150064       2.4451    0.0072414
enh50487     1   68260700   68261700      2       1  150064       3.1516   0.00081177
enh50488     1   68268000   68269000      6       3  150064        1.801      0.03585
enh50489     1   68269600   68270600      2       1  150064       2.3567      0.00922
enh50491     1   68282100   68283100      4       2  150064        1.824     0.034076
enh50492     1   68284200   68285200      1       1  150064       1.8032      0.03568
enh50493     1   68286100   68287100      3       1  150064       2.0662     0.019406
enh50495     1   68291000   68292000      3       1  150064        1.756     0.039541
enh50496     1   68292400   68293400      4       1  150064       1.9251     0.027109
enh50497     1   68295700   68296700      4       2  150064       3.5136     0.000221
enh50498     1   68300200   68301200      3       1  150064       3.3271   0.00043877
enh50499     1   68304700   68305700      2       1  150064       3.5026   0.00023041
enh50500     1   68312500   68313500      3       2  150064       1.9199     0.027437
enh50501     1   68316000   68317000      5       2  150064       2.6032    0.0046185
enh50505     1   68373000   68374000      2       1  150064       2.7823    0.0026984
enh50507     1   68411100   68412100      4       2  150064       1.8077      0.03533
enh50551     1   70448700   70449700      3       1  150064       2.4528    0.0070869
enh50578     1   74058900   74059900      3       1  150064       2.6569    0.0039432
enh50592     1   76477800   76478800      3       2  150064       1.7498     0.040073
enh50607     1   76619600   76620600      2       1  150064       1.6795     0.046531
enh50608     1   76620000   76621000      2       1  150064       1.6795     0.046531
enh50615     1   77464100   77465100      6       3  150064       2.0772     0.018891
enh50616     1   77484300   77485300      4       1  150064       2.1716     0.014942
enh50642     1   78299900   78300900      1       1  150064       2.6108     0.004516
enh50653     1   78561100   78562100      1       1  150064       1.8089      0.03523
enh50678     1   82135700   82136700      3       2  150064       2.0532     0.020027
enh50679     1   82146600   82147600      4       2  150064       1.8182     0.034516
enh50681     1   82164900   82165900      4       2  150064       2.3166     0.010264
enh50682     1   82170200   82171200      3       2  150064       3.7235   9.8236e-05
enh50699     1   84284500   84285500      3       2  150064       3.3847   0.00035624
enh50700     1   84293200   84294200      4       1  150064       2.0894     0.018336
enh50702     1   84365700   84366700      4       2  150064       1.9098     0.028083
enh50705     1   84566600   84567600      1       1  150064       1.7525      0.03984
enh50710     1   84639500   84640500      1       1  150064        1.923      0.02724
enh50740     1   85105400   85106400      6       3  150064       1.8382     0.033018
enh50758     1   85318200   85319200      5       2  150064       1.9763     0.024061
enh50760     1   85348700   85349700      3       2  150064       1.9429     0.026014
enh50780     1   85783300   85784300      1       1  150064       2.1437      0.01603
enh50788     1   85872600   85873600      1       1  150064       2.0853      0.01852
enh50790     1   85912600   85913600      5       2  150064       1.8137     0.034862
enh50791     1   85914400   85915400      8       4  150064       2.2358     0.012681
enh50792     1   85916800   85917800      1       1  150064       2.6717     0.003773
enh50793     1   85919200   85920200      2       1  150064       1.8111     0.035059
enh50794     1   85926000   85927000      5       2  150064       2.5868    0.0048438
enh50797     1   85928600   85929600      4       2  150064       1.7184     0.042857
enh50822     1   86534100   86535100      3       1  150064       1.7232      0.04243
enh50880     1   88004500   88005500      3       2  150064       1.6832     0.046165
enh50882     1   88108300   88109300      1       1  150064       2.1609      0.01535
enh50896     1   88641100   88642100      3       1  150064       1.9437     0.025963
enh50925     1   89776700   89777700      2       1  150064       2.6612    0.0038928
enh50933     1   90068900   90069900      3       1  150064       1.8446     0.032545
enh50943     1   90185000   90186000      1       1  150064       1.6991      0.04465
enh50944     1   90186500   90187500      1       1  150064       1.9352      0.02648
enh50946     1   90204700   90205700      1       1  150064       1.7364      0.04125
enh50947     1   90223000   90224000      3       2  150064       1.8802     0.030044
enh50948     1   90227700   90228700      5       2  150064       1.6805     0.046432
enh50950     1   90274300   90275300      1       1  150064       2.1419       0.0161
enh50951     1   90277700   90278700      1       1  150064       1.9384      0.02629
enh50960     1   90307500   90308500      3       2  150064       2.4101    0.0079752
enh50962     1   90312500   90313500      2       1  150064       2.7441    0.0030334
enh50994     1   91391300   91392300      2       1  150064       2.1155     0.017195
enh50995     1   91439700   91440700      1       1  150064       2.1706      0.01498
enh50998     1   91482500   91483500      4       2  150064       2.8199    0.0024016
enh50999     1   91485400   91486400      3       1  150064       1.8374     0.033079
enh51003     1   91965200   91966200      3       2  150064       2.3068     0.010532
enh51006     1   92021300   92022300      5       1  150064       1.7154     0.043137
enh51040     1   92242900   92243900      5       2  150064       2.3494     0.009401
enh51041     1   92244600   92245600      3       1  150064       2.4125    0.0079211
enh51043     1   92249800   92250800      4       2  150064       2.8221    0.0023856
enh51045     1   92254700   92255700      3       2  150064       2.6423    0.0041168
enh51071     1   92766200   92767200      3       2  150064       1.8755     0.030364
enh51076     1   93119300   93120300      2       1  150064       1.8106     0.035102
enh51077     1   93218600   93219600      2       1  150064       1.8372      0.03309
enh51079     1   93221800   93222800      2       1  150064       1.7861     0.037044
enh51089     1   93319800   93320800      2       1  150064       2.1632     0.015261
enh51090     1   93348200   93349200      2       1  150064        1.731     0.041726
enh51092     1   93389700   93390700      1       1  150064       1.7895      0.03677
enh51094     1   93399800   93400800      2       1  150064       2.8424    0.0022386
enh51095     1   93405400   93406400      1       1  150064       1.7733      0.03809
enh51098     1   93415700   93416700      3       1  150064       1.8399     0.032888
enh51101     1   93438000   93439000      1       1  150064       1.6825      0.04624
enh51195     1   94528000   94529000      3       2  150064       1.9738     0.024204
enh51289     1   95329800   95330800      4       2  150064       2.5457    0.0054537
enh51292     1   95349300   95350300      3       2  150064       2.2582     0.011965
enh51309     1   95447000   95448000      2       1  150064       2.3061     0.010554
enh51311     1   95454900   95455900      1       1  150064       1.9067      0.02828
enh51312     1   95459600   95460600      1       1  150064       1.9374      0.02635
enh51319     1   95507200   95508200      2       1  150064       2.0905     0.018287
enh51321     1   95552600   95553600      4       2  150064            2     0.022752
enh51325     1   95697800   95698800      3       2  150064       2.5955    0.0047225
enh51330     1   96828000   96829000      1       1  150064       2.5649      0.00516
enh51331     1   96830300   96831300      6       2  150064       2.7269    0.0031963
enh51332     1   96835600   96836600      2       1  150064       2.4149    0.0078707
enh51335     1   96881900   96882900      4       2  150064       2.8778    0.0020024
enh51336     1   96938900   96939900      3       1  150064       2.4664    0.0068233
enh51337     1   96939900   96940900      4       1  150064       2.5805    0.0049322
enh51338     1   96953200   96954200      1       1  150064       2.9066     0.001827
enh51344     1   97206500   97207500      3       1  150064       2.4378    0.0073895
enh51349     1   97609200   97610200      5       3  150064        1.809     0.035223
enh51350     1   97639300   97640300      2       1  150064       3.0386    0.0011884
enh51351     1   98315000   98316000      2       1  150064       5.5436   1.4812e-08
enh51352     1   98383500   98384500      2       1  150064        1.972     0.024303
enh51354     1   98390400   98391400      2       1  150064       4.9489   3.7325e-07
enh51356     1   98403600   98404600      2       1  150064       6.2799   1.6941e-10
enh51357     1   98408700   98409700      2       1  150064        5.433   2.7711e-08
enh51358     1   98519500   98520500      2       1  150064       6.4074   7.4018e-11
enh51359     1   98552300   98553300      2       1  150064       6.4431   5.8531e-11
enh51367     1   98854100   98855100      3       2  150064       2.4273    0.0076062
enh51416     1  101347800  101348800      1       1  150064       2.9451     0.001614
enh51440     1  101992000  101993000      4       2  150064       1.7002     0.044545
enh51444     1  103301400  103302400      4       2  150064       2.3829    0.0085895
enh51450     1  103357300  103358300      5       3  150064        2.403    0.0081311
enh51451     1  103362000  103363000      5       2  150064       1.8018     0.035788
enh51474     1  108508200  108509200      5       3  150064       2.2686     0.011647
enh51487     1  108660500  108661500      6       3  150064       1.9794     0.023886
enh51488     1  108740300  108741300      7       3  150064       2.7227    0.0032374
enh51579     1  110077800  110078800      2       1  150064         1.88     0.030057
enh51596     1  110178600  110179600      4       2  150064        2.074     0.019042
enh51629     1  110438000  110439000      6       2  150064       1.9746     0.024159
enh51630     1  110444300  110445300      1       1  150064       2.1685      0.01506
enh51648     1  110545400  110546400      1       1  150064        1.927      0.02699
enh51652     1  110576000  110577000      1       1  150064       2.1318      0.01651
enh51655     1  110598800  110599800      1       1  150064       2.2328      0.01278
enh51664     1  110745800  110746800      1       1  150064       2.2414       0.0125
enh51679     1  110892800  110893800      2       1  150064       2.1775     0.014723
enh51680     1  110925900  110926900      4       2  150064         2.06     0.019699
enh51689     1  111018900  111019900      2       1  150064       2.3604    0.0091284
enh51694     1  111323000  111324000      4       2  150064       2.3344    0.0097885
enh51701     1  111750800  111751800      4       2  150064       2.0451     0.020424
enh51718     1  111994800  111995800      2       1  150064       1.8799     0.030059
enh51732     1  112134400  112135400      3       2  150064       2.8477     0.002202
enh51735     1  112147900  112148900      3       2  150064       1.9887     0.023367
enh51738     1  112164200  112165200      6       3  150064       2.1895     0.014281
enh51740     1  112191300  112192300      6       3  150064       1.6979     0.044761
enh51741     1  112203200  112204200      3       1  150064        1.984     0.023625
enh51742     1  112247200  112248200      3       2  150064       1.8638     0.031171
enh51754     1  112423400  112424400      4       2  150064       2.6988    0.0034797
enh51755     1  112446700  112447700      3       1  150064       2.1347     0.016393
enh51756     1  112462800  112463800      4       1  150064       2.3463    0.0094814
enh51757     1  112490900  112491900      4       2  150064       1.7928     0.036501
enh51758     1  112603600  112604600      7       1  150064       2.1438     0.016026
enh51768     1  112934000  112935000      2       1  150064       1.8858     0.029664
enh51769     1  112936000  112937000      2       1  150064       1.8302     0.033611
enh51770     1  112937200  112938200      2       1  150064       1.9099     0.028072
enh51771     1  112940500  112941500      4       1  150064       2.2752     0.011447
enh51772     1  112941800  112942800      3       1  150064        2.087     0.018442
enh51773     1  112944200  112945200      2       1  150064       2.2625     0.011834
enh51774     1  112944900  112945900      3       1  150064       2.7975    0.0025751
enh51775     1  112946500  112947500      2       1  150064       2.3317    0.0098587
enh51776     1  112981300  112982300      3       2  150064       2.1976     0.013988
enh51777     1  112987300  112988300      3       1  150064        2.187     0.014371
enh51778     1  113005300  113006300      1       1  150064       2.4846     0.006484
enh51779     1  113012900  113013900      1       1  150064       2.1123      0.01733
enh51780     1  113055400  113056400      1       1  150064       3.8697    5.448e-05
enh51782     1  113059500  113060500      1       1  150064       3.0924    0.0009927
enh51786     1  113086800  113087800      1       1  150064       3.1847    0.0007246
enh51788     1  113148400  113149400      1       1  150064       2.8098     0.002479
enh51792     1  113176200  113177200      2       1  150064       2.3041     0.010609
enh51795     1  113188600  113189600      2       1  150064       2.7473    0.0030041
enh51796     1  113215900  113216900      2       1  150064       3.0364    0.0011973
enh51797     1  113218700  113219700      2       1  150064       2.7755    0.0027562
enh51799     1  113229700  113230700      1       1  150064       2.5492     0.005398
enh51801     1  113240800  113241800      2       1  150064       3.6358   0.00013855
enh51802     1  113242200  113243200      2       1  150064       2.5148    0.0059553
enh51819     1  113368600  113369600      1       1  150064       1.7095      0.04368
enh51851     1  113683500  113684500      1       1  150064       1.6575      0.04871
enh51854     1  113742200  113743200      1       1  150064       2.0602      0.01969
enh51904     1  114853100  114854100      2       1  150064       2.0404     0.020656
enh51911     1  115000400  115001400      2       1  150064       2.0958     0.018052
enh51914     1  115047100  115048100      5       3  150064       1.8815     0.029955
enh51915     1  115050100  115051100      1       1  150064       2.5298     0.005706
enh51924     1  115257400  115258400      2       1  150064       1.7788     0.037633
enh51925     1  115259400  115260400      2       1  150064       1.9462     0.025816
enh51927     1  115295600  115296600      4       2  150064       2.5736     0.005033
enh51930     1  115604600  115605600      3       1  150064       2.1682     0.015072
enh51931     1  115611000  115612000      2       1  150064        2.335    0.0097708
enh51932     1  115627500  115628500      3       2  150064         3.46   0.00027013
enh51933     1  115641900  115642900      2       1  150064       3.1607   0.00078698
enh51936     1  115671600  115672600      3       1  150064       1.7767     0.037813
enh51937     1  115677200  115678200      2       1  150064        3.698   0.00010867
enh51940     1  115708900  115709900      3       2  150064       1.8491     0.032221
enh51942     1  115721800  115722800     12       4  150064       3.2508   0.00057533
enh51945     1  115736900  115737900      7       3  150064       3.1876   0.00071731
enh51946     1  115741200  115742200      3       2  150064       2.9973    0.0013621
enh51948     1  115759200  115760200      3       2  150064        2.531    0.0056866
enh51952     1  115772700  115773700      2       1  150064       3.0474     0.001154
enh51954     1  115794000  115795000      4       2  150064       3.1966   0.00069522
enh51961     1  115868400  115869400      6       3  150064       2.3963    0.0082801
enh51963     1  115875200  115876200      1       1  150064       2.3746     0.008783
enh51965     1  115883300  115884300      3       2  150064       1.8375     0.033067
enh51966     1  115906700  115907700      6       2  150064       2.6484    0.0040439
enh51967     1  115943300  115944300      1       1  150064       2.2508       0.0122
enh51987     1  116186100  116187100      1       1  150064       2.1895      0.01428
enh51996     1  116248300  116249300      4       1  150064        1.896     0.028979
enh52035     1  116831800  116832800      1       1  150064        2.152       0.0157
enh52095     1  117263300  117264300      3       2  150064       1.6958     0.044961
enh52097     1  117306000  117307000      2       1  150064       2.2518     0.012168
enh52098     1  117311700  117312700      2       1  150064        2.266     0.011725
enh52099     1  117320100  117321100      2       1  150064       2.8327    0.0023078
enh52100     1  117362400  117363400      2       1  150064       3.2557   0.00056562
enh52124     1  117514400  117515400      3       2  150064       1.9822     0.023729
enh52139     1  117689300  117690300      7       1  150064        1.791     0.036649
enh52140     1  117714400  117715400      4       2  150064       2.8175    0.0024202
enh52345     1  145588100  145589100      3       1  150064       1.9471     0.025762
enh52357     1  145727400  145728400      1       1  150064        1.699      0.04466
enh52359     1  146632900  146633900      3       1  150064       2.5293    0.0057139
enh52360     1  146639300  146640300      5       3  150064       2.5746    0.0050178
enh52361     1  146696000  146697000      2       1  150064       3.3803   0.00036204
enh52362     1  146708400  146709400      3       1  150064       2.6577    0.0039338
enh52363     1  146716500  146717500      5       2  150064       2.2623     0.011838
enh52383     1  147224600  147225600      2       1  150064       1.8651     0.031084
enh52385     1  147233600  147234600      4       2  150064       1.7592     0.039269
enh52407     1  149887500  149888500      1       1  150064       1.7468      0.04034
enh52408     1  149888200  149889200      1       1  150064       1.7468      0.04034
enh52410     1  149897100  149898100      3       1  150064       1.6494     0.049531
enh52425     1  149984400  149985400      3       1  150064       1.7135     0.043312
enh52427     1  149992900  149993900      1       1  150064       2.0556      0.01991
enh52429     1  150036900  150037900      1       1  150064       5.5334     1.57e-08
enh52431     1  150128800  150129800      1       1  150064       5.5996    1.074e-08
enh52433     1  150133100  150134100      3       1  150064       5.6361   8.6982e-09
enh52435     1  150137700  150138700      4       1  150064       5.0425   2.2976e-07
enh52438     1  150164300  150165300      1       1  150064       2.0092      0.02226
enh52439     1  150185000  150186000      3       2  150064       4.6806   1.4303e-06
enh52441     1  150209000  150210000      2       1  150064       1.9992     0.022793
enh52442     1  150229200  150230200      1       1  150064        2.696     0.003509
enh52445     1  150241700  150242700      3       1  150064       4.9797   3.1842e-07
enh52450     1  150274300  150275300      4       2  150064       4.4825   3.6882e-06
enh52451     1  150294800  150295800      5       2  150064       5.3544   4.2929e-08
enh52452     1  150334800  150335800      5       2  150064       4.6395   1.7465e-06
enh52455     1  150361900  150362900      3       2  150064       4.0914   2.1441e-05
enh52456     1  150378500  150379500      4       2  150064       1.6536     0.049106
enh52458     1  150382900  150383900      3       1  150064       4.4268   4.7811e-06
enh52459     1  150449400  150450400      5       2  150064       2.8322    0.0023113
enh52460     1  150451400  150452400      4       2  150064       3.4845   0.00024654
enh52462     1  150479700  150480700      5       2  150064       1.8588      0.03153
enh52463     1  150481900  150482900      4       2  150064       3.8773   5.2804e-05
enh52465     1  150488700  150489700      1       1  150064       2.0011      0.02269
enh52468     1  150506300  150507300      4       2  150064       5.5037   1.8598e-08
enh52469     1  150509300  150510300      3       2  150064       5.2733   6.6993e-08
enh52474     1  150543200  150544200      2       1  150064       1.7826     0.037322
enh52475     1  150545900  150546900      6       3  150064       1.7778     0.037718
enh52476     1  150552600  150553600      2       1  150064       1.6658      0.04788
enh52479     1  150578700  150579700      1       1  150064       1.8314      0.03352
enh52485     1  150736800  150737800      3       2  150064       3.0898    0.0010016
enh52496     1  150951200  150952200      3       1  150064       2.2704     0.011591
enh52501     1  150974700  150975700      2       1  150064        4.428   4.7557e-06
enh52516     1  151041700  151042700      2       1  150064       3.0844    0.0010198
enh52519     1  151115300  151116300      6       2  150064       2.8935     0.001905
enh52544     1  151370800  151371800      5       2  150064       2.6861    0.0036141
enh52545     1  151373500  151374500      1       1  150064       3.3175    0.0004542
enh52547     1  151417000  151418000      2       1  150064        2.118     0.017088
enh52548     1  151428600  151429600      3       1  150064       2.7731    0.0027763
enh52550     1  151444800  151445800      1       1  150064       2.5897     0.004803
enh52579     1  151611400  151612400      1       1  150064       2.6561     0.003953
enh52644     1  152157500  152158500      3       2  150064       2.0305     0.021151
enh52650     1  152414600  152415600      8       2  150064       2.0014     0.022674
enh52654     1  152552500  152553500      1       1  150064       1.8599      0.03145
enh52661     1  152731900  152732900      3       1  150064       1.7117     0.043479
enh52742     1  153670200  153671200      1       1  150064       2.0054      0.02246
enh52745     1  153702200  153703200      3       2  150064       1.7096     0.043672
enh52754     1  153761700  153762700      1       1  150064       2.5081     0.006069
enh52757     1  153769300  153770300      2       1  150064       3.2724   0.00053311
enh52758     1  153777700  153778700      2       1  150064       3.7987   7.2743e-05
enh52759     1  153814000  153815000      1       1  150064       3.6578    0.0001272
enh52760     1  153852700  153853700      2       1  150064       3.3154   0.00045762
enh52763     1  153896400  153897400      2       1  150064        2.061     0.019652
enh52764     1  153900900  153901900      4       2  150064       2.9509    0.0015842
enh52766     1  153919200  153920200      1       1  150064       2.1821      0.01455
enh52769     1  153931400  153932400      5       3  150064       2.2696     0.011615
enh52770     1  153937000  153938000      3       1  150064       2.1985     0.013955
enh52771     1  153941000  153942000      1       1  150064       2.3237      0.01007
enh52782     1  154195400  154196400      1       1  150064       1.9978      0.02287
enh52788     1  154324100  154325100      3       2  150064       2.1166     0.017146
enh52800     1  154394400  154395400      7       3  150064       1.8586     0.031544
enh52803     1  154414000  154415000      4       1  150064       2.7465    0.0030114
enh52804     1  154417600  154418600      3       1  150064       2.3075     0.010513
enh52814     1  154581800  154582800      2       1  150064       1.6851      0.04598
enh52817     1  154595300  154596300      3       2  150064       1.7237      0.04238
enh52823     1  154684200  154685200      1       1  150064       2.3333     0.009815
enh52834     1  154785500  154786500      2       1  150064       1.7956     0.036283
enh52840     1  154883500  154884500      2       1  150064       3.1711   0.00075942
enh52841     1  154897600  154898600      1       1  150064       2.2952      0.01086
enh52842     1  154898000  154899000      1       1  150064       2.2952      0.01086
enh52844     1  154910800  154911800      5       1  150064       3.6992   0.00010816
enh52845     1  154913400  154914400      4       2  150064       2.8872    0.0019436
enh52846     1  154916800  154917800      3       2  150064       3.7419   9.1328e-05
enh52847     1  154925400  154926400      1       1  150064       2.1154       0.0172
enh52859     1  154987900  154988900      2       1  150064       2.0847     0.018548
enh52860     1  154989300  154990300      2       1  150064       3.6849   0.00011439
enh52861     1  154991100  154992100      1       1  150064       2.3559      0.00924
enh52862     1  154994900  154995900      2       1  150064       3.5902   0.00016524
enh52864     1  155006600  155007600      3       1  150064       3.2485   0.00058015
enh52866     1  155016600  155017600      2       1  150064       2.4019    0.0081556
enh52884     1  155111200  155112200      2       1  150064       1.7452     0.040475
enh52889     1  155147800  155148800      3       2  150064       1.8078     0.035319
enh52894     1  155175800  155176800      1       1  150064       1.7265      0.04213
enh52903     1  155214800  155215800      1       1  150064       2.2046      0.01374
enh52906     1  155230100  155231100      1       1  150064       2.0678      0.01933
enh52909     1  155248300  155249300      1       1  150064       2.4281      0.00759
enh52910     1  155275400  155276400      2       1  150064        2.481    0.0065508
enh52911     1  155277200  155278200      2       1  150064       2.5297     0.005708
enh52912     1  155280900  155281900      1       1  150064       1.8809      0.02999
enh52913     1  155288700  155289700      1       1  150064       2.5137     0.005974
enh52914     1  155433400  155434400      1       1  150064        2.346     0.009487
enh52918     1  155505800  155506800      1       1  150064        2.431     0.007528
enh52926     1  155618200  155619200      2       1  150064       1.8937     0.029134
enh52932     1  155675500  155676500      1       1  150064        3.092     0.000994
enh52943     1  155862700  155863700      1       1  150064       3.1041    0.0009543
enh52944     1  155879100  155880100      2       1  150064       2.5756    0.0050033
enh52946     1  155900100  155901100      1       1  150064       2.1215      0.01694
enh52948     1  155914400  155915400      2       1  150064        1.843     0.032664
enh52953     1  155941500  155942500      1       1  150064        2.449     0.007163
enh52954     1  155943300  155944300      1       1  150064        2.173      0.01489
enh52956     1  155958300  155959300      1       1  150064       2.4907     0.006375
enh52957     1  155959100  155960100      1       1  150064       2.1154       0.0172
enh52961     1  155974400  155975400      3       2  150064       3.7577   8.5757e-05
enh52962     1  155976300  155977300      1       1  150064       3.3362    0.0004246
enh52965     1  156010300  156011300      1       1  150064        1.663      0.04816
enh52972     1  156042000  156043000      2       1  150064       2.8046    0.0025187
enh52978     1  156054300  156055300      2       1  150064       1.9222     0.027288
enh52980     1  156060000  156061000      2       1  150064       1.8362     0.033167
enh52981     1  156065300  156066300      1       1  150064       1.7529      0.03981
enh52983     1  156070500  156071500      1       1  150064       1.9914      0.02322
enh52987     1  156081700  156082700      1       1  150064       1.6693      0.04753
enh52991     1  156100200  156101200      5       1  150064       1.6464     0.049836
enh52992     1  156109300  156110300      3       1  150064       1.7412     0.040826
enh52999     1  156131700  156132700      2       1  150064       2.9325     0.001681
enh53065     1  156711300  156712300      4       2  150064       2.4346    0.0074544
enh53074     1  156771100  156772100      2       1  150064       1.7927     0.036514
enh53122     1  157961500  157962500      3       1  150064       1.7069     0.043921
enh53160     1  159083300  159084300      1       1  150064       2.3841      0.00856
enh53196     1  159973600  159974600      2       1  150064       1.8829     0.029854
enh53198     1  159988600  159989600      7       1  150064       2.0721     0.019126
enh53202     1  160031000  160032000      4       2  150064        2.096     0.018042
enh53205     1  160063900  160064900      2       1  150064        2.272     0.011542
enh53206     1  160069100  160070100      1       1  150064       2.4918     0.006355
enh53210     1  160082900  160083900      2       1  150064       2.1182     0.017081
enh53219     1  160162300  160163300      4       2  150064       1.6516     0.049309
enh53220     1  160163000  160164000      4       2  150064       2.5539    0.0053259
enh53221     1  160173800  160174800      1       1  150064       3.0586     0.001112
enh53226     1  160226200  160227200      1       1  150064       2.5212     0.005847
enh53227     1  160227100  160228100      1       1  150064       2.5181       0.0059
enh53228     1  160229400  160230400      3       2  150064       2.3705    0.0088829
enh53229     1  160232600  160233600      2       1  150064       2.3287    0.0099381
enh53232     1  160310300  160311300      1       1  150064       2.7614     0.002878
enh53233     1  160332000  160333000      2       1  150064       2.1367     0.016313
enh53234     1  160333700  160334700      2       1  150064       2.5192    0.0058806
enh53238     1  160375800  160376800      4       2  150064       1.7151     0.043159
enh53259     1  160916600  160917600      1       1  150064       1.9987      0.02282
enh53301     1  161155100  161156100      3       1  150064       1.8047      0.03556
enh53311     1  161186300  161187300      2       1  150064       2.4784    0.0065995
enh53312     1  161194800  161195800      1       1  150064        1.863      0.03123
enh53322     1  161352100  161353100      4       2  150064       1.6675     0.047707
enh53359     1  162176600  162177600      4       2  150064        1.833     0.033404
enh53366     1  162323000  162324000      1       1  150064       1.6608      0.04838
enh53380     1  162529800  162530800      2       1  150064       1.9254      0.02709
enh53381     1  162534600  162535600      3       2  150064       1.8788     0.030133
enh53403     1  162679400  162680400      3       2  150064       1.9737     0.024207
enh53413     1  163137100  163138100      2       1  150064       2.6326    0.0042369
enh53415     1  163141300  163142300      5       2  150064       2.3108     0.010423
enh53421     1  163643000  163644000      2       1  150064       2.7273    0.0031927
enh53422     1  163714500  163715500      8       3  150064       3.9012   4.7865e-05
enh53423     1  163765500  163766500      2       1  150064       3.9417   4.0455e-05
enh53424     1  163812600  163813600      8       2  150064       2.6068    0.0045701
enh53475     1  164750800  164751800      1       1  150064       2.0456       0.0204
enh53478     1  164763400  164764400      2       1  150064       1.8374     0.033078
enh53494     1  165393700  165394700      4       2  150064       2.1616     0.015325
enh53497     1  165550000  165551000      7       3  150064       1.9079     0.028202
enh53500     1  165598600  165599600      8       2  150064       1.8212     0.034289
enh53502     1  165604000  165605000      2       1  150064       1.7128     0.043377
enh53505     1  165611000  165612000      4       1  150064        2.027     0.021334
enh53507     1  165616800  165617800      5       3  150064       1.6932     0.045208
enh53513     1  165811300  165812300      6       2  150064       2.0958     0.018051
enh53514     1  165818200  165819200      1       1  150064       2.3829     0.008588
enh53515     1  165820200  165821200      2       1  150064       1.7741      0.03802
enh53516     1  165821800  165822800      2       1  150064       2.2491     0.012252
enh53517     1  165822900  165823900      1       1  150064       2.4075     0.008032
enh53519     1  165826400  165827400      1       1  150064       3.3004    0.0004828
enh53520     1  165828200  165829200      2       1  150064       2.7052    0.0034133
enh53539     1  166843500  166844500      2       1  150064       3.4847   0.00024635
enh53558     1  167130600  167131600      3       1  150064       2.5948    0.0047321
enh53561     1  167140500  167141500      4       2  150064       1.7661     0.038686
enh53564     1  167188000  167189000      1       1  150064       2.7692      0.00281
enh53634     1  168054000  168055000      1       1  150064       2.2271      0.01297
enh53636     1  168059600  168060600      1       1  150064       1.9543      0.02533
enh53638     1  168067600  168068600      1       1  150064       2.1714      0.01495
enh53656     1  168270400  168271400      1       1  150064       1.7344      0.04142
enh53657     1  168272900  168273900      6       3  150064       2.6824    0.0036543
enh53664     1  168356100  168357100      3       2  150064       2.2226     0.013122
enh53670     1  168408600  168409600      2       1  150064       1.8315     0.033513
enh53711     1  169086500  169087500      1       1  150064        1.672      0.04726
enh53712     1  169088800  169089800      2       1  150064       2.9606    0.0015354
enh53713     1  169093500  169094500      6       2  150064        2.157     0.015502
enh53723     1  169333600  169334600      6       3  150064       1.7073     0.043887
enh53726     1  169429000  169430000      1       1  150064       1.9559      0.02524
enh53740     1  169714300  169715300      1       1  150064       2.2949      0.01087
enh53763     1  170668000  170669000      1       1  150064       1.9528      0.02542
enh53779     1  171366000  171367000      8       3  150064       2.3192     0.010192
enh53782     1  171403700  171404700     11       2  150064       1.7213     0.042595
enh53801     1  171751900  171752900      3       1  150064       2.1709     0.014968
enh53802     1  171757600  171758600      4       2  150064       2.0175     0.021824
enh53803     1  171767600  171768600      3       2  150064       1.9745     0.024165
enh53823     1  172208800  172209800      2       1  150064       1.8486      0.03226
enh53828     1  172292100  172293100      2       1  150064       2.3255     0.010023
enh53830     1  172312400  172313400      2       1  150064       1.8722     0.030589
enh53834     1  172352000  172353000      1       1  150064       2.5269     0.005753
enh53835     1  172359600  172360600      5       2  150064       2.3137     0.010341
enh53837     1  172368200  172369200      3       2  150064       1.9916     0.023205
enh53853     1  172500100  172501100      3       2  150064       1.6888     0.045631
enh53854     1  172506000  172507000      2       1  150064       1.7016     0.044414
enh53881     1  172878500  172879500      3       2  150064       2.2874     0.011087
enh53883     1  172886500  172887500      2       1  150064       2.5621    0.0052024
enh53884     1  172897900  172898900      5       2  150064       1.8714     0.030647
enh53888     1  172920300  172921300      1       1  150064       2.2987      0.01076
enh53889     1  172923400  172924400      2       1  150064       1.8106     0.035105
enh53919     1  173389000  173390000      5       2  150064       2.6576    0.0039345
enh53920     1  173394000  173395000      2       1  150064       2.4076     0.008029
enh53921     1  173398000  173399000      4       2  150064       2.3375    0.0097071
enh53922     1  173399700  173400700      1       1  150064        2.312      0.01039
enh53924     1  173422800  173423800      2       1  150064       2.2138     0.013423
enh53925     1  173442800  173443800      4       2  150064       1.7748     0.037967
enh53926     1  173448600  173449600      1       1  150064       2.5037     0.006145
enh53934     1  173767200  173768200      1       1  150064       3.3872    0.0003531
enh53935     1  173822000  173823000      1       1  150064        3.358    0.0003926
enh53936     1  173831300  173832300      7       3  150064       2.3696    0.0089047
enh53938     1  173967000  173968000      3       1  150064       3.5217   0.00021441
enh53940     1  173971600  173972600      3       1  150064       3.1443   0.00083239
enh53941     1  173973700  173974700      3       2  150064       2.6899    0.0035733
enh53942     1  173974600  173975600      1       1  150064       3.4302    0.0003016
enh53943     1  173986700  173987700      3       1  150064       3.3595   0.00039041
enh53944     1  173988800  173989800      2       1  150064       3.3167   0.00045536
enh53945     1  173992300  173993300      2       1  150064       2.9267    0.0017129
enh53947     1  174127200  174128200      1       1  150064       2.8206     0.002397
enh53948     1  174129600  174130600      2       1  150064       3.0947   0.00098495
enh53951     1  174767800  174768800      1       1  150064       3.2494    0.0005783
enh53952     1  174786200  174787200      1       1  150064       2.1576      0.01548
enh53953     1  174840200  174841200      2       1  150064       2.1345       0.0164
enh53954     1  174841400  174842400      2       1  150064       2.1363     0.016328
enh53959     1  174936400  174937400      1       1  150064       2.9175     0.001764
enh53960     1  174945500  174946500      1       1  150064       2.8844     0.001961
enh53971     1  175119300  175120300      2       1  150064       2.9425    0.0016277
enh53972     1  175126900  175127900      6       2  150064       3.0109    0.0013026
enh53973     1  175138800  175139800      3       1  150064       3.2591   0.00055889
enh53974     1  175143100  175144100      2       1  150064       3.8131   6.8629e-05
enh53977     1  175151600  175152600      4       2  150064       3.7674   8.2469e-05
enh53978     1  175158100  175159100      1       1  150064       3.5013    0.0002315
enh53979     1  175159000  175160000      3       1  150064        3.323   0.00044526
enh53990     1  175287200  175288200      1       1  150064       2.0206      0.02166
enh53991     1  175307100  175308100      4       2  150064       2.3173     0.010244
enh53992     1  175337500  175338500      3       1  150064       1.8343     0.033303
enh54002     1  175854200  175855200      3       2  150064       2.9905    0.0013926
enh54004     1  176172600  176173600      2       1  150064        2.864    0.0020919
enh54010     1  176435400  176436400      3       1  150064       1.7233     0.042421
enh54017     1  176815400  176816400      4       2  150064       2.6922    0.0035491
enh54020     1  176872400  176873400      5       3  150064       2.4887    0.0064097
enh54021     1  176956400  176957400      1       1  150064       1.8188      0.03447
enh54028     1  177247300  177248300      1       1  150064       4.7528    1.003e-06
enh54029     1  177252400  177253400      2       1  150064       3.8595   5.6804e-05
enh54030     1  177271300  177272300      4       2  150064       4.9563    3.592e-07
enh54031     1  177273900  177274900      4       2  150064       1.7721     0.038187
enh54035     1  177414200  177415200      2       1  150064       4.3377   7.1976e-06
enh54038     1  177554400  177555400      1       1  150064       1.9656      0.02467
enh54040     1  177579800  177580800      2       1  150064        3.043     0.001171
enh54042     1  177769500  177770500      4       2  150064       1.8572     0.031642
enh54050     1  177914600  177915600      5       3  150064       3.2393   0.00059919
enh54060     1  178025800  178026800      2       1  150064       2.0695     0.019247
enh54061     1  178029900  178030900      4       2  150064        2.698    0.0034877
enh54076     1  178141900  178142900      4       2  150064       2.1307     0.016557
enh54102     1  178357600  178358600      1       1  150064       1.8337      0.03335
enh54109     1  178455000  178456000      1       1  150064       2.4263     0.007627
enh54156     1  179097800  179098800      4       2  150064       1.7121     0.043439
enh54162     1  179115500  179116500      1       1  150064       1.9682      0.02452
enh54163     1  179132600  179133600      3       1  150064       1.8274     0.033818
enh54165     1  179138800  179139800      1       1  150064       2.1591      0.01542
enh54173     1  179200800  179201800      7       2  150064       2.4017     0.008159
enh54174     1  179261800  179262800      1       1  150064       1.7587      0.03931
enh54184     1  179783000  179784000      2       1  150064       1.8026     0.035728
enh54187     1  179807000  179808000      5       2  150064       2.1674     0.015102
enh54216     1  180503000  180504000      3       2  150064       2.0381     0.020769
enh54224     1  180867600  180868600      4       2  150064       2.7679     0.002821
enh54261     1  181104800  181105800      2       1  150064       1.7918     0.036584
enh54275     1  181438300  181439300      3       1  150064       2.9702     0.001488
enh54276     1  181501000  181502000      4       2  150064       2.0786     0.018829
enh54288     1  182115200  182116200      4       2  150064       2.1687     0.015054
enh54289     1  182118200  182119200      2       1  150064       2.1035     0.017711
enh54303     1  182307900  182308900      2       1  150064         2.21     0.013553
enh54321     1  182668600  182669600      5       2  150064       2.5274    0.0057449
enh54322     1  182708400  182709400      3       2  150064       2.2149     0.013382
enh54383     1  183199300  183200300      1       1  150064       1.8077      0.03533
enh54395     1  183251700  183252700      1       1  150064        1.883      0.02985
enh54396     1  183256100  183257100      2       1  150064       1.8527     0.031966
enh54407     1  183449500  183450500      1       1  150064       3.0575     0.001116
enh54409     1  183537000  183538000      5       2  150064       2.1417     0.016109
enh54464     1  184120000  184121000      1       1  150064       2.2839      0.01119
enh54466     1  184125400  184126400      2       1  150064       1.7889     0.036814
enh54469     1  184159900  184160900      3       2  150064       1.9501     0.025585
enh54472     1  184191600  184192600      4       1  150064       1.6733     0.047132
enh54484     1  184384100  184385100      3       2  150064       1.6817     0.046309
enh54494     1  184442200  184443200      1       1  150064       1.9093      0.02811
enh54495     1  184452200  184453200      5       3  150064       2.3288    0.0099353
enh54496     1  184460200  184461200      4       1  150064       2.6313    0.0042524
enh54498     1  184466000  184467000      1       1  150064       2.8417     0.002244
enh54499     1  184468600  184469600      1       1  150064       2.6691     0.003803
enh54500     1  184476400  184477400      1       1  150064       2.4618     0.006913
enh54503     1  184503700  184504700      5       3  150064       2.6296    0.0042748
enh54504     1  184504400  184505400      2       1  150064       2.7738      0.00277
enh54505     1  184510600  184511600      5       2  150064       1.8324     0.033442
enh54507     1  184524600  184525600      3       2  150064       2.2174     0.013297
enh54520     1  184604600  184605600      2       1  150064       1.8448     0.032533
enh54522     1  184724700  184725700      3       1  150064       2.1648       0.0152
enh54533     1  184940000  184941000      2       1  150064       2.3995    0.0082089
enh54537     1  185037200  185038200      1       1  150064        1.771      0.03828
enh54540     1  185127400  185128400      1       1  150064       1.9047      0.02841
enh54558     1  185497200  185498200      3       1  150064       1.8219     0.034237
enh54559     1  185506100  185507100      1       1  150064       1.7943      0.03638
enh54571     1  185648200  185649200      1       1  150064       1.8262      0.03391
enh54587     1  186342200  186343200      1       1  150064        1.751      0.03997
enh54618     1  187811700  187812700      2       1  150064       1.7567     0.039487
enh54621     1  188355300  188356300      2       1  150064        2.054     0.019987
enh54626     1  192503500  192504500      3       1  150064       2.0863     0.018474
enh54633     1  192670100  192671100      1       1  150064       2.0749        0.019
enh54638     1  192795500  192796500      3       1  150064       2.6801    0.0036804
enh54641     1  192873300  192874300      3       1  150064       2.6284     0.004289
enh54642     1  192876300  192877300      2       1  150064       2.1765     0.014761
enh54651     1  193072200  193073200      1       1  150064       3.0838     0.001022
enh54652     1  193074700  193075700      5       2  150064       2.2378     0.012616
enh54655     1  193089800  193090800      2       1  150064       3.0646    0.0010898
enh54656     1  193093000  193094000      3       1  150064       3.1849   0.00072396
enh54659     1  193157800  193158800      4       2  150064       2.9851    0.0014173
enh54663     1  193290500  193291500      7       2  150064       3.1108   0.00093281
enh54664     1  193317200  193318200      2       1  150064       2.4488    0.0071664
enh54671     1  194503700  194504700      2       1  150064       1.9781     0.023957
enh54677     1  196150100  196151100      6       2  150064       2.9482    0.0015981
enh54687     1  197741300  197742300      1       1  150064       2.5419     0.005513
enh54688     1  197742000  197743000      2       1  150064       1.9392      0.02624
enh54690     1  197751800  197752800      1       1  150064        2.368     0.008942
enh54691     1  197755900  197756900      5       1  150064       2.4273    0.0076063
enh54692     1  197768100  197769100      5       2  150064       2.1236     0.016853
enh54693     1  197807300  197808300      1       1  150064        2.235      0.01271
enh54733     1  198574700  198575700      4       2  150064        1.812     0.034995
enh54736     1  198637000  198638000      2       1  150064       1.8331     0.033396
enh54740     1  198806100  198807100      2       1  150064       2.4732    0.0066951
enh54753     1  199459900  199460900      5       2  150064       2.6812    0.0036676
enh54771     1  200299700  200300700      2       1  150064       2.9779    0.0014514
enh54772     1  200305600  200306600      2       1  150064       2.1533     0.015649
enh54774     1  200322000  200323000      4       1  150064       2.8377    0.0022719
enh54775     1  200328900  200329900      6       1  150064       3.0312    0.0012178
enh54776     1  200331500  200332500      2       1  150064       2.9567    0.0015547
enh54777     1  200333400  200334400      1       1  150064       2.9197     0.001752
enh54779     1  200341000  200342000      1       1  150064       2.9427     0.001627
enh54781     1  200345500  200346500      2       1  150064       1.9188     0.027504
enh54782     1  200349100  200350100      5       2  150064       2.7283    0.0031826
enh54784     1  200361000  200362000      3       1  150064       2.8672    0.0020704
enh54785     1  200375000  200376000      1       1  150064       2.4823     0.006527
enh54787     1  200379800  200380800      2       1  150064         2.31     0.010443
enh54789     1  200442800  200443800      2       1  150064       2.6782    0.0037013
enh54790     1  200452400  200453400      4       1  150064       2.1888     0.014305
enh54791     1  200457300  200458300      3       2  150064       2.6382    0.0041671
enh54807     1  200724400  200725400      3       2  150064       1.6881     0.045691
enh54811     1  200771600  200772600      1       1  150064       2.3823     0.008602
enh54816     1  200870500  200871500      3       2  150064       2.6554    0.0039606
enh54817     1  200874000  200875000      7       3  150064       3.2698   0.00053804
enh54818     1  200881500  200882500      4       2  150064       2.0745     0.019016
enh54819     1  200885500  200886500      2       1  150064       3.4882   0.00024311
enh54820     1  200931700  200932700      4       2  150064       2.2895     0.011026
enh54821     1  200934000  200935000      4       1  150064       1.7202     0.042701
enh54822     1  200941000  200942000      8       3  150064       1.9368     0.026382
enh54823     1  200988700  200989700      2       1  150064       3.5022   0.00023074
enh54824     1  201011400  201012400      5       3  150064       2.9667     0.001505
enh54828     1  201106700  201107700      2       1  150064       1.7983     0.036062
enh54841     1  201251400  201252400      2       1  150064       2.3358    0.0097517
enh54845     1  201276000  201277000      4       2  150064       1.6753     0.046942
enh54855     1  201353300  201354300      7       3  150064       3.0307      0.00122
enh54858     1  201364100  201365100      7       3  150064       2.2773     0.011385
enh54872     1  201451400  201452400      6       2  150064       2.0482      0.02027
enh54953     1  201730200  201731200      1       1  150064       3.9018    4.774e-05
enh54957     1  201742900  201743900      3       1  150064         1.97     0.024418
enh54963     1  201797100  201798100      3       2  150064       2.6745    0.0037417
enh54965     1  201814300  201815300      2       1  150064       1.7378      0.04112
enh54973     1  201873200  201874200      2       1  150064        1.955     0.025293
enh54974     1  201881900  201882900      3       2  150064       1.8143     0.034812
enh55006     1  202103700  202104700      1       1  150064       2.7921     0.002618
enh55007     1  202111200  202112200      5       2  150064       2.1389      0.01622
enh55040     1  202587500  202588500      1       1  150064       1.7735      0.03807
enh55043     1  202688400  202689400      4       2  150064       1.9076     0.028221
enh55069     1  203015800  203016800      1       1  150064       2.0533      0.02002
enh55072     1  203060600  203061600      2       1  150064       2.0944      0.01811
enh55074     1  203074400  203075400      1       1  150064       2.2086       0.0136
enh55077     1  203109600  203110600      4       2  150064       1.6788     0.046592
enh55089     1  203249700  203250700      2       1  150064       2.5673    0.0051242
enh55144     1  203593900  203594900      1       1  150064       1.7035      0.04424
enh55146     1  203602000  203603000      1       1  150064        1.707      0.04391
enh55191     1  204010400  204011400      3       2  150064       2.1398     0.016185
enh55192     1  204026100  204027100      4       2  150064        3.103   0.00095787
enh55194     1  204045200  204046200      1       1  150064       2.6213      0.00438
enh55196     1  204050700  204051700      5       3  150064       1.9449     0.025893
enh55200     1  204056900  204057900      3       2  150064       2.5643    0.0051699
enh55205     1  204065800  204066800      2       1  150064       1.6759     0.046877
enh55207     1  204069500  204070500      5       2  150064       3.2139    0.0006548
enh55225     1  204195700  204196700      5       1  150064       1.7631      0.03894
enh55226     1  204222700  204223700      1       1  150064       2.5598     0.005237
enh55231     1  204245000  204246000      2       1  150064       2.0677     0.019336
enh55233     1  204249300  204250300      5       3  150064       2.3009     0.010697
enh55261     1  204415300  204416300      2       1  150064       1.9149     0.027755
enh55262     1  204423500  204424500      3       1  150064       2.9259    0.0017172
enh55263     1  204425800  204426800      4       2  150064       2.7256    0.0032094
enh55264     1  204428500  204429500      2       1  150064       1.9549       0.0253
enh55266     1  204431900  204432900      5       1  150064       2.2869       0.0111
enh55270     1  204460400  204461400      1       1  150064       3.1976     0.000693
enh55271     1  204464300  204465300      3       2  150064       2.2606     0.011893
enh55273     1  204488300  204489300      2       1  150064       3.3959   0.00034197
enh55274     1  204489700  204490700      2       1  150064       2.1818     0.014561
enh55275     1  204493600  204494600      4       2  150064       2.2973     0.010801
enh55277     1  204537400  204538400      2       1  150064       2.1867     0.014381
enh55278     1  204540800  204541800      4       2  150064       2.5316     0.005677
enh55279     1  204542300  204543300      4       2  150064       3.4357    0.0002955
enh55280     1  204543500  204544500      3       2  150064       3.2053   0.00067472
enh55281     1  204547000  204548000      1       1  150064       3.4754     0.000255
enh55282     1  204557900  204558900      3       2  150064       1.9323     0.026663
enh55283     1  204560600  204561600      4       2  150064        3.222    0.0006364
enh55298     1  204940900  204941900      1       1  150064        2.746     0.003016
enh55300     1  204963000  204964000      1       1  150064       2.0056      0.02245
enh55301     1  204966400  204967400      5       3  150064         3.26   0.00055709
enh55302     1  204982700  204983700      5       2  150064       1.6684     0.047616
enh55303     1  205030600  205031600      3       1  150064       3.9982   3.1909e-05
enh55304     1  205089000  205090000      5       1  150064       2.1342     0.016412
enh55306     1  205110500  205111500      4       2  150064       3.4959   0.00023627
enh55307     1  205113700  205114700      1       1  150064       2.8371     0.002276
enh55309     1  205141200  205142200      2       1  150064       3.8321    6.354e-05
enh55310     1  205141900  205142900      1       1  150064       3.5135    0.0002211
enh55311     1  205144400  205145400      1       1  150064       4.3031    8.423e-06
enh55312     1  205148600  205149600      3       2  150064       3.2741   0.00053006
enh55313     1  205152600  205153600      5       2  150064       4.3555   6.6377e-06
enh55314     1  205154200  205155200      2       1  150064       2.5881    0.0048257
enh55315     1  205158500  205159500      1       1  150064       3.7135    0.0001022
enh55317     1  205162600  205163600      2       1  150064        3.888   5.0528e-05
enh55318     1  205164400  205165400      5       2  150064       4.3654   6.3436e-06
enh55319     1  205168100  205169100      3       1  150064       4.0127   3.0014e-05
enh55320     1  205172700  205173700      3       1  150064       3.7427   9.1036e-05
enh55321     1  205173800  205174800      2       1  150064       3.7212   9.9155e-05
enh55322     1  205178600  205179600      4       2  150064       4.4417   4.4622e-06
enh55324     1  205198700  205199700      5       2  150064       2.9599    0.0015387
enh55325     1  205206300  205207300      4       2  150064       3.0768    0.0010461
enh55326     1  205208100  205209100      3       2  150064       2.3735    0.0088104
enh55327     1  205209000  205210000      4       2  150064        2.391    0.0084007
enh55328     1  205213800  205214800      3       1  150064       2.4348    0.0074498
enh55330     1  205225100  205226100      4       2  150064        2.585    0.0048691
enh55336     1  205245100  205246100      5       2  150064       2.1747     0.014827
enh55337     1  205248900  205249900      5       2  150064       1.9487     0.025664
enh55338     1  205251400  205252400      3       1  150064       1.9535     0.025381
enh55349     1  205321100  205322100      3       1  150064       2.1718     0.014934
enh55358     1  205461800  205462800      4       2  150064       2.3781    0.0087014
enh55386     1  205649600  205650600      2       1  150064       2.2197     0.013221
enh55387     1  205662200  205663200      3       1  150064       2.0239     0.021491
enh55392     1  205774500  205775500      3       1  150064       1.7156     0.043116
enh55394     1  205780100  205781100      1       1  150064       2.4157     0.007853
enh55414     1  206589200  206590200      2       1  150064       1.6656     0.047892
enh55423     1  206645400  206646400      6       3  150064       1.6566     0.048801
enh55424     1  206650900  206651900      6       3  150064       2.0046     0.022504
enh55426     1  206655600  206656600      6       3  150064        1.842     0.032735
enh55438     1  206713400  206714400      1       1  150064       1.7644      0.03883
enh55470     1  207036400  207037400      1       1  150064       3.2058    0.0006735
enh55471     1  207038100  207039100      3       2  150064       3.4827   0.00024819
enh55491     1  207208200  207209200      1       1  150064       3.4425    0.0002882
enh55493     1  207218800  207219800      1       1  150064       3.3826     0.000359
enh55494     1  207220700  207221700      4       2  150064       1.7642      0.03885
enh55495     1  207225000  207226000      2       1  150064       2.7994    0.0025596
enh55519     1  207923300  207924300      2       1  150064       3.7753   7.9905e-05
enh55520     1  207928500  207929500      2       1  150064       2.8744    0.0020239
enh55522     1  207967400  207968400      2       1  150064       3.2423   0.00059281
enh55523     1  207970500  207971500      3       2  150064        2.105     0.017645
enh55524     1  207979100  207980100      2       1  150064       3.2204   0.00063997
enh55525     1  207983200  207984200      4       2  150064       2.9729    0.0014748
enh55526     1  207985200  207986200      2       1  150064       2.6418    0.0041237
enh55528     1  207990500  207991500      2       1  150064       3.6062   0.00015535
enh55529     1  207994400  207995400      2       1  150064       3.7437    9.065e-05
enh55530     1  207997000  207998000      2       1  150064       3.4704    0.0002598
enh55531     1  207998400  207999400      3       2  150064        2.312     0.010388
enh55532     1  208000100  208001100      2       1  150064       4.1435   1.7103e-05
enh55533     1  208004000  208005000      2       1  150064       1.6881     0.045692
enh55534     1  208005500  208006500      1       1  150064       4.8915    5.004e-07
enh55535     1  208009800  208010800      1       1  150064       1.8747      0.03042
enh55536     1  208011700  208012700      1       1  150064       1.9286      0.02689
enh55538     1  208018100  208019100      5       2  150064       4.1152   1.9342e-05
enh55539     1  208021600  208022600      3       2  150064       2.1978     0.013982
enh55540     1  208025700  208026700      2       1  150064       3.7747   8.0093e-05
enh55541     1  208026400  208027400      5       2  150064       2.5168    0.0059219
enh55542     1  208027000  208028000      5       2  150064       2.5639    0.0051757
enh55543     1  208031900  208032900      8       4  150064        3.038    0.0011909
enh55544     1  208037500  208038500      2       1  150064       3.4915   0.00024016
enh55547     1  208058400  208059400      3       1  150064       2.3672    0.0089614
enh55563     1  208261200  208262200      5       2  150064       2.8464    0.0022109
enh55564     1  208263400  208264400      3       1  150064       2.8185    0.0024121
enh55566     1  208278300  208279300      4       1  150064       2.3049     0.010587
enh55567     1  208280900  208281900      3       2  150064       1.7986     0.036037
enh55568     1  208293200  208294200      5       2  150064       2.2735     0.011499
enh55569     1  208305300  208306300      3       2  150064       2.9641    0.0015178
enh55575     1  208338100  208339100      4       2  150064       1.8636     0.031192
enh55580     1  208349900  208350900      2       1  150064       1.6756     0.046906
enh55586     1  208381300  208382300      6       2  150064       1.8271     0.033841
enh55596     1  208405800  208406800      3       2  150064       2.6148    0.0044643
enh55645     1  209571600  209572600      1       1  150064       2.1746      0.01483
enh55657     1  209760900  209761900      3       2  150064       1.6506     0.049407
enh55661     1  209799600  209800600      4       2  150064       1.7928     0.036499
enh55727     1  211209800  211210800      2       1  150064       1.9052     0.028377
enh55743     1  211710500  211711500      6       2  150064       2.2546     0.012078
enh55744     1  211715200  211716200      1       1  150064       1.8722      0.03059
enh55749     1  211757000  211758000      2       1  150064       1.7683     0.038505
enh55753     1  211780200  211781200      5       2  150064       2.1011     0.017817
enh55800     1  212429000  212430000      6       2  150064       2.3535    0.0092989
enh55806     1  212483600  212484600      1       1  150064       2.2238      0.01308
enh55807     1  212485000  212486000      2       1  150064       1.9171     0.027611
enh55811     1  212604700  212605700      6       3  150064       1.8601     0.031435
enh55812     1  212607400  212608400      1       1  150064       2.1962      0.01404
enh55824     1  212705900  212706900      4       2  150064       1.7132      0.04334
enh55837     1  212829000  212830000      2       1  150064       2.1639     0.015235
enh55877     1  214421700  214422700      2       1  150064        1.672     0.047259
enh55878     1  214432700  214433700      1       1  150064       3.8431    6.075e-05
enh55889     1  214510500  214511500      3       2  150064        2.452    0.0071034
enh55890     1  214523000  214524000      2       1  150064       2.3815    0.0086217
enh55903     1  214603100  214604100      7       3  150064       2.0836       0.0186
enh55912     1  214640100  214641100      4       1  150064       1.7721     0.038188
enh55913     1  214646500  214647500      3       1  150064       1.6741     0.047054
enh55922     1  214685000  214686000      4       2  150064       2.3348    0.0097768
enh55926     1  214693500  214694500      2       1  150064       1.9989     0.022807
enh55934     1  214715400  214716400      6       2  150064       1.8077     0.035323
enh55937     1  214731200  214732200      3       2  150064        2.187     0.014371
enh55938     1  214741900  214742900      4       2  150064       1.7798     0.037555
enh55967     1  216636700  216637700      2       1  150064       3.2306   0.00061769
enh55992     1  217832900  217833900      1       1  150064       2.1154       0.0172
enh56055     1  220263400  220264400      5       3  150064       1.7708     0.038297
enh56059     1  220392400  220393400      3       2  150064       2.7045    0.0034205
enh56060     1  220442100  220443100      2       1  150064       1.7508      0.03999
enh56062     1  220446000  220447000      3       2  150064       1.7546     0.039665
enh56114     1  221912500  221913500      3       1  150064       1.8928     0.029189
enh56115     1  221916800  221917800      5       2  150064       3.1988   0.00068992
enh56152     1  222816200  222817200      1       1  150064       2.1669      0.01512
enh56153     1  222818300  222819300      1       1  150064       2.1321       0.0165
enh56156     1  222927300  222928300      2       1  150064       2.1743      0.01484
enh56157     1  222945600  222946600      3       1  150064       2.5563    0.0052903
enh56201     1  223840100  223841100      5       1  150064       2.2344      0.01273
enh56206     1  223888700  223889700      4       1  150064        1.785     0.037132
enh56207     1  223893300  223894300      1       1  150064       3.1898    0.0007119
enh56208     1  223895900  223896900      2       1  150064       1.6743     0.047036
enh56209     1  223898700  223899700      4       2  150064       3.3897    0.0003498
enh56210     1  223906500  223907500      5       2  150064       3.0728    0.0010602
enh56211     1  223910900  223911900      1       1  150064       2.8163     0.002429
enh56212     1  223913000  223914000      1       1  150064       2.8498     0.002187
enh56213     1  223914800  223915800      1       1  150064       2.6463     0.004069
enh56214     1  223915600  223916600      3       1  150064       2.7735    0.0027725
enh56215     1  223917400  223918400      3       2  150064       2.3796    0.0086658
enh56217     1  223921500  223922500      2       1  150064       2.9336    0.0016751
enh56220     1  223929200  223930200      2       1  150064       1.6798     0.046502
enh56221     1  223930200  223931200      9       2  150064        1.693     0.045231
enh56223     1  223936600  223937600      3       1  150064       2.5361    0.0056044
enh56224     1  223943200  223944200      2       1  150064       2.5803    0.0049351
enh56225     1  223952700  223953700      3       1  150064       2.5186    0.0058919
enh56226     1  223956900  223957900      4       1  150064       2.8876    0.0019407
enh56227     1  223958000  223959000      3       1  150064        3.709   0.00010402
enh56228     1  223959700  223960700      7       2  150064       2.7202    0.0032623
enh56229     1  223962700  223963700      2       1  150064       3.5699   0.00017853
enh56232     1  224007400  224008400      2       1  150064       3.2512   0.00057456
enh56234     1  224014600  224015600      1       1  150064       3.5115    0.0002228
enh56235     1  224019700  224020700      2       1  150064       3.1528   0.00080858
enh56236     1  224023500  224024500      1       1  150064       3.4465     0.000284
enh56237     1  224028200  224029200      2       1  150064       1.8336     0.033354
enh56238     1  224029000  224030000      2       1  150064       3.1084   0.00094055
enh56239     1  224029600  224030600      2       1  150064       2.9574    0.0015512
enh56242     1  224047300  224048300      2       1  150064       2.5448    0.0054666
enh56277     1  224546500  224547500      2       1  150064       2.3981    0.0082411
enh56278     1  224564800  224565800      3       2  150064        2.141     0.016135
enh56279     1  224595200  224596200      3       2  150064       2.2521     0.012159
enh56282     1  224626400  224627400      2       1  150064       2.3043     0.010602
enh56284     1  224642100  224643100      2       1  150064       2.0662     0.019405
enh56286     1  224685200  224686200      1       1  150064       2.0878      0.01841
enh56287     1  224686500  224687500      6       3  150064       2.2552     0.012062
enh56288     1  224689700  224690700      3       2  150064       2.1965     0.014029
enh56301     1  224823000  224824000      1       1  150064       2.6603     0.003903
enh56347     1  225933400  225934400      3       1  150064       1.7954     0.036293
enh56348     1  225934800  225935800      4       2  150064       1.8791     0.030115
enh56360     1  226012800  226013800      3       2  150064       2.0645     0.019485
enh56362     1  226035600  226036600      2       1  150064       2.1065     0.017579
enh56365     1  226053600  226054600      2       1  150064         2.39    0.0084246
enh56367     1  226066300  226067300      2       1  150064       2.5513    0.0053659
enh56371     1  226085800  226086800      7       3  150064       2.0476     0.020298
enh56379     1  226184300  226185300      2       1  150064        1.676     0.046864
enh56394     1  226311600  226312600      2       1  150064       2.9394    0.0016442
enh56396     1  226320300  226321300      3       2  150064       1.7804     0.037508
enh56397     1  226322700  226323700      2       1  150064       2.2549     0.012069
enh56407     1  226540700  226541700      1       1  150064        1.734      0.04146
enh56408     1  226591600  226592600      1       1  150064       1.8744      0.03044
enh56411     1  226644800  226645800      2       1  150064        1.995      0.02302
enh56414     1  226755900  226756900      6       2  150064       2.0713     0.019166
enh56415     1  226776200  226777200      1       1  150064       1.9868      0.02347
enh56416     1  226785000  226786000      4       1  150064       2.0582     0.019787
enh56423     1  226827800  226828800      2       1  150064        2.064     0.019511
enh56425     1  226832000  226833000      4       2  150064       1.8042     0.035604
enh56437     1  226898000  226899000      1       1  150064       2.4902     0.006384
enh56442     1  226915200  226916200      3       2  150064       2.0848     0.018542
enh56446     1  226951600  226952600      1       1  150064       2.1459      0.01594
enh56456     1  227014600  227015600      5       2  150064       2.1254     0.016775
enh56458     1  227051000  227052000      3       2  150064       2.6025    0.0046279
enh56461     1  227070500  227071500      4       1  150064        1.938     0.026313
enh56475     1  227506800  227507800      5       2  150064       1.9373     0.026355
enh56477     1  227544600  227545600      5       2  150064        2.537    0.0055896
enh56500     1  228081900  228082900      1       1  150064       2.5131     0.005984
enh56516     1  228276300  228277300      4       2  150064       1.8664     0.030995
enh56522     1  228335800  228336800      1       1  150064       1.8319      0.03348
enh56585     1  229064000  229065000      8       4  150064       2.3001     0.010721
enh56592     1  229121800  229122800      6       2  150064       1.7394     0.040981
enh56668     1  230193400  230194400      1       1  150064       2.8507     0.002181
enh56678     1  230231100  230232100      7       3  150064          3.4    0.0003369
enh56679     1  230238400  230239400      5       2  150064       3.7274   9.6741e-05
enh56680     1  230242100  230243100      7       3  150064       3.3624    0.0003864
enh56681     1  230244500  230245500      6       2  150064       3.9115   4.5865e-05
enh56682     1  230247200  230248200      3       2  150064       4.1071   2.0034e-05
enh56683     1  230250000  230251000      3       1  150064       3.5765   0.00017411
enh56684     1  230258900  230259900      2       1  150064       1.6725     0.047211
enh56685     1  230263400  230264400      9       3  150064       3.2828   0.00051388
enh56686     1  230265700  230266700      2       1  150064       1.8541     0.031859
enh56687     1  230269800  230270800      4       2  150064       2.8972    0.0018824
enh56688     1  230272200  230273200     11       5  150064       3.1965   0.00069557
enh56689     1  230274900  230275900      6       2  150064        3.592   0.00016408
enh56690     1  230276300  230277300      5       3  150064       2.5174    0.0059112
enh56700     1  230306200  230307200      2       1  150064       1.7676     0.038562
enh56702     1  230310300  230311300      8       2  150064       1.9515     0.025501
enh56704     1  230321300  230322300      3       2  150064       1.7254     0.042229
enh56715     1  230406000  230407000      2       1  150064       2.0144     0.021985
enh56814     1  232053700  232054700      5       2  150064       1.8771     0.030254
enh56838     1  232557800  232558800      1       1  150064       2.7716     0.002789
enh56839     1  232564200  232565200      2       1  150064       2.5147    0.0059566
enh56841     1  232571500  232572500      6       4  150064       1.7061     0.043999
enh56843     1  232607800  232608800      6       1  150064       2.4891    0.0064042
enh56844     1  232610200  232611200      6       3  150064       2.8654    0.0020827
enh56845     1  232621900  232622900      5       2  150064        2.703    0.0034361
enh56895     1  233654000  233655000      2       1  150064       2.8497    0.0021883
enh56896     1  233655900  233656900      6       2  150064       2.6004    0.0046554
enh56899     1  233762800  233763800      5       2  150064       2.0893     0.018338
enh56911     1  234353200  234354200      5       2  150064        2.302     0.010668
enh56914     1  234450200  234451200      8       2  150064       1.6898     0.045532
enh56920     1  234610700  234611700     10       2  150064       2.0555     0.019916
enh56922     1  234622700  234623700      4       2  150064       1.7362     0.041268
enh56925     1  234634200  234635200      8       3  150064       2.7698    0.0028044
enh56926     1  234635900  234636900      3       2  150064       1.8352     0.033238
enh56927     1  234640900  234641900      4       2  150064       1.8159     0.034691
enh56929     1  234650400  234651400      4       2  150064        2.511    0.0060193
enh56936     1  234697800  234698800      2       1  150064       1.9754     0.024111
enh56937     1  234700500  234701500      4       2  150064       1.7077     0.043851
enh56938     1  234708500  234709500      1       1  150064       2.3094      0.01046
enh56968     1  234895700  234896700      3       2  150064       1.7982     0.036074
enh56994     1  235095200  235096200      6       3  150064       1.9138     0.027826
enh57047     1  235799200  235800200      5       1  150064       2.1823     0.014543
enh57114     1  236665400  236666400      1       1  150064       2.2483      0.01228
enh57134     1  238054700  238055700      2       1  150064       1.9982     0.022845
enh57144     1  240400000  240401000      1       1  150064       2.1677      0.01509
enh57159     1  241365500  241366500      5       3  150064       1.7921     0.036558
enh57170     1  241767200  241768200      4       2  150064       1.7101     0.043626
enh57174     1  241774900  241775900      2       1  150064       2.1797     0.014641
enh57195     1  243376600  243377600      3       1  150064       2.4689    0.0067765
enh57196     1  243397000  243398000      2       1  150064       2.3827    0.0085923
enh57197     1  243407400  243408400      1       1  150064       3.8631    5.598e-05
enh57198     1  243413900  243414900      4       2  150064       4.2609   1.0181e-05
enh57199     1  243414600  243415600      3       1  150064          3.7   0.00010779
enh57203     1  243427400  243428400      2       1  150064       3.9425   4.0322e-05
enh57205     1  243448600  243449600      2       1  150064       4.1898   1.3959e-05
enh57206     1  243451100  243452100      4       2  150064       5.2305    8.452e-08
enh57214     1  243645100  243646100      1       1  150064       4.8235    7.053e-07
enh57215     1  243646500  243647500      3       1  150064       3.6675   0.00012246
enh57218     1  243664000  243665000      4       2  150064       5.2183   9.0264e-08
enh57220     1  243712100  243713100      1       1  150064       4.9474    3.761e-07
enh57222     1  243877000  243878000      1       1  150064       2.1802      0.01462
enh57228     1  243955800  243956800      2       1  150064       4.4078   5.2215e-06
enh57229     1  243966700  243967700      2       1  150064       4.3381   7.1872e-06
enh57231     1  244014600  244015600      1       1  150064       3.3251     0.000442
enh57233     1  244094000  244095000      1       1  150064       2.6135     0.004481
enh57241     1  244377100  244378100      8       3  150064       2.3082     0.010495
enh57242     1  244377600  244378600      7       3  150064       2.5555    0.0053017
enh57243     1  244397400  244398400      6       1  150064       2.0703     0.019211
enh57244     1  244402400  244403400      1       1  150064       2.0913      0.01825
enh57258     1  244558900  244559900      4       2  150064       3.0925    0.0009925
enh57260     1  244602500  244603500      4       2  150064       2.1017     0.017792
enh57263     1  244608500  244609500      2       1  150064       2.3236     0.010074
enh57265     1  244611900  244612900      1       1  150064       2.1862       0.0144
enh57266     1  244623600  244624600      3       2  150064       1.7861     0.037045
enh57271     1  244827400  244828400      3       1  150064       2.1247     0.016805
enh57272     1  244828500  244829500      6       2  150064        1.716     0.043077
enh57297     1  245558600  245559600      8       2  150064         1.66     0.048458
enh57298     1  245574400  245575400     11       2  150064       1.7376     0.041142
enh57301     1  245761900  245762900      9       2  150064       2.4489    0.0071648
enh57324     1  246149700  246150700      3       2  150064       2.1807     0.014603
enh57325     1  246160700  246161700      9       3  150064       2.1372     0.016291
enh57339     1  246431000  246432000      6       2  150064       2.0484     0.020261
enh57346     1  246665900  246666900      6       2  150064       1.7489     0.040157
enh57347     1  246670600  246671600     11       5  150064       2.4897    0.0063921
enh57354     1  246760300  246761300      2       1  150064       1.7267     0.042114
enh57355     1  246771900  246772900      2       1  150064       2.2501      0.01222
enh57356     1  246776000  246777000      4       2  150064       1.7275     0.042042
enh57357     1  246780300  246781300      2       1  150064       1.9448     0.025902
enh57365     1  246859500  246860500      3       1  150064       2.1281     0.016664
enh57366     1  246861600  246862600      6       3  150064        1.869     0.030814
enh57367     1  246862400  246863400      5       3  150064       1.6525     0.049218
enh57368     1  246868700  246869700      2       1  150064        2.202     0.013831
enh57372     1  246931700  246932700      5       1  150064       1.7606     0.039154
enh57409     1  249134200  249135200      1       1  150064       2.4173     0.007817
enh57410     1  249134900  249135900      2       1  150064       1.8202     0.034368
enh57412     1  249153600  249154600      1       1  150064       1.7791      0.03761
enh57414     1  249157600  249158600      4       1  150064       1.6878      0.04572
enh65064     2     969700     970700      6       2  150064       1.9771     0.024014
enh65096     2    1733000    1734000      8       2  150064       2.0626     0.019574
enh65097     2    1735100    1736100      9       3  150064       1.8397      0.03291
enh65099     2    1744000    1745000      4       2  150064       1.8452     0.032507
enh65100     2    1745300    1746300      6       2  150064        2.537    0.0055899
enh65117     2    2849600    2850600      1       1  150064       1.7806      0.03749
enh65123     2    3204100    3205100      6       2  150064       1.6769     0.046783
enh65124     2    3260700    3261700      5       2  150064       1.6683     0.047625
enh65127     2    3307000    3308000      3       1  150064       2.8667     0.002074
enh65146     2    3621800    3622800      1       1  150064       2.0286      0.02125
enh65148     2    3642000    3643000      4       2  150064       1.8022     0.035756
enh65149     2    3642500    3643500      3       2  150064         1.74     0.040934
enh65171     2    6321500    6322500      1       1  150064       1.8113      0.03505
enh65175     2    6512000    6513000      5       3  150064        1.765     0.038778
enh65177     2    6646300    6647300      3       1  150064       1.6492     0.049558
enh65183     2    7056600    7057600      3       2  150064       2.8319    0.0023136
enh65184     2    7058800    7059800      4       2  150064       2.7947    0.0025971
enh65185     2    7059900    7060900      5       2  150064       2.2749     0.011456
enh65186     2    7061500    7062500      4       2  150064        2.317     0.010252
enh65208     2    7518000    7519000      1       1  150064       2.0749        0.019
enh65209     2    7832500    7833500      1       1  150064       1.9468      0.02578
enh65211     2    7843400    7844400      3       2  150064       1.8155     0.034725
enh65245     2    8587500    8588500      4       1  150064       2.6439     0.004098
enh65256     2    8684000    8685000      3       2  150064       1.8768     0.030272
enh65262     2    8739300    8740300      2       1  150064       2.7846    0.0026798
enh65272     2    8961600    8962600      2       1  150064       2.3217     0.010124
enh65299     2    9314700    9315700      3       1  150064       2.0327     0.021043
enh65303     2    9327300    9328300      8       3  150064       2.0212     0.021632
enh65309     2    9352400    9353400      6       4  150064       1.7396     0.040964
enh65311     2    9355700    9356700      3       1  150064       2.9002    0.0018646
enh65316     2    9369200    9370200      2       1  150064       3.1316   0.00086941
enh65317     2    9374500    9375500      1       1  150064       3.1764    0.0007455
enh65323     2    9391500    9392500      7       2  150064        3.044    0.0011674
enh65324     2    9392100    9393100      2       1  150064        3.021    0.0012595
enh65329     2    9404100    9405100      1       1  150064        3.188    0.0007163
enh65331     2    9408900    9409900      6       2  150064        2.638    0.0041703
enh65351     2    9471700    9472700      2       1  150064       2.5718    0.0050588
enh65394     2    9795300    9796300      8       2  150064       2.5542     0.005321
enh65395     2    9798700    9799700      1       1  150064       2.2914      0.01097
enh65435     2   10111500   10112500      7       3  150064       1.6892     0.045592
enh65440     2   10130400   10131400      4       1  150064       1.6644     0.048016
enh65441     2   10131800   10132800      3       1  150064       2.3264    0.0099986
enh65442     2   10144000   10145000      3       2  150064       2.5615    0.0052113
enh65446     2   10159400   10160400      9       3  150064       2.6114     0.004508
enh65462     2   10259600   10260600      3       2  150064       2.0375     0.020802
enh65474     2   10344200   10345200      5       2  150064       1.7098      0.04365
enh65515     2   10547200   10548200      4       1  150064       2.1025     0.017756
enh65553     2   10916600   10917600      7       3  150064       1.7119     0.043461
enh65556     2   10953200   10954200      6       3  150064       2.0708     0.019191
enh65557     2   10954300   10955300      4       2  150064       2.5586    0.0052546
enh65623     2   11890300   11891300      3       2  150064       1.7271     0.042078
enh65626     2   11918700   11919700      2       1  150064        1.751      0.03997
enh65627     2   11924600   11925600      2       1  150064       2.6214     0.004379
enh65628     2   11964600   11965600      2       1  150064       1.6495     0.049523
enh65643     2   12249400   12250400      5       2  150064       1.6559     0.048875
enh65647     2   12339800   12340800      4       1  150064       1.7075     0.043865
enh65650     2   12427100   12428100      5       2  150064       1.6543     0.049033
enh65652     2   12454100   12455100      1       1  150064       1.9468      0.02578
enh65671     2   12644200   12645200      3       2  150064       1.6727      0.04719
enh65676     2   12695500   12696500      2       1  150064       1.8598     0.031459
enh65679     2   12800700   12801700      2       1  150064       1.9144     0.027783
enh65688     2   12880500   12881500      1       1  150064       1.8457      0.03247
enh65709     2   14329200   14330200      8       2  150064       1.7389      0.04103
enh65722     2   15310600   15311600      4       2  150064       2.5748    0.0050146
enh65723     2   15364200   15365200      1       1  150064       3.3165    0.0004558
enh65725     2   15442200   15443200      1       1  150064       2.3932     0.008352
enh65728     2   15698700   15699700      3       1  150064       1.8419     0.032743
enh65751     2   16146400   16147400      3       2  150064       1.9031     0.028514
enh65757     2   16499600   16500600      1       1  150064       2.1234      0.01686
enh65763     2   16802900   16803900      5       2  150064       1.7427     0.040692
enh65777     2   17042000   17043000      2       1  150064       2.3836    0.0085712
enh65800     2   17936800   17937800      1       1  150064       2.1711      0.01496
enh65801     2   17937600   17938600      1       1  150064       2.0909      0.01827
enh65803     2   17974800   17975800      1       1  150064       2.1191      0.01704
enh65805     2   17997000   17998000      4       2  150064       2.2768       0.0114
enh65807     2   18074100   18075100      7       3  150064       3.3151   0.00045803
enh65808     2   18082200   18083200      2       1  150064       3.5259     0.000211
enh65851     2   19320100   19321100      4       2  150064       2.4301    0.0075471
enh65855     2   19376800   19377800      4       2  150064       1.9641     0.024758
enh65860     2   19427400   19428400      2       1  150064       2.6586    0.0039237
enh65910     2   20308700   20309700      3       1  150064       1.8766     0.030288
enh65920     2   20364000   20365000      3       2  150064       2.4502    0.0071382
enh65921     2   20368700   20369700      3       2  150064       1.8316     0.033506
enh65966     2   20673800   20674800      6       3  150064       1.6585     0.048607
enh65971     2   20705700   20706700      6       2  150064       1.8816     0.029946
enh65981     2   20767900   20768900      9       4  150064        2.495    0.0062986
enh65982     2   20774800   20775800      7       3  150064       2.7314    0.0031537
enh65983     2   20780300   20781300      3       1  150064        2.617    0.0044359
enh65985     2   20792900   20793900      9       3  150064       3.6687   0.00012188
enh65986     2   20799000   20800000      3       2  150064       2.4934    0.0063268
enh66033     2   23703600   23704600      4       2  150064       1.8388     0.032972
enh66037     2   23726800   23727800      2       1  150064       3.5967   0.00016111
enh66038     2   23735700   23736700      6       2  150064       3.4318   0.00029983
enh66040     2   23742800   23743800      2       1  150064       2.6736    0.0037517
enh66072     2   23920600   23921600     11       3  150064        1.966     0.024651
enh66075     2   23980100   23981100      1       1  150064       2.0403      0.02066
enh66076     2   23984000   23985000      7       3  150064       2.1233     0.016864
enh66080     2   24123200   24124200      3       2  150064       1.7043     0.044158
enh66081     2   24124900   24125900      1       1  150064       2.0809      0.01872
enh66082     2   24127800   24128800      1       1  150064        2.071      0.01918
enh66083     2   24139000   24140000      1       1  150064       2.1244      0.01682
enh66085     2   24151100   24152100      2       1  150064       1.9116     0.027966
enh66086     2   24161600   24162600      1       1  150064       2.2362      0.01267
enh66088     2   24166800   24167800      6       3  150064       2.3826    0.0085959
enh66101     2   24491700   24492700      2       1  150064       2.1179     0.017093
enh66108     2   24658300   24659300      3       1  150064       3.0806    0.0010329
enh66115     2   24798800   24799800      1       1  150064       2.5369     0.005592
enh66116     2   24836000   24837000      2       1  150064       1.8495     0.032195
enh66144     2   25321100   25322100      2       1  150064       1.9089     0.028136
enh66146     2   25327900   25328900      2       1  150064       3.7146   0.00010178
enh66147     2   25346400   25347400      5       1  150064       3.6901    0.0001121
enh66148     2   25350200   25351200      2       1  150064       3.4789   0.00025176
enh66149     2   25351500   25352500      6       3  150064        4.357    6.593e-06
enh66150     2   25384200   25385200      3       1  150064       4.1609   1.5851e-05
enh66151     2   25420300   25421300      2       1  150064       2.6263    0.0043163
enh66152     2   25426600   25427600      4       1  150064       3.5761   0.00017437
enh66153     2   25427300   25428300      2       1  150064       2.0359      0.02088
enh66154     2   25437800   25438800      2       1  150064       3.3209   0.00044866
enh66155     2   25439300   25440300      2       1  150064       3.4026   0.00033375
enh66156     2   25452300   25453300      5       2  150064       4.0983   2.0809e-05
enh66160     2   25486200   25487200      3       2  150064       3.6998   0.00010789
enh66161     2   25487600   25488600      4       2  150064       2.2687     0.011644
enh66163     2   25497600   25498600      1       1  150064       2.1462      0.01593
enh66164     2   25501300   25502300      2       1  150064       1.7057      0.04403
enh66167     2   25512100   25513100      4       2  150064       2.7444    0.0030312
enh66168     2   25514200   25515200      3       2  150064       1.8063     0.035438
enh66171     2   25526600   25527600      4       2  150064       2.7383    0.0030879
enh66172     2   25528900   25529900      1       1  150064       3.7197    9.974e-05
enh66173     2   25530200   25531200      3       2  150064        2.412    0.0079332
enh66174     2   25531700   25532700      2       1  150064       4.1932   1.3752e-05
enh66178     2   25551200   25552200      2       1  150064       2.5484    0.0054113
enh66188     2   25599000   25600000      4       2  150064       3.6667   0.00012283
enh66193     2   25676000   25677000      2       1  150064       1.6521     0.049258
enh66201     2   25781400   25782400      2       1  150064       2.6113    0.0045101
enh66207     2   25874200   25875200      2       1  150064       1.8462     0.032434
enh66208     2   25878000   25879000      3       2  150064       1.9254     0.027089
enh66214     2   25942100   25943100      3       1  150064        2.181     0.014591
enh66227     2   26205600   26206600      2       1  150064       1.6586     0.048595
enh66228     2   26215600   26216600      1       1  150064       2.2247      0.01305
enh66229     2   26220100   26221100      7       3  150064       2.8477    0.0022021
enh66231     2   26231300   26232300      5       1  150064         1.72     0.042716
enh66243     2   26401000   26402000      2       1  150064       2.4287     0.007577
enh66250     2   26491700   26492700      2       1  150064       2.1871     0.014367
enh66255     2   26523500   26524500      4       2  150064       2.0879     0.018405
enh66268     2   26700100   26701100      5       2  150064       2.4833    0.0065086
enh66270     2   26829000   26830000      3       2  150064       1.9089      0.02814
enh66282     2   26938100   26939100      4       2  150064       1.6856     0.045936
enh66286     2   26963500   26964500      3       1  150064        3.665   0.00012365
enh66290     2   26989700   26990700      4       2  150064       3.0451     0.001163
enh66291     2   26991300   26992300      1       1  150064       3.3193    0.0004512
enh66292     2   26993800   26994800      2       1  150064       3.1495   0.00081767
enh66294     2   27007500   27008500      3       2  150064       2.1143     0.017246
enh66295     2   27028500   27029500      4       2  150064       1.9894     0.023327
enh66296     2   27030400   27031400      3       1  150064       3.4726   0.00025773
enh66297     2   27031800   27032800      4       2  150064       3.4085   0.00032666
enh66301     2   27211000   27212000      1       1  150064       3.2155     0.000651
enh66302     2   27233400   27234400      3       1  150064       3.1054   0.00095019
enh66303     2   27235000   27236000      1       1  150064       1.8529      0.03195
enh66305     2   27244200   27245200      1       1  150064       3.3136    0.0004605
enh66306     2   27254000   27255000      1       1  150064       3.0193     0.001267
enh66308     2   27271800   27272800      2       1  150064       3.4335   0.00029787
enh66310     2   27279200   27280200      3       1  150064       2.8235    0.0023755
enh66311     2   27291700   27292700      1       1  150064       2.9839     0.001423
enh66312     2   27295300   27296300      1       1  150064       2.9142     0.001783
enh66313     2   27297300   27298300      2       1  150064        2.323     0.010089
enh66314     2   27300200   27301200      1       1  150064       2.6139     0.004476
enh66317     2   27315200   27316200      2       1  150064       2.8774    0.0020051
enh66321     2   27406500   27407500      3       2  150064       1.9848     0.023583
enh66323     2   27431600   27432600      3       1  150064       1.9683     0.024516
enh66325     2   27443600   27444600      5       2  150064       2.8179    0.0024171
enh66332     2   27595000   27596000      2       1  150064       2.3713    0.0088636
enh66333     2   27604000   27605000      1       1  150064       3.0578     0.001115
enh66334     2   27630200   27631200      1       1  150064       3.1035    0.0009562
enh66335     2   27632800   27633800      2       1  150064       2.0799     0.018769
enh66336     2   27636400   27637400      2       1  150064       2.9873    0.0014072
enh66339     2   27664800   27665800      1       1  150064       3.1687    0.0007655
enh66340     2   27668200   27669200      2       1  150064        1.806     0.035459
enh66341     2   27711400   27712400      4       2  150064       3.6298   0.00014183
enh66342     2   27712800   27713800      2       1  150064        2.505    0.0061232
enh66344     2   27789700   27790700      1       1  150064       3.0656     0.001086
enh66346     2   27807400   27808400      4       2  150064       2.3097     0.010454
enh66348     2   27852600   27853600      4       2  150064       1.6601     0.048445
enh66349     2   27860800   27861800      2       1  150064        1.682      0.04628
enh66351     2   27888300   27889300      2       1  150064        1.985     0.023573
enh66354     2   27912000   27913000      2       1  150064       3.4993   0.00023321
enh66357     2   27930800   27931800      1       1  150064       4.0723    2.328e-05
enh66358     2   27934300   27935300      3       2  150064       2.2868     0.011104
enh66359     2   27937100   27938100      1       1  150064       2.8369     0.002278
enh66366     2   27975000   27976000      1       1  150064       4.5947    2.167e-06
enh66367     2   27976800   27977800      1       1  150064       2.4741     0.006678
enh66370     2   27988000   27989000      1       1  150064       4.1169     1.92e-05
enh66371     2   27988900   27989900      2       1  150064       2.9112    0.0018005
enh66372     2   27993400   27994400      1       1  150064       3.8587      5.7e-05
enh66374     2   27999200   28000200      1       1  150064       2.4833     0.006508
enh66376     2   28020600   28021600      3       1  150064       4.2568   1.0368e-05
enh66377     2   28025200   28026200      1       1  150064       4.6595    1.585e-06
enh66378     2   28031900   28032900      1       1  150064       4.3558    6.629e-06
enh66380     2   28093400   28094400      1       1  150064       3.3684     0.000378
enh66384     2   28154900   28155900      4       2  150064        3.221   0.00063877
enh66389     2   28202700   28203700      2       1  150064         4.51   3.2416e-06
enh66390     2   28211900   28212900      5       2  150064       1.9132     0.027859
enh66394     2   28232200   28233200      1       1  150064       4.0053    3.097e-05
enh66397     2   28290100   28291100      2       1  150064       4.0072   3.0721e-05
enh66399     2   28303700   28304700      4       2  150064       1.8579     0.031589
enh66400     2   28319300   28320300      5       2  150064       2.0546      0.01996
enh66401     2   28324100   28325100      1       1  150064       1.6579      0.04867
enh66404     2   28375000   28376000      3       2  150064       1.9497     0.025606
enh66443     2   28601900   28602900      2       1  150064       1.8154     0.034732
enh66444     2   28604600   28605600      4       2  150064       1.7278     0.042013
enh66447     2   28623900   28624900      4       2  150064       2.1002     0.017857
enh66448     2   28627400   28628400      1       1  150064       2.7405     0.003067
enh66450     2   28646400   28647400      6       3  150064       3.0378    0.0011914
enh66452     2   28659300   28660300      3       2  150064       3.1227   0.00089589
enh66456     2   28768700   28769700      7       3  150064       2.1193     0.017033
enh66494     2   29024500   29025500      1       1  150064       2.8096      0.00248
enh66495     2   29032500   29033500      2       1  150064        3.181   0.00073373
enh66497     2   29093600   29094600      6       3  150064         1.99     0.023295
enh66501     2   29150400   29151400      3       2  150064       1.9268     0.027002
enh66502     2   29173000   29174000      3       1  150064       1.9913     0.023224
enh66504     2   29179100   29180100      3       2  150064       1.8047      0.03556
enh66514     2   29275600   29276600      7       3  150064       2.4293     0.007565
enh66519     2   29341000   29342000      2       1  150064       1.9973     0.022896
enh66520     2   29346500   29347500      1       1  150064       2.0777      0.01887
enh66531     2   29547700   29548700      3       2  150064       2.0059     0.022431
enh66533     2   29644000   29645000      2       1  150064       3.5124   0.00022205
enh66534     2   29665800   29666800      4       2  150064       2.4954    0.0062901
enh66535     2   29677600   29678600      3       2  150064       1.7575     0.039418
enh66564     2   30441800   30442800      3       1  150064        1.827     0.033849
enh66565     2   30447400   30448400      5       2  150064       2.1539     0.015623
enh66579     2   30589000   30590000      1       1  150064       1.8188      0.03447
enh66598     2   31202400   31203400      5       3  150064        2.151     0.015736
enh66637     2   32183200   32184200      2       1  150064       1.9374     0.026349
enh66647     2   32236500   32237500      3       2  150064       2.2825     0.011229
enh66690     2   33343200   33344200      4       2  150064       1.8363     0.033155
enh66741     2   36632100   36633100      5       3  150064       1.7881     0.036876
enh66744     2   36636100   36637100      1       1  150064       1.8342      0.03331
enh66748     2   36641800   36642800      2       1  150064        2.037     0.020825
enh66750     2   36647400   36648400      1       1  150064       2.3588     0.009167
enh66751     2   36656500   36657500      4       2  150064        1.849     0.032227
enh66754     2   36661500   36662500      1       1  150064       2.1714      0.01495
enh66757     2   36676000   36677000      1       1  150064       2.2365      0.01266
enh66762     2   36688000   36689000      2       1  150064       2.0103     0.022198
enh66766     2   36711800   36712800      5       1  150064       1.8581     0.031576
enh66770     2   36730800   36731800      4       2  150064       2.2959      0.01084
enh66781     2   36822800   36823800      5       2  150064       2.1206     0.016979
enh66789     2   36928600   36929600     20       5  150064       2.0055     0.022457
enh66790     2   36933300   36934300      4       2  150064        2.538    0.0055736
enh66793     2   37116800   37117800      3       1  150064       1.7748     0.037965
enh66794     2   37140000   37141000      3       2  150064       1.8488     0.032244
enh66795     2   37153800   37154800      3       2  150064       2.7715    0.0027901
enh66802     2   37279400   37280400      4       2  150064       2.6686    0.0038082
enh66806     2   37384400   37385400      3       1  150064       1.8706     0.030697
enh66807     2   37394900   37395900      5       3  150064       1.9394     0.026228
enh66808     2   37406800   37407800      8       2  150064       2.2035     0.013781
enh66810     2   37424700   37425700      4       2  150064       3.0807    0.0010325
enh66812     2   37453200   37454200      3       2  150064       3.4905   0.00024103
enh66813     2   37459900   37460900      6       3  150064       2.9885    0.0014016
enh66814     2   37510200   37511200      3       2  150064       2.5236     0.005808
enh66815     2   37528600   37529600      6       2  150064       3.2026   0.00068087
enh66816     2   37529600   37530600      4       2  150064       2.9608     0.001534
enh66818     2   37534400   37535400      3       2  150064       3.0357    0.0011999
enh66819     2   37545000   37546000      2       1  150064       3.1965   0.00069552
enh66820     2   37548300   37549300      4       1  150064       3.5043   0.00022889
enh66821     2   37549300   37550300      2       1  150064        3.763   8.3938e-05
enh66822     2   37552600   37553600      3       2  150064       3.5159   0.00021917
enh66823     2   37553800   37554800      4       2  150064       3.0689    0.0010742
enh66824     2   37570500   37571500      8       4  150064       4.1255   1.8498e-05
enh66825     2   37572200   37573200      5       3  150064       1.9198     0.027439
enh66828     2   37592100   37593100      2       1  150064       2.9505    0.0015863
enh66833     2   37641700   37642700      4       2  150064       2.1762      0.01477
enh66837     2   37733600   37734600      4       1  150064       1.8585     0.031551
enh66898     2   38151200   38152200      4       2  150064       1.9939     0.023079
enh66900     2   38209100   38210100      2       1  150064        1.731     0.041726
enh66922     2   38528900   38529900      4       1  150064       1.8547     0.031821
enh66928     2   38621000   38622000      4       2  150064       2.5457    0.0054534
enh66929     2   38622400   38623400      2       1  150064       2.0303     0.021161
enh66931     2   38633200   38634200      1       1  150064       2.1375      0.01628
enh66934     2   38645100   38646100      1       1  150064       3.1539    0.0008056
enh66938     2   38665700   38666700      3       2  150064       2.0174     0.021826
enh66939     2   38670200   38671200      2       1  150064       2.1099     0.017433
enh66967     2   38916000   38917000      2       1  150064        1.874     0.030465
enh66969     2   38942800   38943800      4       2  150064       3.0991   0.00097046
enh66970     2   38947400   38948400      1       1  150064       3.2525    0.0005719
enh66973     2   38992400   38993400      3       2  150064        1.769     0.038445
enh66995     2   39608500   39609500      1       1  150064        2.056      0.01989
enh67004     2   39636200   39637200      3       1  150064       1.9603     0.024983
enh67027     2   39795400   39796400      2       1  150064       2.4136    0.0078969
enh67034     2   39950400   39951400      2       1  150064        1.784     0.037209
enh67035     2   39955800   39956800      1       1  150064       2.2685      0.01165
enh67038     2   39970200   39971200      7       3  150064       1.8132     0.034903
enh67039     2   39999200   40000200      6       3  150064       2.5035    0.0061493
enh67040     2   40000700   40001700      1       1  150064       2.0746      0.01901
enh67043     2   40009800   40010800      1       1  150064       1.6763      0.04684
enh67049     2   40221200   40222200      5       2  150064       2.3334    0.0098125
enh67052     2   40260400   40261400      3       1  150064        2.053     0.020035
enh67069     2   40510200   40511200      3       1  150064       1.6625     0.048206
enh67070     2   40556300   40557300      1       1  150064        1.876      0.03033
enh67071     2   40570800   40571800      7       4  150064       1.7141     0.043254
enh67072     2   40573200   40574200      4       2  150064       2.1624     0.015294
enh67073     2   40579500   40580500      3       2  150064       2.3671     0.008964
enh67076     2   40629500   40630500      2       1  150064       1.9598     0.025012
enh67077     2   40645800   40646800      1       1  150064       1.9016      0.02861
enh67080     2   40661500   40662500      5       2  150064       1.9226     0.027268
enh67081     2   40663200   40664200      5       1  150064       2.0845      0.01856
enh67084     2   40928200   40929200      3       2  150064        1.863     0.031232
enh67092     2   41684700   41685700      3       1  150064       1.8396     0.032914
enh67098     2   42067200   42068200      2       1  150064        2.308       0.0105
enh67099     2   42068500   42069500      5       1  150064       2.4789    0.0065887
enh67105     2   42133300   42134300      6       2  150064       2.1184      0.01707
enh67173     2   42949100   42950100      2       1  150064       1.8658     0.031035
enh67174     2   42952300   42953300      5       2  150064       1.7538     0.039732
enh67175     2   42981700   42982700      6       3  150064       1.7115     0.043491
enh67176     2   43021300   43022300      3       2  150064       1.6521     0.049252
enh67184     2   43072500   43073500      3       1  150064       2.2827     0.011225
enh67185     2   43078700   43079700      2       1  150064       2.2228     0.013116
enh67214     2   43253500   43254500     11       4  150064       1.9356     0.026459
enh67218     2   43268100   43269100      3       2  150064        2.064     0.019511
enh67235     2   43379700   43380700      4       2  150064       1.9039      0.02846
enh67236     2   43382300   43383300      3       1  150064       1.6676     0.047698
enh67331     2   45469300   45470300      1       1  150064         1.98      0.02385
enh67336     2   45542400   45543400      5       3  150064       2.1544     0.015604
enh67347     2   45902000   45903000      3       2  150064       1.9215     0.027334
enh67356     2   45982200   45983200      3       1  150064       1.9134     0.027848
enh67357     2   45986100   45987100      2       1  150064       2.3983    0.0082368
enh67376     2   46115600   46116600      1       1  150064       2.2402      0.01254
enh67391     2   46219500   46220500      3       2  150064       2.4645    0.0068611
enh67395     2   46257000   46258000      2       1  150064       2.2846     0.011169
enh67397     2   46293200   46294200      2       1  150064       2.7389    0.0030824
enh67467     2   46845100   46846100      1       1  150064       1.9138      0.02782
enh67538     2   47333600   47334600      5       3  150064        1.833     0.033401
enh67543     2   47372000   47373000      6       2  150064       2.1309     0.016549
enh67544     2   47398400   47399400      1       1  150064       1.7682      0.03851
enh67547     2   47426100   47427100      3       2  150064       2.1413     0.016125
enh67550     2   47444800   47445800      5       2  150064       2.3375    0.0097073
enh67568     2   47563600   47564600      3       1  150064       1.6973     0.044819
enh67587     2   47979100   47980100      3       2  150064       1.6925     0.045279
enh67588     2   47994700   47995700      2       1  150064       2.2832     0.011209
enh67589     2   48003200   48004200      2       1  150064       2.1663     0.015144
enh67591     2   48012300   48013300      7       3  150064       2.4451    0.0072404
enh67593     2   48094400   48095400      3       1  150064       2.4978    0.0062486
enh67594     2   48097400   48098400      4       1  150064       2.6853    0.0036228
enh67595     2   48118700   48119700      5       3  150064       2.7142    0.0033215
enh67599     2   48129100   48130100      1       1  150064       2.9361     0.001662
enh67602     2   48274100   48275100      4       2  150064       4.0028   3.1302e-05
enh67603     2   48277800   48278800      1       1  150064       1.8448      0.03253
enh67608     2   48340700   48341700      1       1  150064       2.0415       0.0206
enh67611     2   48424000   48425000      2       1  150064       2.2301      0.01287
enh67616     2   48475700   48476700      2       1  150064       2.3554    0.0092516
enh67617     2   48487100   48488100      3       2  150064       2.2648     0.011762
enh67619     2   48511700   48512700      1       1  150064       2.5498     0.005389
enh67620     2   48513600   48514600      1       1  150064       2.6611     0.003894
enh67621     2   48533700   48534700      3       2  150064       1.8526     0.031967
enh67625     2   48573000   48574000      4       2  150064       4.5346   2.8856e-06
enh67626     2   48580000   48581000      2       1  150064       1.9463     0.025807
enh67628     2   48642400   48643400      6       4  150064       2.5081    0.0060695
enh67629     2   48647000   48648000      5       3  150064       1.6782      0.04665
enh67631     2   48671100   48672100      4       2  150064        2.113       0.0173
enh67633     2   48674000   48675000      5       2  150064       2.0501     0.020177
enh67636     2   48701500   48702500      1       1  150064       2.5272     0.005748
enh67637     2   48706900   48707900      2       1  150064       3.8153   6.8017e-05
enh67638     2   48709300   48710300      4       2  150064       2.4451    0.0072406
enh67639     2   48736100   48737100      2       1  150064       2.8269      0.00235
enh67642     2   48755200   48756200      3       1  150064       1.8793     0.030104
enh67646     2   48787400   48788400      4       2  150064       1.7311     0.041714
enh67647     2   48794700   48795700      4       2  150064       1.9054     0.028361
enh67651     2   48942200   48943200      5       3  150064       2.6766     0.003719
enh67658     2   50752600   50753600      1       1  150064       2.1628      0.01528
enh67661     2   51180400   51181400      3       2  150064       1.6697      0.04749
enh67665     2   53192500   53193500      2       1  150064       1.7268     0.042104
enh67672     2   53979200   53980200      2       1  150064       2.6461    0.0040715
enh67673     2   53995700   53996700      4       2  150064       2.0615     0.019627
enh67675     2   54053900   54054900      2       1  150064       1.8722     0.030589
enh67677     2   54188300   54189300      2       1  150064       2.4166    0.0078321
enh67679     2   54194000   54195000      5       2  150064       1.9327     0.026638
enh67681     2   54242700   54243700      1       1  150064       2.2655      0.01174
enh67682     2   54290700   54291700      3       1  150064       3.2401   0.00059753
enh67683     2   54292400   54293400      2       1  150064        1.855     0.031798
enh67685     2   54315000   54316000      2       1  150064       1.8354     0.033224
enh67686     2   54330500   54331500      3       2  150064       2.3806    0.0086431
enh67687     2   54334900   54335900      6       2  150064       3.4022   0.00033419
enh67688     2   54341500   54342500      5       2  150064        2.161     0.015346
enh67707     2   54659200   54660200      5       2  150064       2.9612    0.0015324
enh67713     2   54699200   54700200      3       1  150064       2.4015     0.008165
enh67714     2   54700800   54701800      6       4  150064       1.7264      0.04214
enh67718     2   54710800   54711800      5       2  150064       1.9319     0.026683
enh67721     2   54725600   54726600      6       4  150064       2.7483     0.002995
enh67731     2   54752800   54753800      2       1  150064       1.6741     0.047051
enh67732     2   54755400   54756400      2       1  150064        1.838     0.033028
enh67733     2   54756800   54757800      5       2  150064       2.1892     0.014291
enh67735     2   54765600   54766600      4       2  150064       1.9549     0.025297
enh67736     2   54769500   54770500      2       1  150064       1.9577     0.025135
enh67738     2   54775100   54776100      2       1  150064       1.9466     0.025793
enh67743     2   54790000   54791000      3       2  150064        1.831      0.03355
enh67747     2   54796500   54797500      4       2  150064       2.4673    0.0068075
enh67750     2   54804300   54805300      2       1  150064       1.9179      0.02756
enh67752     2   54811600   54812600      3       1  150064       2.3829    0.0085877
enh67755     2   54816200   54817200      2       1  150064       1.7745     0.037992
enh67756     2   54824600   54825600      3       2  150064       1.6807     0.046412
enh67757     2   54830700   54831700      3       2  150064       2.9489    0.0015943
enh67760     2   54837400   54838400      2       1  150064       1.8893     0.029423
enh67761     2   54840600   54841600      4       2  150064       2.3714    0.0088612
enh67762     2   54845200   54846200      4       2  150064       2.0673     0.019351
enh67764     2   54851700   54852700      2       1  150064       2.8326    0.0023083
enh67768     2   54863500   54864500      3       2  150064       2.2396      0.01256
enh67769     2   54866700   54867700      5       3  150064       2.8802    0.0019872
enh67772     2   54885200   54886200      4       2  150064       2.9491    0.0015937
enh67773     2   54893000   54894000      1       1  150064       2.0337      0.02099
enh67774     2   54896600   54897600      1       1  150064       1.6458       0.0499
enh67777     2   54907400   54908400      8       4  150064       2.6705    0.0037871
enh67779     2   54936400   54937400      2       1  150064       1.7007     0.044496
enh67782     2   54984300   54985300      2       1  150064       2.9821    0.0014312
enh67783     2   54991200   54992200      4       2  150064       1.7609     0.039127
enh67785     2   54998200   54999200      3       2  150064       1.9983     0.022842
enh67786     2   54999600   55000600      4       2  150064       2.1037     0.017704
enh67787     2   55035000   55036000      6       3  150064       2.2678      0.01167
enh67790     2   55087200   55088200      3       2  150064       3.1327   0.00086614
enh67792     2   55172600   55173600      5       2  150064       2.3761    0.0087491
enh67801     2   55229000   55230000      4       2  150064       2.4674    0.0068047
enh67802     2   55231700   55232700      4       2  150064       3.0157    0.0012819
enh67811     2   55267200   55268200      3       2  150064       2.0004     0.022729
enh67813     2   55271300   55272300      4       1  150064       1.7911     0.036635
enh67826     2   55347000   55348000      6       4  150064       2.4025    0.0081422
enh67842     2   55635900   55636900      7       2  150064       1.6988     0.044674
enh67843     2   55643700   55644700      6       3  150064       1.7866     0.036999
enh67845     2   55650800   55651800      5       2  150064       1.8522     0.031998
enh67855     2   55988900   55989900      4       2  150064       3.0384    0.0011893
enh67856     2   55999200   56000200      2       1  150064       3.0079    0.0013153
enh67857     2   56003400   56004400      4       2  150064       2.9669    0.0015041
enh67858     2   56006200   56007200      4       2  150064       2.4414    0.0073149
enh67859     2   56007500   56008500      3       2  150064       3.0909   0.00099764
enh67860     2   56037400   56038400      4       2  150064       1.8867     0.029598
enh67863     2   56082300   56083300      3       1  150064       2.7739    0.0027698
enh67866     2   56098400   56099400      1       1  150064       1.9554      0.02527
enh67869     2   56110400   56111400      4       2  150064       1.8479     0.032308
enh67875     2   56235800   56236800      2       1  150064        2.049     0.020231
enh67882     2   57948000   57949000      2       1  150064       3.8989   4.8315e-05
enh67883     2   57986400   57987400      1       1  150064       4.5121     3.21e-06
enh67884     2   57987200   57988200      4       2  150064        6.132   4.3395e-10
enh67886     2   58271600   58272600      4       2  150064       3.2461   0.00058492
enh67887     2   58272500   58273500      2       1  150064       4.0931   2.1281e-05
enh67888     2   58275200   58276200      1       1  150064       4.4393    4.513e-06
enh67892     2   58464600   58465600      2       1  150064       4.6671   1.5271e-06
enh67893     2   58466100   58467100      2       1  150064       2.1378     0.016265
enh67894     2   58674700   58675700      3       2  150064       2.7116    0.0033483
enh67895     2   58749000   58750000      1       1  150064       2.3964     0.008279
enh67901     2   59126200   59127200      5       2  150064       2.4655    0.0068403
enh67908     2   59615800   59616800      1       1  150064       1.8368      0.03312
enh67910     2   60201400   60202400      2       1  150064       2.0273     0.021317
enh67914     2   60291800   60292800      2       1  150064       3.1996   0.00068807
enh67916     2   60440400   60441400      3       2  150064        2.635    0.0042066
enh67917     2   60479400   60480400      4       1  150064       1.7638     0.038882
enh67919     2   60512700   60513700      5       1  150064       2.3127     0.010369
enh67928     2   60618500   60619500      3       1  150064        2.879    0.0019949
enh67930     2   60635400   60636400      3       1  150064       1.7572     0.039446
enh67944     2   60721900   60722900      3       1  150064       3.6764   0.00011827
enh67945     2   60723400   60724400      4       2  150064        2.618    0.0044217
enh67946     2   60726900   60727900      3       2  150064       4.2439   1.0985e-05
enh67951     2   60738800   60739800      2       1  150064       2.3596    0.0091477
enh67952     2   60740900   60741900      2       1  150064       3.0157     0.001282
enh67953     2   60742800   60743800      2       1  150064       2.0799     0.018768
enh67956     2   60755100   60756100      3       2  150064       2.0133      0.02204
enh67963     2   60808700   60809700      2       1  150064       2.1984     0.013959
enh67965     2   60901300   60902300      4       2  150064       3.1649   0.00077568
enh67985     2   61651900   61652900      4       1  150064       1.7312     0.041706
enh67989     2   61685600   61686600      2       1  150064        1.899     0.028781
enh67991     2   61692200   61693200      3       2  150064       2.6498    0.0040264
enh67993     2   61699400   61700400      1       1  150064        1.971      0.02436
enh68021     2   62432000   62433000      2       1  150064       1.8729     0.030541
enh68027     2   62493300   62494300      2       1  150064       2.5248    0.0057878
enh68031     2   62536300   62537300      1       1  150064       2.1125      0.01732
enh68037     2   62651600   62652600      2       1  150064       1.8272     0.033834
enh68038     2   62668700   62669700      5       3  150064       3.4721   0.00025817
enh68040     2   62680500   62681500      4       2  150064       2.9486     0.001596
enh68041     2   62683300   62684300      1       1  150064       1.9283      0.02691
enh68042     2   62685200   62686200      2       1  150064       2.4917    0.0063565
enh68043     2   62688600   62689600      4       2  150064       1.8055     0.035499
enh68045     2   62696600   62697600      1       1  150064       1.7781      0.03769
enh68047     2   62701900   62702900      2       1  150064       2.1822     0.014547
enh68049     2   62713000   62714000      2       1  150064       2.3474     0.009452
enh68051     2   62729000   62730000      4       2  150064       2.7348     0.003121
enh68052     2   62731800   62732800      2       1  150064       1.7793     0.037599
enh68055     2   62805300   62806300      5       3  150064       2.5011    0.0061906
enh68057     2   62822800   62823800      3       1  150064       1.6993     0.044633
enh68060     2   62887400   62888400      2       1  150064        1.737     0.041191
enh68061     2   62890500   62891500      2       1  150064       2.5016    0.0061823
enh68065     2   62987300   62988300      4       2  150064       3.0513    0.0011394
enh68066     2   63012800   63013800      1       1  150064       2.8445     0.002224
enh68084     2   64064000   64065000      2       1  150064       1.8105     0.035108
enh68102     2   64291500   64292500      4       2  150064       1.7811     0.037451
enh68152     2   64674800   64675800      1       1  150064       2.2436      0.01243
enh68155     2   64687200   64688200      3       2  150064       2.2465     0.012337
enh68161     2   64752900   64753900      3       1  150064        1.825     0.033998
enh68166     2   64821500   64822500      1       1  150064       2.2417      0.01249
enh68167     2   64833400   64834400      1       1  150064       2.7279     0.003187
enh68287     2   65629700   65630700      1       1  150064       2.0333      0.02101
enh68289     2   65634500   65635500      3       1  150064       1.6661     0.047848
enh68294     2   65653600   65654600      3       2  150064       1.9779     0.023972
enh68299     2   65766500   65767500      5       2  150064       2.2474     0.012306
enh68300     2   65772600   65773600      1       1  150064       3.1367    0.0008544
enh68302     2   65794000   65795000      9       3  150064       1.9967     0.022931
enh68335     2   66752400   66753400      2       1  150064       2.0728     0.019095
enh68357     2   67189900   67190900      1       1  150064       1.6593      0.04853
enh68364     2   67616100   67617100      5       2  150064       2.1368     0.016308
enh68371     2   67788200   67789200      1       1  150064        1.647      0.04978
enh68375     2   67979400   67980400      1       1  150064       1.7638      0.03888
enh68395     2   68351600   68352600      2       1  150064        2.177      0.01474
enh68401     2   68434400   68435400      2       1  150064       1.9074     0.028232
enh68403     2   68445000   68446000      3       1  150064       2.7141    0.0033227
enh68411     2   68474900   68475900      3       1  150064        2.078     0.018856
enh68413     2   68482800   68483800      1       1  150064       2.8455     0.002217
enh68432     2   68992600   68993600      2       1  150064       1.7172     0.042969
enh68444     2   69153600   69154600      4       2  150064       2.5819    0.0049129
enh68474     2   69423600   69424600      1       1  150064       2.0351      0.02092
enh68487     2   69525900   69526900      7       1  150064       2.2163     0.013335
enh68492     2   69662500   69663500      1       1  150064       2.0166      0.02187
enh68541     2   69960800   69961800      2       1  150064       1.7617     0.039063
enh68542     2   69961500   69962500      6       1  150064       2.0612     0.019643
enh68543     2   69965800   69966800      3       1  150064       1.8572     0.031642
enh68544     2   69970800   69971800      2       1  150064       2.0354     0.020905
enh68545     2   69971200   69972200      3       1  150064        1.813     0.034918
enh68553     2   70017000   70018000      5       2  150064       1.7414     0.040805
enh68555     2   70027700   70028700      2       1  150064       1.6664     0.047817
enh68557     2   70055100   70056100      5       3  150064       2.4367    0.0074115
enh68559     2   70059700   70060700      4       2  150064       1.8116     0.035027
enh68561     2   70120000   70121000      3       1  150064       1.6926     0.045261
enh68564     2   70144800   70145800      2       1  150064        1.804     0.035616
enh68565     2   70153800   70154800      4       1  150064       1.8322     0.033464
enh68573     2   70226400   70227400      1       1  150064       1.6616       0.0483
enh68576     2   70261900   70262900      2       1  150064       1.6648     0.047979
enh68577     2   70265500   70266500      2       1  150064       1.6825     0.046241
enh68578     2   70268400   70269400      1       1  150064        1.811      0.03507
enh68580     2   70295000   70296000      1       1  150064       1.8048      0.03555
enh68598     2   70429000   70430000      3       1  150064        1.647     0.049777
enh68599     2   70467100   70468100      2       1  150064       1.7799     0.037544
enh68603     2   70486100   70487100      1       1  150064       1.7425      0.04071
enh68604     2   70487400   70488400      1       1  150064       1.7068      0.04393
enh68641     2   70953900   70954900      1       1  150064       1.7563      0.03952
enh68643     2   71006400   71007400      5       2  150064       1.6945     0.045084
enh68664     2   71561000   71562000      3       2  150064       1.6505     0.049422
enh68665     2   71563500   71564500      2       1  150064        2.399    0.0082196
enh68666     2   71566700   71567700      5       3  150064       3.0834    0.0010233
enh68669     2   71644600   71645600      5       2  150064       2.7841    0.0026837
enh68671     2   71678000   71679000      4       2  150064       2.6641      0.00386
enh68673     2   71685200   71686200      3       1  150064       2.3418    0.0095958
enh68716     2   72356900   72357900      2       1  150064       2.9769    0.0014561
enh68718     2   72364600   72365600      1       1  150064        2.597     0.004702
enh68734     2   72992500   72993500      1       1  150064       2.5217     0.005839
enh68741     2   73167600   73168600      3       1  150064       4.1935   1.3735e-05
enh68747     2   73216700   73217700      1       1  150064        4.059    2.464e-05
enh68749     2   73248100   73249100      4       2  150064        3.782   7.7791e-05
enh68752     2   73295300   73296300      2       1  150064       3.0522     0.001136
enh68755     2   73318400   73319400      3       1  150064       3.0385    0.0011887
enh68756     2   73321200   73322200      6       2  150064       3.3316   0.00043182
enh68757     2   73329500   73330500      6       2  150064       3.5841   0.00016911
enh68758     2   73333200   73334200      2       1  150064       3.1442   0.00083265
enh68759     2   73336600   73337600      4       1  150064       2.6464    0.0040674
enh68761     2   73360700   73361700      6       2  150064       3.0128    0.0012944
enh68762     2   73439600   73440600      2       1  150064       3.9133   4.5522e-05
enh68768     2   73611600   73612600      2       1  150064       3.7349   9.3901e-05
enh68770     2   74057800   74058800      3       1  150064       2.5124    0.0059954
enh68772     2   74086600   74087600      6       3  150064       2.2285     0.012925
enh68795     2   74237400   74238400      1       1  150064       2.0266      0.02135
enh68796     2   74239100   74240100      2       1  150064       2.6732    0.0037564
enh68797     2   74247600   74248600      1       1  150064       2.1868      0.01438
enh68799     2   74252900   74253900      5       1  150064       3.0081    0.0013146
enh68800     2   74258100   74259100      3       1  150064       2.0401     0.020671
enh68801     2   74259600   74260600      2       1  150064       2.6726    0.0037635
enh68803     2   74272200   74273200      2       1  150064       2.4259    0.0076357
enh68804     2   74281200   74282200      1       1  150064       2.5052     0.006119
enh68805     2   74293500   74294500      6       2  150064         2.91    0.0018072
enh68806     2   74302500   74303500      1       1  150064       2.6886     0.003588
enh68807     2   74304400   74305400      1       1  150064       2.7498     0.002982
enh68813     2   74401700   74402700      6       2  150064       1.8584     0.031554
enh68857     2   74967100   74968100      1       1  150064        2.028      0.02128
enh68890     2   75606400   75607400      4       2  150064        1.983     0.023683
enh68891     2   75621200   75622200      3       1  150064       1.7857     0.037072
enh68906     2   75785800   75786800      4       2  150064       2.0127     0.022072
enh68927     2   79620700   79621700      1       1  150064       1.9993      0.02279
enh69003     2   85471900   85472900      4       2  150064       2.0482     0.020268
enh69017     2   85517900   85518900      3       2  150064       1.6597     0.048483
enh69027     2   85621200   85622200      3       2  150064       2.1436     0.016034
enh69028     2   85624200   85625200      3       2  150064       2.2601     0.011907
enh69031     2   85637900   85638900      3       1  150064       2.8256    0.0023599
enh69033     2   85646700   85647700      5       3  150064       1.9963     0.022953
enh69068     2   85844600   85845600      1       1  150064       2.0794      0.01879
enh69090     2   85998000   85999000      2       1  150064        2.375    0.0087748
enh69133     2   86295500   86296500      4       2  150064       1.6464      0.04984
enh69161     2   86858400   86859400      2       1  150064       1.9239     0.027186
enh69164     2   86921500   86922500      2       1  150064       2.8746    0.0020226
enh69165     2   86930000   86931000      1       1  150064       2.7007      0.00346
enh69167     2   86974800   86975800      2       1  150064       2.5472    0.0054289
enh69193     2   88909200   88910200      1       1  150064       2.7249     0.003216
enh69213     2   95686100   95687100      1       1  150064       1.7442      0.04056
enh69249     2   96344800   96345800      3       2  150064       1.7846     0.037167
enh69257     2   96813100   96814100      3       1  150064       1.6875     0.045755
enh69258     2   96814400   96815400      1       1  150064       1.9042      0.02844
enh69262     2   96868900   96869900      1       1  150064       3.8922    4.966e-05
enh69263     2   96871900   96872900      2       1  150064       2.6324    0.0042391
enh69264     2   96875600   96876600      1       1  150064       3.9123    4.571e-05
enh69269     2   96924600   96925600      3       2  150064       3.7121   0.00010279
enh69281     2   97171200   97172200      1       1  150064       2.7435     0.003039
enh69287     2   97205100   97206100      1       1  150064       1.9382       0.0263
enh69288     2   97207100   97208100      4       2  150064       1.7377     0.041128
enh69290     2   97215500   97216500      1       1  150064        1.664      0.04806
enh69295     2   97282300   97283300      1       1  150064       1.9348      0.02651
enh69301     2   97356200   97357200      1       1  150064       2.1701        0.015
enh69302     2   97359200   97360200      4       2  150064       3.5356   0.00020343
enh69305     2   97416900   97417900      1       1  150064       2.0882      0.01839
enh69306     2   97422900   97423900      1       1  150064       2.4367     0.007412
enh69307     2   97425400   97426400      2       1  150064       1.9136     0.027833
enh69308     2   97430800   97431800      1       1  150064        2.061      0.01965
enh69309     2   97433800   97434800      1       1  150064       2.3494     0.009401
enh69311     2   97437700   97438700      2       1  150064       2.9127    0.0017917
enh69312     2   97439600   97440600      2       1  150064       2.1376     0.016273
enh69316     2   97483400   97484400      1       1  150064       2.1714      0.01495
enh69317     2   97485100   97486100      1       1  150064       1.9413      0.02611
enh69318     2   97498100   97499100      1       1  150064       2.0026      0.02261
enh69319     2   97504800   97505800      1       1  150064       2.0077      0.02234
enh69322     2   97521800   97522800      1       1  150064       2.0007      0.02271
enh69326     2   97536500   97537500      2       1  150064       1.9317     0.026699
enh69327     2   97541000   97542000      1       1  150064       3.2988    0.0004855
enh69331     2   97561200   97562200      5       2  150064       2.9332    0.0016776
enh69332     2   97563700   97564700      2       1  150064       1.7908     0.036665
enh69333     2   97569000   97570000      4       2  150064       3.6407   0.00013596
enh69334     2   97572500   97573500      4       1  150064       3.6494   0.00013143
enh69335     2   97579500   97580500      1       1  150064       3.8659    5.535e-05
enh69338     2   97596800   97597800      2       1  150064        1.856     0.031724
enh69340     2   97622800   97623800      5       2  150064       1.7894     0.036779
enh69345     2   97761000   97762000      5       1  150064       2.6068      0.00457
enh69347     2   98261000   98262000      3       1  150064       2.6678    0.0038176
enh69350     2   98327000   98328000      3       1  150064       1.6724     0.047225
enh69353     2   98343700   98344700      1       1  150064       2.5057      0.00611
enh69360     2   98380300   98381300      3       2  150064        2.066     0.019413
enh69368     2   98566900   98567900      5       2  150064       2.1116     0.017362
enh69370     2   98579000   98580000      3       1  150064       1.9914      0.02322
enh69372     2   98582800   98583800      1       1  150064       2.9781      0.00145
enh69374     2   98584700   98585700      3       1  150064       2.7019    0.0034477
enh69375     2   98586200   98587200      3       1  150064       2.7269     0.003197
enh69376     2   98599000   98600000      3       2  150064       2.0159     0.021906
enh69378     2   98609000   98610000      1       1  150064       2.9188     0.001757
enh69379     2   98612900   98613900      3       1  150064       2.9854     0.001416
enh69386     2   98750500   98751500      2       1  150064       2.2184     0.013264
enh69395     2   99060200   99061200      2       1  150064        1.857     0.031655
enh69396     2   99062800   99063800      5       2  150064       2.1669     0.015122
enh69397     2   99067300   99068300      1       1  150064        1.848       0.0323
enh69404     2   99088400   99089400      5       1  150064       1.7535     0.039756
enh69408     2   99099500   99100500      1       1  150064       1.7917      0.03659
enh69409     2   99102800   99103800      5       1  150064       1.6953      0.04501
enh69412     2   99124400   99125400      3       1  150064       1.8078      0.03532
enh69414     2   99133400   99134400      1       1  150064        1.882      0.02992
enh69418     2   99222800   99223800      3       1  150064       1.6702     0.047443
enh69428     2   99409800   99410800      1       1  150064       1.8603      0.03142
enh69429     2   99422000   99423000      3       1  150064       1.7118      0.04347
enh69430     2   99449400   99450400      5       2  150064       1.7134      0.04332
enh69464     2  100252800  100253800      2       1  150064       2.3472    0.0094585
enh69466     2  100308100  100309100      2       1  150064       1.6594     0.048516
enh69467     2  100314400  100315400      5       2  150064       1.8463     0.032423
enh69468     2  100317200  100318200      2       1  150064       1.6839     0.046101
enh69470     2  100345300  100346300      4       2  150064       2.1264     0.016734
enh69472     2  100438900  100439900      4       2  150064       1.8461     0.032436
enh69475     2  100496400  100497400      1       1  150064       2.6407     0.004137
enh69487     2  101347700  101348700      3       2  150064       2.2737     0.011493
enh69488     2  101349800  101350800      7       2  150064       2.4091    0.0079954
enh69490     2  101359600  101360600      2       1  150064       1.8952      0.02903
enh69491     2  101364000  101365000      4       2  150064       2.3063     0.010548
enh69492     2  101369900  101370900      2       1  150064       1.7771     0.037778
enh69494     2  101383500  101384500      1       1  150064       2.0703      0.01921
enh69511     2  101494000  101495000      4       2  150064       1.9468     0.025777
enh69519     2  101541300  101542300      6       2  150064        1.864     0.031159
enh69542     2  101861400  101862400      2       1  150064       1.8073     0.035357
enh69543     2  101867700  101868700      3       2  150064       1.9112     0.027987
enh69549     2  101916800  101917800      5       2  150064       2.3846    0.0085493
enh69568     2  102051300  102052300      5       2  150064       1.8033     0.035667
enh69571     2  102063200  102064200      5       2  150064        1.656     0.048866
enh69645     2  102667100  102668100      1       1  150064       1.7585      0.03933
enh69651     2  102711300  102712300      2       1  150064       2.0505     0.020159
enh69652     2  102716700  102717700      3       1  150064       2.2144     0.013402
enh69654     2  102721100  102722100      7       3  150064       3.2335   0.00061138
enh69655     2  102722300  102723300      5       2  150064       3.8689   5.4669e-05
enh69656     2  102729700  102730700      4       2  150064       1.7803      0.03751
enh69658     2  102738100  102739100      5       2  150064       2.0454     0.020407
enh69660     2  102746900  102747900      1       1  150064       2.8873     0.001943
enh69665     2  102774000  102775000      3       2  150064        2.453    0.0070836
enh69689     2  103351300  103352300      2       1  150064       2.8196    0.0024038
enh69711     2  105946800  105947800      2       1  150064       1.7449     0.040499
enh69742     2  106350100  106351100      5       3  150064       1.9054     0.028365
enh69743     2  106359800  106360800      3       2  150064        1.892     0.029247
enh69747     2  106380200  106381200      7       2  150064       1.6886     0.045649
enh69814     2  108835800  108836800      3       2  150064       1.8453     0.032494
enh69821     2  108979200  108980200      2       1  150064       1.9394     0.026227
enh69824     2  109061400  109062400      2       1  150064       2.0938     0.018139
enh69827     2  109108300  109109300      1       1  150064       2.0596      0.01972
enh69844     2  109200400  109201400      6       3  150064       1.6519      0.04928
enh69848     2  109208600  109209600      3       2  150064        2.573    0.0050407
enh69853     2  109228500  109229500      1       1  150064       2.0866      0.01846
enh69855     2  109231300  109232300      5       2  150064       1.8412     0.032798
enh69861     2  109248800  109249800      1       1  150064       2.0836       0.0186
enh69932     2  110267700  110268700      3       2  150064       4.5927   2.1875e-06
enh69933     2  110271500  110272500      3       2  150064        3.763   8.3956e-05
enh69935     2  110276600  110277600      1       1  150064       2.4909     0.006371
enh69936     2  110315800  110316800      3       2  150064       4.2529   1.0551e-05
enh69937     2  110317900  110318900      2       1  150064       2.9339    0.0016739
enh69938     2  110343800  110344800      3       2  150064       3.7946   7.3937e-05
enh69939     2  110348800  110349800      3       1  150064       3.1835   0.00072763
enh69940     2  110351800  110352800      3       2  150064        3.831   6.3821e-05
enh69941     2  110354400  110355400      1       1  150064       3.9086    4.642e-05
enh69944     2  110362100  110363100      1       1  150064       2.2991      0.01075
enh69945     2  110363200  110364200      2       1  150064       4.0565   2.4907e-05
enh69946     2  110364800  110365800      3       2  150064       4.1334    1.787e-05
enh69947     2  110366300  110367300      4       2  150064       2.8395    0.0022591
enh69948     2  110367300  110368300      2       1  150064       3.2812   0.00051685
enh69949     2  110368600  110369600      4       2  150064       2.5369    0.0055916
enh69951     2  110388800  110389800      3       2  150064       3.6215   0.00014644
enh69953     2  110395300  110396300      3       1  150064        2.386    0.0085156
enh69957     2  110420400  110421400      4       2  150064       1.8359     0.033183
enh69968     2  110854800  110855800      1       1  150064       2.0367      0.02084
enh69970     2  110887800  110888800      1       1  150064       2.0152      0.02194
enh69971     2  110906800  110907800      2       1  150064        2.578    0.0049685
enh69979     2  111470600  111471600      3       1  150064       2.2963     0.010828
enh69985     2  111630800  111631800      1       1  150064       1.8392      0.03294
enh69995     2  111917300  111918300      2       1  150064       1.6564     0.048825
enh70005     2  112253000  112254000      2       1  150064       2.6208    0.0043864
enh70029     2  112676500  112677500      2       1  150064       2.1086     0.017491
enh70031     2  112703600  112704600      3       1  150064       1.7818     0.037389
enh70035     2  112732700  112733700      2       1  150064        1.863     0.031232
enh70038     2  112763600  112764600      4       2  150064       2.0325     0.021052
enh70039     2  112776900  112777900      4       2  150064       2.0047     0.022497
enh70122     2  113942200  113943200      6       2  150064       1.8165     0.034644
enh70139     2  114081000  114082000      2       1  150064       2.3221     0.010113
enh70140     2  114085200  114086200      2       1  150064        2.363    0.0090646
enh70153     2  114634600  114635600      4       2  150064       2.8604    0.0021153
enh70156     2  114650500  114651500      5       2  150064        1.947     0.025765
enh70159     2  114667500  114668500      4       2  150064       2.4829    0.0065155
enh70177     2  118871400  118872400      6       3  150064       2.8275    0.0023454
enh70181     2  118926600  118927600      3       1  150064       1.9362     0.026422
enh70185     2  119068200  119069200      3       2  150064       3.8082   6.9992e-05
enh70192     2  119495700  119496700      2       1  150064       2.5066    0.0060945
enh70255     2  120979400  120980400      1       1  150064       1.7057      0.04403
enh70257     2  120984800  120985800      1       1  150064        1.671      0.04736
enh70267     2  121049200  121050200      1       1  150064       1.8282      0.03376
enh70270     2  121125100  121126100      8       2  150064       2.2699     0.011607
enh70290     2  121368800  121369800      4       2  150064       1.8775     0.030223
enh70291     2  121370600  121371600      1       1  150064       1.7989      0.03602
enh70292     2  121372000  121373000      6       3  150064       1.7618     0.039053
enh70293     2  121377100  121378100      5       2  150064       1.8603     0.031419
enh70304     2  121497800  121498800      2       1  150064       1.8336      0.03336
enh70319     2  121551100  121552100      5       2  150064       1.6676     0.047694
enh70360     2  121954200  121955200      4       2  150064       1.6537     0.049098
enh70366     2  122060800  122061800      1       1  150064       1.8367      0.03313
enh70369     2  122120500  122121500      2       1  150064       1.8867     0.029603
enh70372     2  122229500  122230500      2       1  150064       1.6831     0.046175
enh70383     2  122277400  122278400      3       2  150064       1.7412     0.040824
enh70388     2  122290300  122291300      2       1  150064        2.287     0.011099
enh70406     2  122392600  122393600      3       2  150064       1.9142     0.027798
enh70417     2  122495000  122496000      2       1  150064       2.3082     0.010494
enh70418     2  122511700  122512700      1       1  150064       1.8269      0.03386
enh70420     2  122529600  122530600      4       2  150064       1.7308     0.041743
enh70421     2  122547800  122548800      1       1  150064       2.3516     0.009346
enh70427     2  122787400  122788400      2       1  150064       1.9835     0.023658
enh70437     2  127059600  127060600      2       1  150064       1.8946     0.029074
enh70447     2  127428200  127429200      2       1  150064       1.8366     0.033137
enh70453     2  127803000  127804000      2       1  150064       1.8029     0.035702
enh70459     2  127844500  127845500      1       1  150064       2.7431     0.003043
enh70461     2  127851400  127852400      3       1  150064       3.1673   0.00076944
enh70462     2  127854900  127855900      4       2  150064       2.2899     0.011015
enh70463     2  127859700  127860700      3       2  150064       2.8397    0.0022576
enh70466     2  127879100  127880100      1       1  150064       1.8663        0.031
enh70467     2  127885800  127886800      5       1  150064       2.0111     0.022158
enh70470     2  127903600  127904600     10       4  150064       1.7458     0.040421
enh70498     2  128222300  128223300      2       1  150064       1.7947     0.036347
enh70529     2  128612600  128613600      4       2  150064       1.6489     0.049579
enh70533     2  128786200  128787200      2       1  150064       1.7097     0.043657
enh70563     2  129145800  129146800      1       1  150064       2.2001       0.0139
enh70565     2  129153300  129154300      9       1  150064       1.9092     0.028119
enh70566     2  129165100  129166100      6       3  150064       2.2185     0.013259
enh70623     2  131114000  131115000      2       1  150064       1.7139     0.043278
enh70625     2  131131800  131132800      3       1  150064       2.1006     0.017839
enh70627     2  131149600  131150600      1       1  150064       2.1072      0.01755
enh70642     2  131654800  131655800      1       1  150064       2.1292      0.01662
enh70647     2  131799000  131800000      1       1  150064       3.4002    0.0003367
enh70648     2  131813100  131814100      1       1  150064       3.2902    0.0005006
enh70649     2  131848800  131849800      2       1  150064       2.0167     0.021865
enh70651     2  131861200  131862200      4       2  150064        3.335   0.00042656
enh70652     2  131864400  131865400      2       1  150064        2.684    0.0036368
enh70654     2  131877600  131878600      1       1  150064       3.2268    0.0006259
enh70660     2  132431200  132432200      1       1  150064       2.3222      0.01011
enh70661     2  133105400  133106400      1       1  150064       1.6687      0.04759
enh70680     2  134209300  134210300      1       1  150064       1.6985      0.04471
enh70698     2  134572300  134573300      6       2  150064       1.9247     0.027133
enh70702     2  134579000  134580000      5       2  150064       1.8196      0.03441
enh70708     2  134879800  134880800      1       1  150064        3.271    0.0005359
enh70709     2  134880600  134881600      2       1  150064       2.8151    0.0024384
enh70712     2  134889800  134890800      2       1  150064       1.8367     0.033124
enh70713     2  134894600  134895600      2       1  150064       3.6551   0.00012852
enh70714     2  134897300  134898300      1       1  150064       4.2027    1.319e-05
enh70715     2  134900100  134901100      3       2  150064       3.1516   0.00081185
enh70743     2  135011500  135012500      2       1  150064       1.9294     0.026841
enh70755     2  135164200  135165200      2       1  150064       1.9326     0.026643
enh70763     2  135663900  135664900      1       1  150064       2.5628     0.005191
enh70765     2  135674200  135675200      1       1  150064       3.0217     0.001257
enh70766     2  135678200  135679200      2       1  150064         2.09      0.01831
enh70818     2  138737600  138738600      1       1  150064        1.833       0.0334
enh70827     2  139153100  139154100      2       1  150064       3.2053   0.00067457
enh70830     2  139212900  139213900      2       1  150064       3.7605   8.4795e-05
enh70832     2  139272000  139273000      3       2  150064        2.017     0.021846
enh70840     2  139705000  139706000      3       1  150064       2.1125     0.017324
enh70876     2  144650500  144651500      2       1  150064       2.3606    0.0091229
enh70880     2  144712900  144713900      1       1  150064       2.9506     0.001586
enh70891     2  145090400  145091400      1       1  150064       3.2093    0.0006652
enh70895     2  145129800  145130800      1       1  150064       2.7902     0.002634
enh70897     2  145161100  145162100      2       1  150064       4.2078   1.2891e-05
enh70899     2  145184600  145185600      2       1  150064       3.1832   0.00072837
enh70903     2  145198200  145199200      6       3  150064       2.3436    0.0095487
enh70904     2  145201800  145202800      1       1  150064       4.3878    5.724e-06
enh70908     2  145213900  145214900      3       1  150064       4.0622   2.4309e-05
enh70920     2  145259600  145260600      1       1  150064       1.9658      0.02466
enh70936     2  145779600  145780600      3       1  150064        1.722     0.042533
enh70953     2  147631100  147632100      4       2  150064        2.644     0.004097
enh70954     2  147674300  147675300      1       1  150064       2.3878     0.008475
enh70959     2  147857600  147858600      4       1  150064       2.1164     0.017156
enh70978     2  148627000  148628000      2       1  150064       2.2105     0.013534
enh70982     2  149096000  149097000      4       2  150064       1.6975     0.044797
enh70986     2  149351900  149352900      2       1  150064       2.2922     0.010946
enh71000     2  149861900  149862900      2       1  150064       2.2215      0.01316
enh71001     2  149863000  149864000      2       1  150064       1.8528     0.031956
enh71005     2  149885600  149886600      1       1  150064       3.3161    0.0004564
enh71006     2  149905300  149906300      2       1  150064       2.0659     0.019419
enh71008     2  149915900  149916900      7       2  150064       3.4481   0.00028227
enh71021     2  150185400  150186400      3       2  150064       1.6818       0.0463
enh71038     2  150453700  150454700      3       2  150064       2.2572     0.011997
enh71039     2  150468000  150469000      1       1  150064       1.6918      0.04534
enh71047     2  150589200  150590200      8       1  150064       1.9193     0.027472
enh71062     2  150982800  150983800      2       1  150064       1.7862     0.037035
enh71071     2  151128300  151129300      1       1  150064       2.0969        0.018
enh71072     2  151143100  151144100      1       1  150064       2.3427     0.009572
enh71118     2  152365000  152366000      3       2  150064       2.0925     0.018196
enh71140     2  152919400  152920400      2       1  150064       1.8037     0.035642
enh71142     2  153023300  153024300      2       1  150064       2.3393    0.0096609
enh71144     2  153030100  153031100      2       1  150064       2.0004     0.022726
enh71145     2  153056600  153057600      2       1  150064       3.3625   0.00038614
enh71146     2  153079600  153080600      1       1  150064       2.8087     0.002487
enh71147     2  153084100  153085100      3       1  150064        2.749    0.0029893
enh71153     2  153232600  153233600      6       3  150064       2.4765    0.0066346
enh71156     2  153256800  153257800      4       2  150064       2.2953     0.010859
enh71157     2  153257500  153258500      5       2  150064       2.3631    0.0090602
enh71165     2  153277600  153278600      2       1  150064       2.4095    0.0079867
enh71167     2  153289400  153290400      1       1  150064       2.5792     0.004952
enh71175     2  153325300  153326300      1       1  150064        2.779     0.002726
enh71194     2  153468100  153469100      4       2  150064       2.1314     0.016528
enh71195     2  153479300  153480300      3       1  150064       4.3007   8.5135e-06
enh71198     2  153550800  153551800      2       1  150064        2.609    0.0045403
enh71199     2  153576900  153577900      2       1  150064        2.911    0.0018013
enh71200     2  153618300  153619300      3       2  150064       3.8899    5.015e-05
enh71203     2  153731400  153732400      6       4  150064       2.8968    0.0018852
enh71204     2  153732800  153733800      4       2  150064       3.0541    0.0011287
enh71215     2  157196800  157197800      1       1  150064       2.1873      0.01436
enh71223     2  157322100  157323100      1       1  150064       1.9991       0.0228
enh71248     2  158695200  158696200      1       1  150064       1.7127      0.04338
enh71259     2  158867500  158868500      4       2  150064       2.5703    0.0050812
enh71263     2  159251400  159252400     10       4  150064       2.3709    0.0088722
enh71266     2  159339000  159340000      5       2  150064       3.5198   0.00021596
enh71267     2  159343100  159344100      5       2  150064        2.627    0.0043076
enh71268     2  159343800  159344800      5       2  150064       3.0094    0.0013088
enh71270     2  159349600  159350600      6       2  150064       2.8574    0.0021356
enh71275     2  159358600  159359600      5       3  150064       2.8276    0.0023449
enh71279     2  159395300  159396300      2       1  150064       2.8233    0.0023768
enh71291     2  159640600  159641600      5       3  150064       2.2287     0.012918
enh71373     2  160452000  160453000      2       1  150064       2.1157     0.017185
enh71374     2  160456800  160457800      1       1  150064       2.4167     0.007832
enh71375     2  160462200  160463200      5       2  150064       2.5663    0.0051388
enh71376     2  160466500  160467500      2       1  150064       2.9439    0.0016207
enh71377     2  160468400  160469400      2       1  150064       2.9327      0.00168
enh71379     2  160473900  160474900      1       1  150064       3.6704    0.0001211
enh71380     2  160493900  160494900      8       4  150064        2.131     0.016543
enh71381     2  160540600  160541600      3       2  150064       2.6856    0.0036201
enh71382     2  160567100  160568100      5       2  150064       2.1417     0.016107
enh71387     2  160651700  160652700      1       1  150064       2.7293     0.003173
enh71400     2  160948700  160949700      9       4  150064       1.8192     0.034442
enh71404     2  161014500  161015500      5       3  150064       2.3824    0.0085991
enh71405     2  161031300  161032300      3       1  150064       2.4293     0.007563
enh71407     2  161050800  161051800      4       2  150064       1.9336     0.026579
enh71409     2  161063600  161064600      5       2  150064       2.0145     0.021981
enh71432     2  161182200  161183200      3       2  150064       1.6553     0.048932
enh71449     2  161240900  161241900      2       1  150064       1.6706       0.0474
enh71458     2  161272400  161273400      1       1  150064       2.1489      0.01582
enh71463     2  161284200  161285200      3       1  150064       3.0143    0.0012879
enh71483     2  161373000  161374000      4       2  150064       2.1235     0.016855
enh71494     2  161560200  161561200      4       2  150064       1.6628     0.048171
enh71516     2  161960400  161961400      4       2  150064       2.9174    0.0017649
enh71520     2  162018600  162019600      1       1  150064       2.3141      0.01033
enh71528     2  162885800  162886800      1       1  150064       3.3731    0.0003716
enh71559     2  164554700  164555700      1       1  150064       2.0803      0.01875
enh71613     2  165911500  165912500      3       2  150064       1.8277       0.0338
enh71618     2  166693300  166694300      3       2  150064       3.4033   0.00033287
enh71620     2  166754500  166755500      1       1  150064       2.0391      0.02072
enh71627     2  167267500  167268500      5       3  150064       1.8771      0.03025
enh71628     2  167350600  167351600      4       2  150064       3.2406   0.00059635
enh71653     2  169323100  169324100      2       1  150064       1.7044     0.044157
enh71655     2  169326800  169327800      1       1  150064       2.2774      0.01138
enh71660     2  169374800  169375800      3       1  150064       2.1259     0.016756
enh71661     2  169377700  169378700      2       1  150064       1.8727     0.030553
enh71663     2  169380300  169381300      1       1  150064       1.6585      0.04861
enh71664     2  169381400  169382400      3       1  150064       2.4077    0.0080276
enh71666     2  169385400  169386400      1       1  150064       1.8837       0.0298
enh71673     2  169425200  169426200      1       1  150064        1.768      0.03853
enh71677     2  169438000  169439000      2       1  150064       2.5969    0.0047033
enh71680     2  169456000  169457000      4       2  150064       2.0361      0.02087
enh71682     2  169470400  169471400      3       1  150064       2.2577     0.011982
enh71683     2  169471000  169472000      3       2  150064       2.6623    0.0038808
enh71684     2  169489300  169490300      5       2  150064        2.025     0.021433
enh71685     2  169491400  169492400      3       1  150064       3.4519   0.00027834
enh71686     2  169495800  169496800      3       1  150064       3.2013   0.00068399
enh71694     2  169560200  169561200      1       1  150064       2.2924      0.01094
enh71707     2  169861500  169862500      3       2  150064       2.0053     0.022463
enh71756     2  171603800  171604800      4       2  150064       1.7426     0.040698
enh71767     2  171942900  171943900      2       1  150064       2.5562    0.0052908
enh71768     2  172002900  172003900      4       2  150064       2.1514     0.015721
enh71771     2  172042400  172043400      3       2  150064       2.5819    0.0049133
enh71793     2  172567400  172568400      4       2  150064        3.045    0.0011635
enh71795     2  172619500  172620500      6       2  150064       4.4565    4.165e-06
enh71796     2  172649400  172650400      5       3  150064       4.2484   1.0764e-05
enh71797     2  172654700  172655700      2       1  150064       3.7259   9.7329e-05
enh71798     2  172663700  172664700      3       2  150064       1.9055     0.028358
enh71805     2  172865300  172866300      5       2  150064       3.2481   0.00058082
enh71808     2  172903700  172904700      5       3  150064       2.7485    0.0029934
enh71824     2  173107500  173108500      3       2  150064       2.0761     0.018944
enh71830     2  173158300  173159300      4       2  150064       2.3321    0.0098487
enh71832     2  173176200  173177200      1       1  150064       2.3977     0.008249
enh71871     2  173566300  173567300      5       2  150064       1.8953     0.029024
enh71875     2  173687800  173688800      1       1  150064       2.2274      0.01296
enh71881     2  173724000  173725000      2       1  150064       1.8378     0.033047
enh71882     2  173727200  173728200      3       2  150064       1.6726     0.047198
enh71902     2  173942900  173943900      5       2  150064       2.7521    0.0029611
enh71907     2  173971000  173972000      2       1  150064       1.8199     0.034386
enh71909     2  173988400  173989400      2       1  150064       2.2677     0.011672
enh71910     2  173991100  173992100      3       1  150064       1.6904     0.045479
enh71912     2  174000300  174001300      3       2  150064       2.9722    0.0014783
enh71913     2  174014200  174015200      4       2  150064       2.9626    0.0015253
enh71915     2  174024700  174025700      3       2  150064       1.7499     0.040064
enh71916     2  174036500  174037500      5       2  150064       3.2094     0.000665
enh71918     2  174052500  174053500      4       2  150064       2.7049    0.0034158
enh71920     2  174078200  174079200      1       1  150064        1.673      0.04716
enh71921     2  174082800  174083800      4       2  150064         1.95     0.025587
enh71934     2  174531600  174532600      3       2  150064       1.7208     0.042641
enh71935     2  174532000  174533000      2       1  150064       3.7582   8.5565e-05
enh71944     2  174805300  174806300      5       3  150064       2.2863     0.011119
enh71946     2  174812600  174813600      3       1  150064       2.0431     0.020522
enh71948     2  174823900  174824900      4       2  150064       1.6724     0.047225
enh71957     2  174871600  174872600      2       1  150064       1.6938     0.045152
enh71959     2  174875100  174876100      7       2  150064       2.7231    0.0032334
enh71961     2  174878800  174879800      2       1  150064       1.7088     0.043747
enh71963     2  174888000  174889000      4       1  150064       2.3088     0.010478
enh71964     2  174891600  174892600      2       1  150064       1.8343     0.033307
enh71965     2  174897200  174898200      2       1  150064       2.7309    0.0031579
enh71975     2  174918900  174919900      3       1  150064       2.8179    0.0024172
enh71977     2  174927000  174928000      2       1  150064       2.2485     0.012273
enh71980     2  175018900  175019900      4       2  150064       2.2904     0.010999
enh71981     2  175022300  175023300      1       1  150064       1.7323      0.04161
enh71982     2  175041300  175042300      1       1  150064       2.2454      0.01237
enh71983     2  175099000  175100000      4       2  150064       2.8976      0.00188
enh71984     2  175113600  175114600      3       2  150064       2.9971    0.0013628
enh71992     2  175396300  175397300      3       2  150064       2.0424     0.020554
enh71993     2  175400000  175401000      1       1  150064        2.639     0.004157
enh71994     2  175411100  175412100      3       2  150064       2.9867      0.00141
enh71999     2  175450500  175451500      2       1  150064        1.709     0.043724
enh72001     2  175456200  175457200      3       2  150064       1.6973     0.044824
enh72004     2  175467300  175468300      3       1  150064       2.0291     0.021226
enh72005     2  175470900  175471900      2       1  150064       2.4229     0.007698
enh72007     2  175479200  175480200      1       1  150064       1.9596      0.02502
enh72015     2  175545400  175546400      2       1  150064       2.6965    0.0035033
enh72016     2  175628700  175629700      3       2  150064       1.9024     0.028562
enh72017     2  175636500  175637500      3       1  150064       1.6477     0.049707
enh72050     2  177146000  177147000      3       2  150064       1.7434     0.040635
enh72051     2  177156100  177157100      2       1  150064       1.8023     0.035745
enh72054     2  177325600  177326600      2       1  150064       2.2756     0.011434
enh72113     2  178976200  178977200      2       1  150064       1.9619     0.024889
enh72114     2  178978200  178979200      2       1  150064       2.7261    0.0032045
enh72137     2  180293500  180294500      3       2  150064       2.6631    0.0038718
enh72138     2  180308200  180309200      6       3  150064       2.5323    0.0056657
enh72139     2  180311400  180312400      3       2  150064       3.6449   0.00013374
enh72141     2  180319700  180320700     11       4  150064       3.4448    0.0002857
enh72142     2  180324800  180325800      4       2  150064       4.9311    4.089e-07
enh72149     2  180989900  180990900      1       1  150064       3.4796    0.0002511
enh72151     2  181384500  181385500      2       1  150064       1.6957     0.044972
enh72194     2  182780800  182781800      2       1  150064       1.7826     0.037327
enh72207     2  183460400  183461400      1       1  150064       1.6867      0.04583
enh72208     2  183579300  183580300      2       1  150064       2.4001    0.0081953
enh72214     2  183813900  183814900      2       1  150064       1.8571     0.031646
enh72215     2  183874500  183875500      2       1  150064       3.0777     0.001043
enh72216     2  183895800  183896800      3       2  150064       1.6588     0.048575
enh72221     2  183990600  183991600     10       4  150064       1.8414     0.032778
enh72224     2  185510500  185511500      1       1  150064       2.1802      0.01462
enh72225     2  185550500  185551500      3       1  150064       2.4042    0.0081029
enh72242     2  187408600  187409600      2       1  150064       2.5653    0.0051545
enh72245     2  187426300  187427300      2       1  150064       1.8171     0.034598
enh72247     2  187437200  187438200      3       2  150064       1.7134     0.043323
enh72271     2  188384100  188385100      2       1  150064       1.9141     0.027805
enh72275     2  188403800  188404800      1       1  150064       1.8122      0.03498
enh72286     2  189163600  189164600      5       3  150064       2.3697     0.008902
enh72287     2  189168100  189169100      2       1  150064       2.7644    0.0028516
enh72292     2  189246500  189247500      2       1  150064       2.9245     0.001725
enh72293     2  189361000  189362000      5       2  150064       1.7413     0.040819
enh72297     2  189494100  189495100      5       2  150064       1.7189     0.042821
enh72298     2  189651300  189652300      2       1  150064       2.6071    0.0045662
enh72363     2  190433600  190434600      2       1  150064       2.1181     0.017084
enh72387     2  191211000  191212000      1       1  150064       1.6925      0.04528
enh72390     2  191220500  191221500      1       1  150064       1.7229      0.04245
enh72391     2  191223000  191224000      1       1  150064       2.4581     0.006983
enh72397     2  191365800  191366800      2       1  150064       1.9755     0.024107
enh72401     2  191400700  191401700      3       2  150064       1.7662     0.038684
enh72403     2  191435000  191436000      4       2  150064       3.0589    0.0011109
enh72405     2  191437600  191438600      1       1  150064       1.6626       0.0482
enh72407     2  191492700  191493700      2       1  150064       2.4091    0.0079953
enh72409     2  191511700  191512700      5       2  150064       1.9909     0.023245
enh72434     2  191750600  191751600      1       1  150064       1.7059      0.04401
enh72445     2  191885900  191886900      4       2  150064       2.4662    0.0068282
enh72448     2  191897000  191898000      1       1  150064       2.2945      0.01088
enh72450     2  191906200  191907200      1       1  150064       2.1558      0.01555
enh72451     2  191914800  191915800      4       1  150064       1.8149     0.034767
enh72452     2  191916400  191917400      2       1  150064       1.6677     0.047691
enh72527     2  196342900  196343900      2       1  150064       1.8873     0.029563
enh72529     2  196385500  196386500      4       2  150064       3.2693   0.00053903
enh72530     2  196397000  196398000      3       1  150064       3.3584   0.00039198
enh72531     2  196398400  196399400      4       2  150064       1.9997     0.022769
enh72532     2  196424100  196425100      3       2  150064       2.8259    0.0023575
enh72534     2  196427200  196428200      5       2  150064       2.6125    0.0044946
enh72536     2  196438800  196439800      5       3  150064       2.4217    0.0077233
enh72538     2  196465700  196466700      2       1  150064       2.4135    0.0079001
enh72544     2  196823800  196824800      2       1  150064       2.1956     0.014062
enh72546     2  196932300  196933300      6       3  150064        3.575    0.0001751
enh72548     2  196976400  196977400      2       1  150064       2.3109     0.010418
enh72549     2  196977700  196978700      3       2  150064       2.2846     0.011167
enh72550     2  196988200  196989200      1       1  150064       2.0077      0.02234
enh72567     2  197140500  197141500      3       2  150064        2.866    0.0020784
enh72568     2  197149100  197150100      1       1  150064       2.4366     0.007413
enh72569     2  197156300  197157300      3       1  150064       3.1197   0.00090516
enh72573     2  197264300  197265300      3       2  150064       1.6888     0.045631
enh72574     2  197466100  197467100      2       1  150064       2.7355    0.0031146
enh72578     2  197792600  197793600      2       1  150064       1.7068     0.043934
enh72583     2  197831600  197832600      3       1  150064       2.6391    0.0041565
enh72589     2  197962300  197963300      2       1  150064        2.217     0.013311
enh72595     2  198029200  198030200      2       1  150064       2.3458    0.0094928
enh72601     2  198113000  198114000      4       1  150064        2.435     0.007445
enh72605     2  198144100  198145100      4       1  150064       4.3624   6.4318e-06
enh72606     2  198157800  198158800      3       1  150064        5.112   1.5937e-07
enh72610     2  198243200  198244200      1       1  150064       4.7819    8.681e-07
enh72618     2  198456200  198457200      2       1  150064       4.3589   6.5374e-06
enh72619     2  198478900  198479900      1       1  150064       1.9758      0.02409
enh72620     2  198492900  198493900      3       2  150064       3.3914   0.00034772
enh72621     2  198573300  198574300      2       1  150064        4.101   2.0565e-05
enh72622     2  198668300  198669300      3       2  150064       3.9602   3.7443e-05
enh72623     2  198737600  198738600      2       1  150064       3.7759   7.9729e-05
enh72624     2  198743200  198744200      1       1  150064       5.1723    1.156e-07
enh72625     2  198753600  198754600      2       1  150064       4.2409   1.1133e-05
enh72630     2  200714600  200715600      3       2  150064        6.421   6.7675e-11
enh72631     2  200774600  200775600      1       1  150064       7.1749    3.618e-13
enh72632     2  200778000  200779000      4       2  150064       3.3334   0.00042892
enh72634     2  200787100  200788100      6       2  150064       5.9093   1.7179e-09
enh72638     2  200846900  200847900      3       2  150064        2.347    0.0094623
enh72644     2  200994500  200995500      3       1  150064        2.059     0.019747
enh72646     2  201023700  201024700      1       1  150064       6.7233    8.882e-12
enh72649     2  201123800  201124800      3       2  150064       1.6865     0.045849
enh72651     2  201164600  201165600      1       1  150064       2.5625     0.005196
enh72652     2  201167200  201168200      4       2  150064       3.7059   0.00010532
enh72654     2  201175400  201176400      2       1  150064       4.3751   6.0675e-06
enh72656     2  201179200  201180200      4       2  150064       2.2078     0.013628
enh72657     2  201180800  201181800      1       1  150064       2.5725     0.005049
enh72659     2  201184000  201185000      2       1  150064       1.8411     0.032803
enh72660     2  201186200  201187200      1       1  150064       5.3766    3.796e-08
enh72662     2  201193800  201194800      3       2  150064       3.5441   0.00019701
enh72663     2  201194200  201195200      4       2  150064       2.8612    0.0021102
enh72668     2  201215400  201216400      6       4  150064       1.7277     0.042018
enh72672     2  201221800  201222800      3       2  150064       4.1614   1.5815e-05
enh72673     2  201228500  201229500      3       1  150064       4.8698   5.5857e-07
enh72674     2  201234200  201235200      3       1  150064        5.596   1.0966e-08
enh72676     2  201238800  201239800      3       2  150064       4.0677   2.3737e-05
enh72677     2  201243500  201244500      3       2  150064       4.2893   8.9615e-06
enh72678     2  201247000  201248000      5       2  150064       4.4118   5.1248e-06
enh72684     2  201317900  201318900      4       2  150064        3.666   0.00012317
enh72685     2  201319900  201320900      1       1  150064       3.8819    5.182e-05
enh72686     2  201331300  201332300      2       1  150064       3.1014   0.00096296
enh72687     2  201334400  201335400      4       2  150064        1.808     0.035305
enh72695     2  201468400  201469400      8       3  150064       1.7009     0.044477
enh72703     2  201606200  201607200      5       2  150064       1.9379     0.026317
enh72710     2  201642100  201643100      2       1  150064        2.272     0.011543
enh72711     2  201643400  201644400      4       2  150064       2.1721     0.014923
enh72713     2  201648700  201649700      1       1  150064        2.068      0.01932
enh72748     2  202022100  202023100      3       2  150064       1.9268     0.027001
enh72752     2  202100700  202101700      4       2  150064       2.0478      0.02029
enh72753     2  202118700  202119700      7       3  150064       2.9491    0.0015935
enh72755     2  202125200  202126200      2       1  150064       2.4295    0.0075591
enh72757     2  202127100  202128100      8       4  150064       2.3391     0.009666
enh72809     2  202837800  202838800      4       2  150064       1.6501     0.049462
enh72810     2  202841700  202842700      7       1  150064       1.7439     0.040585
enh72833     2  203113400  203114400      1       1  150064       1.7039       0.0442
enh72853     2  203453100  203454100      2       1  150064       1.7147     0.043196
enh72858     2  203582800  203583800      2       1  150064       2.0271     0.021326
enh72860     2  203665600  203666600      3       2  150064       1.6577     0.048692
enh72864     2  203866800  203867800      2       1  150064       2.8747    0.0020218
enh72865     2  203877800  203878800      1       1  150064       2.9017     0.001856
enh72869     2  203927400  203928400      2       1  150064       1.9126     0.027903
enh72872     2  204104900  204105900      2       1  150064       2.6149    0.0044624
enh72875     2  204265500  204266500      3       1  150064       2.1662     0.015147
enh72877     2  204315800  204316800      2       1  150064       2.4105    0.0079651
enh72888     2  204521200  204522200      6       2  150064       1.6772     0.046752
enh72906     2  204876700  204877700      4       2  150064       1.8888     0.029457
enh72907     2  204934600  204935600      7       2  150064       1.8429     0.032672
enh72966     2  206713400  206714400      2       1  150064       2.9118    0.0017968
enh72995     2  207911200  207912200      3       2  150064       1.8611     0.031363
enh73038     2  208259100  208260100      8       4  150064       1.7264     0.042134
enh73039     2  208272500  208273500      5       3  150064       3.0851    0.0010174
enh73040     2  208331900  208332900      5       2  150064       3.0179    0.0012726
enh73042     2  208339900  208340900      3       1  150064       3.3487   0.00040597
enh73043     2  208345400  208346400      2       1  150064       2.7936    0.0026064
enh73047     2  208369400  208370400      2       1  150064       2.6081    0.0045524
enh73050     2  208398300  208399300      2       1  150064       3.6579   0.00012715
enh73054     2  208422500  208423500      1       1  150064       4.0507    2.553e-05
enh73055     2  208481500  208482500      3       1  150064       3.7659    8.296e-05
enh73058     2  208497500  208498500      1       1  150064       4.1488    1.671e-05
enh73059     2  208499500  208500500      2       1  150064       2.8392    0.0022617
enh73094     2  209007000  209008000      4       2  150064       1.6653     0.047923
enh73111     2  210479200  210480200      3       2  150064       2.1778     0.014711
enh73113     2  210506800  210507800      7       3  150064       1.7843     0.037185
enh73130     2  213641700  213642700      4       2  150064       2.0216     0.021611
enh73145     2  213837000  213838000      2       1  150064       1.6976     0.044793
enh73147     2  213839600  213840600      3       2  150064       1.9201      0.02742
enh73166     2  214505400  214506400      1       1  150064       1.9297      0.02682
enh73291     2  217075600  217076600      1       1  150064       2.3455     0.009502
enh73305     2  217342600  217343600      1       1  150064       2.8023     0.002537
enh73312     2  217404500  217405500      2       1  150064        1.993     0.023129
enh73315     2  217422300  217423300      6       3  150064       2.0651     0.019459
enh73317     2  217427400  217428400      3       2  150064       1.6557     0.048887
enh73319     2  217437800  217438800      4       2  150064       2.2594     0.011929
enh73323     2  217484700  217485700      3       2  150064       1.7135     0.043308
enh73324     2  217502000  217503000      2       1  150064       1.9028     0.028536
enh73325     2  217508300  217509300      1       1  150064        1.787      0.03697
enh73330     2  217526200  217527200      2       1  150064       1.8677     0.030903
enh73331     2  217529800  217530800      1       1  150064       2.3264     0.009999
enh73375     2  217939500  217940500     10       3  150064       1.8883     0.029496
enh73383     2  218025900  218026900      1       1  150064       2.1604      0.01537
enh73385     2  218032600  218033600      3       1  150064       1.6504     0.049426
enh73427     2  218432700  218433700      2       1  150064       1.6626     0.048194
enh73450     2  218620600  218621600      4       2  150064       1.7853     0.037103
enh73452     2  218654700  218655700      1       1  150064       2.4451      0.00724
enh73453     2  218658400  218659400      5       2  150064       1.7441      0.04057
enh73477     2  218788300  218789300      4       2  150064       1.6741     0.047052
enh73487     2  218824400  218825400      7       2  150064       1.6735     0.047116
enh73567     2  219936000  219937000      3       1  150064       1.6493     0.049548
enh73569     2  219981400  219982400      1       1  150064        2.351     0.009361
enh73571     2  220006800  220007800      2       1  150064       2.3236     0.010074
enh73572     2  220022600  220023600      1       1  150064        2.819     0.002409
enh73573     2  220024000  220025000      2       1  150064       2.6937    0.0035333
enh73574     2  220025600  220026600      2       1  150064       2.6891    0.0035818
enh73576     2  220039800  220040800      2       1  150064       3.3886   0.00035125
enh73582     2  220092000  220093000      1       1  150064        2.173      0.01489
enh73587     2  220112400  220113400      3       2  150064       1.7818     0.037392
enh73610     2  220310900  220311900      1       1  150064       2.7536     0.002947
enh73617     2  220340500  220341500      3       1  150064         2.09     0.018311
enh73631     2  220526400  220527400      2       1  150064       1.7379     0.041118
enh73646     2  220960500  220961500      6       2  150064       1.9007     0.028671
enh73673     2  222308400  222309400      4       1  150064       1.6987     0.044684
enh73681     2  222392100  222393100      2       1  150064        2.968    0.0014987
enh73682     2  222393900  222394900      1       1  150064       2.7857     0.002671
enh73683     2  222394900  222395900      4       2  150064        2.334    0.0097972
enh73685     2  222403400  222404400      1       1  150064       2.8272     0.002348
enh73687     2  222644700  222645700      4       1  150064       2.2288     0.012912
enh73721     2  223705400  223706400      5       2  150064       1.7048      0.04412
enh73725     2  223728900  223729900      2       1  150064       1.8571     0.031651
enh73771     2  224307000  224308000      1       1  150064       1.9877      0.02342
enh73774     2  224353200  224354200      1       1  150064       1.8401      0.03288
enh73775     2  224393000  224394000      6       2  150064       2.0139     0.022012
enh73780     2  224427900  224428900      1       1  150064       2.1643      0.01522
enh73834     2  224950500  224951500      2       1  150064       1.6951     0.045027
enh73842     2  225010800  225011800      2       1  150064       2.1875     0.014352
enh73847     2  225075500  225076500      4       1  150064       2.5992    0.0046721
enh73848     2  225085300  225086300      4       1  150064       2.0184     0.021775
enh73855     2  225277100  225278100      2       1  150064       3.1693   0.00076399
enh73856     2  225281200  225282200     14       2  150064       2.4258    0.0076381
enh73857     2  225304700  225305700      6       4  150064       1.8587     0.031534
enh73858     2  225349700  225350700      2       1  150064       1.9061     0.028321
enh73859     2  225381800  225382800      1       1  150064       2.3599     0.009139
enh73861     2  225384700  225385700      3       2  150064       3.6737   0.00011953
enh73865     2  225428400  225429400      3       2  150064       1.7376      0.04114
enh73866     2  225434700  225435700      1       1  150064       1.6773      0.04674
enh73867     2  225436700  225437700      4       2  150064        4.282   9.2614e-06
enh73868     2  225439800  225440800      8       3  150064        3.204   0.00067765
enh73871     2  225542900  225543900      1       1  150064       1.9343      0.02654
enh73872     2  225702000  225703000      4       2  150064         2.31     0.010443
enh73877     2  225774600  225775600      8       3  150064       1.7529     0.039808
enh73889     2  225890500  225891500      4       2  150064       1.6587     0.048585
enh73891     2  226029000  226030000      5       2  150064       1.9009     0.028658
enh73917     2  227348500  227349500      3       2  150064       2.1959      0.01405
enh73949     2  227702200  227703200      6       1  150064       1.8715     0.030641
enh73950     2  227755700  227756700      1       1  150064       1.9007      0.02867
enh73952     2  227772600  227773600      3       1  150064       2.0618     0.019612
enh73953     2  227780400  227781400      1       1  150064       2.3855     0.008527
enh73956     2  227841900  227842900      1       1  150064       1.8402      0.03287
enh73958     2  227860000  227861000      2       1  150064       1.6823     0.046252
enh73962     2  228262000  228263000      6       2  150064       2.7527    0.0029553
enh73964     2  228277000  228278000      2       1  150064        1.675     0.046971
enh73968     2  228324900  228325900      1       1  150064       2.7341     0.003128
enh73969     2  228327000  228328000      3       1  150064       2.2849     0.011159
enh73970     2  228330800  228331800      2       1  150064       2.2141     0.013412
enh73981     2  228380300  228381300      5       2  150064       2.0463     0.020364
enh73983     2  228383100  228384100      8       3  150064       2.4844    0.0064886
enh73996     2  228660700  228661700      3       1  150064       1.6964     0.044903
enh74014     2  229952500  229953500      7       3  150064       2.9977    0.0013602
enh74033     2  230644500  230645500      1       1  150064       1.7203      0.04269
enh74044     2  230845000  230846000      1       1  150064        2.353     0.009312
enh74047     2  231082000  231083000      2       1  150064       1.6688     0.047582
enh74147     2  232264200  232265200      3       2  150064       1.6577     0.048685
enh74153     2  232326200  232327200      2       1  150064       1.9244     0.027151
enh74168     2  232470200  232471200      2       1  150064       1.7846      0.03716
enh74170     2  232480400  232481400      5       2  150064       1.9978      0.02287
enh74183     2  232527400  232528400      1       1  150064       2.3914     0.008391
enh74185     2  232531800  232532800      2       1  150064       2.2746     0.011466
enh74187     2  232539100  232540100      3       1  150064       2.3143     0.010326
enh74188     2  232542100  232543100      5       3  150064       1.7949     0.036334
enh74225     2  233174400  233175400      3       2  150064       2.1342     0.016413
enh74234     2  233453100  233454100      3       1  150064       1.7228     0.042464
enh74235     2  233457500  233458500      2       1  150064        1.959     0.025056
enh74242     2  233554000  233555000      6       3  150064       4.4505   4.2842e-06
enh74244     2  233636400  233637400      2       1  150064       5.4359   2.7262e-08
enh74246     2  233643200  233644200      1       1  150064       6.6447    1.519e-11
enh74248     2  233702600  233703600      1       1  150064       3.5443    0.0001968
enh74249     2  233718100  233719100      3       2  150064       5.9004    1.813e-09
enh74250     2  233736500  233737500      2       1  150064       2.2883      0.01106
enh74251     2  233738800  233739800      4       2  150064       3.2114   0.00066041
enh74253     2  233766500  233767500      3       1  150064       4.4822   3.6942e-06
enh74254     2  233816500  233817500      1       1  150064       1.9784      0.02394
enh74255     2  233845300  233846300      6       3  150064       1.6668     0.047776
enh74258     2  233896000  233897000      1       1  150064       2.3023      0.01066
enh74259     2  233897900  233898900      4       2  150064       2.7711    0.0027936
enh74260     2  233913700  233914700      2       1  150064       2.5633    0.0051834
enh74261     2  233918500  233919500      1       1  150064       2.5708     0.005073
enh74262     2  233924000  233925000      6       2  150064       1.8414     0.032782
enh74263     2  233926100  233927100      3       1  150064       1.8984     0.028824
enh74264     2  233928000  233929000      1       1  150064       1.7135      0.04331
enh74303     2  234473600  234474600      1       1  150064       2.1638      0.01524
enh74366     2  235354500  235355500      3       1  150064       1.8716      0.03063
enh74367     2  235357500  235358500      3       1  150064        1.688      0.04571
enh74448     2  236419700  236420700      1       1  150064       2.9263     0.001715
enh74451     2  236443300  236444300      1       1  150064       1.8596      0.03147
enh74457     2  236471800  236472800      1       1  150064       2.0511      0.02013
enh74464     2  236514100  236515100      1       1  150064       1.8251      0.03399
enh74465     2  236516600  236517600      3       2  150064       1.9775     0.023993
enh74468     2  236548800  236549800      3       2  150064       2.3096     0.010454
enh74469     2  236552500  236553500      4       1  150064       1.6685     0.047606
enh74481     2  236611100  236612100      4       2  150064        1.647     0.049783
enh74484     2  236617800  236618800      8       4  150064       2.2327     0.012783
enh74488     2  236662900  236663900      1       1  150064       2.5621     0.005202
enh74490     2  236677400  236678400      2       1  150064       1.7603     0.039178
enh74495     2  236769200  236770200      4       1  150064       2.6832    0.0036462
enh74518     2  237551000  237552000      4       2  150064       2.2977     0.010791
enh74531     2  237665900  237666900      2       1  150064       1.7377     0.041129
enh74548     2  237897300  237898300      4       1  150064       1.8289     0.033704
enh74549     2  237933200  237934200      1       1  150064       1.8236      0.03411
enh74638     2  238483700  238484700      9       4  150064       1.8527     0.031962
enh74673     2  238649100  238650100      4       1  150064       1.7396     0.040963
enh74674     2  238651900  238652900      8       2  150064       1.8747     0.030416
enh74707     2  239096200  239097200      4       2  150064       2.5448    0.0054675
enh74717     2  239175800  239176800      1       1  150064       1.7618      0.03905
enh74838     2  240229400  240230400      1       1  150064        2.016       0.0219
enh74864     2  240404200  240405200      2       1  150064       2.3513    0.0093534
enh74912     2  241331500  241332500      6       2  150064       2.6522    0.0039981
enh74913     2  241334900  241335900      3       1  150064       2.7269    0.0031963
enh74914     2  241337300  241338300      3       2  150064       1.6947     0.045066
enh74916     2  241366000  241367000      7       1  150064       2.8893    0.0019302
enh74955     2  241948100  241949100      4       2  150064       1.9416     0.026094
enh74974     2  242251300  242252300      3       2  150064        1.831     0.033553
enh74987     2  242325300  242326300      4       2  150064         2.11     0.017428
enh74988     2  242330000  242331000      1       1  150064       2.6614     0.003891
enh74990     2  242350200  242351200      5       3  150064       2.7348    0.0031213
enh75005     2  242574200  242575200      3       2  150064       1.8432     0.032647
enh75006     2  242578500  242579500      3       1  150064       2.3244     0.010052
enh75007     2  242579800  242580800      3       1  150064       2.1179      0.01709
enh75009     2  242604600  242605600      3       1  150064       2.1349     0.016386
enh75022     2  242820100  242821100      2       1  150064       1.9287     0.026884
enh75029     2  242841900  242842900      7       3  150064       1.6592     0.048538
enh75062     3    4575000    4576000      4       2  150064       1.7319     0.041649
enh75087     3    4890600    4891600      3       1  150064       2.2764     0.011412
enh75088     3    4892600    4893600      3       1  150064       2.0081     0.022316
enh75089     3    4894700    4895700      1       1  150064       2.3182      0.01022
enh75118     3    5259500    5260500      7       2  150064       1.7606     0.039154
enh75192     3    9032300    9033300      1       1  150064       2.4414     0.007316
enh75193     3    9038400    9039400      1       1  150064       2.5868     0.004843
enh75195     3    9069400    9070400      7       3  150064        2.941    0.0016359
enh75203     3    9175300    9176300      2       1  150064       1.9232     0.027225
enh75204     3    9183100    9184100      1       1  150064       2.2035      0.01378
enh75224     3    9426100    9427100      4       2  150064       1.9915     0.023214
enh75225     3    9435800    9436800      4       2  150064       1.7764     0.037835
enh75228     3    9450900    9451900      2       1  150064       1.6539      0.04907
enh75231     3    9462400    9463400      2       1  150064       2.5539    0.0053266
enh75232     3    9463600    9464600      4       2  150064       2.7018    0.0034483
enh75233     3    9465100    9466100      2       1  150064       1.9569     0.025179
enh75239     3    9757500    9758500      4       2  150064       1.8084     0.035269
enh75256     3    9908200    9909200      4       2  150064       2.7089    0.0033755
enh75312     3   10593300   10594300      3       1  150064       2.2016     0.013848
enh75314     3   10813200   10814200      1       1  150064        1.869      0.03081
enh75316     3   10840000   10841000      6       2  150064       2.2964     0.010825
enh75317     3   10845600   10846600      5       2  150064       2.8247    0.0023663
enh75322     3   10987800   10988800      4       1  150064       1.7726     0.038149
enh75363     3   11426800   11427800      2       1  150064       1.8283     0.033751
enh75365     3   11433300   11434300      2       1  150064       1.8042     0.035598
enh75381     3   11586600   11587600      1       1  150064       1.7357      0.04131
enh75386     3   11603300   11604300      1       1  150064       2.5596     0.005239
enh75387     3   11608800   11609800      3       1  150064       1.9176      0.02758
enh75406     3   11664200   11665200      4       2  150064       2.0189     0.021748
enh75411     3   11680900   11681900      4       2  150064        2.301     0.010695
enh75413     3   11685400   11686400      1       1  150064       4.0817    2.235e-05
enh75414     3   11702100   11703100      3       1  150064       2.5495    0.0053936
enh75415     3   11702900   11703900      2       1  150064       3.0804    0.0010335
enh75428     3   11806200   11807200      4       2  150064       2.6584    0.0039256
enh75436     3   11886100   11887100      7       1  150064       2.3975    0.0082534
enh75437     3   12185300   12186300      3       2  150064       2.8109    0.0024698
enh75438     3   12189000   12190000      5       2  150064        2.336    0.0097454
enh75439     3   12197000   12198000      5       2  150064       2.1735      0.01487
enh75447     3   12237800   12238800      2       1  150064       2.4575    0.0069958
enh75452     3   12294700   12295700      2       1  150064        2.169     0.015043
enh75460     3   12462800   12463800      3       1  150064       2.1853     0.014434
enh75464     3   12485900   12486900      2       1  150064       2.7152    0.0033119
enh75466     3   12503400   12504400      4       2  150064       1.9011     0.028642
enh75468     3   12512300   12513300      3       2  150064       2.5137    0.0059735
enh75469     3   12514200   12515200      2       1  150064       2.5823    0.0049066
enh75470     3   12517100   12518100      1       1  150064       1.8931      0.02917
enh75472     3   12521000   12522000      3       1  150064       2.2586     0.011955
enh75473     3   12524500   12525500      3       1  150064       1.9132     0.027863
enh75476     3   12549100   12550100      2       1  150064       1.8333     0.033382
enh75477     3   12550600   12551600      3       2  150064       2.4692    0.0067705
enh75479     3   12600900   12601900      2       1  150064       2.4381    0.0073824
enh75480     3   12603100   12604100      1       1  150064       2.2235      0.01309
enh75481     3   12604300   12605300      1       1  150064       2.5015     0.006183
enh75484     3   12629200   12630200      3       2  150064       1.8033     0.035667
enh75485     3   12663500   12664500      2       1  150064       1.8685     0.030845
enh75490     3   12719100   12720100      3       2  150064       2.2295     0.012889
enh75495     3   12761000   12762000      2       1  150064       1.7552      0.03961
enh75496     3   12771800   12772800      2       1  150064        1.709     0.043726
enh75498     3   12794100   12795100      2       1  150064       1.9313      0.02672
enh75515     3   12960800   12961800      3       2  150064       2.0383     0.020759
enh75528     3   13026300   13027300      4       1  150064       1.7152     0.043158
enh75529     3   13027800   13028800      3       1  150064        2.488    0.0064226
enh75531     3   13036500   13037500      5       2  150064       1.7541     0.039707
enh75540     3   13088100   13089100      5       1  150064       2.6757    0.0037292
enh75554     3   13420400   13421400      4       1  150064       2.1205     0.016981
enh75556     3   13493600   13494600      4       2  150064       1.8773     0.030239
enh75600     3   13890000   13891000      6       3  150064       1.6731      0.04715
enh75622     3   14212200   14213200      2       1  150064       2.0244     0.021464
enh75623     3   14216400   14217400      1       1  150064       2.1846      0.01446
enh75647     3   14418900   14419900     10       2  150064       2.5294    0.0057131
enh75651     3   14442800   14443800      1       1  150064       1.7653      0.03876
enh75673     3   14550300   14551300      5       3  150064       1.7129     0.043363
enh75674     3   14565100   14566100      4       1  150064       1.8517     0.032034
enh75676     3   14567300   14568300      5       2  150064       2.0117     0.022128
enh75687     3   14877100   14878100      7       2  150064       2.9321    0.0016834
enh75691     3   14962300   14963300      2       1  150064       2.6052    0.0045911
enh75755     3   15767400   15768400      8       3  150064       1.7564     0.039512
enh75776     3   16017700   16018700      4       1  150064       2.2246     0.013055
enh75778     3   16067900   16068900      5       2  150064       1.9105     0.028031
enh75792     3   16144500   16145500      4       2  150064       1.6756     0.046913
enh75810     3   16353300   16354300      3       1  150064       1.7802      0.03752
enh75822     3   16440500   16441500      4       2  150064       1.7076     0.043859
enh75847     3   16729200   16730200      4       2  150064        2.127     0.016711
enh75848     3   16730400   16731400      5       3  150064        2.234     0.012743
enh75852     3   16756700   16757700      7       3  150064       1.6755     0.046919
enh75853     3   16769600   16770600      5       2  150064       1.6591     0.048548
enh75855     3   16827100   16828100     10       1  150064       2.6021    0.0046321
enh75856     3   16840600   16841600      5       1  150064        2.695    0.0035195
enh75857     3   16878800   16879800      2       1  150064       2.6737    0.0037508
enh75858     3   16879800   16880800      1       1  150064       1.8239      0.03408
enh75860     3   16890800   16891800      5       3  150064       1.8073     0.035355
enh75862     3   16923800   16924800      4       2  150064       1.9248     0.027124
enh75867     3   16948400   16949400      3       2  150064       1.6755      0.04692
enh75869     3   16958400   16959400      4       1  150064       3.3791   0.00036362
enh75871     3   17072300   17073300      5       2  150064       1.8184     0.034503
enh75872     3   17080300   17081300      2       1  150064       2.3698    0.0088991
enh75873     3   17081400   17082400      2       1  150064       2.2629      0.01182
enh75875     3   17236900   17237900      2       1  150064       3.8841   5.1359e-05
enh75877     3   17673200   17674200      4       2  150064       3.1895   0.00071251
enh75879     3   17761600   17762600      3       2  150064       4.3116   8.1024e-06
enh75880     3   17780600   17781600      3       1  150064       4.7586    9.748e-07
enh75881     3   17784600   17785600      5       1  150064       2.6322    0.0042412
enh75882     3   17790400   17791400      1       1  150064       3.0272     0.001234
enh75883     3   17851800   17852800      2       1  150064       4.1243   1.8593e-05
enh75885     3   17874800   17875800      1       1  150064       4.6799    1.435e-06
enh75890     3   18173400   18174400      1       1  150064       2.7285     0.003181
enh75898     3   18910400   18911400      1       1  150064       3.3343    0.0004276
enh75902     3   19929900   19930900      6       2  150064        1.725     0.042268
enh75905     3   19990800   19991800      6       3  150064       2.0977     0.017964
enh75932     3   21961200   21962200     20       3  150064       2.2828     0.011221
enh75961     3   23769900   23770900      1       1  150064       1.8874      0.02955
enh75973     3   23852800   23853800      4       2  150064       3.4433    0.0002873
enh75989     3   23988700   23989700      6       3  150064       1.8885     0.029481
enh75997     3   24089000   24090000      3       2  150064       2.9405    0.0016382
enh75999     3   24142700   24143700      9       2  150064       3.6363   0.00013831
enh76000     3   24160600   24161600      1       1  150064       3.2787    0.0005214
enh76001     3   24164700   24165700      2       1  150064       3.1042   0.00095385
enh76002     3   24169300   24170300      4       2  150064       3.6972   0.00010899
enh76003     3   24176300   24177300      5       3  150064       2.4505    0.0071332
enh76005     3   24179100   24180100      1       1  150064       2.9301     0.001694
enh76006     3   24192100   24193100      5       2  150064        1.773     0.038113
enh76009     3   24226900   24227900      4       2  150064       2.5787    0.0049592
enh76010     3   24254000   24255000      6       3  150064       3.1199   0.00090454
enh76032     3   24546600   24547600      3       1  150064       2.4547    0.0070493
enh76049     3   25334500   25335500      7       3  150064       1.9066     0.028284
enh76066     3   25766000   25767000      1       1  150064       1.9928      0.02314
enh76067     3   25823000   25824000      2       1  150064       1.8144      0.03481
enh76129     3   29422500   29423500      4       2  150064        2.067     0.019368
enh76131     3   29471800   29472800      4       2  150064       2.0827     0.018637
enh76133     3   29482100   29483100      8       4  150064       1.9267     0.027011
enh76134     3   29494700   29495700      4       2  150064       2.8451    0.0022197
enh76135     3   29555800   29556800      5       1  150064       1.6813     0.046351
enh76137     3   29684100   29685100      1       1  150064       2.0431      0.02052
enh76138     3   29724400   29725400      4       2  150064       1.8435     0.032628
enh76139     3   29735900   29736900      4       1  150064       2.4144    0.0078807
enh76140     3   29800100   29801100      2       1  150064       3.1553   0.00080157
enh76141     3   30124000   30125000     10       3  150064       2.2394     0.012565
enh76145     3   30304600   30305600      3       1  150064       2.5268    0.0057558
enh76146     3   30323100   30324100      4       2  150064       2.1016     0.017794
enh76147     3   30327000   30328000      5       3  150064       2.5083    0.0060659
enh76149     3   30331600   30332600      5       2  150064       2.7368     0.003102
enh76150     3   30360900   30361900      4       2  150064       2.3234     0.010079
enh76151     3   30373700   30374700      3       2  150064        2.272     0.011544
enh76154     3   30385600   30386600      1       1  150064       1.7551      0.03962
enh76156     3   30391100   30392100      5       2  150064       2.0295     0.021205
enh76164     3   30514800   30515800      3       2  150064       1.7238     0.042375
enh76197     3   30706000   30707000      2       1  150064       2.5237    0.0058069
enh76215     3   31143800   31144800      3       1  150064       1.6644     0.048016
enh76229     3   31403000   31404000      3       1  150064       1.9055     0.028356
enh76230     3   31406400   31407400      3       1  150064       2.1956     0.014059
enh76232     3   31464500   31465500      2       1  150064       2.0171     0.021844
enh76233     3   31486100   31487100      8       3  150064       2.5083    0.0060658
enh76238     3   31588800   31589800      2       1  150064       2.6997    0.0034698
enh76241     3   31675400   31676400      2       1  150064       2.6739    0.0037483
enh76242     3   31710000   31711000      1       1  150064       1.7283      0.04197
enh76243     3   31719300   31720300      4       2  150064       2.1849     0.014448
enh76270     3   31976200   31977200      4       2  150064       2.6016    0.0046399
enh76271     3   31978200   31979200      7       3  150064       1.8503     0.032132
enh76277     3   32005000   32006000      4       2  150064       2.6042    0.0046042
enh76279     3   32019400   32020400      6       4  150064       2.6646    0.0038545
enh76280     3   32059600   32060600      1       1  150064       3.1554    0.0008015
enh76293     3   32352600   32353600      4       2  150064       2.1792     0.014659
enh76330     3   32878700   32879700      1       1  150064       2.6183     0.004418
enh76351     3   33318000   33319000      2       1  150064       2.6051    0.0045928
enh76354     3   33401400   33402400      1       1  150064       2.2253      0.01303
enh76355     3   33413800   33414800      1       1  150064       3.0412     0.001178
enh76356     3   33419000   33420000      1       1  150064       2.8652     0.002084
enh76358     3   33467900   33468900      2       1  150064       3.1168   0.00091427
enh76359     3   33469300   33470300      4       2  150064       3.2991   0.00048502
enh76360     3   33472800   33473800      2       1  150064       3.1439   0.00083346
enh76361     3   33474800   33475800      7       3  150064         2.96    0.0015383
enh76363     3   33478200   33479200      5       2  150064       3.1502   0.00081588
enh76364     3   33482900   33483900      4       2  150064        2.267     0.011695
enh76406     3   36949800   36950800      1       1  150064       2.8166     0.002427
enh76409     3   36978900   36979900      2       1  150064       2.9465    0.0016072
enh76411     3   37006600   37007600      4       2  150064       2.6997    0.0034697
enh76412     3   37010800   37011800      2       1  150064       2.8671     0.002071
enh76414     3   37035800   37036800      3       2  150064       3.0748    0.0010533
enh76415     3   37096400   37097400      2       1  150064       2.1367     0.016313
enh76421     3   37180700   37181700      2       1  150064       2.7607    0.0028837
enh76422     3   37186800   37187800      3       1  150064       2.7523    0.0029586
enh76423     3   37204500   37205500      3       1  150064       3.0441    0.0011669
enh76426     3   37224100   37225100      2       1  150064       2.8594    0.0021222
enh76427     3   37239200   37240200      2       1  150064       2.1644     0.015216
enh76430     3   37254400   37255400      2       1  150064       2.1823     0.014545
enh76433     3   37270000   37271000      4       2  150064       2.0826     0.018644
enh76438     3   37328800   37329800      4       2  150064       1.8577     0.031607
enh76439     3   37332400   37333400      3       1  150064       1.8887     0.029469
enh76444     3   37552600   37553600      2       1  150064       2.0508     0.020145
enh76449     3   37694100   37695100      4       1  150064       1.8654     0.031064
enh76450     3   37709800   37710800      1       1  150064       2.3815      0.00862
enh76457     3   37894200   37895200      1       1  150064       3.1088    0.0009394
enh76461     3   37906900   37907900      2       1  150064        2.173     0.014889
enh76462     3   37914100   37915100      3       1  150064       1.7617     0.039061
enh76466     3   37944900   37945900      3       1  150064       3.8725   5.3871e-05
enh76468     3   37950500   37951500      2       1  150064       3.6389   0.00013692
enh76469     3   37953400   37954400      3       1  150064       3.1709   0.00075984
enh76470     3   37959400   37960400      5       3  150064       2.6845     0.003632
enh76472     3   37963800   37964800      2       1  150064       3.6835     0.000115
enh76473     3   37966000   37967000      6       2  150064       2.8963    0.0018881
enh76474     3   37972300   37973300      4       2  150064       2.4987    0.0062324
enh76475     3   37973700   37974700      7       3  150064       3.9796   3.4522e-05
enh76476     3   37977500   37978500      2       1  150064       3.6058    0.0001556
enh76478     3   37991100   37992100      2       1  150064       2.6342    0.0042167
enh76483     3   38015400   38016400      2       1  150064       1.8799     0.030058
enh76484     3   38016000   38017000      3       2  150064       1.6536     0.049107
enh76490     3   38038100   38039100      4       2  150064       1.6572     0.048739
enh76521     3   38494000   38495000      3       1  150064       3.1473   0.00082402
enh76522     3   38497500   38498500      4       1  150064       3.1134   0.00092479
enh76525     3   38501900   38502900      1       1  150064       3.2383    0.0006013
enh76526     3   38513800   38514800      2       1  150064       3.2491    0.0005789
enh76527     3   38560200   38561200      4       1  150064       2.7906    0.0026303
enh76536     3   39027700   39028700      4       2  150064       1.9944     0.023056
enh76543     3   39149600   39150600      8       4  150064       2.0115     0.022138
enh76602     3   40732300   40733300      3       1  150064       1.8355     0.033214
enh76617     3   41038000   41039000      1       1  150064       1.6922       0.0453
enh76699     3   42190700   42191700      1       1  150064       3.0188     0.001269
enh76702     3   42201700   42202700      2       1  150064       1.8176     0.034561
enh76703     3   42202600   42203600      1       1  150064       1.7506      0.04001
enh76704     3   42205700   42206700      2       1  150064       1.7237     0.042378
enh76707     3   42216500   42217500      3       2  150064       1.8534     0.031911
enh76708     3   42217500   42218500      3       2  150064       2.5686    0.0051049
enh76709     3   42220400   42221400      5       2  150064       2.7289    0.0031772
enh76710     3   42223800   42224800      4       2  150064       2.5312    0.0056837
enh76711     3   42233900   42234900      6       2  150064       2.4974    0.0062562
enh76717     3   42417500   42418500      5       2  150064       2.4807    0.0065562
enh76749     3   42742700   42743700      2       1  150064       1.9889     0.023356
enh76797     3   43332900   43333900      1       1  150064       2.1077      0.01753
enh76802     3   43358800   43359800      2       1  150064       1.7782     0.037685
enh76803     3   43367600   43368600      2       1  150064       2.3507    0.0093685
enh76806     3   43405100   43406100      4       2  150064       1.9069     0.028268
enh76816     3   43680000   43681000      1       1  150064       1.7368      0.04121
enh76820     3   43737500   43738500      2       1  150064        3.346   0.00040994
enh76823     3   43778400   43779400      1       1  150064       3.6714    0.0001206
enh76825     3   43794900   43795900      6       3  150064       2.9572    0.0015522
enh76826     3   43800200   43801200      2       1  150064       2.1932     0.014145
enh76828     3   43811700   43812700      1       1  150064       1.6469      0.04979
enh76832     3   43905600   43906600      2       1  150064       2.2286     0.012919
enh76838     3   44067400   44068400      4       2  150064       1.8273      0.03383
enh76839     3   44074400   44075400      4       2  150064       3.4354   0.00029589
enh76840     3   44075700   44076700      3       1  150064       4.1912   1.3876e-05
enh76845     3   44110500   44111500      3       2  150064       1.8397     0.032907
enh76851     3   44240100   44241100      4       2  150064       2.1694     0.015025
enh76856     3   44400600   44401600      2       1  150064       2.9193    0.0017543
enh76862     3   44597300   44598300      1       1  150064       3.0287     0.001228
enh76867     3   44727000   44728000      5       3  150064       1.6802     0.046456
enh76923     3   45180500   45181500      6       3  150064         2.03      0.02118
enh77046     3   46615900   46616900      2       1  150064        1.924     0.027176
enh77136     3   47824200   47825200      2       1  150064       1.6567     0.048795
enh77139     3   47865400   47866400      1       1  150064       2.3659     0.008992
enh77142     3   47932200   47933200      1       1  150064       1.9288      0.02688
enh77158     3   48118200   48119200      1       1  150064        1.742      0.04075
enh77163     3   48131100   48132100      1       1  150064       1.7805       0.0375
enh77164     3   48160200   48161200      1       1  150064       1.8275      0.03381
enh77165     3   48166400   48167400      1       1  150064       1.8551      0.03179
enh77169     3   48192900   48193900      5       1  150064       2.0903     0.018296
enh77172     3   48235800   48236800      1       1  150064       2.3208      0.01015
enh77175     3   48273900   48274900      2       1  150064       2.8184    0.0024135
enh77176     3   48281600   48282600      3       1  150064       2.1688     0.015048
enh77182     3   48343400   48344400      4       1  150064        1.983     0.023681
enh77183     3   48344000   48345000      1       1  150064       2.0513      0.02012
enh77184     3   48359600   48360600      4       2  150064       1.6613     0.048328
enh77185     3   48372500   48373500      4       1  150064       2.0179     0.021798
enh77186     3   48374000   48375000      4       1  150064        2.133     0.016464
enh77187     3   48387900   48388900      4       2  150064       2.1219     0.016921
enh77188     3   48411000   48412000      2       1  150064       2.1355     0.016358
enh77222     3   48670600   48671600      2       1  150064       2.3217     0.010125
enh77226     3   48720300   48721300      2       1  150064       1.9742      0.02418
enh77227     3   48724100   48725100      2       1  150064       2.5576    0.0052695
enh77228     3   48730900   48731900      2       1  150064       1.7726      0.03815
enh77229     3   48733300   48734300      2       1  150064       1.9281     0.026919
enh77230     3   48745900   48746900      2       1  150064       1.6997     0.044593
enh77231     3   48749000   48750000      3       1  150064       2.1913     0.014217
enh77232     3   48754800   48755800      1       1  150064       2.1125      0.01732
enh77237     3   48863700   48864700      1       1  150064        1.765      0.03878
enh77248     3   49035200   49036200      2       1  150064       1.8258     0.033942
enh77258     3   49135800   49136800      1       1  150064       1.9164      0.02766
enh77272     3   49275700   49276700      5       2  150064       1.7737     0.038055
enh77277     3   49303600   49304600      2       1  150064       1.8698     0.030754
enh77281     3   49334500   49335500      4       2  150064       1.8961     0.028972
enh77283     3   49378600   49379600      3       1  150064       1.7785     0.037657
enh77290     3   49414700   49415700      3       2  150064       1.8462     0.032433
enh77293     3   49425200   49426200      1       1  150064       2.3171      0.01025
enh77296     3   49437500   49438500      5       2  150064       2.2242     0.013066
enh77299     3   49458200   49459200      3       1  150064       2.0506     0.020151
enh77301     3   49465400   49466400      2       1  150064       2.3632    0.0090586
enh77302     3   49467200   49468200      1       1  150064        2.313      0.01036
enh77305     3   49501300   49502300      1       1  150064       2.0606      0.01967
enh77313     3   49556200   49557200      2       1  150064       1.8477     0.032325
enh77332     3   49744200   49745200      3       1  150064       1.7334     0.041516
enh77336     3   49812400   49813400      5       2  150064        2.294     0.010895
enh77340     3   49836600   49837600      1       1  150064       1.7144      0.04323
enh77341     3   49843700   49844700      1       1  150064       2.0166      0.02187
enh77344     3   49876600   49877600      1       1  150064       1.9625      0.02485
enh77346     3   49936000   49937000      3       1  150064       3.0127    0.0012948
enh77347     3   49937900   49938900      1       1  150064       2.8215      0.00239
enh77348     3   49942200   49943200      1       1  150064       2.0164      0.02188
enh77351     3   49961800   49962800      1       1  150064       2.1409      0.01614
enh77352     3   49965200   49966200      3       2  150064       1.7315      0.04168
enh77353     3   49967700   49968700      1       1  150064       3.0538      0.00113
enh77354     3   49976600   49977600      2       1  150064       1.7141     0.043251
enh77356     3   49997100   49998100      2       1  150064       2.9361    0.0016618
enh77357     3   50002800   50003800      6       2  150064       3.1869   0.00071901
enh77358     3   50003700   50004700      1       1  150064       3.0519     0.001137
enh77359     3   50010300   50011300      2       1  150064       2.5611    0.0052175
enh77360     3   50046000   50047000      4       2  150064       2.4466    0.0072101
enh77361     3   50159000   50160000      3       2  150064       2.9354    0.0016657
enh77362     3   50162100   50163100      1       1  150064       2.7576     0.002911
enh77366     3   50196900   50197900      2       1  150064       2.4213    0.0077316
enh77368     3   50202300   50203300      4       2  150064       2.9186    0.0017583
enh77370     3   50207200   50208200      3       2  150064       1.7141     0.043258
enh77389     3   50288200   50289200      2       1  150064       2.1402     0.016169
enh77390     3   50291400   50292400      4       2  150064       3.2288   0.00062158
enh77457     3   51426200   51427200      1       1  150064        2.068      0.01932
enh77462     3   51535500   51536500      1       1  150064       2.2004      0.01389
enh77468     3   51655400   51656400      3       1  150064       1.8953     0.029025
enh77504     3   52123200   52124200      1       1  150064        1.723      0.04244
enh77508     3   52143000   52144000      3       1  150064       2.0685     0.019296
enh77516     3   52205500   52206500      1       1  150064       2.2203       0.0132
enh77519     3   52223100   52224100      1       1  150064       3.4801    0.0002506
enh77521     3   52228000   52229000      3       1  150064       3.6779    0.0001176
enh77522     3   52230000   52231000      2       1  150064       3.5017   0.00023113
enh77523     3   52236100   52237100      1       1  150064        3.771    8.131e-05
enh77524     3   52238200   52239200      2       1  150064       3.7873   7.6159e-05
enh77526     3   52252300   52253300      2       1  150064       3.3917   0.00034733
enh77527     3   52255800   52256800      1       1  150064       4.1248    1.855e-05
enh77528     3   52259600   52260600      1       1  150064       3.0852     0.001017
enh77533     3   52287300   52288300      1       1  150064       5.6654    7.336e-09
enh77534     3   52305300   52306300      3       2  150064        4.546   2.7339e-06
enh77541     3   52338800   52339800      2       1  150064       4.7148   1.2099e-06
enh77542     3   52340900   52341900      2       1  150064       4.0216   2.8898e-05
enh77544     3   52347600   52348600      2       1  150064       2.8812     0.001981
enh77548     3   52401900   52402900      2       1  150064       3.8245   6.5506e-05
enh77549     3   52407000   52408000      6       3  150064       2.9819    0.0014321
enh77562     3   52491100   52492100      3       2  150064       3.2098   0.00066409
enh77570     3   52531800   52532800      2       1  150064       2.9165    0.0017697
enh77571     3   52532800   52533800      1       1  150064       3.1157    0.0009176
enh77572     3   52540300   52541300      3       1  150064       5.1232   1.5019e-07
enh77574     3   52559600   52560600      2       1  150064       4.4057   5.2729e-06
enh77575     3   52564400   52565400      3       1  150064       3.3555   0.00039616
enh77577     3   52572100   52573100      3       1  150064       3.9099   4.6163e-05
enh77578     3   52572900   52573900      4       2  150064       4.1864   1.4171e-05
enh77579     3   52682900   52683900      3       1  150064       4.8901   5.0391e-07
enh77583     3   52717600   52718600      2       1  150064       4.4416   4.4639e-06
enh77584     3   52737300   52738300      2       1  150064        3.823   6.5922e-05
enh77585     3   52741400   52742400      1       1  150064       3.4679    0.0002623
enh77586     3   52748400   52749400      2       1  150064       4.2773   9.4603e-06
enh77587     3   52803000   52804000      1       1  150064       5.0609    2.086e-07
enh77590     3   52828300   52829300      1       1  150064       5.0643    2.049e-07
enh77593     3   52869200   52870200      3       2  150064       5.6433   8.3402e-09
enh77594     3   52876600   52877600      2       1  150064       2.7217    0.0032474
enh77595     3   52878400   52879400      1       1  150064       5.6423    8.392e-09
enh77596     3   52907300   52908300      1       1  150064       5.8086    3.149e-09
enh77597     3   52925300   52926300      1       1  150064       4.9932    2.969e-07
enh77598     3   52927600   52928600      3       1  150064       5.1139   1.5783e-07
enh77599     3   52931800   52932800      2       1  150064        4.483   3.6795e-06
enh77600     3   53011800   53012800      1       1  150064       3.0183     0.001271
enh77602     3   53033100   53034100      2       1  150064        4.319   7.8361e-06
enh77605     3   53072600   53073600      1       1  150064       2.8509      0.00218
enh77606     3   53074100   53075100      3       1  150064        3.124   0.00089216
enh77607     3   53105500   53106500      2       1  150064       2.1692     0.015032
enh77615     3   53174700   53175700      2       1  150064       4.8257   6.9761e-07
enh77625     3   53257100   53258100      5       2  150064       2.1129     0.017306
enh77626     3   53269900   53270900     10       2  150064       2.4965    0.0062713
enh77627     3   53272800   53273800      6       2  150064       4.0008   3.1567e-05
enh77628     3   53277000   53278000      8       2  150064       2.1801     0.014625
enh77631     3   53289900   53290900      4       2  150064       2.6459    0.0040737
enh77632     3   53293200   53294200      3       1  150064        3.754   8.7031e-05
enh77634     3   53298500   53299500      1       1  150064       3.9283    4.277e-05
enh77635     3   53301600   53302600      3       1  150064        2.152       0.0157
enh77637     3   53361800   53362800      6       2  150064       3.6342   0.00013943
enh77638     3   53384700   53385700      2       1  150064       3.3363    0.0004245
enh77639     3   53512500   53513500      2       1  150064       3.2651   0.00054707
enh77652     3   53923600   53924600      2       1  150064       1.9728     0.024257
enh77654     3   54030100   54031100      1       1  150064       2.7552     0.002933
enh77656     3   54076000   54077000      2       1  150064       2.3845    0.0085516
enh77661     3   54817800   54818800      2       1  150064       1.7385      0.04106
enh77680     3   55099600   55100600      4       2  150064       1.6456     0.049924
enh77698     3   55450100   55451100      2       1  150064       1.9065     0.028296
enh77738     3   56712400   56713400      4       2  150064       1.9439     0.025955
enh77739     3   56713600   56714600      4       1  150064       2.3096     0.010455
enh77761     3   56857500   56858500      5       2  150064        1.917     0.027618
enh77762     3   56870800   56871800      5       2  150064       3.0119    0.0012982
enh77763     3   56873600   56874600      3       1  150064       2.7889    0.0026446
enh77764     3   56879400   56880400      1       1  150064       2.1635      0.01525
enh77768     3   56889600   56890600      2       1  150064         1.66     0.048452
enh77840     3   57790700   57791700      1       1  150064       1.9956      0.02299
enh77896     3   58149900   58150900      2       1  150064       1.8904      0.02935
enh77912     3   58282000   58283000      9       2  150064       2.0846     0.018554
enh77916     3   58320500   58321500      4       2  150064       2.4596    0.0069542
enh77920     3   58337400   58338400      2       1  150064       1.8801     0.030046
enh77922     3   58369700   58370700      4       1  150064       2.1043     0.017677
enh77923     3   58372900   58373900      4       1  150064       2.3439    0.0095415
enh77925     3   58389700   58390700      4       1  150064       2.2947     0.010874
enh77926     3   58399800   58400800      2       1  150064       1.8105     0.035106
enh77927     3   58405100   58406100      8       2  150064       2.2777     0.011373
enh77928     3   58417700   58418700      2       1  150064       2.2582     0.011967
enh77929     3   58420100   58421100      6       3  150064       1.8137     0.034862
enh77932     3   58452600   58453600      3       1  150064       1.7138     0.043285
enh77933     3   58456300   58457300      2       1  150064       2.2212     0.013169
enh77975     3   59411500   59412500     10       3  150064        1.937     0.026374
enh77976     3   59436900   59437900     10       2  150064        1.829     0.033697
enh77980     3   59553300   59554300      1       1  150064       2.2168      0.01332
enh77990     3   60049800   60050800      8       2  150064       2.0379     0.020781
enh77998     3   61235400   61236400      1       1  150064       2.0873      0.01843
enh78027     3   61833700   61834700      3       1  150064       2.2755     0.011438
enh78052     3   62672300   62673300      5       3  150064       1.7454     0.040457
enh78059     3   63748400   63749400      6       3  150064       3.8611    5.644e-05
enh78060     3   63778900   63779900      3       2  150064       1.8992     0.028766
enh78061     3   63781000   63782000      3       1  150064       2.7447    0.0030285
enh78065     3   63856200   63857200      3       2  150064        3.963   3.7002e-05
enh78066     3   63857800   63858800      2       1  150064       2.8442     0.002226
enh78069     3   63896100   63897100      4       2  150064       2.3692    0.0089141
enh78070     3   63899700   63900700      1       1  150064       5.1478    1.318e-07
enh78071     3   63916900   63917900      3       2  150064       4.0164   2.9551e-05
enh78073     3   63919400   63920400      1       1  150064       2.6535     0.003983
enh78082     3   63949800   63950800      4       2  150064       2.9428    0.0016261
enh78083     3   63950600   63951600      2       1  150064       2.0097     0.022229
enh78085     3   63954300   63955300      3       1  150064       2.8903    0.0019243
enh78091     3   63964900   63965900      7       4  150064       3.5901   0.00016529
enh78092     3   63974100   63975100      2       1  150064       4.6513   1.6491e-06
enh78093     3   63979100   63980100      3       2  150064       2.2365      0.01266
enh78094     3   64007000   64008000      3       2  150064       2.3156     0.010291
enh78095     3   64016000   64017000      4       2  150064       1.7161      0.04307
enh78107     3   64135900   64136900      5       3  150064       2.9951     0.001372
enh78108     3   64143200   64144200      4       2  150064       1.8728     0.030547
enh78110     3   64152700   64153700      3       2  150064       2.2024     0.013818
enh78111     3   64161900   64162900      5       3  150064       2.3617    0.0090953
enh78112     3   64162700   64163700      1       1  150064       3.7185    0.0001002
enh78113     3   64169000   64170000      2       1  150064       1.9138      0.02782
enh78114     3   64169600   64170600      1       1  150064       4.3383     7.18e-06
enh78115     3   64170000   64171000      2       1  150064       4.0114   3.0178e-05
enh78116     3   64170700   64171700      3       1  150064       2.7409     0.003064
enh78117     3   64172400   64173400      8       2  150064       3.6254   0.00014425
enh78118     3   64173700   64174700      4       1  150064       2.7712    0.0027929
enh78123     3   64200400   64201400      2       1  150064       2.0011     0.022691
enh78124     3   64201400   64202400      5       3  150064       2.6926    0.0035452
enh78126     3   64204500   64205500      4       2  150064       1.7033      0.04426
enh78127     3   64206100   64207100      4       2  150064       2.4391    0.0073619
enh78128     3   64207600   64208600      3       2  150064       1.9626     0.024847
enh78131     3   64233600   64234600      2       1  150064       2.0415     0.020601
enh78134     3   64242600   64243600      3       2  150064       2.8856    0.0019532
enh78149     3   64354000   64355000      4       2  150064       2.0589     0.019751
enh78155     3   64447500   64448500      4       2  150064       2.8093    0.0024821
enh78223     3   65868900   65869900      8       2  150064       1.9126     0.027897
enh78237     3   65983400   65984400      4       2  150064       1.6736     0.047109
enh78276     3   66531400   66532400      1       1  150064       1.7962      0.03623
enh78289     3   66743800   66744800      5       2  150064       1.7836     0.037246
enh78297     3   67047400   67048400      2       1  150064       1.8736     0.030492
enh78303     3   67645400   67646400      5       2  150064       2.1891     0.014295
enh78304     3   67685300   67686300      4       1  150064       1.8647     0.031114
enh78305     3   67697800   67698800      3       1  150064       2.0442     0.020466
enh78306     3   67700300   67701300      3       2  150064       2.8317     0.002315
enh78307     3   67701200   67702200      3       1  150064       1.8786     0.030151
enh78308     3   67703100   67704100      4       1  150064       2.1242     0.016827
enh78337     3   69412900   69413900      8       2  150064        2.369    0.0089192
enh78338     3   69417100   69418100     12       1  150064       2.9945    0.0013744
enh78339     3   69419200   69420200      3       2  150064       2.5128    0.0059892
enh78342     3   69452000   69453000      1       1  150064       2.0689      0.01928
enh78348     3   69482700   69483700      4       1  150064       1.9613     0.024924
enh78350     3   69509500   69510500      1       1  150064       2.1895      0.01428
enh78356     3   69810300   69811300      2       1  150064        2.035     0.020923
enh78357     3   69811700   69812700      1       1  150064       3.0159     0.001281
enh78359     3   69815400   69816400      2       1  150064       3.1223   0.00089735
enh78364     3   69835900   69836900      3       1  150064       1.7892     0.036795
enh78366     3   69840100   69841100      2       1  150064       3.6867   0.00011358
enh78367     3   69855800   69856800      2       1  150064       2.9099    0.0018079
enh78368     3   69860500   69861500      6       1  150064       3.1552   0.00080191
enh78375     3   70820400   70821400      1       1  150064         2.38     0.008657
enh78378     3   70903200   70904200      1       1  150064       2.0777      0.01887
enh78388     3   71105100   71106100      1       1  150064       1.9914      0.02322
enh78394     3   71117200   71118200      1       1  150064       1.8504      0.03213
enh78397     3   71121700   71122700      1       1  150064       1.7424      0.04072
enh78398     3   71123400   71124400      2       1  150064       1.8206     0.034335
enh78399     3   71125700   71126700      2       1  150064        2.893    0.0019082
enh78400     3   71127600   71128600      4       1  150064       1.8485     0.032265
enh78402     3   71150900   71151900      3       1  150064       2.7376    0.0030947
enh78404     3   71156700   71157700      1       1  150064       2.2562      0.01203
enh78406     3   71161200   71162200      3       2  150064       3.5233   0.00021307
enh78407     3   71166500   71167500      1       1  150064       3.1354    0.0008581
enh78408     3   71168100   71169100      1       1  150064       1.7172      0.04297
enh78410     3   71180400   71181400      1       1  150064       1.7229      0.04245
enh78412     3   71205100   71206100      2       1  150064       1.6692     0.047543
enh78415     3   71257600   71258600      4       1  150064       1.7293     0.041879
enh78420     3   71294000   71295000      3       1  150064       1.9355     0.026462
enh78421     3   71294900   71295900      1       1  150064       2.5053     0.006117
enh78422     3   71296000   71297000      3       1  150064       2.3281    0.0099535
enh78426     3   71311800   71312800      1       1  150064       2.4199     0.007763
enh78428     3   71354800   71355800      2       1  150064       3.3036   0.00047728
enh78430     3   71359300   71360300      3       1  150064       3.1417   0.00083982
enh78435     3   71472500   71473500      3       2  150064        2.349    0.0094126
enh78436     3   71477000   71478000      2       1  150064       1.6827     0.046221
enh78442     3   71496000   71497000      2       1  150064       1.9558     0.025245
enh78443     3   71504500   71505500      1       1  150064       3.2727    0.0005326
enh78444     3   71505400   71506400      3       1  150064       2.4465    0.0072122
enh78446     3   71512600   71513600      8       4  150064        2.111     0.017385
enh78448     3   71517600   71518600      2       1  150064       3.1919    0.0007068
enh78449     3   71546000   71547000      5       1  150064       2.4894    0.0063985
enh78450     3   71553100   71554100      1       1  150064       4.9105    4.543e-07
enh78451     3   71561600   71562600      3       2  150064        2.298     0.010781
enh78453     3   71569700   71570700      2       1  150064        2.915    0.0017785
enh78454     3   71571000   71572000      4       1  150064       4.4782   3.7636e-06
enh78457     3   71585500   71586500      2       1  150064       3.1861   0.00072098
enh78459     3   71592000   71593000      1       1  150064       3.4803    0.0002504
enh78461     3   71611900   71612900      2       1  150064       2.4623    0.0069027
enh78466     3   71650300   71651300      1       1  150064       3.4465    0.0002839
enh78473     3   71774700   71775700      3       2  150064       1.8666      0.03098
enh78497     3   72235000   72236000      5       2  150064       2.0673     0.019352
enh78508     3   72347900   72348900      4       2  150064       2.1796     0.014643
enh78511     3   72372400   72373400      3       2  150064       1.9217     0.027321
enh78537     3   72598600   72599600      2       1  150064       2.3116       0.0104
enh78566     3   73005800   73006800      1       1  150064       2.1198      0.01701
enh78569     3   73040400   73041400      4       2  150064       1.9838      0.02364
enh78571     3   73057800   73058800      6       1  150064       2.1869     0.014374
enh78572     3   73069000   73070000      1       1  150064       2.0716      0.01915
enh78577     3   73086400   73087400      2       1  150064       1.9033     0.028498
enh78578     3   73090400   73091400      4       2  150064        1.948     0.025707
enh78579     3   73094600   73095600      6       2  150064       1.8651     0.031083
enh78580     3   73104600   73105600      1       1  150064       1.6871      0.04579
enh78622     3   73668500   73669500      5       2  150064       1.6449     0.049991
enh78637     3   74893000   74894000      1       1  150064       2.5163     0.005929
enh78641     3   75955200   75956200      2       1  150064        1.912     0.027937
enh78685     3   81784700   81785700      2       1  150064       2.0243      0.02147
enh78686     3   81792300   81793300      4       2  150064       1.8977     0.028867
enh78727     3   89156100   89157100      2       1  150064       1.9681     0.024529
enh78730     3   89229000   89230000      2       1  150064       1.6688     0.047577
enh78740     3   94012700   94013700      5       2  150064       1.8251     0.033993
enh78749     3   97484100   97485100      1       1  150064       2.5832     0.004895
enh78756     3   97620300   97621300      2       1  150064       1.6937      0.04516
enh78772     3   98411600   98412600      1       1  150064       2.4857     0.006465
enh78819     3   99377200   99378200      5       1  150064       1.9669     0.024596
enh78820     3   99439600   99440600      2       1  150064       2.5173     0.005913
enh78821     3   99471300   99472300      4       2  150064       2.2812      0.01127
enh78822     3   99495300   99496300      4       2  150064       1.8677     0.030898
enh78882     3  100144100  100145100      1       1  150064       1.6565      0.04881
enh78952     3  101772000  101773000      1       1  150064       1.9742      0.02418
enh78988     3  105081700  105082700      6       3  150064       2.1165     0.017152
enh78989     3  105083300  105084300      2       1  150064       2.4673    0.0068064
enh78999     3  105509200  105510200      3       2  150064       1.7655     0.038743
enh79000     3  105511200  105512200      2       1  150064        1.791     0.036649
enh79004     3  105524000  105525000      3       2  150064       3.2135   0.00065565
enh79005     3  105525200  105526200      4       2  150064       2.8533    0.0021636
enh79006     3  105527900  105528900      3       2  150064       2.0647     0.019475
enh79007     3  105542000  105543000      1       1  150064       1.7223      0.04251
enh79014     3  105583800  105584800      4       2  150064       2.1044     0.017672
enh79016     3  105603100  105604100      4       2  150064       2.2537     0.012108
enh79019     3  105656800  105657800      2       1  150064       1.8676     0.030909
enh79058     3  107245000  107246000      2       1  150064       2.4326    0.0074946
enh79059     3  107261200  107262200      5       2  150064       2.4023    0.0081466
enh79065     3  107360400  107361400      2       1  150064       2.6226     0.004363
enh79066     3  107361900  107362900      5       2  150064       1.9043     0.028435
enh79069     3  107402100  107403100      3       2  150064        2.096     0.018042
enh79093     3  107771900  107772900      1       1  150064       2.9289     0.001701
enh79097     3  107810400  107811400      2       1  150064       1.8906     0.029342
enh79104     3  107872000  107873000      3       1  150064       3.3614   0.00038777
enh79105     3  107897400  107898400      5       1  150064       3.3737   0.00037081
enh79106     3  107942100  107943100      2       1  150064       2.5167    0.0059228
enh79126     3  110532200  110533200      3       2  150064       1.8184     0.034502
enh79196     3  111685700  111686700      4       2  150064       1.7657     0.038722
enh79213     3  111867300  111868300      3       2  150064       1.6962     0.044927
enh79290     3  112971100  112972100      1       1  150064       1.8656      0.03105
enh79292     3  112982000  112983000      3       2  150064       2.1398     0.016186
enh79308     3  113467100  113468100      2       1  150064       2.1893     0.014287
enh79326     3  114173700  114174700      1       1  150064       3.2368    0.0006044
enh79333     3  114378300  114379300      5       3  150064       2.8274    0.0023466
enh79418     3  119186700  119187700      4       2  150064       1.6637     0.048088
enh79423     3  119304600  119305600      4       2  150064       1.7398     0.040947
enh79465     3  119899700  119900700      3       2  150064       1.8907     0.029331
enh79473     3  120136700  120137700      1       1  150064       1.8344       0.0333
enh79486     3  120188500  120189500      4       2  150064       1.6518     0.049284
enh79497     3  120287800  120288800      5       2  150064       2.5945     0.004737
enh79498     3  120316200  120317200      9       3  150064       2.5555    0.0053016
enh79502     3  121151200  121152200      2       1  150064       1.9809     0.023799
enh79511     3  121615700  121616700      2       1  150064       1.8911     0.029308
enh79512     3  121637500  121638500      8       1  150064       2.1818     0.014561
enh79514     3  121714000  121715000      3       1  150064        2.163     0.015272
enh79516     3  121725600  121726600      2       1  150064       1.9115     0.027972
enh79538     3  122346600  122347600      3       2  150064       1.7023     0.044352
enh79547     3  122486400  122487400      5       2  150064       1.9829     0.023687
enh79551     3  122578000  122579000      1       1  150064       1.6474      0.04974
enh79552     3  122608800  122609800      2       1  150064       2.9809    0.0014368
enh79553     3  122612400  122613400      6       2  150064       3.0443     0.001166
enh79554     3  122651100  122652100      4       2  150064       1.8704     0.030711
enh79567     3  122787400  122788400      4       2  150064       2.6812    0.0036676
enh79568     3  122789100  122790100      4       1  150064       2.8865     0.001948
enh79570     3  122794500  122795500      3       2  150064       2.3111     0.010415
enh79572     3  122806200  122807200      2       1  150064       2.4103    0.0079699
enh79575     3  122821700  122822700      6       2  150064       3.2018   0.00068291
enh79576     3  122823100  122824100      5       3  150064       2.9594    0.0015412
enh79609     3  123354500  123355500      4       2  150064       1.8847     0.029732
enh79624     3  123452500  123453500      3       2  150064       1.8659     0.031027
enh79639     3  123522200  123523200      3       2  150064       2.0343      0.02096
enh79647     3  123587900  123588900      2       1  150064       1.6619     0.048265
enh79655     3  123967600  123968600      4       2  150064       3.1128   0.00092672
enh79657     3  123978900  123979900      4       1  150064       3.3847    0.0003563
enh79658     3  123991400  123992400      3       2  150064       2.9628    0.0015243
enh79659     3  123995600  123996600      3       1  150064       3.9678    3.627e-05
enh79661     3  124015800  124016800      4       1  150064       1.8971     0.028905
enh79663     3  124078900  124079900      2       1  150064       4.0054   3.0961e-05
enh79664     3  124082800  124083800      3       2  150064       3.3314   0.00043202
enh79666     3  124120200  124121200      4       1  150064       3.1812   0.00073335
enh79668     3  124147000  124148000      2       1  150064       3.2776   0.00052338
enh79672     3  124277200  124278200      3       1  150064       2.8608    0.0021129
enh79707     3  124545500  124546500      4       1  150064       1.9968     0.022925
enh79709     3  124551500  124552500      1       1  150064       2.3606     0.009122
enh79713     3  124577300  124578300      6       2  150064       2.1688     0.015048
enh79718     3  124602000  124603000      4       2  150064       1.8054     0.035506
enh79724     3  124704400  124705400      4       1  150064       1.6788       0.0466
enh79741     3  124838300  124839300      5       2  150064       2.5925    0.0047644
enh79744     3  124844800  124845800      8       4  150064       3.8956   4.8985e-05
enh79745     3  124848300  124849300      8       4  150064       1.7713     0.038252
enh79754     3  124887100  124888100      5       2  150064       2.2989     0.010754
enh79756     3  124910700  124911700      2       1  150064       2.9975    0.0013612
enh79759     3  124939100  124940100      3       1  150064       3.0426    0.0011727
enh79765     3  125040900  125041900      2       1  150064       2.0474      0.02031
enh79782     3  125310000  125311000      1       1  150064       2.2244      0.01306
enh79784     3  125315100  125316100      5       3  150064       1.9109     0.028007
enh79791     3  125732700  125733700      5       2  150064        2.026      0.02138
enh79822     3  126434600  126435600      3       2  150064       1.6546     0.049003
enh79823     3  126439600  126440600      2       1  150064        1.681     0.046383
enh79834     3  126614300  126615300      1       1  150064       1.6957      0.04497
enh79874     3  127390000  127391000      1       1  150064        1.789      0.03681
enh79877     3  127397000  127398000      3       2  150064       1.9677     0.024549
enh79911     3  127779200  127780200      6       2  150064       1.7204     0.042675
enh79922     3  127907400  127908400      2       1  150064       2.9596    0.0015402
enh79923     3  127914500  127915500      4       1  150064       3.6408   0.00013592
enh79924     3  127917000  127918000      1       1  150064       4.0424    2.645e-05
enh79925     3  127945000  127946000      3       2  150064       3.2226   0.00063518
enh79929     3  127988200  127989200      3       2  150064       3.9363   4.1375e-05
enh79939     3  128067400  128068400      2       1  150064       1.8786     0.030149
enh79940     3  128073000  128074000      3       2  150064       2.9747    0.0014662
enh79945     3  128114000  128115000      1       1  150064       2.3185      0.01021
enh79947     3  128116700  128117700      3       2  150064        4.026   2.8361e-05
enh79972     3  128503900  128504900      2       1  150064       2.6181    0.0044207
enh79997     3  128805600  128806600      1       1  150064       2.0976      0.01797
enh80007     3  128930200  128931200      1       1  150064        2.084      0.01858
enh80009     3  128950000  128951000      1       1  150064       2.8747     0.002022
enh80010     3  128958200  128959200      1       1  150064       2.8863     0.001949
enh80012     3  128984000  128985000      2       1  150064       2.6247    0.0043358
enh80013     3  128996400  128997400      3       2  150064        3.131   0.00087118
enh80014     3  129000700  129001700      3       1  150064       3.2125   0.00065798
enh80015     3  129023600  129024600      1       1  150064       3.6939    0.0001104
enh80017     3  129032300  129033300      2       1  150064       2.9966    0.0013648
enh80032     3  129209100  129210100      3       1  150064       1.7024     0.044341
enh80049     3  129310600  129311600      5       3  150064       2.0553     0.019927
enh80052     3  129320600  129321600      2       1  150064       1.7511     0.039961
enh80054     3  129330800  129331800      3       2  150064       1.7852     0.037112
enh80055     3  129334200  129335200      5       2  150064       1.7236     0.042386
enh80092     3  130411200  130412200      1       1  150064       1.6526      0.04921
enh80094     3  130462000  130463000      3       1  150064       1.6826     0.046222
enh80111     3  130746000  130747000      3       2  150064       1.8342     0.033309
enh80164     3  132978200  132979200      3       2  150064       1.7498     0.040073
enh80176     3  133259600  133260600      3       1  150064       1.8878     0.029523
enh80190     3  133540300  133541300      9       4  150064       2.1688     0.015048
enh80191     3  133606800  133607800      3       2  150064       2.0615     0.019629
enh80194     3  133681500  133682500      8       2  150064       2.4644    0.0068626
enh80273     3  135615300  135616300      2       1  150064       3.1098    0.0009361
enh80275     3  135641300  135642300      3       1  150064        3.691   0.00011168
enh80277     3  135648400  135649400      2       1  150064       3.8122   6.8876e-05
enh80278     3  135649000  135650000      2       1  150064       3.2987   0.00048566
enh80279     3  135686700  135687700      2       1  150064       3.6211   0.00014665
enh80281     3  135691800  135692800      1       1  150064       3.8522    5.852e-05
enh80282     3  135693300  135694300      1       1  150064       4.0427    2.642e-05
enh80284     3  135707700  135708700      3       1  150064       3.5913   0.00016452
enh80285     3  135709400  135710400      4       2  150064       4.2384   1.1254e-05
enh80286     3  135710600  135711600      1       1  150064        2.253      0.01213
enh80287     3  135713300  135714300      5       1  150064        3.638   0.00013736
enh80290     3  135741200  135742200      5       3  150064       3.6273   0.00014319
enh80302     3  135916300  135917300      2       1  150064       2.8409    0.0022496
enh80303     3  135968100  135969100      2       1  150064       3.6371   0.00013789
enh80305     3  135994700  135995700      4       2  150064       4.2512    1.063e-05
enh80308     3  136068900  136069900      4       2  150064       3.9783   3.4701e-05
enh80310     3  136351100  136352100      4       2  150064        1.773     0.038114
enh80311     3  136444600  136445600      1       1  150064       3.1766    0.0007451
enh80312     3  136449900  136450900      2       1  150064       2.5073    0.0060829
enh80313     3  136467800  136468800      3       2  150064       3.8258    6.517e-05
enh80314     3  136472400  136473400      3       2  150064       3.2031   0.00067987
enh80316     3  136502200  136503200      1       1  150064       3.1101     0.000935
enh80317     3  136505300  136506300      2       1  150064        3.281   0.00051724
enh80318     3  136521500  136522500      2       1  150064       3.4399   0.00029099
enh80319     3  136536400  136537400      3       1  150064       3.0338    0.0012075
enh80320     3  136557800  136558800      3       1  150064       3.4112   0.00032336
enh80321     3  136578800  136579800      2       1  150064       2.9288    0.0017013
enh80322     3  136612400  136613400      1       1  150064       3.0285     0.001229
enh80323     3  136625500  136626500      1       1  150064       2.6813     0.003667
enh80324     3  136651600  136652600      3       2  150064       2.9111    0.0018007
enh80326     3  136673900  136674900      4       2  150064       3.4608   0.00026925
enh80328     3  136698200  136699200      3       1  150064        3.762   8.4274e-05
enh80329     3  136703200  136704200      4       1  150064       3.8156   6.7914e-05
enh80330     3  136709100  136710100      1       1  150064        3.844    6.052e-05
enh80332     3  136713600  136714600      2       1  150064       1.9002     0.028701
enh80336     3  136750900  136751900      5       1  150064       4.1883   1.4053e-05
enh80349     3  137932000  137933000      3       2  150064       3.4012    0.0003355
enh80357     3  138070500  138071500      2       1  150064       1.8739     0.030472
enh80373     3  138392200  138393200      1       1  150064       2.1802      0.01462
enh80374     3  138405400  138406400      1       1  150064       2.0525      0.02006
enh80376     3  138483200  138484200      1       1  150064       2.0492      0.02022
enh80378     3  138522100  138523100      2       1  150064       1.9634     0.024798
enh80380     3  138536700  138537700      1       1  150064       1.8135      0.03488
enh80382     3  138548400  138549400      1       1  150064       1.9475      0.02574
enh80385     3  138568200  138569200      2       1  150064       1.9324     0.026657
enh80431     3  140349200  140350200      3       2  150064        3.538    0.0002016
enh80432     3  140355100  140356100      8       2  150064       3.8544   5.8004e-05
enh80433     3  140438400  140439400      6       1  150064       2.8912    0.0019188
enh80454     3  140974300  140975300      1       1  150064       1.7661      0.03869
enh80481     3  141138500  141139500      6       3  150064       2.3723    0.0088393
enh80516     3  141613400  141614400      4       2  150064       2.2536     0.012111
enh80543     3  142572000  142573000      1       1  150064       1.7397      0.04096
enh80561     3  142982800  142983800      6       3  150064       2.0429     0.020529
enh80564     3  143021200  143022200      5       3  150064       2.5356     0.005613
enh80565     3  143024800  143025800      5       3  150064       1.9323     0.026662
enh80577     3  143549800  143550800      1       1  150064       2.0766      0.01892
enh80591     3  144276100  144277100      4       1  150064       2.2613      0.01187
enh80592     3  144362300  144363300      2       1  150064       2.1401     0.016174
enh80622     3  147016000  147017000      1       1  150064       2.3525     0.009325
enh80641     3  148917000  148918000      1       1  150064       2.3391     0.009664
enh80806     3  150187900  150188900      5       2  150064         1.89     0.029376
enh80808     3  150236200  150237200      2       1  150064       1.8907     0.029329
enh80811     3  150323000  150324000      3       2  150064       2.0821     0.018666
enh80813     3  150326600  150327600      3       2  150064       2.2344     0.012727
enh80873     3  151837600  151838600      1       1  150064       2.0164      0.02188
enh80874     3  151839600  151840600      1       1  150064       2.0304      0.02116
enh80896     3  152024500  152025500      1       1  150064       2.1079      0.01752
enh80901     3  152035700  152036700      4       2  150064       2.4528    0.0070876
enh80933     3  152147200  152148200      1       1  150064       1.6567      0.04879
enh80936     3  152169900  152170900      2       1  150064       2.0707     0.019194
enh80939     3  152313400  152314400      2       1  150064       1.8285     0.033737
enh80943     3  152436500  152437500      1       1  150064        2.134      0.01642
enh80944     3  152497100  152498100      2       1  150064       1.8089      0.03523
enh80970     3  153066300  153067300      6       2  150064       1.6469     0.049786
enh80971     3  153068100  153069100      3       1  150064       2.1485     0.015839
enh80973     3  153317100  153318100      2       1  150064       2.0457     0.020394
enh80999     3  154846600  154847600      2       1  150064       1.9438     0.025957
enh81004     3  155001700  155002700      3       2  150064       2.3663    0.0089825
enh81009     3  155229900  155230900      5       1  150064       2.2509     0.012194
enh81013     3  155455600  155456600      1       1  150064        2.304      0.01061
enh81040     3  156332500  156333500      1       1  150064       2.1682      0.01507
enh81060     3  156469600  156470600      2       1  150064       1.9412     0.026119
enh81078     3  156794800  156795800      5       1  150064       2.0288     0.021238
enh81081     3  156808500  156809500      1       1  150064       1.7382      0.04109
enh81083     3  156816800  156817800      5       1  150064        2.453    0.0070833
enh81087     3  156833100  156834100      2       1  150064       2.4107     0.007961
enh81139     3  159174800  159175800      1       1  150064       2.4213     0.007733
enh81140     3  159175700  159176700      2       1  150064       2.4551    0.0070418
enh81144     3  159386800  159387800      2       1  150064       1.7211      0.04262
enh81172     3  159554500  159555500      2       1  150064       1.6544     0.049027
enh81173     3  159558400  159559400      1       1  150064       1.8891      0.02944
enh81174     3  159562000  159563000      2       1  150064       1.8186     0.034489
enh81175     3  159563400  159564400      2       1  150064       1.9377     0.026329
enh81201     3  160395200  160396200      1       1  150064         2.73     0.003167
enh81208     3  160646900  160647900      3       2  150064       3.0182    0.0012716
enh81213     3  160823000  160824000      3       2  150064       2.1065     0.017582
enh81217     3  161033500  161034500      2       1  150064       2.4745    0.0066712
enh81218     3  161067000  161068000      3       1  150064       1.9737     0.024208
enh81219     3  161133600  161134600      2       1  150064       2.0542      0.01998
enh81220     3  161138400  161139400      4       2  150064       2.2758     0.011428
enh81221     3  161483200  161484200      3       2  150064       4.9618   3.4923e-07
enh81223     3  161507100  161508100      1       1  150064       3.7674    8.248e-05
enh81236     3  167531200  167532200      2       1  150064        1.852     0.032015
enh81237     3  167579200  167580200      2       1  150064       2.9752    0.0014641
enh81238     3  167659000  167660000      3       1  150064       2.1983     0.013965
enh81245     3  167804100  167805100      1       1  150064       2.4413     0.007318
enh81246     3  167805900  167806900      3       1  150064       2.2753     0.011444
enh81247     3  167809500  167810500      5       1  150064       2.1498     0.015786
enh81248     3  167814200  167815200      2       1  150064       1.9648     0.024721
enh81249     3  167835000  167836000      2       1  150064       2.0134     0.022036
enh81251     3  167971200  167972200      1       1  150064       2.1467      0.01591
enh81254     3  168759400  168760400      3       1  150064       1.8583     0.031562
enh81257     3  168803700  168804700      2       1  150064       2.0328     0.021037
enh81258     3  168830300  168831300      4       2  150064       1.9428     0.026019
enh81265     3  169481400  169482400      2       1  150064       1.9199     0.027436
enh81267     3  169565400  169566400      4       2  150064       2.3025     0.010655
enh81271     3  169762000  169763000      1       1  150064       2.2286      0.01292
enh81276     3  169944900  169945900      3       2  150064       2.8156    0.0024339
enh81291     3  170351000  170352000      1       1  150064       1.8001      0.03592
enh81321     3  170883100  170884100      2       1  150064       1.7317     0.041666
enh81322     3  170894000  170895000      5       2  150064       1.7852     0.037112
enh81329     3  170983800  170984800      1       1  150064       2.2536      0.01211
enh81331     3  171002000  171003000      5       1  150064       2.0436     0.020497
enh81354     3  171429700  171430700      1       1  150064       1.6568      0.04878
enh81363     3  171508000  171509000      2       1  150064       2.3313    0.0098693
enh81365     3  171516900  171517900      4       2  150064       1.8532      0.03193
enh81366     3  171519300  171520300      4       2  150064       2.2414     0.012501
enh81474     3  172311800  172312800      8       2  150064       2.7045    0.0034201
enh81487     3  172463800  172464800      3       1  150064       1.8401     0.032876
enh81491     3  173112200  173113200      7       3  150064       2.2723     0.011533
enh81494     3  173544400  173545400      3       1  150064       1.8383     0.033009
enh81499     3  173655800  173656800      2       1  150064       1.8661     0.031013
enh81501     3  174160000  174161000      1       1  150064       1.8057      0.03548
enh81517     3  175150200  175151200      1       1  150064       3.3597    0.0003901
enh81525     3  176757400  176758400      4       2  150064       2.9588    0.0015441
enh81526     3  176758800  176759800      1       1  150064        2.666     0.003838
enh81529     3  176787300  176788300      2       1  150064       2.3702    0.0088881
enh81530     3  176789000  176790000      1       1  150064       3.2019    0.0006826
enh81531     3  176806700  176807700      4       2  150064       1.6843     0.046064
enh81536     3  176828000  176829000      2       1  150064        2.588    0.0048272
enh81541     3  176845800  176846800      5       2  150064       2.1246     0.016809
enh81542     3  176854200  176855200      3       2  150064       2.5072    0.0060842
enh81565     3  177051400  177052400      1       1  150064       2.2524      0.01215
enh81567     3  177062700  177063700      3       2  150064       1.7049     0.044104
enh81601     3  177332500  177333500      3       2  150064       1.6937     0.045156
enh81602     3  177346200  177347200      6       3  150064        3.169   0.00076483
enh81637     3  177888200  177889200      2       1  150064       2.1739     0.014856
enh81639     3  177912800  177913800      1       1  150064       2.4864     0.006453
enh81641     3  178038100  178039100      7       2  150064       2.0287     0.021243
enh81700     3  180651100  180652100      3       1  150064       5.6665   7.2866e-09
enh81702     3  180707800  180708800      1       1  150064       6.0471    7.372e-10
enh81716     3  182354600  182355600      1       1  150064       1.7399      0.04094
enh81732     3  182695700  182696700      1       1  150064       1.8448      0.03253
enh81733     3  182698600  182699600      1       1  150064       1.6873      0.04577
enh81737     3  182902900  182903900      2       1  150064       2.0109     0.022167
enh81760     3  183098600  183099600      4       2  150064        2.111     0.017388
enh81788     3  183543800  183544800      3       1  150064        1.871     0.030674
enh81792     3  183600200  183601200      4       2  150064       1.9349       0.0265
enh81868     3  184444900  184445900      7       3  150064        1.646     0.049881
enh81871     3  184473900  184474900      5       2  150064       2.5502    0.0053834
enh81881     3  184531600  184532600      2       1  150064       2.2819     0.011248
enh81900     3  185216800  185217800      1       1  150064       1.9695      0.02445
enh81914     3  185405700  185406700      2       1  150064       2.3851    0.0085365
enh81917     3  185419800  185420800      1       1  150064       1.8946      0.02907
enh81918     3  185421600  185422600      4       2  150064       2.5812    0.0049234
enh81919     3  185426000  185427000      2       1  150064       2.3257     0.010018
enh81930     3  185442300  185443300      2       1  150064        2.733    0.0031385
enh81931     3  185444000  185445000      3       1  150064       3.3558   0.00039573
enh81932     3  185446000  185447000      3       2  150064       1.8033     0.035669
enh81941     3  185482000  185483000      1       1  150064       2.1268      0.01672
enh81964     3  185655800  185656800      1       1  150064       2.0847      0.01855
enh81965     3  185659200  185660200      2       1  150064       2.8012    0.0025455
enh81967     3  185676000  185677000      6       2  150064       2.8843    0.0019614
enh81971     3  185793000  185794000      2       1  150064        2.262     0.011847
enh81972     3  185799200  185800200      1       1  150064       2.8551     0.002151
enh81973     3  185813800  185814800      2       1  150064       2.3921    0.0083766
enh81976     3  185823000  185824000      1       1  150064       2.6957     0.003512
enh82017     3  186507700  186508700      6       3  150064       2.4143    0.0078828
enh82042     3  186900400  186901400      3       2  150064       1.6581     0.048648
enh82056     3  187453600  187454600      1       1  150064       2.1962      0.01404
enh82090     3  187869900  187870900      2       1  150064       1.7929     0.036493
enh82093     3  187875100  187876100      4       2  150064       1.8928     0.029194
enh82094     3  187876600  187877600      8       4  150064       2.0105     0.022191
enh82095     3  187880700  187881700      2       1  150064       3.0138    0.0012898
enh82096     3  187881700  187882700      1       1  150064       1.6793      0.04655
enh82097     3  187887200  187888200      8       3  150064       4.3928   5.5952e-06
enh82098     3  187888800  187889800      4       2  150064        3.141   0.00084172
enh82104     3  187914300  187915300      5       2  150064       2.2199     0.013211
enh82140     3  188079800  188080800      9       3  150064       1.6473      0.04975
enh82145     3  188117800  188118800      3       1  150064       1.9813     0.023777
enh82146     3  188134800  188135800      2       1  150064       1.9766     0.024041
enh82151     3  188194400  188195400      3       2  150064       2.3207     0.010151
enh82164     3  188349500  188350500      3       2  150064       2.5282    0.0057319
enh82165     3  188352900  188353900      4       2  150064       2.9446     0.001617
enh82196     3  188905700  188906700      1       1  150064       2.0073      0.02236
enh82200     3  188987900  188988900      2       1  150064       1.9996      0.02277
enh82225     3  189483800  189484800      3       2  150064       1.8207     0.034325
enh82226     3  189490200  189491200      1       1  150064       2.3545     0.009274
enh82248     3  189721000  189722000      3       2  150064       2.4131    0.0079089
enh82250     3  189732500  189733500      2       1  150064       2.7999     0.002556
enh82251     3  189735100  189736100      5       2  150064       2.0192     0.021735
enh82256     3  189754900  189755900      3       1  150064       1.6503     0.049436
enh82304     3  190261200  190262200      3       2  150064        1.744     0.040582
enh82330     3  191809700  191810700      4       2  150064       1.9943     0.023059
enh82338     3  192550900  192551900      2       1  150064       1.9299      0.02681
enh82340     3  192559500  192560500      1       1  150064       1.6959      0.04495
enh82377     3  193506300  193507300      7       3  150064       2.2062     0.013686
enh82378     3  193510600  193511600      3       2  150064       2.1752     0.014807
enh82381     3  193551800  193552800      1       1  150064       1.9577      0.02513
enh82411     3  193789200  193790200      3       1  150064       1.9691     0.024473
enh82423     3  193866000  193867000      7       2  150064       2.7371    0.0030991
enh82477     3  194341500  194342500      4       2  150064         2.12     0.017004
enh82508     3  194761400  194762400      9       3  150064       1.8391     0.032953
enh82540     3  194928600  194929600      1       1  150064       1.7171      0.04298
enh82558     3  195006800  195007800      1       1  150064       1.7106      0.04358
enh82618     3  195929100  195930100      6       3  150064       2.4566     0.007013
enh82621     3  195946000  195947000      4       2  150064        2.306     0.010554
enh82625     3  196005800  196006800      5       1  150064       1.7428     0.040681
enh82627     3  196010200  196011200      1       1  150064       1.8952      0.02903
enh82629     3  196046800  196047800      5       2  150064       2.8801    0.0019877
enh82630     3  196054000  196055000      7       2  150064       2.2808     0.011281
enh82632     3  196126100  196127100      1       1  150064       2.9415     0.001633
enh82636     3  196225400  196226400      1       1  150064       1.7678      0.03855
enh82639     3  196298800  196299800      5       3  150064       1.7352     0.041357
enh82653     3  196481000  196482000      4       2  150064       2.5822     0.004909
enh82659     3  196519900  196520900      3       2  150064       2.8199    0.0024021
enh82664     3  196675000  196676000      5       2  150064       1.6993     0.044631
enh82675     3  196901400  196902400      3       2  150064       1.8101     0.035137
enh82677     3  196936300  196937300      1       1  150064       2.2616      0.01186
enh82680     3  196980600  196981600      5       2  150064       1.7049      0.04411
enh82681     3  196984000  196985000      1       1  150064       2.9008     0.001861
enh82683     3  197016500  197017500      5       2  150064       2.3296    0.0099139
enh82684     3  197020000  197021000      6       1  150064       2.4726    0.0067068
enh82685     3  197020400  197021400      6       1  150064       2.7424    0.0030493
enh82704     3  197155600  197156600      4       2  150064       2.2199     0.013211
enh82707     3  197192200  197193200      5       3  150064       2.1437     0.016029
enh82712     3  197209100  197210100      5       2  150064       2.3803    0.0086483
enh82713     3  197215400  197216400      6       2  150064       2.7899    0.0026359
enh82714     3  197219600  197220600      6       2  150064       2.4373    0.0073992
enh82715     3  197221200  197222200      3       2  150064       3.7627   8.4029e-05
enh82716     3  197223000  197224000      1       1  150064       2.8096      0.00248
enh82723     3  197248200  197249200      5       2  150064       1.6626     0.048195
enh82759     4     670800     671800      2       1  150064       2.8569    0.0021387
enh82763     4     683200     684200      4       2  150064       1.8117     0.035013
enh82764     4     698400     699400      8       3  150064       1.7181     0.042889
enh82765     4     701300     702300      7       3  150064       3.1456    0.0008288
enh82766     4     702600     703600      3       1  150064       2.8527    0.0021678
enh82767     4     712000     713000      6       4  150064       2.6012    0.0046448
enh82768     4     714600     715600      2       1  150064       2.0964     0.018022
enh82769     4     717600     718600      2       1  150064        3.138   0.00085063
enh82770     4     719300     720300      2       1  150064       2.2999     0.010727
enh82800     4    1160200    1161200      4       2  150064       1.7705     0.038321
enh82806     4    1212200    1213200      2       1  150064       3.0424    0.0011734
enh82807     4    1216400    1217400      3       1  150064       1.6741     0.047058
enh82808     4    1226500    1227500      1       1  150064       1.9941      0.02307
enh82819     4    1312300    1313300      6       3  150064       2.7527    0.0029552
enh82820     4    1315900    1316900      4       2  150064       1.8316     0.033507
enh82825     4    1338500    1339500      4       1  150064       2.2306     0.012855
enh82827     4    1345300    1346300      6       3  150064       2.1873      0.01436
enh82851     4    1801000    1802000      4       2  150064        2.151     0.015738
enh82854     4    1811400    1812400      1       1  150064       2.5366     0.005596
enh82860     4    1878900    1879900      1       1  150064       1.8009      0.03586
enh82879     4    2267700    2268700      3       2  150064       2.4332    0.0074822
enh82959     4    2960000    2961000      1       1  150064        1.876      0.03033
enh82990     4    3343500    3344500      3       2  150064       1.9386     0.026278
enh83030     4    4445400    4446400      4       1  150064        2.366    0.0089896
enh83032     4    4475200    4476200      7       3  150064       3.0729      0.00106
enh83033     4    4482400    4483400      4       2  150064       2.5993    0.0046702
enh83034     4    4487000    4488000      4       2  150064       2.7316    0.0031511
enh83037     4    4541400    4542400      5       2  150064       2.5794     0.004949
enh83043     4    4642800    4643800      6       4  150064       1.8807     0.030003
enh83059     4    5167400    5168400      5       2  150064       1.9487     0.025666
enh83063     4    5638400    5639400      3       1  150064       2.5042    0.0061373
enh83064     4    5640300    5641300      6       4  150064        2.163     0.015271
enh83065     4    5707800    5708800      5       3  150064       1.6875     0.045756
enh83066     4    5708400    5709400      4       2  150064       2.6819    0.0036599
enh83068     4    5748900    5749900     11       4  150064        1.991     0.023241
enh83075     4    5841600    5842600      5       2  150064       1.7403     0.040907
enh83085     4    6328600    6329600      2       1  150064       2.3104     0.010434
enh83090     4    6495100    6496100      6       3  150064       1.7633     0.038929
enh83129     4    6915800    6916800      2       1  150064       1.8666     0.030981
enh83134     4    6940800    6941800      7       3  150064       1.8755     0.030359
enh83135     4    6953400    6954400      1       1  150064       1.9286      0.02689
enh83136     4    6956600    6957600      5       2  150064       1.7272     0.042065
enh83157     4    7136400    7137400      8       3  150064       2.1365     0.016321
enh83171     4    7334000    7335000      8       4  150064       2.3172     0.010247
enh83195     4    7810100    7811100      4       2  150064       1.8463     0.032422
enh83291     4    8386800    8387800      3       2  150064       2.0447     0.020442
enh83292     4    8389300    8390300      5       2  150064       1.7145     0.043217
enh83294     4    8403300    8404300      4       2  150064       1.7917     0.036592
enh83297     4    8430400    8431400      3       1  150064         1.77     0.038365
enh83299     4    8452900    8453900      3       1  150064       2.2274     0.012959
enh83300     4    8462100    8463100      4       2  150064       1.7513     0.039948
enh83302     4    8473000    8474000      4       2  150064       1.8743     0.030447
enh83303     4    8475500    8476500      5       2  150064       1.7694     0.038414
enh83304     4    8479900    8480900      3       2  150064       2.2511     0.012189
enh83305     4    8508200    8509200     12       4  150064       1.6808     0.046398
enh83315     4    9882000    9883000      4       1  150064       1.6761     0.046862
enh83316     4    9906400    9907400      3       1  150064       2.0903     0.018293
enh83332     4   10109800   10110800      2       1  150064       1.7835     0.037249
enh83337     4   10130300   10131300     13       3  150064       1.9419     0.026073
enh83349     4   10347400   10348400      6       3  150064       2.1629     0.015275
enh83391     4   13627000   13628000      2       1  150064       1.7364     0.041251
enh83431     4   14881300   14882300      9       4  150064       1.7265     0.042132
enh83432     4   14890200   14891200      2       1  150064       2.2103     0.013543
enh83480     4   15708600   15709600      3       2  150064       2.2168      0.01332
enh83488     4   15907200   15908200      3       1  150064       1.7644     0.038833
enh83499     4   16057700   16058700      3       2  150064       1.6783     0.046642
enh83504     4   16208000   16209000      7       3  150064       2.0632     0.019546
enh83508     4   16254400   16255400      5       2  150064       1.9495     0.025615
enh83512     4   16599300   16600300      2       1  150064       2.1121     0.017339
enh83513     4   16609700   16610700      5       2  150064       2.4117    0.0079386
enh83515     4   16654400   16655400      2       1  150064       2.9336    0.0016754
enh83527     4   17325300   17326300      8       3  150064       2.1933     0.014144
enh83533     4   17514400   17515400      1       1  150064        2.006      0.02243
enh83536     4   17577600   17578600      5       1  150064       2.1161      0.01717
enh83537     4   17580200   17581200      3       2  150064       1.7988     0.036028
enh83538     4   17618100   17619100      2       1  150064       2.3636    0.0090489
enh83539     4   17624700   17625700      4       1  150064       2.4125    0.0079226
enh83540     4   17638100   17639100      5       3  150064       2.3357     0.009754
enh83541     4   17689400   17690400      3       2  150064       1.8127     0.034939
enh83543     4   17818400   17819400      2       1  150064       1.7774     0.037751
enh83544     4   18013400   18014400      1       1  150064       2.2473      0.01231
enh83545     4   18024200   18025200      1       1  150064       2.1527      0.01567
enh83547     4   18367700   18368700      2       1  150064       2.6935    0.0035356
enh83549     4   18883600   18884600      4       2  150064       3.8475   5.9655e-05
enh83553     4   19695600   19696600      3       2  150064       3.0825    0.0010264
enh83554     4   19809200   19810200      1       1  150064       2.5558     0.005297
enh83555     4   19947000   19948000      4       2  150064       2.2323     0.012797
enh83556     4   19947900   19948900      5       2  150064       2.6041    0.0046058
enh83558     4   20029900   20030900      4       2  150064        2.832    0.0023131
enh83559     4   20045200   20046200      2       1  150064       1.7161     0.043074
enh83575     4   20620000   20621000      2       1  150064       2.5003    0.0062051
enh83577     4   20702800   20703800      5       2  150064       1.9287     0.026885
enh83600     4   23325700   23326700      4       2  150064       1.9391     0.026247
enh83613     4   24227600   24228600      2       1  150064       2.0265     0.021356
enh83615     4   24250000   24251000      4       2  150064       1.8968     0.028927
enh83616     4   24263000   24264000      9       3  150064       1.9588     0.025067
enh83620     4   24474800   24475800      2       1  150064       2.1131     0.017294
enh83633     4   24806100   24807100      3       2  150064       2.2575      0.01199
enh83644     4   25160600   25161600      1       1  150064       2.2322       0.0128
enh83655     4   25449900   25450900      4       1  150064       1.9258     0.027064
enh83656     4   25450800   25451800      4       2  150064        2.792    0.0026195
enh83661     4   25812400   25813400      2       1  150064       1.8406      0.03284
enh83666     4   25861100   25862100      2       1  150064       2.6848    0.0036285
enh83667     4   25862100   25863100      1       1  150064        2.731     0.003157
enh83668     4   25866500   25867500      1       1  150064       2.4119     0.007935
enh83670     4   25892100   25893100      4       2  150064       2.1868      0.01438
enh83671     4   25909700   25910700      6       2  150064       2.0088     0.022279
enh83675     4   25954800   25955800      9       4  150064       3.2532   0.00057065
enh83709     4   26240100   26241100      3       2  150064       2.4754     0.006655
enh83721     4   26357100   26358100      2       1  150064       2.2508       0.0122
enh83725     4   26461400   26462400      4       2  150064       1.9241      0.02717
enh83731     4   26590600   26591600      4       1  150064       3.5956   0.00016184
enh83736     4   26804700   26805700      2       1  150064        3.133   0.00086519
enh83737     4   26813500   26814500      2       1  150064       2.4518    0.0071075
enh83747     4   26917000   26918000      2       1  150064       1.8039     0.035626
enh83753     4   27361900   27362900      3       2  150064       3.0589    0.0011106
enh83754     4   27922400   27923400      3       1  150064       1.8411     0.032801
enh83755     4   28252000   28253000      9       2  150064       1.8698     0.030758
enh83757     4   28280600   28281600      5       1  150064       1.7363     0.041256
enh83759     4   28437400   28438400      2       1  150064       1.8162     0.034668
enh83764     4   30754200   30755200      2       1  150064       2.2429     0.012453
enh83769     4   30839600   30840600      4       2  150064       3.8536   5.8202e-05
enh83770     4   30840800   30841800      1       1  150064       1.9036      0.02848
enh83773     4   30947200   30948200      2       1  150064       1.6863     0.045873
enh83774     4   30952500   30953500      2       1  150064       2.6713    0.0037775
enh83775     4   30976100   30977100      2       1  150064        2.176     0.014778
enh83779     4   32789600   32790600      7       3  150064       2.2316      0.01282
enh83784     4   34182400   34183400      1       1  150064       2.9756     0.001462
enh83785     4   34195400   34196400      3       1  150064       2.8767    0.0020092
enh83790     4   36226500   36227500      2       1  150064       1.8163      0.03466
enh83799     4   37465100   37466100      3       2  150064       1.8314     0.033523
enh83808     4   37605700   37606700      6       1  150064       1.7596     0.039236
enh83829     4   37813500   37814500      7       2  150064       2.6847    0.0036298
enh83830     4   37826500   37827500      2       1  150064       1.7997     0.035952
enh83834     4   37994600   37995600      6       3  150064       1.6642     0.048032
enh83836     4   38006500   38007500      7       2  150064       2.1032     0.017726
enh83842     4   38052000   38053000      6       2  150064       1.7916     0.036598
enh83849     4   38073300   38074300      5       3  150064         1.89     0.029376
enh83860     4   38114100   38115100      4       2  150064       2.1479     0.015862
enh83905     4   38607500   38608500      5       3  150064       1.7556     0.039581
enh83906     4   38614700   38615700      3       2  150064       1.9283      0.02691
enh83909     4   38643200   38644200      3       2  150064       1.8628     0.031243
enh83917     4   38686600   38687600      1       1  150064       2.0313      0.02111
enh83919     4   38725300   38726300      3       2  150064       1.6803      0.04645
enh83926     4   38859800   38860800      5       2  150064       2.2477     0.012298
enh83961     4   39546400   39547400      4       2  150064       1.8371     0.033094
enh83966     4   39637400   39638400      2       1  150064       2.5878    0.0048293
enh83967     4   39641400   39642400      1       1  150064       2.5731      0.00504
enh83984     4   40123000   40124000      1       1  150064       2.1998      0.01391
enh83985     4   40177900   40178900      1       1  150064       2.1956      0.01406
enh83988     4   40185100   40186100      3       1  150064       1.7107     0.043572
enh83989     4   40187300   40188300      3       2  150064        1.797     0.036168
enh84028     4   40606500   40607500      7       3  150064       1.7013     0.044446
enh84030     4   40623300   40624300      4       2  150064       1.8001     0.035925
enh84128     4   43339600   43340600      2       1  150064       1.6793     0.046544
enh84136     4   47212500   47213500      4       2  150064       3.1444   0.00083224
enh84138     4   47223900   47224900      1       1  150064       3.5095    0.0002245
enh84139     4   47253300   47254300      4       2  150064       2.3221     0.010113
enh84151     4   47566700   47567700      6       2  150064       1.7795      0.03758
enh84164     4   48083900   48084900      2       1  150064       1.7496      0.04009
enh84170     4   48334400   48335400      4       2  150064       1.6537     0.049091
enh84172     4   48348700   48349700      4       1  150064       2.8059    0.0025091
enh84174     4   48363000   48364000      3       1  150064       2.1209     0.016964
enh84175     4   48372100   48373100      2       1  150064       2.3087      0.01048
enh84177     4   48382000   48383000      1       1  150064       3.0226     0.001253
enh84182     4   48644700   48645700      2       1  150064       1.8341     0.033319
enh84183     4   48653500   48654500      3       2  150064       2.7995    0.0025593
enh84184     4   48655500   48656500      1       1  150064       1.7022      0.04436
enh84187     4   48696600   48697600      1       1  150064       3.3251     0.000442
enh84193     4   48725100   48726100      3       2  150064       1.7863     0.037024
enh84197     4   48748400   48749400      1       1  150064       2.4588      0.00697
enh84200     4   48758500   48759500      2       1  150064       1.6802     0.046463
enh84203     4   48777000   48778000      1       1  150064       2.1063      0.01759
enh84204     4   48778000   48779000      3       1  150064       2.1507     0.015752
enh84206     4   48783100   48784100      1       1  150064        2.482     0.006533
enh84222     4   48958000   48959000      2       1  150064       1.9037     0.028476
enh84261     4   53799100   53800100      3       1  150064       1.8077      0.03533
enh84304     4   54515600   54516600      4       1  150064       1.8403     0.032863
enh84305     4   54517100   54518100      4       2  150064       2.0516     0.020103
enh84338     4   55019100   55020100      1       1  150064       2.6805     0.003676
enh84340     4   55063300   55064300      5       2  150064       2.9432    0.0016241
enh84341     4   55079400   55080400      5       1  150064       2.7423    0.0030505
enh84342     4   55083200   55084200      1       1  150064       2.3698       0.0089
enh84360     4   55434000   55435000      3       1  150064       1.6485     0.049624
enh84364     4   55527900   55528900      4       2  150064       2.1825     0.014536
enh84369     4   55795200   55796200      1       1  150064       1.6903      0.04549
enh84385     4   56121700   56122700      5       2  150064        2.186     0.014409
enh84391     4   56265400   56266400      2       1  150064       1.7153     0.043149
enh84393     4   56311900   56312900      4       2  150064       1.6956     0.044981
enh84395     4   56344200   56345200      3       2  150064       1.7733     0.038091
enh84398     4   56409800   56410800      1       1  150064       1.7662      0.03868
enh84405     4   56717500   56718500      5       2  150064       2.3056     0.010566
enh84432     4   57544000   57545000      3       2  150064       1.7287      0.04193
enh84439     4   57604800   57605800      5       3  150064       2.0501     0.020179
enh84466     4   57960600   57961600      4       2  150064       1.7935     0.036446
enh84467     4   57964600   57965600      1       1  150064        1.673      0.04716
enh84468     4   57968000   57969000      1       1  150064       1.6622      0.04824
enh84469     4   57971100   57972100      3       2  150064       2.0717     0.019149
enh84482     4   59167100   59168100      1       1  150064       2.3477     0.009446
enh84488     4   60463400   60464400      6       2  150064       2.2712     0.011568
enh84502     4   62382700   62383700      3       1  150064       1.9906     0.023265
enh84504     4   62386200   62387200      4       1  150064        2.237     0.012645
enh84505     4   62421300   62422300      5       2  150064       1.6834     0.046152
enh84506     4   62637200   62638200      1       1  150064       1.7976      0.03612
enh84510     4   65011900   65012900      4       2  150064       2.9152    0.0017773
enh84521     4   68546100   68547100      1       1  150064       1.9131      0.02787
enh84522     4   68550800   68551800      6       2  150064       2.4935    0.0063254
enh84523     4   68563800   68564800      4       2  150064       2.8429     0.002235
enh84524     4   68567600   68568600      4       2  150064       3.3077   0.00047037
enh84525     4   68578400   68579400      3       1  150064       2.9293    0.0016986
enh84527     4   68589000   68590000      1       1  150064       1.9276      0.02695
enh84528     4   68591700   68592700      2       1  150064       3.0208    0.0012607
enh84530     4   68612400   68613400      3       1  150064       2.3189     0.010199
enh84563     4   70725900   70726900      1       1  150064       3.0855     0.001016
enh84565     4   71387500   71388500     13       2  150064       1.7018     0.044393
enh84596     4   72693000   72694000      4       2  150064       1.8264     0.033896
enh84606     4   73432600   73433600      2       1  150064       2.8718    0.0020405
enh84608     4   73795900   73796900      3       1  150064       2.1435     0.016038
enh84627     4   74486200   74487200      2       1  150064       2.1555     0.015562
enh84648     4   74751300   74752300      5       3  150064       1.6556     0.048898
enh84659     4   75022100   75023100      1       1  150064       2.1452      0.01597
enh84678     4   75336800   75337800      4       2  150064       2.5402    0.0055394
enh84682     4   75368800   75369800      6       1  150064         2.35    0.0093874
enh84683     4   75370900   75371900      7       1  150064       2.2843     0.011178
enh84684     4   75410200   75411200      4       2  150064       1.6471     0.049773
enh84727     4   76932900   76933900      3       2  150064       1.9994     0.022781
enh84729     4   77004200   77005200      2       1  150064       2.1519     0.015704
enh84730     4   77007800   77008800      1       1  150064        1.962      0.02488
enh84736     4   77127600   77128600      4       2  150064       2.2392     0.012571
enh84749     4   77298300   77299300      2       1  150064       1.7072     0.043889
enh84750     4   77308900   77309900      2       1  150064       2.0358     0.020887
enh84751     4   77351500   77352500      2       1  150064       2.4122    0.0079277
enh84762     4   77500600   77501600      3       2  150064       2.3775    0.0087164
enh84767     4   77528600   77529600      3       2  150064       1.9841     0.023623
enh84768     4   77532100   77533100      2       1  150064       2.2832      0.01121
enh84773     4   77560700   77561700      1       1  150064       2.4446     0.007251
enh84775     4   77580000   77581000      1       1  150064        1.732      0.04164
enh84783     4   77627500   77628500      4       1  150064       1.7341     0.041451
enh84787     4   77645300   77646300      3       2  150064        1.884     0.029782
enh84802     4   77813300   77814300      5       2  150064       2.4358    0.0074292
enh84850     4   78190200   78191200      7       2  150064       1.9577     0.025132
enh84851     4   78258200   78259200     16       1  150064       2.1639     0.015236
enh84882     4   79168500   79169500      6       3  150064       2.1204     0.016988
enh84911     4   79563800   79564800      2       1  150064       1.8125     0.034958
enh84925     4   79687000   79688000      1       1  150064       1.9781      0.02396
enh84948     4   81046000   81047000      1       1  150064       1.6914      0.04538
enh84949     4   81046400   81047400      1       1  150064       1.6914      0.04538
enh84953     4   81093500   81094500      3       2  150064       2.0269     0.021339
enh84955     4   81158400   81159400      2       1  150064        1.709      0.04373
enh84957     4   81160600   81161600      3       2  150064        1.797      0.03617
enh84973     4   82470900   82471900      1       1  150064       2.4929     0.006336
enh84986     4   83281400   83282400      2       1  150064       2.1198     0.017013
enh85010     4   83755000   83756000      1       1  150064       1.8612      0.03136
enh85018     4   83909400   83910400      1       1  150064       2.3592     0.009156
enh85019     4   83910600   83911600      4       1  150064       2.4366    0.0074136
enh85021     4   83957500   83958500      4       2  150064       2.1042      0.01768
enh85051     4   84469100   84470100      2       1  150064       2.1792     0.014659
enh85053     4   84539400   84540400      3       1  150064       2.6331    0.0042304
enh85054     4   84551200   84552200      1       1  150064       1.9612      0.02493
enh85058     4   84677900   84678900      2       1  150064        1.994     0.023076
enh85062     4   85452500   85453500      1       1  150064       1.6563      0.04883
enh85068     4   85594400   85595400      2       1  150064       2.3121     0.010386
enh85118     4   86850800   86851800      4       2  150064       1.8539     0.031877
enh85120     4   86874500   86875500      5       3  150064       1.8784     0.030163
enh85121     4   86876700   86877700      2       1  150064       2.1706     0.014981
enh85123     4   86957800   86958800      2       1  150064       2.1768     0.014747
enh85148     4   87776700   87777700      3       2  150064       2.2327     0.012783
enh85151     4   87811800   87812800      1       1  150064       2.6206     0.004389
enh85152     4   87813900   87814900      3       1  150064       2.1295     0.016608
enh85153     4   87815300   87816300      3       1  150064       2.2999     0.010727
enh85156     4   87842700   87843700      2       1  150064       2.0795     0.018784
enh85163     4   87867700   87868700      2       1  150064       2.8693    0.0020568
enh85167     4   87891500   87892500      5       2  150064       2.7788    0.0027279
enh85169     4   87898100   87899100      5       3  150064       2.1826     0.014531
enh85172     4   87924100   87925100      2       1  150064       1.6943     0.045106
enh85173     4   87926100   87927100      2       1  150064       2.2269     0.012978
enh85174     4   87929500   87930500      2       1  150064       2.1723     0.014915
enh85175     4   87930100   87931100      2       1  150064       3.0005    0.0013479
enh85176     4   87931200   87932200      5       2  150064       2.3837    0.0085696
enh85180     4   87940200   87941200      4       2  150064       2.9465    0.0016069
enh85182     4   87946000   87947000      2       1  150064       2.0706     0.019196
enh85185     4   87950500   87951500      3       2  150064       2.6331    0.0042302
enh85186     4   87952100   87953100      3       1  150064       2.5401    0.0055408
enh85190     4   87959700   87960700      4       2  150064        2.444    0.0072626
enh85193     4   87963800   87964800      2       1  150064       1.8671     0.030942
enh85194     4   87965900   87966900      2       1  150064       2.1474     0.015879
enh85195     4   87974400   87975400      1       1  150064       2.1993      0.01393
enh85196     4   87975600   87976600      7       3  150064       2.3092     0.010467
enh85197     4   87979200   87980200      4       1  150064       1.9778     0.023976
enh85209     4   88024600   88025600      3       1  150064       1.7177     0.042927
enh85213     4   88042100   88043100      2       1  150064       1.8055     0.035501
enh85215     4   88156100   88157100      1       1  150064       1.7099      0.04364
enh85249     4   89031500   89032500      5       2  150064       2.2254     0.013029
enh85266     4   89376400   89377400      1       1  150064        1.896      0.02898
enh85300     4   89885000   89886000      4       1  150064       1.7437     0.040602
enh85314     4   90630000   90631000      5       1  150064       2.7467    0.0030097
enh85316     4   90674200   90675200      3       2  150064       1.9803     0.023833
enh85321     4   91136600   91137600      4       1  150064       1.8329     0.033405
enh85329     4   95130500   95131500      1       1  150064       1.8048      0.03555
enh85374     4   96459800   96460800      2       1  150064       2.2132     0.013443
enh85377     4   97657100   97658100      6       2  150064        4.278   9.4302e-06
enh85395     4   99403800   99404800      1       1  150064        2.184      0.01448
enh85397     4   99415700   99416700      6       2  150064       1.7853     0.037109
enh85405     4   99465100   99466100      6       3  150064       1.9706     0.024387
enh85406     4   99467800   99468800      5       2  150064        2.319     0.010199
enh85408     4   99482600   99483600      3       2  150064       2.1201     0.016998
enh85411     4   99489700   99490700      3       2  150064       1.8183      0.03451
enh85463     4  100742600  100743600      6       4  150064       1.8999      0.02872
enh85464     4  100747100  100748100      4       2  150064       2.2569     0.012007
enh85465     4  100753200  100754200      7       3  150064       2.4707    0.0067433
enh85466     4  100754300  100755300      6       3  150064       2.5408    0.0055305
enh85467     4  100759500  100760500      5       2  150064       2.1187     0.017059
enh85469     4  100815800  100816800      6       2  150064       1.7416     0.040791
enh85472     4  100918500  100919500      2       1  150064       1.7481     0.040222
enh85473     4  100982800  100983800      4       2  150064       1.7257     0.042202
enh85474     4  101008000  101009000      2       1  150064       2.1744     0.014836
enh85475     4  101014000  101015000      5       2  150064       1.7922     0.036551
enh85476     4  101014500  101015500      2       1  150064        2.258     0.011974
enh85477     4  101210800  101211800      4       1  150064       1.7797     0.037562
enh85480     4  101269400  101270400      4       2  150064       3.0265    0.0012371
enh85486     4  101956400  101957400      4       2  150064       1.7398     0.040947
enh85487     4  101958200  101959200      5       2  150064       1.6939     0.045145
enh85489     4  102024500  102025500      1       1  150064         2.09      0.01831
enh85491     4  102058200  102059200      3       2  150064       2.1628      0.01528
enh85496     4  102112600  102113600      3       1  150064       1.9254     0.027088
enh85500     4  102160400  102161400      4       1  150064       1.7308     0.041741
enh85520     4  102786100  102787100      6       3  150064       1.7862     0.037033
enh85523     4  102902700  102903700      1       1  150064       4.7338    1.102e-06
enh85526     4  103350400  103351400      5       3  150064       2.1278     0.016677
enh85541     4  103601700  103602700      2       1  150064        2.457    0.0070057
enh85542     4  103605200  103606200      2       1  150064       2.1528     0.015666
enh85544     4  103625300  103626300      2       1  150064       1.9221     0.027296
enh85546     4  103655600  103656600      2       1  150064       2.1671     0.015114
enh85547     4  103678500  103679500      2       1  150064       2.3234     0.010078
enh85548     4  103679900  103680900      1       1  150064       2.4385     0.007374
enh85549     4  103732500  103733500      3       1  150064       3.5565   0.00018795
enh85550     4  103737400  103738400      4       1  150064       3.5036   0.00022953
enh85551     4  103741200  103742200      4       2  150064       3.6147   0.00015037
enh85552     4  103750400  103751400      2       1  150064       3.4804   0.00025034
enh85553     4  103788200  103789200      1       1  150064       3.8858      5.1e-05
enh85554     4  103932500  103933500      4       2  150064       3.4852   0.00024587
enh85555     4  103939400  103940400      2       1  150064       3.5984   0.00016012
enh85570     4  105512200  105513200      2       1  150064         1.84     0.032881
enh85571     4  105513300  105514300      5       2  150064        2.308     0.010501
enh85600     4  106628000  106629000      1       1  150064        2.009      0.02227
enh85612     4  107194400  107195400      2       1  150064       1.8752     0.030382
enh85655     4  108851400  108852400      3       1  150064        2.431    0.0075285
enh85667     4  109060200  109061200      2       1  150064       1.8816     0.029947
enh85671     4  109076300  109077300      1       1  150064       1.8854      0.02969
enh85684     4  109544100  109545100      1       1  150064       2.0204      0.02167
enh85714     4  110833400  110834400      1       1  150064       3.3573    0.0003935
enh85715     4  110834000  110835000      1       1  150064       3.3573    0.0003935
enh85716     4  110842300  110843300      7       2  150064       3.0232    0.0012506
enh85719     4  110868800  110869800      2       1  150064       3.0061     0.001323
enh85721     4  110893900  110894900      2       1  150064       2.4073    0.0080345
enh85722     4  110900700  110901700      3       1  150064       2.6887    0.0035864
enh85724     4  110910100  110911100      3       1  150064       2.8071    0.0024994
enh85790     4  114066400  114067400      4       2  150064        2.871    0.0020458
enh85797     4  114357100  114358100      3       2  150064       1.8809      0.02999
enh85823     4  114621400  114622400      3       1  150064       2.2875     0.011084
enh85832     4  114864000  114865000      3       1  150064       1.8921     0.029237
enh85843     4  115171000  115172000      4       2  150064       2.2332     0.012767
enh85852     4  118704800  118705800      6       1  150064       4.0685   2.3659e-05
enh85853     4  118953700  118954700      7       2  150064       2.4085    0.0080099
enh85860     4  119268400  119269400      1       1  150064       2.1848      0.01445
enh85863     4  119511800  119512800      2       1  150064       1.7728     0.038132
enh85864     4  119604300  119605300      4       2  150064       1.8435     0.032626
enh85868     4  119680300  119681300      1       1  150064        1.753       0.0398
enh85894     4  120037800  120038800      1       1  150064       1.8834      0.02982
enh85907     4  120974100  120975100      4       2  150064        1.946     0.025825
enh85912     4  121635800  121636800      2       1  150064       1.9946     0.023042
enh85932     4  122648500  122649500      4       2  150064       1.6601     0.048449
enh85960     4  123794700  123795700      5       2  150064       1.6956     0.044979
enh85961     4  123796800  123797800      1       1  150064       1.7082       0.0438
enh85965     4  123845200  123846200      8       4  150064       2.2575     0.011988
enh85966     4  123846000  123847000      6       2  150064       1.8868     0.029594
enh85968     4  123918000  123919000      2       1  150064       1.9402     0.026178
enh85970     4  124080600  124081600      2       1  150064       1.7798     0.037555
enh85973     4  124273200  124274200      1       1  150064       1.9164      0.02766
enh85975     4  124322200  124323200      1       1  150064       1.6747        0.047
enh85981     4  124373900  124374900      2       1  150064       1.6871      0.04579
enh85992     4  124523900  124524900      1       1  150064       2.1457      0.01595
enh86003     4  124777800  124778800      1       1  150064       1.6813      0.04635
enh86032     4  125867600  125868600      2       1  150064       2.1522      0.01569
enh86033     4  125869800  125870800      2       1  150064       2.1213     0.016948
enh86039     4  126352800  126353800      2       1  150064       1.9237     0.027196
enh86055     4  129149500  129150500      2       1  150064       1.8349     0.033259
enh86057     4  129189800  129190800      3       2  150064       2.6716    0.0037741
enh86060     4  129204100  129205100      1       1  150064       1.8543      0.03185
enh86061     4  129205000  129206000      1       1  150064       1.7304      0.04178
enh86064     4  129233000  129234000      1       1  150064        3.443    0.0002876
enh86065     4  129236800  129237800      2       1  150064       2.9681    0.0014981
enh86066     4  129243500  129244500      2       1  150064        1.865     0.031091
enh86068     4  129269100  129270100      2       1  150064        2.164     0.015234
enh86069     4  129276600  129277600      1       1  150064       3.3372    0.0004231
enh86071     4  129307000  129308000      4       2  150064       2.6691    0.0038022
enh86073     4  129314100  129315100      6       3  150064       2.0561     0.019886
enh86082     4  129439000  129440000      3       2  150064       1.6745     0.047015
enh86130     4  138598000  138599000      3       2  150064       1.9036     0.028483
enh86154     4  139326900  139327900      5       3  150064       2.1338     0.016429
enh86177     4  139940900  139941900      2       1  150064       2.8693     0.002057
enh86178     4  139945700  139946700      4       2  150064       2.5914    0.0047794
enh86179     4  139949100  139950100      1       1  150064       2.7598     0.002892
enh86181     4  140002400  140003400      1       1  150064       2.6525     0.003995
enh86182     4  140065500  140066500      4       2  150064       2.3645    0.0090284
enh86183     4  140074700  140075700      1       1  150064       3.2176    0.0006463
enh86186     4  140093000  140094000      3       2  150064       1.9157     0.027702
enh86189     4  140134800  140135800      2       1  150064       1.7963     0.036224
enh86191     4  140166200  140167200      3       1  150064       2.3033     0.010632
enh86192     4  140167000  140168000      5       2  150064       2.8552    0.0021504
enh86193     4  140175100  140176100     10       2  150064       1.8528     0.031954
enh86194     4  140187900  140188900      2       1  150064       1.8131     0.034907
enh86208     4  140472000  140473000      1       1  150064       2.9567     0.001555
enh86211     4  140489300  140490300      4       2  150064       3.3004   0.00048266
enh86212     4  140513700  140514700      1       1  150064       1.6754      0.04693
enh86216     4  140566500  140567500      3       1  150064       1.8843     0.029761
enh86242     4  140735900  140736900      4       1  150064       3.1349   0.00085947
enh86259     4  140888200  140889200      4       1  150064       1.6666     0.047795
enh86268     4  140958700  140959700      2       1  150064       1.7342     0.041446
enh86269     4  140960000  140961000      2       1  150064       1.7721     0.038188
enh86281     4  141024500  141025500      3       1  150064       1.6972     0.044829
enh86322     4  141641300  141642300      3       2  150064       2.9901    0.0013944
enh86330     4  141760700  141761700      3       1  150064       1.6972     0.044829
enh86333     4  141868300  141869300      5       2  150064       3.0701    0.0010701
enh86348     4  143194200  143195200      3       1  150064       1.9808     0.023806
enh86349     4  143199200  143200200      2       1  150064       1.7067     0.043939
enh86378     4  143476900  143477900      6       3  150064       1.9661     0.024645
enh86401     4  144285200  144286200      4       2  150064       2.0195     0.021717
enh86402     4  144293400  144294400      5       2  150064       1.8806     0.030014
enh86404     4  144296600  144297600      2       1  150064       1.7799     0.037544
enh86409     4  144308400  144309400      5       2  150064       1.8432     0.032651
enh86410     4  144311000  144312000      2       1  150064       1.8756     0.030356
enh86411     4  144318100  144319100      2       1  150064       2.8485    0.0021966
enh86419     4  144479400  144480400      5       2  150064       2.8259    0.0023571
enh86476     4  146804200  146805200      1       1  150064       1.7237      0.04238
enh86506     4  148024200  148025200      5       2  150064       3.1704   0.00076123
enh86507     4  148025600  148026600      6       2  150064       2.2377      0.01262
enh86566     4  148978100  148979100      1       1  150064       2.1399      0.01618
enh86568     4  148982400  148983400      5       2  150064       1.9566       0.0252
enh86592     4  150701800  150702800      5       3  150064       1.8107     0.035091
enh86600     4  151061200  151062200      1       1  150064       1.6611      0.04835
enh86607     4  151136600  151137600      4       2  150064       2.2514     0.012181
enh86627     4  152105300  152106300      2       1  150064       1.7512      0.03996
enh86634     4  152145800  152146800      2       1  150064       1.6742     0.047049
enh86656     4  152405400  152406400      1       1  150064       2.1248       0.0168
enh86691     4  153029800  153030800      5       3  150064       1.6842     0.046068
enh86692     4  153036000  153037000      5       2  150064       1.8854     0.029687
enh86821     4  154597300  154598300      3       2  150064       1.7791     0.037613
enh86822     4  154652500  154653500      3       1  150064       2.0251     0.021426
enh86824     4  154678200  154679200      1       1  150064        1.818      0.03453
enh86830     4  155045600  155046600      1       1  150064       2.0054      0.02246
enh86837     4  155433600  155434600      2       1  150064       2.1516     0.015716
enh86843     4  156240000  156241000      2       1  150064       2.7931      0.00261
enh86858     4  156935600  156936600      3       2  150064       2.0361     0.020868
enh86864     4  157298700  157299700      2       1  150064       2.2278     0.012948
enh86868     4  157515500  157516500      4       2  150064       1.7702     0.038347
enh86869     4  157519000  157520000      3       1  150064       2.7566    0.0029204
enh86886     4  157804900  157805900      3       1  150064       1.6904     0.045479
enh86945     4  159691800  159692800      1       1  150064       1.9175      0.02759
enh86948     4  159698700  159699700      3       1  150064       1.7565     0.039505
enh86949     4  159703700  159704700      2       1  150064       1.6506     0.049411
enh86950     4  159705200  159706200      4       1  150064       1.9284       0.0269
enh86952     4  159707800  159708800      4       1  150064       1.9598      0.02501
enh86969     4  159823300  159824300      2       1  150064       1.8648     0.031107
enh86971     4  159917500  159918500      4       1  150064       1.6592     0.048537
enh87006     4  160319200  160320200      3       1  150064       1.7938     0.036424
enh87031     4  165898800  165899800      2       1  150064       1.8408     0.032823
enh87033     4  166120500  166121500      3       1  150064       2.5817    0.0049162
enh87036     4  166142300  166143300      3       2  150064       3.2513   0.00057434
enh87045     4  166382200  166383200      2       1  150064       1.8188     0.034471
enh87046     4  166397100  166398100      2       1  150064       2.1389     0.016221
enh87080     4  169531900  169532900      3       1  150064       1.9776     0.023989
enh87093     4  169632500  169633500      1       1  150064       1.9278      0.02694
enh87119     4  169787800  169788800      2       1  150064       1.7404     0.040896
enh87137     4  169992000  169993000      9       5  150064        2.404    0.0081092
enh87138     4  170000300  170001300      2       1  150064       1.9724     0.024281
enh87144     4  170037200  170038200      2       1  150064       2.9329    0.0016788
enh87145     4  170054900  170055900      1       1  150064       2.4425     0.007292
enh87146     4  170068500  170069500      2       1  150064       2.7923    0.0026164
enh87148     4  170080200  170081200      1       1  150064       2.3657     0.008998
enh87150     4  170085800  170086800      2       1  150064       2.2372     0.012638
enh87170     4  170162300  170163300      4       2  150064       1.7415     0.040796
enh87171     4  170165000  170166000      1       1  150064       2.3403     0.009635
enh87180     4  170204000  170205000      2       1  150064       1.9048     0.028405
enh87181     4  170226600  170227600      3       2  150064       3.5835   0.00016949
enh87182     4  170235600  170236600      2       1  150064       3.9186   4.4541e-05
enh87184     4  170266200  170267200      4       2  150064       3.8522    5.854e-05
enh87185     4  170304100  170305100      3       1  150064       4.9395   3.9152e-07
enh87186     4  170318500  170319500      3       2  150064       4.3045   8.3665e-06
enh87187     4  170525200  170526200      3       2  150064       4.2293   1.1722e-05
enh87189     4  170534100  170535100      2       1  150064       2.5609    0.0052194
enh87190     4  170540100  170541100      3       2  150064       4.9558   3.6015e-07
enh87192     4  170549400  170550400      3       1  150064        3.191   0.00070903
enh87193     4  170561700  170562700      3       2  150064       3.3999   0.00033699
enh87194     4  170570600  170571600      4       2  150064       2.0193     0.021727
enh87195     4  170578500  170579500      4       2  150064       4.2482   1.0774e-05
enh87196     4  170579700  170580700      1       1  150064       5.0246    2.523e-07
enh87197     4  170582800  170583800      2       1  150064       3.7258    9.736e-05
enh87198     4  170584800  170585800      4       2  150064       4.0911   2.1465e-05
enh87204     4  170855400  170856400      3       1  150064       2.9298    0.0016958
enh87222     4  174042100  174043100      4       2  150064       1.6958     0.044962
enh87229     4  174113200  174114200      3       2  150064       1.8817     0.029939
enh87237     4  174185400  174186400      4       2  150064       1.7445     0.040533
enh87243     4  174336200  174337200      1       1  150064       2.6598     0.003909
enh87265     4  176867500  176868500      2       1  150064       4.2666   9.9257e-06
enh87282     4  177707600  177708600      4       2  150064       2.1528     0.015669
enh87302     4  178660800  178661800      2       1  150064       2.8482    0.0021981
enh87303     4  178885600  178886600      3       1  150064       3.4861    0.0002451
enh87306     4  181748200  181749200      3       2  150064       1.8896     0.029408
enh87328     4  183497700  183498700      8       3  150064       1.9565     0.025206
enh87331     4  183670000  183671000      6       3  150064       3.7189   0.00010005
enh87332     4  183673200  183674200      5       2  150064       1.6826     0.046227
enh87333     4  183677000  183678000      2       1  150064       1.8311     0.033542
enh87344     4  183858900  183859900      2       1  150064       1.9589     0.025064
enh87351     4  184028200  184029200      1       1  150064       2.3286     0.009941
enh87355     4  184062700  184063700      2       1  150064       2.0524     0.020063
enh87369     4  184183100  184184100      2       1  150064       1.7548     0.039651
enh87385     4  184327800  184328800      7       2  150064       2.1191     0.017041
enh87403     4  184492300  184493300      6       2  150064       2.0122       0.0221
enh87424     4  184793800  184794800      2       1  150064       2.8185    0.0024124
enh87439     4  185186600  185187600      1       1  150064       2.9359     0.001663
enh87444     4  185235200  185236200      1       1  150064       1.9182      0.02754
enh87468     4  185392000  185393000      4       1  150064        2.034     0.020978
enh87469     4  185392600  185393600      3       1  150064       2.0966     0.018017
enh87478     4  185565800  185566800      2       1  150064       1.8297     0.033651
enh87479     4  185567200  185568200      3       1  150064       1.8044     0.035584
enh87489     4  185652500  185653500      6       2  150064       1.8974      0.02889
enh87511     4  185889700  185890700      3       1  150064       1.7049     0.044105
enh87535     4  186204100  186205100      1       1  150064       2.3098      0.01045
enh87536     4  186223600  186224600      3       2  150064       2.8829    0.0019699
enh87537     4  186226900  186227900      1       1  150064       2.4069     0.008044
enh87574     4  186988700  186989700      3       2  150064       2.5305    0.0056955
enh87578     4  187000200  187001200      9       3  150064       2.4898    0.0063899
enh87606     4  187761600  187762600      5       3  150064       2.3496    0.0093957
enh87607     4  187765900  187766900      7       3  150064       1.6989     0.044666
enh87609     4  187802200  187803200      4       1  150064       1.7457     0.040434
enh87614     4  187841600  187842600      3       2  150064       1.7024     0.044336
enh87620     4  187992800  187993800      7       2  150064       3.0595    0.0011086
enh87621     4  188050300  188051300      7       1  150064       1.6857     0.045929
enh87623     4  188105400  188106400      1       1  150064       2.0116      0.02213
enh87626     4  188157100  188158100      7       2  150064       2.0741     0.019034
enh87640     4  189002200  189003200      7       3  150064       1.6813     0.046347
enh87646     4  189308400  189309400      6       4  150064        1.953     0.025412
enh87672     5     378800     379800      2       1  150064       1.9204     0.027405
enh87707     5    1103800    1104800      1       1  150064       2.1003      0.01785
enh87729     5    1517500    1518500     11       3  150064       2.4729    0.0067005
enh87730     5    1519600    1520600      2       1  150064       2.3158     0.010286
enh87784     5    5420600    5421600      7       2  150064       2.9492     0.001593
enh87786     5    5493900    5494900      3       2  150064       2.4642    0.0068667
enh87787     5    6159600    6160600      4       2  150064       1.9202     0.027413
enh87791     5    6630800    6631800      2       1  150064       2.2091     0.013584
enh87794     5    6704600    6705600      3       1  150064       2.3348    0.0097782
enh87796     5    6717900    6718900      5       2  150064       1.9567     0.025189
enh87797     5    6719500    6720500      2       1  150064       2.8878    0.0019396
enh87798     5    6721000    6722000      3       2  150064       2.6976    0.0034925
enh87799     5    6722200    6723200      4       2  150064       2.6854    0.0036223
enh87800     5    6723400    6724400      9       4  150064       2.1037     0.017701
enh87801     5    6727700    6728700      3       1  150064       1.7192     0.042791
enh87802     5    6729700    6730700      5       3  150064       2.4523    0.0070977
enh87803     5    6731700    6732700      7       3  150064       2.9876    0.0014058
enh87804     5    6733600    6734600      7       2  150064        3.159   0.00079166
enh87805     5    6766000    6767000      3       1  150064       1.8638     0.031175
enh87808     5    7596900    7597900      3       2  150064        1.895     0.029046
enh87810     5    7815900    7816900      1       1  150064       2.3398     0.009647
enh87874     5    9559400    9560400      6       3  150064       1.9873     0.023442
enh88012     5   14208900   14209900      3       2  150064       1.6884     0.045664
enh88040     5   14304900   14305900      1       1  150064       1.7665      0.03866
enh88064     5   14660600   14661600      1       1  150064       2.5045     0.006131
enh88067     5   14667700   14668700      3       1  150064       1.7079     0.043831
enh88070     5   14672000   14673000      1       1  150064       2.0484      0.02026
enh88072     5   14675700   14676700      1       1  150064       1.8928      0.02919
enh88078     5   14714300   14715300      2       1  150064       2.3969    0.0082681
enh88080     5   14727100   14728100      4       2  150064       1.8735     0.030502
enh88138     5   16539600   16540600      2       1  150064       2.5106    0.0060262
enh88142     5   16569400   16570400      1       1  150064       1.6963      0.04491
enh88146     5   16667100   16668100      1       1  150064       1.7204      0.04268
enh88149     5   16713400   16714400      1       1  150064       2.8418     0.002243
enh88234     5   17251900   17252900      1       1  150064       1.8555      0.03176
enh88352     5   33320000   33321000      5       2  150064       2.3209     0.010147
enh88353     5   33321400   33322400      4       2  150064       1.6899     0.045527
enh88354     5   33337200   33338200      2       1  150064       1.9587     0.025072
enh88391     5   34522600   34523600      7       2  150064       2.1435     0.016037
enh88394     5   34535200   34536200      4       2  150064       1.9398     0.026202
enh88454     5   35172100   35173100      3       1  150064       2.0004     0.022728
enh88493     5   36528600   36529600      3       2  150064       1.9634     0.024801
enh88513     5   36743600   36744600      2       1  150064       2.1859     0.014412
enh88524     5   36958500   36959500      1       1  150064       2.4541     0.007061
enh88535     5   37665300   37666300      3       2  150064        1.661     0.048358
enh88540     5   37737200   37738200      1       1  150064       1.6496      0.04951
enh88541     5   37738500   37739500      1       1  150064       1.6501      0.04946
enh88546     5   37831800   37832800      2       1  150064       1.7778     0.037719
enh88550     5   37926900   37927900      1       1  150064       1.9264      0.02703
enh88554     5   38077600   38078600      2       1  150064       2.2839     0.011189
enh88567     5   38659700   38660700      3       1  150064       1.9409     0.026138
enh88568     5   38671400   38672400      1       1  150064       2.5421      0.00551
enh88573     5   38809000   38810000      1       1  150064       2.0195      0.02172
enh88583     5   38925200   38926200      2       1  150064       2.0298      0.02119
enh88584     5   39015000   39016000      2       1  150064         2.25     0.012223
enh88585     5   39021300   39022300      3       2  150064       2.4869    0.0064434
enh88587     5   39030600   39031600      2       1  150064       2.2616      0.01186
enh88589     5   39058000   39059000      1       1  150064       2.7969      0.00258
enh88593     5   39195500   39196500      3       2  150064       1.7075     0.043864
enh88597     5   39399800   39400800      6       3  150064       1.7577     0.039398
enh88598     5   39402300   39403300      2       1  150064       2.3325    0.0098384
enh88604     5   39431400   39432400      4       2  150064       2.2377     0.012619
enh88605     5   39437000   39438000      4       2  150064       2.4445    0.0072535
enh88634     5   40551200   40552200      2       1  150064       1.9139     0.027815
enh88708     5   43648900   43649900      4       2  150064       2.2047     0.013739
enh88712     5   44875600   44876600      2       1  150064         3.96   3.7472e-05
enh88713     5   49849100   49850100      3       2  150064       1.9941     0.023072
enh88718     5   50521500   50522500      2       1  150064       2.6851    0.0036256
enh88720     5   50917600   50918600      2       1  150064       1.7207     0.042648
enh88724     5   51124400   51125400      4       2  150064       1.9362     0.026425
enh88758     5   52323200   52324200      3       2  150064       1.9176     0.027582
enh88760     5   52333100   52334100      3       1  150064       1.9859      0.02352
enh88771     5   52635800   52636800      1       1  150064       2.3419     0.009592
enh88773     5   52657100   52658100      4       1  150064       2.4436    0.0072716
enh88785     5   52898600   52899600      2       1  150064       2.1356     0.016358
enh88789     5   52939100   52940100      1       1  150064       1.9443      0.02593
enh88799     5   53573400   53574400      5       1  150064       1.6791     0.046568
enh88823     5   53897600   53898600      4       2  150064       2.3674    0.0089562
enh88824     5   53927700   53928700      6       4  150064       1.8425     0.032704
enh88825     5   53939900   53940900      3       1  150064       1.9122     0.027927
enh88826     5   53942400   53943400      5       2  150064       1.9138     0.027823
enh88835     5   54140800   54141800      4       2  150064       2.8616    0.0021073
enh88883     5   55164100   55165100      4       2  150064       3.5245   0.00021213
enh88885     5   55218800   55219800      6       3  150064       2.5927    0.0047616
enh88904     5   55406300   55407300      2       1  150064       1.6842     0.046075
enh88915     5   55459900   55460900      3       1  150064       1.6582     0.048637
enh88936     5   55742700   55743700      3       2  150064        1.881     0.029988
enh88961     5   55919800   55920800      3       2  150064       1.8982     0.028837
enh88997     5   56483900   56484900      2       1  150064        1.654      0.04906
enh89005     5   56619400   56620400      1       1  150064       1.8289      0.03371
enh89010     5   56660000   56661000      1       1  150064       1.7861      0.03704
enh89028     5   56797300   56798300      2       1  150064       1.9904     0.023271
enh89048     5   57137300   57138300      2       1  150064         1.93     0.026806
enh89049     5   57152800   57153800      1       1  150064       2.1502      0.01577
enh89056     5   57376100   57377100      3       1  150064       3.1661   0.00077239
enh89057     5   57452300   57453300      1       1  150064       2.8545     0.002155
enh89059     5   57479000   57480000      5       3  150064       1.8003      0.03591
enh89060     5   57480600   57481600      4       2  150064        1.863      0.03123
enh89061     5   57483500   57484500      5       2  150064       2.4504    0.0071343
enh89067     5   57569300   57570300      2       1  150064        3.589   0.00016596
enh89070     5   57642000   57643000      2       1  150064       1.8487     0.032248
enh89075     5   57749600   57750600      4       2  150064       3.2348   0.00060872
enh89082     5   58218200   58219200      1       1  150064       1.9632      0.02481
enh89084     5   58298000   58299000     10       3  150064       2.4339    0.0074683
enh89085     5   58316300   58317300      2       1  150064       2.4047    0.0080919
enh89091     5   58364700   58365700      3       1  150064       2.4056    0.0080722
enh89121     5   58813000   58814000      2       1  150064       1.8415     0.032773
enh89123     5   58858500   58859500      3       2  150064       2.7821    0.0027005
enh89124     5   58883400   58884400      2       1  150064       1.6588     0.048579
enh89127     5   59005200   59006200      3       2  150064       1.7158     0.043099
enh89140     5   59105700   59106700      2       1  150064       2.2899     0.011014
enh89158     5   59928700   59929700      1       1  150064       2.6967     0.003501
enh89161     5   59997100   59998100      6       2  150064       2.2782     0.011358
enh89162     5   60000100   60001100      3       1  150064       2.2426      0.01246
enh89165     5   60296400   60297400      1       1  150064        2.518     0.005902
enh89166     5   60347100   60348100      3       2  150064        2.199     0.013938
enh89167     5   60349000   60350000      4       2  150064        2.762    0.0028725
enh89168     5   60456000   60457000      4       2  150064        3.335   0.00042644
enh89169     5   60524600   60525600      4       2  150064       5.5247   1.6502e-08
enh89170     5   60541200   60542200      1       1  150064       2.8933     0.001906
enh89171     5   60550800   60551800      4       2  150064       2.1134     0.017283
enh89173     5   60566200   60567200      7       3  150064       3.5441   0.00019699
enh89175     5   60575900   60576900      4       1  150064       3.9375   4.1163e-05
enh89176     5   60586500   60587500      4       2  150064       5.4554   2.4429e-08
enh89177     5   60588400   60589400      2       1  150064       4.2904   8.9184e-06
enh89179     5   60599900   60600900      1       1  150064       4.0617    2.436e-05
enh89181     5   60608300   60609300      2       1  150064       3.8071   7.0292e-05
enh89182     5   60615000   60616000      2       1  150064       5.5451   1.4693e-08
enh89185     5   60625200   60626200      2       1  150064       4.2215   1.2132e-05
enh89189     5   60642600   60643600      3       2  150064       5.4008   3.3169e-08
enh89191     5   60685200   60686200      3       2  150064       4.4329    4.649e-06
enh89194     5   60699800   60700800      1       1  150064       4.8041    7.773e-07
enh89196     5   60705200   60706200      3       2  150064       2.8612    0.0021103
enh89197     5   60711600   60712600      2       1  150064       4.6132   1.9823e-06
enh89198     5   60712800   60713800      2       1  150064       2.0034     0.022568
enh89200     5   60727800   60728800      2       1  150064       5.8212   2.9217e-09
enh89201     5   60732500   60733500      4       2  150064        3.468   0.00026213
enh89202     5   60736100   60737100      3       2  150064       5.6847   6.5535e-09
enh89204     5   60760200   60761200      1       1  150064       4.6098    2.015e-06
enh89209     5   60899800   60900800      3       2  150064       2.8338    0.0023001
enh89218     5   61100700   61101700      4       1  150064       2.6862    0.0036133
enh89219     5   61105000   61106000      1       1  150064       2.9222     0.001738
enh89230     5   61552100   61553100      6       3  150064       2.8836    0.0019656
enh89232     5   61582300   61583300      3       1  150064       3.1137   0.00092381
enh89233     5   61592300   61593300      5       3  150064       2.4714    0.0067286
enh89235     5   61600600   61601600      1       1  150064       2.9993     0.001353
enh89237     5   61607400   61608400      7       4  150064       2.2846     0.011167
enh89239     5   61614800   61615800      1       1  150064       1.7762      0.03785
enh89240     5   61639000   61640000      1       1  150064       1.8096      0.03518
enh89241     5   61666400   61667400      1       1  150064       3.8704    5.433e-05
enh89244     5   61707400   61708400      1       1  150064       1.9596      0.02502
enh89247     5   61770500   61771500      1       1  150064       1.8946      0.02907
enh89251     5   63440100   63441100      3       2  150064        3.243   0.00059143
enh89252     5   63454200   63455200      3       1  150064       3.7101   0.00010359
enh89260     5   64313300   64314300      2       1  150064        2.404    0.0081081
enh89261     5   64315900   64316900      4       2  150064        2.141     0.016136
enh89262     5   64316900   64317900      6       2  150064       2.3775     0.008716
enh89263     5   64322800   64323800      1       1  150064       2.7858      0.00267
enh89264     5   64329900   64330900      4       1  150064       2.6771    0.0037133
enh89286     5   64485700   64486700      3       2  150064       1.7336     0.041499
enh89288     5   64499400   64500400      2       1  150064        2.326     0.010009
enh89296     5   64779000   64780000      6       3  150064       2.1085     0.017493
enh89297     5   64860200   64861200      2       1  150064       2.2465     0.012337
enh89305     5   65103700   65104700      3       2  150064       2.4556     0.007032
enh89314     5   65265000   65266000      1       1  150064       1.6998      0.04458
enh89323     5   65813900   65814900      4       2  150064       1.6949     0.045045
enh89325     5   65848800   65849800      3       2  150064       1.6587     0.048587
enh89351     5   66255400   66256400      1       1  150064       1.8293      0.03368
enh89378     5   66390600   66391600      1       1  150064       2.8054     0.002513
enh89421     5   67237900   67238900      6       2  150064       2.3833    0.0085794
enh89437     5   67509600   67510600      3       2  150064       1.9903      0.02328
enh89439     5   67515400   67516400      3       2  150064       1.7567     0.039487
enh89447     5   67527800   67528800      2       1  150064        2.198     0.013976
enh89472     5   67581000   67582000      1       1  150064       1.8169      0.03462
enh89475     5   67587800   67588800      3       2  150064       2.0796     0.018783
enh89484     5   67639600   67640600      3       2  150064       3.0335    0.0012087
enh89491     5   67730500   67731500      3       2  150064       2.8964    0.0018875
enh89496     5   67773800   67774800      3       2  150064       1.7132     0.043339
enh89505     5   67852000   67853000      2       1  150064       2.1441     0.016011
enh89508     5   67955500   67956500      3       1  150064       1.8914     0.029288
enh89516     5   68331300   68332300      7       2  150064       1.9998     0.022761
enh89532     5   68750000   68751000      6       2  150064       1.6875     0.045752
enh89538     5   70753000   70754000      2       1  150064       1.6903     0.045488
enh89559     5   71220600   71221600      1       1  150064       1.8142      0.03482
enh89561     5   71234600   71235600      1       1  150064       1.6544      0.04902
enh89595     5   71483000   71484000      3       1  150064       1.9109     0.028007
enh89605     5   71578700   71579700      3       1  150064       1.9181     0.027546
enh89606     5   71595800   71596800      1       1  150064       1.8909      0.02932
enh89607     5   71597500   71598500      2       1  150064       1.6964     0.044904
enh89608     5   71602600   71603600      1       1  150064        2.217      0.01331
enh89617     5   71658700   71659700      1       1  150064       1.7443      0.04055
enh89625     5   71698600   71699600      3       1  150064       1.6774     0.046728
enh89691     5   72433300   72434300      3       1  150064       2.2678     0.011669
enh89696     5   72617800   72618800      6       2  150064       2.0607     0.019667
enh89701     5   72672100   72673100      2       1  150064       1.7188     0.042829
enh89703     5   72707600   72708600      5       3  150064       2.1068     0.017568
enh89708     5   72835400   72836400      3       1  150064       1.7886     0.036841
enh89715     5   72910800   72911800      2       1  150064       1.9544     0.025329
enh89717     5   72924600   72925600      4       2  150064       2.4067    0.0080492
enh89719     5   72927000   72928000      3       1  150064       1.8573     0.031631
enh89739     5   73059100   73060100      3       1  150064       2.0224      0.02157
enh89741     5   73081400   73082400      3       1  150064       2.0549     0.019946
enh89754     5   73279500   73280500      5       2  150064       1.8718     0.030617
enh89758     5   73326400   73327400      3       2  150064       1.6716     0.047298
enh89792     5   73685200   73686200      3       2  150064       1.7458     0.040425
enh89837     5   74288300   74289300      8       2  150064       1.8848     0.029727
enh89839     5   74332900   74333900      2       1  150064       1.8494     0.032203
enh89848     5   74571400   74572400      3       2  150064       2.6538    0.0039795
enh89852     5   74700800   74701800      4       2  150064       2.0134     0.022034
enh89853     5   74731200   74732200      4       2  150064       2.3752    0.0087687
enh89858     5   74809200   74810200      2       1  150064       1.8546      0.03183
enh89866     5   74912800   74913800      1       1  150064       2.2603       0.0119
enh89871     5   74951700   74952700      2       1  150064       2.1506     0.015754
enh89899     5   76050300   76051300      2       1  150064       1.6953     0.045012
enh89939     5   77563900   77564900      2       1  150064       3.2337   0.00061094
enh89940     5   77569000   77570000      2       1  150064       3.5757   0.00017467
enh89941     5   77583600   77584600     11       2  150064       4.3078   8.2438e-06
enh89942     5   77585000   77586000      5       2  150064        2.692    0.0035516
enh89943     5   77591400   77592400      1       1  150064       2.6042     0.004604
enh89944     5   77624000   77625000      4       2  150064       3.8827   5.1645e-05
enh89946     5   77654400   77655400      2       1  150064       1.9902     0.023287
enh89948     5   77700000   77701000      2       1  150064       2.0629     0.019561
enh89949     5   77701900   77702900      4       2  150064       2.9862    0.0014126
enh89951     5   77792200   77793200      2       1  150064       1.9786     0.023933
enh89962     5   77817200   77818200      1       1  150064        2.755     0.002935
enh89989     5   77900800   77901800      3       2  150064       1.7102      0.04361
enh89990     5   77906400   77907400      1       1  150064       1.7008      0.04449
enh90027     5   78402600   78403600      4       2  150064       2.1632     0.015263
enh90032     5   78478800   78479800      2       1  150064       1.7304     0.041779
enh90064     5   79500900   79501900      4       2  150064       1.8548     0.031813
enh90066     5   79513200   79514200      2       1  150064       1.7947     0.036349
enh90068     5   79516100   79517100      4       2  150064       2.0573     0.019829
enh90101     5   80542100   80543100      2       1  150064       1.6868     0.045819
enh90104     5   80581400   80582400      7       3  150064       2.2549     0.012069
enh90120     5   81074600   81075600      3       1  150064       2.6199    0.0043982
enh90123     5   81115300   81116300      3       2  150064       2.4719    0.0067198
enh90129     5   81152800   81153800      2       1  150064       3.1561   0.00079939
enh90130     5   81265200   81266200      3       1  150064       1.8307     0.033573
enh90141     5   81518800   81519800      1       1  150064       2.6527     0.003993
enh90142     5   81574800   81575800      5       2  150064       1.9943     0.023058
enh90143     5   81594200   81595200      2       1  150064       2.3325    0.0098371
enh90174     5   83221400   83222400      6       3  150064       2.7324    0.0031433
enh90180     5   85757000   85758000      2       1  150064       1.7085     0.043772
enh90182     5   86365900   86366900      1       1  150064       2.0037      0.02255
enh90183     5   86366700   86367700      1       1  150064       1.8267      0.03387
enh90186     5   86394500   86395500      3       2  150064       2.1047     0.017658
enh90187     5   86409800   86410800      1       1  150064       1.6789      0.04659
enh90195     5   86485600   86486600      2       1  150064       1.7587     0.039314
enh90223     5   88237200   88238200      3       1  150064       2.5526    0.0053455
enh90224     5   88238400   88239400      2       1  150064       2.4301    0.0075464
enh90226     5   88252000   88253000      1       1  150064       2.4041     0.008107
enh90235     5   89285900   89286900      2       1  150064       2.9893    0.0013983
enh90236     5   89311000   89312000      3       2  150064       2.4833    0.0065079
enh90237     5   89351200   89352200      3       1  150064       3.0738    0.0010568
enh90238     5   89390900   89391900      2       1  150064       2.7194    0.0032703
enh90241     5   89768000   89769000      1       1  150064       1.8942       0.0291
enh90245     5   90151000   90152000      2       1  150064       3.8315   6.3691e-05
enh90248     5   90229400   90230400      4       1  150064       2.2131     0.013446
enh90249     5   90236000   90237000      7       3  150064       4.3175   7.8916e-06
enh90250     5   90278100   90279100      1       1  150064       4.5689    2.452e-06
enh90251     5   90321000   90322000      2       1  150064       1.7269     0.042097
enh90254     5   90338800   90339800      2       1  150064       2.4935    0.0063254
enh90259     5   90410200   90411200      4       2  150064        2.533    0.0056553
enh90260     5   90422100   90423100      1       1  150064       1.9684      0.02451
enh90261     5   90424100   90425100      2       1  150064       1.8041     0.035604
enh90262     5   90431300   90432300      4       1  150064       1.8664      0.03099
enh90266     5   90447300   90448300      1       1  150064       2.4177      0.00781
enh90270     5   90508100   90509100      1       1  150064       2.2118      0.01349
enh90290     5   92435100   92436100      2       1  150064       2.7506    0.0029742
enh90294     5   92500100   92501100      1       1  150064       2.1272       0.0167
enh90309     5   93952400   93953400      2       1  150064       2.6652    0.0038477
enh90310     5   93956800   93957800      5       2  150064       2.8583    0.0021294
enh90342     5   95127600   95128600      3       1  150064        1.701     0.044475
enh90344     5   95134600   95135600      3       1  150064       2.2136     0.013428
enh90348     5   95160500   95161500      8       3  150064       2.0729     0.019091
enh90357     5   95197500   95198500      3       2  150064       2.7969      0.00258
enh90358     5   95202400   95203400      6       3  150064       1.8665     0.030989
enh90362     5   95219000   95220000      4       2  150064        2.264     0.011786
enh90364     5   95238200   95239200      2       1  150064        2.199     0.013939
enh90383     5   95402200   95403200      2       1  150064       1.7026      0.04432
enh90386     5   95413400   95414400      2       1  150064       2.0479     0.020286
enh90387     5   95416400   95417400      2       1  150064       2.2512     0.012187
enh90388     5   95418600   95419600      2       1  150064       2.2421     0.012477
enh90389     5   95420500   95421500      1       1  150064       2.2107      0.01353
enh90391     5   95431900   95432900      1       1  150064       3.1349    0.0008596
enh90392     5   95449400   95450400      2       1  150064       1.8999     0.028726
enh90396     5   95485300   95486300      2       1  150064       1.7811     0.037446
enh90399     5   95493200   95494200      1       1  150064       1.8842      0.02977
enh90400     5   95511500   95512500      2       1  150064       2.2373     0.012634
enh90402     5   95516600   95517600      2       1  150064       2.6202    0.0043933
enh90408     5   95590400   95591400      3       2  150064       3.0947   0.00098509
enh90411     5   95633200   95634200      2       1  150064       3.5671   0.00018048
enh90425     5   95984500   95985500      2       1  150064       1.9876     0.023428
enh90427     5   95992000   95993000      2       1  150064       2.2349      0.01271
enh90428     5   95995700   95996700      3       2  150064       1.7955     0.036286
enh90429     5   95999600   96000600      1       1  150064       2.2133      0.01344
enh90430     5   96004300   96005300      4       2  150064       2.4169     0.007827
enh90431     5   96005100   96006100      4       2  150064       2.7781    0.0027342
enh90432     5   96016200   96017200      4       2  150064       2.2951     0.010862
enh90456     5   96239800   96240800      6       2  150064       2.4801    0.0065679
enh90459     5   96273500   96274500      2       1  150064       2.6751    0.0037359
enh90460     5   96277200   96278200      3       2  150064       1.7891       0.0368
enh90461     5   96278600   96279600      3       1  150064       2.3738    0.0088028
enh90462     5   96281400   96282400      5       2  150064       1.9928     0.023144
enh90463     5   96288200   96289200      2       1  150064       2.2949     0.010869
enh90464     5   96294200   96295200      2       1  150064       1.9596      0.02502
enh90468     5   96314000   96315000      4       2  150064       1.8967     0.028931
enh90470     5   96344400   96345400      2       1  150064        1.676     0.046866
enh90471     5   96355300   96356300      4       2  150064       2.1878     0.014342
enh90478     5   96890400   96891400      2       1  150064       2.0114      0.02214
enh90481     5   97444700   97445700      1       1  150064       2.3256      0.01002
enh90486     5   97751100   97752100      3       2  150064       1.7326     0.041586
enh90493     5   98114900   98115900      1       1  150064        1.974      0.02419
enh90496     5   98123000   98124000      2       1  150064       1.8729     0.030543
enh90498     5   98252800   98253800      1       1  150064        2.515     0.005951
enh90500     5   98265800   98266800      1       1  150064       2.3953     0.008304
enh90501     5   98274200   98275200      2       1  150064       2.3824    0.0086006
enh90503     5   98277200   98278200      3       1  150064       2.1418     0.016103
enh90524     5  101632000  101633000      2       1  150064       2.5896    0.0048051
enh90536     5  102113600  102114600      2       1  150064       2.5848     0.004872
enh90575     5  106458200  106459200      2       1  150064       2.2827     0.011223
enh90580     5  106723800  106724800      3       1  150064       2.3799    0.0086579
enh90582     5  106731400  106732400      2       1  150064       2.6417     0.004125
enh90585     5  106760800  106761800      2       1  150064       2.4181    0.0078017
enh90586     5  106765800  106766800      2       1  150064       2.6804    0.0036765
enh90587     5  106767500  106768500      4       1  150064       2.0791     0.018802
enh90600     5  106849200  106850200      6       4  150064       1.7416     0.040792
enh90601     5  106853700  106854700      2       1  150064       1.7752     0.037936
enh90602     5  106855300  106856300      2       1  150064       2.7102     0.003362
enh90605     5  106875200  106876200      2       1  150064        3.701   0.00010739
enh90606     5  106878000  106879000      1       1  150064       3.3924    0.0003464
enh90607     5  106888600  106889600      2       1  150064       2.6278    0.0042965
enh90608     5  106891500  106892500      1       1  150064       2.5804     0.004935
enh90620     5  106954000  106955000      3       2  150064       1.8951     0.029041
enh90625     5  107009200  107010200      2       1  150064       2.1988     0.013946
enh90627     5  107040300  107041300      7       4  150064       2.5323    0.0056662
enh90628     5  107078700  107079700      5       2  150064       2.0907     0.018278
enh90629     5  107144100  107145100      2       1  150064       1.8118     0.035006
enh90630     5  107204600  107205600      3       2  150064       3.5403   0.00019986
enh90656     5  108351200  108352200      3       2  150064       2.1297     0.016599
enh90660     5  108664500  108665500      4       2  150064       2.9431    0.0016247
enh90661     5  108682600  108683600      2       1  150064       3.3229   0.00044539
enh90662     5  108723400  108724400      3       1  150064       2.1118      0.01735
enh90663     5  108730600  108731600      6       1  150064       1.7055     0.044054
enh90665     5  108741900  108742900      5       2  150064       1.8013     0.035831
enh90666     5  108747700  108748700      3       2  150064       1.7078     0.043841
enh90669     5  108790500  108791500      4       2  150064       2.4616    0.0069164
enh90671     5  108820400  108821400      3       2  150064        3.241   0.00059564
enh90673     5  108991000  108992000      3       1  150064       3.5274   0.00020985
enh90674     5  108991900  108992900      4       2  150064       3.8027   7.1565e-05
enh90675     5  108992700  108993700      3       2  150064       3.5857   0.00016811
enh90676     5  109017700  109018700      3       1  150064       4.9026   4.7294e-07
enh90678     5  109029800  109030800      3       2  150064       3.5771   0.00017369
enh90679     5  109036200  109037200      6       3  150064       3.5377   0.00020184
enh90680     5  109039300  109040300      4       2  150064        4.598   2.1327e-06
enh90681     5  109040800  109041800      3       2  150064       1.8371     0.033101
enh90682     5  109075400  109076400      3       2  150064       4.0192   2.9202e-05
enh90683     5  109079200  109080200      3       1  150064       3.0083    0.0013134
enh90685     5  109084400  109085400      2       1  150064       1.8155     0.034725
enh90686     5  109166400  109167400      7       3  150064       4.4453   4.3893e-06
enh90687     5  109198600  109199600      2       1  150064       3.4924   0.00023934
enh90688     5  109200900  109201900      5       3  150064       2.6816    0.0036637
enh90695     5  109722100  109723100      1       1  150064       2.1236      0.01685
enh90714     5  110775000  110776000      1       1  150064       2.3167      0.01026
enh90725     5  110977300  110978300      4       2  150064       1.6956     0.044981
enh90726     5  111016300  111017300      7       2  150064       1.9832     0.023673
enh90727     5  111024600  111025600      2       1  150064       2.0522     0.020074
enh90728     5  111029800  111030800      1       1  150064        1.864      0.03116
enh90730     5  111071800  111072800      2       1  150064       2.4525    0.0070929
enh90779     5  112304300  112305300      3       2  150064       2.0204      0.02167
enh90789     5  112371900  112372900      2       1  150064       1.8543     0.031849
enh90807     5  112460200  112461200      6       1  150064       2.7939    0.0026039
enh90860     5  114678400  114679400      7       4  150064       2.6211    0.0043819
enh90863     5  114701500  114702500      5       2  150064       2.9823    0.0014307
enh90869     5  114758500  114759500      4       1  150064       1.9706     0.024386
enh90870     5  114770800  114771800      2       1  150064       2.0913     0.018249
enh90872     5  114793400  114794400      7       2  150064       2.2708     0.011579
enh90890     5  115182000  115183000      4       2  150064       1.8563     0.031703
enh90897     5  115419000  115420000      3       1  150064       2.2671     0.011693
enh90900     5  115713800  115714800      3       2  150064       2.0167     0.021866
enh90930     5  117892900  117893900      5       2  150064       2.3129     0.010365
enh90954     5  118655800  118656800      2       1  150064       1.6958     0.044965
enh90966     5  118683300  118684300      6       3  150064       2.1405     0.016155
enh90969     5  118692900  118693900      3       1  150064       2.2814     0.011262
enh90970     5  118694400  118695400      2       1  150064       1.6976      0.04479
enh90971     5  118696900  118697900      2       1  150064       1.9811     0.023789
enh90976     5  118746500  118747500      1       1  150064       2.2629      0.01182
enh90981     5  119724100  119725100      1       1  150064        1.645      0.04998
enh90988     5  121061500  121062500      3       2  150064       2.1512     0.015729
enh91015     5  121828700  121829700      5       2  150064       2.3381    0.0096916
enh91043     5  122764500  122765500      5       3  150064       1.7247     0.042289
enh91071     5  123624800  123625800      4       1  150064       2.7684    0.0028167
enh91080     5  123934600  123935600      4       2  150064       1.9146     0.027773
enh91081     5  123940900  123941900      4       2  150064       2.7943    0.0026007
enh91090     5  124012900  124013900      3       2  150064       1.8732     0.030523
enh91104     5  124057500  124058500      1       1  150064       2.0112      0.02215
enh91133     5  124572200  124573200      2       1  150064       1.9657     0.024669
enh91136     5  124633700  124634700      2       1  150064       1.9601     0.024991
enh91139     5  124708400  124709400      6       2  150064       3.2123   0.00065835
enh91143     5  124816400  124817400      9       2  150064       2.0026     0.022611
enh91144     5  124820800  124821800      2       1  150064       1.9563     0.025216
enh91146     5  124884800  124885800      2       1  150064       1.9556     0.025253
enh91147     5  124885800  124886800      4       2  150064       2.2196     0.013223
enh91149     5  124895600  124896600      6       3  150064       1.9812     0.023785
enh91150     5  124911200  124912200      3       1  150064       1.7369     0.041205
enh91151     5  125004100  125005100      1       1  150064       2.0041      0.02253
enh91155     5  125170600  125171600      8       2  150064       2.4871    0.0064392
enh91157     5  125338200  125339200      4       2  150064       3.2748   0.00052873
enh91158     5  125351400  125352400      9       3  150064       2.0898     0.018318
enh91160     5  125390100  125391100      6       3  150064       1.7857     0.037071
enh91162     5  125444000  125445000      1       1  150064        3.363    0.0003855
enh91166     5  125699800  125700800      2       1  150064       2.5284    0.0057298
enh91167     5  125702800  125703800      1       1  150064        2.234      0.01274
enh91173     5  125749900  125750900      2       1  150064        1.927     0.026988
enh91174     5  125761400  125762400      2       1  150064        1.798     0.036087
enh91185     5  125807000  125808000      2       1  150064       2.2664     0.011713
enh91196     5  125874400  125875400      4       1  150064       2.8224    0.0023835
enh91207     5  126193200  126194200      2       1  150064       2.1725     0.014911
enh91208     5  126202600  126203600      1       1  150064       2.5319     0.005673
enh91209     5  126204200  126205200      6       3  150064       3.4166   0.00031705
enh91214     5  126317600  126318600      3       1  150064       2.2795     0.011318
enh91215     5  126334100  126335100      7       2  150064       2.2947     0.010876
enh91222     5  126430100  126431100      4       2  150064       2.0349     0.020932
enh91223     5  126432600  126433600      6       2  150064        3.581   0.00017116
enh91228     5  127137600  127138600      2       1  150064       2.4218    0.0077227
enh91229     5  127140100  127141100      2       1  150064       2.2391     0.012576
enh91230     5  127148200  127149200      3       1  150064       2.1041     0.017686
enh91231     5  127149200  127150200      3       2  150064       3.0831    0.0010242
enh91232     5  127193600  127194600      1       1  150064        3.928    4.283e-05
enh91235     5  127228200  127229200      1       1  150064       3.7947    7.391e-05
enh91236     5  127234100  127235100      4       2  150064       3.4428   0.00028784
enh91237     5  127277400  127278400      2       1  150064       1.7987     0.036036
enh91245     5  127416100  127417100      3       1  150064       2.4815    0.0065408
enh91282     5  130598200  130599200      1       1  150064       1.6604      0.04842
enh91300     5  130945900  130946900      1       1  150064       1.7649      0.03879
enh91303     5  130957600  130958600      1       1  150064       1.6637      0.04809
enh91362     5  131752500  131753500      2       1  150064       1.6528     0.049185
enh91367     5  131770100  131771100      2       1  150064       1.8845      0.02975
enh91371     5  131782900  131783900      3       1  150064       1.9363     0.026414
enh91372     5  131793600  131794600      4       2  150064       2.4699    0.0067573
enh91389     5  131998900  131999900      2       1  150064       1.8546     0.031828
enh91438     5  132620400  132621400      5       3  150064       2.0946     0.018103
enh91439     5  132626000  132627000      4       2  150064       3.0131    0.0012931
enh91572     5  134574900  134575900      6       3  150064       1.9219     0.027309
enh91601     5  134904400  134905400      2       1  150064       2.3034     0.010628
enh91603     5  134943800  134944800      1       1  150064       2.0227      0.02155
enh91604     5  134945400  134946400      1       1  150064       1.7062      0.04399
enh91607     5  134996600  134997600      1       1  150064       1.7498      0.04008
enh91608     5  135006500  135007500      7       2  150064       1.7432     0.040645
enh91609     5  135029700  135030700      6       2  150064       2.1213     0.016947
enh91610     5  135038900  135039900      4       2  150064       3.0647    0.0010896
enh91612     5  135051000  135052000      1       1  150064       2.2539       0.0121
[truncated: 872,901 more chars]
