# Supplementary material for: Identifying enhancer properties associated with genetic risk for complex traits using regulome-wide association studies
Source: PLoS Comput Biol. 2022 Sep 7;18(9):e1010430. doi: 10.1371/journal.pcbi.1010430 (PMC9484640; doi:10.1371/journal.pcbi.1010430)
Supplement: S3 Table — Sample names are as described in the ROADMAP epigenomics project integrative analysis portal: https://egg2.wustl.edu/roadmap/web_portal/meta.html. (ZIP) [file pcbi.1010430.s010.zip › supplemental_table3/E090muscle-leg_sig_enhancers05.gcov.out]

GENE       CHR      START       STOP  NSNPS  NPARAM       N        ZSTAT            P
enh43669     1     966200     967200      1       1  150064       1.6666       0.0478
enh43683     1    1168500    1169500      3       1  150064       1.9619      0.02489
enh43724     1    1473800    1474800      1       1  150064       1.6972      0.04483
enh43727     1    1480600    1481600      3       2  150064       1.6834     0.046149
enh43733     1    1510900    1511900      4       1  150064       1.6881     0.045692
enh43772     1    1841400    1842400      3       1  150064       2.0797     0.018775
enh43776     1    1854700    1855700      4       2  150064       1.7489     0.040157
enh43782     1    2063200    2064200      1       1  150064       2.0727       0.0191
enh43783     1    2067600    2068600      2       1  150064       2.0175     0.021824
enh43784     1    2080100    2081100      1       1  150064       3.5192    0.0002164
enh43787     1    2110600    2111600      7       3  150064       2.8597    0.0021204
enh43792     1    2127000    2128000      2       1  150064       2.5265    0.0057606
enh43796     1    2137500    2138500      2       1  150064       2.6153    0.0044576
enh43815     1    2211300    2212300      3       1  150064       2.1734     0.014875
enh43823     1    2233000    2234000      2       1  150064        2.019     0.021745
enh43824     1    2235700    2236700      4       2  150064       1.9129     0.027883
enh43835     1    2309900    2310900      5       2  150064       3.0179    0.0012728
enh43840     1    2336000    2337000      1       1  150064        1.871      0.03067
enh43857     1    2519400    2520400      1       1  150064       2.8421     0.002241
enh43858     1    2524600    2525600      7       2  150064       2.8255    0.0023604
enh43859     1    2538200    2539200      9       3  150064       3.2232   0.00063391
enh43860     1    2571200    2572200      2       1  150064       2.8339    0.0022993
enh43865     1    3043300    3044300      2       1  150064       1.8963     0.028961
enh43880     1    3400200    3401200      4       2  150064       1.9233     0.027219
enh43918     1    4522900    4523900     10       2  150064       2.2128     0.013456
enh43925     1    4855900    4856900      3       2  150064       2.6429    0.0041098
enh43930     1    5831300    5832300      6       2  150064       2.7305    0.0031624
enh43982     1    6531900    6532900      2       1  150064       2.2622     0.011844
enh43986     1    6551700    6552700      3       1  150064       1.9459     0.025835
enh43988     1    6554700    6555700      3       1  150064       2.1548      0.01559
enh43991     1    6569000    6570000      4       1  150064       2.4525    0.0070927
enh44001     1    6657100    6658100      6       2  150064       1.7669      0.03862
enh44003     1    6675600    6676600      3       1  150064       2.1533     0.015649
enh44004     1    6684000    6685000      2       1  150064       2.1264     0.016733
enh44006     1    6688400    6689400      2       1  150064       3.2864    0.0005074
enh44007     1    6694000    6695000      7       3  150064       3.1658   0.00077324
enh44009     1    6732300    6733300      4       2  150064       4.1863   1.4177e-05
enh44010     1    6760000    6761000      1       1  150064        3.769    8.194e-05
enh44020     1    6862600    6863600      1       1  150064       1.6802      0.04646
enh44029     1    7020100    7021100      1       1  150064       1.9101      0.02806
enh44031     1    7044700    7045700      4       2  150064       2.5706     0.005076
enh44114     1    8353400    8354400      2       1  150064        3.726   9.7277e-05
enh44115     1    8373800    8374800      3       2  150064        4.624   1.8821e-06
enh44116     1    8383700    8384700      3       2  150064       3.6196    0.0001475
enh44122     1    8427300    8428300      1       1  150064       2.9348     0.001669
enh44124     1    8429600    8430600      3       1  150064       2.8972    0.0018824
enh44126     1    8436500    8437500      3       2  150064       4.5939   2.1755e-06
enh44127     1    8440300    8441300      1       1  150064       3.7753     7.99e-05
enh44129     1    8444600    8445600      2       1  150064       4.8974   4.8548e-07
enh44131     1    8447600    8448600      2       1  150064       4.7983    8.002e-07
enh44132     1    8454900    8455900      1       1  150064       1.6624      0.04822
enh44133     1    8457000    8458000      1       1  150064       1.6541      0.04905
enh44134     1    8466900    8467900      3       2  150064       4.5486   2.6996e-06
enh44143     1    8486400    8487400      2       1  150064       4.9564   3.5904e-07
enh44145     1    8488600    8489600      1       1  150064       4.7418    1.059e-06
enh44146     1    8495500    8496500      2       1  150064       5.0697   1.9924e-07
enh44147     1    8498600    8499600      1       1  150064        5.656    7.747e-09
enh44148     1    8501000    8502000      2       1  150064       4.5893   2.2235e-06
enh44149     1    8508300    8509300      1       1  150064       2.0523      0.02007
enh44151     1    8510000    8511000      2       1  150064       3.3195   0.00045086
enh44152     1    8515000    8516000      2       1  150064       2.2024     0.013818
enh44155     1    8523900    8524900      5       3  150064       2.7613    0.0028785
enh44156     1    8536700    8537700      3       1  150064       3.2444   0.00058856
enh44157     1    8538200    8539200      3       1  150064        2.004     0.022537
enh44158     1    8556900    8557900      3       1  150064       2.7352    0.0031169
enh44159     1    8569900    8570900      2       1  150064        2.394    0.0083322
enh44165     1    8611500    8612500      3       2  150064        2.269     0.011635
enh44167     1    8614800    8615800      2       1  150064       3.0698    0.0010711
enh44168     1    8623300    8624300      3       2  150064       2.3761    0.0087482
enh44171     1    8657800    8658800      5       1  150064       2.9333    0.0016768
enh44172     1    8659600    8660600      1       1  150064       3.0959    0.0009812
enh44173     1    8686600    8687600      1       1  150064       2.9013     0.001858
enh44175     1    8706800    8707800      2       1  150064       2.9936    0.0013784
enh44176     1    8707800    8708800      2       1  150064       2.9453    0.0016132
enh44177     1    8711800    8712800      1       1  150064       2.6695     0.003798
enh44178     1    8719400    8720400      1       1  150064       2.4949       0.0063
enh44179     1    8722000    8723000      1       1  150064       2.2886      0.01105
enh44181     1    8724000    8725000      1       1  150064       2.9184     0.001759
enh44182     1    8725700    8726700      1       1  150064       2.9385     0.001649
enh44183     1    8728200    8729200      2       1  150064       2.1934     0.014141
enh44184     1    8730600    8731600      1       1  150064        2.945     0.001615
enh44185     1    8733400    8734400      1       1  150064       2.1292      0.01662
enh44192     1    8767000    8768000      4       2  150064       2.4406    0.0073308
enh44193     1    8771800    8772800      1       1  150064       1.8001      0.03592
enh44194     1    8774100    8775100      2       1  150064       3.7182   0.00010033
enh44197     1    8787700    8788700      3       2  150064       3.4642   0.00026589
enh44199     1    8814800    8815800      1       1  150064       1.9749      0.02414
enh44211     1    8932000    8933000      2       1  150064       1.6928     0.045245
enh44215     1    8950000    8951000      3       1  150064       2.8461    0.0022127
enh44217     1    8998500    8999500      4       2  150064       2.2003     0.013894
enh44259     1    9330600    9331600      6       2  150064       2.3113     0.010408
enh44263     1    9351300    9352300      3       2  150064       2.4918    0.0063544
enh44281     1    9422100    9423100      7       4  150064       1.7535     0.039756
enh44336     1    9923400    9924400      3       2  150064        2.006      0.02243
enh44343     1    9959900    9960900      2       1  150064       1.7542     0.039694
enh44476     1   11335100   11336100      1       1  150064       2.0523      0.02007
enh44508     1   11990200   11991200      2       1  150064       1.7587     0.039313
enh44509     1   11995500   11996500      4       2  150064       2.1548     0.015588
enh44510     1   11997100   11998100      2       1  150064       2.3366    0.0097313
enh44511     1   11997800   11998800      1       1  150064       2.7935     0.002607
enh44512     1   11999000   12000000      5       2  150064       2.1527     0.015672
enh44513     1   12000200   12001200      4       1  150064       2.0448     0.020437
enh44515     1   12004600   12005600      3       2  150064       1.7848     0.037144
enh44529     1   12112500   12113500      5       2  150064       1.7028     0.044306
enh44596     1   12645500   12646500      1       1  150064       1.6494      0.04953
enh44621     1   14057300   14058300      3       2  150064       1.7182     0.042885
enh44623     1   14074400   14075400      2       1  150064       1.6562     0.048838
enh44629     1   14090900   14091900      1       1  150064       1.8683      0.03086
enh44639     1   14585400   14586400      3       2  150064        2.225     0.013041
enh44647     1   14812800   14813800      6       3  150064       1.8795     0.030086
enh44676     1   15253200   15254200      4       1  150064       1.7052      0.04408
enh44733     1   15533300   15534300      1       1  150064       2.2984      0.01077
enh44739     1   15569900   15570900      3       2  150064       1.9368     0.026382
enh44801     1   16051300   16052300      2       1  150064       1.8894     0.029419
enh44878     1   16564000   16565000      2       1  150064       2.7283    0.0031827
enh44879     1   16570400   16571400      1       1  150064        2.126      0.01675
enh44880     1   16574700   16575700      1       1  150064       2.3933     0.008348
enh44881     1   16577000   16578000      2       1  150064       1.8597     0.031464
enh44887     1   16697900   16698900      2       1  150064       1.6637     0.048085
enh44888     1   16699000   16700000      3       1  150064       1.7831     0.037283
enh44890     1   16703500   16704500      1       1  150064       1.8561      0.03172
enh44891     1   16711100   16712100      3       1  150064       1.7799     0.037547
enh44892     1   16714200   16715200      2       1  150064       1.7653      0.03876
enh44894     1   16722900   16723900      4       1  150064       2.0449      0.02043
enh44898     1   16824000   16825000      3       1  150064       1.8836     0.029809
enh44900     1   16839800   16840800      2       1  150064       2.7205    0.0032595
enh44932     1   17287700   17288700      3       2  150064       1.8156     0.034716
enh44937     1   17310200   17311200      4       2  150064       4.2187   1.2287e-05
enh44941     1   17342400   17343400      5       2  150064       2.0112     0.022154
enh44942     1   17371600   17372600      7       1  150064       2.3649    0.0090177
enh44943     1   17378600   17379600      2       1  150064       2.7791    0.0027255
enh44944     1   17381700   17382700      4       2  150064       1.7769     0.037791
enh44945     1   17386100   17387100      3       1  150064       3.0325    0.0012126
enh44946     1   17389700   17390700      7       3  150064       2.3766    0.0087372
enh44947     1   17407100   17408100      9       3  150064        2.637    0.0041819
enh45020     1   19218300   19219300      2       1  150064       1.6971     0.044838
enh45063     1   19636400   19637400      6       3  150064       1.7159     0.043089
enh45064     1   19639800   19640800      5       3  150064       1.6512     0.049344
enh45065     1   19641700   19642700      6       2  150064        1.812     0.034996
enh45073     1   19695800   19696800      3       2  150064       1.8934     0.029151
enh45112     1   19821700   19822700      2       1  150064       3.1151    0.0009193
enh45129     1   19966800   19967800      1       1  150064       2.3371     0.009718
enh45158     1   20651700   20652700      6       2  150064       2.2421     0.012477
enh45162     1   20819900   20820900      1       1  150064       1.7361      0.04127
enh45174     1   21059800   21060800      2       1  150064       2.8097    0.0024792
enh45176     1   21114700   21115700      1       1  150064       2.5834     0.004892
enh45178     1   21247800   21248800      1       1  150064       2.4741     0.006678
enh45179     1   21263000   21264000      1       1  150064       1.7224       0.0425
enh45180     1   21288700   21289700      2       1  150064       1.7163     0.043052
enh45181     1   21339200   21340200      2       1  150064       2.0674     0.019346
enh45183     1   21361400   21362400      2       1  150064       1.9996     0.022773
enh45187     1   21465800   21466800      1       1  150064       2.4763     0.006638
enh45188     1   21475900   21476900      1       1  150064       3.0309     0.001219
enh45190     1   21497400   21498400      3       1  150064       2.9716     0.001481
enh45191     1   21500000   21501000      1       1  150064       2.4774     0.006618
enh45194     1   21521200   21522200      1       1  150064       1.7381       0.0411
enh45245     1   21940900   21941900      4       1  150064       1.9238     0.027187
enh45253     1   21982000   21983000      1       1  150064       1.7253      0.04224
enh45256     1   22090700   22091700      5       2  150064        1.912      0.02794
enh45286     1   22350000   22351000      5       2  150064       2.2927     0.010933
enh45287     1   22352800   22353800      5       2  150064       2.4891    0.0064031
enh45290     1   22369300   22370300      1       1  150064       3.2129     0.000657
enh45294     1   22382500   22383500      3       2  150064       2.2184     0.013265
enh45295     1   22398600   22399600      1       1  150064       3.3647    0.0003831
enh45303     1   22448800   22449800      7       4  150064       1.7571     0.039447
enh45304     1   22452700   22453700      5       3  150064       2.0685     0.019295
enh45305     1   22454400   22455400      6       3  150064       3.0227    0.0012527
enh45362     1   23141600   23142600      8       2  150064       1.9944     0.023055
enh45381     1   23438100   23439100      1       1  150064       2.0492      0.02022
enh45445     1   23939500   23940500      3       1  150064        2.028     0.021279
enh45460     1   24121600   24122600      1       1  150064       1.9058      0.02834
enh45488     1   24372800   24373800      4       2  150064       2.5537      0.00533
enh45503     1   24550600   24551600      2       1  150064       2.7486    0.0029929
enh45506     1   24691600   24692600      2       1  150064       2.1172      0.01712
enh45507     1   24712800   24713800      4       2  150064       2.3496    0.0093964
enh45509     1   24719200   24720200      2       1  150064       2.4106    0.0079635
enh45515     1   24833200   24834200      2       1  150064       1.7526     0.039832
enh45516     1   24867400   24868400      7       3  150064       2.6823    0.0036556
enh45520     1   24967400   24968400      2       1  150064       2.5702    0.0050815
enh45558     1   25348200   25349200      3       2  150064       1.8001     0.035924
enh45696     1   26508400   26509400      2       1  150064        2.043     0.020525
enh45721     1   26865500   26866500      4       2  150064       1.8326     0.033435
enh45722     1   26872900   26873900      3       2  150064       2.0171     0.021842
enh45723     1   26882300   26883300      1       1  150064       2.1998      0.01391
enh45727     1   27017400   27018400      1       1  150064       1.9503      0.02557
enh45728     1   27026500   27027500      2       1  150064       1.9902     0.023285
enh45729     1   27028200   27029200      2       1  150064       2.6067    0.0045713
enh45732     1   27048300   27049300      1       1  150064       2.7248     0.003217
enh45733     1   27051700   27052700      3       1  150064       2.6828    0.0036507
enh45734     1   27053800   27054800      3       1  150064       2.4094      0.00799
enh45735     1   27070100   27071100      3       2  150064        1.957     0.025176
enh45738     1   27079300   27080300      2       1  150064       2.5595    0.0052415
enh45739     1   27094500   27095500      1       1  150064       2.7557     0.002928
enh45740     1   27098100   27099100      1       1  150064       2.7473     0.003004
enh45747     1   27175300   27176300      1       1  150064       2.4217     0.007724
enh45751     1   27225100   27226100      1       1  150064        2.489     0.006405
enh45753     1   27240900   27241900      1       1  150064       2.3829     0.008588
enh45754     1   27247000   27248000      2       1  150064       2.7103    0.0033606
enh45755     1   27249400   27250400      1       1  150064        2.512     0.006003
enh45769     1   27397100   27398100      4       1  150064        1.756     0.039544
enh45770     1   27425600   27426600      1       1  150064         2.29      0.01101
enh45774     1   27444200   27445200      1       1  150064       1.8468      0.03239
enh45775     1   27448700   27449700      1       1  150064       2.1775      0.01472
enh45795     1   27668500   27669500      2       1  150064       2.6571    0.0039408
enh45799     1   27693800   27694800      1       1  150064       1.8301      0.03362
enh45851     1   27932400   27933400      1       1  150064       2.0323      0.02106
enh45853     1   27941200   27942200      2       1  150064       2.2872     0.011093
enh45854     1   27947800   27948800      2       1  150064       1.6501     0.049462
enh45855     1   27954900   27955900      2       1  150064        1.664     0.048061
enh45857     1   27957500   27958500      7       3  150064       1.8081     0.035298
enh45858     1   27970000   27971000      1       1  150064       1.9646      0.02473
enh45898     1   28500000   28501000      2       1  150064       3.6693   0.00012161
enh45906     1   28575000   28576000      5       2  150064       1.6932      0.04521
enh45908     1   28588100   28589100      3       1  150064        2.265     0.011756
enh45912     1   28622900   28623900      3       2  150064       2.0438     0.020484
enh45914     1   28649500   28650500      1       1  150064       1.7757      0.03789
enh45917     1   28656200   28657200      2       1  150064       1.9853     0.023554
enh45918     1   28695200   28696200      2       1  150064       1.9333     0.026598
enh45919     1   28697200   28698200      2       1  150064         3.39   0.00034946
enh45920     1   28697600   28698600      1       1  150064       2.0562      0.01988
enh45921     1   28736100   28737100      8       3  150064       2.2663     0.011716
enh45924     1   28782100   28783100      2       1  150064       1.8159     0.034693
enh45927     1   28829100   28830100      3       1  150064       2.1787     0.014679
enh45930     1   28845600   28846600      1       1  150064       2.4689     0.006776
enh45933     1   28880300   28881300      2       1  150064       2.0181     0.021789
enh45934     1   28916800   28917800      2       1  150064       2.8882    0.0019374
enh45935     1   28920300   28921300      3       2  150064       1.8449     0.032526
enh45937     1   28967300   28968300      3       1  150064       2.2733     0.011504
enh45938     1   28970800   28971800      1       1  150064       2.3123      0.01038
enh45939     1   28973600   28974600      2       1  150064       2.0484     0.020261
enh45948     1   29081000   29082000      1       1  150064       3.0777     0.001043
enh45954     1   29211600   29212600      5       1  150064       2.1952     0.014076
enh45959     1   29446500   29447500      3       1  150064       3.2265   0.00062646
enh45960     1   29472200   29473200      2       1  150064       2.2445     0.012401
enh45967     1   29505100   29506100      2       1  150064       2.4541    0.0070626
enh45970     1   29555800   29556800      3       1  150064       2.0326     0.021045
enh45971     1   29575400   29576400      3       2  150064       2.6613    0.0038925
enh45972     1   29597000   29598000      2       1  150064       2.1161     0.017169
enh45987     1   30457100   30458100      2       1  150064       4.2256   1.1917e-05
enh45988     1   30485100   30486100      3       2  150064       3.0953   0.00098315
enh45998     1   31180400   31181400     14       3  150064       1.7291     0.041895
enh46008     1   31214100   31215100      2       1  150064       2.2838      0.01119
enh46021     1   31274600   31275600      1       1  150064       1.7209      0.04263
enh46029     1   31314800   31315800     10       5  150064       1.6978      0.04477
enh46033     1   31351800   31352800      2       1  150064        1.785     0.037131
enh46042     1   31382200   31383200      2       1  150064       1.7205     0.042675
enh46066     1   31688400   31689400     10       2  150064        2.975    0.0014648
enh46067     1   31696400   31697400      8       2  150064       3.4216   0.00031122
enh46070     1   31770900   31771900      2       1  150064       3.3482   0.00040666
enh46071     1   31841400   31842400      2       1  150064       1.6729     0.047174
enh46073     1   31848500   31849500      2       1  150064       4.2058   1.3006e-05
enh46074     1   31854500   31855500      3       1  150064       4.3807   5.9157e-06
enh46075     1   31862600   31863600      7       2  150064       3.8162   6.7756e-05
enh46076     1   31867600   31868600      2       1  150064       2.8315    0.0023167
enh46077     1   31878500   31879500      5       2  150064        2.883    0.0019695
enh46078     1   31882700   31883700      1       1  150064       2.8523      0.00217
enh46079     1   31888300   31889300      2       1  150064        2.709    0.0033745
enh46080     1   31894600   31895600      3       1  150064       1.7846     0.037167
enh46090     1   32029500   32030500      1       1  150064       2.3782     0.008699
enh46106     1   32138300   32139300      2       1  150064       1.7052     0.044079
enh46162     1   32616200   32617200      1       1  150064       2.0177      0.02181
enh46175     1   32707800   32708800      3       1  150064       1.7063     0.043974
enh46217     1   33280300   33281300      3       1  150064       2.2349     0.012712
enh46224     1   33338300   33339300      2       1  150064        1.997     0.022915
enh46229     1   33411800   33412800      1       1  150064       2.3553     0.009253
enh46251     1   33564600   33565600      1       1  150064       2.2931      0.01092
enh46252     1   33593600   33594600      1       1  150064       2.1316      0.01652
enh46260     1   33626400   33627400      2       1  150064       1.6613     0.048329
enh46276     1   33760800   33761800      3       1  150064       1.8874     0.029554
enh46278     1   33766100   33767100      3       2  150064       2.3437    0.0095463
enh46304     1   33927800   33928800      2       1  150064       2.0893     0.018343
enh46306     1   33934500   33935500      4       2  150064       2.4314    0.0075212
enh46307     1   33937000   33938000      2       1  150064       2.4899    0.0063881
enh46331     1   35318200   35319200      4       2  150064       1.8872     0.029566
enh46332     1   35323100   35324100      3       2  150064       2.0918     0.018229
enh46339     1   35585800   35586800      2       1  150064       1.7055      0.04405
enh46342     1   35675800   35676800      3       1  150064       3.5077   0.00022599
enh46360     1   36102300   36103300      2       1  150064       3.6011   0.00015847
enh46366     1   36190900   36191900      2       1  150064       3.2608   0.00055552
enh46367     1   36275500   36276500      4       2  150064       4.3204    7.789e-06
enh46368     1   36316700   36317700      2       1  150064       3.4571   0.00027304
enh46373     1   36397800   36398800      1       1  150064        3.492    0.0002397
enh46375     1   36400800   36401800      1       1  150064       3.4205    0.0003125
enh46377     1   36553200   36554200      1       1  150064       3.1405    0.0008432
enh46378     1   36555400   36556400      3       2  150064        3.192   0.00070642
enh46382     1   36565100   36566100      6       2  150064       2.3137     0.010343
enh46383     1   36582500   36583500      2       1  150064       1.9427     0.026028
enh46384     1   36593300   36594300      1       1  150064       3.8529    5.836e-05
enh46385     1   36600400   36601400      2       1  150064       3.3181   0.00045322
enh46386     1   36613300   36614300      3       1  150064       3.8801   5.2202e-05
enh46392     1   36633600   36634600      2       1  150064       3.8296   6.4181e-05
enh46397     1   36653100   36654100      3       1  150064       2.6234    0.0043531
enh46465     1   38271800   38272800      4       2  150064       2.3417     0.009599
enh46466     1   38275000   38276000      1       1  150064        3.469    0.0002612
enh46471     1   38323500   38324500      1       1  150064       3.1702    0.0007616
enh46474     1   38395600   38396600      3       1  150064       2.8765    0.0020106
enh46475     1   38397700   38398700      3       2  150064       1.8369     0.033113
enh46497     1   38644900   38645900      2       1  150064       2.0508     0.020142
enh46501     1   38739900   38740900      1       1  150064       3.3729    0.0003719
enh46510     1   39193800   39194800      2       1  150064        1.899      0.02878
enh46511     1   39206300   39207300      1       1  150064       1.9001      0.02871
enh46516     1   39407300   39408300      2       1  150064       1.6718     0.047283
enh46520     1   39490600   39491600      2       1  150064       1.8507     0.032107
enh46521     1   39492800   39493800      5       2  150064       1.7435     0.040624
enh46523     1   39541900   39542900      2       1  150064       2.9168    0.0017683
enh46528     1   39568400   39569400      1       1  150064        1.984      0.02363
enh46546     1   39644600   39645600      1       1  150064       1.8615      0.03134
enh46547     1   39648900   39649900      2       1  150064       1.8156     0.034712
enh46549     1   39650900   39651900      2       1  150064       2.1225     0.016899
enh46566     1   39859000   39860000      2       1  150064       1.7647     0.038809
enh46567     1   39863300   39864300      2       1  150064       1.6897     0.045544
enh46578     1   39974600   39975600      4       2  150064       2.3427    0.0095713
enh46583     1   40091000   40092000      1       1  150064       2.1072      0.01755
enh46589     1   40118900   40119900      2       1  150064       2.2185     0.013261
enh46598     1   40347200   40348200      3       2  150064       2.0052     0.022472
enh46632     1   40848500   40849500      3       2  150064       2.0998     0.017875
enh46646     1   40997800   40998800      1       1  150064       1.8274      0.03382
enh46652     1   41178200   41179200      2       1  150064        2.522    0.0058352
enh46654     1   41206000   41207000      2       1  150064       2.3034     0.010628
enh46664     1   41270600   41271600      6       2  150064       1.8032     0.035678
enh46680     1   41446800   41447800      4       2  150064       2.3025     0.010653
enh46681     1   41447700   41448700      1       1  150064       1.7839      0.03722
enh46682     1   41451900   41452900      4       2  150064       2.3624    0.0090791
enh46683     1   41468800   41469800      5       2  150064        2.221     0.013176
enh46689     1   41574700   41575700      3       2  150064       2.5747     0.005017
enh46690     1   41617500   41618500      2       1  150064         2.58    0.0049407
enh46702     1   41833900   41834900      3       1  150064       4.1559   1.6204e-05
enh46703     1   41837600   41838600      3       2  150064        2.364    0.0090392
enh46704     1   41842700   41843700      4       2  150064       2.6422    0.0041181
enh46705     1   41845000   41846000      4       2  150064       4.2818   9.2696e-06
enh46706     1   41853100   41854100      2       1  150064       1.9565     0.025206
enh46708     1   41859000   41860000      4       2  150064       2.1666     0.015131
enh46712     1   41872500   41873500      2       1  150064       1.7398     0.040946
enh46713     1   41878200   41879200      7       2  150064       1.8742     0.030451
enh46717     1   41898800   41899800      2       1  150064        2.695    0.0035195
enh46724     1   41949400   41950400      3       2  150064       1.9512     0.025518
enh46725     1   41953400   41954400      3       1  150064       2.1253      0.01678
enh46726     1   41959600   41960600      5       2  150064        1.871     0.030672
enh46735     1   42023800   42024800      3       2  150064       1.7405     0.040889
enh46797     1   42845200   42846200      1       1  150064       2.2319      0.01281
enh46830     1   43415000   43416000      8       2  150064       1.9734     0.024226
enh46832     1   43421100   43422100      6       2  150064       1.8373     0.033085
enh46835     1   43427500   43428500      3       2  150064       2.7077    0.0033878
enh46858     1   43739700   43740700      4       2  150064       1.8094     0.035197
enh46863     1   43769000   43770000      2       1  150064       2.6374    0.0041776
enh46867     1   43826200   43827200      2       1  150064       3.7172   0.00010072
enh46868     1   43831000   43832000      2       1  150064       1.9653     0.024692
enh46872     1   43856300   43857300      4       2  150064       4.1648   1.5578e-05
enh46874     1   43901100   43902100      2       1  150064       3.4636   0.00026649
enh46876     1   43920400   43921400      4       2  150064       4.1611   1.5834e-05
enh46877     1   43938300   43939300      1       1  150064       3.0047     0.001329
enh46878     1   43941000   43942000      3       1  150064       3.6843   0.00011465
enh46883     1   43998400   43999400      3       2  150064       2.5678    0.0051167
enh46884     1   44001700   44002700      1       1  150064        1.985      0.02357
enh46885     1   44010400   44011400      4       2  150064       2.6258    0.0043228
enh46887     1   44019700   44020700      2       1  150064       3.1776   0.00074247
enh46888     1   44023400   44024400      1       1  150064       3.0287     0.001228
enh46890     1   44031500   44032500      3       2  150064       3.2668   0.00054392
enh46891     1   44034500   44035500      4       2  150064       4.0767   2.2835e-05
enh46892     1   44038300   44039300      2       1  150064       2.3046     0.010596
enh46893     1   44042900   44043900      4       2  150064       3.9293   4.2603e-05
enh46894     1   44045800   44046800      1       1  150064       4.2909    8.899e-06
enh46895     1   44047400   44048400      5       2  150064       2.8226    0.0023819
enh46896     1   44052400   44053400      5       1  150064        1.911     0.028002
enh46897     1   44117300   44118300      1       1  150064       4.3591    6.529e-06
enh46902     1   44182000   44183000      2       1  150064       3.3199   0.00045018
enh46903     1   44185400   44186400      3       1  150064       4.2919   8.8571e-06
enh46904     1   44197600   44198600      2       1  150064        4.844   6.3641e-07
enh46905     1   44229000   44230000      1       1  150064       3.2448    0.0005877
enh46908     1   44246300   44247300      2       1  150064        2.518    0.0059016
enh46909     1   44248700   44249700      3       2  150064       4.2994   8.5643e-06
enh46910     1   44251900   44252900      2       1  150064       2.3699    0.0088966
enh46915     1   44300900   44301900      1       1  150064       2.9436     0.001622
enh46917     1   44318800   44319800      3       1  150064       3.9946   3.2404e-05
enh46921     1   44334100   44335100      3       2  150064       2.4468    0.0072075
enh46922     1   44335800   44336800      1       1  150064       3.8549     5.79e-05
enh46923     1   44346800   44347800      4       2  150064       3.7858   7.6597e-05
enh46924     1   44350600   44351600      4       2  150064       2.8485    0.0021961
enh46926     1   44379000   44380000      4       1  150064         2.82    0.0024013
enh46927     1   44400000   44401000      2       1  150064       2.2372     0.012635
enh46928     1   44414600   44415600      4       2  150064       2.5208    0.0058543
enh46931     1   44439200   44440200      3       2  150064       3.1146   0.00092101
enh46932     1   44442700   44443700      5       2  150064       2.5588    0.0052521
enh46933     1   44446300   44447300      4       2  150064       1.9799      0.02386
enh46934     1   44452700   44453700      1       1  150064       2.2904        0.011
enh46935     1   44456000   44457000      1       1  150064       2.0898      0.01832
enh46939     1   44480900   44481900      1       1  150064       1.7054      0.04406
enh46948     1   44555200   44556200      5       2  150064       1.7225     0.042493
enh46949     1   44677700   44678700      1       1  150064       2.7892     0.002642
enh46951     1   44685700   44686700      2       1  150064       2.0377     0.020791
enh46952     1   44704700   44705700      2       1  150064       2.6077    0.0045579
enh46969     1   44821000   44822000      2       1  150064       1.9614     0.024916
enh47012     1   45304800   45305800      3       2  150064       1.7558     0.039565
enh47163     1   48223800   48224800      2       1  150064       1.8118     0.035009
enh47169     1   48248900   48249900      1       1  150064       2.5494     0.005395
enh47170     1   48257600   48258600      2       1  150064       2.3106     0.010429
enh47173     1   48277700   48278700      5       3  150064       2.4213    0.0077332
enh47178     1   48309700   48310700      5       2  150064       2.5992    0.0046719
enh47181     1   48337100   48338100      6       3  150064       2.4214    0.0077295
enh47183     1   48347300   48348300      2       1  150064       1.9375      0.02634
enh47214     1   49240700   49241700      5       3  150064       1.6972     0.044829
enh47234     1   51761600   51762600      4       2  150064       1.7318     0.041651
enh47246     1   51981800   51982800      5       2  150064       1.6827      0.04622
enh47247     1   51985500   51986500      4       2  150064       1.6839     0.046102
enh47326     1   53641900   53642900      5       3  150064        2.858    0.0021316
enh47327     1   53648400   53649400      2       1  150064       2.0932     0.018164
enh47328     1   53650500   53651500      1       1  150064       2.6594     0.003914
enh47329     1   53660900   53661900      1       1  150064        2.074      0.01904
enh47331     1   53680100   53681100      1       1  150064       2.0427      0.02054
enh47332     1   53684400   53685400      1       1  150064       2.2179      0.01328
enh47334     1   53702200   53703200      4       2  150064       2.5829    0.0048987
enh47337     1   53746700   53747700      1       1  150064       2.1738      0.01486
enh47373     1   54422500   54423500      3       1  150064       1.7584     0.039338
enh47374     1   54447400   54448400      1       1  150064       2.3782     0.008699
enh47390     1   54685800   54686800      5       2  150064       1.8345     0.033287
enh47444     1   54844500   54845500      4       1  150064       1.9154     0.027723
enh47487     1   55325400   55326400      9       5  150064       1.6573     0.048726
enh47488     1   55326700   55327700      7       2  150064       2.0501     0.020179
enh47504     1   55529500   55530500      1       1  150064       1.7152      0.04315
enh47547     1   56088500   56089500     11       5  150064       2.0397     0.020692
enh47550     1   56115400   56116400      2       1  150064       2.2302     0.012867
enh47551     1   56161000   56162000      9       2  150064       2.0801      0.01876
enh47553     1   56184400   56185400      2       1  150064       1.7767      0.03781
enh47554     1   56192100   56193100      1       1  150064       1.8387      0.03298
enh47557     1   56207200   56208200      1       1  150064       1.7343      0.04143
enh47635     1   57283700   57284700      6       3  150064       1.8094     0.035195
enh47664     1   59323400   59324400      3       2  150064       2.1509     0.015741
enh47703     1   59622000   59623000      8       1  150064       1.6942     0.045117
enh47706     1   59652000   59653000      1       1  150064        2.723     0.003235
enh47712     1   59689900   59690900      3       2  150064       1.8021     0.035766
enh47765     1   60204200   60205200      2       1  150064       1.9809     0.023799
enh47767     1   60217800   60218800      4       2  150064        2.363    0.0090627
enh47781     1   60452300   60453300      1       1  150064       2.4008      0.00818
enh47792     1   61085400   61086400      4       1  150064       3.2986    0.0004859
enh47793     1   61087300   61088300      6       3  150064       3.1695   0.00076338
enh47794     1   61102600   61103600      4       2  150064       1.9107     0.028024
enh47796     1   61218800   61219800      1       1  150064       3.3026     0.000479
enh47797     1   61228600   61229600      3       2  150064       2.6394    0.0041522
enh47801     1   61323900   61324900      2       1  150064       1.7403     0.040907
enh47807     1   61377100   61378100      5       3  150064       1.8739     0.030474
enh47810     1   61401300   61402300      2       1  150064       1.7825     0.037332
enh47816     1   61449400   61450400      2       1  150064        1.737     0.041192
enh47859     1   61709500   61710500      3       1  150064       2.0719     0.019136
enh47872     1   61809200   61810200      2       1  150064       1.7714     0.038245
enh47874     1   61858500   61859500      7       3  150064       2.0243     0.021468
enh47878     1   61869400   61870400      1       1  150064       2.1912      0.01422
enh47883     1   61956900   61957900      4       2  150064       1.6611     0.048342
enh47919     1   62842700   62843700      1       1  150064        1.905      0.02839
enh47920     1   62847300   62848300      2       1  150064       1.7637     0.038895
enh47966     1   64342100   64343100      2       1  150064       1.6885     0.045658
enh48021     1   65379300   65380300      2       1  150064        1.913     0.027875
enh48025     1   65398300   65399300      3       1  150064       2.3488    0.0094178
enh48026     1   65400200   65401200      3       2  150064       3.3548   0.00039706
enh48027     1   65401000   65402000      2       1  150064       2.5757    0.0050017
enh48028     1   65401800   65402800      4       2  150064       1.7347     0.041401
enh48029     1   65407100   65408100      2       1  150064       1.8528     0.031958
enh48031     1   65421800   65422800      2       1  150064       2.4354    0.0074375
enh48033     1   65427700   65428700      5       2  150064       2.9459    0.0016099
enh48034     1   65430000   65431000      3       2  150064       1.7017      0.04441
enh48039     1   65514000   65515000      3       2  150064       2.0127     0.022073
enh48041     1   65579600   65580600      2       1  150064       2.3224     0.010105
enh48044     1   65640900   65641900      2       1  150064        2.027     0.021333
enh48056     1   66153300   66154300      5       2  150064       2.7778    0.0027366
enh48060     1   66731100   66732100      2       1  150064        2.583    0.0048974
enh48061     1   66732800   66733800      1       1  150064       2.4753     0.006656
enh48062     1   66735600   66736600      7       3  150064       2.9768    0.0014563
enh48063     1   66738300   66739300      3       1  150064       2.4017    0.0081602
enh48099     1   67858900   67859900      2       1  150064       2.2355     0.012693
enh48109     1   68002900   68003900      2       1  150064       2.2326     0.012789
enh48117     1   68078200   68079200      2       1  150064       1.6808     0.046401
enh48118     1   68084100   68085100      3       2  150064       2.2176     0.013291
enh48127     1   68166200   68167200      4       2  150064       1.9657     0.024668
enh48138     1   68214400   68215400      2       1  150064       2.0104     0.022192
enh48150     1   68258200   68259200      3       2  150064       2.4451    0.0072414
enh48151     1   68260500   68261500      3       1  150064       3.3003   0.00048284
enh48152     1   68269100   68270100      3       2  150064       2.5673    0.0051245
enh48153     1   68281100   68282100      5       3  150064       2.8794    0.0019924
enh48154     1   68285000   68286000      3       2  150064       2.6741    0.0037461
enh48155     1   68296000   68297000      3       2  150064       3.3379   0.00042212
enh48156     1   68299500   68300500      3       1  150064       3.7181   0.00010036
enh48157     1   68306000   68307000      1       1  150064       3.0959     0.000981
enh48159     1   68358300   68359300      5       2  150064       3.5562   0.00018815
enh48160     1   68362700   68363700      7       3  150064       3.3266   0.00043953
enh48163     1   68411200   68412200      4       2  150064       1.8077      0.03533
enh48200     1   70385400   70386400      3       1  150064       2.2368     0.012651
enh48222     1   74058800   74059800      3       1  150064       2.6569    0.0039432
enh48238     1   76619400   76620400      2       1  150064       1.6795     0.046531
enh48243     1   76744800   76745800      1       1  150064       1.7041      0.04418
enh48268     1   78352600   78353600      5       3  150064       1.6727     0.047194
enh48275     1   78561700   78562700      2       1  150064       1.7587     0.039313
enh48288     1   79114500   79115500      1       1  150064       2.3844     0.008554
enh48305     1   82136100   82137100      3       2  150064       2.0532     0.020027
enh48306     1   82146600   82147600      4       2  150064       1.8182     0.034516
enh48343     1   84226500   84227500      6       2  150064       1.7859     0.037056
enh48344     1   84280900   84281900      3       1  150064       2.2669     0.011699
enh48347     1   84542100   84543100      1       1  150064       1.8123      0.03497
enh48358     1   84945800   84946800      2       1  150064       2.3296     0.009913
enh48392     1   85761000   85762000      3       1  150064       1.8796     0.030081
enh48395     1   85779500   85780500      2       1  150064        2.087     0.018442
enh48399     1   85828700   85829700      2       1  150064       1.9954     0.023002
enh48402     1   85845000   85846000      5       2  150064       2.2581     0.011969
enh48403     1   85845600   85846600      5       2  150064       2.0904     0.018293
enh48404     1   85870400   85871400      2       1  150064       2.0588     0.019755
enh48405     1   85872700   85873700      1       1  150064       2.0853      0.01852
enh48407     1   85906000   85907000      3       1  150064       1.7187     0.042831
enh48408     1   85914400   85915400      8       4  150064       2.2358     0.012681
enh48410     1   85919300   85920300      3       1  150064       2.4418    0.0073069
enh48411     1   85924700   85925700      5       2  150064       1.8171     0.034598
enh48412     1   85926400   85927400      5       3  150064        1.973     0.024247
enh48413     1   85928600   85929600      4       2  150064       1.7184     0.042857
enh48422     1   86034800   86035800      4       2  150064        1.734     0.041458
enh48435     1   86534100   86535100      3       1  150064       1.7232      0.04243
enh48447     1   86969400   86970400      2       1  150064       2.1501     0.015774
enh48448     1   86992400   86993400      5       3  150064       1.7631     0.038941
enh48476     1   87811500   87812500      3       1  150064       1.7206     0.042657
enh48482     1   88054000   88055000      2       1  150064        1.924     0.027177
enh48484     1   88065400   88066400      2       1  150064       2.9528    0.0015745
enh48489     1   88148800   88149800      3       2  150064       2.5086      0.00606
enh48498     1   88291500   88292500      4       2  150064       1.9237     0.027194
enh48534     1   89828700   89829700      2       1  150064       1.8371     0.033094
enh48547     1   90125800   90126800      2       1  150064        2.303     0.010639
enh48548     1   90132800   90133800      2       1  150064         2.09     0.018307
enh48549     1   90158300   90159300      2       1  150064       1.6794     0.046541
enh48550     1   90163400   90164400      1       1  150064       1.7523      0.03986
enh48551     1   90185100   90186100      1       1  150064       1.6991      0.04465
enh48555     1   90204500   90205500      1       1  150064       1.7364      0.04125
enh48559     1   90307600   90308600      3       2  150064       2.4101    0.0079752
enh48575     1   91484800   91485800      5       2  150064       1.8113     0.035044
enh48576     1   91488000   91489000      3       1  150064       2.4412    0.0073191
enh48584     1   92021300   92022300      5       1  150064       1.7154     0.043137
enh48602     1   92102900   92103900      4       2  150064       3.3842   0.00035695
enh48624     1   92242400   92243400      8       2  150064       2.4704     0.006749
enh48650     1   93177100   93178100      2       1  150064       2.0033     0.022573
enh48657     1   93399600   93400600      3       1  150064       2.5166    0.0059253
enh48658     1   93401000   93402000      3       1  150064       1.7756       0.0379
enh48811     1   95330000   95331000      5       3  150064       2.7381      0.00309
enh48815     1   95349300   95350300      3       2  150064       2.2582     0.011965
enh48824     1   95401200   95402200      2       1  150064       1.8626     0.031258
enh48826     1   95412200   95413200      5       3  150064       2.2806     0.011286
enh48832     1   95446800   95447800      2       1  150064       1.8867     0.029603
enh48833     1   95455100   95456100      1       1  150064       1.9067      0.02828
enh48836     1   95467900   95468900      1       1  150064       1.9788      0.02392
enh48843     1   95507900   95508900      3       1  150064       1.6504     0.049428
enh48845     1   95552300   95553300      3       1  150064       2.2242     0.013066
enh48847     1   95583400   95584400      2       1  150064       3.0651    0.0010878
enh48848     1   95662900   95663900      1       1  150064       2.2038      0.01377
enh48853     1   96881600   96882600      3       2  150064       2.7545    0.0029395
enh48856     1   97185900   97186900      2       1  150064       1.7221     0.042524
enh48857     1   97189300   97190300      3       1  150064       3.8876   5.0622e-05
enh48858     1   97196000   97197000      4       2  150064        3.075    0.0010527
enh48868     1   97626300   97627300      2       1  150064       2.7947    0.0025975
enh48872     1   98383500   98384500      2       1  150064        1.972     0.024303
enh48874     1   98569300   98570300      1       1  150064        3.596    0.0001616
enh48876     1   98853700   98854700      3       2  150064        1.968     0.024534
enh48945     1  101748500  101749500      1       1  150064       1.7898      0.03674
enh48947     1  101950200  101951200      4       2  150064       2.0895      0.01833
enh48951     1  103318200  103319200      6       4  150064       2.0238     0.021495
enh48958     1  108282000  108283000      6       3  150064       2.4282    0.0075872
enh48964     1  108518500  108519500      2       1  150064       2.0496     0.020203
enh48973     1  108663400  108664400      2       1  150064       2.2672     0.011688
enh49048     1  110052800  110053800      4       2  150064       1.8154     0.034728
enh49065     1  110178600  110179600      4       2  150064        2.074     0.019042
enh49066     1  110182500  110183500      1       1  150064       1.8088      0.03524
enh49068     1  110186100  110187100      2       1  150064       2.0658     0.019423
enh49069     1  110191500  110192500      3       2  150064       2.0587     0.019761
enh49071     1  110199200  110200200      3       2  150064       2.2718     0.011549
enh49074     1  110218700  110219700      9       3  150064       1.7677     0.038556
enh49098     1  110438400  110439400      5       2  150064       1.9161     0.027674
enh49115     1  110545800  110546800      1       1  150064        1.927      0.02699
enh49134     1  110809400  110810400      3       1  150064       1.6898      0.04553
enh49146     1  111019800  111020800      1       1  150064       2.4479     0.007185
enh49149     1  111298800  111299800      2       1  150064       2.0187     0.021762
enh49182     1  112148100  112149100      2       1  150064       2.1242     0.016827
enh49185     1  112164100  112165100      5       3  150064       2.4759    0.0066453
enh49188     1  112202800  112203800      5       3  150064        2.294     0.010897
enh49198     1  112423600  112424600      4       2  150064       2.6988    0.0034797
enh49200     1  112446500  112447500      1       1  150064       2.0661      0.01941
enh49201     1  112462600  112463600      3       1  150064       2.4432    0.0072786
enh49202     1  112484000  112485000      3       2  150064       3.6813     0.000116
enh49203     1  112486300  112487300      9       6  150064       2.4859    0.0064618
enh49204     1  112490500  112491500      3       1  150064        1.925     0.027116
enh49205     1  112498400  112499400      1       1  150064       2.0179       0.0218
enh49206     1  112571400  112572400      3       2  150064       2.9475     0.001602
enh49207     1  112572600  112573600      6       3  150064       3.0465    0.0011576
enh49209     1  112583600  112584600      3       2  150064       2.2482     0.012282
enh49223     1  112933900  112934900      2       1  150064       1.8858     0.029664
enh49224     1  112936600  112937600      4       1  150064       1.8506     0.032113
enh49225     1  112940000  112941000      1       1  150064       2.4403     0.007338
enh49226     1  112981300  112982300      3       2  150064       2.1976     0.013988
enh49230     1  113055000  113056000      2       1  150064       3.7133   0.00010228
enh49231     1  113086500  113087500      4       1  150064       3.1044   0.00095343
enh49232     1  113159700  113160700      4       2  150064       3.9287   4.2698e-05
enh49234     1  113215700  113216700      4       2  150064       3.9815   3.4237e-05
enh49235     1  113218800  113219800      2       1  150064       2.7755    0.0027562
enh49236     1  113228200  113229200      2       1  150064       3.7859   7.6577e-05
enh49237     1  113230000  113231000      3       1  150064       2.3508    0.0093666
enh49239     1  113241000  113242000      2       1  150064       3.6358   0.00013855
enh49268     1  113751800  113752800      1       1  150064       2.0814       0.0187
enh49322     1  114812200  114813200      3       1  150064       1.7454     0.040454
enh49328     1  115050800  115051800      3       2  150064       2.0774     0.018885
enh49332     1  115238000  115239000      1       1  150064       2.6061     0.004579
enh49334     1  115257500  115258500      2       1  150064       1.7788     0.037633
enh49335     1  115259500  115260500      2       1  150064       1.9462     0.025816
enh49336     1  115295100  115296100      3       2  150064       2.2466     0.012332
enh49340     1  115604700  115605700      3       1  150064        2.168      0.01508
enh49341     1  115610800  115611800      2       1  150064        2.335    0.0097708
enh49343     1  115625600  115626600      9       4  150064        2.741    0.0030622
enh49344     1  115627600  115628600      3       2  150064         3.46   0.00027013
enh49347     1  115642400  115643400      6       2  150064       3.8735   5.3648e-05
enh49348     1  115677200  115678200      2       1  150064        3.698   0.00010867
enh49351     1  115726200  115727200      4       2  150064       2.6196    0.0044012
enh49352     1  115732800  115733800      5       2  150064       2.1064     0.017586
enh49353     1  115736900  115737900      7       3  150064       3.1876   0.00071731
enh49354     1  115762200  115763200      6       3  150064       2.7503    0.0029766
enh49355     1  115794300  115795300      1       1  150064        2.512     0.006003
enh49356     1  115803900  115804900      2       1  150064       1.8629     0.031241
enh49360     1  115856400  115857400      2       1  150064       2.8495    0.0021896
enh49361     1  115868300  115869300      7       3  150064       2.4563    0.0070189
enh49363     1  115907200  115908200      3       1  150064       2.2515     0.012176
enh49372     1  116185800  116186800      1       1  150064       2.1895      0.01428
enh49379     1  116248500  116249500      4       1  150064        1.896     0.028979
enh49405     1  116858800  116859800      3       1  150064       2.3769    0.0087299
enh49406     1  116861000  116862000      1       1  150064        2.328     0.009956
enh49441     1  117189500  117190500      1       1  150064       1.7897      0.03675
enh49442     1  117192800  117193800      1       1  150064       1.9104      0.02804
enh49451     1  117253700  117254700      6       2  150064       1.6534      0.04912
enh49452     1  117305700  117306700      3       2  150064       2.1517     0.015709
enh49454     1  117366600  117367600      2       1  150064       3.3514   0.00040195
enh49456     1  117376200  117377200      4       2  150064       3.3237    0.0004441
enh49477     1  117554700  117555700      2       1  150064       2.2577     0.011983
enh49486     1  117689500  117690500      7       1  150064        1.791     0.036649
enh49496     1  118112800  118113800      1       1  150064       2.1917       0.0142
enh49523     1  118677300  118678300      1       1  150064       2.0744      0.01902
enh49529     1  118837600  118838600      1       1  150064        1.886      0.02965
enh49572     1  120188200  120189200      1       1  150064       1.9527      0.02543
enh49714     1  145588000  145589000      3       1  150064       1.9471     0.025762
enh49716     1  145609300  145610300      1       1  150064       1.8132       0.0349
enh49721     1  145727000  145728000      1       1  150064        1.699      0.04466
enh49723     1  146639000  146640000      4       2  150064         2.43    0.0075503
enh49724     1  146639900  146640900      1       1  150064       2.1682      0.01507
enh49725     1  146641400  146642400      6       2  150064       2.3072     0.010523
enh49726     1  146645300  146646300      6       1  150064       2.0854     0.018517
enh49727     1  146649300  146650300      4       2  150064       2.0384     0.020756
enh49728     1  146696000  146697000      2       1  150064       3.3803   0.00036204
enh49729     1  146697400  146698400      6       3  150064       2.6682    0.0038132
enh49734     1  146981600  146982600      2       1  150064       2.4945    0.0063075
enh49746     1  147234000  147235000      4       2  150064       1.9883     0.023387
enh49764     1  149887500  149888500      1       1  150064       1.7468      0.04034
enh49765     1  149889400  149890400      1       1  150064       1.7202       0.0427
enh49776     1  149993000  149994000      3       1  150064       1.7068     0.043927
enh49781     1  150090700  150091700      1       1  150064       5.7411    4.702e-09
enh49783     1  150118800  150119800      3       1  150064       5.2081   9.5414e-08
enh49785     1  150124400  150125400      4       2  150064       4.5844    2.276e-06
enh49786     1  150126300  150127300      1       1  150064       2.7587     0.002902
enh49787     1  150130500  150131500      3       2  150064        4.487   3.6125e-06
enh49788     1  150132100  150133100      4       1  150064       5.4742   2.1975e-08
enh49789     1  150133400  150134400      3       1  150064       5.6804   6.7177e-09
enh49792     1  150158600  150159600      3       2  150064       4.7642   9.4794e-07
enh49793     1  150164200  150165200      1       1  150064       2.0092      0.02226
enh49794     1  150185000  150186000      3       2  150064       4.6806   1.4303e-06
enh49795     1  150209000  150210000      2       1  150064       1.9992     0.022793
enh49798     1  150241900  150242900      3       1  150064       4.9797   3.1842e-07
enh49800     1  150245800  150246800      1       1  150064        5.069        2e-07
enh49803     1  150266800  150267800      1       1  150064       1.7334      0.04151
enh49804     1  150282100  150283100      4       1  150064       1.8087     0.035251
enh49805     1  150294800  150295800      5       2  150064       5.3544   4.2929e-08
enh49806     1  150378600  150379600      7       2  150064       2.9725     0.001477
enh49807     1  150449600  150450600      4       2  150064       4.7494   1.0199e-06
enh49808     1  150479900  150480900      5       2  150064       1.8588      0.03153
enh49809     1  150481000  150482000      3       2  150064        4.157   1.6125e-05
enh49811     1  150488800  150489800      2       1  150064       4.4767   3.7907e-06
enh49813     1  150506200  150507200      4       2  150064       3.8042   7.1137e-05
enh49814     1  150510200  150511200      5       2  150064       3.3805   0.00036178
enh49818     1  150525400  150526400      2       1  150064       1.9945     0.023048
enh49823     1  150546100  150547100      5       2  150064       1.6844     0.046052
enh49842     1  150951000  150952000      3       1  150064       2.2704     0.011591
enh49845     1  150968000  150969000      4       2  150064       3.5626   0.00018362
enh49846     1  150974600  150975600      2       1  150064        4.428   4.7557e-06
enh49855     1  151021300  151022300      1       1  150064       3.8789    5.247e-05
enh49859     1  151035000  151036000      2       1  150064       1.8598     0.031455
enh49860     1  151041500  151042500      3       2  150064       3.2928   0.00049598
enh49861     1  151044300  151045300      6       4  150064       2.3316    0.0098612
enh49863     1  151105600  151106600      3       2  150064       2.5737    0.0050313
enh49864     1  151114200  151115200      5       2  150064       3.2797   0.00051959
enh49865     1  151116300  151117300      4       2  150064       3.3482   0.00040662
enh49868     1  151131000  151132000      1       1  150064       2.5562     0.005291
enh49871     1  151142300  151143300      3       2  150064       2.8424    0.0022388
enh49875     1  151168600  151169600      3       2  150064       2.5066    0.0060947
enh49877     1  151228100  151229100      2       1  150064       3.4523   0.00027791
enh49890     1  151370800  151371800      5       2  150064       2.6861    0.0036141
enh49891     1  151373200  151374200      1       1  150064       3.3175    0.0004542
enh49892     1  151417000  151418000      2       1  150064        2.118     0.017088
enh49893     1  151427000  151428000      1       1  150064       3.3109     0.000465
enh49894     1  151428900  151429900      4       2  150064       2.1558     0.015551
enh49895     1  151444800  151445800      1       1  150064       2.5897     0.004803
enh49958     1  153498000  153499000      1       1  150064       2.0546      0.01996
enh49974     1  153601600  153602600      4       2  150064       1.7766     0.037814
enh49984     1  153669500  153670500      1       1  150064       2.0054      0.02246
enh49986     1  153702300  153703300      2       1  150064       1.9206     0.027394
enh49998     1  153775800  153776800      1       1  150064       3.5823    0.0001703
enh49999     1  153852400  153853400      2       1  150064       3.3154   0.00045762
enh50002     1  153900900  153901900      4       2  150064       2.9509    0.0015842
enh50003     1  153916200  153917200      1       1  150064       1.8145       0.0348
enh50004     1  153919300  153920300      2       1  150064       2.1054     0.017629
enh50007     1  153931900  153932900      3       2  150064       2.1443     0.016006
enh50008     1  153933600  153934600      2       1  150064       2.7014    0.0034523
enh50010     1  153941100  153942100      2       1  150064       2.3994    0.0082099
enh50011     1  153948100  153949100      2       1  150064       2.2278     0.012946
enh50026     1  154195300  154196300      1       1  150064       1.9978      0.02287
enh50029     1  154245800  154246800      1       1  150064       2.0864      0.01847
enh50033     1  154323800  154324800      2       1  150064         1.93     0.026801
enh50038     1  154395600  154396600      4       2  150064       2.1786      0.01468
enh50039     1  154401000  154402000      2       1  150064       1.8002     0.035914
enh50041     1  154418400  154419400      3       1  150064       2.5301     0.005701
enh50042     1  154420400  154421400      2       1  150064        2.419    0.0077814
enh50043     1  154425400  154426400      4       2  150064       1.8067     0.035402
enh50049     1  154467700  154468700      2       1  150064       2.0616     0.019625
enh50051     1  154528200  154529200      1       1  150064       2.2665      0.01171
enh50056     1  154581500  154582500      2       1  150064       1.6851      0.04598
enh50070     1  154747500  154748500      1       1  150064       1.9831      0.02368
enh50074     1  154780600  154781600      2       1  150064       1.6878     0.045724
enh50077     1  154794100  154795100      5       2  150064       3.4139   0.00032015
enh50080     1  154806200  154807200      2       1  150064       2.2517     0.012171
enh50084     1  154829300  154830300      2       1  150064       2.2827     0.011223
enh50086     1  154842800  154843800      1       1  150064       3.8504    5.896e-05
enh50088     1  154856700  154857700      2       1  150064        3.115    0.0009198
enh50090     1  154910500  154911500      3       1  150064       3.6817   0.00011585
enh50091     1  154915200  154916200      3       1  150064       3.7877   7.6028e-05
enh50092     1  154924000  154925000      1       1  150064       2.0133      0.02204
enh50105     1  154983800  154984800      2       1  150064       1.9708     0.024372
enh50106     1  154989800  154990800      1       1  150064       4.5142    3.178e-06
enh50107     1  154995000  154996000      2       1  150064       3.2291   0.00062084
enh50108     1  155008900  155009900      4       1  150064       3.2453   0.00058655
enh50113     1  155033400  155034400      2       1  150064       2.2043     0.013751
enh50123     1  155111100  155112100      2       1  150064       1.7452     0.040475
enh50129     1  155157600  155158600      3       1  150064       1.8637     0.031178
enh50132     1  155175800  155176800      1       1  150064       1.7265      0.04213
enh50135     1  155194700  155195700      2       1  150064       1.9981     0.022851
enh50140     1  155214900  155215900      1       1  150064       2.2046      0.01374
enh50142     1  155222800  155223800      1       1  150064       2.1998      0.01391
enh50147     1  155241200  155242200      2       1  150064       2.0835     0.018604
enh50149     1  155248000  155249000      2       1  150064       2.2396     0.012558
enh50151     1  155277200  155278200      2       1  150064       2.5297     0.005708
enh50153     1  155289200  155290200      1       1  150064       2.5137     0.005974
enh50158     1  155505800  155506800      1       1  150064        2.431     0.007528
enh50171     1  155827500  155828500      1       1  150064       2.1047      0.01766
enh50174     1  155843500  155844500      2       1  150064       1.9611     0.024934
enh50175     1  155850200  155851200      2       1  150064       1.9298     0.026816
enh50176     1  155850800  155851800      1       1  150064       2.0024      0.02262
enh50178     1  155862700  155863700      1       1  150064       3.1041    0.0009543
enh50179     1  155879200  155880200      3       1  150064       2.5211    0.0058489
enh50181     1  155900600  155901600      1       1  150064        1.938      0.02631
enh50183     1  155904700  155905700      1       1  150064       2.0349      0.02093
enh50184     1  155910300  155911300      2       1  150064          1.7     0.044562
enh50185     1  155914800  155915800      1       1  150064         1.85      0.03216
enh50190     1  155941000  155942000      1       1  150064        2.449     0.007163
enh50193     1  155958200  155959200      1       1  150064       2.4907     0.006375
enh50194     1  155959100  155960100      1       1  150064       2.1154       0.0172
enh50195     1  155960200  155961200      1       1  150064       2.0103       0.0222
enh50198     1  155974200  155975200      2       1  150064       3.5394   0.00020054
enh50201     1  155994600  155995600      2       1  150064       2.5857     0.004859
enh50205     1  156039700  156040700      1       1  150064       2.1843      0.01447
enh50206     1  156042000  156043000      2       1  150064       2.8046    0.0025187
enh50209     1  156047600  156048600      1       1  150064       2.3286      0.00994
enh50211     1  156054400  156055400      4       2  150064       1.6774     0.046728
enh50213     1  156059200  156060200      4       2  150064       1.7194     0.042771
enh50217     1  156070500  156071500      1       1  150064       1.9914      0.02322
enh50221     1  156082500  156083500      3       1  150064       1.8479     0.032306
enh50223     1  156100200  156101200      5       1  150064       1.6464     0.049836
enh50224     1  156110100  156111100      3       1  150064        1.917     0.027618
enh50227     1  156131800  156132800      2       1  150064       2.9325     0.001681
enh50276     1  156709400  156710400      2       1  150064       1.9691     0.024469
enh50277     1  156711500  156712500      4       2  150064       2.4346    0.0074544
enh50285     1  156771000  156772000      2       1  150064       1.7927     0.036514
enh50323     1  157961800  157962800      2       1  150064       1.7104     0.043598
enh50326     1  157970900  157971900      1       1  150064       1.7935      0.03645
enh50389     1  159973600  159974600      2       1  150064       1.8829     0.029854
enh50399     1  160083000  160084000      2       1  150064       2.1182     0.017081
enh50407     1  160163300  160164300      4       2  150064       2.5539    0.0053259
enh50409     1  160173800  160174800      1       1  150064       3.0586     0.001112
enh50412     1  160220200  160221200      1       1  150064       3.3341    0.0004279
enh50414     1  160229600  160230600      3       2  150064       2.3705    0.0088829
enh50415     1  160232800  160233800      2       1  150064       2.3101     0.010442
enh50420     1  160321700  160322700      2       1  150064       2.2794      0.01132
enh50421     1  160332000  160333000      2       1  150064       2.1367     0.016313
enh50476     1  161179300  161180300      1       1  150064       2.1338      0.01643
enh50489     1  161352100  161353100      4       2  150064       1.6675     0.047707
enh50495     1  161482100  161483100      1       1  150064       2.1487      0.01583
enh50521     1  161979900  161980900      3       2  150064       1.8779     0.030197
enh50529     1  162176600  162177600      4       2  150064        1.833     0.033404
enh50539     1  162529800  162530800      2       1  150064       1.9254      0.02709
enh50550     1  162640300  162641300      4       2  150064       1.7747     0.037976
enh50561     1  162679400  162680400      3       2  150064       1.9737     0.024207
enh50574     1  163141200  163142200      5       2  150064       2.3108     0.010423
enh50577     1  163292500  163293500      3       1  150064       1.6795     0.046525
enh50580     1  163643000  163644000      2       1  150064       2.7273    0.0031927
enh50581     1  163765500  163766500      2       1  150064       3.9417   4.0455e-05
enh50582     1  163811200  163812200      1       1  150064       2.5331     0.005653
enh50622     1  164741700  164742700      1       1  150064       1.7675      0.03857
enh50624     1  164754800  164755800      1       1  150064       2.9073     0.001823
enh50625     1  164763400  164764400      2       1  150064       1.8374     0.033078
enh50627     1  164774600  164775600      2       1  150064       2.2307     0.012852
enh50658     1  165563800  165564800      2       1  150064       1.7259     0.042185
enh50666     1  165611000  165612000      4       1  150064        2.027     0.021334
enh50670     1  165739000  165740000      2       1  150064       2.3176     0.010235
enh50673     1  165811200  165812200      6       2  150064       2.0958     0.018051
enh50674     1  165818200  165819200      1       1  150064       2.3829     0.008588
enh50675     1  165823000  165824000      1       1  150064       2.4075     0.008032
enh50676     1  165826500  165827500      2       1  150064       2.5516    0.0053621
enh50688     1  166033000  166034000      3       2  150064       2.2004     0.013891
enh50694     1  166843600  166844600      2       1  150064       3.4847   0.00024635
enh50705     1  167117300  167118300      3       2  150064       1.9656     0.024672
enh50706     1  167131500  167132500      6       3  150064       1.7197     0.042748
enh50708     1  167188000  167189000      1       1  150064       2.7692      0.00281
enh50763     1  168054100  168055100      1       1  150064       2.2271      0.01297
enh50781     1  168408600  168409600      2       1  150064       1.8315     0.033513
enh50877     1  170986100  170987100      3       1  150064       1.8694     0.030783
enh50897     1  171366100  171367100      8       3  150064       2.3192     0.010192
enh50914     1  171751800  171752800      3       1  150064       2.1709     0.014968
enh50915     1  171767500  171768500      3       2  150064       1.9745     0.024165
enh50936     1  172208100  172209100      4       1  150064       1.9174     0.027596
enh50942     1  172312300  172313300      2       1  150064       1.8722     0.030589
enh50945     1  172326100  172327100      3       2  150064       1.7834     0.037264
enh50946     1  172329000  172330000      1       1  150064       1.8053      0.03551
enh50947     1  172351100  172352100      2       1  150064       2.7009     0.003458
enh50948     1  172360000  172361000      5       2  150064       1.8912     0.029298
enh50949     1  172362800  172363800      5       2  150064       1.6454      0.04994
enh50957     1  172500200  172501200      4       2  150064       1.8567     0.031675
enh50973     1  173397600  173398600      4       2  150064       2.3375    0.0097071
enh50974     1  173399700  173400700      1       1  150064        2.312      0.01039
enh50976     1  173448600  173449600      1       1  150064       2.5037     0.006145
enh50980     1  173794600  173795600      1       1  150064       3.4042    0.0003318
enh50981     1  173821900  173822900      1       1  150064        3.358    0.0003926
enh50983     1  173838400  173839400      2       1  150064       3.0471    0.0011552
enh50985     1  173973800  173974800      3       2  150064       2.6899    0.0035733
enh50986     1  173974600  173975600      1       1  150064       3.4302    0.0003016
enh50987     1  173986200  173987200      3       1  150064       3.3591   0.00039099
enh50988     1  173987400  173988400      4       2  150064       3.5258    0.0002111
enh50989     1  173989000  173990000      2       1  150064       3.3167   0.00045536
enh50990     1  173992300  173993300      2       1  150064       2.9267    0.0017129
enh50991     1  174231800  174232800      5       3  150064       3.7266   9.7057e-05
enh50996     1  174767800  174768800      1       1  150064       3.2494    0.0005783
enh50998     1  174844400  174845400      3       2  150064       2.4762    0.0066398
enh51004     1  174934700  174935700      1       1  150064       2.9455     0.001612
enh51011     1  174998100  174999100      1       1  150064       2.4331     0.007486
enh51019     1  175132200  175133200      3       1  150064       4.1664   1.5471e-05
enh51020     1  175155600  175156600      5       2  150064       3.5617   0.00018423
enh51023     1  175159000  175160000      3       1  150064        3.323   0.00044526
enh51024     1  175162500  175163500      4       1  150064       3.3679   0.00037868
enh51034     1  175256900  175257900      2       1  150064       1.8465     0.032413
enh51042     1  175499000  175500000      3       2  150064       2.1487      0.01583
enh51046     1  175770600  175771600      2       1  150064       3.0247    0.0012446
enh51048     1  175809200  175810200      2       1  150064       3.0722    0.0010625
enh51052     1  175845200  175846200      1       1  150064        3.289    0.0005028
enh51053     1  175854600  175855600      2       1  150064       3.2691   0.00053952
enh51055     1  176027800  176028800      6       3  150064       2.2438     0.012422
enh51062     1  176661800  176662800      2       1  150064       1.9979     0.022863
enh51066     1  176789100  176790100      6       2  150064       2.1243     0.016823
enh51071     1  176990300  176991300      1       1  150064       3.0527     0.001134
enh51077     1  177247200  177248200      1       1  150064       4.7528    1.003e-06
enh51080     1  177320400  177321400      4       2  150064       2.4858    0.0064638
enh51090     1  178025600  178026600      3       2  150064       1.7944     0.036373
enh51091     1  178029800  178030800      6       3  150064       2.1663     0.015143
enh51102     1  178341200  178342200      1       1  150064       3.3527    0.0004002
enh51103     1  178357200  178358200      1       1  150064       1.8337      0.03335
enh51106     1  178454800  178455800      1       1  150064       2.4263     0.007627
enh51138     1  178942200  178943200      1       1  150064       2.9835     0.001425
enh51153     1  179098000  179099000      4       2  150064       1.7121     0.043439
enh51158     1  179122100  179123100      4       2  150064       2.2291     0.012904
enh51159     1  179138600  179139600      3       2  150064       1.8469     0.032378
enh51164     1  179279700  179280700      4       2  150064       1.9407     0.026146
enh51166     1  179333800  179334800      5       3  150064       2.8804    0.0019862
enh51175     1  179844600  179845600      1       1  150064       1.9217      0.02732
enh51181     1  179938200  179939200      3       1  150064       1.7133     0.043328
enh51199     1  180602500  180603500      4       2  150064       2.1448     0.015983
enh51201     1  180868200  180869200      4       2  150064       2.6799    0.0036822
enh51232     1  181108200  181109200     11       2  150064       1.6601     0.048445
enh51244     1  181410400  181411400      3       2  150064       2.0139     0.022012
enh51250     1  181680700  181681700      4       2  150064        1.829       0.0337
enh51271     1  182258400  182259400      1       1  150064        1.884      0.02978
enh51276     1  182306500  182307500      4       2  150064       2.3977    0.0082496
enh51277     1  182318100  182319100      3       2  150064       2.3673    0.0089584
enh51296     1  182644100  182645100      3       2  150064        2.979    0.0014459
enh51297     1  182657600  182658600      4       2  150064       1.8114     0.035042
enh51301     1  182708400  182709400      3       2  150064       2.2149     0.013382
enh51303     1  182723000  182724000      4       2  150064       2.9553    0.0015617
enh51309     1  182996100  182997100      5       2  150064       1.6532      0.04915
enh51368     1  183449400  183450400      1       1  150064       3.0575     0.001116
enh51371     1  183546000  183547000      3       2  150064       2.8639    0.0020922
enh51394     1  183783000  183784000      1       1  150064       1.9374      0.02635
enh51414     1  183895300  183896300      2       1  150064       2.3203     0.010163
enh51416     1  183905100  183906100      4       2  150064       1.7763     0.037842
enh51429     1  184120300  184121300      1       1  150064       2.2839      0.01119
enh51433     1  184253200  184254200      3       1  150064       2.6108    0.0045161
enh51440     1  184452600  184453600      6       3  150064       2.4288    0.0075745
enh51441     1  184460800  184461800      4       2  150064       2.2105     0.013535
enh51442     1  184463000  184464000      2       1  150064        1.661     0.048356
enh51444     1  184476400  184477400      1       1  150064       2.4618     0.006913
enh51449     1  184504300  184505300      2       1  150064       2.7738      0.00277
enh51450     1  184524500  184525500      3       2  150064       2.2174     0.013297
enh51452     1  184543400  184544400      5       2  150064       2.3178      0.01023
enh51479     1  184928000  184929000      5       3  150064       1.9742      0.02418
enh51481     1  184940000  184941000      2       1  150064       2.3995    0.0082089
enh51488     1  185026600  185027600      3       2  150064         2.91    0.0018069
enh51492     1  185127600  185128600      2       1  150064       2.1308     0.016552
enh51504     1  185506100  185507100      1       1  150064       1.7943      0.03638
enh51516     1  186176500  186177500      1       1  150064        1.951      0.02553
enh51517     1  186345800  186346800      1       1  150064       1.7256      0.04221
enh51528     1  192503600  192504600      3       1  150064       2.0863     0.018474
enh51535     1  192873400  192874400      3       1  150064       2.6284     0.004289
enh51540     1  193072200  193073200      1       1  150064       3.0838     0.001022
enh51543     1  193089800  193090800      2       1  150064       3.0646    0.0010898
enh51544     1  193092500  193093500      4       2  150064       3.2555    0.0005659
enh51547     1  193279400  193280400      1       1  150064       3.0684     0.001076
enh51548     1  193282400  193283400      3       1  150064       2.9667    0.0015049
enh51553     1  193558600  193559600      5       1  150064       1.7012     0.044455
enh51556     1  196619400  196620400      2       1  150064       3.0322    0.0012139
enh51565     1  197741400  197742400      1       1  150064       2.5419     0.005513
enh51566     1  197742000  197743000      2       1  150064       1.9392      0.02624
enh51568     1  197751800  197752800      1       1  150064        2.368     0.008942
enh51586     1  198650700  198651700      2       1  150064       2.0886     0.018371
enh51617     1  200379600  200380600      2       1  150064         2.31     0.010443
enh51619     1  200442700  200443700      2       1  150064       2.6782    0.0037013
enh51620     1  200452600  200453600      4       1  150064       2.1779     0.014706
enh51621     1  200457300  200458300      3       2  150064       2.6382    0.0041671
enh51622     1  200494000  200495000      4       2  150064       2.0448     0.020439
enh51631     1  200886000  200887000      3       1  150064       3.5701   0.00017843
enh51632     1  200928300  200929300      7       4  150064       3.0968   0.00097813
enh51633     1  200934000  200935000      4       1  150064       1.7202     0.042701
enh51634     1  200940900  200941900      7       4  150064       1.8832      0.02984
enh51635     1  200950800  200951800      3       2  150064       4.5685   2.4565e-06
enh51636     1  200960100  200961100      5       2  150064        2.129     0.016627
enh51637     1  200961600  200962600      4       2  150064       4.1023    2.045e-05
enh51640     1  200989100  200990100      4       2  150064       3.7517   8.7833e-05
enh51642     1  200997300  200998300      2       1  150064       2.2783     0.011353
enh51643     1  201008600  201009600      2       1  150064       2.6201    0.0043958
enh51644     1  201011300  201012300      5       3  150064       2.9667     0.001505
enh51645     1  201019600  201020600      3       1  150064       4.0697   2.3534e-05
enh51657     1  201093900  201094900      2       1  150064       1.7862     0.037037
enh51691     1  201434700  201435700      5       2  150064       1.8656      0.03105
enh51693     1  201451300  201452300      6       2  150064       2.0981     0.017949
enh51752     1  201689800  201690800      5       2  150064       1.8119     0.035004
enh51767     1  201796900  201797900      3       2  150064       2.6745    0.0037417
enh51776     1  201869300  201870300      1       1  150064       1.6739      0.04708
enh51777     1  201874600  201875600      1       1  150064       2.5434     0.005489
enh51807     1  202114400  202115400      1       1  150064         1.77      0.03836
enh51847     1  202587500  202588500      1       1  150064       1.7735      0.03807
enh51873     1  203015900  203016900      2       1  150064       1.9891     0.023343
enh51879     1  203059400  203060400      1       1  150064        1.863      0.03123
enh51880     1  203068000  203069000      1       1  150064       2.2344      0.01273
enh51885     1  203121700  203122700      1       1  150064       1.6974      0.04481
enh51917     1  203318500  203319500      1       1  150064       1.8129      0.03492
enh51972     1  203651500  203652500      7       1  150064       1.6948     0.045058
enh51990     1  204010500  204011500      3       2  150064       2.1398     0.016185
enh51992     1  204045200  204046200      1       1  150064       2.6213      0.00438
enh51993     1  204049500  204050500      2       1  150064       2.3558    0.0092406
enh51994     1  204054000  204055000      4       2  150064       2.1648     0.015202
enh52019     1  204244600  204245600      5       2  150064       2.5686     0.005106
enh52022     1  204254600  204255600      6       2  150064       2.5887     0.004817
enh52047     1  204403100  204404100      4       2  150064       1.8391     0.032948
enh52051     1  204411100  204412100      2       1  150064        2.039     0.020723
enh52052     1  204414900  204415900      1       1  150064       1.9797      0.02387
enh52053     1  204416900  204417900      3       2  150064       1.8843     0.029761
enh52054     1  204421500  204422500      5       2  150064       2.0559     0.019897
enh52055     1  204424100  204425100      3       1  150064       2.0695     0.019251
enh52059     1  204437300  204438300      4       2  150064       2.2551     0.012065
enh52062     1  204460500  204461500      1       1  150064       3.1976     0.000693
enh52063     1  204464200  204465200      3       2  150064       2.2606     0.011893
enh52067     1  204489800  204490800      2       1  150064       2.1818     0.014561
enh52068     1  204537400  204538400      2       1  150064       2.1867     0.014381
enh52069     1  204543500  204544500      3       2  150064       3.2053   0.00067472
enh52070     1  204547600  204548600      5       3  150064       1.8029     0.035699
enh52071     1  204549000  204550000      4       1  150064       3.5749   0.00017516
enh52072     1  204561200  204562200      4       2  150064       2.4815     0.006541
enh52073     1  204592900  204593900      1       1  150064       3.3053    0.0004743
enh52074     1  204606800  204607800      7       3  150064       2.4211    0.0077358
enh52088     1  204966100  204967100      4       2  150064       1.6923      0.04529
enh52089     1  204972400  204973400      4       2  150064       2.0254     0.021411
enh52091     1  205030400  205031400      4       2  150064       3.9784   3.4688e-05
enh52092     1  205089100  205090100      5       1  150064       2.1342     0.016412
enh52094     1  205110300  205111300      5       2  150064       3.7788   7.8797e-05
enh52095     1  205110800  205111800      5       2  150064       3.9274   4.2929e-05
enh52096     1  205113600  205114600      1       1  150064       2.8371     0.002276
enh52097     1  205144400  205145400      1       1  150064       4.3031    8.423e-06
enh52098     1  205152700  205153700      6       2  150064       4.5969   2.1439e-06
enh52100     1  205178700  205179700      4       2  150064       4.4417   4.4622e-06
enh52103     1  205199000  205200000      6       3  150064       2.5449    0.0054647
enh52104     1  205207100  205208100      2       1  150064       2.7568    0.0029186
enh52106     1  205217800  205218800      3       2  150064       2.3691    0.0089157
enh52107     1  205224800  205225800      3       2  150064       2.1051      0.01764
enh52115     1  205263100  205264100      3       2  150064       2.0907      0.01828
enh52127     1  205325000  205326000      4       2  150064       1.7056     0.044037
enh52128     1  205326000  205327000      1       1  150064       2.3607      0.00912
enh52132     1  205344300  205345300      3       1  150064       2.0703     0.019212
enh52146     1  205481700  205482700      1       1  150064       1.7082       0.0438
enh52149     1  205551200  205552200      4       2  150064       1.6664     0.047813
enh52153     1  205567700  205568700      8       3  150064        2.364    0.0090405
enh52169     1  205649600  205650600      2       1  150064       2.2197     0.013221
enh52170     1  205658200  205659200      5       3  150064       2.0099     0.022223
enh52171     1  205662200  205663200      3       1  150064       2.0239     0.021491
enh52182     1  205761300  205762300      4       2  150064        2.162     0.015311
enh52207     1  206589000  206590000      2       1  150064       1.6656     0.047892
enh52216     1  206646100  206647100      7       3  150064       2.4993    0.0062222
enh52217     1  206652700  206653700      2       1  150064       1.9277     0.026945
enh52226     1  206713400  206714400      1       1  150064       1.7644      0.03883
enh52281     1  207224900  207225900      3       1  150064       3.1904    0.0007105
enh52296     1  207923900  207924900      3       2  150064       3.4532   0.00027701
enh52297     1  207926800  207927800      8       3  150064        2.091     0.018266
enh52298     1  207928200  207929200      1       1  150064       3.3754    0.0003685
enh52299     1  207980500  207981500      3       1  150064       3.4706   0.00025967
enh52300     1  207985300  207986300      2       1  150064       2.6418    0.0041237
enh52302     1  207990600  207991600      2       1  150064       3.6062   0.00015535
enh52303     1  207997900  207998900      5       3  150064       3.7165     0.000101
enh52304     1  207999400  208000400      4       2  150064       3.8727   5.3817e-05
enh52305     1  208000400  208001400      3       2  150064       4.0616   2.4372e-05
enh52306     1  208001300  208002300      1       1  150064       4.9466    3.777e-07
enh52308     1  208009800  208010800      1       1  150064       1.8747      0.03042
enh52309     1  208011400  208012400      2       1  150064       2.2074     0.013642
enh52310     1  208018300  208019300      4       2  150064       4.3419   7.0631e-06
enh52311     1  208021700  208022700      4       2  150064       1.7699     0.038369
enh52312     1  208026400  208027400      5       2  150064       2.5168    0.0059219
enh52313     1  208037600  208038600      5       2  150064       3.3961   0.00034176
enh52316     1  208046100  208047100      2       1  150064       2.4233    0.0076908
enh52342     1  208204800  208205800      2       1  150064       1.6876     0.045739
enh52344     1  208217900  208218900      1       1  150064       1.6682      0.04764
enh52351     1  208262300  208263300      6       2  150064       2.0648     0.019471
enh52353     1  208275400  208276400      1       1  150064         2.05      0.02018
enh52355     1  208290200  208291200      2       1  150064       1.8702     0.030726
enh52356     1  208300900  208301900     10       2  150064       3.0871    0.0010106
enh52363     1  208331200  208332200      3       2  150064       1.7488     0.040159
enh52365     1  208338100  208339100      4       2  150064       1.8636     0.031192
enh52375     1  208380700  208381700      3       1  150064       1.9987     0.022822
enh52378     1  208386700  208387700      2       1  150064       2.0546     0.019961
enh52379     1  208390800  208391800      7       4  150064       1.7064     0.043968
enh52380     1  208393500  208394500      4       2  150064       2.6844    0.0036333
enh52425     1  209799100  209800100      4       2  150064       2.0305     0.021151
enh52451     1  210409400  210410400      1       1  150064       2.4304     0.007541
enh52482     1  211430300  211431300      6       2  150064       1.6817     0.046317
enh52483     1  211434400  211435400      6       4  150064       2.5508    0.0053739
enh52487     1  211509000  211510000      2       1  150064       1.8852     0.029699
enh52503     1  211715100  211716100      1       1  150064       1.8722      0.03059
enh52559     1  212420300  212421300      2       1  150064       1.9187     0.027512
enh52565     1  212474000  212475000      3       2  150064       1.8158     0.034698
enh52569     1  212604700  212605700      6       3  150064       1.8601     0.031435
enh52570     1  212607400  212608400      1       1  150064       2.1962      0.01404
enh52624     1  214078300  214079300      1       1  150064       2.6749     0.003738
enh52628     1  214175500  214176500      4       2  150064       3.2379   0.00060201
enh52629     1  214177000  214178000      6       1  150064       3.1169   0.00091388
enh52636     1  214280400  214281400      4       2  150064       1.9413      0.02611
enh52645     1  214470500  214471500      4       2  150064       2.3483    0.0094309
enh52651     1  214510600  214511600      4       2  150064       2.3236     0.010075
enh52666     1  214639900  214640900      5       1  150064       1.7118     0.043469
enh52670     1  214687600  214688600      2       1  150064       2.1348     0.016389
enh52674     1  214715400  214716400      6       2  150064       1.8077     0.035323
enh52739     1  218632900  218633900      2       1  150064       2.0383     0.020761
enh52741     1  218639500  218640500      1       1  150064       1.6974      0.04481
enh52794     1  219834300  219835300      3       2  150064       1.9852     0.023559
enh52796     1  219965100  219966100      2       1  150064       1.6609     0.048365
enh52802     1  220217700  220218700      2       1  150064       2.0112     0.022151
enh52804     1  220263400  220264400      5       3  150064       1.7708     0.038297
enh52805     1  220266500  220267500      2       1  150064        2.041     0.020624
enh52823     1  220919900  220920900      6       3  150064       1.6938     0.045148
enh52872     1  221885900  221886900      1       1  150064       1.7438       0.0406
enh52900     1  222816200  222817200      1       1  150064       2.1669      0.01512
enh52901     1  222818400  222819400      1       1  150064       2.1321       0.0165
enh52908     1  222945700  222946700      4       1  150064       2.4529     0.007086
enh52951     1  223840100  223841100      5       1  150064       2.2344      0.01273
enh52953     1  223871400  223872400      4       2  150064       2.3263     0.010002
enh52955     1  223888200  223889200      1       1  150064       1.9712      0.02435
enh52957     1  223898700  223899700      4       2  150064       3.3897    0.0003498
enh52959     1  223903100  223904100      4       2  150064       2.8247    0.0023662
enh52960     1  223904200  223905200      4       1  150064        2.426    0.0076332
enh52961     1  223908600  223909600      6       2  150064       3.0468    0.0011563
enh52962     1  223913100  223914100      1       1  150064       2.8498     0.002187
enh52963     1  223914900  223915900      1       1  150064       2.6463     0.004069
enh52964     1  223917600  223918600      3       2  150064       2.3796    0.0086658
enh52966     1  223921800  223922800      2       1  150064       2.9336    0.0016751
enh52967     1  223925100  223926100      3       2  150064       2.2327     0.012785
enh52968     1  223926500  223927500      1       1  150064       1.6616       0.0483
enh52972     1  223938800  223939800      5       1  150064       2.7365    0.0031051
enh52974     1  223953200  223954200      5       2  150064       1.9875     0.023432
enh52975     1  223959200  223960200      4       2  150064       3.7196   9.9754e-05
enh52976     1  223963100  223964100      1       1  150064       3.5405    0.0001997
enh52977     1  223964700  223965700      4       2  150064       3.4587   0.00027144
enh52980     1  224019700  224020700      2       1  150064       3.1528   0.00080858
enh52981     1  224022100  224023100      3       1  150064       2.6036    0.0046124
enh52982     1  224023700  224024700      1       1  150064       3.4465     0.000284
enh52984     1  224028300  224029300      3       2  150064       3.4412   0.00028959
enh52985     1  224030200  224031200      1       1  150064       3.5734    0.0001762
enh53009     1  224545700  224546700      2       1  150064       3.3115   0.00046395
enh53012     1  224642000  224643000      2       1  150064       2.0662     0.019405
enh53013     1  224644400  224645400      3       2  150064       2.0156     0.021919
enh53014     1  224646600  224647600      3       1  150064       2.5168    0.0059212
enh53016     1  224689900  224690900      3       2  150064         2.69    0.0035731
enh53022     1  224860600  224861600     10       1  150064       1.9523      0.02545
enh53067     1  225933800  225934800      2       1  150064       2.0218     0.021599
enh53077     1  226003000  226004000      2       1  150064       1.9121     0.027931
enh53081     1  226012800  226013800      3       2  150064       2.0645     0.019485
enh53088     1  226051800  226052800      2       1  150064       2.1749     0.014817
enh53089     1  226053700  226054700      4       2  150064       2.0137     0.022021
enh53090     1  226064500  226065500      5       2  150064       2.6703    0.0037894
enh53107     1  226184800  226185800      2       1  150064       1.8909     0.029316
enh53117     1  226310400  226311400      1       1  150064       2.5982     0.004686
enh53120     1  226315900  226316900      4       2  150064       1.9077     0.028218
enh53122     1  226372100  226373100      3       2  150064       1.9477     0.025725
enh53126     1  226540800  226541800      1       1  150064        1.734      0.04146
enh53128     1  226551500  226552500      3       2  150064       2.2393      0.01257
enh53130     1  226584800  226585800      3       1  150064       1.7595     0.039244
enh53142     1  226755700  226756700      7       2  150064        2.103     0.017733
enh53145     1  226762700  226763700      3       2  150064       2.5286    0.0057258
enh53149     1  226815200  226816200      1       1  150064        2.088       0.0184
enh53150     1  226819000  226820000      3       2  150064       2.2403     0.012536
enh53151     1  226821000  226822000      3       2  150064       1.8648     0.031103
enh53152     1  226825300  226826300      1       1  150064       2.5273     0.005747
enh53162     1  226871800  226872800      5       3  150064       2.7479    0.0029993
enh53170     1  226898200  226899200      1       1  150064       2.4902     0.006384
enh53174     1  226914800  226915800      2       1  150064       2.3349    0.0097731
enh53175     1  226920000  226921000      3       2  150064       2.8733    0.0020312
enh53183     1  227012900  227013900      2       1  150064       2.2998      0.01073
enh53184     1  227014500  227015500      4       1  150064        1.984      0.02363
enh53187     1  227069300  227070300      2       1  150064       1.7809     0.037463
enh53189     1  227079500  227080500      7       2  150064       2.3018     0.010672
enh53210     1  227544600  227545600      5       2  150064        2.537    0.0055896
enh53271     1  228335900  228336900      1       1  150064       1.8319      0.03348
enh53291     1  228557300  228558300      1       1  150064       1.7486      0.04018
enh53303     1  228856700  228857700      3       1  150064       1.6537     0.049094
enh53304     1  228870000  228871000      2       1  150064       1.8273     0.033824
enh53338     1  229121800  229122800      6       2  150064       1.7394     0.040981
enh53412     1  230209400  230210400      4       2  150064       1.8226     0.034181
enh53417     1  230222200  230223200      1       1  150064       2.1121      0.01734
enh53419     1  230238800  230239800      4       1  150064       3.4778   0.00025282
enh53420     1  230240100  230241100      3       1  150064       3.9094   4.6264e-05
enh53421     1  230241700  230242700      5       3  150064        2.823     0.002379
enh53422     1  230244600  230245600      6       2  150064       3.9115   4.5865e-05
enh53423     1  230245400  230246400      3       1  150064       3.7059   0.00010534
enh53424     1  230247500  230248500      3       2  150064       4.1016   2.0518e-05
enh53425     1  230250000  230251000      3       1  150064       3.5765   0.00017411
enh53429     1  230263500  230264500      8       2  150064       3.3067   0.00047209
enh53430     1  230264100  230265100      3       2  150064       2.7238    0.0032271
enh53431     1  230265800  230266800      2       1  150064       1.8541     0.031859
enh53432     1  230272200  230273200     11       5  150064       3.1965   0.00069557
enh53433     1  230275000  230276000      7       3  150064        3.821   6.6448e-05
enh53434     1  230276200  230277200      7       4  150064       2.3992    0.0082146
enh53442     1  230301000  230302000      5       2  150064       1.7598     0.039222
enh53446     1  230309900  230310900      9       3  150064       1.8754     0.030372
enh53448     1  230313100  230314100      4       1  150064       1.9108     0.028015
enh53450     1  230324400  230325400      3       1  150064        1.723     0.042444
enh53451     1  230325600  230326600      1       1  150064       2.1306      0.01656
enh53464     1  230406300  230407300      1       1  150064       2.4014     0.008167
enh53486     1  230843900  230844900      6       2  150064       1.9855     0.023544
enh53547     1  231558600  231559600      2       1  150064       2.0492     0.020222
enh53595     1  232411500  232412500      3       1  150064       2.1696     0.015017
enh53601     1  232487200  232488200      4       2  150064       1.9965     0.022941
enh53605     1  232564600  232565600      1       1  150064       2.6404     0.004141
enh53609     1  232571600  232572600      6       4  150064       1.7061     0.043999
enh53610     1  232580800  232581800      3       1  150064       2.7254    0.0032109
enh53611     1  232608200  232609200      3       1  150064       2.1716     0.014942
enh53612     1  232613200  232614200      1       1  150064       1.8193      0.03443
enh53614     1  232621800  232622800      5       2  150064        2.703    0.0034361
enh53666     1  233426400  233427400      3       1  150064       1.6804     0.046444
enh53678     1  234610600  234611600      9       2  150064       1.9318     0.026689
enh53679     1  234612800  234613800      8       3  150064       1.6699     0.047472
enh53681     1  234622800  234623800      4       2  150064       1.7362     0.041268
enh53682     1  234630600  234631600      5       2  150064       1.9164     0.027658
enh53683     1  234634300  234635300      7       3  150064       2.6283    0.0042902
enh53684     1  234636100  234637100      3       2  150064       1.8352     0.033238
enh53685     1  234638800  234639800      3       2  150064       2.8768    0.0020087
enh53687     1  234651000  234652000      2       1  150064       2.7282    0.0031841
enh53694     1  234690100  234691100      4       2  150064       3.2109   0.00066167
enh53696     1  234697800  234698800      2       1  150064       1.9754     0.024111
enh53699     1  234722100  234723100      3       2  150064       2.0786     0.018826
enh53732     1  234895600  234896600      3       2  150064       1.7982     0.036074
enh53750     1  235010900  235011900      3       1  150064       1.9239     0.027182
enh53751     1  235014900  235015900      4       1  150064       2.5034    0.0061504
enh53762     1  235095100  235096100      6       2  150064        1.916     0.027685
enh53840     1  236445600  236446600      1       1  150064       2.1571       0.0155
enh53841     1  236665700  236666700      1       1  150064       1.7372      0.04118
enh53890     1  241365500  241366500      5       3  150064       1.7921     0.036558
enh53904     1  243398100  243399100      1       1  150064        2.666     0.003838
enh53906     1  243407400  243408400      1       1  150064       3.8631    5.598e-05
enh53907     1  243409800  243410800      1       1  150064       3.5241    0.0002125
enh53909     1  243420100  243421100      1       1  150064       4.8412    6.453e-07
enh53910     1  243427400  243428400      2       1  150064       3.9425   4.0322e-05
enh53911     1  243432200  243433200      1       1  150064       4.8999    4.794e-07
enh53913     1  243449300  243450300      1       1  150064       4.8785    5.346e-07
enh53914     1  243451000  243452000      3       1  150064       5.2784   6.5146e-08
enh53921     1  243645100  243646100      1       1  150064       4.8235    7.053e-07
enh53922     1  243646500  243647500      3       1  150064       3.6675   0.00012246
enh53923     1  243651400  243652400      1       1  150064        3.979     3.46e-05
enh53924     1  243653300  243654300      2       1  150064       3.8519   5.8594e-05
enh53926     1  243669000  243670000      2       1  150064       4.7365   1.0872e-06
enh53928     1  243875800  243876800      1       1  150064       4.9795    3.187e-07
enh53929     1  243876900  243877900      1       1  150064       2.1802      0.01462
enh53936     1  244370300  244371300      1       1  150064       2.5433      0.00549
enh53937     1  244376700  244377700      6       3  150064       2.3864    0.0085065
enh53938     1  244397200  244398200      5       2  150064       2.1008     0.017831
enh53949     1  244557600  244558600      2       1  150064       2.4029    0.0081327
enh53950     1  244607900  244608900      1       1  150064       2.2307      0.01285
enh53951     1  244608700  244609700      2       1  150064       2.3236     0.010074
enh53952     1  244612700  244613700      1       1  150064       2.4323     0.007502
enh53955     1  244623400  244624400      3       2  150064       1.7861     0.037045
enh53960     1  244827400  244828400      3       1  150064       2.1247     0.016805
enh53961     1  244828600  244829600      7       3  150064       2.0573     0.019829
enh53963     1  244842100  244843100      6       3  150064       3.1325   0.00086674
enh53992     1  245558600  245559600      8       2  150064         1.66     0.048458
enh53996     1  245761900  245762900      9       2  150064       2.4489    0.0071648
enh54009     1  246149500  246150500      3       2  150064       2.1807     0.014603
enh54023     1  246760400  246761400      2       1  150064       1.7267     0.042114
enh54024     1  246771700  246772700      2       1  150064       2.2501      0.01222
enh54025     1  246773800  246774800      4       2  150064       2.0202     0.021684
enh54033     1  246859400  246860400      5       2  150064       1.8059     0.035464
enh54034     1  246859900  246860900      3       1  150064       1.7629     0.038958
enh54039     1  246946500  246947500      4       2  150064       1.9212     0.027356
enh54059     1  247801900  247802900      4       2  150064       1.8546     0.031829
enh54069     1  249136500  249137500      1       1  150064       2.2483      0.01228
enh54072     1  249156400  249157400      1       1  150064       1.8718      0.03062
enh61507     2     193100     194100      5       2  150064         2.05      0.02018
enh61516     2     568600     569600      5       2  150064       1.6653     0.047931
enh61523     2     826800     827800      6       2  150064       1.7331     0.041538
enh61524     2     969600     970600      6       2  150064       1.9771     0.024014
enh61567     2    1733200    1734200      9       2  150064       2.0828     0.018634
enh61575     2    1759300    1760300      3       1  150064       2.3556    0.0092475
enh61576     2    1761200    1762200      4       1  150064       2.4649    0.0068533
enh61598     2    2527200    2528200      6       2  150064       2.3859     0.008519
enh61611     2    2855300    2856300      2       1  150064       2.0819     0.018676
enh61623     2    3198300    3199300      3       1  150064        1.701     0.044473
enh61624     2    3204000    3205000      6       2  150064       1.6769     0.046783
enh61655     2    3641800    3642800      5       3  150064       1.6578     0.048676
enh61656     2    3642500    3643500      3       2  150064         1.74     0.040934
enh61657     2    3644000    3645000      2       1  150064       1.9355     0.026466
enh61682     2    4600500    4601500      4       2  150064       2.6766    0.0037189
enh61708     2    6321600    6322600      2       1  150064       1.7199     0.042729
enh61715     2    6646200    6647200      4       1  150064       1.7474     0.040286
enh61728     2    7059600    7060600      3       1  150064       1.8028     0.035709
enh61729     2    7062200    7063200      4       2  150064       3.0894    0.0010026
enh61730     2    7066300    7067300      5       3  150064       2.2311     0.012837
enh61765     2    7936100    7937100      1       1  150064        2.905     0.001836
enh61817     2    8665500    8666500      2       1  150064       1.6534     0.049129
enh61819     2    8679600    8680600      2       1  150064       2.4627    0.0068955
enh61825     2    8738900    8739900      6       3  150064       3.8289   6.4357e-05
enh61860     2    9314800    9315800      4       1  150064       2.0648     0.019473
enh61863     2    9331900    9332900      3       2  150064       1.7613     0.039092
enh61871     2    9368900    9369900      1       1  150064        3.181    0.0007338
enh61873     2    9374200    9375200      2       1  150064       2.6857    0.0036193
enh61877     2    9388700    9389700      1       1  150064       1.8078      0.03532
enh61878     2    9392100    9393100      2       1  150064        3.021    0.0012595
enh61884     2    9403800    9404800      4       2  150064       2.2769     0.011396
enh61885     2    9408400    9409400      4       2  150064       2.3659    0.0089922
enh61886     2    9409500    9410500      3       2  150064       1.9146     0.027771
enh61917     2    9685500    9686500      3       2  150064       2.0401     0.020668
enh61934     2    9794100    9795100      5       3  150064       2.1354     0.016365
enh61935     2    9797200    9798200      3       1  150064       1.7482     0.040214
enh61969     2   10123300   10124300     10       4  150064       1.8803     0.030036
enh61970     2   10130700   10131700      4       1  150064       1.6644     0.048016
enh61971     2   10133100   10134100      5       2  150064       2.7303    0.0031643
enh61980     2   10187400   10188400      1       1  150064       1.7217      0.04256
enh61981     2   10192100   10193100      1       1  150064        1.683      0.04619
enh62037     2   10543800   10544800      6       2  150064       1.8623     0.031279
enh62038     2   10544500   10545500      3       1  150064       1.8053     0.035513
enh62063     2   10954100   10955100      6       2  150064       2.6681    0.0038141
enh62067     2   11004500   11005500      6       3  150064       1.7829     0.037303
enh62104     2   11535200   11536200      6       2  150064       1.7433      0.04064
enh62131     2   11883000   11884000      4       2  150064       2.0733      0.01907
enh62137     2   11904200   11905200      2       1  150064       1.7834      0.03726
enh62138     2   11918900   11919900      2       1  150064        1.751      0.03997
enh62139     2   11924600   11925600      2       1  150064       2.6214     0.004379
enh62148     2   12078000   12079000      6       3  150064       3.4787   0.00025196
enh62158     2   12280800   12281800      2       1  150064       2.2751      0.01145
enh62164     2   12339800   12340800      4       1  150064       1.7075     0.043865
enh62165     2   12342500   12343500      8       4  150064       1.6584     0.048618
enh62169     2   12427200   12428200      6       2  150064       1.7987     0.036032
enh62182     2   12640600   12641600      4       2  150064       1.9469     0.025773
enh62184     2   12677600   12678600      1       1  150064       1.7193      0.04278
enh62191     2   12776700   12777700      1       1  150064       3.2707    0.0005364
enh62202     2   12880700   12881700      2       1  150064        2.053     0.020037
enh62233     2   15310000   15311000      6       2  150064       2.6182    0.0044192
enh62234     2   15412900   15413900      3       1  150064       1.9469     0.025775
enh62235     2   15695600   15696600      1       1  150064       1.6965       0.0449
enh62237     2   15699100   15700100      4       1  150064       1.8447     0.032539
enh62254     2   15938800   15939800      5       3  150064       1.7461     0.040395
enh62261     2   16105600   16106600      2       1  150064       2.2496     0.012237
enh62275     2   16384600   16385600      5       3  150064       1.8122     0.034981
enh62289     2   16803100   16804100      4       2  150064       1.7428     0.040682
enh62306     2   17817100   17818100      1       1  150064       2.3718      0.00885
enh62308     2   17828200   17829200      3       2  150064       1.7582     0.039355
enh62309     2   17932900   17933900      1       1  150064       2.0415       0.0206
enh62310     2   17936300   17937300      1       1  150064       2.1711      0.01496
enh62313     2   17981800   17982800      1       1  150064       2.2026      0.01381
enh62314     2   17986100   17987100      3       1  150064       2.5613    0.0052138
enh62316     2   17996700   17997700      3       1  150064       2.3427    0.0095728
enh62317     2   18002800   18003800      2       1  150064       1.7553     0.039602
enh62318     2   18030200   18031200      3       1  150064       3.0001    0.0013492
enh62319     2   18074700   18075700      4       2  150064       3.6282   0.00014272
enh62320     2   18093400   18094400      6       3  150064       1.7501     0.040047
enh62369     2   19661800   19662800      4       2  150064       2.1761     0.014775
enh62371     2   19673800   19674800      2       1  150064       1.8197     0.034405
enh62400     2   20242300   20243300      3       1  150064       2.0448     0.020436
enh62410     2   20308400   20309400      3       1  150064       1.8766     0.030288
enh62418     2   20369700   20370700      6       3  150064       1.6525      0.04922
enh62426     2   20406400   20407400      3       2  150064       2.6101    0.0045264
enh62448     2   20673900   20674900      6       3  150064       1.6585     0.048607
enh62463     2   20772500   20773500      7       3  150064       2.0413      0.02061
enh62465     2   20789700   20790700      5       2  150064       1.8173     0.034583
enh62470     2   20829100   20830100      7       3  150064       2.1607     0.015357
enh62497     2   22503800   22504800      2       1  150064       1.7075     0.043868
enh62499     2   22704600   22705600      2       1  150064       3.8565   5.7508e-05
enh62500     2   22722400   22723400      2       1  150064       3.6525   0.00012985
enh62504     2   23264900   23265900      7       3  150064       1.7888      0.03682
enh62534     2   23703600   23704600      4       2  150064       1.8388     0.032972
enh62574     2   23921300   23922300      3       2  150064       1.9901     0.023288
enh62579     2   24127800   24128800      1       1  150064        2.071      0.01918
enh62581     2   24151200   24152200      2       1  150064       1.9116     0.027966
enh62582     2   24161400   24162400      1       1  150064       2.2362      0.01267
enh62584     2   24167100   24168100      5       2  150064       2.4735    0.0066904
enh62592     2   24347300   24348300      2       1  150064       1.6722     0.047238
enh62609     2   24659300   24660300      2       1  150064       2.2088     0.013595
enh62615     2   24717200   24718200      3       2  150064       1.8759     0.030335
enh62617     2   24782100   24783100      2       1  150064       1.7998     0.035949
enh62618     2   24810500   24811500      4       2  150064        1.936     0.026432
enh62624     2   24946600   24947600      3       2  150064       1.7307     0.041749
enh62658     2   25321100   25322100      2       1  150064       1.9089     0.028136
enh62659     2   25350200   25351200      2       1  150064       3.4789   0.00025176
enh62660     2   25351400   25352400      6       3  150064        4.357    6.593e-06
enh62661     2   25374500   25375500      3       2  150064       3.4053   0.00033047
enh62663     2   25419600   25420600      1       1  150064       3.3917    0.0003473
enh62664     2   25427100   25428100      1       1  150064       2.3427     0.009572
enh62665     2   25432400   25433400      3       2  150064       3.1623   0.00078262
enh62667     2   25437700   25438700      2       1  150064       3.3209   0.00044866
enh62668     2   25439300   25440300      2       1  150064       3.4026   0.00033375
enh62669     2   25452400   25453400      4       2  150064       3.9435   4.0149e-05
enh62673     2   25486200   25487200      3       2  150064       3.6998   0.00010789
enh62674     2   25487600   25488600      4       2  150064       2.2687     0.011644
enh62676     2   25498700   25499700      2       1  150064       1.7146     0.043208
enh62680     2   25511600   25512600      2       1  150064        2.537    0.0055909
enh62681     2   25514600   25515600      3       2  150064       2.3316    0.0098599
enh62684     2   25525900   25526900      4       2  150064       2.7383    0.0030879
enh62685     2   25529000   25530000      1       1  150064       3.7197    9.974e-05
enh62686     2   25532000   25533000      3       2  150064       3.4575   0.00027262
enh62687     2   25535100   25536100      4       2  150064       2.3255     0.010024
enh62688     2   25538700   25539700      3       2  150064       2.8334    0.0023026
enh62690     2   25551400   25552400      2       1  150064       2.5484    0.0054113
enh62692     2   25553100   25554100      1       1  150064       1.9943      0.02306
enh62701     2   25598700   25599700      2       1  150064        4.143   1.7136e-05
enh62709     2   25840600   25841600      1       1  150064       2.0558       0.0199
enh62710     2   25887100   25888100      2       1  150064       1.8753     0.030376
enh62715     2   26161800   26162800      1       1  150064       1.9976      0.02288
enh62717     2   26183900   26184900      1       1  150064       1.9515       0.0255
enh62719     2   26220000   26221000      7       3  150064       2.8477    0.0022021
enh62721     2   26231300   26232300      5       1  150064         1.72     0.042716
enh62725     2   26266800   26267800      5       1  150064       2.1868      0.01438
enh62729     2   26322400   26323400      1       1  150064       1.9555      0.02526
enh62731     2   26401000   26402000      2       1  150064       2.4287     0.007577
enh62748     2   26699500   26700500      6       3  150064       3.0392    0.0011862
enh62754     2   26828700   26829700      2       1  150064       1.6939     0.045143
enh62762     2   26898400   26899400      2       1  150064       1.8239     0.034082
enh62765     2   26929500   26930500      1       1  150064       2.0956      0.01806
enh62767     2   26938100   26939100      4       2  150064       1.6856     0.045936
enh62771     2   26963900   26964900      3       2  150064       3.5277   0.00020956
enh62773     2   26985900   26986900      2       1  150064       3.1708   0.00076023
enh62775     2   26990000   26991000      4       2  150064       3.0451     0.001163
enh62776     2   26992000   26993000      2       1  150064       3.1258   0.00088647
enh62777     2   26994400   26995400      3       1  150064        3.144   0.00083325
enh62781     2   27106500   27107500      1       1  150064       3.1421    0.0008386
enh62787     2   27136600   27137600      1       1  150064       3.1251    0.0008887
enh62789     2   27184200   27185200      3       2  150064       2.1409     0.016141
enh62792     2   27204600   27205600      2       1  150064       2.6912    0.0035593
enh62793     2   27239200   27240200      2       1  150064       2.7106     0.003358
enh62794     2   27242600   27243600      4       2  150064       2.9606    0.0015351
enh62795     2   27244200   27245200      1       1  150064       3.3136    0.0004605
enh62797     2   27250200   27251200      2       1  150064       3.0989   0.00097126
enh62798     2   27254300   27255300      1       1  150064       3.0193     0.001267
enh62801     2   27271800   27272800      2       1  150064       3.4335   0.00029787
enh62802     2   27275300   27276300      2       1  150064       2.6178    0.0044244
enh62803     2   27292200   27293200      3       1  150064       3.2354   0.00060736
enh62804     2   27297800   27298800      2       1  150064       2.0918     0.018229
enh62805     2   27306800   27307800      1       1  150064       2.9926     0.001383
enh62806     2   27315500   27316500      1       1  150064       3.0302     0.001222
enh62813     2   27432300   27433300      6       3  150064       2.0871     0.018438
enh62815     2   27441000   27442000      9       3  150064       2.3197      0.01018
enh62816     2   27503400   27504400      1       1  150064       2.3305     0.009891
enh62819     2   27543800   27544800      2       1  150064       1.9898     0.023304
enh62826     2   27604200   27605200      1       1  150064       3.0578     0.001115
enh62827     2   27630300   27631300      1       1  150064       3.1035    0.0009562
enh62828     2   27632800   27633800      2       1  150064       2.0799     0.018769
enh62832     2   27668300   27669300      2       1  150064        1.806     0.035459
enh62833     2   27712800   27713800      2       1  150064        2.505    0.0061232
enh62838     2   27906100   27907100      2       1  150064       1.7749     0.037961
enh62842     2   27937000   27938000      1       1  150064       2.8369     0.002278
enh62843     2   27938400   27939400      2       1  150064       3.5124   0.00022205
enh62849     2   27974600   27975600      2       1  150064       4.2084   1.2859e-05
enh62852     2   27986200   27987200      1       1  150064       4.0247    2.852e-05
enh62853     2   27988000   27989000      1       1  150064       4.1169     1.92e-05
enh62854     2   27988900   27989900      2       1  150064       2.9112    0.0018005
enh62855     2   27993400   27994400      1       1  150064       3.8587      5.7e-05
enh62858     2   28019000   28020000      6       1  150064        4.483   3.6802e-06
enh62859     2   28021700   28022700      2       1  150064       4.0494   2.5671e-05
enh62861     2   28137600   28138600      1       1  150064        1.956      0.02523
enh62862     2   28143000   28144000      1       1  150064       3.6355    0.0001387
enh62863     2   28169000   28170000      1       1  150064       3.4674    0.0002628
enh62867     2   28303600   28304600      3       2  150064       2.3048     0.010588
enh62868     2   28325200   28326200      1       1  150064       2.2133      0.01344
enh62898     2   28611900   28612900      1       1  150064        2.969     0.001494
enh62899     2   28622600   28623600      2       1  150064       2.6156     0.004454
enh62900     2   28629500   28630500      4       2  150064       1.9916      0.02321
enh62901     2   28635700   28636700      2       1  150064       2.4002     0.008194
enh62903     2   28646300   28647300      6       3  150064       3.0378    0.0011914
enh62904     2   28657100   28658100      2       1  150064       2.5168    0.0059216
enh62905     2   28659400   28660400      3       2  150064       3.1227   0.00089589
enh62906     2   28660400   28661400      3       2  150064       2.7958    0.0025889
enh62907     2   28662200   28663200      7       2  150064       3.7248   9.7729e-05
enh62908     2   28668200   28669200      3       2  150064       2.0575      0.01982
enh62911     2   28750400   28751400      5       3  150064       1.7262     0.042157
enh62914     2   28779600   28780600      4       2  150064       1.6511     0.049364
enh62943     2   29032500   29033500      2       1  150064        3.181   0.00073373
enh62945     2   29093600   29094600      6       3  150064         1.99     0.023295
enh62959     2   29276100   29277100      5       2  150064       1.7197     0.042739
enh62968     2   29643800   29644800      3       1  150064       3.8457   6.0109e-05
enh62969     2   29665800   29666800      4       2  150064       2.4954    0.0062901
enh62976     2   30368200   30369200      2       1  150064       1.8372     0.033087
enh62984     2   30446500   30447500      4       1  150064       2.0094     0.022245
enh63005     2   30589000   30590000      1       1  150064       1.8188      0.03447
enh63030     2   31185000   31186000      5       2  150064       2.8654    0.0020827
enh63033     2   31243400   31244400      2       1  150064       1.8551      0.03179
enh63054     2   32236500   32237500      3       2  150064       2.2825     0.011229
enh63105     2   33546700   33547700      2       1  150064       1.8257     0.033946
enh63120     2   33905600   33906600      1       1  150064       1.9595      0.02503
enh63121     2   34467000   34468000      2       1  150064       2.4568    0.0070092
enh63138     2   36632000   36633000      6       3  150064        2.015     0.021951
enh63140     2   36636400   36637400      1       1  150064       1.8342      0.03331
enh63144     2   36641800   36642800      2       1  150064        2.037     0.020825
enh63149     2   36660800   36661800      2       1  150064       2.2032     0.013792
enh63155     2   36688200   36689200      2       1  150064       2.0103     0.022198
enh63158     2   36712400   36713400      4       1  150064       1.8349     0.033259
enh63160     2   36769000   36770000      3       1  150064       1.6648     0.047981
enh63165     2   36822200   36823200      6       2  150064       1.7792     0.037606
enh63166     2   36822800   36823800      5       2  150064       2.1206     0.016979
enh63174     2   37009800   37010800      4       2  150064       2.7321    0.0031469
enh63175     2   37116700   37117700      2       1  150064       2.0112     0.022153
enh63176     2   37118000   37119000      2       1  150064       2.0931      0.01817
enh63177     2   37178000   37179000      4       2  150064       1.8639     0.031171
enh63178     2   37178400   37179400      4       2  150064        1.784     0.037209
enh63181     2   37247400   37248400      1       1  150064       3.0485      0.00115
enh63185     2   37384400   37385400      3       1  150064       1.8706     0.030697
enh63187     2   37422600   37423600      1       1  150064       3.5202    0.0002156
enh63188     2   37424700   37425700      4       2  150064       3.0807    0.0010325
enh63189     2   37456500   37457500      3       2  150064       2.2591     0.011938
enh63190     2   37459800   37460800      5       2  150064       2.2188     0.013252
enh63191     2   37545100   37546100      2       1  150064       3.1965   0.00069552
enh63192     2   37549500   37550500      2       1  150064        3.763   8.3938e-05
enh63193     2   37553100   37554100      3       2  150064       3.5159   0.00021917
enh63194     2   37570100   37571100      5       2  150064       3.8456   6.0128e-05
enh63195     2   37576800   37577800      2       1  150064       2.7638    0.0028562
enh63196     2   37603500   37604500      6       4  150064        1.682     0.046287
enh63198     2   37641500   37642500      4       2  150064       2.1762      0.01477
enh63201     2   37733300   37734300      3       1  150064       1.9362     0.026423
enh63233     2   38069700   38070700      3       2  150064       1.8013     0.035824
enh63244     2   38151200   38152200      4       2  150064       1.9939     0.023079
enh63246     2   38209100   38210100      2       1  150064        1.731     0.041726
enh63268     2   38633500   38634500      1       1  150064       2.1375      0.01628
enh63274     2   38665800   38666800      3       2  150064       2.0174     0.021826
enh63276     2   38670100   38671100      2       1  150064       2.1099     0.017433
enh63304     2   38947500   38948500      1       1  150064       3.2525    0.0005719
enh63306     2   38964500   38965500      2       1  150064       2.4299    0.0075516
enh63320     2   39388100   39389100      1       1  150064       1.7183      0.04287
enh63321     2   39393800   39394800      2       1  150064       2.5047    0.0061276
enh63326     2   39608600   39609600      2       1  150064       1.7637     0.038888
enh63339     2   39721600   39722600      1       1  150064       1.7686      0.03848
enh63340     2   39724100   39725100      1       1  150064       1.7132      0.04334
enh63346     2   39768000   39769000      3       2  150064       2.6328    0.0042341
enh63348     2   39795700   39796700      2       1  150064       2.4136    0.0078969
enh63349     2   39820700   39821700      2       1  150064       2.5822    0.0049083
enh63356     2   39999400   40000400      4       2  150064       2.0368     0.020835
enh63357     2   40000700   40001700      1       1  150064       2.0746      0.01901
enh63359     2   40004100   40005100      2       1  150064       2.1676     0.015094
enh63368     2   40392100   40393100      3       1  150064       2.0289     0.021237
enh63374     2   40466800   40467800      4       2  150064       2.6961    0.0035077
enh63375     2   40470900   40471900      3       2  150064       2.3736    0.0088074
enh63376     2   40473800   40474800      4       1  150064       2.5372    0.0055866
enh63379     2   40500700   40501700      4       1  150064       1.6571     0.048748
enh63385     2   40559000   40560000      4       2  150064       1.9493      0.02563
enh63386     2   40573500   40574500      4       2  150064       2.1551     0.015577
enh63387     2   40579700   40580700      3       2  150064       2.3671     0.008964
enh63390     2   40598700   40599700      6       2  150064       1.9226     0.027263
enh63392     2   40645800   40646800      1       1  150064       1.9016      0.02861
enh63395     2   40660500   40661500      6       2  150064       2.0008     0.022709
enh63396     2   40661600   40662600      6       2  150064       2.2159     0.013348
enh63397     2   40715000   40716000      4       2  150064       1.9466     0.025791
enh63398     2   40738200   40739200      2       1  150064        2.759     0.002899
enh63405     2   42006600   42007600      2       1  150064       1.8318     0.033492
enh63407     2   42068500   42069500      5       1  150064       2.4789    0.0065887
enh63408     2   42086900   42087900      4       2  150064       2.2208     0.013182
enh63482     2   42952400   42953400      8       2  150064       1.8589      0.03152
enh63485     2   42981700   42982700      6       3  150064       1.7115     0.043491
enh63488     2   43013600   43014600      5       2  150064       2.4883    0.0064173
enh63499     2   43073100   43074100      2       1  150064       2.4201    0.0077582
enh63525     2   43253500   43254500     11       4  150064       1.9356     0.026459
enh63543     2   43380000   43381000      4       2  150064       2.2116     0.013496
enh63545     2   43392400   43393400      1       1  150064       1.8068       0.0354
enh63652     2   45505200   45506200      3       2  150064       1.9387     0.026271
enh63670     2   45896100   45897100      4       2  150064        2.375    0.0087753
enh63671     2   45901800   45902800      3       2  150064       1.9215     0.027334
enh63683     2   45981100   45982100      7       2  150064       1.9738     0.024203
enh63684     2   45986200   45987200      2       1  150064       2.3983    0.0082368
enh63694     2   46049700   46050700      6       3  150064       1.8948     0.029061
enh63706     2   46115500   46116500      1       1  150064       2.2402      0.01254
enh63715     2   46149200   46150200      4       1  150064        1.812     0.034993
enh63722     2   46196100   46197100     11       2  150064       2.3409    0.0096176
enh63723     2   46215900   46216900      4       2  150064       2.5214    0.0058439
enh63724     2   46219900   46220900      3       2  150064       2.3105      0.01043
enh63726     2   46232700   46233700      5       1  150064       1.9639     0.024771
enh63730     2   46284900   46285900      5       3  150064        2.454    0.0070639
enh63731     2   46290000   46291000      4       2  150064         3.29    0.0005009
enh63791     2   46773400   46774400      1       1  150064       1.6782      0.04665
enh63795     2   46791400   46792400      4       2  150064       1.6589     0.048568
enh63820     2   47089700   47090700      6       3  150064        2.375    0.0087741
enh63862     2   47398500   47399500      2       1  150064        2.338    0.0096946
enh63863     2   47399700   47400700      1       1  150064       2.0276       0.0213
enh63867     2   47445500   47446500      6       2  150064       2.4595    0.0069571
enh63898     2   47994800   47995800      2       1  150064       2.2832     0.011209
enh63901     2   48012200   48013200      6       3  150064       2.3277    0.0099645
enh63902     2   48013000   48014000      3       1  150064       2.0429     0.020533
enh63903     2   48094300   48095300      4       2  150064       2.5138    0.0059714
enh63907     2   48274000   48275000      4       2  150064       4.0023   3.1362e-05
enh63912     2   48340400   48341400      1       1  150064       2.0415       0.0206
enh63915     2   48446700   48447700      3       2  150064       2.0228     0.021546
enh63919     2   48533400   48534400      2       1  150064        2.354    0.0092865
enh63920     2   48539900   48540900      5       2  150064       2.7155    0.0033084
enh63921     2   48543200   48544200      2       1  150064       2.2372     0.012638
enh63923     2   48559200   48560200      2       1  150064       3.2332    0.0006121
enh63924     2   48568300   48569300      5       2  150064       3.0855    0.0010161
enh63926     2   48571200   48572200      5       2  150064       1.9774     0.024001
enh63927     2   48579900   48580900      2       1  150064       1.9463     0.025807
enh63930     2   48639600   48640600      2       1  150064        2.089     0.018353
enh63931     2   48642300   48643300      5       3  150064       2.5089    0.0060555
enh63932     2   48646900   48647900      5       3  150064       1.6782      0.04665
enh63936     2   48701500   48702500      1       1  150064       2.5272     0.005748
enh63937     2   48708200   48709200      4       2  150064       2.7629    0.0028646
enh63942     2   48755100   48756100      4       2  150064       1.8753     0.030375
enh63945     2   48787300   48788300      6       2  150064       1.8341     0.033317
enh63946     2   48794400   48795400      2       1  150064       2.2841     0.011182
enh63947     2   48798200   48799200      6       2  150064       2.1962     0.014037
enh63950     2   48941500   48942500      3       1  150064       1.7554     0.039598
enh63953     2   50719100   50720100      1       1  150064       3.0002     0.001349
enh63956     2   50976100   50977100      5       3  150064       1.6852      0.04598
enh63959     2   51184800   51185800      1       1  150064       2.3845     0.008551
enh63960     2   51222100   51223100      3       2  150064       2.1541     0.015615
enh63961     2   51240400   51241400      1       1  150064       2.1981      0.01397
enh63969     2   53995500   53996500      3       1  150064       1.9562     0.025221
enh63971     2   54046500   54047500      2       1  150064       2.7585     0.002903
enh63973     2   54188300   54189300      2       1  150064       2.4166    0.0078321
enh63977     2   54242500   54243500      2       1  150064       2.1013     0.017808
enh63981     2   54315100   54316100      2       1  150064       1.8354     0.033224
enh63982     2   54341300   54342300      5       2  150064        2.161     0.015346
enh63985     2   54389200   54390200      3       1  150064       3.5509   0.00019199
enh63997     2   54628600   54629600      4       2  150064        2.736    0.0031091
enh64001     2   54650200   54651200      2       1  150064       2.7509    0.0029718
enh64003     2   54661800   54662800      2       1  150064       2.4786    0.0065953
enh64005     2   54667100   54668100      1       1  150064       2.5264     0.005762
enh64007     2   54687500   54688500      6       3  150064       2.3879    0.0084721
enh64013     2   54698900   54699900      5       3  150064       2.1106     0.017403
enh64014     2   54700800   54701800      6       4  150064       1.7264      0.04214
enh64018     2   54710900   54711900      5       2  150064       1.9319     0.026683
enh64021     2   54726900   54727900      3       1  150064       1.8684     0.030852
enh64025     2   54750400   54751400      4       2  150064       1.7652     0.038761
enh64035     2   54796500   54797500      4       2  150064       2.4673    0.0068075
enh64036     2   54804800   54805800      7       1  150064        1.679     0.046574
enh64037     2   54811600   54812600      3       1  150064       2.3829    0.0085877
enh64040     2   54824800   54825800      2       1  150064       2.0423     0.020559
enh64042     2   54832800   54833800      3       2  150064       1.9772      0.02401
enh64044     2   54839900   54840900      5       2  150064       2.4294    0.0075625
enh64045     2   54845000   54846000      7       3  150064       2.3754    0.0087654
enh64046     2   54846300   54847300      6       3  150064       1.7242      0.04234
enh64048     2   54852600   54853600      2       1  150064       2.1353     0.016367
enh64051     2   54863100   54864100      5       3  150064       2.4671    0.0068107
enh64052     2   54866600   54867600      5       3  150064       2.8802    0.0019872
enh64054     2   54885200   54886200      4       2  150064       2.9491    0.0015937
enh64056     2   54894600   54895600      1       1  150064       2.4722     0.006714
enh64057     2   54896700   54897700      3       2  150064       1.7683     0.038502
enh64062     2   55087000   55088000      4       2  150064       3.0483    0.0011507
enh64065     2   55132000   55133000      4       2  150064       2.1971     0.014006
enh64067     2   55153800   55154800      4       2  150064       2.6708    0.0037839
enh64068     2   55165900   55166900      5       2  150064       2.9385    0.0016493
enh64070     2   55172700   55173700      5       2  150064       2.3761    0.0087491
enh64071     2   55183500   55184500      4       2  150064        2.157     0.015504
enh64072     2   55185600   55186600      3       1  150064       1.7837     0.037235
enh64073     2   55190000   55191000      3       1  150064         1.66     0.048462
enh64075     2   55196200   55197200      3       1  150064       1.6572     0.048737
enh64082     2   55228400   55229400      9       4  150064       1.9078     0.028212
enh64083     2   55231500   55232500      5       3  150064       2.3893    0.0084406
enh64085     2   55238900   55239900      2       1  150064        1.676     0.046868
enh64090     2   55279100   55280100      4       2  150064       1.8963     0.028959
enh64115     2   55643700   55644700      6       3  150064       1.7866     0.036999
enh64128     2   56192700   56193700      6       2  150064         1.78      0.03754
enh64129     2   56193300   56194300      5       2  150064       1.9158     0.027693
enh64130     2   56235700   56236700      2       1  150064        2.049     0.020231
enh64131     2   56476000   56477000      4       1  150064       2.2805     0.011288
enh64137     2   57947800   57948800      2       1  150064       3.8989   4.8315e-05
enh64138     2   57986500   57987500      1       1  150064       4.5121     3.21e-06
enh64139     2   58272400   58273400      3       1  150064       3.1905   0.00071004
enh64141     2   58466800   58467800      2       1  150064       4.1103   1.9758e-05
enh64142     2   58656000   58657000      4       2  150064       1.8312     0.033534
enh64144     2   59127000   59128000      1       1  150064       2.4003      0.00819
enh64151     2   60298400   60299400      1       1  150064       2.1217      0.01693
enh64153     2   60440700   60441700      3       2  150064        2.635    0.0042066
enh64158     2   60585000   60586000      4       2  150064         1.71     0.043634
enh64170     2   60705600   60706600      1       1  150064       3.1202    0.0009037
enh64171     2   60709900   60710900      3       2  150064       2.9125    0.0017926
enh64172     2   60735100   60736100      2       1  150064       1.6603     0.048424
enh64173     2   60740800   60741800      2       1  150064       3.0157     0.001282
enh64174     2   60742500   60743500      2       1  150064       2.0565     0.019868
enh64184     2   60982400   60983400      4       2  150064       2.3444    0.0095296
enh64193     2   61372600   61373600      2       1  150064       1.6976     0.044788
enh64194     2   61406500   61407500      5       3  150064       1.6566     0.048799
enh64196     2   61607400   61608400      3       1  150064       2.1335      0.01644
enh64200     2   61699400   61700400      1       1  150064        1.971      0.02436
enh64226     2   62532600   62533600      2       1  150064       1.9495     0.025616
enh64227     2   62536400   62537400      1       1  150064       2.1125      0.01732
enh64231     2   62638100   62639100      2       1  150064       1.8643     0.031142
enh64232     2   62683400   62684400      1       1  150064       1.9283      0.02691
enh64233     2   62685500   62686500      2       1  150064       2.4782    0.0066016
enh64237     2   62712900   62713900      2       1  150064       2.3474     0.009452
enh64238     2   62716100   62717100      5       3  150064       2.9446    0.0016166
enh64239     2   62731800   62732800      2       1  150064       1.7793     0.037599
enh64240     2   62733700   62734700      3       2  150064       1.9632     0.024809
enh64242     2   62805200   62806200      5       3  150064       2.8598    0.0021198
enh64243     2   62822800   62823800      3       1  150064       1.6993     0.044633
enh64244     2   62868800   62869800      1       1  150064       1.6598      0.04848
enh64246     2   62887200   62888200      2       1  150064        1.737     0.041191
enh64247     2   62890600   62891600      1       1  150064       2.6339      0.00422
enh64250     2   62934500   62935500      1       1  150064       3.1879    0.0007165
enh64268     2   64291000   64292000      2       1  150064       1.9995     0.022775
enh64277     2   64428700   64429700      1       1  150064       1.6741      0.04706
enh64311     2   64826400   64827400      7       2  150064       2.5498    0.0053895
enh64312     2   64828300   64829300      2       1  150064        2.508    0.0060714
enh64313     2   64833400   64834400      1       1  150064       2.7279     0.003187
enh64395     2   65571400   65572400      3       1  150064        1.876     0.030326
enh64429     2   65772400   65773400      1       1  150064       3.1367    0.0008544
enh64483     2   67189900   67190900      1       1  150064       1.6593      0.04853
enh64499     2   67788300   67789300      1       1  150064        1.647      0.04978
enh64510     2   68288400   68289400      2       1  150064       1.8412     0.032794
enh64515     2   68385900   68386900      5       2  150064       2.2876     0.011081
enh64516     2   68422100   68423100      3       2  150064       2.0024      0.02262
enh64521     2   68474500   68475500      3       1  150064       2.6963    0.0035057
enh64523     2   68482700   68483700      1       1  150064       2.8455     0.002217
enh64589     2   69423400   69424400      2       1  150064       2.1456     0.015953
enh64601     2   69526100   69527100      6       1  150064       1.9905     0.023267
enh64602     2   69536400   69537400      1       1  150064       1.9178      0.02757
enh64606     2   69662500   69663500      1       1  150064       2.0166      0.02187
enh64632     2   69961400   69962400      5       1  150064       2.0585     0.019769
enh64633     2   69970500   69971500      2       1  150064       2.0354     0.020905
enh64640     2   70016800   70017800      5       2  150064       1.7414     0.040805
enh64649     2   70144800   70145800      2       1  150064        1.804     0.035616
enh64652     2   70191200   70192200      1       1  150064       2.1937      0.01413
enh64656     2   70261800   70262800      2       1  150064       1.6648     0.047979
enh64683     2   70486100   70487100      1       1  150064       1.7425      0.04071
enh64684     2   70486900   70487900      2       1  150064       1.6595     0.048504
enh64686     2   70518800   70519800      2       1  150064       1.6909     0.045424
enh64688     2   70527400   70528400      2       1  150064       2.0229     0.021543
enh64709     2   71299600   71300600      2       1  150064       2.1406     0.016152
enh64719     2   71677900   71678900      6       3  150064       3.0014    0.0013438
enh64732     2   71739400   71740400      3       2  150064       1.8777     0.030214
enh64752     2   71910000   71911000      2       1  150064       1.8689     0.030816
enh64758     2   71947900   71948900      2       1  150064       1.9648     0.024718
enh64771     2   72061000   72062000      2       1  150064         2.26     0.011911
enh64785     2   72357000   72358000      2       1  150064       2.9769    0.0014561
enh64787     2   72368300   72369300      2       1  150064       2.2947     0.010876
enh64792     2   72641600   72642600      1       1  150064       1.6961      0.04493
enh64794     2   72803200   72804200      1       1  150064       1.7126      0.04339
enh64795     2   72905100   72906100      2       1  150064       2.0716     0.019151
enh64803     2   73166800   73167800      1       1  150064       4.5247    3.024e-06
enh64806     2   73211000   73212000      1       1  150064       4.2793    9.375e-06
enh64807     2   73216700   73217700      1       1  150064        4.059    2.464e-05
enh64808     2   73259000   73260000      2       1  150064       3.5698   0.00017864
enh64809     2   73271000   73272000      4       2  150064       3.9549   3.8288e-05
enh64811     2   73295800   73296800      1       1  150064       3.5033    0.0002298
enh64814     2   73311400   73312400      2       1  150064       2.6832    0.0036458
enh64815     2   73316200   73317200      2       1  150064       2.7022    0.0034439
enh64816     2   73319500   73320500      2       1  150064       3.1168   0.00091398
enh64817     2   73329800   73330800      6       2  150064       3.1284   0.00087891
enh64818     2   73333400   73334400      2       1  150064       3.1442   0.00083265
enh64819     2   73334600   73335600      2       1  150064       3.4372   0.00029392
enh64820     2   73337000   73338000      1       1  150064       3.2819    0.0005155
enh64821     2   73439900   73440900      2       1  150064       2.4099    0.0079777
enh64822     2   73442100   73443100      4       2  150064       2.4479     0.007184
enh64823     2   73462700   73463700      3       1  150064       3.7782   7.8976e-05
enh64825     2   73611600   73612600      2       1  150064       3.7349   9.3901e-05
enh64827     2   73652600   73653600      3       1  150064        4.264    1.004e-05
enh64828     2   73788000   73789000      3       1  150064       4.4118   5.1253e-06
enh64829     2   73869400   73870400      6       1  150064       1.8767     0.030276
enh64830     2   73912600   73913600      2       1  150064       2.0516     0.020106
enh64835     2   73986200   73987200      3       1  150064       2.8224    0.0023835
enh64839     2   74059400   74060400      1       1  150064       2.7245      0.00322
enh64855     2   74247700   74248700      1       1  150064       2.1868      0.01438
enh64856     2   74253100   74254100      4       1  150064        3.009    0.0013105
enh64857     2   74257900   74258900      4       1  150064        2.161     0.015348
enh64858     2   74259900   74260900      1       1  150064       3.0395     0.001185
enh64860     2   74266600   74267600      1       1  150064        3.108    0.0009418
enh64861     2   74269700   74270700      2       1  150064       2.0478     0.020291
enh64862     2   74272300   74273300      2       1  150064         2.73    0.0031667
enh64863     2   74293600   74294600      6       2  150064         2.91    0.0018072
enh64870     2   74428300   74429300      2       1  150064        2.288     0.011069
enh64891     2   74697700   74698700      1       1  150064       2.0558       0.0199
enh64903     2   74967800   74968800      6       1  150064       1.8074     0.035354
enh64987     2   85384300   85385300      1       1  150064       2.0131      0.02205
enh65007     2   85471700   85472700      4       2  150064       2.0482     0.020268
enh65031     2   85621300   85622300      3       2  150064       2.1436     0.016034
enh65032     2   85623500   85624500      2       1  150064       1.6886     0.045644
enh65034     2   85636100   85637100      4       2  150064       2.4865    0.0064495
enh65036     2   85644600   85645600      5       2  150064       3.2498   0.00057749
enh65037     2   85646700   85647700      5       3  150064       1.9963     0.022953
enh65039     2   85650600   85651600      2       1  150064       2.2434     0.012434
enh65065     2   85828000   85829000      2       1  150064       1.7732     0.038094
enh65071     2   85839400   85840400      1       1  150064       1.8344       0.0333
enh65073     2   85844400   85845400      1       1  150064       2.0794      0.01879
enh65088     2   85986100   85987100      3       2  150064       1.9847     0.023588
enh65132     2   86295600   86296600      6       2  150064       1.8888     0.029457
enh65211     2   88928100   88929100      2       1  150064       2.2154     0.013366
enh65245     2   96056200   96057200      4       2  150064       2.2059     0.013694
enh65263     2   96868700   96869700      1       1  150064       3.8922    4.966e-05
enh65264     2   96871900   96872900      2       1  150064       2.6324    0.0042391
enh65265     2   96875600   96876600      1       1  150064       3.9123    4.571e-05
enh65273     2   96927000   96928000      1       1  150064        3.299    0.0004851
enh65283     2   97149600   97150600      2       1  150064       1.7494     0.040107
enh65291     2   97205200   97206200      1       1  150064       1.9382       0.0263
enh65292     2   97207100   97208100      4       2  150064       1.7377     0.041128
enh65295     2   97219600   97220600      2       1  150064       2.1345     0.016403
enh65301     2   97351900   97352900      3       2  150064       2.0033     0.022572
enh65302     2   97359000   97360000      3       1  150064       2.3231     0.010087
enh65304     2   97404200   97405200      1       1  150064       1.9779      0.02397
enh65305     2   97406000   97407000      1       1  150064       1.9779      0.02397
enh65306     2   97425400   97426400      2       1  150064       1.9136     0.027833
enh65307     2   97434000   97435000      1       1  150064       2.3494     0.009401
enh65309     2   97437400   97438400      1       1  150064       2.4135     0.007901
enh65311     2   97458300   97459300      2       1  150064       2.9304    0.0016928
enh65313     2   97476800   97477800      1       1  150064        2.391     0.008401
enh65315     2   97483700   97484700      1       1  150064       2.1714      0.01495
enh65316     2   97484600   97485600      3       1  150064       1.9841     0.023623
enh65317     2   97488700   97489700      1       1  150064       2.4668     0.006816
enh65318     2   97498000   97499000      1       1  150064       2.0026      0.02261
enh65320     2   97506400   97507400      1       1  150064       2.1693      0.01503
enh65321     2   97507200   97508200      3       1  150064       1.9013      0.02863
enh65323     2   97521800   97522800      1       1  150064       2.0007      0.02271
enh65326     2   97536800   97537800      2       1  150064       1.9317     0.026699
enh65329     2   97558900   97559900      4       2  150064       2.7063    0.0034016
enh65330     2   97564400   97565400      1       1  150064        3.734    9.424e-05
enh65331     2   97569100   97570100      4       2  150064       3.6646   0.00012388
enh65332     2   97571500   97572500      5       1  150064       3.6086   0.00015393
enh65333     2   97573700   97574700      4       1  150064        3.411   0.00032363
enh65334     2   97579500   97580500      1       1  150064       3.8659    5.535e-05
enh65336     2   97598900   97599900      3       1  150064         2.01     0.022216
enh65340     2   97622800   97623800      5       2  150064       1.7894     0.036779
enh65344     2   97761100   97762100      5       1  150064       2.6068      0.00457
enh65345     2   98260800   98261800      2       1  150064       2.3703    0.0088868
enh65355     2   98347400   98348400      2       1  150064       1.9532     0.025396
enh65358     2   98361700   98362700      2       1  150064       2.5966    0.0047079
enh65364     2   98585400   98586400      3       1  150064       2.8673      0.00207
enh65368     2   98612900   98613900      3       1  150064       2.9854     0.001416
enh65369     2   98627100   98628100      2       1  150064       2.6621    0.0038827
enh65370     2   98636900   98637900      3       2  150064        1.998     0.022858
enh65378     2   98750400   98751400      2       1  150064       2.2184     0.013264
enh65381     2   98758400   98759400      3       2  150064       2.7701    0.0028022
enh65390     2   99062800   99063800      5       2  150064       2.1669     0.015122
enh65391     2   99067400   99068400      1       1  150064        1.848       0.0323
enh65393     2   99075100   99076100      2       1  150064       1.7638     0.038884
enh65398     2   99088200   99089200      5       1  150064       1.7535     0.039756
enh65405     2   99124300   99125300      2       1  150064       1.8007     0.035879
enh65408     2   99178500   99179500      1       1  150064       1.8114      0.03504
enh65409     2   99200300   99201300      2       1  150064        2.947    0.0016045
enh65410     2   99222400   99223400      2       1  150064       1.8082     0.035286
enh65424     2   99422400   99423400      4       2  150064       2.0672      0.01936
enh65427     2   99449600   99450600      4       1  150064       1.8383     0.033011
enh65448     2  100223700  100224700      2       1  150064       2.2657     0.011735
enh65450     2  100252600  100253600      2       1  150064       3.1745   0.00075046
enh65451     2  100257100  100258100      2       1  150064       2.5782    0.0049655
enh65452     2  100260300  100261300      4       2  150064       3.0465    0.0011575
enh65453     2  100265100  100266100      2       1  150064       2.2716     0.011556
enh65454     2  100276600  100277600      1       1  150064       2.0517       0.0201
enh65458     2  100308100  100309100      2       1  150064       1.6594     0.048516
enh65463     2  100345400  100346400      4       2  150064       2.1264     0.016734
enh65468     2  100495800  100496800      2       1  150064       2.3512    0.0093558
enh65493     2  101349900  101350900      6       2  150064       2.3754    0.0087638
enh65494     2  101359600  101360600      2       1  150064       1.8952      0.02903
enh65496     2  101383000  101384000      4       1  150064       1.9701     0.024415
enh65499     2  101400400  101401400      1       1  150064       2.1584      0.01545
enh65507     2  101494000  101495000      4       2  150064       1.9468     0.025777
enh65541     2  101850400  101851400      2       1  150064       2.4755    0.0066531
enh65543     2  101867800  101868800      4       2  150064        1.782     0.037378
enh65547     2  101916300  101917300      1       1  150064       2.3882     0.008465
enh65548     2  101920200  101921200      2       1  150064       1.7964     0.036218
enh65554     2  101966800  101967800      1       1  150064       1.6514      0.04933
enh65555     2  101986900  101987900      2       1  150064       1.8271     0.033844
enh65561     2  102050600  102051600      7       2  150064        1.735     0.041371
enh65643     2  102718000  102719000      1       1  150064       3.0879     0.001008
enh65645     2  102728200  102729200      3       2  150064       1.8882     0.029497
enh65648     2  102738200  102739200      3       1  150064       2.1821     0.014551
enh65667     2  103351200  103352200      3       1  150064       2.6778    0.0037058
enh65669     2  103377600  103378600      4       2  150064       3.4113   0.00032324
enh65679     2  104995400  104996400      3       2  150064       1.8521     0.032007
enh65699     2  105994400  105995400      2       1  150064       1.8562     0.031715
enh65714     2  106053700  106054700      4       2  150064       2.3501    0.0093849
enh65741     2  106341200  106342200     13       4  150064       2.0269     0.021337
enh65742     2  106348800  106349800      5       2  150064       1.9373     0.026355
enh65743     2  106359700  106360700      2       1  150064       2.2947     0.010874
enh65746     2  106369800  106370800      2       1  150064       1.6662      0.04784
enh65751     2  106380200  106381200      7       2  150064       1.6886     0.045649
enh65783     2  106525800  106526800      2       1  150064       1.9579     0.025122
enh65784     2  106526800  106527800      1       1  150064       1.7131      0.04335
enh65832     2  107457200  107458200      4       2  150064       1.7196     0.042756
enh65874     2  109200000  109201000      3       2  150064       2.3212     0.010138
enh65880     2  109228600  109229600      1       1  150064       2.0866      0.01846
enh65976     2  110271600  110272600      2       1  150064       3.3942   0.00034421
enh65980     2  110368900  110369900      5       3  150064       3.4337   0.00029767
enh65981     2  110395400  110396400      4       2  150064       3.3785   0.00036447
enh65982     2  110402000  110403000      3       2  150064       2.6335    0.0042256
enh65983     2  110416800  110417800      6       2  150064       2.0148     0.021962
enh65997     2  110870800  110871800      1       1  150064       2.0882      0.01839
enh66001     2  110972000  110973000      3       1  150064        1.913     0.027876
enh66008     2  111554200  111555200      2       1  150064       1.8754     0.030367
enh66027     2  111905800  111906800      4       2  150064       2.3252     0.010032
enh66031     2  111935900  111936900      3       1  150064       2.2108     0.013525
enh66032     2  111942900  111943900      5       1  150064       2.2103     0.013541
enh66041     2  112253200  112254200      2       1  150064       2.6208    0.0043864
enh66061     2  112463100  112464100      4       1  150064        1.648      0.04968
enh66065     2  112661200  112662200      3       1  150064       2.0154      0.02193
enh66067     2  112676600  112677600      2       1  150064       2.1086     0.017491
enh66075     2  112776900  112777900      4       2  150064       2.0047     0.022497
enh66076     2  112789400  112790400      4       2  150064       2.2383     0.012601
enh66103     2  113431800  113432800      1       1  150064       2.4515     0.007114
enh66148     2  114081300  114082300      4       2  150064        1.824     0.034076
enh66160     2  114634500  114635500      4       2  150064       2.8604    0.0021153
enh66176     2  118844800  118845800      3       2  150064       1.9882     0.023393
enh66184     2  119048400  119049400      2       1  150064       3.0661    0.0010845
enh66188     2  119328900  119329900      3       1  150064       1.6902     0.045498
enh66195     2  119496000  119497000      2       1  150064       1.8167     0.034629
enh66201     2  119983200  119984200      2       1  150064       1.7257     0.042198
enh66217     2  120177200  120178200      2       1  150064       1.8188     0.034473
enh66254     2  121015000  121016000      2       1  150064        1.702     0.044374
enh66260     2  121072600  121073600      1       1  150064       1.9684      0.02451
enh66283     2  121472600  121473600      7       2  150064       2.0604      0.01968
enh66284     2  121473900  121474900      4       2  150064       2.0121     0.022106
enh66315     2  121587400  121588400      4       1  150064       1.6495     0.049521
enh66316     2  121597900  121598900      4       2  150064       1.7224     0.042498
enh66317     2  121598400  121599400      3       1  150064       1.7552     0.039609
enh66371     2  122120500  122121500      2       1  150064       1.8867     0.029603
enh66379     2  122290100  122291100      2       1  150064        2.287     0.011099
enh66402     2  122495000  122496000      2       1  150064       2.3082     0.010494
enh66403     2  122511700  122512700      1       1  150064       1.8269      0.03386
enh66405     2  122529300  122530300      1       1  150064       1.9179      0.02756
enh66406     2  122568900  122569900      3       2  150064       2.1401     0.016174
enh66416     2  122766800  122767800      1       1  150064       2.9712     0.001483
enh66417     2  122777000  122778000      2       1  150064       1.9756       0.0241
enh66433     2  125290700  125291700      3       2  150064       2.0266     0.021351
enh66434     2  125300600  125301600      5       1  150064       1.7704     0.038327
enh66435     2  126400800  126401800      3       1  150064       2.0333      0.02101
enh66452     2  127589300  127590300      2       1  150064       2.6077    0.0045581
enh66460     2  127665200  127666200      5       1  150064       1.8061     0.035454
enh66461     2  127703600  127704600      1       1  150064       1.6914      0.04538
enh66482     2  127848900  127849900      6       4  150064       3.0038    0.0013331
enh66483     2  127856600  127857600      3       1  150064       3.1255   0.00088759
enh66484     2  127857200  127858200      2       1  150064       1.8904     0.029355
enh66486     2  127872700  127873700      6       3  150064       2.6372    0.0041797
enh66487     2  127878900  127879900      1       1  150064       1.8663        0.031
enh66488     2  127885800  127886800      5       1  150064       2.0111     0.022158
enh66490     2  127902800  127903800      5       3  150064       2.2871     0.011096
enh66546     2  128612900  128613900      2       1  150064       1.9235     0.027207
enh66553     2  128786200  128787200      2       1  150064       1.7097     0.043657
enh66582     2  129153400  129154400      9       1  150064       1.9032      0.02851
enh66583     2  129163600  129164600     10       1  150064       1.8289     0.033707
enh66584     2  129166100  129167100      6       3  150064       1.7116     0.043487
enh66668     2  131149600  131150600      1       1  150064       2.1072      0.01755
enh66672     2  131798900  131799900      1       1  150064       3.4002    0.0003367
enh66673     2  131813600  131814600      1       1  150064       3.2902    0.0005006
enh66675     2  131849000  131850000      1       1  150064       2.5573     0.005274
enh66677     2  131861200  131862200      4       2  150064        3.335   0.00042656
enh66678     2  131864400  131865400      2       1  150064        2.684    0.0036368
enh66693     2  133105300  133106300      1       1  150064       1.6687      0.04759
enh66703     2  133681200  133682200      3       1  150064       2.0043     0.022519
enh66741     2  134837500  134838500      1       1  150064       1.8672      0.03094
enh66743     2  134880400  134881400      2       1  150064       2.8151    0.0024384
enh66746     2  134895000  134896000      2       1  150064       3.6551   0.00012852
enh66747     2  134897200  134898200      1       1  150064       4.2027    1.319e-05
enh66748     2  134899000  134900000      5       2  150064       3.9182   4.4597e-05
enh66806     2  135677900  135678900      1       1  150064       2.0608      0.01966
enh66807     2  135678800  135679800      2       1  150064         2.09      0.01831
enh66830     2  136788600  136789600      6       2  150064       2.3859    0.0085192
enh66865     2  139203400  139204400      2       1  150064        3.603    0.0001573
enh66870     2  139359000  139360000      1       1  150064       2.0686      0.01929
enh66871     2  139465500  139466500      3       2  150064       2.5046    0.0061302
enh66872     2  139479600  139480600      2       1  150064       2.0214     0.021619
enh66874     2  139481800  139482800      3       2  150064       2.2969     0.010813
enh66901     2  144580900  144581900      2       1  150064       2.8903    0.0019243
enh66905     2  144710700  144711700      2       1  150064       2.8442    0.0022265
enh66911     2  144995000  144996000      1       1  150064       2.0335        0.021
enh66914     2  145090400  145091400      1       1  150064       3.2093    0.0006652
enh66917     2  145129600  145130600      1       1  150064       3.0087     0.001312
enh66918     2  145130100  145131100      1       1  150064       2.7902     0.002634
enh66919     2  145135800  145136800      1       1  150064       4.2102    1.276e-05
enh66920     2  145136500  145137500      2       1  150064       3.9236   4.3622e-05
enh66923     2  145158500  145159500      1       1  150064       4.6476    1.679e-06
enh66925     2  145161600  145162600      2       1  150064       4.2078   1.2891e-05
enh66927     2  145163600  145164600      2       1  150064       2.8515    0.0021755
enh66928     2  145169600  145170600      1       1  150064       3.4481    0.0002823
enh66929     2  145170500  145171500      3       1  150064       3.1929   0.00070419
enh66931     2  145184300  145185300      2       1  150064       3.2428   0.00059181
enh66932     2  145187100  145188100      1       1  150064        3.432    0.0002996
enh66934     2  145191600  145192600      2       1  150064        4.191   1.3889e-05
enh66936     2  145198300  145199300      6       3  150064       2.3436    0.0095487
enh66937     2  145201500  145202500      1       1  150064       4.3878    5.724e-06
enh66938     2  145204800  145205800      2       1  150064       1.7417      0.04078
enh66943     2  145214200  145215200      3       1  150064       4.0622   2.4309e-05
enh66957     2  145259500  145260500      1       1  150064       1.9658      0.02466
enh66974     2  145874200  145875200      3       1  150064       1.8835     0.029815
enh66975     2  145914900  145915900      1       1  150064       1.8551      0.03179
enh66987     2  147697400  147698400      1       1  150064       1.8205      0.03434
enh66991     2  148109400  148110400      2       1  150064       2.2738      0.01149
enh66995     2  148258200  148259200      3       2  150064       1.7427     0.040693
enh67005     2  149310600  149311600      2       1  150064       3.1153   0.00091871
enh67007     2  149404000  149405000      3       1  150064       1.7192     0.042789
enh67020     2  149835500  149836500      1       1  150064       1.7951      0.03632
enh67027     2  150436600  150437600      4       2  150064       1.9936       0.0231
enh67029     2  150453600  150454600      3       2  150064       2.2572     0.011997
enh67030     2  150454400  150455400      2       1  150064       1.9964     0.022947
enh67035     2  150587600  150588600      4       1  150064       1.9556     0.025257
enh67036     2  150590200  150591200      2       1  150064       1.9535     0.025381
enh67056     2  151128300  151129300      1       1  150064       2.0969        0.018
enh67058     2  151138800  151139800      1       1  150064       2.5456     0.005455
enh67059     2  151153000  151154000      2       1  150064       1.9978     0.022869
enh67128     2  153023300  153024300      2       1  150064       2.3393    0.0096609
enh67130     2  153030100  153031100      2       1  150064       2.0004     0.022726
enh67132     2  153056900  153057900      1       1  150064        3.074     0.001056
enh67133     2  153079100  153080100      3       1  150064        2.717    0.0032937
enh67134     2  153084100  153085100      3       1  150064        2.749    0.0029893
enh67135     2  153100000  153101000      3       2  150064       2.5596    0.0052395
enh67136     2  153193800  153194800      2       1  150064       1.7091     0.043713
enh67138     2  153251600  153252600      4       2  150064       2.0714     0.019163
enh67139     2  153252800  153253800      5       2  150064       1.6977     0.044784
enh67143     2  153277500  153278500      2       1  150064       2.4095    0.0079867
enh67145     2  153289700  153290700      2       1  150064       2.4729    0.0067002
enh67151     2  153325500  153326500      1       1  150064        2.779     0.002726
enh67172     2  153450800  153451800      4       1  150064       1.8652     0.031074
enh67174     2  153468300  153469300      4       1  150064       2.1423     0.016087
enh67175     2  153476500  153477500      5       3  150064       3.6729   0.00011991
enh67176     2  153478200  153479200      1       1  150064       3.6136     0.000151
enh67178     2  153503900  153504900      2       1  150064       2.3385    0.0096814
enh67180     2  153586900  153587900      3       2  150064       2.3158     0.010286
enh67181     2  153618300  153619300      3       2  150064       3.8899    5.015e-05
enh67182     2  153683600  153684600      2       1  150064       2.4695    0.0067642
enh67184     2  156894200  156895200      3       1  150064       2.4625    0.0068994
enh67217     2  158695400  158696400      1       1  150064       1.7127      0.04338
enh67235     2  159316000  159317000      5       3  150064        2.406    0.0080642
enh67236     2  159333700  159334700      1       1  150064       3.0841     0.001021
enh67237     2  159343200  159344200      5       2  150064        2.627    0.0043076
enh67238     2  159343800  159344800      5       2  150064       3.0094    0.0013088
enh67241     2  159358900  159359900      5       3  150064       2.8276    0.0023449
enh67243     2  159395500  159396500      1       1  150064       1.8639      0.03117
enh67244     2  159512400  159513400      9       2  150064       1.8081     0.035295
enh67251     2  159586200  159587200      5       2  150064       1.6627     0.048184
enh67294     2  159994100  159995100      1       1  150064       1.7536      0.03975
enh67318     2  160373000  160374000      1       1  150064       2.9792     0.001445
enh67319     2  160462200  160463200      5       2  150064       2.5663    0.0051388
enh67320     2  160465800  160466800      3       2  150064       1.8426     0.032695
enh67321     2  160466500  160467500      2       1  150064       2.9439    0.0016207
enh67322     2  160468400  160469400      2       1  150064       2.9327      0.00168
enh67323     2  160474100  160475100      2       1  150064       3.4676   0.00026257
enh67325     2  160514900  160515900      3       1  150064        3.409   0.00032599
enh67326     2  160567200  160568200      5       2  150064       2.1417     0.016107
enh67328     2  160651700  160652700      1       1  150064       2.7293     0.003173
enh67381     2  161276500  161277500      2       1  150064       1.7479     0.040244
enh67388     2  161328100  161329100      2       1  150064        2.366    0.0089914
enh67397     2  161508500  161509500      2       1  150064       1.7171     0.042984
enh67425     2  162855200  162856200      1       1  150064        4.466    3.984e-06
enh67433     2  162983000  162984000      2       1  150064       1.6709     0.047374
enh67471     2  166811000  166812000      2       1  150064       3.2935   0.00049468
enh67474     2  167351000  167352000      4       2  150064       3.2406   0.00059635
enh67478     2  167757000  167758000      2       1  150064       2.2885     0.011056
enh67512     2  169314600  169315600      4       2  150064       1.7081      0.04381
enh67513     2  169315400  169316400      3       2  150064       2.2001     0.013901
enh67518     2  169326800  169327800      1       1  150064       2.2774      0.01138
enh67520     2  169374800  169375800      3       1  150064       2.1259     0.016756
enh67522     2  169377900  169378900      3       1  150064       1.8093     0.035205
enh67526     2  169382800  169383800      5       3  150064       1.7572     0.039444
enh67527     2  169386300  169387300      3       1  150064       1.7742     0.038014
enh67528     2  169387600  169388600      2       1  150064       2.0834     0.018607
enh67529     2  169391200  169392200      3       2  150064       3.3246   0.00044273
enh67530     2  169424500  169425500      1       1  150064       1.9423      0.02605
enh67533     2  169482700  169483700      4       2  150064       2.6673    0.0038237
enh67535     2  169495700  169496700      4       2  150064       2.8634    0.0020954
enh67538     2  169555200  169556200      6       2  150064       1.8284     0.033746
enh67540     2  169561000  169562000      1       1  150064       2.2924      0.01094
enh67551     2  169668200  169669200      1       1  150064       2.1827      0.01453
enh67552     2  169681200  169682200      5       2  150064       2.5357    0.0056109
enh67556     2  170364500  170365500      4       2  150064       1.6791     0.046571
enh67557     2  170428800  170429800      2       1  150064        1.851     0.032082
enh67596     2  171787300  171788300      2       1  150064       1.8763     0.030307
enh67600     2  171943000  171944000      2       1  150064       2.5562    0.0052908
enh67601     2  172003000  172004000      2       1  150064       1.9482     0.025695
enh67602     2  172014400  172015400      3       1  150064       2.2358     0.012682
enh67613     2  172543200  172544200      4       2  150064       3.5842   0.00016909
enh67616     2  172734500  172735500      1       1  150064       4.1989    1.341e-05
enh67619     2  172780100  172781100      4       2  150064       3.6262   0.00014382
enh67621     2  172865300  172866300      5       2  150064       3.2481   0.00058082
enh67630     2  173150100  173151100      7       2  150064       1.7886      0.03684
enh67631     2  173158300  173159300      4       2  150064       2.3321    0.0098487
enh67634     2  173176200  173177200      1       1  150064       2.3977     0.008249
enh67683     2  173942600  173943600      3       2  150064       2.7189    0.0032748
enh67685     2  173954200  173955200      2       1  150064       2.8521    0.0021718
enh67686     2  173956800  173957800      3       2  150064         1.68     0.046483
enh67690     2  174075200  174076200      5       3  150064       2.7158    0.0033062
enh67692     2  174082800  174083800      4       2  150064         1.95     0.025587
enh67720     2  174824100  174825100      4       2  150064       1.6724     0.047225
enh67722     2  174844400  174845400      5       3  150064       1.6998      0.04458
enh67729     2  174875800  174876800      5       2  150064       2.2239     0.013078
enh67730     2  174878800  174879800      2       1  150064       1.7088     0.043747
enh67732     2  174887900  174888900      5       2  150064       2.1838     0.014488
enh67733     2  174891500  174892500      2       1  150064       1.8343     0.033307
enh67739     2  174918800  174919800      3       1  150064       2.8179    0.0024172
enh67741     2  174950400  174951400      3       1  150064       4.0879   2.1764e-05
enh67742     2  175111200  175112200      2       1  150064       2.6259    0.0043211
enh67743     2  175113600  175114600      3       2  150064       2.9971    0.0013628
enh67755     2  175463700  175464700      1       1  150064       2.3746     0.008783
enh67756     2  175464500  175465500      1       1  150064       1.9423      0.02605
enh67757     2  175467500  175468500      3       1  150064       2.0291     0.021226
enh67758     2  175470900  175471900      2       1  150064       2.4229     0.007698
enh67759     2  175475100  175476100      3       2  150064       2.8635    0.0020949
enh67771     2  175545200  175546200      2       1  150064       2.6965    0.0035033
enh67772     2  175623800  175624800      2       1  150064       1.6485     0.049627
enh67773     2  175625500  175626500      2       1  150064       1.7696     0.038394
enh67775     2  175628400  175629400      2       1  150064       2.2582     0.011967
enh67776     2  175636700  175637700      4       1  150064       1.6662      0.04784
enh67791     2  175892600  175893600      4       2  150064       1.6482     0.049657
enh67805     2  177156000  177157000      2       1  150064       1.8023     0.035745
enh67808     2  177326000  177327000      3       2  150064       1.9113     0.027983
enh67823     2  177399800  177400800      1       1  150064       1.8883      0.02949
enh67892     2  179120900  179121900      3       2  150064       1.7142     0.043249
enh67904     2  179630100  179631100      2       1  150064       1.8102     0.035133
enh67909     2  179664900  179665900      1       1  150064       2.3725     0.008834
enh67930     2  180325000  180326000      4       2  150064       4.0775   2.2765e-05
enh67932     2  180541300  180542300      7       3  150064       2.1037     0.017701
enh67935     2  180870000  180871000      2       1  150064       2.6466    0.0040648
enh67937     2  180989900  180990900      1       1  150064       3.4796    0.0002511
enh67958     2  182655200  182656200      4       2  150064       1.7244     0.042318
enh67970     2  183386800  183387800      4       2  150064       1.8506     0.032115
enh67981     2  183874500  183875500      2       1  150064       3.0777     0.001043
enh67983     2  183893800  183894800      4       2  150064       2.0579     0.019801
enh67986     2  183921800  183922800      3       2  150064       2.2836     0.011196
enh67989     2  183990500  183991500      9       3  150064       1.9821     0.023734
enh67993     2  184479300  184480300      3       2  150064       1.9353     0.026477
enh68002     2  187408600  187409600      2       1  150064       2.5653    0.0051545
enh68014     2  188267800  188268800      1       1  150064       1.6688      0.04758
enh68020     2  188409800  188410800      2       1  150064       2.0383     0.020762
enh68022     2  188411700  188412700      3       1  150064       1.6685     0.047606
enh68024     2  188413500  188414500      1       1  150064         1.98      0.02385
enh68033     2  189246500  189247500      2       1  150064       2.9245     0.001725
enh68034     2  189260500  189261500      3       2  150064       2.1617     0.015322
enh68112     2  190398600  190399600      1       1  150064        1.646      0.04988
enh68119     2  190433700  190434700      2       1  150064       2.1181     0.017084
enh68140     2  191217300  191218300      1       1  150064       2.4495     0.007153
enh68142     2  191220700  191221700      1       1  150064       1.7229      0.04245
enh68143     2  191222900  191223900      1       1  150064       2.4581     0.006983
enh68153     2  191364400  191365400      4       2  150064        1.799     0.036008
enh68157     2  191400600  191401600      3       2  150064       1.7662     0.038684
enh68159     2  191447700  191448700      2       1  150064       2.2908     0.010987
enh68161     2  191494100  191495100      1       1  150064       2.4292     0.007566
enh68163     2  191511600  191512600      5       2  150064       1.9909     0.023245
enh68172     2  191677400  191678400      2       1  150064       2.3229     0.010093
enh68174     2  191719000  191720000      3       1  150064        1.869      0.03081
enh68186     2  191879400  191880400      4       2  150064       1.7544     0.039678
enh68187     2  191885900  191886900      4       2  150064       2.4662    0.0068282
enh68223     2  192282300  192283300      1       1  150064       1.8519      0.03202
enh68226     2  192306100  192307100      1       1  150064       1.9478      0.02572
enh68228     2  192330700  192331700      2       1  150064       2.3072     0.010522
enh68257     2  196401200  196402200      1       1  150064        2.584     0.004883
enh68258     2  196423900  196424900      3       1  150064        3.563   0.00018331
enh68265     2  196966000  196967000      2       1  150064       1.6737       0.0471
enh68266     2  196977500  196978500      3       2  150064       2.2846     0.011167
enh68271     2  197066100  197067100      2       1  150064       2.5229    0.0058194
enh68279     2  197149200  197150200      1       1  150064       2.4366     0.007413
enh68284     2  197264100  197265100      3       2  150064       1.6888     0.045631
enh68288     2  197431500  197432500      2       1  150064       2.4131    0.0079082
enh68289     2  197466200  197467200      2       1  150064       2.7355    0.0031146
enh68294     2  197789100  197790100      1       1  150064       2.0893      0.01834
enh68295     2  197792600  197793600      2       1  150064       1.7068     0.043934
enh68297     2  197936200  197937200      2       1  150064       2.0929     0.018181
enh68300     2  197955800  197956800      2       1  150064       2.0624     0.019585
enh68301     2  197957000  197958000      3       2  150064        2.643    0.0041089
enh68302     2  197962000  197963000      2       1  150064       2.4016    0.0081622
enh68306     2  198017100  198018100      4       2  150064       2.1824      0.01454
enh68309     2  198029300  198030300      2       1  150064       2.3458    0.0094928
enh68325     2  198144000  198145000      5       2  150064       5.1584   1.2456e-07
enh68326     2  198158000  198159000      3       1  150064        5.112   1.5937e-07
enh68327     2  198171000  198172000      4       2  150064       4.5313   2.9317e-06
enh68328     2  198172200  198173200      1       1  150064       4.4339    4.627e-06
enh68331     2  198243100  198244100      1       1  150064       4.7819    8.681e-07
enh68335     2  198308100  198309100      1       1  150064        5.405     3.24e-08
enh68338     2  198361400  198362400      1       1  150064       6.2257    2.397e-10
enh68342     2  198436100  198437100      1       1  150064       6.3151     1.35e-10
enh68345     2  198485000  198486000      1       1  150064       5.9155    1.654e-09
enh68346     2  198492600  198493600      3       1  150064       2.4528    0.0070883
enh68348     2  198541100  198542100      2       1  150064       4.6838    1.408e-06
enh68349     2  198573000  198574000      2       1  150064        4.101   2.0565e-05
enh68350     2  198667800  198668800      3       2  150064       5.3473   4.4647e-08
enh68351     2  198673200  198674200      4       2  150064       5.0638   2.0547e-07
enh68352     2  198701700  198702700      2       1  150064       2.3539    0.0092895
enh68353     2  198703800  198704800      1       1  150064       3.0064     0.001322
enh68354     2  198715700  198716700      1       1  150064       5.1095    1.615e-07
enh68355     2  198743200  198744200      1       1  150064       5.1723    1.156e-07
enh68358     2  198808600  198809600      4       1  150064       4.6965   1.3233e-06
enh68359     2  198814600  198815600      2       1  150064       4.2573   1.0345e-05
enh68360     2  198840000  198841000      3       1  150064       3.5888   0.00016613
enh68361     2  198840600  198841600      4       2  150064        4.721   1.1736e-06
enh68362     2  198917600  198918600      3       1  150064       3.2415    0.0005945
enh68377     2  200678600  200679600      2       1  150064       3.2866   0.00050696
enh68378     2  200777200  200778200      3       2  150064        5.733   4.9335e-09
enh68382     2  200848600  200849600      3       2  150064       2.4105    0.0079664
enh68383     2  200850200  200851200      4       2  150064       4.2116   1.2676e-05
enh68385     2  200887800  200888800      1       1  150064       2.5314     0.005681
enh68386     2  200890600  200891600      5       3  150064       3.4141   0.00031996
enh68388     2  200904200  200905200      3       2  150064       5.2569   7.3234e-08
enh68389     2  200915600  200916600     10       3  150064       6.5781   2.3819e-11
enh68393     2  200946200  200947200      1       1  150064       1.9788      0.02392
enh68395     2  200966200  200967200      2       1  150064       5.4553   2.4444e-08
enh68399     2  201012700  201013700      1       1  150064       5.3534    4.315e-08
enh68402     2  201024200  201025200      2       1  150064       5.4442   2.6026e-08
enh68409     2  201139600  201140600      1       1  150064       1.7913      0.03662
enh68410     2  201167200  201168200      4       2  150064       3.7059   0.00010532
enh68412     2  201176100  201177100      2       1  150064       2.3674    0.0089557
enh68413     2  201179700  201180700      3       2  150064       2.5797     0.004945
enh68415     2  201183600  201184600      4       2  150064        2.565    0.0051586
enh68417     2  201185400  201186400      2       1  150064       2.0784     0.018838
enh68418     2  201193900  201194900      4       2  150064       2.8612    0.0021102
enh68428     2  201220800  201221800      2       1  150064       4.1552   1.6251e-05
enh68429     2  201222000  201223000      3       2  150064       4.1614   1.5815e-05
enh68430     2  201223900  201224900      1       1  150064       2.8995     0.001869
enh68431     2  201224700  201225700      1       1  150064       3.5893    0.0001658
enh68432     2  201229000  201230000      3       1  150064       4.8925   4.9787e-07
enh68433     2  201229600  201230600      4       2  150064       5.7961   3.3934e-09
enh68435     2  201238800  201239800      3       2  150064       4.0677   2.3737e-05
enh68436     2  201241400  201242400      4       2  150064       5.4499   2.5199e-08
enh68437     2  201244300  201245300      2       1  150064       3.7456   8.9975e-05
enh68438     2  201245500  201246500      4       2  150064       2.2986     0.010764
enh68439     2  201247200  201248200      5       2  150064       4.4118   5.1248e-06
enh68440     2  201248400  201249400      2       1  150064       3.0275    0.0012328
enh68444     2  201308400  201309400      2       1  150064       3.3635   0.00038477
enh68445     2  201320000  201321000      1       1  150064       3.8819    5.182e-05
enh68446     2  201332400  201333400      5       2  150064       3.6957   0.00010964
enh68450     2  201373100  201374100      4       2  150064        1.978     0.023962
enh68455     2  201559600  201560600      4       2  150064       2.2416     0.012495
enh68457     2  201606800  201607800      6       1  150064        2.247      0.01232
enh68466     2  201752000  201753000      2       1  150064       2.0896     0.018329
enh68489     2  202046800  202047800      1       1  150064       1.8405      0.03285
enh68496     2  202118900  202119900      9       4  150064       3.3699   0.00037591
enh68498     2  202127200  202128200      8       4  150064       2.3391     0.009666
enh68520     2  202783400  202784400      1       1  150064       1.7825      0.03733
enh68528     2  202829300  202830300      5       3  150064       2.4252    0.0076495
enh68531     2  202839200  202840200     12       3  150064        1.834     0.033326
enh68533     2  202849700  202850700      2       1  150064       1.7175     0.042943
enh68575     2  203452900  203453900      1       1  150064       1.7028       0.0443
enh68576     2  203453500  203454500      3       2  150064       1.6602     0.048435
enh68584     2  203866800  203867800      2       1  150064       2.8747    0.0020218
enh68585     2  203877800  203878800      1       1  150064       2.9017     0.001856
enh68587     2  203881600  203882600      2       1  150064       2.1455     0.015956
enh68588     2  203882100  203883100      3       2  150064       3.0312    0.0012177
enh68592     2  204104900  204105900      2       1  150064       2.6149    0.0044624
enh68596     2  204327700  204328700      4       1  150064       2.1728     0.014899
enh68597     2  204354200  204355200      1       1  150064       2.4107     0.007962
enh68610     2  204521300  204522300      6       2  150064       1.6772     0.046752
enh68612     2  204554900  204555900      1       1  150064       1.9738       0.0242
enh68635     2  204896400  204897400      1       1  150064       1.7717      0.03822
enh68645     2  205186500  205187500      3       1  150064       1.7117     0.043473
enh68655     2  205837200  205838200      1       1  150064       2.1553      0.01557
enh68670     2  206429000  206430000      2       1  150064       2.9106    0.0018036
enh68687     2  206581400  206582400      1       1  150064       1.8511      0.03208
enh68711     2  206713500  206714500      2       1  150064       2.9118    0.0017968
enh68717     2  206773300  206774300      2       1  150064       2.4395    0.0073548
enh68749     2  208014000  208015000      4       2  150064       1.8513     0.032066
enh68756     2  208092400  208093400      6       3  150064       1.9023     0.028568
enh68766     2  208272800  208273800      3       2  150064       2.2472     0.012315
enh68768     2  208339200  208340200      4       2  150064       2.3923    0.0083724
enh68769     2  208362800  208363800      6       2  150064       3.9032   4.7463e-05
enh68771     2  208368800  208369800      3       1  150064       3.2021   0.00068218
enh68772     2  208369500  208370500      2       1  150064       2.6081    0.0045524
enh68774     2  208398300  208399300      2       1  150064       3.6579   0.00012715
enh68777     2  208481200  208482200      3       1  150064       3.7659    8.296e-05
enh68813     2  209007000  209008000      4       2  150064       1.6653     0.047923
enh68847     2  213557100  213558100      3       1  150064       1.6927     0.045255
enh68848     2  213641500  213642500      4       1  150064       1.8196     0.034408
enh68900     2  216880300  216881300      2       1  150064       1.7857     0.037073
enh68911     2  217171400  217172400      2       1  150064       1.9992     0.022796
enh68915     2  217277900  217278900      3       1  150064       2.8614    0.0021086
enh68918     2  217360200  217361200      4       2  150064       1.8798     0.030068
enh68923     2  217404900  217405900      2       1  150064        1.993     0.023129
enh68925     2  217414900  217415900      3       1  150064       1.9099     0.028073
enh68934     2  217484800  217485800      3       2  150064       1.7135     0.043308
enh68935     2  217501200  217502200      1       1  150064       2.6239     0.004346
enh68936     2  217502100  217503100      2       1  150064       1.9028     0.028536
enh68942     2  217529400  217530400      3       1  150064        2.344    0.0095387
enh68943     2  217535600  217536600      4       1  150064       2.2693     0.011626
enh68944     2  217537500  217538500      2       1  150064       2.3799    0.0086581
enh68945     2  217542800  217543800      2       1  150064       2.1184     0.017069
enh68960     2  217622500  217623500      3       1  150064       2.3059     0.010558
enh68987     2  217825300  217826300      6       3  150064       2.1584     0.015448
enh68992     2  217856200  217857200      1       1  150064       2.0359      0.02088
enh69001     2  217939500  217940500     10       3  150064       1.8883     0.029496
enh69005     2  218028400  218029400      1       1  150064       1.9618      0.02489
enh69059     2  218432700  218433700      2       1  150064       1.6626     0.048194
enh69089     2  218620300  218621300      4       2  150064       1.6883     0.045675
enh69090     2  218621200  218622200      4       2  150064       1.7297     0.041843
enh69092     2  218654500  218655500      4       1  150064       2.5392    0.0055552
enh69093     2  218658400  218659400      5       2  150064       1.7441      0.04057
enh69115     2  218783500  218784500     16       2  150064       2.6489    0.0040382
enh69215     2  219973700  219974700      2       1  150064       1.9416     0.026094
enh69216     2  219976300  219977300      2       1  150064       1.7761     0.037861
enh69219     2  220005000  220006000      3       1  150064        2.734    0.0031286
enh69220     2  220025600  220026600      2       1  150064       2.6891    0.0035818
enh69224     2  220072600  220073600      1       1  150064       2.2918      0.01096
enh69228     2  220092000  220093000      1       1  150064        2.173      0.01489
enh69232     2  220113000  220114000      4       2  150064        2.189     0.014299
enh69252     2  220290000  220291000      1       1  150064       2.4839     0.006498
enh69254     2  220302400  220303400      1       1  150064       2.1525      0.01568
enh69255     2  220304800  220305800      1       1  150064       2.5317     0.005676
enh69257     2  220311000  220312000      2       1  150064       2.0004     0.022731
enh69265     2  220340000  220341000      3       1  150064         2.09     0.018311
enh69321     2  222308600  222309600      4       1  150064       1.6987     0.044684
enh69324     2  222391800  222392800      3       2  150064       3.3528   0.00039999
enh69325     2  222393900  222394900      1       1  150064       2.7857     0.002671
enh69326     2  222394700  222395700      2       1  150064       2.0275     0.021306
enh69328     2  222439000  222440000      1       1  150064       2.0101      0.02221
enh69329     2  222645100  222646100      5       1  150064       2.3403    0.0096345
enh69355     2  223728100  223729100      2       1  150064       1.6604     0.048413
enh69373     2  224402800  224403800      4       2  150064       1.8459     0.032452
enh69394     2  224906300  224907300      2       1  150064       1.8287     0.033719
enh69401     2  225011000  225012000      2       1  150064       2.1875     0.014352
enh69418     2  225267000  225268000      5       2  150064       2.3298    0.0099079
enh69419     2  225271600  225272600      7       2  150064       2.7159    0.0033043
enh69420     2  225277000  225278000      3       2  150064       3.3482   0.00040672
enh69421     2  225349800  225350800      2       1  150064       1.9061     0.028321
enh69422     2  225384600  225385600      3       2  150064       3.6737   0.00011953
enh69423     2  225410000  225411000      1       1  150064       2.3812     0.008627
enh69424     2  225434800  225435800      1       1  150064       1.6773      0.04674
enh69425     2  225437000  225438000      5       2  150064       4.4131   5.0947e-06
enh69428     2  225447000  225448000      1       1  150064       5.2048    9.708e-08
enh69429     2  225701400  225702400      3       2  150064       3.1692   0.00076434
enh69430     2  225702400  225703400      3       2  150064       2.2422     0.012475
enh69431     2  225774500  225775500      7       3  150064       2.0494     0.020212
enh69444     2  225978400  225979400      5       1  150064       1.7576     0.039404
enh69445     2  226028900  226029900      5       2  150064       1.9009     0.028658
enh69455     2  227184500  227185500      2       1  150064       2.1982     0.013969
enh69463     2  227348600  227349600      4       2  150064       2.4696    0.0067639
enh69494     2  227699200  227700200      1       1  150064       2.8092     0.002483
enh69495     2  227701900  227702900      2       1  150064        1.826     0.033928
enh69504     2  228264000  228265000      8       4  150064       1.6599     0.048466
enh69524     2  228663200  228664200      3       2  150064       2.2172     0.013305
enh69536     2  229914600  229915600      9       2  150064       1.7494      0.04011
enh69537     2  229948400  229949400      3       2  150064        2.714    0.0033242
enh69538     2  229953200  229954200      5       3  150064       1.9936     0.023099
enh69561     2  230845000  230846000      1       1  150064        2.353     0.009312
enh69569     2  231190800  231191800      5       1  150064       1.6993     0.044628
enh69581     2  231532600  231533600      3       2  150064       1.8141     0.034828
enh69614     2  232003000  232004000      2       1  150064       1.6765      0.04682
enh69629     2  232134400  232135400      1       1  150064       1.6987      0.04469
enh69640     2  232264300  232265300      3       2  150064       1.6577     0.048685
enh69643     2  232276000  232277000      5       2  150064       1.7566     0.039491
enh69646     2  232330100  232331100      2       1  150064       2.7802    0.0027166
enh69663     2  232480000  232481000      5       2  150064       1.8536     0.031899
enh69664     2  232481500  232482500      3       2  150064       1.8251     0.033991
enh69674     2  232527400  232528400      1       1  150064       2.3914     0.008391
enh69676     2  232532200  232533200      1       1  150064       2.7311     0.003156
enh69678     2  232542000  232543000      5       3  150064       1.8461     0.032437
enh69695     2  232798400  232799400      4       2  150064       2.9469    0.0016049
enh69714     2  233174300  233175300      3       2  150064       2.1342     0.016413
enh69721     2  233195200  233196200      3       1  150064       2.1545       0.0156
enh69723     2  233305800  233306800     11       4  150064       2.3586    0.0091723
enh69724     2  233308500  233309500      3       2  150064       1.9571     0.025168
enh69737     2  233453000  233454000      4       1  150064       1.7787     0.037648
enh69738     2  233457400  233458400      1       1  150064       2.1019      0.01778
enh69741     2  233552100  233553100      3       1  150064       5.3099   5.4845e-08
enh69742     2  233553900  233554900      6       3  150064       4.4505   4.2842e-06
enh69745     2  233640400  233641400      4       2  150064       5.6966   6.1121e-09
enh69746     2  233643900  233644900      2       1  150064       5.6406   8.4732e-09
enh69747     2  233702800  233703800      1       1  150064       3.5443    0.0001968
enh69749     2  233725400  233726400      3       1  150064       3.1001   0.00096714
enh69750     2  233738300  233739300      3       2  150064       1.8975     0.028883
enh69756     2  233896500  233897500      3       2  150064       1.9436     0.025973
enh69757     2  233921400  233922400      1       1  150064       2.5308      0.00569
enh69792     2  234473700  234474700      2       1  150064       1.8139     0.034847
enh69814     2  235354900  235355900      2       1  150064       2.1942      0.01411
enh69831     2  235781700  235782700      4       2  150064       1.9651     0.024701
enh69871     2  236195600  236196600      9       3  150064       1.9527      0.02543
enh69899     2  236471800  236472800      1       1  150064       2.0511      0.02013
enh69909     2  236514100  236515100      1       1  150064       1.8251      0.03399
enh69920     2  236546800  236547800      6       2  150064       1.7048     0.044114
enh69921     2  236550700  236551700      4       2  150064        1.965     0.024708
enh69923     2  236556200  236557200      3       1  150064       2.3053     0.010575
enh69924     2  236559800  236560800      3       2  150064       1.7058     0.044018
enh69944     2  236617500  236618500     10       4  150064       2.1306     0.016559
enh69960     2  237242800  237243800      5       1  150064        2.611    0.0045138
enh69964     2  237324400  237325400      2       1  150064       2.2977     0.010789
enh69979     2  237562800  237563800      7       2  150064       2.1962     0.014037
enh70010     2  237897300  237898300      4       1  150064       1.8289     0.033704
enh70078     2  238480800  238481800      1       1  150064       2.1434      0.01604
enh70079     2  238483600  238484600      9       3  150064       1.7736     0.038063
enh70128     2  238647900  238648900      5       2  150064       2.1253     0.016782
enh70130     2  238653000  238654000      9       2  150064       1.7161     0.043073
enh70196     2  239375300  239376300      3       2  150064       1.7078      0.04384
enh70316     2  240403000  240404000      1       1  150064       2.4234     0.007687
enh70376     2  241290600  241291600      5       2  150064       2.0861     0.018484
enh70382     2  241331300  241332300      5       2  150064       2.4678    0.0067975
enh70383     2  241337400  241338400      3       2  150064       1.6947     0.045066
enh70384     2  241351300  241352300      7       3  150064        2.181     0.014591
enh70404     2  241577500  241578500      2       1  150064       1.7855     0.037087
enh70435     2  242155400  242156400      3       2  150064       2.1119     0.017349
enh70443     2  242251700  242252700      2       1  150064       1.9405     0.026157
enh70445     2  242257000  242258000      3       2  150064       1.9966     0.022935
enh70456     2  242325400  242326400      4       2  150064       2.6583    0.0039269
enh70457     2  242350000  242351000      4       2  150064       2.0214     0.021619
enh70471     2  242504600  242505600      1       1  150064       3.0935    0.0009892
enh70478     2  242574300  242575300      3       2  150064       1.8432     0.032647
enh70479     2  242578200  242579200      2       1  150064       2.3238     0.010069
enh70480     2  242579800  242580800      3       1  150064       2.1179      0.01709
enh70494     2  242820200  242821200      4       2  150064       1.6515     0.049323
enh70502     2  242841200  242842200      6       2  150064       1.6543     0.049038
enh70512     3     525200     526200      1       1  150064       1.6813      0.04635
enh70513     3     582600     583600      4       2  150064       1.7594     0.039255
enh70515     3    1098300    1099300      3       2  150064       1.7492     0.040129
enh70518     3    2552700    2553700      3       2  150064        4.068   2.3711e-05
enh70535     3    4203100    4204100      2       1  150064       1.7574     0.039424
enh70539     3    4348200    4349200      2       1  150064       2.5024    0.0061681
enh70565     3    4697700    4698700      5       3  150064       2.8687    0.0020607
enh70570     3    4772000    4773000      3       2  150064       1.6856      0.04594
enh70598     3    5069200    5070200      6       2  150064       2.4613    0.0069225
enh70609     3    5238500    5239500      1       1  150064       2.1472      0.01589
enh70610     3    5259500    5260500      7       2  150064       1.7606     0.039154
enh70673     3    9032200    9033200      1       1  150064       2.4414     0.007316
enh70677     3    9064400    9065400      1       1  150064       1.9689      0.02448
enh70678     3    9068800    9069800      5       2  150064       3.5839   0.00016922
enh70681     3    9109300    9110300      1       1  150064       1.8267      0.03387
enh70690     3    9166000    9167000      2       1  150064       2.1133     0.017288
enh70691     3    9175300    9176300      2       1  150064       1.9232     0.027225
enh70692     3    9177600    9178600      2       1  150064       3.0142    0.0012882
enh70718     3    9403400    9404400      2       1  150064       2.4557    0.0070301
enh70727     3    9462400    9463400      2       1  150064       2.5539    0.0053266
enh70728     3    9463500    9464500      3       1  150064       1.9904     0.023276
enh70729     3    9465000    9466000      3       2  150064       1.6915     0.045367
enh70750     3    9908200    9909200      4       2  150064       2.7089    0.0033755
enh70783     3   10240400   10241400      2       1  150064       1.7216     0.042573
enh70794     3   10418000   10419000      8       2  150064       3.0988   0.00097162
enh70799     3   10510300   10511300      2       1  150064       1.9084     0.028173
enh70802     3   10592900   10593900      2       1  150064       2.4468     0.007206
enh70803     3   10594800   10595800      7       3  150064        1.868     0.030881
enh70805     3   10599000   10600000      3       2  150064       3.6693    0.0001216
enh70843     3   11479700   11480700      1       1  150064       2.0655      0.01944
enh70865     3   11601000   11602000      4       1  150064       1.7435     0.040624
enh70866     3   11608700   11609700      3       1  150064       1.9176      0.02758
enh70887     3   11664100   11665100      4       2  150064       2.0189     0.021748
enh70892     3   11685500   11686500      2       1  150064       3.9925   3.2686e-05
enh70901     3   11780600   11781600      4       2  150064       1.9608     0.024953
enh70905     3   11886100   11887100      7       1  150064       2.3975    0.0082534
enh70906     3   11888400   11889400      3       1  150064       2.1749      0.01482
enh70908     3   12189200   12190200      5       2  150064        2.336    0.0097454
enh70921     3   12462600   12463600      3       1  150064       2.1853     0.014434
enh70927     3   12503300   12504300      4       2  150064       1.9011     0.028642
enh70928     3   12513000   12514000      2       1  150064       2.1487     0.015828
enh70929     3   12514400   12515400      2       1  150064       2.5823    0.0049066
enh70932     3   12521000   12522000      3       1  150064       2.2586     0.011955
enh70933     3   12524300   12525300      3       1  150064       1.9132     0.027863
enh70936     3   12568400   12569400      3       2  150064         1.65     0.049474
enh70938     3   12600000   12601000      4       2  150064       2.3087     0.010479
enh70939     3   12601900   12602900      3       1  150064       2.3248     0.010042
enh70940     3   12604400   12605400      2       1  150064       1.7057     0.044032
enh70942     3   12697500   12698500      1       1  150064       2.2325      0.01279
enh70944     3   12702100   12703100      4       2  150064       1.6649     0.047962
enh70946     3   12723500   12724500      1       1  150064       2.3974     0.008255
enh70947     3   12735200   12736200      4       2  150064       1.9715     0.024335
enh70948     3   12761400   12762400      5       1  150064       2.2083      0.01361
enh70949     3   12770400   12771400      3       1  150064       2.5427    0.0054992
enh70961     3   12919300   12920300      2       1  150064       1.6711     0.047353
enh70966     3   12960500   12961500      3       2  150064       2.0383     0.020759
enh70969     3   12973600   12974600      1       1  150064       1.6512      0.04935
enh70981     3   13013700   13014700      4       2  150064       1.8556     0.031755
enh70987     3   13026400   13027400      4       1  150064       1.7152     0.043158
enh70988     3   13027800   13028800      3       1  150064        2.488    0.0064226
enh70999     3   13075900   13076900      2       1  150064       2.8081    0.0024914
enh71001     3   13083800   13084800      3       2  150064       2.1508     0.015748
enh71003     3   13088100   13089100      5       1  150064       2.6757    0.0037292
enh71005     3   13111500   13112500     10       2  150064       2.0891      0.01835
enh71007     3   13128800   13129800      7       4  150064       2.1933     0.014143
enh71016     3   13420600   13421600      5       2  150064       2.2429     0.012452
enh71020     3   13505000   13506000      2       1  150064       1.6726     0.047207
enh71064     3   14337300   14338300      3       2  150064       2.2996     0.010736
enh71072     3   14418300   14419300      8       2  150064       2.3547    0.0092679
enh71095     3   14550100   14551100      5       3  150064       1.7129     0.043363
enh71096     3   14550600   14551600      3       2  150064       2.6799    0.0036824
enh71098     3   14561200   14562200      5       3  150064       2.3205     0.010158
enh71099     3   14564900   14565900      5       1  150064       1.8776     0.030216
enh71101     3   14582300   14583300      6       2  150064       2.5923    0.0047675
enh71103     3   14690400   14691400      3       1  150064       1.7636     0.038897
enh71104     3   14691800   14692800      2       1  150064       1.7422     0.040736
enh71108     3   14814800   14815800      1       1  150064       2.9181     0.001761
enh71113     3   14845100   14846100      1       1  150064       1.8796      0.03008
enh71116     3   14876200   14877200      2       1  150064       2.1771     0.014736
enh71119     3   14884400   14885400      2       1  150064       2.3491    0.0094094
enh71121     3   14890100   14891100      5       2  150064       2.2687     0.011642
enh71124     3   14911200   14912200     14       4  150064       1.9388     0.026263
enh71131     3   14962300   14963300      2       1  150064       2.6052    0.0045911
enh71143     3   15143400   15144400      3       2  150064       1.9428     0.026018
enh71195     3   16000400   16001400      3       2  150064       2.0745     0.019014
enh71197     3   16067900   16068900      5       2  150064       1.9105     0.028031
enh71215     3   16293700   16294700      2       1  150064       1.7385     0.041059
enh71220     3   16353300   16354300      3       1  150064       1.7802      0.03752
enh71227     3   16441400   16442400      6       2  150064       2.1199     0.017007
enh71229     3   16460200   16461200      4       2  150064       1.7414     0.040808
enh71251     3   16811000   16812000      4       2  150064       2.8462    0.0022123
enh71252     3   16842700   16843700      1       1  150064       2.6594     0.003914
enh71253     3   16879100   16880100      2       1  150064       2.6539    0.0039778
enh71255     3   16890800   16891800      5       3  150064       1.8073     0.035355
enh71262     3   16951400   16952400      4       2  150064       3.5827   0.00017003
enh71263     3   16958300   16959300      5       2  150064       4.1512   1.6535e-05
enh71265     3   17055800   17056800      2       1  150064        1.863     0.031228
enh71269     3   17118900   17119900      2       1  150064       2.7256    0.0032096
enh71270     3   17130500   17131500      4       2  150064       2.1466     0.015912
enh71274     3   17198600   17199600      1       1  150064       2.0579       0.0198
enh71275     3   17199900   17200900      3       2  150064       2.1612      0.01534
enh71277     3   17231800   17232800      1       1  150064       4.6319    1.812e-06
enh71278     3   17236900   17237900      2       1  150064       3.8841   5.1359e-05
enh71279     3   17465300   17466300      1       1  150064       3.9679    3.625e-05
enh71281     3   17780800   17781800      5       2  150064       4.9003   4.7839e-07
enh71282     3   17784800   17785800      4       1  150064         2.91     0.001807
enh71283     3   17794600   17795600      1       1  150064       4.6398    1.744e-06
enh71289     3   19990600   19991600      6       3  150064       2.0977     0.017964
enh71321     3   21686500   21687500      5       2  150064       1.6511     0.049358
enh71324     3   21792800   21793800      5       3  150064       1.6692     0.047534
enh71325     3   21832400   21833400      5       3  150064       1.9816     0.023761
enh71326     3   21833500   21834500      5       2  150064       2.5317    0.0056748
enh71328     3   21961200   21962200     20       3  150064       2.2828     0.011221
enh71364     3   23850600   23851600      1       1  150064       2.4976     0.006252
enh71377     3   23989000   23990000      5       2  150064        1.698     0.044755
enh71383     3   24058400   24059400      5       3  150064       2.9189    0.0017565
enh71386     3   24142000   24143000      4       2  150064       2.2029     0.013801
enh71387     3   24179100   24180100      1       1  150064       2.9301     0.001694
enh71389     3   24253900   24254900      6       3  150064       3.1199   0.00090454
enh71400     3   24546800   24547800      3       1  150064       2.5126    0.0059918
enh71401     3   24562000   24563000      3       1  150064       1.8465     0.032407
enh71421     3   25421400   25422400      3       1  150064       1.9509     0.025533
enh71441     3   25634300   25635300      1       1  150064       2.2734       0.0115
enh71447     3   25822800   25823800      2       1  150064       1.8144      0.03481
enh71505     3   29106400   29107400      3       2  150064       1.7733     0.038092
enh71529     3   29468700   29469700      3       2  150064        2.733    0.0031383
enh71532     3   29482100   29483100      8       4  150064       1.9267     0.027011
enh71533     3   29494900   29495900      4       2  150064       2.8451    0.0022197
enh71536     3   29555300   29556300      5       2  150064       1.8787     0.030142
enh71544     3   29684100   29685100      1       1  150064       2.0431      0.02052
enh71545     3   29736100   29737100      5       1  150064       2.2673     0.011686
enh71547     3   29800800   29801800      1       1  150064       3.0275     0.001233
enh71548     3   29805600   29806600      2       1  150064        2.776    0.0027518
enh71550     3   29939700   29940700      1       1  150064       2.0633      0.01954
enh71551     3   29942400   29943400      4       2  150064       1.9907     0.023259
enh71552     3   29964200   29965200      3       1  150064       3.9647   3.6751e-05
enh71553     3   30123800   30124800      6       1  150064       2.4284    0.0075824
enh71554     3   30273200   30274200      4       2  150064       1.7554     0.039599
enh71557     3   30341000   30342000      4       2  150064       2.4504     0.007134
enh71559     3   30390800   30391800      5       2  150064       1.8535     0.031905
enh71560     3   30391200   30392200      5       2  150064       2.0295     0.021205
enh71564     3   30411800   30412800      3       2  150064       3.1646   0.00077635
enh71569     3   30514800   30515800      3       2  150064       1.7238     0.042375
enh71591     3   30706400   30707400      1       1  150064       2.8953     0.001894
enh71621     3   31465100   31466100      2       1  150064       1.9217      0.02732
enh71628     3   31704800   31705800      5       2  150064       2.6198    0.0043993
enh71636     3   31935800   31936800      3       2  150064         2.16     0.015384
enh71638     3   31978100   31979100      8       3  150064       1.9357      0.02645
enh71640     3   31987700   31988700      5       2  150064       1.9903     0.023279
enh71647     3   32016100   32017100      3       1  150064       2.2546      0.01208
enh71665     3   32344900   32345900      5       2  150064       2.3861    0.0085144
enh71666     3   32352400   32353400      3       2  150064       1.6712     0.047345
enh71698     3   32835800   32836800      2       1  150064       2.0059     0.022435
enh71702     3   32891500   32892500      3       1  150064       1.8787     0.030143
enh71709     3   33413900   33414900      1       1  150064       3.0412     0.001178
enh71710     3   33468100   33469100      1       1  150064       2.5452     0.005461
enh71711     3   33470000   33471000      2       1  150064       2.8559    0.0021457
enh71713     3   33478400   33479400      3       2  150064        2.521    0.0058515
enh71714     3   33483100   33484100      6       3  150064       2.7076    0.0033882
enh71725     3   34394000   34395000      2       1  150064        2.188     0.014334
enh71726     3   34783800   34784800      4       1  150064       1.8033     0.035672
enh71729     3   35425200   35426200      3       2  150064       3.3518   0.00040147
enh71731     3   35546400   35547400      6       3  150064       1.7172     0.042974
enh71732     3   35689600   35690600      1       1  150064        1.696      0.04494
enh71734     3   35719100   35720100      3       2  150064       2.1663     0.015142
enh71740     3   36585200   36586200      5       2  150064       2.5015    0.0061836
enh71741     3   36587500   36588500      3       1  150064       2.6085    0.0045464
enh71746     3   36855400   36856400      5       3  150064       5.3635   4.0804e-08
enh71748     3   36933700   36934700      2       1  150064        2.625     0.004332
enh71749     3   36948200   36949200      1       1  150064       2.9594     0.001541
enh71751     3   36953000   36954000      2       1  150064       3.8557   5.7688e-05
enh71754     3   37011000   37012000      2       1  150064       2.8671     0.002071
enh71757     3   37031400   37032400      4       2  150064       2.6984    0.0034836
enh71758     3   37036000   37037000      2       1  150064       1.8574      0.03163
enh71759     3   37072600   37073600      6       2  150064       2.7225    0.0032396
enh71761     3   37095700   37096700      3       2  150064       2.6262    0.0043168
enh71765     3   37185700   37186700      1       1  150064       3.0267     0.001236
enh71766     3   37186700   37187700      3       1  150064       2.7523    0.0029586
enh71767     3   37204600   37205600      3       1  150064       3.0441    0.0011669
enh71768     3   37211200   37212200      2       1  150064       2.6712    0.0037795
enh71771     3   37239100   37240100      1       1  150064       2.9225     0.001736
enh71772     3   37259400   37260400      3       1  150064       2.6153    0.0044579
enh71773     3   37270200   37271200      3       2  150064       1.7485     0.040189
enh71785     3   37552600   37553600      2       1  150064       2.0508     0.020145
enh71789     3   37578500   37579500      5       1  150064       2.4954    0.0062899
enh71790     3   37581500   37582500      5       2  150064       2.4849    0.0064802
enh71791     3   37585000   37586000      1       1  150064       2.5285     0.005727
enh71792     3   37587900   37588900      4       2  150064        1.657     0.048758
enh71795     3   37602800   37603800      5       3  150064       2.0743     0.019025
enh71811     3   37681300   37682300      5       3  150064       1.8647     0.031113
enh71812     3   37687000   37688000      3       2  150064       2.4512    0.0071182
enh71813     3   37694100   37695100      4       1  150064       1.8654     0.031064
enh71815     3   37709800   37710800      1       1  150064       2.3815      0.00862
enh71816     3   37712500   37713500      3       2  150064       2.1351     0.016378
enh71820     3   37743000   37744000      2       1  150064       1.7243     0.042324
enh71824     3   37804400   37805400      1       1  150064       1.8124      0.03496
enh71838     3   37948200   37949200      5       2  150064       1.9275     0.026959
enh71839     3   37948900   37949900      3       2  150064       2.0896     0.018327
enh71840     3   37951900   37952900      4       1  150064       3.5907    0.0001649
enh71842     3   37963900   37964900      2       1  150064       3.7265   9.7082e-05
enh71843     3   37965900   37966900      5       2  150064       2.7937    0.0026054
enh71844     3   37973600   37974600      7       3  150064       3.9796   3.4522e-05
enh71845     3   37977000   37978000      3       2  150064        3.341    0.0004174
enh71854     3   38015400   38016400      2       1  150064       1.8799     0.030058
enh71879     3   38494000   38495000      3       1  150064       3.1473   0.00082402
enh71880     3   38497600   38498600      5       1  150064       3.0905   0.00099896
enh71882     3   38514000   38515000      2       1  150064       3.2491    0.0005789
enh71886     3   38584500   38585500      2       1  150064       3.1777   0.00074226
enh71894     3   39149600   39150600      8       4  150064       2.0115     0.022138
enh71926     3   40002600   40003600      2       1  150064       2.2238     0.013081
enh71927     3   40003600   40004600      3       1  150064       2.4858    0.0064629
enh71942     3   40732200   40733200      2       1  150064        1.661     0.048356
enh71943     3   40736000   40737000      1       1  150064       2.1602      0.01538
enh71944     3   40783000   40784000      2       1  150064       1.9293     0.026846
enh72025     3   42190700   42191700      1       1  150064       3.0188     0.001269
enh72026     3   42201600   42202600      2       1  150064       1.8176     0.034561
enh72027     3   42205600   42206600      2       1  150064       1.7237     0.042378
enh72028     3   42206500   42207500      3       1  150064        2.118     0.017088
enh72030     3   42217600   42218600      3       2  150064       2.5686    0.0051049
enh72031     3   42219600   42220600      6       2  150064        2.194     0.014116
enh72032     3   42221600   42222600      3       1  150064       2.7803    0.0027152
enh72033     3   42225500   42226500      4       2  150064       2.1872     0.014365
enh72034     3   42229700   42230700      5       1  150064       2.2657     0.011734
enh72035     3   42233800   42234800      6       2  150064       2.4383    0.0073782
enh72039     3   42417100   42418100      4       2  150064       2.4325    0.0074971
enh72046     3   42551500   42552500      3       2  150064       1.8089     0.035235
enh72057     3   42692400   42693400      2       1  150064       2.1973     0.013999
enh72100     3   43332700   43333700      1       1  150064       2.1077      0.01753
enh72105     3   43358500   43359500      2       1  150064       1.7782     0.037685
enh72107     3   43367800   43368800      3       2  150064       2.4438     0.007266
enh72109     3   43405300   43406300      2       1  150064       1.9222     0.027289
enh72114     3   43435300   43436300      3       2  150064       2.4605    0.0069373
enh72116     3   43455000   43456000      2       1  150064       1.8782     0.030177
enh72123     3   43737000   43738000      4       2  150064       2.3367    0.0097286
enh72124     3   43777900   43778900      1       1  150064       3.6714    0.0001206
enh72125     3   43800000   43801000      3       2  150064       1.6907     0.045452
enh72127     3   43811700   43812700      1       1  150064       1.6469      0.04979
enh72129     3   44225400   44226400      3       2  150064        2.254     0.012097
enh72130     3   44226000   44227000      6       3  150064       2.8343    0.0022962
enh72131     3   44239700   44240700      4       2  150064       2.0554      0.01992
enh72132     3   44242800   44243800      6       2  150064       2.3924    0.0083703
enh72137     3   44396800   44397800      5       2  150064        2.871    0.0020458
enh72139     3   44513000   44514000      2       1  150064       3.0276    0.0012327
enh72142     3   44597300   44598300      1       1  150064       3.0287     0.001228
enh72148     3   44727000   44728000      5       3  150064       1.6802     0.046456
enh72177     3   45154800   45155800      5       3  150064       2.4326    0.0074964
enh72182     3   45180500   45181500      6       3  150064         2.03      0.02118
enh72186     3   45219700   45220700      9       4  150064       2.0059     0.022434
enh72296     3   46648800   46649800      5       3  150064       1.6996       0.0446
enh72369     3   47436600   47437600      1       1  150064       1.6514      0.04933
enh72391     3   47931400   47932400      2       1  150064       1.8561     0.031721
enh72406     3   48131000   48132000      1       1  150064       1.7805       0.0375
enh72407     3   48160300   48161300      1       1  150064       1.8275      0.03381
enh72410     3   48185000   48186000      2       1  150064       1.7377     0.041129
enh72411     3   48192700   48193700      4       1  150064       1.8757     0.030347
enh72413     3   48273900   48274900      2       1  150064       2.8184    0.0024135
enh72418     3   48343400   48344400      4       1  150064        1.983     0.023681
enh72445     3   48661100   48662100      1       1  150064        2.289      0.01104
enh72446     3   48671000   48672000      2       1  150064       2.3372    0.0097139
enh72447     3   48674100   48675100      1       1  150064       2.2591      0.01194
enh72449     3   48724100   48725100      2       1  150064       2.5576    0.0052695
enh72450     3   48731800   48732800      3       1  150064       1.8575     0.031623
enh72452     3   48752000   48753000      1       1  150064       2.2268      0.01298
enh72455     3   48778000   48779000      2       1  150064       1.9242     0.027166
enh72462     3   48890800   48891800      1       1  150064       1.8124      0.03496
enh72487     3   49156200   49157200      2       1  150064       2.1108     0.017397
enh72491     3   49201800   49202800      1       1  150064       2.1306      0.01656
enh72498     3   49275700   49276700      5       2  150064       1.7737     0.038055
enh72499     3   49285800   49286800      3       2  150064       1.9876     0.023429
enh72507     3   49334200   49335200      4       2  150064       1.8961     0.028972
enh72509     3   49378700   49379700      3       1  150064       1.7785     0.037657
enh72510     3   49382800   49383800      4       2  150064       1.7794     0.037588
enh72515     3   49423400   49424400      5       3  150064       2.2637     0.011796
enh72516     3   49425800   49426800      1       1  150064        1.854      0.03187
enh72518     3   49437500   49438500      5       2  150064       2.2242     0.013066
enh72521     3   49458500   49459500      3       1  150064       2.1882     0.014328
enh72524     3   49465500   49466500      2       1  150064       2.3632    0.0090586
enh72525     3   49467200   49468200      1       1  150064        2.313      0.01036
enh72532     3   49535100   49536100      1       1  150064        2.107      0.01756
enh72534     3   49556500   49557500      2       1  150064       1.8477     0.032325
enh72551     3   49732200   49733200      1       1  150064       2.2998      0.01073
enh72552     3   49751400   49752400      5       2  150064       1.8611     0.031364
enh72555     3   49759500   49760500      2       1  150064       1.7308     0.041743
enh72559     3   49843400   49844400      1       1  150064       2.0166      0.02187
enh72560     3   49845200   49846200      1       1  150064       2.3799     0.008658
enh72561     3   49849300   49850300      1       1  150064       2.3804     0.008648
enh72562     3   49851500   49852500      1       1  150064       2.2098      0.01356
enh72564     3   49894200   49895200      2       1  150064       2.0486     0.020249
enh72565     3   49910300   49911300      3       2  150064       1.9178     0.027566
enh72566     3   49918700   49919700      1       1  150064       1.9222      0.02729
enh72567     3   49937900   49938900      1       1  150064       2.8215      0.00239
enh72568     3   49942700   49943700      2       1  150064       1.6838     0.046107
enh72571     3   49965200   49966200      3       2  150064       1.7315      0.04168
enh72572     3   49968000   49969000      1       1  150064       3.0538      0.00113
enh72573     3   49978400   49979400      2       1  150064        2.531    0.0056873
enh72574     3   50125400   50126400      3       1  150064       1.7618     0.039055
enh72575     3   50128000   50129000      4       2  150064       3.1826   0.00072983
enh72578     3   50162200   50163200      1       1  150064       2.7576     0.002911
enh72579     3   50174700   50175700      4       2  150064       1.7291     0.041896
enh72583     3   50202400   50203400      4       2  150064       2.1295     0.016605
enh72585     3   50209200   50210200      1       1  150064       2.8459     0.002214
enh72589     3   50249200   50250200      1       1  150064        3.317     0.000455
enh72595     3   50267500   50268500      1       1  150064       2.4402     0.007339
enh72601     3   50287700   50288700      2       1  150064       2.1402     0.016169
enh72602     3   50291100   50292100      2       1  150064       2.4292    0.0075658
enh72605     3   50300600   50301600      4       2  150064       2.6457     0.004076
enh72619     3   50361700   50362700      1       1  150064       2.1638      0.01524
enh72641     3   50480500   50481500      3       2  150064       2.4427    0.0072892
enh72645     3   50518200   50519200      2       1  150064       2.6644    0.0038561
enh72646     3   50519200   50520200      3       2  150064        1.951     0.025531
enh72649     3   50551900   50552900      1       1  150064         2.99     0.001395
enh72677     3   51393100   51394100      1       1  150064        2.173      0.01489
enh72680     3   51425000   51426000      2       1  150064       2.0497     0.020197
enh72685     3   51535500   51536500      1       1  150064       2.2004      0.01389
enh72688     3   51593400   51594400      3       1  150064       2.5281    0.0057334
enh72690     3   51655300   51656300      1       1  150064       1.7551      0.03962
enh72694     3   51707200   51708200      2       1  150064       1.8649     0.031095
enh72697     3   51721200   51722200      2       1  150064       2.1394       0.0162
enh72725     3   52138800   52139800      1       1  150064       2.1015       0.0178
enh72726     3   52143000   52144000      3       1  150064       2.0685     0.019296
enh72735     3   52217600   52218600      2       1  150064       2.7869    0.0026611
enh72739     3   52252000   52253000      1       1  150064       4.1058    2.015e-05
enh72740     3   52255800   52256800      1       1  150064       4.1248    1.855e-05
enh72741     3   52259400   52260400      1       1  150064       3.0852     0.001017
enh72743     3   52268100   52269100      5       1  150064       2.6249    0.0043343
enh72744     3   52269200   52270200      5       3  150064        4.089   2.1657e-05
enh72748     3   52287400   52288400      1       1  150064       5.6654    7.336e-09
enh72749     3   52304700   52305700      2       1  150064         4.45   4.2937e-06
enh72753     3   52319100   52320100      2       1  150064       3.1234   0.00089378
enh72756     3   52332800   52333800      2       1  150064       5.6228   9.3969e-09
enh72757     3   52340400   52341400      2       1  150064       4.0216   2.8898e-05
enh72759     3   52347500   52348500      2       1  150064       2.8812     0.001981
enh72777     3   52486800   52487800      2       1  150064       1.6686     0.047596
enh72778     3   52491000   52492000      3       1  150064       3.8496   5.9145e-05
enh72783     3   52532100   52533100      2       1  150064       2.9165    0.0017697
enh72784     3   52559600   52560600      2       1  150064       4.4057   5.2729e-06
enh72785     3   52564400   52565400      3       1  150064       3.3555   0.00039616
enh72787     3   52572100   52573100      3       1  150064       3.9099   4.6163e-05
enh72788     3   52572900   52573900      4       2  150064       4.1864   1.4171e-05
enh72791     3   52717600   52718600      2       1  150064       4.4416   4.4639e-06
enh72792     3   52721100   52722100      1       1  150064       4.9238    4.245e-07
enh72793     3   52737400   52738400      1       1  150064       4.5918    2.197e-06
enh72794     3   52741300   52742300      1       1  150064       3.4679    0.0002623
enh72795     3   52748300   52749300      1       1  150064       4.6624    1.563e-06
enh72797     3   52827600   52828600      1       1  150064       5.0554    2.147e-07
enh72798     3   52861800   52862800      4       2  150064       5.4531   2.4749e-08
enh72799     3   52865400   52866400      4       2  150064       3.4579   0.00027219
enh72800     3   52869000   52870000      2       1  150064       4.8526   6.0923e-07
enh72801     3   52871000   52872000      2       1  150064       4.5777   2.3511e-06
enh72803     3   52882400   52883400      2       1  150064       4.9173   4.3883e-07
enh72804     3   52926200   52927200      2       1  150064       1.6713     0.047331
enh72806     3   53011800   53012800      1       1  150064       3.0183     0.001271
enh72808     3   53077500   53078500      2       1  150064       4.0936   2.1237e-05
enh72809     3   53105600   53106600      2       1  150064       2.1692     0.015032
enh72814     3   53137600   53138600      1       1  150064       2.8338       0.0023
enh72820     3   53183900   53184900      2       1  150064       1.7249     0.042276
enh72828     3   53257300   53258300      4       2  150064       2.2901     0.011007
enh72829     3   53269800   53270800     10       2  150064       2.5014    0.0061859
enh72830     3   53272100   53273100      4       2  150064       2.9854    0.0014158
enh72831     3   53275800   53276800      6       2  150064       2.0251     0.021427
enh72832     3   53281400   53282400      4       2  150064       2.2884     0.011057
enh72833     3   53284500   53285500      3       2  150064       3.1891    0.0007136
enh72835     3   53290000   53291000      4       2  150064       2.6459    0.0040737
enh72836     3   53303800   53304800      1       1  150064       1.9089      0.02814
enh72837     3   53354700   53355700      1       1  150064       1.6692      0.04754
enh72838     3   53358000   53359000      2       1  150064       1.8425     0.032701
enh72839     3   53379500   53380500      1       1  150064        4.146    1.692e-05
enh72841     3   53511400   53512400      1       1  150064       3.5222     0.000214
enh72842     3   53512600   53513600      1       1  150064       3.9247    4.341e-05
enh72843     3   53532400   53533400      1       1  150064       3.5172    0.0002181
enh72845     3   53558900   53559900      1       1  150064       1.6755      0.04692
enh72863     3   53923800   53924800      1       1  150064       2.6099     0.004528
enh72901     3   55100200   55101200      5       2  150064       2.2606     0.011892
enh72905     3   55450100   55451100      2       1  150064       1.9065     0.028296
enh72908     3   55514200   55515200      1       1  150064       1.6527       0.0492
enh72922     3   55720600   55721600      1       1  150064       1.9092      0.02812
enh72929     3   56085900   56086900      1       1  150064       2.1297       0.0166
enh72930     3   56088900   56089900      2       1  150064       2.9898     0.001396
enh72931     3   56145100   56146100      4       1  150064       2.4173     0.007818
enh72957     3   56865500   56866500      9       4  150064       2.1641      0.01523
enh72958     3   56866800   56867800      5       2  150064       1.7768     0.037805
enh72959     3   56871300   56872300      3       2  150064       2.8356    0.0022869
enh72960     3   56883600   56884600      3       1  150064       1.9285     0.026897
enh72961     3   56889700   56890700      2       1  150064         1.66     0.048452
enh73074     3   58088700   58089700      4       2  150064       1.7446     0.040528
enh73079     3   58150000   58151000      2       1  150064       1.8904      0.02935
enh73080     3   58152700   58153700      2       1  150064       2.1618     0.015317
enh73081     3   58160600   58161600      5       2  150064       1.9982     0.022847
enh73082     3   58163800   58164800     10       2  150064       1.7864     0.037017
enh73083     3   58165000   58166000      2       1  150064         2.01     0.022214
enh73087     3   58184400   58185400      3       2  150064       2.2361     0.012672
enh73096     3   58273100   58274100      2       1  150064        2.578    0.0049682
enh73101     3   58320200   58321200      4       2  150064       1.7064     0.043971
enh73104     3   58337400   58338400      2       1  150064       1.8801     0.030046
enh73108     3   58369600   58370600      4       1  150064       2.1043     0.017677
enh73109     3   58373100   58374100      7       2  150064       2.2434     0.012436
enh73110     3   58377400   58378400      5       2  150064       1.9399     0.026194
enh73111     3   58399800   58400800      2       1  150064       1.8105     0.035106
enh73112     3   58405000   58406000      7       2  150064       2.2735     0.011499
enh73113     3   58417700   58418700      2       1  150064       2.2582     0.011967
enh73114     3   58420500   58421500      4       2  150064       1.6809     0.046386
enh73117     3   58456700   58457700      3       2  150064       2.0161     0.021894
enh73120     3   58479100   58480100      2       1  150064       1.9968     0.022922
enh73152     3   59437300   59438300     10       2  150064       2.0123     0.022092
enh73157     3   59630200   59631200      2       1  150064       1.6479     0.049688
enh73158     3   59639900   59640900      3       1  150064       1.8617      0.03132
enh73163     3   59749300   59750300      7       3  150064       1.7971      0.03616
enh73173     3   61225400   61226400      4       2  150064       2.1778     0.014709
enh73174     3   61237600   61238600      4       2  150064       1.7454     0.040454
enh73205     3   61833700   61834700      3       1  150064       2.2755     0.011438
enh73206     3   61857400   61858400      1       1  150064       1.9515       0.0255
enh73210     3   61902600   61903600      1       1  150064       1.8039      0.03562
enh73215     3   62085800   62086800      4       2  150064       2.4222     0.007714
enh73218     3   62129200   62130200      3       2  150064       2.1539     0.015623
enh73224     3   63850600   63851600      5       2  150064       2.7717    0.0027884
enh73225     3   63896200   63897200      4       2  150064       2.3692    0.0089141
enh73227     3   63919400   63920400      1       1  150064       2.6535     0.003983
enh73231     3   63950600   63951600      2       1  150064       2.0097     0.022229
enh73235     3   63958200   63959200      2       1  150064       1.9866     0.023486
enh73236     3   63961600   63962600      2       1  150064       2.3863    0.0085094
enh73237     3   63964900   63965900      7       4  150064       3.5901   0.00016529
enh73238     3   64007200   64008200      1       1  150064       2.6031     0.004619
enh73239     3   64015900   64016900      4       2  150064       1.6919     0.045328
enh73240     3   64053100   64054100      1       1  150064       2.2004      0.01389
enh73241     3   64059200   64060200      5       2  150064       1.8723     0.030585
enh73245     3   64107400   64108400      8       3  150064       2.3656     0.009001
enh73250     3   64135900   64136900      5       3  150064       2.9951     0.001372
enh73251     3   64143100   64144100      2       1  150064       1.6638     0.048073
enh73253     3   64148000   64149000      3       1  150064       1.8322     0.033461
enh73254     3   64173500   64174500      3       1  150064        2.646    0.0040728
enh73255     3   64176100   64177100      7       3  150064       2.2291     0.012905
enh73258     3   64196100   64197100      2       1  150064       1.6875     0.045755
enh73260     3   64200600   64201600      3       2  150064       2.6393    0.0041541
enh73261     3   64201300   64202300      5       3  150064       2.6926    0.0035452
enh73263     3   64204600   64205600      4       2  150064       1.7033      0.04426
enh73265     3   64212200   64213200      3       2  150064       2.4025    0.0081425
enh73266     3   64224800   64225800      4       2  150064       2.4588    0.0069698
enh73282     3   64354000   64355000      4       2  150064       2.0589     0.019751
enh73299     3   64628000   64629000      2       1  150064       1.7028     0.044302
enh73309     3   64794200   64795200      5       3  150064       1.9719     0.024308
enh73349     3   65604900   65605900      4       2  150064       2.0677     0.019333
enh73359     3   65869200   65870200      9       2  150064       1.8502     0.032144
enh73433     3   66531500   66532500      1       1  150064       1.7962      0.03623
enh73462     3   66797600   66798600      3       2  150064       1.8291      0.03369
enh73471     3   67068600   67069600      3       2  150064       1.8182      0.03452
enh73474     3   67697600   67698600      3       1  150064       2.0442     0.020466
enh73475     3   67703400   67704400      4       1  150064       2.1382     0.016251
enh73496     3   69223800   69224800      1       1  150064        1.761      0.03912
enh73503     3   69297400   69298400      3       2  150064       2.5685    0.0051066
enh73505     3   69355600   69356600      5       3  150064       1.9529     0.025413
enh73509     3   69413000   69414000      9       2  150064       2.5659    0.0051455
enh73510     3   69417200   69418200     11       1  150064       2.9979    0.0013593
enh73511     3   69419000   69420000      4       2  150064       3.1044   0.00095318
enh73512     3   69458200   69459200      4       2  150064       1.7043     0.044161
enh73517     3   69628400   69629400      4       2  150064       1.7068     0.043925
enh73521     3   69795100   69796100      4       1  150064       2.8802    0.0019871
enh73522     3   69797000   69798000      3       1  150064       3.3623   0.00038646
enh73526     3   69840600   69841600      2       1  150064       3.6867   0.00011358
enh73527     3   69868700   69869700      8       2  150064        3.401   0.00033565
enh73528     3   69887600   69888600      6       2  150064       3.1568   0.00079769
enh73543     3   71033000   71034000      1       1  150064       1.8091      0.03522
enh73554     3   71105500   71106500      2       1  150064       1.7902     0.036712
enh73559     3   71126000   71127000      2       1  150064        2.893    0.0019082
enh73560     3   71127800   71128800      4       1  150064       1.8485     0.032265
enh73562     3   71157600   71158600      3       2  150064       1.9673     0.024572
enh73563     3   71161500   71162500      3       2  150064       3.5233   0.00021307
enh73564     3   71166700   71167700      1       1  150064       3.1354    0.0008581
enh73565     3   71175500   71176500      5       2  150064       2.1267     0.016723
enh73566     3   71177000   71178000      1       1  150064       2.9911      0.00139
enh73567     3   71180800   71181800      1       1  150064       1.7229      0.04245
enh73568     3   71183300   71184300      1       1  150064       1.6936      0.04517
enh73578     3   71288700   71289700      2       1  150064       3.6057   0.00015566
enh73579     3   71294500   71295500      3       1  150064       1.9355     0.026462
enh73584     3   71355000   71356000      2       1  150064       2.3747    0.0087808
enh73585     3   71359400   71360400      3       1  150064       3.1417   0.00083982
enh73586     3   71364800   71365800      3       1  150064       1.7128     0.043375
enh73587     3   71366600   71367600      1       1  150064       1.8233      0.03413
enh73593     3   71472100   71473100      3       2  150064        2.349    0.0094126
enh73595     3   71481100   71482100      4       2  150064       2.2854     0.011144
enh73598     3   71545600   71546600      5       1  150064       2.6258     0.004322
enh73600     3   71564500   71565500      2       1  150064       4.1978   1.3478e-05
enh73601     3   71570800   71571800      4       1  150064       4.4782   3.7636e-06
enh73602     3   71580000   71581000      1       1  150064       1.7832      0.03728
enh73603     3   71586000   71587000      3       2  150064       3.5472   0.00019469
enh73605     3   71592100   71593100      1       1  150064       3.4803    0.0002504
enh73606     3   71594800   71595800      3       1  150064       3.1147   0.00092072
enh73637     3   72235200   72236200      5       2  150064       2.0673     0.019352
enh73650     3   72345500   72346500      5       3  150064       2.3868    0.0084989
enh73651     3   72347700   72348700      4       2  150064       2.2237     0.013086
enh73657     3   72378300   72379300      2       1  150064       2.3925    0.0083672
enh73670     3   72531200   72532200      4       1  150064       1.9651     0.024701
enh73674     3   72571700   72572700      3       2  150064       2.2035     0.013779
enh73701     3   73044800   73045800      2       1  150064       2.0258     0.021392
enh73759     3   73668700   73669700      6       2  150064       1.8045     0.035573
enh73760     3   73675300   73676300      1       1  150064       2.1507      0.01575
enh73770     3   73795000   73796000      1       1  150064        2.582     0.004911
enh73819     3   84954300   84955300      2       1  150064       2.3734    0.0088121
enh73841     3   89155800   89156800      3       2  150064       1.9893     0.023333
enh73863     3   97484000   97485000      1       1  150064       2.5832     0.004895
enh73866     3   97620400   97621400      2       1  150064       1.6937      0.04516
enh73877     3   98411600   98412600      1       1  150064       2.4857     0.006465
enh73897     3   99396400   99397400      2       1  150064       2.1311     0.016538
enh73920     3   99675900   99676900      2       1  150064       1.8107     0.035095
enh74020     3  101797200  101798200      5       2  150064       1.7521     0.039878
enh74036     3  105072900  105073900     10       3  150064       1.8993     0.028762
enh74037     3  105088900  105089900      1       1  150064       2.4325     0.007497
enh74040     3  105520700  105521700      4       2  150064        1.708     0.043815
enh74041     3  105542100  105543100      1       1  150064       1.7223      0.04251
enh74045     3  105583900  105584900      4       2  150064       2.1044     0.017672
enh74049     3  105648200  105649200      3       2  150064       2.3897     0.008432
enh74050     3  105656900  105657900      2       1  150064       1.8676     0.030909
enh74080     3  106982200  106983200      4       2  150064       1.9792     0.023894
enh74086     3  107322900  107323900      2       1  150064       1.6703     0.047434
enh74087     3  107380400  107381400      1       1  150064       2.2708      0.01158
enh74102     3  107725300  107726300      4       2  150064       1.8803     0.030034
enh74104     3  107806900  107807900      4       2  150064       2.1767     0.014752
enh74105     3  107810900  107811900      3       2  150064       2.6597    0.0039109
enh74106     3  107843700  107844700      3       2  150064       2.8475    0.0022029
enh74109     3  107939000  107940000      4       1  150064       3.0559    0.0011218
enh74110     3  107942200  107943200      2       1  150064       2.5167    0.0059228
enh74126     3  111034500  111035500      3       2  150064       2.1888     0.014304
enh74156     3  111654400  111655400      4       2  150064       1.7472     0.040303
enh74233     3  112912600  112913600      2       1  150064       1.9134     0.027848
enh74244     3  112971000  112972000      1       1  150064       1.8656      0.03105
enh74246     3  112976900  112977900      8       3  150064       1.8752     0.030385
enh74269     3  113467300  113468300      2       1  150064       2.1893     0.014287
enh74281     3  114094700  114095700      2       1  150064       1.6744     0.047028
enh74289     3  114170400  114171400      1       1  150064       4.4478    4.337e-06
enh74290     3  114173900  114174900      1       1  150064       3.2368    0.0006044
enh74293     3  114345200  114346200      1       1  150064       1.7002      0.04455
enh74295     3  114378600  114379600      4       2  150064       2.0923     0.018207
enh74317     3  115269000  115270000      1       1  150064       1.8814      0.02996
enh74325     3  115973000  115974000      2       1  150064       2.0444     0.020456
enh74398     3  120069200  120070200      1       1  150064       1.7053      0.04407
enh74419     3  120215400  120216400      2       1  150064       1.7165     0.043037
enh74422     3  120273800  120274800      2       1  150064         1.74     0.040928
enh74425     3  120286200  120287200      5       3  150064       2.6967    0.0035017
enh74426     3  120316200  120317200      9       3  150064       2.5555    0.0053016
enh74444     3  121713900  121714900      3       1  150064        2.163     0.015272
enh74445     3  121716000  121717000      3       2  150064        2.659    0.0039186
enh74446     3  121717100  121718100      2       1  150064       2.1789     0.014668
enh74463     3  122473500  122474500      2       1  150064       1.6602     0.048442
enh74465     3  122486400  122487400      5       2  150064       1.9829     0.023687
enh74469     3  122608900  122609900      2       1  150064       2.9809    0.0014368
enh74470     3  122612700  122613700      4       2  150064        3.171   0.00075949
enh74471     3  122648300  122649300     10       2  150064       2.1942     0.014112
enh74491     3  122789000  122790000      4       1  150064       2.8865     0.001948
enh74500     3  122857300  122858300      1       1  150064       1.8921      0.02924
enh74514     3  123138200  123139200      3       2  150064       2.0197      0.02171
enh74523     3  123324200  123325200      3       2  150064       1.7576     0.039407
enh74524     3  123339600  123340600      2       1  150064       1.8527     0.031962
enh74570     3  123893500  123894500      3       1  150064       1.7122      0.04343
enh74572     3  123953200  123954200      1       1  150064         2.11      0.01743
enh74573     3  123967600  123968600      4       2  150064       3.1128   0.00092672
enh74575     3  123978800  123979800      6       2  150064       3.9357   4.1477e-05
enh74576     3  123985100  123986100      4       2  150064       4.2001    1.334e-05
enh74577     3  123991400  123992400      3       2  150064       2.9628    0.0015243
enh74578     3  123995100  123996100      3       1  150064       3.9678    3.627e-05
enh74581     3  124070300  124071300      4       2  150064       3.4943   0.00023761
enh74582     3  124078800  124079800      3       1  150064       4.1314   1.8027e-05
enh74583     3  124082700  124083700      3       2  150064       3.3314   0.00043202
enh74585     3  124277200  124278200      3       1  150064       2.8608    0.0021129
enh74617     3  124545600  124546600      4       1  150064       1.9968     0.022925
enh74622     3  124576800  124577800      9       3  150064       1.8313     0.033524
enh74623     3  124577700  124578700      3       2  150064       2.3357    0.0097542
enh74624     3  124595000  124596000      4       2  150064       1.7681     0.038524
enh74626     3  124602300  124603300      7       2  150064       2.1001     0.017862
enh74627     3  124603400  124604400      3       1  150064       1.9888     0.023363
enh74634     3  124693400  124694400      9       1  150064       1.7674      0.03858
enh74641     3  124724300  124725300      3       2  150064       2.0054     0.022459
enh74649     3  124769800  124770800      5       2  150064        1.756     0.039542
enh74654     3  124838100  124839100      3       2  150064       3.1386   0.00084871
enh74662     3  124874200  124875200      9       4  150064       2.0717     0.019148
enh74665     3  124887200  124888200      5       2  150064       2.2989     0.010754
enh74666     3  124894200  124895200      7       4  150064       2.0583     0.019782
enh74668     3  124913500  124914500      3       2  150064       1.7976     0.036122
enh74678     3  125237000  125238000      6       3  150064       1.7114     0.043499
enh74681     3  125315000  125316000      5       3  150064       1.9109     0.028007
enh74732     3  126644500  126645500      8       2  150064       1.8845     0.029747
enh74770     3  127389900  127390900      1       1  150064        1.789      0.03681
enh74826     3  127897800  127898800      3       2  150064       3.9156   4.5091e-05
enh74827     3  127913400  127914400      3       1  150064        3.536    0.0002031
enh74828     3  127924400  127925400      1       1  150064       3.6905    0.0001119
enh74829     3  127934900  127935900      4       2  150064       4.2966    8.671e-06
enh74830     3  127936200  127937200      2       1  150064       3.7885   7.5779e-05
enh74831     3  127937300  127938300      5       2  150064       4.1399   1.7371e-05
enh74832     3  127946800  127947800      2       1  150064        3.176   0.00074663
enh74843     3  128059100  128060100      2       1  150064       3.0413    0.0011779
enh74845     3  128067400  128068400      2       1  150064       1.8786     0.030149
enh74846     3  128072900  128073900      2       1  150064       2.8082    0.0024906
enh74854     3  128121600  128122600      3       2  150064       2.7884    0.0026484
enh74893     3  128740400  128741400      2       1  150064        2.137     0.016299
enh74902     3  128805600  128806600      1       1  150064       2.0976      0.01797
enh74905     3  128841600  128842600      2       1  150064       1.7523      0.03986
enh74906     3  128877800  128878800      2       1  150064       1.6767     0.046798
enh74916     3  128930200  128931200      1       1  150064        2.084      0.01858
enh74919     3  128950200  128951200      1       1  150064       2.8747     0.002022
enh74921     3  128996200  128997200      3       2  150064        3.131   0.00087118
enh74922     3  128998700  128999700      1       1  150064       3.4818     0.000249
enh74923     3  129023200  129024200      1       1  150064       3.6939    0.0001104
enh74926     3  129031800  129032800      1       1  150064       3.4849    0.0002462
enh74929     3  129068000  129069000      2       1  150064       2.3862     0.008511
enh74947     3  129209000  129210000      3       1  150064       1.7024     0.044341
enh74960     3  129296100  129297100      3       2  150064       1.8092     0.035211
enh74963     3  129317200  129318200      4       2  150064       1.8621     0.031294
enh74965     3  129329000  129330000      7       2  150064       1.9599     0.025004
enh74966     3  129338600  129339600      6       1  150064       1.7112     0.043519
enh74975     3  129511900  129512900      1       1  150064         1.87      0.03074
enh75019     3  130746000  130747000      3       2  150064       1.8342     0.033309
enh75048     3  132930200  132931200      1       1  150064       3.1812    0.0007333
enh75049     3  132986800  132987800      6       2  150064       2.8375    0.0022737
enh75051     3  133015000  133016000      3       2  150064       2.5373    0.0055851
enh75053     3  133094900  133095900      4       2  150064       2.0136     0.022025
enh75089     3  133686800  133687800      4       2  150064        3.187    0.0007189
enh75090     3  133698400  133699400      1       1  150064       2.7828     0.002695
enh75166     3  135284800  135285800     12       3  150064       3.2725   0.00053304
enh75168     3  135648500  135649500      2       1  150064       3.8122   6.8876e-05
enh75169     3  135663400  135664400      2       1  150064       3.6769   0.00011802
enh75170     3  135683200  135684200      1       1  150064       2.5892      0.00481
enh75171     3  135686600  135687600      2       1  150064       3.6211   0.00014665
enh75172     3  135692900  135693900      1       1  150064       3.8187    6.709e-05
enh75173     3  135707600  135708600      3       1  150064       3.5913   0.00016452
enh75175     3  135889800  135890800      1       1  150064       2.2668       0.0117
enh75178     3  135916400  135917400      2       1  150064       2.8409    0.0022496
enh75180     3  135996200  135997200      2       1  150064       5.2197   8.9602e-08
enh75182     3  136068900  136069900      4       2  150064       3.9783   3.4701e-05
enh75184     3  136467800  136468800      3       2  150064       3.8258    6.517e-05
enh75185     3  136472500  136473500      3       2  150064       3.2031   0.00067987
enh75186     3  136502200  136503200      1       1  150064       3.1101     0.000935
enh75187     3  136505300  136506300      2       1  150064        3.281   0.00051724
enh75188     3  136520900  136521900      2       1  150064       2.3337    0.0098062
enh75189     3  136557200  136558200      2       1  150064       2.0929     0.018179
enh75190     3  136578900  136579900      1       1  150064       3.0474     0.001154
enh75191     3  136582200  136583200      3       1  150064       2.8193    0.0024062
enh75192     3  136612500  136613500      1       1  150064       3.0285     0.001229
enh75193     3  136625000  136626000      4       1  150064       2.5245    0.0057926
enh75194     3  136648900  136649900      2       1  150064       2.9002    0.0018647
enh75195     3  136661400  136662400      2       1  150064       2.4908    0.0063731
enh75196     3  136703300  136704300      4       1  150064       3.8156   6.7914e-05
enh75215     3  137904800  137905800      2       1  150064       1.9238     0.027192
enh75218     3  138057200  138058200      4       1  150064       1.8589     0.031519
enh75220     3  138070500  138071500      2       1  150064       1.8739     0.030472
enh75231     3  138131600  138132600      1       1  150064       1.7416      0.04079
enh75245     3  138563800  138564800      1       1  150064       1.8789      0.03013
enh75246     3  138568200  138569200      2       1  150064       1.9324     0.026657
enh75250     3  138594400  138595400      2       1  150064       1.6938     0.045156
enh75281     3  139726800  139727800      8       3  150064       2.8856    0.0019536
enh75291     3  140438600  140439600      6       1  150064       2.8913     0.001918
enh75303     3  140794500  140795500      3       1  150064       1.9477     0.025724
enh75308     3  140822900  140823900      1       1  150064       3.5491    0.0001933
enh75313     3  140871500  140872500      2       1  150064       2.0912     0.018255
enh75387     3  142706300  142707300      3       2  150064        1.845     0.032515
enh75388     3  142721600  142722600      2       1  150064       2.4692    0.0067709
enh75389     3  142840800  142841800      1       1  150064       1.7389      0.04103
enh75402     3  143021500  143022500      5       3  150064       1.7472     0.040303
enh75403     3  143028400  143029400      6       4  150064       2.0558     0.019899
enh75404     3  143032700  143033700      4       2  150064       1.8563     0.031708
enh75406     3  143049800  143050800      4       2  150064       1.6506     0.049412
enh75407     3  143070400  143071400      4       2  150064       1.6941     0.045125
enh75416     3  143512400  143513400      1       1  150064       2.0107      0.02218
enh75417     3  143527700  143528700      1       1  150064       1.8626      0.03126
enh75451     3  147016400  147017400      2       1  150064       1.8204     0.034351
enh75463     3  148545200  148546200      5       2  150064        3.055    0.0011251
enh75524     3  149298300  149299300      1       1  150064       1.7712      0.03826
enh75556     3  149778800  149779800      2       1  150064       1.7117     0.043479
enh75672     3  152026000  152027000      1       1  150064       1.9048       0.0284
enh75673     3  152034800  152035800      2       1  150064       1.7455     0.040452
enh75683     3  152120800  152121800      1       1  150064       2.1297       0.0166
enh75689     3  152389600  152390600      7       3  150064       1.9506     0.025555
enh75690     3  152494800  152495800      6       3  150064       2.6679    0.0038159
enh75691     3  152497100  152498100      2       1  150064       1.8089      0.03523
enh75692     3  152551600  152552600      3       1  150064       2.8442    0.0022259
enh75714     3  153941900  153942900      2       1  150064       1.6774     0.046735
enh75715     3  153962400  153963400      2       1  150064       4.1281   1.8287e-05
enh75729     3  155085200  155086200      2       1  150064       2.0638     0.019521
enh75736     3  155422200  155423200      3       2  150064       2.6168    0.0044378
enh75737     3  155431800  155432800      3       2  150064       1.7073     0.043885
enh75738     3  155455200  155456200      1       1  150064        2.304      0.01061
enh75759     3  156142400  156143400      1       1  150064       1.6458       0.0499
enh75762     3  156209800  156210800      3       2  150064       1.7954     0.036295
enh75770     3  156395100  156396100      2       1  150064       1.8562      0.03171
enh75784     3  156794900  156795900      5       1  150064       2.0288     0.021238
enh75789     3  156817900  156818900      2       1  150064       2.2336     0.012756
enh75812     3  157181600  157182600      1       1  150064       1.6731      0.04715
enh75868     3  159554500  159555500      2       1  150064       1.6544     0.049027
enh75888     3  159815800  159816800      1       1  150064       2.3051      0.01058
enh75889     3  159824800  159825800      5       2  150064       1.7661      0.03869
enh75900     3  160396500  160397500      3       2  150064       1.8712     0.030659
enh75903     3  160519100  160520100      3       1  150064       2.0256     0.021403
enh75905     3  160527400  160528400      4       1  150064       1.9966     0.022933
enh75906     3  160587500  160588500      5       2  150064       2.6066    0.0045717
enh75907     3  160603600  160604600      4       2  150064       2.2924     0.010942
enh75910     3  160821400  160822400      2       1  150064       2.4988    0.0062306
enh75912     3  160940900  160941900      2       1  150064       2.5511    0.0053689
enh75913     3  161133600  161134600      2       1  150064       2.0542      0.01998
enh75915     3  161632800  161633800      4       2  150064       3.3391   0.00042029
enh75916     3  161657700  161658700      3       2  150064       3.8084   6.9938e-05
enh75918     3  161747400  161748400      2       1  150064       4.0899   2.1577e-05
enh75919     3  161935400  161936400      5       2  150064       2.8452    0.0022192
enh75931     3  167531700  167532700      1       1  150064       1.9569      0.02518
enh75932     3  167579800  167580800      6       3  150064       3.0139    0.0012897
enh75934     3  167587900  167588900      1       1  150064       2.5758        0.005
enh75936     3  167594300  167595300      3       2  150064        1.731      0.04173
enh75945     3  167810400  167811400      3       2  150064       1.8521     0.032008
enh75946     3  167814200  167815200      2       1  150064       1.9648     0.024721
enh75947     3  167838800  167839800      1       1  150064       1.8286      0.03373
enh75958     3  169016600  169017600      6       3  150064       2.0504     0.020161
enh75962     3  169107400  169108400      2       1  150064       2.2091     0.013583
enh75968     3  169416900  169417900      2       1  150064       2.2414     0.012499
enh75971     3  169491800  169492800      1       1  150064       2.6075      0.00456
enh75976     3  169719800  169720800      3       1  150064       2.2959      0.01084
enh75979     3  169763200  169764200      1       1  150064       2.0343      0.02096
enh75980     3  169767000  169768000      2       1  150064        1.753     0.039804
enh76005     3  170584800  170585800      2       1  150064       2.1509     0.015742
enh76014     3  170744100  170745100      4       2  150064       2.4427     0.007289
enh76019     3  170885500  170886500      3       1  150064       1.6556     0.048905
enh76023     3  170893800  170894800      5       2  150064       1.7852     0.037112
enh76051     3  171174300  171175300      1       1  150064       1.9072      0.02825
enh76065     3  171449300  171450300      5       1  150064       1.6728     0.047186
enh76067     3  171466100  171467100      1       1  150064       1.8479      0.03231
enh76068     3  171472700  171473700      4       2  150064       1.6521     0.049262
enh76073     3  171520100  171521100      3       2  150064       2.0048     0.022493
enh76074     3  171521900  171522900      8       3  150064        2.046      0.02038
enh76178     3  172297800  172298800      4       2  150064       1.7558     0.039562
enh76181     3  172312300  172313300      7       2  150064       2.7684    0.0028162
enh76191     3  172426600  172427600      1       1  150064       2.6366     0.004187
enh76196     3  173112200  173113200      7       3  150064       2.2723     0.011533
enh76202     3  174160000  174161000      1       1  150064       1.8057      0.03548
enh76208     3  175148600  175149600      1       1  150064        2.998     0.001359
enh76209     3  175149800  175150800      1       1  150064       3.3597    0.0003901
enh76218     3  176638000  176639000      7       2  150064       2.2051     0.013722
enh76222     3  176758800  176759800      1       1  150064        2.666     0.003838
enh76223     3  176768800  176769800      3       1  150064       2.7462    0.0030147
enh76227     3  176806600  176807600      4       2  150064        1.838     0.033032
enh76229     3  176851700  176852700      4       2  150064       2.1332     0.016454
enh76230     3  176853700  176854700      4       2  150064       2.1154     0.017198
enh76232     3  176867600  176868600      7       4  150064       1.9111     0.027997
enh76243     3  177001900  177002900      1       1  150064       1.9435      0.02598
enh76283     3  177332700  177333700      4       2  150064       2.7936    0.0026061
enh76312     3  177888300  177889300      2       1  150064       2.1739     0.014856
enh76313     3  177899900  177900900      3       2  150064       1.6712      0.04734
enh76316     3  178037500  178038500      5       2  150064       2.5436    0.0054851
enh76324     3  178243600  178244600      4       2  150064       1.7564     0.039513
enh76376     3  180651200  180652200      4       2  150064       5.8488   2.4754e-09
enh76388     3  182456300  182457300      7       3  150064       1.9043     0.028435
enh76392     3  182613000  182614000      3       1  150064       2.0294     0.021208
enh76394     3  182642800  182643800      3       1  150064       2.5998    0.0046634
enh76398     3  182698800  182699800      1       1  150064       1.6873      0.04577
enh76401     3  182903000  182904000      2       1  150064       2.0109     0.022167
enh76435     3  183304500  183305500      2       1  150064        2.107     0.017557
enh76446     3  183544000  183545000      3       1  150064        1.871     0.030674
enh76448     3  183600300  183601300      4       2  150064       1.9349       0.0265
enh76449     3  183602800  183603800      7       3  150064       1.8104     0.035115
enh76469     3  184002300  184003300      2       1  150064       1.6502     0.049454
enh76513     3  184390500  184391500      4       2  150064       1.7427     0.040694
enh76514     3  184396100  184397100      2       1  150064       1.7178     0.042921
enh76529     3  184473300  184474300      3       2  150064        2.016       0.0219
enh76539     3  184533000  184534000      3       1  150064       1.6878     0.045722
enh76542     3  184539600  184540600      2       1  150064       1.7193     0.042783
enh76549     3  184871400  184872400      1       1  150064       2.1402      0.01617
enh76572     3  185411400  185412400      2       1  150064       2.2588     0.011948
enh76573     3  185419800  185420800      1       1  150064       1.8946      0.02907
enh76575     3  185426700  185427700      1       1  150064       2.6721     0.003769
enh76579     3  185441800  185442800      3       1  150064       2.9056     0.001833
enh76580     3  185446100  185447100      3       2  150064       2.2944     0.010883
enh76585     3  185456900  185457900      3       2  150064       1.8372     0.033087
enh76594     3  185514300  185515300      3       1  150064       2.1154     0.017198
enh76611     3  185808300  185809300      2       1  150064       2.1716     0.014942
enh76612     3  185813800  185814800      2       1  150064       2.3921    0.0083766
enh76615     3  185824200  185825200      3       1  150064       1.8072     0.035364
enh76627     3  186005900  186006900      6       2  150064       2.9447    0.0016165
enh76644     3  186504800  186505800      1       1  150064       2.3562     0.009231
enh76670     3  186904300  186905300      2       1  150064       1.8023     0.035749
enh76681     3  187453100  187454100      4       2  150064       1.8605     0.031411
enh76707     3  187875300  187876300      5       3  150064       1.8275     0.033815
enh76708     3  187877000  187878000      7       4  150064       1.9113     0.027981
enh76709     3  187889200  187890200      4       2  150064        3.141   0.00084172
enh76716     3  187913800  187914800      3       2  150064       1.8591     0.031507
enh76756     3  188150600  188151600      2       1  150064       1.7346     0.041407
enh76758     3  188194500  188195500      2       1  150064       2.9073    0.0018226
enh76784     3  188550100  188551100      2       1  150064       1.6838     0.046108
enh76788     3  188618500  188619500      3       2  150064       2.0885     0.018377
enh76813     3  189174800  189175800      1       1  150064       2.4817     0.006538
enh76822     3  189712800  189713800      4       2  150064       1.8734     0.030509
enh76826     3  189726200  189727200      3       1  150064        1.654     0.049062
enh76827     3  189729900  189730900      4       2  150064       1.8682     0.030864
enh76828     3  189731900  189732900      1       1  150064       2.9156     0.001775
enh76829     3  189734700  189735700      3       1  150064       2.4215    0.0077289
enh76864     3  192550900  192551900      2       1  150064       1.9299      0.02681
enh76866     3  192559200  192560200      1       1  150064       1.6959      0.04495
enh76893     3  193498900  193499900      2       1  150064       2.2104      0.01354
enh76894     3  193506200  193507200      8       3  150064       1.9452     0.025873
enh76927     3  193789500  193790500      2       1  150064       2.0231     0.021531
enh76929     3  193795700  193796700      5       2  150064       1.9871     0.023453
enh76930     3  193799400  193800400      3       1  150064       2.7274    0.0031917
enh76933     3  193810500  193811500     11       3  150064       1.6543     0.049037
enh76945     3  193865900  193866900      8       2  150064       2.6038    0.0046097
enh77009     3  194461600  194462600      3       2  150064       1.8006     0.035882
enh77094     3  195271900  195272900      2       1  150064       1.8003     0.035906
enh77163     3  195923100  195924100      5       3  150064       2.0621     0.019598
enh77165     3  195929000  195930000      8       3  150064       2.9195    0.0017532
enh77166     3  195945400  195946400      3       2  150064       2.5484    0.0054108
enh77167     3  195946500  195947500      3       2  150064       2.0706     0.019196
enh77170     3  196006500  196007500      4       1  150064       1.7714     0.038249
enh77172     3  196010200  196011200      1       1  150064       1.8952      0.02903
enh77173     3  196011700  196012700      2       1  150064       2.7924     0.002616
enh77174     3  196015200  196016200      6       2  150064        2.365    0.0090155
enh77176     3  196045400  196046400      3       2  150064       2.7881     0.002651
enh77177     3  196050600  196051600      5       2  150064       1.6958     0.044964
enh77178     3  196149300  196150300      2       1  150064       2.3914    0.0083912
enh77180     3  196156800  196157800      3       2  150064       1.8914     0.029284
enh77181     3  196160000  196161000      2       1  150064       3.1878   0.00071689
enh77204     3  196465800  196466800      4       2  150064       1.7618     0.039056
enh77208     3  196519600  196520600      3       2  150064       2.7879    0.0026521
enh77249     3  197183800  197184800      3       2  150064       1.9565     0.025205
enh77250     3  197191800  197192800      5       2  150064       2.5639    0.0051745
enh77255     3  197221900  197222900      7       3  150064        3.194   0.00070161
enh77262     3  197248200  197249200      5       2  150064       1.6626     0.048195
enh77263     3  197268100  197269100      4       2  150064       1.8659     0.031024
enh77292     4     659200     660200      4       2  150064       2.2508     0.012198
enh77293     4     666400     667400      3       2  150064        2.863    0.0020979
enh77294     4     671000     672000      2       1  150064       3.1297   0.00087485
enh77297     4     683500     684500      5       2  150064       2.4845    0.0064868
enh77299     4     698400     699400      8       3  150064       1.7181     0.042889
enh77300     4     701800     702800      4       2  150064       2.6272    0.0043042
enh77301     4     711500     712500      2       1  150064       1.7793     0.037599
enh77302     4     714700     715700      2       1  150064       2.0964     0.018022
enh77303     4     716600     717600      2       1  150064       2.0027     0.022603
enh77306     4     723200     724200      4       2  150064       2.8246    0.0023668
enh77308     4     745000     746000      3       1  150064       3.3006   0.00048245
enh77311     4     766500     767500      6       3  150064       2.3949     0.008313
enh77334     4    1160200    1161200      4       2  150064       1.7705     0.038321
enh77339     4    1191600    1192600      5       3  150064       2.0235     0.021512
enh77343     4    1210300    1211300      2       1  150064       2.0517     0.020101
enh77344     4    1212000    1213000      4       2  150064       3.2749   0.00052852
enh77355     4    1338500    1339500      4       1  150064       2.2306     0.012855
enh77357     4    1345200    1346200      6       3  150064       2.5424    0.0055042
enh77381     4    1811200    1812200      1       1  150064       2.5366     0.005596
enh77395     4    1994500    1995500      2       1  150064       2.4042    0.0081041
enh77410     4    2270500    2271500      3       1  150064        2.489    0.0064059
enh77479     4    2960000    2961000      1       1  150064        1.876      0.03033
enh77516     4    3343500    3344500      3       2  150064       1.9386     0.026278
enh77532     4    3522300    3523300      4       2  150064       1.8088     0.035238
enh77548     4    4414300    4415300      1       1  150064       3.0195     0.001266
enh77549     4    4428800    4429800      5       2  150064       1.6525     0.049212
enh77550     4    4482300    4483300      4       2  150064       2.5993    0.0046702
enh77551     4    4541800    4542800      3       2  150064       2.5175    0.0059092
enh77555     4    4616800    4617800      2       1  150064       1.6676     0.047697
enh77575     4    5167100    5168100      6       2  150064       1.9326      0.02664
enh77581     4    5708200    5709200      5       3  150064       2.2642     0.011779
enh77584     4    5749000    5750000     12       4  150064       1.9679     0.024541
enh77629     4    6942600    6943600      4       2  150064       2.9523     0.001577
enh77631     4    6953400    6954400      1       1  150064       1.9286      0.02689
enh77664     4    7136500    7137500      8       3  150064       2.1365     0.016321
enh77689     4    7334600    7335600      9       3  150064       2.2939     0.010897
enh77711     4    7712300    7713300      4       2  150064       2.1563     0.015531
enh77712     4    7745300    7746300      3       2  150064       3.3344   0.00042748
enh77713     4    7752000    7753000      5       2  150064       3.2866   0.00050704
enh77722     4    7807600    7808600      5       2  150064       1.8554     0.031771
enh77724     4    7811600    7812600      5       3  150064       2.4405    0.0073325
enh77829     4    8403100    8404100      4       1  150064       1.9947     0.023035
enh77832     4    8428400    8429400      3       2  150064       2.0252     0.021422
enh77833     4    8430400    8431400      3       1  150064         1.77     0.038365
enh77836     4    8439200    8440200      3       2  150064       1.6647     0.047987
enh77837     4    8440500    8441500      5       3  150064       2.1675     0.015099
enh77839     4    8452900    8453900      3       1  150064       2.2274     0.012959
enh77842     4    8517700    8518700      2       1  150064       1.9601     0.024992
enh77856     4    9881900    9882900      4       1  150064       1.6761     0.046862
enh77864     4   10033800   10034800      2       1  150064       1.7062     0.043989
enh77868     4   10091800   10092800      3       2  150064       2.0655     0.019437
enh77874     4   10109600   10110600      1       1  150064       2.0615      0.01963
enh77879     4   10131500   10132500      6       4  150064       1.8275     0.033811
enh77899     4   13627300   13628300      2       1  150064       1.7364     0.041251
enh77902     4   13842000   13843000      1       1  150064       2.1786      0.01468
enh77918     4   14879000   14880000      5       2  150064       1.6716     0.047306
enh77943     4   15538300   15539300      3       2  150064       1.7003     0.044536
enh77945     4   15652700   15653700      1       1  150064       1.7645      0.03882
enh77956     4   15718200   15719200      3       1  150064       1.8595     0.031481
enh77985     4   16207700   16208700      7       3  150064       2.0126      0.02208
enh77986     4   16208200   16209200     11       4  150064       2.1296       0.0166
enh77991     4   16385800   16386800      9       4  150064       3.3689   0.00037731
enh77992     4   16440900   16441900      2       1  150064       1.6732     0.047144
enh77998     4   16599600   16600600      2       1  150064       2.2956     0.010849
enh77999     4   16609200   16610200      3       2  150064         1.78     0.037538
enh78001     4   16660000   16661000      1       1  150064       2.3432      0.00956
enh78002     4   16673600   16674600      2       1  150064       2.1636     0.015247
enh78005     4   16685700   16686700      1       1  150064       1.9829      0.02369
enh78038     4   17325100   17326100      8       3  150064       2.1933     0.014144
enh78040     4   17329600   17330600      5       2  150064       2.3933    0.0083495
enh78046     4   17577500   17578500      5       1  150064       2.1161      0.01717
enh78047     4   17581800   17582800      2       1  150064       2.1565     0.015523
enh78048     4   17614800   17615800      4       1  150064       2.2732     0.011506
enh78049     4   17617200   17618200      6       1  150064       2.1848     0.014453
enh78050     4   17617900   17618900      4       1  150064        2.376    0.0087514
enh78053     4   17809500   17810500      4       1  150064       1.9515     0.025501
enh78055     4   17815400   17816400      2       1  150064       1.8942     0.029097
enh78056     4   18013300   18014300      1       1  150064       2.2473      0.01231
enh78057     4   18021000   18022000      3       1  150064       2.2472     0.012315
enh78059     4   18296000   18297000      5       3  150064       2.3836    0.0085715
enh78060     4   18320100   18321100      2       1  150064       1.8524     0.031982
enh78062     4   18883700   18884700      4       2  150064       3.8475   5.9655e-05
enh78065     4   19685000   19686000      2       1  150064       3.6535   0.00012934
enh78066     4   19695600   19696600      3       2  150064       3.0825    0.0010264
enh78068     4   19750100   19751100      2       1  150064       2.2801     0.011301
enh78077     4   20702700   20703700      5       2  150064       1.9287     0.026885
enh78079     4   22239600   22240600      5       2  150064       1.7073     0.043885
enh78092     4   23036800   23037800      5       2  150064       1.8368     0.033122
enh78093     4   23371100   23372100      1       1  150064        2.446     0.007223
enh78095     4   23389900   23390900      3       1  150064       2.3694     0.008908
enh78112     4   24477200   24478200      4       2  150064       1.7546     0.039667
enh78134     4   24913000   24914000      2       1  150064       1.7957     0.036271
enh78147     4   25106400   25107400      3       1  150064       2.0142     0.021992
enh78158     4   25450100   25451100      4       1  150064       1.9258     0.027064
enh78168     4   25861300   25862300      2       1  150064       2.6848    0.0036285
enh78169     4   25865900   25866900      1       1  150064       2.5369     0.005592
enh78171     4   25891900   25892900      2       1  150064       2.0089     0.022273
enh78173     4   25920600   25921600      5       3  150064       2.1212     0.016953
enh78174     4   25930000   25931000      4       2  150064       2.1861     0.014405
enh78178     4   25954600   25955600      8       3  150064        3.213    0.0006568
enh78212     4   26239400   26240400      4       2  150064       2.3838    0.0085668
enh78227     4   26357300   26358300      2       1  150064       2.2508       0.0122
enh78236     4   26461400   26462400      4       2  150064       1.9241      0.02717
enh78247     4   26805300   26806300      3       2  150064         2.74    0.0030716
enh78249     4   26808600   26809600      5       2  150064       2.8502    0.0021846
enh78256     4   26866500   26867500      4       2  150064       1.7861     0.037042
enh78258     4   26875200   26876200      2       1  150064       1.8768     0.030271
enh78260     4   26887800   26888800      2       1  150064       1.8707     0.030691
enh78265     4   27005000   27006000      1       1  150064       2.0792       0.0188
enh78269     4   27362100   27363100      6       2  150064       1.7262     0.042159
enh78278     4   30790900   30791900      4       2  150064       2.2783     0.011355
enh78279     4   30803900   30804900      2       1  150064       2.3696    0.0089047
enh78290     4   37465200   37466200      3       2  150064       1.8314     0.033523
enh78314     4   37826400   37827400      2       1  150064       1.7997     0.035952
enh78329     4   38006600   38007600      6       2  150064       1.7735     0.038076
enh78334     4   38025300   38026300      6       2  150064       2.1169     0.017133
enh78343     4   38064400   38065400      5       2  150064       1.6909     0.045433
enh78345     4   38073200   38074200      5       3  150064         1.89     0.029376
enh78352     4   38107900   38108900      2       1  150064       1.6687     0.047586
enh78354     4   38113400   38114400      3       2  150064       1.7272     0.042064
enh78396     4   38565000   38566000      2       1  150064       1.9341     0.026552
enh78403     4   38607500   38608500      5       3  150064       1.7556     0.039581
enh78404     4   38612200   38613200      7       3  150064       2.3497    0.0093939
enh78409     4   38663100   38664100      4       2  150064       1.8361      0.03317
enh78416     4   38684400   38685400      3       2  150064       1.8787     0.030144
enh78417     4   38686300   38687300      2       1  150064       2.0673     0.019354
enh78461     4   39637000   39638000      2       1  150064       2.5878    0.0048293
enh78462     4   39637400   39638400      2       1  150064       2.5878    0.0048293
enh78510     4   40624000   40625000      3       1  150064       2.0578     0.019803
enh78574     4   41383000   41384000      1       1  150064       2.5044     0.006133
enh78601     4   41657400   41658400      4       2  150064       1.7809     0.037468
enh78622     4   45066400   45067400      2       1  150064       3.1198   0.00090501
enh78625     4   47464200   47465200      4       2  150064       2.1284     0.016654
enh78626     4   47488400   47489400      5       3  150064        2.309     0.010473
enh78632     4   48017100   48018100      1       1  150064       1.6585      0.04861
enh78635     4   48131400   48132400      6       2  150064        1.833     0.033398
enh78640     4   48362800   48363800      3       2  150064       1.9401     0.026185
enh78641     4   48605300   48606300      2       1  150064       2.1294     0.016612
enh78643     4   48644500   48645500      2       1  150064       1.8341     0.033319
enh78644     4   48655700   48656700      1       1  150064       1.7022      0.04436
enh78645     4   48670200   48671200      1       1  150064       2.3414     0.009606
enh78651     4   48778200   48779200      2       1  150064       1.9604     0.024973
enh78653     4   48783200   48784200      1       1  150064        2.482     0.006533
enh78701     4   53798900   53799900      2       1  150064        1.952     0.025467
enh78713     4   53987200   53988200      5       2  150064       1.7076     0.043859
enh78744     4   54517000   54518000      4       2  150064       2.0516     0.020103
enh78766     4   54825800   54826800      1       1  150064       1.6703      0.04743
enh78770     4   55063500   55064500      3       2  150064       1.7467     0.040344
enh78772     4   55083900   55084900      1       1  150064       2.1427      0.01607
enh78776     4   55306300   55307300      2       1  150064       2.8683    0.0020632
enh78778     4   55313000   55314000      3       1  150064       3.0614    0.0011016
enh78785     4   55527800   55528800      4       2  150064       2.1825     0.014536
enh78812     4   56275600   56276600      2       1  150064       1.7429     0.040677
enh78813     4   56303500   56304500      3       2  150064       2.2626     0.011829
enh78816     4   56418800   56419800      3       1  150064       1.9348     0.026509
enh78817     4   56419700   56420700      4       1  150064       1.8281     0.033767
enh78821     4   56732100   56733100      2       1  150064       1.8645     0.031126
enh78835     4   57133700   57134700      2       1  150064        1.911     0.028003
enh78841     4   57176700   57177700      3       2  150064       2.7995    0.0025591
enh78842     4   57189400   57190400      4       2  150064       1.7804     0.037504
enh78855     4   57605200   57606200      4       2  150064       1.6717      0.04729
enh78879     4   57964600   57965600      1       1  150064        1.673      0.04716
enh78880     4   57968400   57969400      1       1  150064       1.6622      0.04824
enh78881     4   57970800   57971800      1       1  150064       2.2907      0.01099
enh78894     4   58136300   58137300      6       2  150064       1.8825     0.029885
enh78898     4   59028800   59029800      3       2  150064       1.6833     0.046162
enh78899     4   59167200   59168200      1       1  150064       2.2439      0.01242
enh78910     4   62406800   62407800      4       2  150064       1.8293     0.033681
enh78911     4   62421700   62422700      3       2  150064       1.7739     0.038037
enh78922     4   68564600   68565600      3       1  150064       2.7744    0.0027653
enh78923     4   68579200   68580200      3       1  150064       3.3149    0.0004584
enh78987     4   73432400   73433400      2       1  150064       2.8718    0.0020405
enh78988     4   73435400   73436400      4       2  150064       2.3569    0.0092148
enh78989     4   73932800   73933800      2       1  150064       1.7046     0.044138
enh78999     4   74473200   74474200      1       1  150064       2.3471     0.009459
enh79016     4   75022200   75023200      1       1  150064       2.1452      0.01597
enh79019     4   75071600   75072600      1       1  150064       1.7774      0.03775
enh79020     4   75371000   75372000      8       1  150064        2.285     0.011157
enh79033     4   76213000   76214000     10       2  150064       1.7831     0.037288
enh79048     4   76840900   76841900      1       1  150064       2.0895      0.01833
enh79050     4   76932900   76933900      3       2  150064       1.9994     0.022781
enh79053     4   77007800   77008800      1       1  150064        1.962      0.02488
enh79063     4   77127500   77128500      4       2  150064       2.2392     0.012571
enh79066     4   77135800   77136800      2       1  150064       1.7965     0.036211
enh79081     4   77468000   77469000      7       3  150064       1.7143     0.043238
enh79084     4   77490800   77491800      2       1  150064       2.2143     0.013403
enh79086     4   77502300   77503300      3       1  150064       2.4082    0.0080153
enh79089     4   77515900   77516900      2       1  150064       2.8514    0.0021764
enh79093     4   77532200   77533200      2       1  150064       2.2832      0.01121
enh79097     4   77580000   77581000      1       1  150064        1.732      0.04164
enh79102     4   77604200   77605200      1       1  150064       2.1759      0.01478
enh79205     4   79687000   79688000      1       1  150064       1.9781      0.02396
enh79215     4   80193700   80194700      2       1  150064       2.7234    0.0032305
enh79217     4   80434800   80435800      2       1  150064       1.6734     0.047127
enh79218     4   80435300   80436300      2       1  150064       1.6734     0.047127
enh79234     4   80990500   80991500      2       1  150064       2.9362    0.0016612
enh79237     4   81103000   81104000      4       2  150064       1.9053     0.028372
enh79256     4   82471100   82472100      1       1  150064       2.4857     0.006464
enh79263     4   82644600   82645600      4       2  150064       1.8688     0.030828
enh79268     4   83189000   83190000      3       1  150064        2.799    0.0025631
enh79272     4   83284700   83285700      2       1  150064       2.0983     0.017941
enh79281     4   83626900   83627900      4       2  150064       1.8848      0.02973
enh79295     4   83730800   83731800      4       1  150064       2.0094     0.022247
enh79297     4   83754800   83755800      4       1  150064       1.7723     0.038172
enh79301     4   83818600   83819600      1       1  150064       1.7584      0.03934
enh79303     4   83910200   83911200      5       1  150064       2.4668    0.0068167
enh79304     4   83910600   83911600      4       1  150064       2.4366    0.0074136
enh79306     4   83957200   83958200      3       1  150064       2.2133     0.013438
enh79319     4   84469200   84470200      2       1  150064       2.1792     0.014659
enh79320     4   84494800   84495800      4       1  150064       1.8256     0.033956
enh79321     4   84503100   84504100      3       1  150064       2.7951     0.002594
enh79322     4   84539100   84540100      3       2  150064       1.9171     0.027613
enh79362     4   86727900   86728900      2       1  150064       1.7222     0.042517
enh79371     4   86850700   86851700      5       3  150064       1.8481     0.032295
enh79375     4   86887000   86888000      4       2  150064       1.9979     0.022862
enh79386     4   87839300   87840300      2       1  150064          2.3     0.010724
enh79391     4   87860600   87861600      3       2  150064       2.4621    0.0069057
enh79392     4   87867700   87868700      2       1  150064       2.8693    0.0020568
enh79394     4   87891600   87892600      4       2  150064       2.7116    0.0033478
enh79396     4   87898300   87899300      6       3  150064       2.6599    0.0039082
enh79398     4   87926100   87927100      2       1  150064       2.2269     0.012978
enh79404     4   87946300   87947300      3       1  150064       2.5648    0.0051625
enh79407     4   87950700   87951700      4       2  150064       2.3684    0.0089321
enh79408     4   87952100   87953100      3       1  150064       2.5401    0.0055408
enh79409     4   87953800   87954800      1       1  150064       2.7191     0.003273
enh79410     4   87955800   87956800      2       1  150064       1.7688      0.03846
enh79414     4   87963900   87964900      1       1  150064       2.6265     0.004313
enh79415     4   87965300   87966300      4       2  150064       2.2129     0.013453
enh79418     4   87975400   87976400      8       4  150064       2.7267     0.003199
enh79420     4   87979200   87980200      4       1  150064       1.9778     0.023976
enh79508     4   90629800   90630800      1       1  150064       2.8863     0.001949
enh79509     4   90674100   90675100      3       2  150064       1.9803     0.023833
enh79512     4   91136600   91137600      4       1  150064       1.8329     0.033405
enh79520     4   95228200   95229200      6       3  150064       1.8753     0.030374
enh79522     4   95275200   95276200      2       1  150064       1.9811     0.023788
enh79523     4   95291700   95292700      2       1  150064       1.8886     0.029472
enh79555     4   95770700   95771700      7       1  150064       2.7409    0.0030635
enh79564     4   96114200   96115200      3       2  150064       1.9356     0.026458
enh79565     4   96332800   96333800      2       1  150064       2.0384     0.020755
enh79575     4   99416400   99417400      2       1  150064       2.0368     0.020833
enh79582     4   99467400   99468400      8       3  150064       1.9748     0.024146
enh79583     4   99468400   99469400      2       1  150064       2.2797     0.011311
enh79584     4   99476800   99477800      6       3  150064         2.08     0.018762
enh79590     4   99489700   99490700      3       2  150064       1.8183      0.03451
enh79624     4  100245000  100246000      2       1  150064       1.6594      0.04852
enh79627     4  100304300  100305300      7       3  150064       1.7141     0.043251
enh79650     4  100815800  100816800      6       2  150064       1.7416     0.040791
enh79651     4  100865700  100866700      5       3  150064       2.4061    0.0080626
enh79662     4  101711600  101712600      2       1  150064       2.2963     0.010829
enh79664     4  102023900  102024900      1       1  150064         2.09      0.01831
enh79665     4  102097100  102098100      3       1  150064       2.0358     0.020886
enh79666     4  102112600  102113600      3       1  150064       1.9254     0.027088
enh79675     4  102570800  102571800      1       1  150064       1.7432      0.04065
enh79677     4  102914300  102915300      2       1  150064       2.2093     0.013577
enh79678     4  102957400  102958400      2       1  150064       2.1648     0.015203
enh79680     4  103376000  103377000      5       2  150064       2.6678    0.0038173
enh79692     4  103601800  103602800      2       1  150064        2.457    0.0070057
enh79693     4  103617200  103618200      1       1  150064        2.417     0.007825
enh79694     4  103655600  103656600      2       1  150064       2.1671     0.015114
enh79695     4  103680100  103681100      2       1  150064       3.0803    0.0010341
enh79696     4  103682700  103683700      2       1  150064       2.6844    0.0036333
enh79697     4  103699900  103700900      3       1  150064       3.5593   0.00018593
enh79698     4  103730100  103731100      1       1  150064       3.7385    9.257e-05
enh79700     4  103750300  103751300      3       1  150064          3.5   0.00023264
enh79701     4  103932400  103933400      4       2  150064       3.4852   0.00024587
enh79709     4  104641400  104642400      1       1  150064        1.697      0.04485
enh79710     4  105338000  105339000      1       1  150064       1.7447      0.04052
enh79712     4  105413900  105414900      2       1  150064       2.8243    0.0023695
enh79714     4  105513800  105514800      6       2  150064       3.0466    0.0011574
enh79738     4  106628000  106629000      1       1  150064        2.009      0.02227
enh79771     4  108853300  108854300      5       2  150064        2.503    0.0061571
enh79778     4  108927000  108928000      3       2  150064       2.2929     0.010928
enh79784     4  109259200  109260200      2       1  150064       2.0427     0.020541
enh79790     4  109480800  109481800      2       1  150064       2.1548      0.01559
enh79820     4  111285900  111286900      2       1  150064       3.1344    0.0008609
enh79827     4  111461600  111462600      2       1  150064       1.9299     0.026811
enh79858     4  114029900  114030900     10       2  150064       3.1675    0.0007687
enh79859     4  114034200  114035200      1       1  150064       1.7344      0.04142
enh79860     4  114037700  114038700      2       1  150064       3.3597   0.00039017
enh79861     4  114068600  114069600      4       2  150064       3.4443   0.00028628
enh79863     4  114091600  114092600      1       1  150064       2.5503     0.005381
enh79906     4  114746600  114747600      5       2  150064       1.7184     0.042864
enh79931     4  119675200  119676200      2       1  150064       1.6984     0.044716
enh79932     4  119677300  119678300      1       1  150064       1.8357       0.0332
enh79933     4  119678200  119679200      2       1  150064       2.3007     0.010705
enh79936     4  119684700  119685700      1       1  150064       1.8906      0.02934
enh79970     4  120037800  120038800      1       1  150064       1.8834      0.02982
enh79989     4  120655700  120656700      3       2  150064       1.7822     0.037355
enh79997     4  120974100  120975100      4       2  150064        1.946     0.025825
enh80000     4  121592600  121593600      4       1  150064       1.8542     0.031857
enh80004     4  121762900  121763900      2       1  150064       1.7609     0.039131
enh80028     4  122723000  122724000      1       1  150064       2.0458      0.02039
enh80049     4  123845200  123846200      8       4  150064       2.2575     0.011988
enh80050     4  123881800  123882800      7       2  150064       1.6701     0.047447
enh80055     4  124048800  124049800      1       1  150064       1.9662      0.02464
enh80088     4  124552800  124553800      1       1  150064       1.9374      0.02635
enh80149     4  125861000  125862000      6       2  150064       1.6701     0.047447
enh80159     4  126352800  126353800      2       1  150064       1.9237     0.027196
enh80174     4  127454300  127455300      3       1  150064       2.1421     0.016093
enh80188     4  128422000  128423000      5       2  150064       2.0675     0.019345
enh80189     4  128454100  128455100      6       3  150064       1.8529     0.031945
enh80195     4  129162200  129163200      3       1  150064       2.0241     0.021479
enh80203     4  129307700  129308700      2       1  150064       1.8326     0.033428
enh80204     4  129314200  129315200      6       3  150064       2.0561     0.019886
enh80205     4  129373200  129374200      2       1  150064        2.034     0.020977
enh80208     4  129389200  129390200      2       1  150064       1.8834     0.029823
enh80209     4  129438800  129439800      4       2  150064       1.9323      0.02666
enh80210     4  129442000  129443000      4       2  150064       1.8762     0.030316
enh80212     4  129449700  129450700      4       2  150064       1.6508     0.049387
enh80229     4  129678500  129679500      1       1  150064       1.9123      0.02792
enh80245     4  135123000  135124000      1       1  150064       1.8283      0.03375
enh80257     4  138580400  138581400      2       1  150064       2.5023     0.006169
enh80276     4  139327600  139328600      2       1  150064       2.6741     0.003746
enh80278     4  139483300  139484300      4       2  150064       2.0211     0.021632
enh80279     4  139516700  139517700      4       2  150064       1.8743     0.030444
enh80298     4  139937800  139938800      3       1  150064       3.2198   0.00064145
enh80299     4  139939000  139940000      4       2  150064       2.7699    0.0028033
enh80300     4  139949000  139950000      1       1  150064       2.7598     0.002892
enh80304     4  140002600  140003600      1       1  150064       2.6525     0.003995
enh80307     4  140065500  140066500      4       2  150064       2.3645    0.0090284
enh80309     4  140092000  140093000      3       2  150064       1.8184     0.034501
enh80310     4  140092800  140093800      3       1  150064       2.3914    0.0083927
enh80311     4  140099800  140100800      4       2  150064       1.9009     0.028657
enh80312     4  140128800  140129800      2       1  150064       2.0973     0.017983
enh80313     4  140167000  140168000      5       2  150064       2.8552    0.0021504
enh80314     4  140187900  140188900      2       1  150064       1.8131     0.034907
enh80330     4  140453800  140454800      1       1  150064       2.2445       0.0124
enh80331     4  140454400  140455400      5       2  150064       2.3107     0.010426
enh80332     4  140472000  140473000      1       1  150064       2.9567     0.001555
enh80333     4  140473000  140474000      3       2  150064       2.2174     0.013298
enh80336     4  140489300  140490300      4       2  150064       3.3004   0.00048266
enh80337     4  140496600  140497600      5       2  150064       3.8408   6.1324e-05
enh80338     4  140513800  140514800      1       1  150064       1.6754      0.04693
enh80339     4  140515000  140516000      4       2  150064       2.3312    0.0098711
enh80349     4  140603400  140604400      2       1  150064        2.045     0.020428
enh80350     4  140610000  140611000      1       1  150064       2.1735      0.01487
enh80367     4  140735700  140736700      4       1  150064       3.1349   0.00085947
enh80386     4  140888200  140889200      4       1  150064       1.6666     0.047795
enh80406     4  141016500  141017500      1       1  150064       2.7132     0.003332
enh80428     4  141444100  141445100      1       1  150064       1.7094      0.04369
enh80445     4  141760600  141761600      2       1  150064       1.8491      0.03222
enh80452     4  141814600  141815600      2       1  150064       1.9175     0.027587
enh80454     4  141855400  141856400      4       2  150064        2.293     0.010924
enh80455     4  141859300  141860300      6       2  150064       2.9853    0.0014164
enh80457     4  141865000  141866000      2       1  150064       2.5704    0.0050789
enh80458     4  141876500  141877500      3       1  150064       1.6565     0.048811
enh80459     4  141914700  141915700      1       1  150064       1.6774      0.04673
enh80463     4  141942100  141943100      2       1  150064       1.6736     0.047107
enh80470     4  142143100  142144100      2       1  150064       2.3606    0.0091234
enh80478     4  143186400  143187400      4       2  150064       1.7522     0.039872
enh80494     4  143488400  143489400      3       1  150064       2.1261     0.016747
enh80495     4  143673100  143674100      5       3  150064       1.7903     0.036706
enh80498     4  143861300  143862300      3       2  150064       2.6642    0.0038591
enh80499     4  143866400  143867400      5       1  150064       2.9643    0.0015169
enh80500     4  143874100  143875100      2       1  150064       2.8407    0.0022509
enh80501     4  143879600  143880600      3       1  150064       2.8476    0.0022026
enh80502     4  143881700  143882700      2       1  150064       2.8413    0.0022464
enh80508     4  144202800  144203800      2       1  150064       2.8138     0.002448
enh80522     4  144290500  144291500      2       1  150064       1.6468     0.049805
enh80523     4  144293400  144294400      5       2  150064       1.8806     0.030014
enh80524     4  144295600  144296600      7       2  150064       1.9962     0.022957
enh80525     4  144296400  144297400      2       1  150064       1.7799     0.037544
enh80527     4  144302900  144303900      3       1  150064       1.8508       0.0321
enh80530     4  144318200  144319200      2       1  150064       2.8485    0.0021966
enh80536     4  144479400  144480400      5       2  150064       2.8259    0.0023571
enh80551     4  146198700  146199700      4       2  150064       1.6511     0.049361
enh80564     4  146413400  146414400      1       1  150064       1.7686      0.03848
enh80570     4  146445600  146446600      1       1  150064       1.7379      0.04111
enh80577     4  146463200  146464200      1       1  150064       1.7956      0.03628
enh80600     4  146804200  146805200      1       1  150064       1.7237      0.04238
enh80623     4  147981200  147982200      2       1  150064       2.2347      0.01272
enh80625     4  148024300  148025300      4       2  150064       2.7163    0.0033003
enh80626     4  148025600  148026600      6       2  150064       2.2377      0.01262
enh80692     4  148978100  148979100      1       1  150064       2.1399      0.01618
enh80694     4  148982700  148983700      4       2  150064       2.0855     0.018514
enh80696     4  149000700  149001700      2       1  150064       2.4566    0.0070136
enh80697     4  149011900  149012900      3       1  150064       2.0546     0.019961
enh80698     4  149013400  149014400      3       2  150064       2.1736     0.014869
enh80709     4  149209300  149210300      2       1  150064       2.4307    0.0075341
enh80713     4  149317900  149318900      1       1  150064       4.0893    2.163e-05
enh80725     4  150214100  150215100      2       1  150064       2.0526     0.020055
enh80738     4  151156800  151157800      4       1  150064       1.6466     0.049817
enh80743     4  151244500  151245500      6       3  150064       1.9269     0.026996
enh80781     4  153025800  153026800      2       1  150064       1.9156     0.027709
enh80783     4  153036400  153037400      5       2  150064       1.7626     0.038986
enh80784     4  153039200  153040200      3       1  150064       1.6734     0.047124
enh80823     4  154056000  154057000      2       1  150064       2.0554      0.01992
enh80917     4  156513000  156514000      3       2  150064        1.896      0.02898
enh80919     4  156549900  156550900      8       2  150064       2.1013     0.017808
enh80920     4  156551300  156552300      8       1  150064        1.836     0.033179
enh80925     4  156699200  156700200      3       2  150064       3.1852   0.00072332
enh80928     4  156862400  156863400      6       3  150064       1.8872     0.029565
enh80939     4  157219300  157220300      3       2  150064       2.0512     0.020123
enh80941     4  157515500  157516500      4       2  150064       1.7702     0.038347
enh80942     4  157518900  157519900      3       1  150064       2.7566    0.0029204
enh80943     4  157536000  157537000      5       1  150064       1.7225     0.042488
enh80966     4  158724600  158725600      3       1  150064        2.022     0.021586
enh80995     4  159688600  159689600      1       1  150064       1.8692       0.0308
enh80996     4  159691900  159692900      1       1  150064       1.9175      0.02759
enh80997     4  159693200  159694200      1       1  150064       2.3065      0.01054
enh81000     4  159698700  159699700      3       1  150064       1.7565     0.039505
enh81001     4  159699600  159700600      3       1  150064        1.769     0.038449
enh81002     4  159703200  159704200      1       1  150064       1.9214      0.02734
enh81003     4  159704400  159705400      2       1  150064       2.2641     0.011784
enh81004     4  159705400  159706400      5       1  150064       1.9199     0.027437
enh81005     4  159706200  159707200      3       2  150064       1.9093      0.02811
enh81006     4  159708100  159709100      4       2  150064       1.6465     0.049828
enh81010     4  159740600  159741600      1       1  150064       2.1507      0.01575
enh81041     4  160321300  160322300      3       1  150064       1.7785     0.037658
enh81045     4  162636000  162637000      2       1  150064        2.306     0.010555
enh81059     4  165898800  165899800      2       1  150064       1.8408     0.032823
enh81062     4  166099300  166100300      3       1  150064       2.4488    0.0071668
enh81067     4  166215700  166216700      2       1  150064       2.2098     0.013559
enh81085     4  169240500  169241500      2       1  150064       1.7671     0.038602
enh81136     4  169787600  169788600      2       1  150064       1.7404     0.040896
enh81155     4  169989200  169990200      8       3  150064       2.1235     0.016857
enh81156     4  169991200  169992200      3       2  150064       1.9231     0.027235
enh81159     4  170020800  170021800      2       1  150064       2.7468    0.0030094
enh81161     4  170037100  170038100      2       1  150064       2.9329    0.0016788
enh81163     4  170070000  170071000      1       1  150064        2.344     0.009538
enh81170     4  170125500  170126500      2       1  150064       2.3109     0.010419
enh81177     4  170162300  170163300      4       2  150064       1.7415     0.040796
enh81187     4  170236300  170237300      3       1  150064       4.2191   1.2264e-05
enh81188     4  170262700  170263700      3       1  150064        4.323   7.6944e-06
enh81189     4  170266000  170267000      4       2  150064       3.8522    5.854e-05
enh81190     4  170318500  170319500      3       2  150064       4.3045   8.3665e-06
enh81191     4  170331700  170332700      5       2  150064       4.4231   4.8648e-06
enh81194     4  170406700  170407700      3       1  150064       1.9236     0.027205
enh81197     4  170543300  170544300      2       1  150064       3.0969   0.00097777
enh81198     4  170570600  170571600      4       2  150064       2.0193     0.021727
enh81199     4  170580100  170581100      3       2  150064       3.9536    3.849e-05
enh81203     4  171057800  171058800      7       4  150064       2.1227     0.016891
enh81211     4  174041800  174042800      3       2  150064       1.6765     0.046823
enh81214     4  174106900  174107900      2       1  150064       1.7183     0.042869
enh81217     4  174185600  174186600      4       2  150064       1.7445     0.040533
enh81241     4  176867500  176868500      2       1  150064       4.2666   9.9257e-06
enh81242     4  176965100  176966100      2       1  150064       3.1719   0.00075732
enh81280     4  182903200  182904200      3       2  150064       2.1827     0.014529
enh81289     4  183348100  183349100      3       1  150064        1.761     0.039116
enh81294     4  183669400  183670400      6       3  150064       2.6262    0.0043178
enh81309     4  184040000  184041000      3       1  150064       2.3324    0.0098388
enh81317     4  184183000  184184000      2       1  150064       1.7548     0.039651
enh81352     4  184764100  184765100      1       1  150064       2.2795      0.01132
enh81353     4  184769800  184770800      1       1  150064       2.2655      0.01174
enh81356     4  184796700  184797700      3       1  150064       2.4408    0.0073274
enh81381     4  185185000  185186000      6       2  150064       2.8168    0.0024251
enh81390     4  185235000  185236000      1       1  150064       1.9182      0.02754
enh81392     4  185250900  185251900      5       3  150064        1.655     0.048965
enh81402     4  185313600  185314600      4       2  150064       2.2487     0.012265
enh81407     4  185338400  185339400      6       3  150064       1.9499     0.025594
enh81422     4  185392300  185393300      4       1  150064        2.034     0.020978
enh81435     4  185567600  185568600      3       1  150064       1.8044     0.035584
enh81441     4  185650600  185651600      6       2  150064       1.6772     0.046748
enh81534     4  186988900  186989900      2       1  150064        2.154      0.01562
enh81556     4  187623700  187624700      2       1  150064       2.2543     0.012087
enh81566     4  187766100  187767100      8       3  150064       1.9588     0.025071
enh81576     4  187948100  187949100      2       1  150064       1.7193     0.042778
enh81577     4  187992800  187993800      7       2  150064       3.0595    0.0011086
enh81578     4  187994600  187995600      2       1  150064       2.3401    0.0096392
enh81579     4  187996800  187997800      2       1  150064        2.431    0.0075287
enh81594     4  190225400  190226400      1       1  150064       2.7313     0.003154
enh81646     5    1099100    1100100      7       3  150064       1.9761     0.024073
enh81647     5    1102700    1103700      6       2  150064       1.9927     0.023147
enh81648     5    1105900    1106900      3       1  150064       2.5392    0.0055551
enh81706     5    4906100    4907100      6       3  150064       1.9864     0.023496
enh81735     5    5419000    5420000      7       2  150064       2.7739    0.0027693
enh81736     5    5419600    5420600      7       2  150064       2.7534     0.002949
enh81738     5    5424500    5425500      1       1  150064       2.8418     0.002243
enh81739     5    5572700    5573700      3       2  150064       2.6081    0.0045528
enh81749     5    6634600    6635600      4       2  150064       1.6834     0.046145
enh81752     5    6704200    6705200      3       1  150064       2.5447    0.0054681
enh81756     5    6720300    6721300      6       2  150064       2.7104    0.0033599
enh81757     5    6723100    6724100     10       4  150064        1.864     0.031161
enh81759     5    6729600    6730600      6       3  150064       2.2934     0.010913
enh81760     5    6731800    6732800      7       3  150064       2.9876    0.0014058
enh81761     5    6733800    6734800      7       2  150064       3.3528   0.00040005
enh81762     5    6765800    6766800      3       1  150064       1.8638     0.031175
enh81763     5    6766800    6767800      3       1  150064       1.6875     0.045758
enh81764     5    6770200    6771200      5       3  150064        1.766     0.038694
enh81768     5    7412400    7413400      2       1  150064       2.2243     0.013063
enh81770     5    7425100    7426100      3       1  150064       1.9083     0.028174
enh81773     5    7816000    7817000      1       1  150064       2.3398     0.009647
enh81823     5    9596200    9597200      1       1  150064       2.2987      0.01076
enh81828     5    9820600    9821600      2       1  150064       2.2738      0.01149
enh81832     5   10017800   10018800      2       1  150064        2.346    0.0094869
enh81879     5   10663600   10664600      3       1  150064       1.6639     0.048065
enh81975     5   14486600   14487600      3       1  150064       2.1986     0.013953
enh81976     5   14490400   14491400      1       1  150064       1.7976      0.03612
enh81986     5   14672100   14673100      1       1  150064       2.0484      0.02026
enh81987     5   14675800   14676800      1       1  150064       1.8928      0.02919
enh81990     5   14714500   14715500      2       1  150064       2.3969    0.0082681
enh82006     5   15286100   15287100      4       1  150064        1.646     0.049879
enh82044     5   15914400   15915400      1       1  150064       1.9523      0.02545
enh82052     5   16505400   16506400      3       1  150064       1.9501     0.025581
enh82060     5   16551800   16552800      2       1  150064       2.1746     0.014831
enh82063     5   16712500   16713500      1       1  150064       2.8418     0.002243
enh82064     5   16721500   16722500      2       1  150064       2.4475    0.0071929
enh82086     5   16883800   16884800      6       3  150064       1.8674     0.030923
enh82141     5   31936400   31937400      1       1  150064       2.1479      0.01586
enh82183     5   32330600   32331600      4       2  150064       1.7726     0.038149
enh82198     5   32596800   32597800      4       2  150064       1.6836     0.046132
enh82213     5   33257500   33258500      2       1  150064       1.8956     0.029005
enh82214     5   33268100   33269100      1       1  150064       2.2144       0.0134
enh82216     5   33306800   33307800      3       1  150064       1.7282     0.041974
enh82218     5   33319800   33320800      6       2  150064       2.2987     0.010761
enh82219     5   33325000   33326000      6       2  150064       1.9459     0.025834
enh82220     5   33329500   33330500      3       1  150064       1.9866     0.023483
enh82221     5   33337500   33338500      1       1  150064       2.6341     0.004218
enh82240     5   33780500   33781500      1       1  150064       1.8405      0.03285
enh82319     5   35478700   35479700      2       1  150064       1.6872     0.045786
enh82324     5   35672800   35673800      1       1  150064       1.7337      0.04149
enh82338     5   36300600   36301600      5       2  150064       2.0368     0.020833
enh82350     5   36675000   36676000      2       1  150064       2.1093      0.01746
enh82368     5   37371600   37372600      1       1  150064       1.7507         0.04
enh82370     5   37663400   37664400      1       1  150064       1.8089      0.03523
enh82383     5   38059700   38060700      4       2  150064       1.7889     0.036812
enh82388     5   38316600   38317600      1       1  150064       1.9488      0.02566
enh82411     5   38634400   38635400      3       1  150064       1.6569     0.048765
enh82414     5   38680700   38681700      2       1  150064       2.0415     0.020601
enh82419     5   38745900   38746900      5       2  150064       2.4864    0.0064516
enh82421     5   38755300   38756300      7       3  150064       2.2942     0.010889
enh82429     5   38808300   38809300      1       1  150064       2.0195      0.02172
enh82432     5   39015000   39016000      2       1  150064         2.25     0.012223
enh82434     5   39072100   39073100      3       2  150064       2.3459    0.0094907
enh82437     5   39332100   39333100      1       1  150064       2.2883      0.01106
enh82440     5   39353600   39354600      4       2  150064       1.6568     0.048779
enh82443     5   39399800   39400800      6       3  150064       1.7577     0.039398
enh82449     5   39426400   39427400      8       2  150064       1.6651     0.047951
enh82450     5   39432700   39433700      3       1  150064       2.3613    0.0091061
enh82454     5   39450800   39451800      3       2  150064       2.0803     0.018749
enh82463     5   39544600   39545600      4       2  150064       1.6614      0.04832
enh82514     5   42812300   42813300      1       1  150064        1.685      0.04599
enh82526     5   43120000   43121000      2       1  150064       1.7263     0.042146
enh82548     5   44810400   44811400      1       1  150064        4.127    1.838e-05
enh82549     5   49737200   49738200      1       1  150064       3.7711    8.126e-05
enh82580     5   52323300   52324300      3       2  150064       1.9176     0.027582
enh82582     5   52332900   52333900      2       1  150064       2.4874    0.0064344
enh82585     5   52386700   52387700      4       2  150064       3.1333   0.00086424
enh82592     5   52655500   52656500      1       1  150064       2.1318      0.01651
enh82596     5   52864200   52865200      3       1  150064       1.9214     0.027341
enh82598     5   52898700   52899700      1       1  150064        1.689      0.04561
enh82612     5   53597400   53598400      2       1  150064       2.6232    0.0043557
enh82613     5   53607500   53608500      2       1  150064        1.647     0.049777
enh82632     5   53898000   53899000      3       1  150064       2.5877    0.0048304
enh82633     5   53899200   53900200      3       2  150064        2.544    0.0054803
enh82641     5   53942700   53943700      7       2  150064       1.6931     0.045222
enh82653     5   54081600   54082600      3       2  150064       2.1013     0.017806
enh82655     5   54098200   54099200      4       2  150064        2.416    0.0078457
enh82656     5   54099500   54100500      5       2  150064       1.8007     0.035874
enh82660     5   54140000   54141000      5       2  150064       2.2299     0.012876
enh82703     5   55219400   55220400      6       4  150064       2.4734    0.0066915
enh82727     5   55459900   55460900      3       1  150064       1.6582     0.048637
enh82728     5   55465200   55466200      4       2  150064       1.8751      0.03039
enh82766     5   55902200   55903200      3       2  150064        1.814     0.034842
enh82769     5   55920300   55921300      6       3  150064       1.9212     0.027354
enh82770     5   55921400   55922400      5       3  150064        1.889     0.029448
enh82802     5   56594600   56595600      6       3  150064       1.9785     0.023936
enh82804     5   56619800   56620800      1       1  150064       1.8289      0.03371
enh82827     5   57133600   57134600      1       1  150064       1.8157      0.03471
enh82828     5   57137300   57138300      2       1  150064         1.93     0.026806
enh82829     5   57139900   57140900      3       1  150064       1.6993     0.044632
enh82835     5   57424200   57425200      4       2  150064       3.0406    0.0011806
enh82836     5   57429300   57430300      4       2  150064       2.0015     0.022667
enh82837     5   57431000   57432000      6       3  150064       2.8518    0.0021736
enh82848     5   57750000   57751000      2       1  150064       2.3123      0.01038
enh82855     5   58218200   58219200      1       1  150064       1.9632      0.02481
enh82856     5   58296600   58297600      6       2  150064        2.596    0.0047155
enh82857     5   58298000   58299000     10       3  150064       2.4339    0.0074683
enh82858     5   58316500   58317500      3       1  150064       2.6925    0.0035462
enh82860     5   58330000   58331000      2       1  150064       2.2708     0.011579
enh82887     5   58858500   58859500      3       2  150064       2.7821    0.0027005
enh82889     5   58879100   58880100      2       1  150064        1.653      0.04917
enh82890     5   58883600   58884600      2       1  150064       1.6588     0.048579
enh82891     5   58886300   58887300      2       1  150064       1.8385     0.032995
enh82895     5   59005200   59006200      3       2  150064       1.7158     0.043099
enh82900     5   59124200   59125200      1       1  150064       2.0421      0.02057
enh82910     5   60097600   60098600      1       1  150064       4.6324    1.807e-06
enh82914     5   60525000   60526000      4       2  150064       4.2142   1.2535e-05
enh82915     5   60541300   60542300      1       1  150064       2.8933     0.001906
enh82916     5   60559200   60560200      4       2  150064       2.1755     0.014795
enh82918     5   60572900   60573900      4       2  150064       3.9699   3.5957e-05
enh82919     5   60586500   60587500      4       2  150064       5.4554   2.4429e-08
enh82920     5   60588100   60589100      2       1  150064       4.2904   8.9184e-06
enh82921     5   60594300   60595300      2       1  150064       3.7531   8.7348e-05
enh82922     5   60597300   60598300      1       1  150064       1.6491      0.04956
enh82923     5   60600000   60601000      1       1  150064       4.0617    2.436e-05
enh82925     5   60615100   60616100      3       2  150064       6.1932   2.9478e-10
enh82927     5   60624700   60625700      1       1  150064       6.6855    1.151e-11
enh82930     5   60642300   60643300      3       1  150064       6.2207   2.4745e-10
enh82932     5   60698900   60699900      1       1  150064       4.7789    8.811e-07
enh82934     5   60704200   60705200      2       1  150064        4.271   9.7277e-06
enh82935     5   60705200   60706200      3       2  150064       2.8612    0.0021103
enh82937     5   60727700   60728700      2       1  150064       5.8212   2.9217e-09
enh82939     5   60746300   60747300      1       1  150064       4.7675    9.324e-07
enh82945     5   60912600   60913600      2       1  150064       3.1774   0.00074296
enh82946     5   60915200   60916200      5       3  150064       2.2047     0.013738
enh82948     5   60922400   60923400      2       1  150064       1.8152     0.034744
enh82953     5   60969900   60970900      1       1  150064       1.8512      0.03207
enh82960     5   61552000   61553000      4       2  150064       3.3868   0.00035361
enh82962     5   61600600   61601600      1       1  150064       2.9993     0.001353
enh82964     5   61627400   61628400      2       1  150064       1.7048     0.044113
enh82965     5   61628800   61629800      3       2  150064       3.9918   3.2792e-05
enh82967     5   61709400   61710400      2       1  150064       1.9192     0.027478
enh82970     5   61943800   61944800      2       1  150064        1.988     0.023404
enh82980     5   64322700   64323700      1       1  150064       2.7858      0.00267
enh82981     5   64330000   64331000      4       1  150064       2.6771    0.0037133
enh82994     5   64779200   64780200      4       2  150064       1.9537     0.025369
enh82995     5   64860000   64861000      3       2  150064       2.0854     0.018515
enh83000     5   65103800   65104800      3       2  150064       2.4556     0.007032
enh83043     5   66388100   66389100      5       2  150064       2.0822     0.018662
enh83044     5   66390700   66391700      1       1  150064       2.8054     0.002513
enh83045     5   66403000   66404000      1       1  150064       2.0073      0.02236
enh83093     5   67509700   67510700      4       2  150064       1.8556     0.031752
enh83099     5   67527800   67528800      2       1  150064        2.198     0.013976
enh83100     5   67534800   67535800      1       1  150064       2.3374     0.009709
enh83106     5   67545600   67546600      4       2  150064       2.6711    0.0037806
enh83116     5   67580800   67581800      1       1  150064       1.8169      0.03462
enh83119     5   67587300   67588300      4       2  150064       2.0568     0.019851
enh83123     5   67720800   67721800      4       2  150064       1.9984     0.022835
enh83127     5   67772400   67773400      3       2  150064       2.3846    0.0085481
enh83162     5   70752800   70753800      1       1  150064       2.2458      0.01236
enh83174     5   71220600   71221600      1       1  150064       1.8142      0.03482
enh83176     5   71234800   71235800      1       1  150064       1.6544      0.04902
enh83196     5   71541100   71542100      3       2  150064       2.0201     0.021689
enh83199     5   71578500   71579500      4       1  150064       1.9137     0.027828
enh83200     5   71602600   71603600      1       1  150064        2.217      0.01331
enh83251     5   72446600   72447600      8       2  150064       2.0171     0.021845
enh83252     5   72447800   72448800      9       2  150064       1.8177     0.034556
enh83270     5   72913300   72914300      4       2  150064       2.1238     0.016843
enh83276     5   73044900   73045900      3       1  150064       1.9262      0.02704
enh83369     5   74572800   74573800      1       1  150064       1.8322      0.03346
enh83376     5   74861900   74862900      2       1  150064       2.6414    0.0041284
enh83436     5   77069200   77070200      3       1  150064       1.9461      0.02582
enh83439     5   77564000   77565000      3       1  150064       3.4448   0.00028571
enh83440     5   77588700   77589700      4       2  150064       3.6686   0.00012193
enh83441     5   77654500   77655500      2       1  150064       1.9902     0.023287
enh83442     5   77657400   77658400      2       1  150064       1.6495      0.04952
enh83443     5   77779500   77780500      3       2  150064       1.9634     0.024799
enh83444     5   77781900   77782900      3       2  150064       2.6762    0.0037231
enh83447     5   77792200   77793200      2       1  150064       1.9786     0.023933
enh83449     5   77797200   77798200      3       2  150064       2.3696    0.0089045
enh83452     5   77802700   77803700      3       1  150064       2.2062     0.013684
enh83454     5   77807600   77808600      8       4  150064       1.7058     0.044022
enh83460     5   77817200   77818200      1       1  150064        2.755     0.002935
enh83485     5   77900400   77901400      3       2  150064       1.7102      0.04361
enh83499     5   77955400   77956400      1       1  150064       2.0642       0.0195
enh83535     5   78886400   78887400      2       1  150064       2.0194     0.021723
enh83572     5   79461000   79462000      9       4  150064       1.8203     0.034355
enh83574     5   79480100   79481100      2       1  150064       1.7585     0.039334
enh83581     5   79500300   79501300      5       3  150064       1.9979     0.022865
enh83582     5   79512800   79513800      2       1  150064       1.8464     0.032419
enh83584     5   79516200   79517200      4       2  150064       2.0573     0.019829
enh83618     5   81073800   81074800      4       2  150064       2.2007     0.013878
enh83619     5   81075300   81076300      2       1  150064       1.8606     0.031401
enh83620     5   81078800   81079800      5       3  150064       2.7483     0.002995
enh83626     5   81152400   81153400      5       3  150064       2.5629    0.0051902
enh83632     5   81572200   81573200      1       1  150064       2.5124     0.005996
enh83654     5   81993400   81994400      3       1  150064       2.5329    0.0056562
enh83676     5   86263700   86264700      1       1  150064       1.7755      0.03791
enh83681     5   87562800   87563800      1       1  150064       3.0352     0.001202
enh83682     5   87565800   87566800      1       1  150064       2.5414      0.00552
enh83683     5   87693200   87694200      2       1  150064       2.1329     0.016465
enh83684     5   87776200   87777200      3       1  150064       3.0698    0.0010709
enh83686     5   88030400   88031400      3       2  150064       2.6058    0.0045826
enh83687     5   88041800   88042800      5       2  150064       2.9912    0.0013893
enh83692     5   88118300   88119300      1       1  150064       1.8767      0.03028
enh83695     5   88125800   88126800      1       1  150064       2.3685      0.00893
enh83705     5   88180800   88181800      1       1  150064       1.7191       0.0428
enh83711     5   88237900   88238900      1       1  150064       2.5747     0.005017
enh83715     5   88250700   88251700      2       1  150064       2.3842    0.0085574
enh83721     5   88733900   88734900      2       1  150064       2.1001     0.017862
enh83725     5   89352800   89353800      1       1  150064       3.2466    0.0005839
enh83726     5   89407400   89408400      1       1  150064       2.8207     0.002396
enh83729     5   89464600   89465600      5       2  150064       2.0619      0.01961
enh83731     5   89768200   89769200      2       1  150064       2.7491    0.0029882
enh83735     5   90167200   90168200      2       1  150064       3.4721   0.00025823
enh83738     5   90229200   90230200      4       1  150064       2.2131     0.013446
enh83739     5   90235900   90236900      7       3  150064       4.3175   7.8916e-06
enh83740     5   90263300   90264300      6       2  150064       2.6014    0.0046427
enh83741     5   90278100   90279100      1       1  150064       4.5689    2.452e-06
enh83742     5   90320300   90321300      2       1  150064       1.6457     0.049916
enh83744     5   90348400   90349400      5       2  150064       3.7473    8.936e-05
enh83745     5   90349000   90350000      4       2  150064       3.3867    0.0003537
enh83750     5   90406300   90407300      4       2  150064       1.7804     0.037502
enh83751     5   90410100   90411100      4       2  150064        2.533    0.0056553
enh83752     5   90415400   90416400      5       2  150064       2.2068     0.013663
enh83753     5   90418200   90419200      4       2  150064       1.8943     0.029091
enh83755     5   90440700   90441700      1       1  150064       2.9786     0.001448
enh83757     5   90447400   90448400      1       1  150064       2.4177      0.00781
enh83758     5   90458100   90459100      4       2  150064       2.3577    0.0091942
enh83761     5   90507700   90508700      1       1  150064       2.1241      0.01683
enh83770     5   90673400   90674400      1       1  150064       1.6709      0.04737
enh83794     5   93576000   93577000      1       1  150064       1.8238      0.03409
enh83795     5   93955200   93956200      3       2  150064       2.6984    0.0034842
enh83836     5   95197600   95198600      3       2  150064       2.7969      0.00258
enh83840     5   95293500   95294500      1       1  150064        1.989      0.02335
enh83842     5   95351200   95352200      4       2  150064        2.142     0.016097
enh83848     5   95590400   95591400      3       2  150064       3.0947   0.00098509
enh83851     5   95999400   96000400      1       1  150064       2.2133      0.01344
enh83853     5   96005100   96006100      4       2  150064       2.7781    0.0027342
enh83868     5   96211000   96212000      8       4  150064       1.8176     0.034565
enh83870     5   96244400   96245400      4       1  150064       2.4932    0.0063293
enh83871     5   96265600   96266600      3       2  150064       1.8221     0.034217
enh83873     5   96273000   96274000      6       1  150064       2.6936     0.003534
enh83874     5   96274000   96275000      2       1  150064       2.6753    0.0037333
enh83875     5   96288000   96289000      3       1  150064       2.5823    0.0049069
enh83886     5   96471600   96472600      2       1  150064       1.6583     0.048631
enh83887     5   96475800   96476800      1       1  150064       1.7468      0.04034
enh83895     5   96883700   96884700      3       1  150064       2.2291     0.012904
enh83896     5   96890500   96891500      2       1  150064       2.0114      0.02214
enh83897     5   96963800   96964800      2       1  150064       1.8074     0.035351
enh83902     5   97444800   97445800      1       1  150064       2.3256      0.01002
enh83906     5   97760800   97761800      3       2  150064       2.4048     0.008091
enh83911     5   98098600   98099600      4       2  150064       2.5261    0.0057669
enh83920     5   98131800   98132800      1       1  150064       1.9369      0.02638
enh83921     5   98261800   98262800      2       1  150064       2.6084    0.0045485
enh83923     5   98269000   98270000      3       2  150064         1.99     0.023293
enh83928     5   98362300   98363300      2       1  150064       1.9621     0.024875
enh83971     5  106589500  106590500      6       3  150064       1.6764     0.046831
enh83975     5  106723900  106724900      3       1  150064       2.3799    0.0086579
enh83977     5  106767200  106768200      4       1  150064       1.8701     0.030737
enh83981     5  106855200  106856200      2       1  150064       2.7102     0.003362
enh83984     5  106878000  106879000      1       1  150064       3.3924    0.0003464
enh83986     5  106902600  106903600      3       1  150064       1.6568     0.048781
enh83994     5  107144100  107145100      2       1  150064       1.8118     0.035006
enh83995     5  107147900  107148900      2       1  150064       2.0666     0.019384
enh84013     5  108643800  108644800      3       1  150064       2.7383    0.0030875
enh84014     5  108644800  108645800      5       2  150064       3.3814   0.00036057
enh84015     5  108645400  108646400      5       2  150064       3.1739   0.00075211
enh84016     5  108662500  108663500      3       1  150064       1.7967     0.036194
enh84018     5  108670900  108671900      1       1  150064       3.3733    0.0003714
enh84019     5  108742300  108743300      4       2  150064       3.4588   0.00027134
enh84021     5  108762600  108763600      4       2  150064       2.3324    0.0098391
enh84022     5  108790700  108791700      3       1  150064       2.5516    0.0053619
enh84023     5  108803900  108804900      2       1  150064       2.1804     0.014614
enh84025     5  108820500  108821500      3       2  150064        3.241   0.00059564
enh84028     5  108980400  108981400      2       1  150064       1.9519     0.025472
enh84029     5  108992600  108993600      4       2  150064       4.3304   7.4427e-06
enh84032     5  109040200  109041200      3       2  150064       4.1078   1.9971e-05
enh84033     5  109044000  109045000      6       3  150064       2.6102    0.0045249
enh84034     5  109050000  109051000      4       2  150064       4.1506   1.6582e-05
enh84035     5  109074800  109075800      4       2  150064       4.0204   2.9047e-05
enh84036     5  109076000  109077000      6       3  150064       2.9936    0.0013785
enh84037     5  109078600  109079600      7       3  150064       2.5345    0.0056299
enh84038     5  109094800  109095800      6       3  150064       4.6175   1.9423e-06
enh84039     5  109200900  109201900      5       3  150064       2.6816    0.0036637
enh84058     5  111011300  111012300      2       1  150064       1.7594     0.039254
enh84059     5  111012300  111013300      6       2  150064         3.19   0.00071142
enh84063     5  111071600  111072600      3       2  150064       2.8228    0.0023802
enh84067     5  111078800  111079800      4       2  150064       1.7071     0.043906
enh84071     5  111085000  111086000      2       1  150064       1.8817     0.029937
enh84110     5  112314000  112315000      3       1  150064         2.09     0.018307
enh84129     5  112460200  112461200      6       1  150064       2.7939    0.0026039
enh84146     5  113142600  113143600      1       1  150064       2.1149      0.01722
enh84155     5  114701500  114702500      5       2  150064       2.9823    0.0014307
enh84160     5  114758900  114759900      7       2  150064       1.6797     0.046512
enh84164     5  114795700  114796700      5       2  150064       2.1253      0.01678
enh84166     5  114836800  114837800      3       1  150064       1.7166     0.043028
enh84185     5  115425200  115426200      6       3  150064       2.1403     0.016164
enh84205     5  115881000  115882000      6       3  150064       2.4401    0.0073411
enh84235     5  116497100  116498100      5       2  150064       3.1484   0.00082071
enh84240     5  117741100  117742100      5       2  150064       2.9654    0.0015116
enh84241     5  117892700  117893700      4       2  150064       2.1867      0.01438
enh84269     5  118693200  118694200      2       1  150064       1.9048     0.028406
enh84273     5  118722000  118723000      1       1  150064       1.7184      0.04286
enh84282     5  120366900  120367900      4       2  150064        2.103     0.017735
enh84299     5  121648900  121649900      1       1  150064       1.6799      0.04649
enh84304     5  121836000  121837000      2       1  150064       2.0785      0.01883
enh84326     5  123007000  123008000      4       2  150064       2.2199     0.013214
enh84347     5  123624600  123625600      4       1  150064       2.7684    0.0028167
enh84357     5  123935000  123936000      4       2  150064       1.9146     0.027773
enh84358     5  123940800  123941800      3       2  150064       2.7213    0.0032512
enh84362     5  123976800  123977800      4       2  150064       1.8602     0.031427
enh84367     5  124004700  124005700      4       2  150064       1.9036      0.02848
enh84371     5  124021700  124022700      4       2  150064       1.7406     0.040876
enh84407     5  124445600  124446600      1       1  150064       2.3248      0.01004
enh84421     5  124884700  124885700      2       1  150064       1.9556     0.025253
enh84422     5  124911200  124912200      3       1  150064       1.7369     0.041205
enh84430     5  125055200  125056200      6       3  150064       1.6727     0.047189
enh84431     5  125170800  125171800      9       2  150064         2.69    0.0035723
enh84432     5  125338100  125339100      5       2  150064       3.3947   0.00034348
enh84433     5  125351200  125352200      3       2  150064       1.7837      0.03724
enh84439     5  125750100  125751100      2       1  150064        1.927     0.026988
enh84440     5  125760400  125761400      2       1  150064       1.6873     0.045774
enh84441     5  125781900  125782900      2       1  150064       1.9687     0.024492
enh84450     5  125874300  125875300      5       1  150064        2.908    0.0018185
enh84459     5  126193000  126194000      3       1  150064       1.9836     0.023648
enh84460     5  126202600  126203600      1       1  150064       2.5319     0.005673
enh84461     5  126203800  126204800      5       3  150064       2.9094    0.0018108
enh84468     5  126307000  126308000      3       1  150064       3.6535   0.00012932
enh84469     5  126317500  126318500      3       1  150064       2.2795     0.011318
enh84473     5  126334400  126335400      6       2  150064       2.5201    0.0058668
enh84501     5  126995400  126996400      3       1  150064       2.0064     0.022408
enh84503     5  127149400  127150400      3       2  150064       3.0831    0.0010242
enh84504     5  127169400  127170400      1       1  150064       3.7007    0.0001075
enh84506     5  127211200  127212200      2       1  150064       3.8921   4.9696e-05
enh84507     5  127220900  127221900      2       1  150064        3.941    4.057e-05
enh84508     5  127228400  127229400      1       1  150064       3.7947    7.391e-05
enh84512     5  127277500  127278500      3       2  150064       1.6467     0.049806
enh84517     5  127416500  127417500      3       1  150064       2.4229    0.0076987
enh84522     5  127572700  127573700      2       1  150064       2.5741    0.0050254
enh84523     5  127584200  127585200      1       1  150064       2.6954     0.003515
enh84524     5  127588300  127589300      2       1  150064       2.6257     0.004324
enh84527     5  127694800  127695800      3       2  150064       2.9499    0.0015895
enh84531     5  127791300  127792300      3       2  150064       1.9955     0.022996
enh84552     5  129082600  129083600      2       1  150064       2.2233     0.013097
enh84559     5  130592700  130593700      1       1  150064       1.8493      0.03221
enh84560     5  130598200  130599200      1       1  150064       1.6604      0.04842
enh84571     5  130871600  130872600      2       1  150064       1.7383     0.041081
enh84632     5  131770300  131771300      2       1  150064       1.8845      0.02975
enh84633     5  131771300  131772300      3       2  150064       1.6936     0.045167
enh84635     5  131779400  131780400      4       1  150064       2.1147     0.017229
enh84636     5  131781500  131782500      2       1  150064       2.1526     0.015675
enh84637     5  131793600  131794600      4       2  150064       2.4699    0.0067573
enh84654     5  132002300  132003300      1       1  150064       1.7619      0.03904
enh84763     5  133926400  133927400      4       2  150064       1.7533     0.039779
enh84806     5  134575000  134576000      7       3  150064        1.678     0.046669
enh84843     5  135006800  135007800     13       4  150064       1.7478     0.040247
enh84850     5  135146200  135147200      8       2  150064       2.1302     0.016578
enh84851     5  135150000  135151000      4       2  150064       1.7668     0.038627
enh84852     5  135156900  135157900      2       1  150064       1.7287     0.041927
enh84906     5  137069800  137070800      1       1  150064       2.3083      0.01049
enh84913     5  137177200  137178200      1       1  150064       2.9476     0.001601
enh84916     5  137223600  137224600      2       1  150064       2.6324    0.0042394
enh84919     5  137366000  137367000      1       1  150064       1.7893      0.03678
enh84920     5  137369200  137370200      1       1  150064       1.7626      0.03898
enh84925     5  137566400  137567400      3       2  150064       3.4988   0.00023365
enh84929     5  137672000  137673000      3       2  150064        2.518    0.0059018
enh84930     5  137675500  137676500      3       1  150064       3.2208   0.00063924
enh84931     5  137685400  137686400      1       1  150064       2.1586      0.01544
enh84934     5  137704600  137705600      3       2  150064       2.7085     0.003379
enh84935     5  137706300  137707300      2       1  150064       2.5189    0.0058857
enh84937     5  137727900  137728900      2       1  150064       1.9708     0.024376
enh84939     5  137775500  137776500      4       2  150064       4.2898   8.9401e-06
enh84940     5  137785000  137786000      1       1  150064       3.4458    0.0002847
enh84941     5  137785500  137786500      1       1  150064       4.2491    1.073e-05
enh84942     5  137793900  137794900      4       2  150064       2.1181     0.017084
enh84944     5  137798400  137799400      6       2  150064       3.7326    9.477e-05
enh84945     5  137828800  137829800      2       1  150064         3.06    0.0011065
enh84946     5  137840100  137841100      2       1  150064       5.0047    2.798e-07
enh84947     5  137876300  137877300      2       1  150064        4.384   5.8268e-06
enh84948     5  137880700  137881700      2       1  150064       4.4219    4.891e-06
enh84949     5  137909000  137910000      2       1  150064        2.418    0.0078021
enh84950     5  137938800  137939800      2       1  150064       5.0774   1.9129e-07
enh84951     5  137941000  137942000      2       1  150064         2.67    0.0037921
enh84952     5  137945400  137946400      2       1  150064        4.495   3.4782e-06
enh84953     5  137947200  137948200      3       1  150064        4.658   1.5961e-06
enh84990     5  138303300  138304300      1       1  150064       2.1604      0.01537
enh85000     5  138449400  138450400      2       1  150064       2.1553     0.015568
enh85001     5  138462000  138463000      1       1  150064       1.6763      0.04684
enh85022     5  138688200  138689200      1       1  150064       2.5479     0.005419
enh85035     5  138780900  138781900      1       1  150064       2.0433      0.02051
enh85037     5  138842000  138843000      1       1  150064       1.6777       0.0467
enh85040     5  138853300  138854300      1       1  150064       2.2705      0.01159
enh85045     5  138872000  138873000      1       1  150064       1.7968      0.03618
enh85046     5  138893100  138894100      2       1  150064       1.8659     0.031029
enh85049     5  138922400  138923400      2       1  150064       2.3016      0.01068
enh85062     5  139044000  139045000      2       1  150064       3.4091   0.00032587
enh85063     5  139051900  139052900      1       1  150064       3.7447     9.03e-05
enh85064     5  139054100  139055100      5       1  150064       3.3899   0.00034959
enh85065     5  139056000  139057000      1       1  150064       3.5426    0.0001981
enh85066     5  139058200  139059200      4       1  150064       3.5825   0.00017017
enh85068     5  139065000  139066000      3       1  150064       4.2309   1.1639e-05
enh85069     5  139070600  139071600      7       1  150064       4.3935   5.5766e-06
enh85072     5  139085100  139086100      2       1  150064       2.5134    0.0059795
enh85080     5  139147600  139148600      2       1  150064       1.6678     0.047674
enh85083     5  139228400  139229400      1       1  150064       2.0341      0.02097
enh85084     5  139236300  139237300      1       1  150064       2.2581      0.01197
enh85085     5  139242900  139243900      2       1  150064       2.2927     0.010932
enh85094     5  139397600  139398600      1       1  150064       1.6932      0.04521
enh85099     5  139523200  139524200      3       2  150064       1.7786     0.037649
enh85100     5  139536000  139537000      2       1  150064       3.5479   0.00019415
enh85101     5  139544900  139545900      6       2  150064       2.0609     0.019656
enh85102     5  139548800  139549800      1       1  150064       3.3123    0.0004627
enh85104     5  139560000  139561000      2       1  150064       1.9778     0.023978
enh85108     5  139599200  139600200      2       1  150064       2.3252     0.010031
enh85109     5  139607100  139608100      1       1  150064       3.3893    0.0003503
enh85120     5  139672300  139673300      1       1  150064       3.4603    0.0002698
enh85123     5  139681000  139682000      2       1  150064       3.4933   0.00023857
enh85124     5  139690900  139691900      3       2  150064       2.0504     0.020161
enh85134     5  139730800  139731800      3       2  150064         3.11   0.00093533
enh85140     5  139784000  139785000      3       2  150064       2.3455    0.0095016
enh85141     5  139925800  139926800      4       2  150064       2.2754     0.011441
enh85146     5  139948500  139949500      4       2  150064        1.875     0.030399
enh85148     5  139988500  139989500      1       1  150064       2.8179     0.002417
enh85149     5  140017800  140018800      3       2  150064       2.3221     0.010115
enh85151     5  140025400  140026400      4       2  150064       3.1794    0.0007378
enh85152     5  140028000  140029000      2       1  150064       3.9582   3.7763e-05
enh85153     5  140042900  140043900      2       1  150064       3.6706     0.000121
enh85154     5  140045200  140046200      3       2  150064       1.8601     0.031433
enh85155     5  140069400  140070400      5       2  150064       4.2883   9.0009e-06
enh85156     5  140071900  140072900      7       2  150064       4.2648   1.0006e-05
enh85158     5  140080800  140081800      2       1  150064       3.9675   3.6313e-05
enh85159     5  140097600  140098600      4       2  150064       3.7639   8.3632e-05
enh85167     5  140870500  140871500      4       1  150064       1.6452     0.049969
enh85194     5  141062600  141063600      1       1  150064       2.2371      0.01264
enh85199     5  141164500  141165500      3       1  150064       1.7601     0.039194
enh85200     5  141179500  141180500      5       2  150064       2.5556    0.0053003
enh85205     5  141204100  141205100      6       2  150064       2.1706     0.014981
enh85206     5  141205500  141206500      8       4  150064       2.3917    0.0083845
enh85207     5  141214500  141215500      4       1  150064       2.4186    0.0077904
enh85208     5  141216000  141217000      7       2  150064       2.5286    0.0057256
enh85234     5  141468200  141469200      3       2  150064       1.9671     0.024585
enh85235     5  141485900  141486900      2       1  150064       1.9941      0.02307
enh85240     5  141564600  141565600      4       2  150064       1.8573     0.031635
enh85241     5  141566200  141567200      2       1  150064       3.0828    0.0010253
enh85250     5  141659700  141660700      7       1  150064        1.949     0.025648
enh85263     5  141737200  141738200      2       1  150064       1.6455     0.049935
enh85264     5  141737900  141738900      4       2  150064       2.1124     0.017325
enh85268     5  141761600  141762600      2       1  150064       1.7018     0.044392
enh85269     5  141766100  141767100      1       1  150064       1.8098      0.03516
enh85279     5  141820700  141821700      4       1  150064       1.7112     0.043523
enh85306     5  141992600  141993600      3       2  150064       2.2276     0.012954
enh85307     5  141997800  141998800      6       2  150064       1.6643     0.048031
enh85327     5  142132600  142133600      2       1  150064       1.8334      0.03337
enh85329     5  142158500  142159500      1       1  150064       3.1275    0.0008816
enh85415     5  142623900  142624900      5       2  150064       1.6574     0.048721
enh85426     5  142850600  142851600      3       1  150064       1.9789     0.023914
enh85427     5  142873600  142874600      3       1  150064        2.806    0.0025077
enh85471     5  143548200  143549200      2       1  150064       1.7394     0.040981
enh85491     5  145406800  145407800      8       1  150064       1.6484     0.049638
enh85586     5  148614100  148615100      1       1  150064       1.7236      0.04239
enh85589     5  148658900  148659900      3       2  150064       2.0095     0.022242
enh85590     5  148662500  148663500      5       2  150064       1.9935     0.023104
enh85591     5  148666000  148667000      3       1  150064       2.7805    0.0027141
enh85592     5  148668400  148669400      1       1  150064       2.0866      0.01846
enh85594     5  148681400  148682400      2       1  150064         3.02     0.001264
enh85605     5  148736400  148737400      4       2  150064       2.1907     0.014235
enh85607     5  148751100  148752100      2       1  150064       2.5047    0.0061276
enh85609     5  148764400  148765400      3       1  150064       2.5902    0.0047955
enh85649     5  149104100  149105100      1       1  150064       2.0437      0.02049
enh85651     5  149127400  149128400      1       1  150064       2.5181     0.005899
enh85654     5  149138800  149139800      7       4  150064       1.8044     0.035586
enh85658     5  149169600  149170600      1       1  150064       2.3055      0.01057
enh85659     5  149173700  149174700      3       2  150064       2.6996    0.0034711
enh85663     5  149185700  149186700      7       3  150064       2.2783     0.011355
enh85665     5  149191800  149192800      3       2  150064       2.0267     0.021345
enh85666     5  149199900  149200900      3       2  150064       2.0878      0.01841
enh85667     5  149203700  149204700      4       2  150064       1.9484     0.025684
enh85669     5  149219200  149220200      1       1  150064       2.0693      0.01926
enh85705     5  149551700  149552700      2       1  150064       2.2624     0.011837
enh85707     5  149556100  149557100      1       1  150064       1.8501      0.03215
enh85721     5  149673900  149674900      5       2  150064        1.961      0.02494
enh85722     5  149678900  149679900      2       1  150064       1.9516      0.02549
enh85761     5  149921100  149922100      1       1  150064       1.8539      0.03188
enh85763     5  149936500  149937500      1       1  150064       1.6809      0.04639
enh85874     5  151050800  151051800      2       1  150064       1.8192     0.034444
enh85875     5  151055600  151056600      2       1  150064       2.0692     0.019264
enh85878     5  151073900  151074900      1       1  150064       1.8406      0.03284
enh85900     5  151784300  151785300      1       1  150064       2.5565     0.005287
enh85907     5  153381500  153382500      4       2  150064       2.3666     0.008977
enh85908     5  153416800  153417800      1       1  150064       3.3858    0.0003548
enh85909     5  153419000  153420000      5       2  150064       3.6317   0.00014077
enh85910     5  153421600  153422600      1       1  150064       3.2758    0.0005269
enh85911     5  153451700  153452700      2       1  150064       3.2966   0.00048932
enh85912     5  153457500  153458500      4       2  150064       2.7149    0.0033144
enh85913     5  153460900  153461900      2       1  150064       3.8299   6.4107e-05
enh85914     5  153465800  153466800      4       2  150064       2.4401    0.0073423
enh85915     5  153471200  153472200      2       1  150064       2.7495    0.0029845
enh85916     5  153489700  153490700      2       1  150064       3.9867   3.3493e-05
enh85917     5  153497000  153498000      7       3  150064        4.404   5.3132e-06
enh85918     5  153518000  153519000      2       1  150064       3.3595   0.00039046
enh85921     5  153544800  153545800      3       1  150064       3.3489    0.0004056
enh85922     5  153547600  153548600      2       1  150064       3.5851   0.00016847
enh85924     5  153573100  153574100      3       2  150064       1.6534     0.049122
enh85926     5  153576600  153577600      3       2  150064       1.6819     0.046297
enh85927     5  153579000  153580000      1       1  150064       3.4745    0.0002559
enh85928     5  153582000  153583000     10       4  150064       3.5639   0.00018272
enh85931     5  153600600  153601600      3       2  150064       2.7156    0.0033075
enh85932     5  153618000  153619000      3       2  150064       3.9323   4.2062e-05
enh85933     5  153621600  153622600      3       2  150064       2.9454    0.0016125
enh85934     5  153622800  153623800      6       2  150064       2.5284    0.0057292
enh85935     5  153623800  153624800      3       1  150064       3.2856   0.00050874
enh85936     5  153629200  153630200      1       1  150064       1.7322      0.04162
enh85937     5  153639500  153640500     10       2  150064       4.9822    3.144e-07
enh85938     5  153644200  153645200      4       1  150064       5.0421   2.3023e-07
enh85939     5  153652600  153653600      6       2  150064       4.6038   2.0745e-06
enh85940     5  153655900  153656900      7       3  150064       4.4352   4.6004e-06
enh85941     5  153664700  153665700      5       3  150064       3.5267   0.00021041
enh85942     5  153666800  153667800      5       2  150064        2.612    0.0045005
enh85943     5  153681200  153682200      5       2  150064       4.4901   3.5603e-06
enh85948     5  153750400  153751400      1       1  150064       2.1367      0.01631
enh85951     5  153784800  153785800      5       2  150064       2.7745    0.0027647
enh85955     5  154006900  154007900      6       3  150064       2.1273     0.016699
enh85960     5  154092700  154093700      1       1  150064       1.8972       0.0289
enh85970     5  154161200  154162200      1       1  150064       2.2931      0.01092
enh85983     5  154319600  154320600      2       1  150064       1.8015     0.035813
enh85987     5  155363500  155364500      1       1  150064       1.9634       0.0248
enh85989     5  155752400  155753400      1       1  150064       2.4165     0.007836
enh85990     5  155756200  155757200      4       2  150064        2.283     0.011215
enh85991     5  155777400  155778400      4       2  150064       1.6671     0.047745
enh85992     5  155810100  155811100      8       3  150064       3.1588   0.00079223
enh85993     5  155811800  155812800      3       2  150064       2.4459    0.0072255
enh85994     5  155813700  155814700      1       1  150064       3.0882     0.001007
enh85995     5  155815900  155816900      8       3  150064       1.9971     0.022906
enh85996     5  155820600  155821600      2       1  150064       3.2316    0.0006155
enh85998     5  155827800  155828800      3       2  150064       3.2677   0.00054219
enh85999     5  155833000  155834000      3       1  150064       3.3138   0.00046024
enh86001     5  155837900  155838900      2       1  150064       2.8659    0.0020789
enh86005     5  155923500  155924500      3       2  150064       2.6767    0.0037173
enh86074     5  157255300  157256300      6       3  150064       1.9704     0.024395
enh86158     5  158446900  158447900      3       2  150064       1.8624     0.031273
enh86174     5  158521200  158522200      2       1  150064        2.286     0.011128
enh86178     5  158609300  158610300      2       1  150064       1.6717      0.04729
enh86181     5  158632400  158633400      4       2  150064        1.803     0.035697
enh86210     5  159596300  159597300      4       2  150064       1.9271     0.026981
enh86249     5  159932800  159933800      2       1  150064       2.1368     0.016307
enh86259     5  162884800  162885800      2       1  150064        3.446   0.00028443
enh86269     5  165423100  165424100      6       2  150064       1.8393     0.032935
enh86279     5  167372800  167373800      6       3  150064       1.9767     0.024035
enh86280     5  167377300  167378300      3       2  150064       2.3741     0.008795
enh86289     5  167599100  167600100      2       1  150064       1.8398       0.0329
enh86302     5  167914300  167915300      2       1  150064       2.0713     0.019165
enh86312     5  168161600  168162600      2       1  150064       1.6625     0.048203
enh86319     5  168310700  168311700      5       2  150064       1.8083     0.035279
enh86347     5  169300300  169301300      2       1  150064       2.9588    0.0015441
enh86380     5  169787000  169788000      4       2  150064       1.8525     0.031974
enh86389     5  169864600  169865600      6       1  150064       1.9284     0.026904
enh86415     5  170845100  170846100      2       1  150064       1.6565     0.048809
enh86493     5  171604000  171605000     10       2  150064        1.665     0.047955
enh86529     5  171930800  171931800      2       1  150064       2.2841     0.011181
enh86530     5  171935600  171936600      6       3  150064       2.1629     0.015275
enh86531     5  171950300  171951300      4       2  150064       1.9658      0.02466
enh86533     5  171957900  171958900      2       1  150064       2.1706     0.014983
enh86537     5  171972200  171973200      2       1  150064       2.1047     0.017661
enh86539     5  171983200  171984200      5       3  150064       1.7078     0.043832
enh86544     5  172010100  172011100      5       2  150064       1.7359     0.041287
enh86549     5  172029800  172030800      2       1  150064       1.7825     0.037338
enh86553     5  172044900  172045900      1       1  150064       1.8451      0.03251
enh86554     5  172047200  172048200      4       1  150064        1.803     0.035695
enh86609     5  172312700  172313700      2       1  150064        1.935     0.026492
enh86612     5  172319700  172320700      4       1  150064       1.6987      0.04469
enh86614     5  172323900  172324900      5       3  150064       2.1727     0.014902
enh86615     5  172325400  172326400      3       1  150064       1.7259     0.042184
enh86622     5  172358300  172359300      4       2  150064       1.9138     0.027824
enh86629     5  172409700  172410700      4       1  150064       2.9947    0.0013734
enh86633     5  172455900  172456900      4       2  150064       2.4613    0.0069219
enh86670     5  173040800  173041800      4       2  150064       2.3883    0.0084631
enh86678     5  173100100  173101100      1       1  150064       1.8043      0.03559
enh86686     5  173161000  173162000      3       1  150064       2.6291      0.00428
enh86687     5  173163800  173164800      3       1  150064        3.657   0.00012758
enh86688     5  173171000  173172000      4       1  150064       2.6236      0.00435
enh86699     5  173260000  173261000      4       1  150064       2.0233     0.021523
enh86701     5  173282000  173283000      5       1  150064       1.9869     0.023464
enh86731     5  173961000  173962000      3       2  150064       1.9727     0.024262
enh86732     5  173998700  173999700      2       1  150064       2.0569     0.019846
enh86744     5  174960800  174961800      1       1  150064       2.0183      0.02178
enh86759     5  175834600  175835600      1       1  150064        1.862       0.0313
enh86763     5  175851700  175852700      3       1  150064       2.1082     0.017505
enh86804     5  176732700  176733700      3       1  150064        1.714     0.043268
enh86832     5  176934300  176935300      2       1  150064       2.8206    0.0023966
enh86833     5  176937300  176938300      1       1  150064       3.0958    0.0009813
enh86836     5  176947500  176948500      3       2  150064       1.7456     0.040445
enh86840     5  176971900  176972900      3       1  150064       2.7995    0.0025592
enh86841     5  176973600  176974600      3       1  150064       3.4147   0.00031929
enh86842     5  176974700  176975700      2       1  150064        2.483    0.0065141
enh86851     5  177545700  177546700      3       2  150064       1.9373     0.026357
enh86878     5  177761600  177762600      6       2  150064       1.7488     0.040159
enh86894     5  177887500  177888500      4       1  150064        1.744     0.040583
enh86910     5  178550400  178551400      5       3  150064       3.5178   0.00021755
enh86911     5  178556000  178557000      1       1  150064       1.8358      0.03319
enh86912     5  178564600  178565600      6       2  150064        2.151     0.015737
enh86921     5  178660700  178661700      1       1  150064       3.1475    0.0008235
enh86922     5  178667800  178668800      4       2  150064       2.8477    0.0022016
enh86923     5  178668500  178669500      7       2  150064       2.6064    0.0045745
enh86924     5  178670100  178671100      4       2  150064       2.2812     0.011267
enh86926     5  178685800  178686800     11       2  150064        2.941    0.0016358
enh86930     5  178695700  178696700      8       3  150064       1.8318     0.033492
enh86936     5  178722100  178723100      2       1  150064       2.3865    0.0085057
enh86942     5  178744400  178745400      1       1  150064       2.4226     0.007704
enh86947     5  178757400  178758400      4       2  150064       3.0107    0.0013032
enh86948     5  178758400  178759400      1       1  150064       2.6392     0.004155
enh86949     5  178763500  178764500      5       2  150064       3.1486   0.00082025
enh86950     5  178768700  178769700      2       1  150064       2.9149    0.0017787
enh86951     5  178798500  178799500      5       2  150064       2.1839     0.014486
enh86953     5  178833400  178834400      2       1  150064       2.1809     0.014594
enh86971     5  179127700  179128700      3       2  150064       1.8618     0.031316
enh86972     5  179158300  179159300      1       1  150064       1.7517      0.03991
enh86976     5  179189600  179190600      1       1  150064       1.8839      0.02979
enh86981     5  179234700  179235700      2       1  150064       1.8454     0.032487
enh86989     5  179328100  179329100      1       1  150064       2.5258     0.005771
enh87043     5  180293700  180294700      6       2  150064       1.7992      0.03599
enh87104     6    1335300    1336300      4       2  150064       2.5088    0.0060578
enh87106     6    1364700    1365700      8       3  150064       1.7747      0.03797
enh87132     6    1837600    1838600      2       1  150064       1.7355     0.041322
enh87133     6    1858800    1859800      4       1  150064       2.0252     0.021424
enh87145     6    2258800    2259800      2       1  150064       1.8399     0.032893
enh87166     6    2749700    2750700      3       1  150064       2.0548     0.019948
enh87178     6    2823200    2824200      1       1  150064       1.6769      0.04678
enh87198     6    2957500    2958500     10       2  150064       2.1833     0.014508
enh87199     6    2961100    2962100      1       1  150064       1.9752      0.02412
enh87201     6    2972300    2973300      8       3  150064       1.7329     0.041558
enh87222     6    3139100    3140100      1       1  150064       2.4976     0.006251
enh87223     6    3151400    3152400      9       1  150064       1.9953     0.023005
enh87227     6    3208500    3209500      1       1  150064       2.4291     0.007569
enh87237     6    3265100    3266100      9       1  150064       1.7234     0.042407
enh87241     6    3280000    3281000     12       2  150064       1.6975     0.044798
enh87278     6    3722400    3723400      5       2  150064        1.973     0.024249
enh87281     6    3741100    3742100      2       1  150064        2.838    0.0022697
enh87282     6    3744900    3745900      6       3  150064       2.8935    0.0019051
enh87284     6    3753500    3754500      1       1  150064       3.3049     0.000475
enh87304     6    3873000    3874000      4       1  150064       2.0341     0.020973
enh87326     6    4023500    4024500      2       1  150064       1.7887     0.036835
enh87331     6    4253600    4254600      7       2  150064       1.7431     0.040658
enh87332     6    4262000    4263000      3       1  150064       2.5394    0.0055515
enh87334     6    4270800    4271800      6       2  150064       2.6745    0.0037424
enh87335     6    4301400    4302400      2       1  150064       3.2779   0.00052282
enh87347     6    4397900    4398900      8       2  150064       1.7677     0.038555
enh87369     6    4804000    4805000      3       2  150064       2.2084     0.013607
enh87370     6    4806200    4807200      4       2  150064       1.7337     0.041489
enh87374     6    4901700    4902700      4       1  150064       1.7039     0.044197
enh87377     6    4914200    4915200      3       2  150064       2.4501    0.0071411
enh87381     6    4970600    4971600      7       1  150064        1.757     0.039461
enh87407     6    5294600    5295600      6       3  150064       1.9155     0.027717
enh87497     6    6885900    6886900      6       2  150064        2.446     0.007223
enh87515     6    7053200    7054200      3       1  150064       1.9989     0.022809
enh87516     6    7058300    7059300      7       4  150064       2.2024      0.01382
enh87517     6    7060700    7061700      4       2  150064        1.863      0.03123
enh87521     6    7099800    7100800      2       1  150064       2.2397     0.012557
enh87534     6    7144900    7145900      2       1  150064       1.7154     0.043138
enh87540     6    7156000    7157000      3       2  150064       1.8772     0.030245
enh87604     6   10441000   10442000      2       1  150064       1.9639     0.024773
enh87605     6   10520000   10521000      2       1  150064       2.5921    0.0047698
enh87639     6   11236400   11237400      6       3  150064       2.4664    0.0068243
enh87649     6   11315900   11316900      3       1  150064       1.8679     0.030886
enh87663     6   11434000   11435000      4       2  150064       2.6147    0.0044653
enh87664     6   11437600   11438600      5       3  150064       1.7204     0.042678
enh87665     6   11472800   11473800      9       4  150064        2.512    0.0060032
enh87671     6   11599000   11600000      1       1  150064       2.0619      0.01961
enh87673     6   11609400   11610400      4       2  150064       2.1913     0.014214
enh87678     6   11637600   11638600      3       2  150064       2.2575     0.011988
enh87679     6   11639800   11640800      3       2  150064       1.9149     0.027752
enh87684     6   11708600   11709600      2       1  150064       1.6923     0.045297
enh87711     6   12001200   12002200      3       2  150064       1.9821     0.023735
enh87715     6   12033800   12034800      1       1  150064       2.1399      0.01618
enh87774     6   13454600   13455600      4       1  150064       1.9515     0.025498
enh87791     6   13707800   13708800      2       1  150064       2.7686    0.0028147
enh87792     6   13712900   13713900      3       1  150064       1.6542     0.049039
enh87796     6   13754800   13755800      4       2  150064       3.0511    0.0011402
enh87799     6   13762500   13763500      2       1  150064        1.824     0.034077
enh87821     6   14142000   14143000      6       2  150064       2.1181     0.017085
enh87843     6   14549300   14550300      3       1  150064       2.2503     0.012217
enh87844     6   14550800   14551800      5       2  150064       2.4167    0.0078316
enh87847     6   14639800   14640800      3       2  150064       2.7205    0.0032587
enh87848     6   14641300   14642300      4       2  150064       2.8493    0.0021907
enh87849     6   14655900   14656900      5       2  150064       1.6578     0.048683
enh87902     6   15326900   15327900      5       3  150064       2.3829    0.0085891
enh87909     6   15351800   15352800      3       1  150064        1.858     0.031587
enh87913     6   15365000   15366000      2       1  150064       1.7276      0.04203
enh87923     6   15409200   15410200      1       1  150064       2.0873      0.01843
enh87965     6   15879900   15880900      7       3  150064       2.3943     0.008326
enh87966     6   15881300   15882300      5       2  150064        1.813     0.034914
enh87967     6   15882900   15883900      6       3  150064       1.8694     0.030787
enh87968     6   15897100   15898100      3       2  150064       1.9535     0.025378
enh87988     6   16138400   16139400      1       1  150064       1.7536      0.03975
enh87990     6   16145900   16146900      2       1  150064       1.7475     0.040277
enh87996     6   16200800   16201800      1       1  150064       3.1826    0.0007299
enh88003     6   16244700   16245700      3       2  150064       2.0374     0.020803
enh88013     6   16331900   16332900      2       1  150064       3.0729    0.0010599
enh88015     6   16342300   16343300      2       1  150064       2.4297    0.0075546
enh88019     6   16359700   16360700      2       1  150064        3.109   0.00093876
enh88020     6   16361900   16362900      5       2  150064       1.8929     0.029188
enh88022     6   16399400   16400400     13       5  150064         2.23     0.012873
enh88024     6   16409600   16410600      3       1  150064       1.8456     0.032472
enh88055     6   16721900   16722900      2       1  150064       3.4734   0.00025699
enh88056     6   16724700   16725700      2       1  150064       3.0784    0.0010407
enh88057     6   16728100   16729100      2       1  150064       2.7845    0.0026806
enh88058     6   16731100   16732100      4       2  150064       2.6887    0.0035871
enh88060     6   16742100   16743100      8       4  150064       2.1758     0.014784
enh88062     6   16752700   16753700      5       2  150064       2.5743    0.0050217
enh88063     6   16758000   16759000      4       2  150064       2.3419    0.0095929
enh88084     6   17226000   17227000      2       1  150064        1.691     0.045414
enh88094     6   17395200   17396200      5       1  150064       1.6451     0.049973
enh88095     6   17418000   17419000      1       1  150064       2.0206      0.02166
enh88143     6   18503400   18504400      6       3  150064       2.0508     0.020143
enh88153     6   19303300   19304300      4       2  150064       1.7558     0.039562
enh88156     6   19803200   19804200      7       3  150064       1.8179     0.034542
enh88158     6   19851200   19852200      3       1  150064       1.7088     0.043745
enh88164     6   20206500   20207500      1       1  150064       1.8525      0.03198
enh88175     6   20535700   20536700      7       2  150064        2.651     0.004013
enh88176     6   20661900   20662900      5       2  150064       1.7971      0.03616
enh88180     6   20952600   20953600      1       1  150064       2.3888     0.008452
enh88181     6   21003900   21004900      5       2  150064        2.352    0.0093357
enh88186     6   21047000   21048000      5       1  150064       1.6993     0.044631
enh88196     6   21335200   21336200      3       1  150064       2.2256     0.013021
enh88209     6   21771500   21772500      5       2  150064       2.6543    0.0039733
enh88213     6   21809100   21810100      3       1  150064       1.6822     0.046265
enh88242     6   22099100   22100100      3       1  150064       1.7688     0.038464
enh88245     6   22145400   22146400      1       1  150064       2.1187      0.01706
enh88285     6   24360400   24361400      4       2  150064       2.9419    0.0016308
enh88286     6   24394600   24395600      5       1  150064       3.1928   0.00070446
enh88288     6   24490700   24491700      3       2  150064       1.9397     0.026211
enh88289     6   24495900   24496900      4       2  150064       1.6969      0.04486
enh88290     6   24646400   24647400      6       3  150064       3.0642    0.0010914
enh88299     6   24875200   24876200      5       2  150064       2.1265     0.016733
enh88300     6   24883400   24884400      4       2  150064       1.8962     0.028964
enh88303     6   24903700   24904700      4       2  150064       3.0544    0.0011276
enh88306     6   24915600   24916600      1       1  150064       3.5829    0.0001699
enh88311     6   25006900   25007900      2       1  150064        1.933      0.02662
enh88312     6   25015000   25016000      4       2  150064       1.9661     0.024645
enh88316     6   25070500   25071500      4       2  150064       2.9567    0.0015548
enh88317     6   25086100   25087100      4       2  150064       2.0619     0.019611
enh88319     6   25127800   25128800      3       1  150064       2.0935     0.018151
enh88320     6   25139200   25140200      7       2  150064       2.0607     0.019664
enh88321     6   25169800   25170800      6       3  150064       4.5796   2.3292e-06
enh88322     6   25174300   25175300      3       1  150064        4.575   2.3808e-06
enh88323     6   25179000   25180000      5       2  150064       2.5785    0.0049617
enh88325     6   25193700   25194700      4       2  150064        4.188   1.4069e-05
enh88326     6   25194200   25195200      2       1  150064       4.2816   9.2789e-06
enh88329     6   25263300   25264300      3       1  150064       2.3819    0.0086118
enh88330     6   25266200   25267200      4       1  150064       2.2368     0.012648
enh88331     6   25278000   25279000      3       2  150064       1.7999     0.035935
enh88333     6   25296700   25297700      3       2  150064       1.8851     0.029711
enh88334     6   25302400   25303400      7       3  150064       2.4348    0.0074508
enh88343     6   25486000   25487000      5       2  150064       4.0321   2.7637e-05
enh88344     6   25487000   25488000      1       1  150064       2.3156      0.01029
enh88346     6   25751200   25752200      3       1  150064       3.0497    0.0011455
enh88347     6   25952700   25953700      4       1  150064       3.2625   0.00055221
enh88348     6   25960600   25961600      4       2  150064        6.235   2.2583e-10
enh88351     6   25993600   25994600      2       1  150064       6.2143   2.5779e-10
enh88352     6   26015600   26016600      2       1  150064       3.3392   0.00042015
enh88355     6   26022500   26023500      4       2  150064       5.5222   1.6743e-08
enh88356     6   26025200   26026200      1       1  150064       7.9707    7.886e-16
enh88357     6   26027800   26028800      1       1  150064       1.9967      0.02293
enh88358     6   26046000   26047000      4       2  150064       2.3168     0.010257
enh88359     6   26053500   26054500      3       2  150064       6.2917   1.5705e-10
enh88360     6   26057200   26058200      1       1  150064       8.0137    5.564e-16
enh88362     6   26088900   26089900      1       1  150064        3.072     0.001063
enh88364     6   26104700   26105700      4       2  150064       6.3414   1.1387e-10
enh88365     6   26121800   26122800      6       2  150064       5.0796   1.8914e-07
enh88367     6   26160200   26161200      2       1  150064       3.8021   7.1728e-05
enh88368     6   26170800   26171800      1       1  150064       2.4731     0.006697
enh88369     6   26173600   26174600      1       1  150064       4.3734    6.117e-06
enh88372     6   26187600   26188600      1       1  150064       2.8691     0.002058
enh88375     6   26200100   26201100      5       2  150064       1.8958     0.028996
enh88377     6   26206700   26207700      9       3  150064       1.9284     0.026904
enh88390     6   26283000   26284000      1       1  150064       4.3395    7.139e-06
enh88391     6   26286600   26287600      7       3  150064       4.0763   2.2874e-05
enh88393     6   26305600   26306600      4       2  150064       4.1546   1.6292e-05
enh88394     6   26311300   26312300      8       2  150064       3.8418   6.1075e-05
enh88395     6   26322600   26323600     12       4  150064       4.4275   4.7666e-06
enh88396     6   26351800   26352800      7       3  150064       3.5743   0.00017559
enh88397     6   26359400   26360400      3       2  150064       6.5473   2.9299e-11
enh88398     6   26363600   26364600      6       3  150064        7.518   2.7817e-14
enh88410     6   26476300   26477300      3       1  150064       7.1469   4.4366e-13
enh88411     6   26523100   26524100      2       1  150064       2.4674     0.006805
enh88412     6   26532000   26533000      1       1  150064       3.2681    0.0005413
enh88413     6   26534900   26535900      4       2  150064       2.4876     0.006431
enh88414     6   26549700   26550700      3       2  150064       6.9316   2.0799e-12
enh88415     6   26555000   26556000      5       2  150064       6.3475   1.0943e-10
enh88416     6   26555700   26556700      2       1  150064       2.7244    0.0032207
enh88418     6   26571500   26572500      7       2  150064       3.4781   0.00025252
enh88419     6   26572600   26573600      3       1  150064       2.6794    0.0036874
enh88420     6   26594900   26595900      5       2  150064       3.2798   0.00051936
enh88421     6   26598000   26599000      4       2  150064       6.7992   5.2593e-12
enh88423     6   26660200   26661200      3       2  150064       2.6406    0.0041376
enh88424     6   26866200   26867200      2       1  150064        6.096   5.4385e-10
enh88425     6   27046100   27047100      3       2  150064       5.0522    2.184e-07
enh88430     6   27143600   27144600      2       1  150064       6.7562   7.0813e-12
enh88431     6   27154900   27155900      9       2  150064       1.7833     0.037271
enh88432     6   27162400   27163400      3       1  150064       1.6743      0.04704
enh88433     6   27341600   27342600      1       1  150064       2.2678      0.01167
enh88434     6   27355400   27356400      5       2  150064       4.8663   5.6857e-07
enh88435     6   27357000   27358000      7       3  150064       7.6119   1.3503e-14
enh88436     6   27438500   27439500      8       2  150064       3.8031   7.1434e-05
enh88437     6   27441400   27442400      3       2  150064       7.4453   4.8344e-14
enh88439     6   27469800   27470800      4       2  150064       3.6383    0.0001372
enh88440     6   27485600   27486600      2       1  150064       3.1533   0.00080725
enh88441     6   27654400   27655400      5       3  150064        3.205   0.00067524
enh88442     6   27655800   27656800      8       3  150064       4.2383    1.126e-05
enh88443     6   27660800   27661800      2       1  150064       1.6567     0.048793
enh88445     6   27729600   27730600      7       2  150064       8.6718   2.1267e-18
enh88446     6   27740200   27741200      5       2  150064       6.0087   9.3521e-10
enh88447     6   27760800   27761800      1       1  150064       2.1576      0.01548
enh88448     6   27773800   27774800      2       1  150064       6.9521   1.7994e-12
enh88450     6   27779600   27780600      1       1  150064       2.1685      0.01506
enh88451     6   27781300   27782300      3       1  150064       7.2383   2.2719e-13
enh88452     6   27783400   27784400      2       1  150064       7.4727    3.927e-14
enh88453     6   27797400   27798400      1       1  150064       8.9193    2.346e-19
enh88455     6   27807600   27808600      1       1  150064       8.8353     4.99e-19
enh88456     6   27835800   27836800      1       1  150064       4.6665    1.532e-06
enh88457     6   27838600   27839600      1       1  150064       8.8446    4.593e-19
enh88460     6   27859200   27860200      3       1  150064       5.9631   1.2373e-09
enh88462     6   28102900   28103900      4       2  150064       4.0027   3.1307e-05
enh88463     6   28105600   28106600      2       1  150064        5.034   2.4017e-07
enh88464     6   28110500   28111500      1       1  150064       5.9941    1.023e-09
enh88465     6   28128600   28129600      4       2  150064       8.0777   3.2991e-16
enh88466     6   28129600   28130600     11       4  150064       7.7395   4.9906e-15
enh88467     6   28132600   28133600      8       2  150064       6.5372   3.1349e-11
enh88468     6   28191800   28192800      3       1  150064       3.1884   0.00071519
enh88469     6   28193800   28194800      3       2  150064       4.8767   5.3943e-07
enh88470     6   28218000   28219000      1       1  150064       8.4397    1.591e-17
enh88471     6   28233800   28234800      3       2  150064       6.5316   3.2534e-11
enh88473     6   28250000   28251000      7       3  150064       9.0056   1.0724e-19
enh88474     6   28302100   28303100      5       1  150064       3.3114   0.00046421
enh88475     6   28304800   28305800      5       2  150064       6.4841   4.4631e-11
enh88477     6   28324000   28325000      3       2  150064       8.0768   3.3256e-16
enh88478     6   28365500   28366500      4       2  150064       8.5402    6.701e-18
enh88480     6   28411200   28412200      8       3  150064       7.5594   2.0247e-14
enh88481     6   28832200   28833200      6       3  150064       9.3482   4.4571e-21
enh88483     6   28892200   28893200      3       2  150064       3.6582   0.00012699
enh88485     6   28915000   28916000      4       2  150064       4.6099   2.0145e-06
enh88486     6   28947800   28948800      2       1  150064       7.8022   3.0407e-15
enh88487     6   28950700   28951700      2       1  150064        3.324   0.00044365
enh88488     6   28953600   28954600      3       2  150064       7.5488   2.1971e-14
enh88490     6   28983600   28984600      8       4  150064       6.3436   1.1221e-10
enh88704     6   33172900   33173900      5       2  150064       2.1848     0.014453
enh88705     6   33174300   33175300      2       1  150064       2.2488     0.012262
enh88706     6   33176600   33177600      2       1  150064       2.7497    0.0029824
enh88714     6   33258000   33259000      1       1  150064       4.0471    2.593e-05
enh88716     6   33268100   33269100      1       1  150064       2.0321      0.02107
enh88718     6   33282800   33283800      2       1  150064       4.2611   1.0173e-05
enh88721     6   33287700   33288700      3       1  150064       2.3168     0.010258
enh88723     6   33291600   33292600      1       1  150064       4.0833     2.22e-05
enh88724     6   33312700   33313700      1       1  150064       3.3832    0.0003582
enh88725     6   33323800   33324800      2       1  150064       6.1309   4.3697e-10
enh88726     6   33342600   33343600      1       1  150064       4.1667    1.545e-05
enh88727     6   33358100   33359100      3       1  150064       4.0536   2.5222e-05
enh88728     6   33361200   33362200      2       1  150064       3.7962   7.3471e-05
enh88729     6   33376700   33377700      4       2  150064       4.2285   1.1761e-05
enh88730     6   33379500   33380500      1       1  150064       3.6921    0.0001112
enh88731     6   33383100   33384100      3       2  150064       3.2781    0.0005225
enh88732     6   33388300   33389300      3       2  150064       3.3518   0.00040142
enh88733     6   33391700   33392700      1       1  150064        3.638    0.0001374
enh88736     6   33401000   33402000      4       2  150064       5.8471   2.5017e-09
enh88737     6   33401700   33402700      2       1  150064       1.7745     0.037993
enh88738     6   33412300   33413300      2       1  150064       2.7214      0.00325
enh88740     6   33477000   33478000      2       1  150064       2.9287    0.0017019
enh88741     6   33539500   33540500      2       1  150064       4.2654    9.977e-06
enh88742     6   33544900   33545900      2       1  150064        4.572   2.4155e-06
enh88743     6   33548100   33549100      4       2  150064       2.6809    0.0036707
enh88744     6   33553000   33554000      2       1  150064       1.9522     0.025456
enh88746     6   33577500   33578500      2       1  150064       2.6555      0.00396
enh88748     6   33591500   33592500      2       1  150064       2.8957    0.0018913
enh88750     6   33599600   33600600      5       2  150064        2.715    0.0033139
enh88753     6   33606200   33607200      8       3  150064       3.7248   9.7744e-05
enh88754     6   33610500   33611500      5       2  150064       4.3614   6.4625e-06
enh88755     6   33622200   33623200      4       2  150064       4.3631   6.4127e-06
enh88756     6   33636000   33637000      4       2  150064        2.647      0.00406
enh88757     6   33640800   33641800      4       2  150064        2.732    0.0031477
enh88758     6   33644600   33645600      4       2  150064       2.5772    0.0049804
enh88759     6   33659700   33660700      8       2  150064       3.1332   0.00086468
enh88760     6   33661700   33662700      6       3  150064       4.5691   2.4491e-06
enh88763     6   33667800   33668800      7       3  150064       4.3518   6.7509e-06
enh88764     6   33677700   33678700      4       2  150064       2.4279    0.0075928
enh88765     6   33685800   33686800      7       4  150064       4.6521   1.6426e-06
enh88768     6   33700000   33701000      6       4  150064       4.5301   2.9473e-06
enh88769     6   33704700   33705700      6       3  150064       3.2011   0.00068462
enh88771     6   33707500   33708500      7       3  150064        4.644   1.7082e-06
enh88772     6   33710000   33711000      7       3  150064         5.82    2.943e-09
enh88773     6   33711000   33712000      2       1  150064       4.2503   1.0672e-05
enh88775     6   33719100   33720100      5       2  150064       2.8597    0.0021199
enh88776     6   33729200   33730200      5       2  150064       4.2388   1.1235e-05
enh88777     6   33738500   33739500      1       1  150064       3.5212    0.0002148
enh88781     6   33827600   33828600      4       2  150064       1.7401     0.040921
enh88782     6   33842700   33843700      2       1  150064        2.291     0.010981
enh88783     6   33853700   33854700      4       2  150064       2.0061     0.022424
enh88788     6   33955700   33956700      4       2  150064       3.3129   0.00046174
enh88790     6   34023500   34024500      1       1  150064       2.4735     0.006689
enh88797     6   34215100   34216100      4       2  150064       1.6978     0.044776
enh88809     6   34285800   34286800      2       1  150064       1.9718     0.024315
enh88823     6   34356400   34357400      1       1  150064       2.3809     0.008635
enh88824     6   34357700   34358700      1       1  150064       2.1859      0.01441
enh88831     6   34458200   34459200      2       1  150064       1.9263     0.027031
enh88832     6   34479800   34480800      5       2  150064       1.6993     0.044636
enh88833     6   34492500   34493500      5       2  150064        2.218     0.013277
enh88839     6   34528100   34529100      4       2  150064       2.6381    0.0041692
enh88840     6   34530700   34531700      6       3  150064       2.6882    0.0035915
enh88877     6   34978900   34979900      5       2  150064       2.4209    0.0077418
enh88882     6   35004200   35005200      3       2  150064       2.3695    0.0089049
enh88886     6   35016600   35017600      1       1  150064       2.2086       0.0136
enh88900     6   35133400   35134400      3       2  150064       2.0032     0.022578
enh88906     6   35216400   35217400      2       1  150064        2.097     0.017997
enh89006     6   36209100   36210100      1       1  150064       1.9053      0.02837
enh89007     6   36213500   36214500      1       1  150064       2.3345     0.009785
enh89066     6   36733300   36734300      3       2  150064       1.8743     0.030444
enh89128     6   37150300   37151300      4       2  150064       1.9845     0.023603
enh89137     6   37290800   37291800      4       1  150064       1.6839     0.046102
enh89140     6   37339000   37340000      2       1  150064       2.7554     0.002931
enh89145     6   37458800   37459800      4       2  150064       1.7735     0.038071
enh89151     6   37631600   37632600      6       3  150064       1.7707     0.038303
enh89157     6   37758800   37759800      1       1  150064       2.0272      0.02132
enh89159     6   37776700   37777700      4       2  150064         2.32     0.010171
enh89160     6   37785400   37786400      3       2  150064       2.1637     0.015242
enh89167     6   37835800   37836800      5       3  150064       1.6998     0.044587
enh89168     6   37845700   37846700      2       1  150064       2.4726    0.0067064
enh89170     6   37947800   37948800      2       1  150064       2.5588     0.005251
enh89173     6   37958300   37959300      5       3  150064       2.8388    0.0022641
enh89174     6   37961900   37962900      2       1  150064       2.2941     0.010893
enh89175     6   38078200   38079200      2       1  150064       2.2633     0.011808
enh89185     6   38180200   38181200      2       1  150064       2.0138     0.022018
enh89188     6   38237000   38238000      2       1  150064       2.8437    0.0022299
enh89197     6   38477400   38478400      3       2  150064       2.9682    0.0014976
enh89206     6   39081400   39082400      1       1  150064       1.7252      0.04225
enh89297     6   40898200   40899200      3       2  150064       2.1707     0.014977
enh89328     6   41527500   41528500      7       2  150064       1.9825     0.023713
enh89330     6   41534600   41535600      1       1  150064       1.7212      0.04261
enh89332     6   41545700   41546700      1       1  150064       2.0529      0.02004
enh89333     6   41551400   41552400      5       2  150064       2.4022    0.0081483
enh89335     6   41569600   41570600      5       2  150064       1.9513     0.025512
enh89366     6   41708800   41709800      2       1  150064       1.6501     0.049466
enh89367     6   41724400   41725400      3       2  150064       1.8368     0.033118
enh89371     6   41756200   41757200      1       1  150064       1.7191       0.0428
enh89374     6   41863800   41864800      3       1  150064       2.0017     0.022659
enh89401     6   42105900   42106900      2       1  150064       1.8061     0.035452
enh89414     6   42228100   42229100      2       1  150064        2.027     0.021332
enh89431     6   42385000   42386000      2       1  150064       1.7414      0.04081
enh89439     6   42515600   42516600      1       1  150064       1.6976      0.04479
enh89444     6   42671300   42672300      3       1  150064       2.3365    0.0097322
enh89446     6   42677600   42678600      6       2  150064       1.7633     0.038923
enh89447     6   42693500   42694500      1       1  150064        1.991      0.02324
enh89448     6   42695300   42696300      3       1  150064       2.2262     0.013001
enh89452     6   42738100   42739100      2       1  150064       1.8914     0.029286
enh89453     6   42748200   42749200      2       1  150064       1.9747     0.024153
enh89485     6   43028400   43029400      1       1  150064       1.9538      0.02536
enh89489     6   43050600   43051600      4       1  150064       2.0831     0.018622
enh89490     6   43056600   43057600      4       2  150064       1.8392     0.032941
enh89493     6   43081900   43082900      2       1  150064       2.1082     0.017508
enh89494     6   43084200   43085200      1       1  150064       2.0191      0.02174
enh89498     6   43095400   43096400      5       1  150064       2.0862     0.018479
enh89500     6   43097200   43098200      2       1  150064       2.4013    0.0081691
enh89502     6   43111500   43112500      4       2  150064        2.947    0.0016045
enh89503     6   43143200   43144200      1       1  150064       3.1302    0.0008734
enh89505     6   43150600   43151600      3       1  150064       3.7162   0.00010113
enh89510     6   43237800   43238800      5       2  150064       2.9515    0.0015814
enh89511     6   43245700   43246700      5       1  150064       2.7026    0.0034401
enh89512     6   43334800   43335800      1       1  150064       2.9902     0.001394
enh89513     6   43337800   43338800      2       1  150064       4.3415   7.0759e-06
enh89514     6   43394200   43395200      6       4  150064       3.5148   0.00022005
enh89517     6   43444200   43445200      4       1  150064       3.5735   0.00017612
enh89518     6   43446200   43447200      2       1  150064       3.0809     0.001032
enh89519     6   43448400   43449400      4       2  150064       2.9871    0.0014083
enh89520     6   43449000   43450000      2       1  150064       2.9715    0.0014818
enh89521     6   43455900   43456900      4       2  150064       2.4531     0.007081
enh89523     6   43462300   43463300      2       1  150064       3.2172   0.00064726
enh89524     6   43467000   43468000      1       1  150064       2.6491     0.004035
enh89525     6   43474100   43475100      3       2  150064       2.6343    0.0042157
enh89527     6   43482600   43483600      5       2  150064       3.3797   0.00036277
enh89528     6   43485800   43486800      3       1  150064       2.7744     0.002765
enh89531     6   43575700   43576700      1       1  150064       2.6146     0.004466
enh89532     6   43593900   43594900      1       1  150064       2.7006     0.003461
enh89534     6   43604400   43605400      3       2  150064       2.6995    0.0034723
enh89537     6   43637200   43638200      3       2  150064       3.8543   5.8021e-05
enh89541     6   43653800   43654800      3       1  150064       2.5042    0.0061371
enh89542     6   43664600   43665600      4       2  150064       2.2359     0.012678
enh89543     6   43672100   43673100      2       1  150064       2.4061     0.008062
enh89544     6   43678000   43679000      2       1  150064       1.9229     0.027247
enh89599     6   44021900   44022900      3       2  150064       1.7673     0.038588
enh89608     6   44054500   44055500      5       3  150064       2.8381    0.0022695
enh89609     6   44062400   44063400      4       2  150064       2.1407     0.016148
enh89610     6   44064100   44065100      5       3  150064       2.5512    0.0053677
enh89611     6   44072400   44073400      5       1  150064       3.2196   0.00064191
enh89612     6   44078200   44079200      1       1  150064       2.8324      0.00231
enh89613     6   44084400   44085400      4       2  150064       2.6464    0.0040681
enh89615     6   44090900   44091900      4       2  150064       1.8742      0.03045
enh89616     6   44097400   44098400      3       1  150064       3.5174   0.00021791
enh89617     6   44100800   44101800      5       2  150064       3.6863   0.00011377
enh89626     6   44153700   44154700      4       2  150064       1.7909     0.036658
enh89627     6   44159600   44160600      3       2  150064       2.5202    0.0058648
enh89657     6   44631500   44632500      6       2  150064       2.6519    0.0040014
enh89664     6   44706000   44707000      3       2  150064       2.6599    0.0039087
enh89668     6   44823400   44824400      5       2  150064       2.2021     0.013829
enh89671     6   45344000   45345000      3       2  150064       2.5737    0.0050314
enh89672     6   45346300   45347300      3       2  150064       2.0824     0.018654
enh89704     6   45919000   45920000      5       2  150064       1.7496     0.040091
enh89705     6   45927700   45928700      3       2  150064         2.24     0.012546
enh89717     6   46170900   46171900      4       1  150064       2.7448    0.0030272
enh89736     6   46816000   46817000      2       1  150064       1.8814     0.029957
enh89737     6   46816900   46817900      3       1  150064       1.8528     0.031953
enh89743     6   46882000   46883000      6       2  150064       1.9463     0.025808
enh89744     6   46883400   46884400      3       1  150064       2.0217     0.021603
enh89818     6   52236400   52237400      8       3  150064       2.1618     0.015315
enh89834     6   52402300   52403300      2       1  150064       1.9357     0.026449
enh89844     6   52422900   52423900      2       1  150064       1.8267     0.033876
enh89846     6   52431800   52432800     11       5  150064       1.8896     0.029409
enh89848     6   52436600   52437600      5       3  150064       2.7382    0.0030886
enh89857     6   52527600   52528600      5       2  150064       2.0264     0.021363
enh89859     6   52536200   52537200      2       1  150064       2.2549     0.012069
enh89880     6   53147000   53148000      2       1  150064       2.2037     0.013774
enh89884     6   53166100   53167100      3       2  150064        3.117   0.00091336
enh89885     6   53167000   53168000      3       1  150064       2.9749    0.0014654
enh89888     6   53175200   53176200      4       2  150064       2.1811     0.014587
enh89902     6   53330000   53331000      5       3  150064        1.981     0.023794
enh89979     6   56263600   56264600      4       2  150064       2.0864     0.018472
enh89981     6   56269600   56270600      2       1  150064       1.8862     0.029631
enh89982     6   56310600   56311600      6       3  150064       1.7831     0.037282
enh89984     6   56357200   56358200      1       1  150064        2.252      0.01216
enh89985     6   56369500   56370500      4       2  150064       1.8955     0.029011
enh89986     6   56370700   56371700      1       1  150064       2.2365      0.01266
enh89987     6   56372100   56373100      1       1  150064       1.6478       0.0497
enh89989     6   56389900   56390900      1       1  150064       2.1615      0.01533
enh89992     6   56403000   56404000      2       1  150064       1.7568     0.039474
enh89993     6   56414900   56415900      4       1  150064       1.7467     0.040341
enh89994     6   56419900   56420900      3       1  150064       2.0844      0.01856
enh89995     6   56437600   56438600      2       1  150064       1.9469     0.025774
enh89996     6   56445900   56446900      2       1  150064       2.1587     0.015438
enh89997     6   56524500   56525500      4       1  150064       2.5543    0.0053199
enh89998     6   56528600   56529600      2       1  150064       2.1127     0.017312
enh90000     6   56537000   56538000      2       1  150064       2.1561     0.015538
enh90001     6   56548200   56549200      2       1  150064       3.7704   8.1484e-05
enh90002     6   56553800   56554800      2       1  150064       3.9308   4.2329e-05
enh90003     6   56557200   56558200      3       1  150064       3.8614   5.6375e-05
enh90004     6   56573000   56574000      2       1  150064       3.9425   4.0312e-05
enh90006     6   56579500   56580500      1       1  150064       3.2439    0.0005896
enh90010     6   56620700   56621700      1       1  150064       3.2014    0.0006837
enh90011     6   56621900   56622900      2       1  150064       3.0661    0.0010842
enh90012     6   56628800   56629800      3       2  150064       2.5278    0.0057387
enh90013     6   56637200   56638200      2       1  150064       2.6919    0.0035521
enh90014     6   56667400   56668400      2       1  150064       3.1161   0.00091639
enh90015     6   56673400   56674400      1       1  150064       3.8091    6.973e-05
[truncated: 745,105 more chars]
