# Supplementary material for: Identifying enhancer properties associated with genetic risk for complex traits using regulome-wide association studies
Source: PLoS Comput Biol. 2022 Sep 7;18(9):e1010430. doi: 10.1371/journal.pcbi.1010430 (PMC9484640; doi:10.1371/journal.pcbi.1010430)
Supplement: S3 Table — Sample names are as described in the ROADMAP epigenomics project integrative analysis portal: https://egg2.wustl.edu/roadmap/web_portal/meta.html. (ZIP) [file pcbi.1010430.s010.zip › supplemental_table3/E033blood_sig_enhancers05.gcov.out]

GENE      CHR      START       STOP  NSNPS  NPARAM       N        ZSTAT            P
enh39041    1     848200     849200      3       1  150064       1.7322     0.041616
enh39043    1     890900     891900      2       1  150064       1.7844     0.037181
enh39075    1    1168700    1169700      3       1  150064       1.9619      0.02489
enh39076    1    1172600    1173600      1       1  150064       2.0969        0.018
enh39129    1    1706700    1707700      3       1  150064       2.3962    0.0082819
enh39140    1    1829800    1830800      1       1  150064       1.7657      0.03872
enh39143    1    1841100    1842100      3       1  150064       2.0797     0.018775
enh39152    1    2043400    2044400      4       1  150064       2.5425    0.0055028
enh39153    1    2046300    2047300      3       1  150064       1.7997     0.035957
enh39154    1    2057800    2058800      2       1  150064       2.6994    0.0034735
enh39155    1    2063100    2064100      3       2  150064       3.1698   0.00076283
enh39156    1    2065100    2066100      5       2  150064       3.2658   0.00054572
enh39157    1    2068900    2069900      3       2  150064       2.3725    0.0088343
enh39158    1    2071000    2072000      5       2  150064       3.2169   0.00064792
enh39160    1    2080700    2081700      3       1  150064       3.3234   0.00044456
enh39164    1    2126900    2127900      2       1  150064       2.5265    0.0057606
enh39168    1    2137200    2138200      2       1  150064       2.3226       0.0101
enh39185    1    2233500    2234500      2       1  150064       2.0543     0.019974
enh39194    1    2347100    2348100      8       4  150064       1.7127     0.043385
enh39196    1    2365300    2366300      1       1  150064       2.2652      0.01175
enh39209    1    2524500    2525500      7       2  150064       2.8255    0.0023604
enh39210    1    2542200    2543200      1       1  150064       2.6463     0.004069
enh39211    1    2554200    2555200      3       1  150064       2.7955    0.0025906
enh39220    1    2784800    2785800      4       2  150064       2.7048    0.0034175
enh39238    1    3131800    3132800      1       1  150064       2.7633     0.002861
enh39239    1    3134300    3135300      4       2  150064       2.2463     0.012341
enh39240    1    3137800    3138800      7       3  150064       1.9337     0.026575
enh39241    1    3142400    3143400      4       2  150064       2.5104    0.0060304
enh39306    1    5448800    5449800      1       1  150064       1.6795      0.04653
enh39313    1    5896200    5897200      5       3  150064       1.7249     0.042269
enh39325    1    6089200    6090200      1       1  150064       2.1548      0.01559
enh39336    1    6260200    6261200      1       1  150064       1.7453      0.04047
enh39337    1    6264400    6265400      3       2  150064         2.25     0.012223
enh39353    1    6522800    6523800      4       1  150064       2.0703     0.019214
enh39354    1    6531500    6532500      4       2  150064       2.7463    0.0030136
enh39357    1    6552200    6553200      3       1  150064       1.9459     0.025835
enh39358    1    6555300    6556300      3       1  150064       2.1548      0.01559
enh39359    1    6567000    6568000      1       1  150064       2.3208      0.01015
enh39360    1    6569000    6570000      4       1  150064       2.4525    0.0070927
enh39368    1    6658300    6659300      6       3  150064       1.6901     0.045505
enh39371    1    6675600    6676600      3       1  150064       2.1533     0.015649
enh39372    1    6684200    6685200      2       1  150064       2.1264     0.016733
enh39375    1    6759800    6760800      2       1  150064       3.5669   0.00018061
enh39381    1    6847000    6848000      3       1  150064       1.7795     0.037581
enh39383    1    6851000    6852000      4       2  150064       1.8562     0.031711
enh39410    1    7800200    7801200      4       1  150064       1.7022      0.04436
enh39425    1    8002600    8003600      2       1  150064       2.0947     0.018098
enh39447    1    8374000    8375000      3       2  150064        4.624   1.8821e-06
enh39449    1    8429900    8430900      3       1  150064       2.7711    0.0027935
enh39451    1    8436000    8437000      3       2  150064       4.2536    1.052e-05
enh39452    1    8439600    8440600      2       1  150064       4.8415   6.4436e-07
enh39454    1    8444400    8445400      2       1  150064       4.8974   4.8548e-07
enh39455    1    8446800    8447800      3       1  150064       5.1215   1.5158e-07
enh39456    1    8450700    8451700      2       1  150064       3.1862   0.00072075
enh39458    1    8457800    8458800      1       1  150064       2.3545     0.009273
enh39460    1    8467400    8468400      3       1  150064       5.1681   1.1824e-07
enh39464    1    8488500    8489500      2       1  150064       5.4703   2.2466e-08
enh39466    1    8508500    8509500      1       1  150064       2.0523      0.02007
enh39470    1    8523900    8524900      5       3  150064       2.7613    0.0028785
enh39472    1    8536900    8537900      3       1  150064       3.2444   0.00058856
enh39473    1    8556600    8557600      2       1  150064       2.4612    0.0069245
enh39476    1    8574700    8575700      2       1  150064       2.9651     0.001513
enh39478    1    8580300    8581300      3       2  150064       2.3313    0.0098686
enh39479    1    8582000    8583000      1       1  150064        1.931      0.02674
enh39480    1    8586200    8587200      3       1  150064        2.376    0.0087516
enh39483    1    8599700    8600700      2       1  150064       2.4961    0.0062787
enh39484    1    8612500    8613500      1       1  150064       3.1458    0.0008281
enh39485    1    8614800    8615800      2       1  150064       3.0698    0.0010711
enh39486    1    8622000    8623000      1       1  150064       2.5797     0.004945
enh39488    1    8650600    8651600      3       2  150064       2.5933    0.0047533
enh39489    1    8663100    8664100      1       1  150064       2.8826     0.001972
enh39491    1    8685900    8686900      1       1  150064       2.9013     0.001858
enh39495    1    8693400    8694400      2       1  150064       3.1799   0.00073672
enh39497    1    8703700    8704700      1       1  150064       2.8288     0.002336
enh39500    1    8713800    8714800      3       1  150064         2.51    0.0060361
enh39501    1    8719100    8720100      1       1  150064       2.4949       0.0063
enh39503    1    8725600    8726600      1       1  150064       2.9385     0.001649
enh39504    1    8728000    8729000      3       1  150064       1.7973     0.036148
enh39505    1    8730100    8731100      3       2  150064       2.5074    0.0060804
enh39510    1    8744500    8745500      2       1  150064       2.1884     0.014321
enh39512    1    8749600    8750600      1       1  150064       2.2389      0.01258
enh39515    1    8771400    8772400      1       1  150064       1.8001      0.03592
enh39516    1    8772900    8773900      1       1  150064       2.6506     0.004018
enh39517    1    8774200    8775200      2       1  150064       3.7182   0.00010033
enh39533    1    8931700    8932700      1       1  150064       1.8274      0.03382
enh39537    1    8959400    8960400      4       2  150064       2.2143     0.013406
enh39538    1    8978100    8979100      4       1  150064       2.2139     0.013419
enh39540    1    8985400    8986400      2       1  150064       2.1125     0.017322
enh39542    1    8988700    8989700      6       2  150064         1.76       0.0392
enh39543    1    8998700    8999700      4       2  150064       2.8836    0.0019657
enh39569    1    9202000    9203000      1       1  150064       1.7824      0.03734
enh39580    1    9326700    9327700      4       2  150064       1.9922     0.023176
enh39593    1    9422400    9423400      6       3  150064        2.065     0.019463
enh39594    1    9427900    9428900      3       2  150064       2.2137     0.013426
enh39612    1    9651400    9652400      1       1  150064       1.8634       0.0312
enh39618    1    9699200    9700200      3       2  150064       2.0859     0.018496
enh39660    1    9959800    9960800      2       1  150064       1.7542     0.039694
enh39685    1   10367700   10368700      3       1  150064       1.7143     0.043237
enh39693    1   10489200   10490200      3       2  150064       1.6593      0.04853
enh39747    1   11339400   11340400      1       1  150064       2.0762      0.01894
enh39749    1   11351200   11352200      2       1  150064       1.8014     0.035822
enh39791    1   11953400   11954400      2       1  150064       1.6983     0.044725
enh39809    1   12106900   12107900      1       1  150064       3.1955    0.0006979
enh39811    1   12128400   12129400      3       2  150064       2.2248     0.013046
enh39812    1   12129900   12130900      3       1  150064       2.8273     0.002347
enh39852    1   12660100   12661100      7       3  150064       1.6979     0.044762
enh39870    1   14034600   14035600      4       2  150064       1.9076     0.028222
enh39880    1   14074200   14075200      2       1  150064       1.6562     0.048838
enh39896    1   15210800   15211800      2       1  150064       2.0204     0.021673
enh39960    1   16152000   16153000      7       2  150064       2.0326     0.021046
enh39995    1   16352900   16353900      5       3  150064       2.0835     0.018603
enh40019    1   16542000   16543000      5       2  150064       1.9718     0.024318
enh40022    1   16564100   16565100      2       1  150064       2.7283    0.0031827
enh40023    1   16570400   16571400      1       1  150064        2.126      0.01675
enh40024    1   16575000   16576000      1       1  150064       2.3933     0.008348
enh40025    1   16592600   16593600      3       1  150064       2.1759      0.01478
enh40026    1   16594000   16595000      4       1  150064       2.0877     0.018412
enh40027    1   16597000   16598000      1       1  150064       1.7263      0.04215
enh40029    1   16620200   16621200      3       2  150064       1.7625     0.038992
enh40030    1   16645000   16646000      3       1  150064       2.0685     0.019295
enh40033    1   16679500   16680500      1       1  150064       2.0801      0.01876
enh40034    1   16691200   16692200      1       1  150064       2.0558       0.0199
enh40035    1   16697200   16698200      2       1  150064       1.6637     0.048085
enh40036    1   16703000   16704000      4       1  150064       1.9451     0.025883
enh40038    1   16711300   16712300      3       1  150064       1.7799     0.037547
enh40045    1   16824200   16825200      3       1  150064       1.8836     0.029809
enh40046    1   16826800   16827800      3       1  150064        2.091     0.018265
enh40074    1   17349800   17350800      5       3  150064       2.1998     0.013911
enh40075    1   17371600   17372600      7       1  150064       2.3649    0.0090177
enh40076    1   17372200   17373200      4       1  150064       2.2589     0.011946
enh40077    1   17378400   17379400      2       1  150064       2.7791    0.0027255
enh40080    1   17393400   17394400      4       2  150064       3.2053    0.0006746
enh40081    1   17408400   17409400      5       2  150064       2.2745     0.011469
enh40109    1   17757000   17758000      3       1  150064       1.8195      0.03442
enh40110    1   17760000   17761000      2       1  150064       1.7503     0.040031
enh40124    1   18982200   18983200      1       1  150064       1.7326      0.04158
enh40129    1   19234400   19235400      2       1  150064       1.6468       0.0498
enh40152    1   19641700   19642700      6       2  150064        1.812     0.034996
enh40178    1   19835200   19836200      4       2  150064        2.021     0.021641
enh40186    1   19930700   19931700      3       2  150064       2.4057    0.0080702
enh40187    1   19939300   19940300      1       1  150064       1.7696       0.0384
enh40188    1   19966800   19967800      1       1  150064       2.3371     0.009718
enh40216    1   20648800   20649800      4       2  150064       1.6587     0.048588
enh40233    1   21059900   21060900      1       1  150064       2.8655     0.002082
enh40236    1   21114500   21115500      2       1  150064       2.4415    0.0073133
enh40238    1   21276500   21277500      4       2  150064       2.5101    0.0060351
enh40240    1   21319300   21320300      2       1  150064       2.0949     0.018091
enh40244    1   21368900   21369900      6       3  150064       2.5651    0.0051572
enh40245    1   21377700   21378700      3       2  150064        3.157   0.00079714
enh40247    1   21403300   21404300      4       2  150064       2.5195    0.0058759
enh40248    1   21415700   21416700      3       1  150064       2.7094    0.0033702
enh40249    1   21416600   21417600      2       1  150064       2.7388    0.0030831
enh40250    1   21425500   21426500      1       1  150064        1.856      0.03173
enh40255    1   21475000   21476000      3       2  150064       1.9115     0.027969
enh40256    1   21475900   21476900      1       1  150064       3.0309     0.001219
enh40259    1   21480400   21481400      2       1  150064       2.5632     0.005185
enh40260    1   21481600   21482600      3       1  150064       2.6069    0.0045687
enh40261    1   21483400   21484400      1       1  150064       2.7054     0.003411
enh40262    1   21491800   21492800      4       2  150064       2.5446    0.0054697
enh40263    1   21500400   21501400      2       1  150064       2.3653    0.0090067
enh40266    1   21521300   21522300      1       1  150064       1.7381       0.0411
enh40311    1   22085800   22086800      2       1  150064       2.0773     0.018885
enh40312    1   22087800   22088800      4       2  150064       2.1282     0.016662
enh40317    1   22104600   22105600      7       3  150064       1.9024     0.028559
enh40336    1   22349400   22350400      2       1  150064       2.5516    0.0053615
enh40337    1   22353300   22354300     13       3  150064       2.8928    0.0019088
enh40340    1   22369300   22370300      1       1  150064       3.2129     0.000657
enh40341    1   22374800   22375800      2       1  150064       3.2572   0.00056259
enh40345    1   22404600   22405600      2       1  150064       2.5786    0.0049607
enh40346    1   22414000   22415000      2       1  150064       2.5869    0.0048423
enh40347    1   22418000   22419000      1       1  150064       1.7696       0.0384
enh40349    1   22430500   22431500      5       3  150064       2.5944    0.0047377
enh40350    1   22444700   22445700      3       2  150064       1.7638     0.038881
enh40370    1   23437600   23438600      2       1  150064       1.9202     0.027415
enh40407    1   23947600   23948600      6       3  150064       1.6605     0.048406
enh40421    1   24074400   24075400      1       1  150064       2.1532      0.01565
enh40424    1   24106300   24107300      1       1  150064       1.6674      0.04772
enh40432    1   24143000   24144000      1       1  150064       1.7612       0.0391
enh40457    1   24678200   24679200      1       1  150064       2.2798      0.01131
enh40460    1   24718700   24719700      1       1  150064        1.765      0.03878
enh40466    1   24791700   24792700      1       1  150064        1.848       0.0323
enh40468    1   24806700   24807700      4       2  150064       2.1522      0.01569
enh40470    1   24826100   24827100      1       1  150064       2.3138      0.01034
enh40471    1   24838300   24839300      2       1  150064       1.8611     0.031364
enh40473    1   24843900   24844900      6       4  150064       2.1604     0.015371
enh40476    1   24851500   24852500      4       2  150064       2.6941    0.0035292
enh40477    1   24854300   24855300      3       1  150064       2.3482    0.0094315
enh40478    1   24861800   24862800      4       2  150064       2.4306    0.0075369
enh40480    1   24871300   24872300      4       1  150064       3.1935   0.00070269
enh40590    1   25969000   25970000      1       1  150064       1.7449       0.0405
enh40691    1   26865400   26866400      4       2  150064       1.8326     0.033435
enh40692    1   26869000   26870000      1       1  150064       1.7021      0.04437
enh40706    1   27017000   27018000      1       1  150064       2.4913     0.006363
enh40708    1   27033600   27034600      2       1  150064       2.6037    0.0046111
enh40709    1   27034600   27035600      4       2  150064       3.4952   0.00023688
enh40710    1   27041900   27042900      1       1  150064       2.7222     0.003242
enh40711    1   27047500   27048500      3       1  150064         2.63    0.0042697
enh40714    1   27064800   27065800      1       1  150064       2.7089     0.003375
enh40715    1   27068000   27069000      3       1  150064       2.6245    0.0043385
enh40716    1   27071800   27072800      1       1  150064       2.7083     0.003381
enh40717    1   27073400   27074400      1       1  150064       2.7082     0.003382
enh40719    1   27094200   27095200      1       1  150064       2.7557     0.002928
enh40725    1   27146500   27147500      1       1  150064       2.1783      0.01469
enh40733    1   27204100   27205100      1       1  150064       2.0777      0.01887
enh40734    1   27214600   27215600      1       1  150064       2.4794      0.00658
enh40738    1   27246900   27247900      2       1  150064       2.7103    0.0033606
enh40739    1   27249500   27250500      1       1  150064        2.512     0.006003
enh40740    1   27258400   27259400      1       1  150064        2.537      0.00559
enh40741    1   27298500   27299500      2       1  150064       2.1812     0.014585
enh40753    1   27444500   27445500      4       1  150064       1.8783     0.030168
enh40755    1   27448700   27449700      1       1  150064       2.1775      0.01472
enh40778    1   27666100   27667100      6       4  150064       2.0718     0.019143
enh40783    1   27685100   27686100      1       1  150064       1.7819      0.03738
enh40834    1   27941700   27942700      3       1  150064       1.7467     0.040346
enh40835    1   27947100   27948100      4       1  150064       1.9267     0.027006
enh40836    1   27953800   27954800      3       1  150064       1.7172     0.042971
enh40840    1   27970100   27971100      2       1  150064       1.7707     0.038307
enh40873    1   28258100   28259100      3       2  150064       2.4384    0.0073766
enh40875    1   28261800   28262800      5       2  150064        1.836     0.033177
enh40876    1   28268700   28269700      2       1  150064       1.8109     0.035074
enh40898    1   28461900   28462900      3       2  150064       3.0157     0.001282
enh40900    1   28469700   28470700      1       1  150064       3.7192    9.994e-05
enh40909    1   28499300   28500300      2       1  150064       3.6693   0.00012161
enh40914    1   28524600   28525600      1       1  150064        2.929       0.0017
enh40924    1   28609000   28610000      5       3  150064       1.8461     0.032436
enh40931    1   28699800   28700800      2       1  150064       2.2181     0.013274
enh40932    1   28721300   28722300      5       1  150064       1.7638     0.038882
enh40935    1   28736100   28737100      8       3  150064       2.2663     0.011716
enh40936    1   28739200   28740200      4       1  150064       2.0511     0.020131
enh40937    1   28741500   28742500      2       1  150064       2.0323     0.021061
enh40938    1   28743400   28744400      2       1  150064       2.0408     0.020638
enh40940    1   28753800   28754800      2       1  150064       3.3825   0.00035911
enh40942    1   28765900   28766900      3       1  150064       2.1488     0.015824
enh40944    1   28782100   28783100      2       1  150064       1.8159     0.034693
enh40946    1   28820800   28821800      1       1  150064       2.0615      0.01963
enh40951    1   28878100   28879100      1       1  150064       2.8194     0.002406
enh40953    1   28905600   28906600      1       1  150064        2.917     0.001767
enh40956    1   28916400   28917400      3       1  150064       2.7318    0.0031493
enh40957    1   28918000   28919000      1       1  150064       1.8519      0.03202
enh40958    1   28967000   28968000      2       1  150064       2.2745     0.011467
enh40959    1   28970900   28971900      1       1  150064       2.3123      0.01038
enh40960    1   28973500   28974500      2       1  150064       2.0484     0.020261
enh40975    1   29210800   29211800      3       2  150064       2.8059    0.0025088
enh40980    1   29246600   29247600      1       1  150064       3.5461    0.0001955
enh40981    1   29248600   29249600      2       1  150064       2.7158    0.0033057
enh40982    1   29250900   29251900      2       1  150064       3.3626   0.00038607
enh40984    1   29264200   29265200      2       1  150064       3.2142   0.00065402
enh40986    1   29266600   29267600      4       2  150064        3.476   0.00025447
enh40990    1   29279500   29280500      3       2  150064       2.8987    0.0018734
enh40993    1   29288100   29289100      1       1  150064       3.5865    0.0001676
enh40995    1   29298800   29299800      2       1  150064       2.8308    0.0023213
enh40997    1   29304800   29305800      1       1  150064       4.1181     1.91e-05
enh41001    1   29312300   29313300      3       2  150064       2.9616    0.0015305
enh41011    1   29555800   29556800      3       1  150064       2.0326     0.021045
enh41012    1   29557600   29558600      3       1  150064       2.1232     0.016867
enh41013    1   29575300   29576300      3       2  150064       2.6613    0.0038925
enh41020    1   30516600   30517600      1       1  150064       4.0932    2.127e-05
enh41043    1   31350000   31351000      3       2  150064       1.8692     0.030796
enh41049    1   31448800   31449800      2       1  150064       1.7234     0.042407
enh41068    1   31771000   31772000      1       1  150064       3.4255    0.0003068
enh41069    1   31772400   31773400      6       3  150064       4.1843   1.4304e-05
enh41070    1   31845100   31846100      3       2  150064       2.0867     0.018456
enh41071    1   31846500   31847500      2       1  150064        1.886     0.029645
enh41072    1   31866600   31867600      3       1  150064       2.9803    0.0014397
enh41073    1   31867600   31868600      2       1  150064       2.8315    0.0023167
enh41074    1   31895100   31896100      5       2  150064       2.0482     0.020269
enh41118    1   32391300   32392300      2       1  150064       2.0527      0.02005
enh41121    1   32411200   32412200      2       1  150064       2.0879     0.018402
enh41164    1   32707600   32708600      3       1  150064       1.7063     0.043974
enh41165    1   32712300   32713300      4       1  150064       1.7135     0.043314
enh41182    1   32810800   32811800      1       1  150064        2.932     0.001684
enh41210    1   33232800   33233800      2       1  150064       2.3703    0.0088876
enh41237    1   33502600   33503600      2       1  150064       1.8687     0.030829
enh41262    1   33760700   33761700      4       2  150064       1.8675     0.030913
enh41288    1   35318300   35319300      4       2  150064       1.8872     0.029566
enh41289    1   35322900   35323900      4       2  150064        1.898     0.028849
enh41304    1   35585900   35586900      2       1  150064       1.7055      0.04405
enh41328    1   36002300   36003300      2       1  150064       3.0799    0.0010355
enh41339    1   36102100   36103100      2       1  150064       3.6011   0.00015847
enh41349    1   36262500   36263500      1       1  150064        1.842      0.03274
enh41350    1   36263700   36264700      1       1  150064        3.365    0.0003827
enh41351    1   36266400   36267400      1       1  150064       3.4293    0.0003026
enh41354    1   36275800   36276800      1       1  150064       1.7772      0.03777
enh41356    1   36313300   36314300      3       2  150064       3.8886   5.0412e-05
enh41357    1   36326000   36327000      2       1  150064        2.732    0.0031477
enh41363    1   36398200   36399200      1       1  150064        3.492    0.0002397
enh41365    1   36401000   36402000      1       1  150064       3.4205    0.0003125
enh41369    1   36553300   36554300      1       1  150064       3.1405    0.0008432
enh41370    1   36555600   36556600      3       2  150064        3.192   0.00070642
enh41372    1   36565000   36566000      6       2  150064       2.3137     0.010343
enh41373    1   36574300   36575300      2       1  150064         1.76     0.039204
enh41374    1   36581200   36582200      3       1  150064       2.1813     0.014579
enh41376    1   36599900   36600900      3       1  150064       3.6681   0.00012219
enh41377    1   36607500   36608500      2       1  150064       3.3975   0.00034006
enh41378    1   36613000   36614000      3       1  150064       3.8801   5.2202e-05
enh41382    1   36631100   36632100      2       1  150064       3.9408   4.0604e-05
enh41385    1   36653200   36654200      4       2  150064       2.5472    0.0054291
enh41434    1   37168900   37169900      2       1  150064       2.1878     0.014341
enh41457    1   38271800   38272800      4       2  150064       2.3417     0.009599
enh41460    1   38285500   38286500      4       2  150064       2.4588      0.00697
enh41463    1   38322700   38323700      1       1  150064       3.1702    0.0007616
enh41465    1   38348900   38349900      2       1  150064       2.6212    0.0043812
enh41468    1   38385300   38386300      3       2  150064       1.6788     0.046593
enh41469    1   38388300   38389300      2       1  150064       1.9326     0.026641
enh41471    1   38395000   38396000      4       2  150064       2.5493    0.0053965
enh41473    1   38411100   38412100      5       3  150064       1.7668     0.038629
enh41475    1   38453400   38454400      1       1  150064        2.104      0.01769
enh41489    1   38939700   38940700      5       2  150064       2.2074     0.013644
enh41504    1   39490800   39491800      2       1  150064       1.8507     0.032107
enh41505    1   39493000   39494000      5       2  150064       1.7435     0.040624
enh41506    1   39493700   39494700      4       2  150064       1.9155     0.027715
enh41511    1   39568500   39569500      1       1  150064        1.984      0.02363
enh41524    1   39673600   39674600      2       1  150064       2.1629     0.015274
enh41532    1   39696700   39697700      1       1  150064       1.7105      0.04359
enh41546    1   39876300   39877300      1       1  150064       2.1881      0.01433
enh41549    1   39975100   39976100      7       3  150064        2.213      0.01345
enh41550    1   39991200   39992200      3       1  150064       2.5327    0.0056586
enh41568    1   40341700   40342700      1       1  150064       1.8639      0.03117
enh41571    1   40356600   40357600      5       2  150064        1.738     0.041101
enh41572    1   40358100   40359100      1       1  150064       1.8066      0.03541
enh41629    1   40864100   40865100      3       2  150064        2.095     0.018086
enh41637    1   40973100   40974100      3       2  150064       1.7554     0.039594
enh41640    1   40998100   40999100      3       2  150064       1.9022     0.028572
enh41648    1   41155600   41156600      3       2  150064       2.3236     0.010073
enh41649    1   41161000   41162000      2       1  150064       2.4719    0.0067207
enh41650    1   41165700   41166700      4       2  150064       2.5187    0.0058894
enh41652    1   41169900   41170900      6       3  150064       2.8202    0.0023994
enh41654    1   41178400   41179400      2       1  150064        2.522    0.0058352
enh41661    1   41274800   41275800      6       2  150064       3.1941   0.00070143
enh41673    1   41447000   41448000      2       1  150064       2.1477     0.015868
enh41674    1   41468700   41469700      5       2  150064        2.221     0.013176
enh41678    1   41574100   41575100      4       2  150064       1.6785     0.046622
enh41692    1   41898100   41899100      6       3  150064       2.2582     0.011965
enh41694    1   41981200   41982200      1       1  150064       1.7727      0.03814
enh41808    1   43416100   43417100      5       2  150064       2.8117    0.0024641
enh41809    1   43419600   43420600      3       2  150064       2.1424      0.01608
enh41811    1   43427300   43428300      5       2  150064       2.5332    0.0056514
enh41825    1   43739400   43740400      2       1  150064        2.174     0.014854
enh41826    1   43740100   43741100      5       3  150064       1.9049     0.028398
enh41828    1   43765700   43766700      1       1  150064       3.1944    0.0007005
enh41829    1   43769400   43770400      2       1  150064       2.6374    0.0041776
enh41831    1   43802400   43803400      3       1  150064        3.517   0.00021824
enh41834    1   43825700   43826700      2       1  150064       2.9374     0.001655
enh41835    1   43831300   43832300      3       2  150064       1.9251     0.027108
enh41836    1   43834400   43835400      1       1  150064       3.6162    0.0001495
enh41839    1   43856400   43857400      4       2  150064       4.1648   1.5578e-05
enh41841    1   43920300   43921300      3       2  150064       4.1734   1.5006e-05
enh41843    1   44015400   44016400      3       1  150064       2.0885     0.018378
enh41845    1   44031500   44032500      3       2  150064       3.2668   0.00054392
enh41846    1   44114200   44115200      5       2  150064       4.0012   3.1507e-05
enh41847    1   44117500   44118500      2       1  150064       4.8424   6.4153e-07
enh41852    1   44228900   44229900      1       1  150064       3.2448    0.0005877
enh41853    1   44232200   44233200      1       1  150064       3.2827     0.000514
enh41854    1   44249000   44250000      4       2  150064       3.6857   0.00011403
enh41855    1   44251700   44252700      2       1  150064       2.3699    0.0088966
enh41856    1   44255300   44256300      1       1  150064       2.9852     0.001417
enh41859    1   44289900   44290900      2       1  150064       2.3578     0.009191
enh41861    1   44318900   44319900      3       1  150064       3.9946   3.2404e-05
enh41862    1   44344200   44345200      1       1  150064       3.3601    0.0003896
enh41863    1   44346700   44347700      4       2  150064       3.7858   7.6597e-05
enh41864    1   44378600   44379600      5       2  150064       2.1326     0.016479
enh41866    1   44413700   44414700      6       3  150064       3.4752   0.00025521
enh41869    1   44439100   44440100      2       1  150064       1.9816     0.023762
enh41870    1   44442800   44443800      5       2  150064       2.5588    0.0052521
enh41871    1   44445800   44446800      4       2  150064       1.9799      0.02386
enh41872    1   44456100   44457100      1       1  150064       2.0898      0.01832
enh41881    1   44677600   44678600      1       1  150064       2.7892     0.002642
enh41882    1   44680100   44681100      2       1  150064       1.8408     0.032822
enh41887    1   44739600   44740600      3       1  150064        2.411    0.0079548
enh41893    1   44820900   44821900      2       1  150064       1.9614     0.024916
enh42035    1   46998200   46999200      1       1  150064       2.0505      0.02016
enh42036    1   47015100   47016100      3       2  150064       1.9002     0.028706
enh42073    1   48324400   48325400      2       1  150064       2.1084       0.0175
enh42085    1   49240100   49241100      2       1  150064       2.0617     0.019617
enh42087    1   49255800   49256800      1       1  150064        1.976      0.02408
enh42092    1   50923900   50924900      1       1  150064        2.121      0.01696
enh42097    1   51382400   51383400      2       1  150064       2.0839     0.018585
enh42139    1   51985700   51986700      4       2  150064       1.6839     0.046102
enh42191    1   52988900   52989900      2       1  150064        2.073     0.019085
enh42231    1   53661100   53662100      1       1  150064       2.0792       0.0188
enh42233    1   53684600   53685600      1       1  150064       2.2179      0.01328
enh42235    1   53702200   53703200      4       2  150064       2.5829    0.0048987
enh42237    1   53751900   53752900      2       1  150064       1.8168     0.034627
enh42240    1   53771900   53772900      3       2  150064        2.899    0.0018717
enh42276    1   54422500   54423500      3       1  150064       1.7584     0.039338
enh42287    1   54686100   54687100      4       2  150064       1.8085     0.035265
enh42288    1   54688400   54689400      4       2  150064        2.968    0.0014986
enh42290    1   54695500   54696500      1       1  150064       2.1102      0.01742
enh42310    1   54801000   54802000      1       1  150064       2.3764     0.008741
enh42316    1   54815700   54816700      1       1  150064       1.7965      0.03621
enh42317    1   54819300   54820300      3       2  150064        1.893     0.029176
enh42320    1   54825800   54826800      3       1  150064       1.7609     0.039126
enh42325    1   54850900   54851900      4       1  150064       1.9154     0.027719
enh42414    1   59165700   59166700      2       1  150064       2.3789    0.0086815
enh42415    1   59183800   59184800      1       1  150064       1.8184       0.0345
enh42417    1   59201000   59202000      7       2  150064       1.6707     0.047395
enh42429    1   59324100   59325100      4       2  150064       1.9851     0.023568
enh42462    1   59612700   59613700      2       1  150064       2.1872     0.014363
enh42497    1   61039400   61040400      1       1  150064       3.0103     0.001305
enh42499    1   61087400   61088400      6       3  150064       3.1695   0.00076338
enh42501    1   61377200   61378200      5       3  150064       1.8739     0.030474
enh42520    1   61869400   61870400      1       1  150064       2.1912      0.01422
enh42525    1   62071000   62072000      4       2  150064       1.8539     0.031874
enh42538    1   62891600   62892600      4       1  150064       1.8736     0.030491
enh42560    1   64105900   64106900      3       2  150064       1.7723     0.038176
enh42576    1   64977100   64978100      4       2  150064       1.9908     0.023253
enh42587    1   65235100   65236100      4       2  150064       1.7729     0.038123
enh42591    1   65342200   65343200      2       1  150064       1.7233      0.04242
enh42601    1   65389800   65390800      3       1  150064        2.727    0.0031955
enh42602    1   65400300   65401300      3       2  150064       3.3548   0.00039706
enh42618    1   65521100   65522100      4       2  150064       2.1966     0.014026
enh42619    1   65525400   65526400      2       1  150064       2.2948     0.010872
enh42624    1   65606800   65607800      4       2  150064       1.8617     0.031322
enh42628    1   65639900   65640900      5       1  150064       1.8082     0.035289
enh42642    1   66153100   66154100      4       2  150064       2.8438    0.0022287
enh42643    1   66156600   66157600      4       2  150064        1.722     0.042536
enh42644    1   66277600   66278600      1       1  150064       1.6821      0.04627
enh42652    1   66731600   66732600      3       1  150064       2.5618    0.0052059
enh42653    1   66735600   66736600      7       3  150064       2.9768    0.0014563
enh42657    1   66765700   66766700      5       1  150064       2.1653     0.015182
enh42660    1   66794500   66795500      3       2  150064        2.047      0.02033
enh42669    1   66829800   66830800      1       1  150064       2.3297     0.009912
enh42677    1   66880400   66881400      3       2  150064       1.8878     0.029527
enh42680    1   66903400   66904400      3       1  150064       2.6641    0.0038593
enh42719    1   67802000   67803000      4       1  150064        1.806      0.03546
enh42738    1   68154300   68155300      5       2  150064       2.2618     0.011855
enh42742    1   68189200   68190200      1       1  150064       2.0043      0.02252
enh42748    1   68219900   68220900      2       1  150064       1.7258     0.042194
enh42791    1   72754400   72755400      4       2  150064       1.8431     0.032654
enh42794    1   74058800   74059800      3       1  150064       2.6569    0.0039432
enh42795    1   74102200   74103200      1       1  150064       2.7162     0.003302
enh42827    1   76976600   76977600      4       2  150064       1.6841     0.046078
enh42862    1   78134800   78135800      4       2  150064        2.229     0.012908
enh42874    1   78353200   78354200      9       4  150064       2.5601    0.0052325
enh42876    1   78446300   78447300      2       1  150064        2.026     0.021384
enh42878    1   78474200   78475200      3       2  150064       2.0605     0.019677
enh42889    1   79114500   79115500      1       1  150064       2.3844     0.008554
enh42909    1   84048800   84049800      4       2  150064       2.5368     0.005594
enh42911    1   84157700   84158700      3       2  150064       2.2405     0.012529
enh42915    1   84226300   84227300      6       2  150064       1.6781     0.046661
enh42918    1   84542000   84543000      1       1  150064       1.8123      0.03497
enh42921    1   84556600   84557600      1       1  150064       1.8547      0.03182
enh42930    1   84627400   84628400      1       1  150064       1.8787      0.03014
enh42934    1   84639500   84640500      1       1  150064        1.923      0.02724
enh42960    1   85218700   85219700      4       1  150064        1.818     0.034532
enh42965    1   85319800   85320800      3       1  150064       2.2982     0.010774
enh42973    1   85438300   85439300      3       1  150064       2.2122     0.013476
enh42974    1   85439000   85440000      7       2  150064       2.2433     0.012438
enh42975    1   85440000   85441000      4       2  150064       2.0757     0.018961
enh42978    1   85460300   85461300      4       1  150064       2.2007     0.013879
enh42982    1   85528000   85529000      3       2  150064       2.2418     0.012488
enh42989    1   85710200   85711200      4       2  150064       1.7827     0.037317
enh42990    1   85719800   85720800      6       3  150064       1.6776     0.046716
enh42991    1   85722800   85723800      5       3  150064       1.9157     0.027704
enh43055    1   87972200   87973200      1       1  150064       2.9815     0.001434
enh43124    1   89817700   89818700      3       2  150064       1.8495     0.032189
enh43126    1   89823300   89824300      4       2  150064       1.7728     0.038134
enh43127    1   89828600   89829600      2       1  150064       1.8371     0.033094
enh43141    1   90015800   90016800      2       1  150064       1.6699     0.047472
enh43171    1   90160800   90161800      2       1  150064       2.0427     0.020542
enh43176    1   90174200   90175200      1       1  150064       2.0233      0.02152
enh43177    1   90182400   90183400      1       1  150064       1.9431        0.026
enh43178    1   90184900   90185900      1       1  150064       1.6991      0.04465
enh43187    1   90265000   90266000      6       1  150064       1.7384     0.041072
enh43188    1   90270100   90271100      5       2  150064       1.9993     0.022786
enh43199    1   90307400   90308400      4       2  150064       2.1993      0.01393
enh43203    1   90321500   90322500      5       3  150064       1.7005     0.044515
enh43221    1   90406200   90407200      1       1  150064       2.0617      0.01962
enh43233    1   91388600   91389600      1       1  150064       2.1654      0.01518
enh43240    1   91423700   91424700      4       2  150064       2.4568    0.0070083
enh43245    1   91459600   91460600      3       1  150064       2.0763     0.018932
enh43247    1   91471200   91472200      2       1  150064       2.0513     0.020121
enh43248    1   91473800   91474800      1       1  150064       2.0974      0.01798
enh43249    1   91475300   91476300      4       1  150064        2.026     0.021381
enh43251    1   91482400   91483400      4       2  150064       2.8199    0.0024016
enh43252    1   91488900   91489900      3       2  150064       3.4263    0.0003059
enh43257    1   91965100   91966100      5       2  150064       2.0894     0.018336
enh43270    1   92112300   92113300      3       2  150064       1.9386     0.026274
enh43301    1   92765900   92766900      4       2  150064       3.0186    0.0012699
enh43304    1   92788700   92789700      1       1  150064       3.1456    0.0008286
enh43305    1   92831900   92832900      3       2  150064       2.2968     0.010815
enh43307    1   92841500   92842500      2       1  150064       1.7308     0.041746
enh43312    1   92942200   92943200      2       1  150064       3.1959   0.00069705
enh43313    1   92955700   92956700      2       1  150064       1.6579     0.048666
enh43314    1   92960600   92961600      2       1  150064       1.8883     0.029496
enh43315    1   92981200   92982200      2       1  150064       2.4617    0.0069145
enh43316    1   93002600   93003600      2       1  150064        2.821    0.0023936
enh43317    1   93009200   93010200      3       2  150064       2.8839    0.0019637
enh43318    1   93016400   93017400      3       1  150064       2.1289     0.016632
enh43319    1   93028600   93029600      4       2  150064        3.403   0.00033324
enh43321    1   93048900   93049900      1       1  150064       1.8952      0.02903
enh43332    1   93342900   93343900      2       1  150064       1.6554     0.048926
enh43336    1   93392400   93393400      1       1  150064       1.7921      0.03656
enh43338    1   93395300   93396300      1       1  150064       1.6959      0.04495
enh43339    1   93399000   93400000      5       2  150064       1.7624     0.038997
enh43340    1   93399900   93400900      2       1  150064       2.8424    0.0022386
enh43341    1   93400900   93401900      3       1  150064       1.7756       0.0379
enh43342    1   93402600   93403600      3       1  150064        1.678     0.046675
enh43345    1   93411800   93412800      1       1  150064        2.074      0.01904
enh43347    1   93415400   93416400      1       1  150064       1.8858      0.02966
enh43348    1   93418300   93419300      1       1  150064       2.1765      0.01476
enh43354    1   93440600   93441600      3       2  150064       1.8648     0.031102
enh43357    1   93459100   93460100      1       1  150064        1.827      0.03385
enh43364    1   93508200   93509200      3       2  150064       2.1797     0.014638
enh43371    1   93561200   93562200      1       1  150064       2.2738      0.01149
enh43467    1   95348900   95349900      4       2  150064        2.534    0.0056383
enh43473    1   95444900   95445900      4       2  150064       3.0339    0.0012071
enh43474    1   95459900   95460900      2       1  150064       1.8498     0.032171
enh43476    1   95698200   95699200      5       3  150064       1.8727     0.030558
enh43482    1   95717200   95718200      3       2  150064       1.7811     0.037445
enh43484    1   97186000   97187000      2       1  150064       1.7221     0.042524
enh43485    1   97189300   97190300      3       1  150064       3.8876   5.0622e-05
enh43486    1   97192800   97193800      2       1  150064        2.451    0.0071231
enh43487    1   97196000   97197000      4       2  150064        3.075    0.0010527
enh43488    1   97206500   97207500      3       1  150064       2.4378    0.0073895
enh43490    1   97213200   97214200      2       1  150064       2.1013     0.017805
enh43494    1   97842800   97843800      5       2  150064       3.2009   0.00068509
enh43500    1   98314800   98315800      1       1  150064       6.3099    1.396e-10
enh43501    1   98330000   98331000      2       1  150064        5.147   1.3237e-07
enh43502    1   98351400   98352400      2       1  150064       4.9823   3.1417e-07
enh43504    1   98365800   98366800      2       1  150064       2.4364     0.007418
enh43507    1   98369400   98370400      3       1  150064       5.6293   9.0464e-09
enh43508    1   98370900   98371900      4       2  150064       5.4629   2.3425e-08
enh43511    1   98374600   98375600      3       2  150064       5.8655    2.239e-09
enh43512    1   98376600   98377600      1       1  150064       6.0414    7.639e-10
enh43513    1   98377700   98378700      2       1  150064       5.3665   4.0146e-08
enh43514    1   98382600   98383600      1       1  150064       6.4573    5.331e-11
enh43517    1   98630000   98631000      3       2  150064       3.3797   0.00036284
enh43518    1   98698100   98699100      2       1  150064       3.0845    0.0010196
enh43522    1   98853500   98854500      3       2  150064        1.968     0.024534
enh43524    1   98871000   98872000      4       1  150064       3.0149    0.0012854
enh43630    1  101656300  101657300     10       2  150064       2.0074     0.022352
enh43653    1  101918800  101919800      3       2  150064       2.1347     0.016393
enh43664    1  108281500  108282500      6       3  150064       2.5686    0.0051056
enh43669    1  108337700  108338700     11       4  150064       1.8343     0.033304
enh43670    1  108347600  108348600      7       2  150064       2.7208     0.003256
enh43671    1  108353500  108354500     10       2  150064       2.5619    0.0052057
enh43673    1  108363900  108364900      4       2  150064       2.2704     0.011593
enh43674    1  108372600  108373600      2       1  150064       1.9747     0.024151
enh43684    1  108439800  108440800      8       2  150064       2.0264     0.021364
enh43688    1  108461900  108462900      4       2  150064       1.7647     0.038805
enh43697    1  108492300  108493300      4       2  150064       2.1863     0.014395
enh43702    1  108508700  108509700      8       3  150064       2.6336    0.0042241
enh43720    1  108740300  108741300      7       3  150064       2.7227    0.0032374
enh43808    1  110088400  110089400      3       2  150064       1.7333     0.041525
enh43820    1  110182500  110183500      1       1  150064       1.8088      0.03524
enh43843    1  110438200  110439200      5       2  150064       1.9161     0.027674
enh43855    1  110575800  110576800      2       1  150064       1.8614     0.031341
enh43859    1  110745600  110746600      1       1  150064       2.2414       0.0125
enh43865    1  110809600  110810600      4       1  150064       1.6968     0.044866
enh43869    1  110887100  110888100      2       1  150064       1.9302      0.02679
enh43873    1  110926900  110927900      2       1  150064       1.8599     0.031452
enh43892    1  111323200  111324200      4       2  150064       2.3344    0.0097885
enh43893    1  111327000  111328000      7       4  150064       2.7755     0.002756
enh43894    1  111330600  111331600      7       3  150064       3.5402   0.00019988
enh43896    1  111412900  111413900      4       2  150064       2.0334     0.021004
enh43915    1  111751200  111752200      2       1  150064       1.6746     0.047002
enh43945    1  112134500  112135500      3       2  150064       2.8477     0.002202
enh43949    1  112165400  112166400     10       5  150064       2.4791    0.0065861
enh43950    1  112166900  112167900      5       3  150064       1.7179     0.042905
enh43954    1  112192800  112193800      5       3  150064       2.0603     0.019687
enh43957    1  112200000  112201000      1       1  150064       1.6791      0.04657
enh43971    1  112462600  112463600      3       1  150064       2.4432    0.0072786
enh43976    1  112936600  112937600      4       1  150064       1.8506     0.032113
enh43977    1  112940100  112941100      2       1  150064        2.339    0.0096681
enh43978    1  112973300  112974300      3       1  150064       2.3021     0.010664
enh43981    1  113159100  113160100      3       2  150064       2.4232     0.007692
enh43982    1  113165400  113166400      3       2  150064       2.1612     0.015339
enh43983    1  113173200  113174200      1       1  150064       3.3565    0.0003947
enh43984    1  113188400  113189400      4       2  150064       2.9709    0.0014846
enh43986    1  113215800  113216800      2       1  150064       3.0364    0.0011973
enh43987    1  113218700  113219700      2       1  150064       2.7755    0.0027562
enh43990    1  113246200  113247200      5       2  150064       2.2074     0.013643
enh44011    1  113683100  113684100      1       1  150064       1.6575      0.04871
enh44014    1  113734400  113735400      2       1  150064       2.0063     0.022412
enh44056    1  114525200  114526200      5       2  150064       2.0044     0.022515
enh44066    1  114883500  114884500      2       1  150064       2.1314     0.016528
enh44067    1  114886900  114887900      3       2  150064       1.7633     0.038923
enh44074    1  115020400  115021400      2       1  150064       2.1436     0.016031
enh44075    1  115024700  115025700      1       1  150064       2.4711     0.006735
enh44077    1  115032800  115033800      2       1  150064       1.7107     0.043567
enh44079    1  115041800  115042800      4       1  150064       1.8763     0.030306
enh44081    1  115047100  115048100      5       3  150064       1.8815     0.029955
enh44088    1  115257500  115258500      2       1  150064       1.7788     0.037633
enh44090    1  115294400  115295400      1       1  150064       3.3803     0.000362
enh44095    1  115605400  115606400      4       2  150064       2.4618    0.0069116
enh44096    1  115611400  115612400      5       2  150064       2.2915     0.010966
enh44097    1  115614000  115615000      6       1  150064       1.7651     0.038777
enh44099    1  115627700  115628700      3       2  150064         3.46   0.00027013
enh44103    1  115643000  115644000      4       2  150064       3.7716   8.1087e-05
enh44105    1  115655100  115656100      7       4  150064       3.7919   7.4742e-05
enh44108    1  116004900  116005900      4       1  150064       2.9715    0.0014816
enh44112    1  116185800  116186800      1       1  150064       2.1895      0.01428
enh44117    1  116219100  116220100      3       2  150064       1.8328     0.033415
enh44173    1  117308700  117309700      2       1  150064       2.0985     0.017932
enh44174    1  117320500  117321500      3       1  150064       3.3991   0.00033806
enh44175    1  117336900  117337900      2       1  150064       2.8465    0.0022104
enh44176    1  117339400  117340400      3       1  150064       2.7976    0.0025741
enh44179    1  117350100  117351100      1       1  150064       3.2432    0.0005909
enh44180    1  117358700  117359700      1       1  150064       3.5666    0.0001808
enh44182    1  117375400  117376400      3       2  150064       2.9293    0.0016989
enh44197    1  117550400  117551400      4       2  150064        2.573    0.0050416
enh44214    1  117934300  117935300      1       1  150064        1.911        0.028
enh44409    1  145435900  145436900      1       1  150064       1.7244      0.04232
enh44431    1  145587900  145588900      3       1  150064       1.9471     0.025762
enh44444    1  146640000  146641000      1       1  150064       2.1682      0.01507
enh44445    1  146641300  146642300      7       2  150064       2.1667      0.01513
enh44446    1  146645400  146646400      6       2  150064       2.0747     0.019009
enh44447    1  146649200  146650200      4       2  150064       2.0384     0.020756
enh44448    1  146675600  146676600      9       2  150064       2.2941     0.010893
enh44449    1  146695800  146696800      1       1  150064       2.3824     0.008601
enh44450    1  146697500  146698500      5       3  150064       2.3168     0.010258
enh44452    1  146717400  146718400     12       3  150064       2.2805      0.01129
enh44453    1  146721600  146722600      4       1  150064       2.1444        0.016
enh44470    1  147234300  147235300      2       1  150064       1.7329     0.041556
enh44512    1  149853400  149854400      2       1  150064       2.1646     0.015209
enh44518    1  149889400  149890400      1       1  150064       1.7202       0.0427
enh44519    1  149897500  149898500      4       2  150064       1.7368     0.041216
enh44528    1  150022400  150023400      2       1  150064       4.4828   3.6842e-06
enh44529    1  150025600  150026600      4       1  150064       5.1551   1.2672e-07
enh44531    1  150037300  150038300      1       1  150064       5.5334     1.57e-08
enh44533    1  150047900  150048900      1       1  150064       5.7603    4.197e-09
enh44535    1  150066400  150067400      1       1  150064       5.9354    1.466e-09
enh44536    1  150078800  150079800      1       1  150064       5.5351    1.555e-08
enh44538    1  150090500  150091500      1       1  150064       5.7411    4.702e-09
enh44541    1  150119300  150120300      1       1  150064       5.9312    1.504e-09
enh44543    1  150130500  150131500      3       2  150064        4.487   3.6125e-06
enh44544    1  150132200  150133200      4       1  150064       5.4742   2.1975e-08
enh44545    1  150133700  150134700      1       1  150064       5.8413    2.589e-09
enh44549    1  150152300  150153300      2       1  150064       4.6663    1.533e-06
enh44551    1  150158900  150159900      1       1  150064       5.4736    2.205e-08
enh44552    1  150185000  150186000      3       2  150064       4.6806   1.4303e-06
enh44555    1  150209000  150210000      2       1  150064       1.9992     0.022793
enh44558    1  150241900  150242900      3       1  150064       4.9797   3.1842e-07
enh44561    1  150264900  150265900      5       2  150064       4.0209   2.8991e-05
enh44562    1  150266800  150267800      1       1  150064       1.7334      0.04151
enh44564    1  150295200  150296200      6       3  150064       5.1464   1.3276e-07
enh44565    1  150334800  150335800      5       2  150064       4.6395   1.7465e-06
enh44566    1  150339800  150340800      2       1  150064       1.7546     0.039661
enh44571    1  150359200  150360200      3       2  150064       3.9228   4.3755e-05
enh44572    1  150377600  150378600      3       2  150064       1.8845     0.029749
enh44573    1  150381200  150382200      2       1  150064       3.9694   3.6027e-05
enh44574    1  150382100  150383100      2       1  150064       3.9829   3.4041e-05
enh44575    1  150436600  150437600      3       2  150064       4.9256   4.2054e-07
enh44576    1  150460800  150461800      3       1  150064       4.5462   2.7315e-06
enh44578    1  150486800  150487800      2       1  150064       4.1525   1.6446e-05
enh44579    1  150488800  150489800      2       1  150064       4.4767   3.7907e-06
enh44580    1  150520400  150521400      4       2  150064       2.8151    0.0024382
enh44584    1  150536600  150537600      2       1  150064        2.174     0.014852
enh44601    1  150762200  150763200      1       1  150064       1.8872      0.02957
enh44604    1  150811700  150812700      2       1  150064        1.793      0.03649
enh44605    1  150812600  150813600      3       1  150064       1.8613     0.031348
enh44607    1  150824900  150825900      2       1  150064       1.8476     0.032332
enh44608    1  150842600  150843600      1       1  150064       2.8772     0.002006
enh44615    1  150948400  150949400      1       1  150064       1.9752      0.02412
enh44618    1  150954400  150955400      3       2  150064       1.7477     0.040255
enh44619    1  150968000  150969000      4       2  150064       3.5626   0.00018362
enh44620    1  150972500  150973500      4       2  150064       3.7199    9.967e-05
enh44626    1  151035000  151036000      2       1  150064       1.8598     0.031455
enh44627    1  151041500  151042500      3       2  150064       3.2928   0.00049598
enh44628    1  151044300  151045300      6       4  150064       2.3316    0.0098612
enh44630    1  151117200  151118200      3       2  150064       3.6025   0.00015761
enh44631    1  151119600  151120600      3       2  150064       2.7149    0.0033143
enh44639    1  151168400  151169400      4       2  150064       1.8421     0.032727
enh44646    1  151228200  151229200      2       1  150064       3.4523   0.00027791
enh44660    1  151344100  151345100      2       1  150064       1.6452     0.049965
enh44661    1  151373200  151374200      1       1  150064       3.3175    0.0004542
enh44663    1  151417100  151418100      2       1  150064        2.118     0.017088
enh44664    1  151427900  151428900      1       1  150064       3.2691    0.0005394
enh44666    1  151444900  151445900      1       1  150064       2.5897     0.004803
enh44683    1  151675700  151676700      1       1  150064       2.5736     0.005032
enh44699    1  151892900  151893900      1       1  150064       2.3451     0.009512
enh44765    1  153641200  153642200      2       1  150064       1.6588     0.048581
enh44766    1  153669800  153670800      1       1  150064       2.0054      0.02246
enh44769    1  153702300  153703300      2       1  150064       1.9206     0.027394
enh44777    1  153756300  153757300      1       1  150064       2.9848     0.001419
enh44780    1  153768500  153769500      5       2  150064        3.378   0.00036509
enh44781    1  153777200  153778200      3       1  150064       3.8478   5.9588e-05
enh44782    1  153814000  153815000      1       1  150064       3.6578    0.0001272
enh44783    1  153821700  153822700      2       1  150064       3.0358    0.0011996
enh44784    1  153826100  153827100      2       1  150064        2.106     0.017602
enh44785    1  153826800  153827800      2       1  150064       3.3191   0.00045157
enh44786    1  153838600  153839600      1       1  150064       2.2649      0.01176
enh44788    1  153854200  153855200      2       1  150064       1.8961     0.028974
enh44790    1  153868100  153869100      2       1  150064       2.0912     0.018253
enh44791    1  153876600  153877600      1       1  150064       3.5105    0.0002236
enh44792    1  153877200  153878200      1       1  150064       2.1651      0.01519
enh44795    1  153890800  153891800      1       1  150064       2.1213      0.01695
enh44798    1  153919500  153920500      2       1  150064       2.1054     0.017629
enh44800    1  153931300  153932300      5       3  150064       2.2696     0.011615
enh44801    1  153933500  153934500      2       1  150064       2.7014    0.0034523
enh44802    1  153937300  153938300      3       1  150064       2.1985     0.013955
enh44803    1  153941100  153942100      2       1  150064       2.3994    0.0082099
enh44805    1  153947800  153948800      2       1  150064       2.2278     0.012946
enh44810    1  153965700  153966700      5       3  150064       3.1034   0.00095657
enh44811    1  154086900  154087900      1       1  150064       1.8501      0.03215
enh44812    1  154121000  154122000      2       1  150064       3.0302    0.0012219
enh44817    1  154149100  154150100      4       2  150064        2.879    0.0019948
enh44823    1  154237500  154238500      3       1  150064       3.6341   0.00013947
enh44824    1  154243400  154244400      1       1  150064       1.8912       0.0293
enh44829    1  154300700  154301700      2       1  150064       1.9743     0.024175
enh44833    1  154324000  154325000      3       2  150064       2.1166     0.017146
enh44844    1  154395500  154396500      4       2  150064       2.1786      0.01468
enh44849    1  154417000  154418000      3       2  150064       2.3655    0.0090021
enh44850    1  154426200  154427200      3       1  150064       2.2278     0.012946
enh44853    1  154443600  154444600      2       1  150064       1.7206     0.042664
enh44860    1  154528300  154529300      1       1  150064       2.2665      0.01171
enh44866    1  154591500  154592500      3       2  150064       1.7115     0.043494
enh44870    1  154687600  154688600      3       2  150064       1.8721     0.030599
enh44883    1  154792400  154793400      4       2  150064       4.2661   9.9458e-06
enh44884    1  154832600  154833600      3       1  150064       3.0179    0.0012726
enh44885    1  154836800  154837800      3       2  150064        2.588    0.0048266
enh44886    1  154856500  154857500      2       1  150064        3.115    0.0009198
enh44887    1  154858500  154859500      1       1  150064       4.2166     1.24e-05
enh44888    1  154898000  154899000      1       1  150064       2.2952      0.01086
enh44890    1  154912100  154913100      5       2  150064       3.7478    8.919e-05
enh44891    1  154916500  154917500      2       1  150064       3.2273    0.0006248
enh44897    1  154941100  154942100      1       1  150064        2.829     0.002335
enh44902    1  154968500  154969500      1       1  150064       2.4289     0.007572
enh44903    1  154987300  154988300      2       1  150064       3.2282   0.00062292
enh44904    1  154989400  154990400      2       1  150064       3.6849   0.00011439
enh44905    1  154990800  154991800      1       1  150064       2.3559      0.00924
enh44907    1  154995000  154996000      2       1  150064       3.2291   0.00062084
enh44908    1  155008600  155009600      4       2  150064       2.9609    0.0015335
enh44910    1  155017100  155018100      2       1  150064       2.4019    0.0081556
enh44913    1  155033400  155034400      2       1  150064       2.2043     0.013751
enh44915    1  155034800  155035800      1       1  150064       3.0684     0.001076
enh44917    1  155042100  155043100      1       1  150064       1.8595      0.03148
enh44918    1  155044000  155045000      1       1  150064       2.5649     0.005161
enh44928    1  155111100  155112100      2       1  150064       1.7452     0.040475
enh44929    1  155122300  155123300      2       1  150064       1.9294     0.026843
enh44933    1  155148100  155149100      3       2  150064       1.8078     0.035319
enh44934    1  155157400  155158400      4       2  150064       1.6924     0.045283
enh44938    1  155184800  155185800      1       1  150064       1.8644      0.03113
enh44940    1  155193500  155194500      3       2  150064       1.6693     0.047528
enh44945    1  155214800  155215800      1       1  150064       2.2046      0.01374
enh44946    1  155219400  155220400      3       1  150064       2.0681     0.019317
enh44948    1  155223200  155224200      1       1  150064       2.2083      0.01361
enh44950    1  155230100  155231100      1       1  150064       2.0678      0.01933
enh44952    1  155241200  155242200      2       1  150064       2.0835     0.018604
enh44954    1  155247900  155248900      2       1  150064       2.2396     0.012558
enh44955    1  155277200  155278200      2       1  150064       2.5297     0.005708
enh44956    1  155279900  155280900      1       1  150064       2.7019     0.003447
enh44957    1  155289300  155290300      2       1  150064       1.8741      0.03046
enh44965    1  155477400  155478400      1       1  150064       2.3163      0.01027
enh44974    1  155505500  155506500      1       1  150064        2.431     0.007528
enh44978    1  155512900  155513900      2       1  150064       2.3933    0.0083496
enh44979    1  155519300  155520300      2       1  150064       2.3632      0.00906
enh44981    1  155526300  155527300      2       1  150064       2.9455     0.001612
enh44987    1  155605800  155606800      1       1  150064       2.7108     0.003356
enh44990    1  155618100  155619100      2       1  150064       1.8937     0.029134
enh45002    1  155827500  155828500      1       1  150064       2.1047      0.01766
enh45005    1  155879000  155880000      1       1  150064       1.9714      0.02434
enh45007    1  155901000  155902000      1       1  150064        1.938      0.02631
enh45008    1  155907800  155908800      2       1  150064       2.6992    0.0034752
enh45011    1  155929400  155930400      6       2  150064       2.5731     0.005039
enh45012    1  155930700  155931700      2       1  150064       2.8968    0.0018848
enh45015    1  155941000  155942000      1       1  150064        2.449     0.007163
enh45019    1  155959300  155960300      2       1  150064       2.2439     0.012418
enh45020    1  155974300  155975300      3       2  150064       3.7577   8.5757e-05
enh45022    1  155995500  155996500      5       3  150064       1.6783      0.04664
enh45027    1  156059700  156060700      3       1  150064       1.9285     0.026897
enh45028    1  156066300  156067300      1       1  150064       1.6961      0.04493
enh45029    1  156070100  156071100      1       1  150064       1.9914      0.02322
enh45030    1  156074300  156075300      2       1  150064        2.145     0.015977
enh45033    1  156089800  156090800      4       2  150064       1.7477      0.04026
enh45039    1  156119900  156120900      2       1  150064       2.4005     0.008187
enh45040    1  156126800  156127800      1       1  150064       3.4723     0.000258
enh45042    1  156131200  156132200      3       1  150064       3.3314   0.00043213
enh45094    1  156709100  156710100      3       2  150064        1.714     0.043261
enh45095    1  156711400  156712400      4       2  150064       2.4346    0.0074544
enh45099    1  156724800  156725800      4       2  150064       1.8307     0.033574
enh45105    1  156770800  156771800      2       1  150064       1.8357     0.033201
enh45181    1  158252000  158253000      1       1  150064       1.8014      0.03582
enh45200    1  158921500  158922500      9       2  150064       1.7048     0.044116
enh45216    1  159271600  159272600      1       1  150064       1.9286      0.02689
enh45235    1  159878400  159879400      2       1  150064       2.1234     0.016858
enh45253    1  160162600  160163600      7       2  150064       2.1637     0.015243
enh45254    1  160173600  160174600      1       1  150064       3.0586     0.001112
enh45255    1  160176400  160177400      1       1  150064       2.5915     0.004778
enh45257    1  160226500  160227500      2       1  150064       2.4212    0.0077354
enh45259    1  160233000  160234000      3       1  150064       2.7284    0.0031825
enh45262    1  160276900  160277900      1       1  150064       2.2959      0.01084
enh45263    1  160310300  160311300      1       1  150064       2.7614     0.002878
enh45264    1  160314100  160315100      1       1  150064       2.4281     0.007589
enh45265    1  160316000  160317000      1       1  150064       2.4925     0.006342
enh45267    1  160345000  160346000      2       1  150064       1.9713     0.024342
enh45268    1  160399500  160400500      2       1  150064       2.7478    0.0029994
enh45274    1  160422900  160423900      4       2  150064       2.0553     0.019925
enh45275    1  160424400  160425400      2       1  150064         2.08     0.018761
enh45278    1  160436200  160437200      2       1  150064       3.0109    0.0013024
enh45279    1  160440600  160441600      2       1  150064       3.3307   0.00043317
enh45282    1  160458100  160459100      2       1  150064       2.8797    0.0019903
enh45354    1  160837800  160838800      4       1  150064        2.198     0.013974
enh45355    1  160846400  160847400      3       1  150064       1.7194     0.042771
enh45392    1  161167400  161168400      4       2  150064       1.8644     0.031136
enh45395    1  161179100  161180100      1       1  150064       2.1338      0.01643
enh45400    1  161195000  161196000      1       1  150064        1.863      0.03123
enh45401    1  161197600  161198600      1       1  150064       1.9315      0.02671
enh45402    1  161211400  161212400      4       2  150064       2.0573     0.019828
enh45403    1  161236900  161237900      3       2  150064       1.9287     0.026887
enh45472    1  162529800  162530800      2       1  150064       1.9254      0.02709
enh45475    1  162534400  162535400      2       1  150064       1.9654     0.024682
enh45479    1  163290000  163291000      1       1  150064       1.7976      0.03612
enh45495    1  164743600  164744600      4       2  150064       1.7874     0.036938
enh45500    1  165570500  165571500      6       3  150064       1.8958     0.028994
enh45501    1  165598600  165599600      8       2  150064       1.8212     0.034289
enh45504    1  165604000  165605000      2       1  150064       1.7128     0.043377
enh45513    1  165721200  165722200      4       2  150064       2.4999    0.0062122
enh45515    1  165739200  165740200      2       1  150064       2.3176     0.010235
enh45519    1  165811500  165812500      5       2  150064       1.9816     0.023764
enh45521    1  165818200  165819200      1       1  150064       2.3829     0.008588
enh45522    1  165819200  165820200      4       2  150064       2.0061     0.022422
enh45523    1  165820000  165821000      1       1  150064       2.3718     0.008852
enh45524    1  165820600  165821600      3       1  150064       2.1266     0.016727
enh45525    1  165821800  165822800      2       1  150064       2.2491     0.012252
enh45526    1  165825000  165826000      4       2  150064       2.2535     0.012115
enh45543    1  166843500  166844500      2       1  150064       3.4847   0.00024635
enh45545    1  166871200  166872200      1       1  150064        3.555     0.000189
enh45564    1  167127400  167128400      3       2  150064       1.8823     0.029897
enh45565    1  167131800  167132800      6       3  150064       1.7318     0.041658
enh45566    1  167188000  167189000      1       1  150064       2.7692      0.00281
enh45639    1  168053800  168054800      1       1  150064       2.2271      0.01297
enh45642    1  168115200  168116200      3       2  150064       1.9189     0.027497
enh45653    1  168356300  168357300      3       2  150064       2.2226     0.013122
enh45660    1  168408900  168409900      2       1  150064       2.0125     0.022083
enh45692    1  169339500  169340500      2       1  150064       1.6513     0.049335
enh45695    1  169432200  169433200      1       1  150064       2.0488      0.02024
enh45705    1  169579000  169580000      6       3  150064       1.8534      0.03191
enh45706    1  169581800  169582800      2       1  150064       1.9643     0.024746
enh45729    1  169847800  169848800      4       2  150064       1.8119     0.035003
enh45736    1  170040200  170041200      3       2  150064       2.3451    0.0095099
enh45738    1  170041900  170042900      4       2  150064       1.8922     0.029229
enh45748    1  171403700  171404700     11       2  150064       1.7213     0.042595
enh45756    1  171752200  171753200      3       2  150064       1.7503     0.040029
enh45757    1  171763000  171764000      2       1  150064       1.7148     0.043193
enh45765    1  171937800  171938800      2       1  150064       1.8825     0.029887
enh45775    1  172307200  172308200      3       2  150064       1.8067     0.035402
enh45776    1  172312000  172313000      2       1  150064       1.8722     0.030589
enh45778    1  172326100  172327100      3       2  150064       1.7834     0.037264
enh45779    1  172329300  172330300      1       1  150064       1.8053      0.03551
enh45781    1  172348600  172349600      2       1  150064       2.0178     0.021807
enh45783    1  172360900  172361900      4       1  150064       2.6114    0.0045091
enh45796    1  172500100  172501100      3       2  150064       1.6888     0.045631
enh45859    1  173389100  173390100      4       2  150064       2.6759     0.003727
enh45860    1  173391400  173392400      5       2  150064       2.0802     0.018753
enh45861    1  173397900  173398900      4       2  150064       2.3375    0.0097071
enh45862    1  173399700  173400700      1       1  150064        2.312      0.01039
enh45866    1  173448900  173449900      2       1  150064       2.3269    0.0099847
enh45870    1  173683000  173684000      1       1  150064       3.4023    0.0003341
enh45871    1  173685700  173686700      1       1  150064       3.4989    0.0002336
enh45873    1  173794700  173795700      1       1  150064       3.4042    0.0003318
enh45876    1  173841100  173842100      3       2  150064       3.9485   3.9318e-05
enh45877    1  173842100  173843100      2       1  150064       2.1816     0.014571
enh45879    1  173967200  173968200      3       1  150064       3.5217   0.00021441
enh45880    1  173969700  173970700      1       1  150064       3.4298     0.000302
enh45881    1  173971600  173972600      3       1  150064       3.1443   0.00083239
enh45882    1  173974100  173975100      2       1  150064       2.9816    0.0014339
enh45883    1  173977300  173978300      6       1  150064       3.2792   0.00052049
enh45884    1  173980600  173981600      1       1  150064       3.4179    0.0003155
enh45885    1  173983200  173984200      3       2  150064       2.3355    0.0097578
enh45886    1  173984500  173985500      1       1  150064       3.1996    0.0006881
enh45887    1  173987000  173988000      5       2  150064       3.6225   0.00014591
enh45890    1  174121700  174122700      2       1  150064       3.8232   6.5877e-05
enh45893    1  174134900  174135900      2       1  150064       2.7675    0.0028248
enh45894    1  174137900  174138900      1       1  150064       2.9525     0.001576
enh45895    1  174141200  174142200      3       2  150064        3.517   0.00021822
enh45900    1  174712200  174713200      2       1  150064        3.318   0.00045326
enh45902    1  174760800  174761800      1       1  150064       2.0002      0.02274
enh45903    1  174767900  174768900      1       1  150064       3.2494    0.0005783
enh45905    1  174783800  174784800      4       2  150064         1.92     0.027427
enh45906    1  174843000  174844000      2       1  150064       2.9805    0.0014387
enh45907    1  174844100  174845100      4       2  150064       2.0411     0.020621
enh45911    1  174885600  174886600      2       1  150064       2.8679    0.0020657
enh45923    1  174959800  174960800      1       1  150064       2.5691     0.005098
enh45928    1  174998400  174999400      2       1  150064       1.9851     0.023567
enh45929    1  175040900  175041900      3       2  150064       1.7792     0.037602
enh45935    1  175123900  175124900      5       3  150064       2.9024    0.0018517
enh45937    1  175143100  175144100      2       1  150064       3.8131   6.8629e-05
enh45938    1  175143700  175144700      5       2  150064       2.1114     0.017367
enh45940    1  175153400  175154400      3       1  150064        3.839   6.1762e-05
enh45951    1  175265900  175266900      1       1  150064       1.8889      0.02945
enh45952    1  175288200  175289200      3       1  150064       1.6749     0.046977
enh45961    1  176156200  176157200      3       2  150064       2.1309     0.016549
enh45964    1  176170800  176171800      2       1  150064       2.7133    0.0033311
enh45965    1  176177500  176178500      1       1  150064       2.2069      0.01366
enh45975    1  178454900  178455900      1       1  150064       2.4263     0.007627
enh45987    1  178942200  178943200      1       1  150064       2.9835     0.001425
enh45999    1  179095900  179096900      2       1  150064       1.6824      0.04625
enh46000    1  179097500  179098500      2       1  150064       1.8925     0.029213
enh46006    1  179174200  179175200      2       1  150064       1.7559     0.039553
enh46010    1  179199200  179200200      1       1  150064       1.8435      0.03263
enh46012    1  179266900  179267900      9       4  150064       1.6488     0.049599
enh46013    1  179270200  179271200      3       1  150064       1.7514     0.039937
enh46017    1  179333700  179334700      4       2  150064         2.81    0.0024768
enh46021    1  179782900  179783900      1       1  150064        2.367     0.008966
enh46025    1  179844500  179845500      1       1  150064       1.9217      0.02732
enh46033    1  179938200  179939200      3       1  150064       1.7133     0.043328
enh46062    1  180603000  180604000      3       2  150064       2.4954    0.0062902
enh46063    1  180739000  180740000      2       1  150064       4.0654   2.3972e-05
enh46067    1  180862600  180863600      3       1  150064       2.3148     0.010311
enh46068    1  180895100  180896100      8       4  150064       2.1614     0.015334
enh46106    1  181393100  181394100      3       1  150064       2.2017     0.013843
enh46109    1  181906000  181907000      3       2  150064       2.0606     0.019672
enh46115    1  182117600  182118600      3       2  150064       1.9498     0.025599
enh46162    1  183449700  183450700      3       2  150064       2.6169    0.0044365
enh46173    1  183547100  183548100      2       1  150064       2.0604      0.01968
enh46201    1  184120400  184121400      1       1  150064       2.2839      0.01119
enh46204    1  184133500  184134500      2       1  150064       1.7684     0.038496
enh46205    1  184191600  184192600      4       1  150064       1.6733     0.047132
enh46206    1  184266200  184267200      3       1  150064       1.8519     0.032018
enh46212    1  184452200  184453200      5       3  150064       2.3288    0.0099353
enh46214    1  184460100  184461100      2       1  150064       2.6156    0.0044536
enh46215    1  184476200  184477200      1       1  150064       2.4618     0.006913
enh46223    1  184714900  184715900      4       2  150064       2.0694     0.019256
enh46227    1  184724800  184725800      3       1  150064       2.1648       0.0152
enh46245    1  184937600  184938600      5       2  150064       2.2537     0.012109
enh46246    1  184940100  184941100      2       1  150064       2.3995    0.0082089
enh46247    1  184944400  184945400      2       1  150064       2.4802     0.006566
enh46248    1  184950700  184951700      3       1  150064        2.411    0.0079547
enh46256    1  185127300  185128300      1       1  150064       1.9047      0.02841
enh46300    1  186345900  186346900      1       1  150064       1.7256      0.04221
enh46333    1  192520800  192521800      3       1  150064       1.8649     0.031098
enh46343    1  192873300  192874300      3       1  150064       2.6284     0.004289
enh46350    1  193032700  193033700      1       1  150064       2.7888     0.002645
enh46351    1  193035200  193036200      1       1  150064       2.8207     0.002396
enh46353    1  193072200  193073200      1       1  150064       3.0838     0.001022
enh46354    1  193074600  193075600      6       2  150064       2.6346    0.0042121
enh46356    1  193089800  193090800      2       1  150064       3.0646    0.0010898
enh46357    1  193093100  193094100      3       1  150064       3.1849   0.00072396
enh46359    1  193147300  193148300      3       1  150064       2.9891     0.001399
enh46360    1  193151900  193152900      4       2  150064       3.2913   0.00049868
enh46361    1  193154200  193155200      2       1  150064       2.6921    0.0035497
enh46364    1  193159400  193160400      1       1  150064       3.2848    0.0005103
enh46366    1  193279600  193280600      1       1  150064       3.0684     0.001076
enh46367    1  193337400  193338400      3       2  150064       2.1413     0.016123
enh46375    1  193426800  193427800      3       2  150064       1.6729     0.047171
enh46383    1  193537900  193538900      4       1  150064       1.7171      0.04298
enh46394    1  196369600  196370600      2       1  150064       1.7256     0.042206
enh46398    1  196622800  196623800      1       1  150064       4.0574    2.481e-05
enh46408    1  197438700  197439700      1       1  150064       2.7426     0.003048
enh46415    1  197711400  197712400      3       1  150064       1.9099      0.02807
enh46419    1  197732700  197733700      2       1  150064       2.4774    0.0066165
enh46420    1  197733700  197734700      2       1  150064       2.5775    0.0049764
enh46423    1  197737600  197738600      2       1  150064       2.3773    0.0087211
enh46426    1  197746500  197747500      4       1  150064        2.015      0.02195
enh46442    1  198165300  198166300      6       3  150064       1.6452     0.049961
enh46444    1  198171500  198172500      4       2  150064        1.932     0.026681
enh46470    1  198544800  198545800      5       2  150064       2.0697      0.01924
enh46473    1  198585000  198586000      1       1  150064       1.6688      0.04758
enh46482    1  198640100  198641100      4       2  150064       1.9981     0.022855
enh46484    1  198650500  198651500      4       2  150064       2.1116     0.017359
enh46488    1  198669500  198670500      3       2  150064       2.0084       0.0223
enh46500    1  198730900  198731900      5       2  150064       3.0143    0.0012877
enh46505    1  198757600  198758600      1       1  150064       1.7767      0.03781
enh46507    1  198849700  198850700      1       1  150064       1.8131      0.03491
enh46512    1  198891800  198892800      1       1  150064       1.6523      0.04924
enh46537    1  199252100  199253100      2       1  150064       1.7949     0.036332
enh46539    1  199369000  199370000      8       3  150064       1.6743     0.047041
enh46540    1  199372700  199373700      5       2  150064       2.9564    0.0015563
enh46552    1  200143400  200144400      3       1  150064       2.4196    0.0077679
enh46556    1  200200000  200201000      1       1  150064       2.6852     0.003624
enh46559    1  200251500  200252500      2       1  150064        1.837     0.033104
enh46560    1  200270200  200271200      3       2  150064       2.2916     0.010963
enh46563    1  200306400  200307400      3       2  150064       1.7229     0.042453
enh46564    1  200311400  200312400      4       1  150064       3.0806    0.0010329
enh46565    1  200320100  200321100      1       1  150064       2.8818     0.001977
enh46566    1  200322900  200323900      2       1  150064       2.8262    0.0023549
enh46567    1  200332300  200333300      1       1  150064       2.5665     0.005136
enh46568    1  200336400  200337400      2       1  150064       2.7351    0.0031178
enh46569    1  200375200  200376200      1       1  150064       2.4823     0.006527
enh46570    1  200406200  200407200      1       1  150064       3.4739    0.0002565
enh46571    1  200442600  200443600      2       1  150064       2.6782    0.0037013
enh46572    1  200495400  200496400      8       5  150064       3.2146   0.00065313
enh46573    1  200498400  200499400      4       2  150064       1.7705     0.038323
enh46574    1  200500600  200501600      5       3  150064       1.9833      0.02367
enh46596    1  200874400  200875400      4       1  150064       3.5285   0.00020897
enh46597    1  200876600  200877600      2       1  150064       3.0823    0.0010271
enh46599    1  200941000  200942000      8       3  150064       1.9368     0.026382
enh46600    1  200982600  200983600      3       2  150064       3.1954   0.00069808
enh46602    1  201011500  201012500      6       3  150064       2.6968    0.0035006
enh46604    1  201084400  201085400      4       2  150064       1.8537      0.03189
enh46614    1  201435600  201436600      2       1  150064       2.0657      0.01943
enh46617    1  201451100  201452100      7       2  150064       2.0246     0.021452
enh46645    1  201725900  201726900      4       2  150064       2.1384     0.016244
enh46647    1  201797200  201798200      3       2  150064       2.6745    0.0037417
enh46650    1  201811400  201812400      4       2  150064       2.3203     0.010162
enh46654    1  201864800  201865800      1       1  150064       1.6949      0.04505
enh46698    1  202688400  202689400      4       2  150064       1.9076     0.028221
enh46719    1  202927800  202928800      2       1  150064       1.6632     0.048132
enh46733    1  203051400  203052400      2       1  150064       1.7998     0.035948
enh46743    1  203249800  203250800      2       1  150064       2.5673    0.0051242
enh46774    1  203593500  203594500      2       1  150064       1.7098     0.043649
enh46776    1  203601900  203602900      1       1  150064        1.707      0.04391
enh46790    1  203651200  203652200      6       1  150064       1.7335     0.041505
enh46818    1  204241300  204242300      5       2  150064       1.8751     0.030387
enh46821    1  204254700  204255700      4       1  150064       2.6986    0.0034813
enh46840    1  204415200  204416200      2       1  150064       1.9149     0.027755
enh46841    1  204417300  204418300      5       2  150064       2.2352     0.012701
enh46842    1  204421100  204422100      4       1  150064       2.1728       0.0149
enh46843    1  204425800  204426800      4       2  150064       2.7256    0.0032094
enh46847    1  204457200  204458200      2       1  150064        3.035    0.0012027
enh46849    1  204460500  204461500      1       1  150064       3.1976     0.000693
enh46850    1  204465000  204466000      4       2  150064       2.8373    0.0022752
enh46854    1  204475400  204476400      7       3  150064       3.3207   0.00044889
enh46856    1  204480700  204481700      4       1  150064       3.3507   0.00040297
enh46858    1  204488400  204489400      2       1  150064       3.3959   0.00034197
enh46859    1  204491100  204492100      4       1  150064       3.1156    0.0009179
enh46860    1  204493600  204494600      4       2  150064       2.2973     0.010801
enh46866    1  204553700  204554700      3       2  150064        2.054     0.019987
enh46873    1  204939200  204940200      2       1  150064       2.5667    0.0051331
enh46874    1  204940900  204941900      1       1  150064        2.746     0.003016
enh46879    1  205030400  205031400      4       2  150064       3.9784   3.4688e-05
enh46882    1  205093400  205094400      1       1  150064       2.0893      0.01834
enh46883    1  205107200  205108200      6       2  150064         4.51   3.2407e-06
enh46884    1  205110500  205111500      4       2  150064       3.4959   0.00023627
enh46885    1  205140100  205141100      3       2  150064       4.0385   2.6902e-05
enh46886    1  205144300  205145300      2       1  150064       4.1479   1.6775e-05
enh46888    1  205158500  205159500      1       1  150064       3.7135    0.0001022
enh46889    1  205159800  205160800      1       1  150064       3.9929    3.264e-05
enh46890    1  205168600  205169600      4       2  150064       3.8386   6.1877e-05
enh46891    1  205173200  205174200      2       1  150064       4.3115   8.1069e-06
enh46892    1  205178300  205179300      2       1  150064       3.9688   3.6121e-05
enh46893    1  205181400  205182400      2       1  150064       3.1831   0.00072844
enh46894    1  205183700  205184700      1       1  150064       2.0825      0.01865
enh46896    1  205198700  205199700      5       2  150064       2.9599    0.0015387
enh46898    1  205206400  205207400      4       2  150064       3.0768    0.0010461
enh46899    1  205216300  205217300      5       2  150064       2.0254     0.021415
enh46900    1  205218000  205219000      3       2  150064       2.3691    0.0089157
enh46901    1  205225000  205226000      4       2  150064        2.585    0.0048691
enh46904    1  205243800  205244800      1       1  150064       1.7506      0.04001
enh46906    1  205251900  205252900      1       1  150064       1.6807      0.04641
enh46918    1  205338300  205339300      5       2  150064       1.6992     0.044645
enh46934    1  205551200  205552200      4       2  150064       1.6664     0.047813
enh46937    1  205564400  205565400      3       1  150064       2.0287     0.021243
enh46938    1  205574000  205575000      3       1  150064       1.7221     0.042524
enh46947    1  205649900  205650900      2       1  150064       2.2197     0.013221
enh46948    1  205661200  205662200      6       2  150064        2.034     0.020975
enh46995    1  206646200  206647200      5       2  150064       2.3415    0.0096023
enh46996    1  206652500  206653500      3       1  150064       1.7979     0.036099
enh47046    1  207038100  207039100      3       2  150064       3.4827   0.00024819
enh47063    1  207224900  207225900      3       1  150064       3.1904    0.0007105
enh47066    1  207244000  207245000      1       1  150064       2.7886     0.002647
enh47067    1  207250400  207251400      3       1  150064        2.729     0.003176
enh47093    1  207603100  207604100      2       1  150064       1.7892     0.036795
enh47100    1  207922500  207923500      3       2  150064        3.773   8.0646e-05
enh47101    1  207928400  207929400      2       1  150064       2.8744    0.0020239
enh47102    1  207971800  207972800      1       1  150064       3.7794     7.86e-05
enh47103    1  207974800  207975800      1       1  150064       2.3208      0.01015
enh47104    1  207980600  207981600      2       1  150064       3.7955   7.3661e-05
enh47105    1  207988500  207989500      1       1  150064       2.0922      0.01821
enh47106    1  207994100  207995100      3       2  150064       3.3828   0.00035871
enh47107    1  208001100  208002100      2       1  150064       4.2839    9.183e-06
enh47108    1  208004100  208005100      2       1  150064       1.6881     0.045692
enh47110    1  208013200  208014200      2       1  150064       3.8955   4.8994e-05
enh47111    1  208014200  208015200      3       2  150064       3.7764   7.9544e-05
enh47112    1  208016900  208017900      8       3  150064       3.8686   5.4737e-05
enh47113    1  208020400  208021400      5       2  150064       3.0427    0.0011722
enh47114    1  208024800  208025800      3       2  150064       1.8867       0.0296
enh47115    1  208030800  208031800      5       2  150064       4.1601   1.5908e-05
enh47116    1  208034900  208035900      6       2  150064       3.2288   0.00062155
enh47117    1  208038500  208039500      7       4  150064       2.1214     0.016942
enh47118    1  208046200  208047200      3       2  150064       2.4471    0.0072008
enh47119    1  208055500  208056500      4       2  150064       2.3794    0.0086709
enh47131    1  208305200  208306200      3       2  150064       2.9641    0.0015178
enh47133    1  208337900  208338900      5       2  150064       1.8915      0.02928
enh47138    1  208386700  208387700      2       1  150064       2.0546     0.019961
enh47139    1  208392700  208393700      2       1  150064       2.4943    0.0063098
enh47141    1  208408400  208409400      5       3  150064       1.8248     0.034019
enh47148    1  209571600  209572600      1       1  150064       2.1746      0.01483
enh47192    1  211402100  211403100      2       1  150064       1.8533      0.03192
enh47193    1  211421100  211422100      3       2  150064       2.3593    0.0091543
enh47194    1  211430200  211431200      6       3  150064       1.9841     0.023623
enh47195    1  211434500  211435500      6       3  150064       3.0256    0.0012408
enh47197    1  211498600  211499600      1       1  150064       2.8602     0.002117
enh47201    1  211514400  211515400      1       1  150064       2.4261     0.007632
enh47203    1  211524800  211525800      1       1  150064        2.402     0.008153
enh47213    1  211748800  211749800      1       1  150064       2.2159      0.01335
enh47220    1  211780600  211781600      6       3  150064       1.9049     0.028393
enh47233    1  211911900  211912900      1       1  150064        1.815      0.03476
enh47265    1  212417400  212418400      2       1  150064       1.9624     0.024861
enh47266    1  212420300  212421300      2       1  150064       1.9187     0.027512
enh47276    1  212474300  212475300      2       1  150064       1.8451     0.032513
enh47278    1  212483400  212484400      1       1  150064       2.2238      0.01308
enh47284    1  212588600  212589600      4       2  150064       2.0919     0.018222
enh47286    1  212607200  212608200      1       1  150064       2.1962      0.01404
enh47299    1  212769700  212770700      6       3  150064       1.8899     0.029383
enh47338    1  213843300  213844300     12       3  150064       2.0116      0.02213
enh47342    1  214021900  214022900      1       1  150064       2.0693      0.01926
enh47350    1  214475400  214476400      4       2  150064       2.3357    0.0097526
enh47354    1  214500600  214501600      5       2  150064       2.2221     0.013137
enh47357    1  214601200  214602200      8       4  150064       1.7509     0.039982
enh47363    1  214687800  214688800      2       1  150064       2.2557     0.012044
enh47367    1  214722400  214723400      3       1  150064       1.6514     0.049329
enh47399    1  220161200  220162200      8       3  150064       1.8813     0.029965
enh47404    1  220266200  220267200      2       1  150064        2.041     0.020624
enh47405    1  220268500  220269500      3       2  150064       1.6464     0.049836
enh47462    1  221916900  221917900      4       2  150064        3.037    0.0011949
enh47470    1  221973800  221974800      4       2  150064       1.7769     0.037792
enh47486    1  222628000  222629000      3       1  150064       2.8637    0.0020939
enh47492    1  222763800  222764800      2       1  150064       1.9374     0.026347
enh47494    1  222792800  222793800      3       1  150064       1.7014     0.044431
enh47495    1  222793600  222794600      6       2  150064       1.8347     0.033273
enh47497    1  222819100  222820100      3       1  150064       2.0195     0.021716
enh47498    1  222827900  222828900      2       1  150064       2.3402    0.0096374
enh47500    1  222879200  222880200      5       3  150064       2.2568     0.012012
enh47505    1  222945500  222946500      3       1  150064       2.5563    0.0052903
enh47524    1  223373400  223374400      3       2  150064       1.8852     0.029705
enh47527    1  223421900  223422900      1       1  150064       1.8133      0.03489
enh47534    1  223871400  223872400      4       2  150064       2.3263     0.010002
enh47536    1  223892400  223893400      3       2  150064       3.1024   0.00095976
enh47537    1  223898600  223899600      7       2  150064       3.8684   5.4769e-05
enh47538    1  223905400  223906400      7       2  150064       2.8109    0.0024705
enh47539    1  223910000  223911000      4       2  150064       2.9923    0.0013844
enh47540    1  223913100  223914100      1       1  150064       2.8498     0.002187
enh47541    1  223914000  223915000      1       1  150064       2.9057     0.001832
enh47542    1  223914900  223915900      1       1  150064       2.6463     0.004069
enh47544    1  223935600  223936600      1       1  150064       1.9807      0.02381
enh47545    1  223936700  223937700      3       1  150064       2.5361    0.0056044
enh47546    1  223959300  223960300      4       2  150064       3.7196   9.9754e-05
enh47547    1  223963300  223964300      2       1  150064       2.9646    0.0015153
enh47549    1  224000600  224001600      1       1  150064       3.5558    0.0001884
enh47550    1  224010600  224011600      4       1  150064       3.4388   0.00029213
enh47552    1  224017200  224018200      1       1  150064       2.2004      0.01389
enh47553    1  224022700  224023700      3       1  150064       3.1713   0.00075873
enh47554    1  224030300  224031300      1       1  150064       3.5734    0.0001762
enh47580    1  224546900  224547900      4       2  150064        2.912    0.0017959
enh47581    1  224549000  224550000      3       2  150064       2.8597      0.00212
enh47583    1  224566700  224567700      2       1  150064       2.4161    0.0078444
enh47585    1  224589700  224590700      2       1  150064       2.4166    0.0078336
enh47586    1  224617400  224618400      2       1  150064       1.9301       0.0268
enh47588    1  224624000  224625000      1       1  150064        2.526     0.005768
enh47589    1  224644400  224645400      3       2  150064       2.0156     0.021919
enh47591    1  224646600  224647600      3       1  150064       2.5168    0.0059212
enh47592    1  224653100  224654100      3       1  150064       2.3639    0.0090409
enh47594    1  224690700  224691700      2       1  150064       2.2192     0.013236
enh47602    1  224922400  224923400      3       2  150064        2.023     0.021536
enh47610    1  225628800  225629800      1       1  150064       1.9171      0.02761
enh47626    1  225951800  225952800      3       2  150064       1.6786     0.046611
enh47629    1  225969400  225970400      2       1  150064       1.8323     0.033456
enh47639    1  226054300  226055300      4       2  150064       2.1141     0.017252
enh47645    1  226085100  226086100      5       2  150064       1.6593     0.048525
enh47661    1  226188500  226189500      2       1  150064       1.7091     0.043712
enh47671    1  226269900  226270900      2       1  150064       2.3561    0.0092342
enh47677    1  226307200  226308200      3       1  150064       2.7158    0.0033056
enh47678    1  226311700  226312700      2       1  150064       2.9394    0.0016442
enh47679    1  226315200  226316200      4       2  150064       1.6576       0.0487
enh47680    1  226320200  226321200      5       3  150064       1.6661     0.047846
enh47692    1  226540600  226541600      1       1  150064        1.734      0.04146
enh47694    1  226591000  226592000      4       2  150064       1.8355     0.033217
enh47695    1  226592300  226593300      6       2  150064       1.8514     0.032054
enh47696    1  226596000  226597000      5       2  150064       1.6976     0.044794
enh47703    1  226644700  226645700      2       1  150064        1.995      0.02302
enh47705    1  226674000  226675000      2       1  150064       1.8741     0.030459
enh47710    1  226833200  226834200      3       2  150064       3.0417    0.0011762
enh47712    1  226846200  226847200      3       2  150064       2.4745    0.0066706
enh47722    1  226898400  226899400      1       1  150064       2.4902     0.006384
enh47725    1  226910200  226911200      4       2  150064       1.9897     0.023313
enh47726    1  226916800  226917800      2       1  150064       2.1689     0.015043
enh47727    1  226928400  226929400      4       2  150064       2.5752    0.0050089
enh47728    1  226935700  226936700      1       1  150064       2.4835     0.006505
enh47730    1  226951700  226952700      1       1  150064       2.1459      0.01594
enh47734    1  227014700  227015700      5       2  150064       2.1254     0.016775
enh47739    1  227069200  227070200      3       1  150064       2.1711     0.014964
enh47820    1  228800000  228801000      1       1  150064       2.0296       0.0212
enh47823    1  228870000  228871000      2       1  150064       1.8273     0.033824
enh47824    1  228873200  228874200      6       3  150064       1.9469     0.025776
enh47839    1  229034000  229035000      5       2  150064       1.9226     0.027266
enh47840    1  229056800  229057800      5       3  150064       1.6806     0.046416
enh47843    1  229096200  229097200      4       2  150064        1.865      0.03109
enh47917    1  230220300  230221300      1       1  150064       2.5527     0.005344
enh47918    1  230239200  230240200      3       1  150064       3.5544   0.00018939
enh47919    1  230241500  230242500      4       2  150064       3.0584    0.0011127
enh47920    1  230243200  230244200      5       3  150064       3.2921    0.0004972
enh47921    1  230246500  230247500      6       2  150064        3.593   0.00016342
enh47922    1  230252800  230253800      6       1  150064       3.6529   0.00012965
enh47923    1  230260100  230261100      2       1  150064       1.9589     0.025062
enh47924    1  230263000  230264000      9       2  150064       3.1663   0.00077198
enh47926    1  230275700  230276700      5       3  150064       2.1215     0.016938
enh47937    1  230310000  230311000     10       3  150064       1.8514     0.032053
enh47939    1  230321700  230322700      3       2  150064       1.7646     0.038818
enh47957    1  230843400  230844400     12       4  150064       1.9071     0.028252
enh47994    1  231558600  231559600      2       1  150064       2.0492     0.020222
enh48034    1  232593200  232594200      6       3  150064       2.1428     0.016063
enh48035    1  232606700  232607700      5       2  150064       2.5412    0.0055232
enh48075    1  233426300  233427300      3       1  150064       1.6804     0.046444
enh48082    1  234237800  234238800      3       1  150064       1.8301     0.033619
enh48084    1  234306200  234307200      1       1  150064       1.9483      0.02569
enh48087    1  234395900  234396900      2       1  150064       2.3582    0.0091814
enh48096    1  234465300  234466300      3       1  150064       2.2548     0.012074
enh48107    1  234610800  234611800     11       2  150064       1.8984      0.02882
enh48110    1  234626500  234627500      9       5  150064       2.6977    0.0034906
enh48111    1  234635200  234636200      4       2  150064        3.127   0.00088305
enh48112    1  234641000  234642000      4       2  150064       1.8159     0.034691
enh48114    1  234650900  234651900      2       1  150064       1.9779     0.023968
enh48115    1  234652800  234653800      7       2  150064       2.9931    0.0013809
enh48121    1  234689800  234690800      3       2  150064        2.915    0.0017783
enh48153    1  235010900  235011900      3       1  150064       1.9239     0.027182
enh48154    1  235014800  235015800      4       1  150064       2.5034    0.0061504
enh48155    1  235017100  235018100      5       2  150064       2.2933     0.010916
enh48166    1  235095100  235096100      6       2  150064        1.916     0.027685
enh48216    1  235756400  235757400     16       2  150064       1.7746     0.037986
enh48220    1  235805800  235806800      7       2  150064       1.9266     0.027012
enh48222    1  236000700  236001700      1       1  150064        2.169      0.01504
enh48229    1  236019800  236020800      1       1  150064       2.2223      0.01313
enh48267    1  236665900  236666900      1       1  150064       1.7372      0.04118
enh48291    1  239621800  239622800      2       1  150064       2.0198       0.0217
enh48293    1  239710900  239711900      2       1  150064       1.8447     0.032543
enh48300    1  239867400  239868400      4       1  150064        1.672     0.047258
enh48327    1  241790300  241791300      6       3  150064        2.565    0.0051584
enh48329    1  241799500  241800500      5       2  150064       2.1673     0.015105
enh48342    1  243263900  243264900      1       1  150064       2.3843     0.008556
enh48343    1  243407400  243408400      1       1  150064       3.8631    5.598e-05
enh48344    1  243409800  243410800      1       1  150064       3.5241    0.0002125
enh48345    1  243411300  243412300      4       2  150064       3.7988   7.2691e-05
enh48346    1  243414700  243415700      2       1  150064       3.2785   0.00052184
enh48347    1  243421100  243422100      2       1  150064       4.0095   3.0424e-05
enh48350    1  243431300  243432300      1       1  150064       4.8918    4.997e-07
enh48351    1  243449300  243450300      1       1  150064       4.8785    5.346e-07
enh48361    1  243615000  243616000      9       3  150064       4.5085   3.2651e-06
enh48362    1  243622100  243623100      2       1  150064       2.2711     0.011571
enh48364    1  243645000  243646000      2       1  150064       4.1066   2.0075e-05
enh48365    1  243646400  243647400      2       1  150064       3.7261   9.7221e-05
enh48368    1  243760200  243761200      1       1  150064       1.9669       0.0246
enh48369    1  243876700  243877700      1       1  150064       2.1802      0.01462
enh48370    1  243890800  243891800      3       2  150064       4.4888   3.5809e-06
enh48371    1  243894200  243895200      2       1  150064       3.8836   5.1468e-05
enh48373    1  243914600  243915600      2       1  150064        3.559   0.00018614
enh48375    1  243956400  243957400      3       2  150064       3.4607   0.00026938
enh48376    1  243966800  243967800      1       1  150064       4.7773    8.883e-07
enh48378    1  243990400  243991400      3       1  150064       4.3839   5.8276e-06
enh48379    1  243994000  243995000      1       1  150064       4.6335    1.798e-06
enh48383    1  244014700  244015700      1       1  150064       3.3251     0.000442
enh48391    1  244238900  244239900      2       1  150064       2.0402     0.020663
enh48394    1  244372800  244373800      8       2  150064       2.6228      0.00436
enh48395    1  244386800  244387800      4       2  150064       1.7514     0.039941
enh48397    1  244402400  244403400      1       1  150064       2.0913      0.01825
enh48399    1  244409300  244410300      1       1  150064       2.1434      0.01604
enh48416    1  244602500  244603500      4       2  150064       2.1017     0.017792
enh48421    1  244623200  244624200      1       1  150064       1.7102      0.04361
enh48464    1  246200400  246201400      2       1  150064       1.9312     0.026732
enh48465    1  246201400  246202400      4       2  150064       2.1675     0.015098
enh48466    1  246230600  246231600      7       3  150064       1.9767     0.024039
enh48477    1  246372600  246373600      4       1  150064       1.7479      0.04024
enh48478    1  246377400  246378400      7       1  150064       1.8631     0.031225
enh48479    1  246380100  246381100     10       1  150064       2.0443     0.020464
enh48480    1  246447000  246448000      3       2  150064       2.4047    0.0080937
enh48485    1  246660400  246661400      3       1  150064       2.1023     0.017765
enh48487    1  246670800  246671800     13       5  150064       2.4524    0.0070952
enh48501    1  246772100  246773100      1       1  150064       2.3339     0.009801
enh48502    1  246773600  246774600      2       1  150064       1.9202     0.027416
enh48505    1  246866800  246867800      6       1  150064       2.6681    0.0038138
enh48543    1  247572000  247573000      9       5  150064       2.1815     0.014571
enh48585    1  249134700  249135700      1       1  150064       2.4173     0.007817
enh48588    1  249153700  249154700      1       1  150064       1.7791      0.03761
enh48594    1  249199100  249200100      1       1  150064       1.7708       0.0383
enh55014    2     193300     194300      6       3  150064       1.8472     0.032361
enh55041    2     969700     970700      6       2  150064       1.9771     0.024014
enh55042    2     974800     975800     10       2  150064       2.2733     0.011505
enh55043    2     980500     981500      2       1  150064       1.7334     0.041513
enh55074    2    3221000    3222000      4       1  150064       1.9517     0.025488
enh55075    2    3226700    3227700      4       1  150064       2.5833    0.0048931
enh55076    2    3244600    3245600      6       2  150064       1.8705      0.03071
enh55078    2    3307000    3308000      3       1  150064       2.8667     0.002074
enh55092    2    3621700    3622700      1       1  150064       2.0286      0.02125
enh55093    2    3625400    3626400      2       1  150064       1.6986     0.044695
enh55104    2    6395600    6396600      7       2  150064       1.9156     0.027709
enh55115    2    7050600    7051600      5       2  150064       3.1018   0.00096177
enh55116    2    7059800    7060800      4       2  150064        2.114     0.017259
enh55117    2    7061600    7062600      4       2  150064        2.317     0.010252
enh55118    2    7066200    7067200      5       3  150064       2.2311     0.012837
enh55119    2    7070800    7071800      4       2  150064       1.9314     0.026716
enh55136    2    7197600    7198600      2       1  150064       1.8773      0.03024
enh55142    2    7571400    7572400      1       1  150064       1.9847      0.02359
enh55145    2    7591400    7592400      2       1  150064       2.5784    0.0049632
enh55146    2    7656300    7657300      2       1  150064       2.6777    0.0037061
enh55152    2    7832500    7833500      1       1  150064       1.9468      0.02578
enh55157    2    7935200    7936200      2       1  150064       2.1912     0.014217
enh55200    2    8582000    8583000      3       1  150064       2.2977     0.010789
enh55209    2    8657400    8658400      1       1  150064       2.2907      0.01099
enh55211    2    8680400    8681400      1       1  150064       2.2897      0.01102
enh55221    2    8784200    8785200      3       2  150064       2.3151     0.010305
enh55222    2    8797100    8798100      5       2  150064        2.271     0.011575
enh55226    2    8825700    8826700      2       1  150064        2.031     0.021126
enh55227    2    8961200    8962200      1       1  150064       2.3737     0.008805
enh55244    2    9331100    9332100      2       1  150064       2.0791     0.018805
enh55246    2    9355700    9356700      3       1  150064       2.9002    0.0018646
enh55248    2    9374200    9375200      2       1  150064       2.6857    0.0036193
enh55249    2    9391800    9392800      4       2  150064       3.0426    0.0011728
enh55250    2    9401000    9402000      3       2  150064       2.3721    0.0088434
enh55252    2    9403500    9404500      5       3  150064       2.0582     0.019783
enh55262    2    9685600    9686600      3       2  150064       2.0401     0.020668
enh55269    2    9752700    9753700      1       1  150064       2.4743     0.006675
enh55276    2    9795700    9796700      8       2  150064       1.9066     0.028288
enh55308    2   10159300   10160300      9       4  150064       2.4135    0.0078997
enh55356    2   10548300   10549300      8       3  150064       1.6618     0.048274
enh55378    2   10953200   10954200      6       3  150064       2.0708     0.019191
enh55382    2   11004600   11005600      6       3  150064        1.671     0.047362
enh55401    2   11596000   11597000      3       1  150064       1.6591     0.048552
enh55413    2   11890600   11891600      2       1  150064        1.706     0.044003
enh55419    2   11914800   11915800      4       2  150064       2.0882     0.018391
enh55433    2   12084900   12085900      7       3  150064       2.1826     0.014533
enh55466    2   12450000   12451000      3       2  150064       1.6636     0.048098
enh55471    2   12559700   12560700      1       1  150064        2.065      0.01946
enh55473    2   12571200   12572200      4       2  150064        1.771      0.03828
enh55485    2   12653900   12654900      1       1  150064       2.5336     0.005645
enh55487    2   12695400   12696400      2       1  150064       1.8598     0.031459
enh55492    2   12765100   12766100      2       1  150064       2.7038    0.0034275
enh55493    2   12773600   12774600      2       1  150064       2.5566    0.0052857
enh55494    2   12777000   12778000      3       1  150064        3.304   0.00047661
enh55515    2   15440900   15441900      2       1  150064       2.0292     0.021221
enh55521    2   15698400   15699400      2       1  150064       1.7773     0.037757
enh55530    2   16105400   16106400      2       1  150064       1.6605      0.04841
enh55554    2   16798700   16799700      4       2  150064       1.6607     0.048384
enh55570    2   17931300   17932300      1       1  150064       1.9945      0.02305
enh55571    2   17932600   17933600      3       1  150064       1.9908     0.023252
enh55572    2   17936600   17937600      1       1  150064       2.1711      0.01496
enh55573    2   17937700   17938700      1       1  150064       2.0909      0.01827
enh55575    2   17972300   17973300      2       1  150064       2.2263     0.012996
enh55576    2   17985600   17986600      5       2  150064       1.7924     0.036535
enh55582    2   19519200   19520200      2       1  150064       3.4949   0.00023714
enh55602    2   20406400   20407400      3       2  150064       2.6101    0.0045264
enh55617    2   20778100   20779100      3       2  150064       2.0854     0.018516
enh55620    2   20816400   20817400      9       2  150064       1.8948      0.02906
enh55623    2   20841800   20842800      2       1  150064       2.2271      0.01297
enh55646    2   23726400   23727400      5       2  150064        4.558   2.5815e-06
enh55655    2   23984200   23985200      5       3  150064       2.0232     0.021528
enh55658    2   24114500   24115500      6       3  150064       1.9138     0.027824
enh55659    2   24124900   24125900      1       1  150064       2.0809      0.01872
enh55660    2   24127300   24128300      2       1  150064       2.0112     0.022153
enh55661    2   24139400   24140400      4       2  150064       2.2374      0.01263
enh55663    2   24144000   24145000      3       2  150064       1.7384     0.041073
enh55665    2   24151200   24152200      2       1  150064       1.9116     0.027966
enh55666    2   24161500   24162500      1       1  150064       2.2362      0.01267
enh55703    2   24766900   24767900      3       2  150064       1.8898     0.029392
enh55706    2   24809200   24810200      1       1  150064       2.3914     0.008392
enh55708    2   24835900   24836900      2       1  150064       1.8495     0.032195
enh55733    2   25351700   25352700      5       2  150064       4.2774   9.4548e-06
enh55735    2   25384400   25385400      3       1  150064       4.1609   1.5851e-05
enh55736    2   25388200   25389200      1       1  150064       1.7106      0.04358
enh55737    2   25418900   25419900      2       1  150064       3.1712   0.00075895
enh55738    2   25420500   25421500      2       1  150064       2.6263    0.0043163
enh55739    2   25424800   25425800      2       1  150064       3.2021   0.00068214
enh55740    2   25426800   25427800      3       1  150064       3.6195   0.00014761
enh55742    2   25432600   25433600      5       2  150064       3.6798   0.00011672
enh55743    2   25438000   25439000      1       1  150064       3.4723     0.000258
enh55744    2   25439400   25440400      2       1  150064       3.4026   0.00033375
enh55752    2   25508000   25509000      1       1  150064       2.4546     0.007052
enh55753    2   25514000   25515000      3       2  150064       1.8063     0.035438
enh55756    2   25535300   25536300      3       1  150064       2.2809     0.011276
enh55757    2   25538700   25539700      3       2  150064       2.8334    0.0023026
enh55758    2   25546200   25547200      2       1  150064       1.7595     0.039251
enh55759    2   25553300   25554300      1       1  150064       1.9943      0.02306
enh55760    2   25554900   25555900      1       1  150064       2.0902       0.0183
enh55766    2   25598700   25599700      2       1  150064        4.143   1.7136e-05
enh55782    2   25887200   25888200      2       1  150064       1.8753     0.030376
enh55790    2   26013400   26014400      5       3  150064       2.3199     0.010173
enh55796    2   26054000   26055000      3       2  150064        1.725     0.042263
enh55798    2   26075400   26076400      3       1  150064       2.2035     0.013779
enh55805    2   26205600   26206600      2       1  150064       1.6586     0.048595
enh55806    2   26214100   26215100      2       1  150064       4.0865   2.1899e-05
enh55808    2   26231300   26232300      5       1  150064         1.72     0.042716
enh55811    2   26255000   26256000      2       1  150064        2.286     0.011128
enh55813    2   26267300   26268300      3       1  150064       2.7318    0.0031492
enh55821    2   26303800   26304800      2       1  150064       1.9867     0.023479
enh55822    2   26309700   26310700      5       3  150064       2.3443    0.0095308
enh55831    2   26491800   26492800      2       1  150064       2.1871     0.014367
enh55834    2   26523400   26524400      3       2  150064       1.6587     0.048589
enh55841    2   26700000   26701000      6       3  150064       2.3582    0.0091824
enh55847    2   26963500   26964500      3       1  150064        3.665   0.00012365
enh55848    2   26985900   26986900      2       1  150064       3.1708   0.00076023
enh55851    2   26994400   26995400      3       1  150064        3.144   0.00083325
enh55854    2   27033100   27034100      2       1  150064       3.5217   0.00021442
enh55860    2   27229600   27230600      2       1  150064         2.87    0.0020526
enh55862    2   27254300   27255300      1       1  150064       3.0193     0.001267
enh55865    2   27271700   27272700      1       1  150064       2.9272      0.00171
enh55867    2   27292200   27293200      3       1  150064       3.2354   0.00060736
enh55868    2   27299300   27300300      1       1  150064         2.94     0.001641
enh55870    2   27307600   27308600      2       1  150064       2.5213    0.0058457
enh55871    2   27310100   27311100      2       1  150064       2.2794     0.011321
enh55873    2   27345000   27346000      1       1  150064       3.0392     0.001186
enh55878    2   27432500   27433500      6       3  150064       2.5913    0.0047811
enh55881    2   27441400   27442400      6       3  150064       2.6812    0.0036678
enh55885    2   27525400   27526400      1       1  150064       2.1382      0.01625
enh55886    2   27525800   27526800      2       1  150064       2.4601    0.0069449
enh55887    2   27544000   27545000      2       1  150064       1.9898     0.023304
enh55889    2   27574400   27575400      2       1  150064       2.1849     0.014448
enh55895    2   27604000   27605000      1       1  150064       3.0578     0.001115
enh55896    2   27614100   27615100      1       1  150064       3.3904    0.0003489
enh55898    2   27632800   27633800      2       1  150064       2.0799     0.018769
enh55901    2   27664600   27665600      1       1  150064       3.1687    0.0007655
enh55903    2   27711300   27712300      4       2  150064       3.6298   0.00014183
enh55904    2   27712800   27713800      2       1  150064        2.505    0.0061232
enh55907    2   27819000   27820000      4       2  150064       1.7866     0.037004
enh55909    2   27852600   27853600      4       2  150064       1.6601     0.048445
enh55913    2   27906100   27907100      2       1  150064       1.7749     0.037961
enh55918    2   27958700   27959700      2       1  150064       3.4552   0.00027493
enh55921    2   27988400   27989400      2       1  150064       4.7245   1.1536e-06
enh55922    2   27993400   27994400      1       1  150064       3.8587      5.7e-05
enh55924    2   28000700   28001700      2       1  150064       3.7777   7.9155e-05
enh55925    2   28018300   28019300      2       1  150064       4.2398   1.1187e-05
enh55926    2   28032600   28033600      1       1  150064       5.1968    1.014e-07
enh55927    2   28081400   28082400      2       1  150064       3.2544   0.00056815
enh55931    2   28137600   28138600      1       1  150064        1.956      0.02523
enh55932    2   28143100   28144100      1       1  150064       3.5243    0.0002123
enh55935    2   28169000   28170000      1       1  150064       3.4674    0.0002628
enh55939    2   28188500   28189500      3       2  150064       3.2273   0.00062488
enh55940    2   28202500   28203500      2       1  150064         4.51   3.2416e-06
enh55957    2   28548200   28549200      2       1  150064       2.0314     0.021108
enh55965    2   28612000   28613000      1       1  150064        2.969     0.001494
enh55968    2   28645600   28646600      3       1  150064       2.0936     0.018146
enh55969    2   28647300   28648300      3       2  150064       3.5601   0.00018539
enh55970    2   28653600   28654600      3       1  150064       2.1719      0.01493
enh55972    2   28659200   28660200      3       2  150064       3.1227   0.00089589
enh55973    2   28668200   28669200      3       2  150064       2.0575      0.01982
enh55997    2   28997900   28998900      3       2  150064       2.5028    0.0061607
enh55998    2   29032400   29033400      3       1  150064       3.1758   0.00074719
enh56000    2   29043900   29044900      4       2  150064       3.1709   0.00075972
enh56001    2   29087800   29088800      5       2  150064       3.1056   0.00094938
enh56017    2   29411800   29412800      4       2  150064       3.0628    0.0010964
enh56024    2   29678200   29679200      4       2  150064       2.1187     0.017056
enh56025    2   29717700   29718700      1       1  150064       1.6909      0.04543
enh56036    2   30445700   30446700      3       1  150064        1.705     0.044093
enh56037    2   30450100   30451100      1       1  150064       2.0427      0.02054
enh56060    2   30589000   30590000      1       1  150064       1.8188      0.03447
enh56116    2   32181100   32182100      2       1  150064       1.9275     0.026958
enh56117    2   32182900   32183900      2       1  150064       1.9374     0.026349
enh56126    2   32236600   32237600      3       2  150064       2.2825     0.011229
enh56167    2   33546200   33547200      2       1  150064       2.0047     0.022498
enh56208    2   36632100   36633100      5       3  150064       1.7881     0.036876
enh56211    2   36688100   36689100      2       1  150064       2.0103     0.022198
enh56219    2   36791300   36792300      4       2  150064       2.0243      0.02147
enh56220    2   36822800   36823800      5       2  150064       2.1206     0.016979
enh56225    2   37011800   37012800      1       1  150064        1.806      0.03546
enh56226    2   37016200   37017200      2       1  150064       1.9155     0.027712
enh56227    2   37026200   37027200      2       1  150064        1.936     0.026436
enh56228    2   37116700   37117700      2       1  150064       2.0112     0.022153
enh56230    2   37153500   37154500      3       2  150064       2.0538     0.019999
enh56231    2   37178300   37179300      4       2  150064        1.784     0.037209
enh56232    2   37189800   37190800      7       2  150064       1.8881     0.029503
enh56234    2   37194700   37195700      1       1  150064       2.9809     0.001437
enh56235    2   37232100   37233100      3       2  150064       1.9022     0.028573
enh56237    2   37306200   37307200      1       1  150064       2.1142      0.01725
enh56240    2   37316700   37317700      4       2  150064       2.4554    0.0070363
enh56246    2   37422600   37423600      1       1  150064       3.5202    0.0002156
enh56247    2   37425000   37426000      5       3  150064       2.8351    0.0022909
enh56251    2   37459900   37460900      6       3  150064       2.9885    0.0014016
enh56253    2   37531800   37532800      6       3  150064       3.5524   0.00019087
enh56254    2   37534400   37535400      3       2  150064       3.0357    0.0011999
enh56255    2   37538900   37539900      4       2  150064       4.2399   1.1183e-05
enh56256    2   37539900   37540900      3       2  150064       3.2762   0.00052607
enh56257    2   37545200   37546200      1       1  150064       3.9736     3.54e-05
enh56258    2   37546600   37547600      4       2  150064       4.5257   3.0104e-06
enh56259    2   37548400   37549400      4       1  150064       3.5043   0.00022889
enh56260    2   37570500   37571500      8       4  150064       4.1255   1.8498e-05
enh56261    2   37572600   37573600      9       3  150064       2.4907    0.0063753
enh56262    2   37576700   37577700      2       1  150064       2.7638    0.0028562
enh56264    2   37603500   37604500      6       4  150064        1.682     0.046287
enh56266    2   37641600   37642600      4       2  150064       2.1762      0.01477
enh56313    2   38151000   38152000      4       2  150064       1.9939     0.023079
enh56317    2   38209100   38210100      2       1  150064        1.731     0.041726
enh56373    2   38926300   38927300      2       1  150064       1.7783     0.037677
enh56375    2   38942900   38943900      4       2  150064       3.0991   0.00097046
enh56376    2   38948900   38949900      2       1  150064       2.2375     0.012626
enh56378    2   38967700   38968700      1       1  150064       2.2486      0.01227
enh56379    2   38972400   38973400      1       1  150064       2.2543      0.01209
enh56381    2   38980700   38981700      3       1  150064       1.8303     0.033603
enh56382    2   38981700   38982700      5       3  150064       2.2255     0.013022
enh56383    2   39004300   39005300      3       1  150064       2.0829     0.018631
enh56385    2   39033300   39034300      3       2  150064       2.1293     0.016614
enh56386    2   39058700   39059700      5       2  150064        2.141     0.016137
enh56388    2   39066500   39067500      2       1  150064       1.8223     0.034202
enh56405    2   39363200   39364200      1       1  150064       2.0915      0.01824
enh56407    2   39443800   39444800      1       1  150064       2.2862      0.01112
enh56408    2   39454600   39455600      4       2  150064            2      0.02275
enh56439    2   39955200   39956200      3       1  150064       2.0807      0.01873
enh56440    2   39999400   40000400      4       2  150064       2.0368     0.020835
enh56441    2   40000700   40001700      1       1  150064       2.0746      0.01901
enh56443    2   40003500   40004500      1       1  150064       2.1843      0.01447
enh56451    2   40558800   40559800      4       2  150064       2.3806    0.0086431
enh56455    2   40681500   40682500      3       2  150064       2.9861     0.001413
enh56456    2   40715300   40716300      3       1  150064       1.7557      0.03957
enh56461    2   42067200   42068200      2       1  150064        2.308       0.0105
enh56462    2   42068500   42069500      5       1  150064       2.4789    0.0065887
enh56543    2   42952300   42953300      5       2  150064       1.7538     0.039732
enh56555    2   43071900   43072900      3       1  150064       2.2797     0.011312
enh56560    2   43106500   43107500      3       1  150064       1.6831     0.046179
enh56572    2   43197600   43198600      3       2  150064       1.8432     0.032652
enh56601    2   43379800   43380800      5       2  150064       1.9536     0.025374
enh56603    2   43389400   43390400      6       2  150064       1.7241     0.042346
enh56636    2   43792800   43793800      3       1  150064       1.6593     0.048524
enh56651    2   44324800   44325800      3       2  150064       2.0409     0.020633
enh56662    2   44426800   44427800      2       1  150064       1.9294      0.02684
enh56665    2   44431900   44432900      2       1  150064       1.7452     0.040476
enh56667    2   44470700   44471700      1       1  150064       2.2331      0.01277
enh56698    2   45895700   45896700      2       1  150064       2.0769     0.018907
enh56703    2   45951000   45952000      4       2  150064       1.8741     0.030461
enh56715    2   46063800   46064800      6       3  150064       2.7162    0.0033016
enh56718    2   46085800   46086800      7       4  150064       2.7753    0.0027578
enh56729    2   46211900   46212900      6       3  150064        2.549    0.0054015
enh56732    2   46369200   46370200      6       3  150064       1.9956     0.022988
enh56763    2   46704500   46705500      5       3  150064       1.8053     0.035511
enh56766    2   46727500   46728500      2       1  150064       2.1232     0.016868
enh56780    2   46845400   46846400      2       1  150064       1.6933     0.045203
enh56795    2   47038700   47039700      4       2  150064       2.0504     0.020161
enh56796    2   47041000   47042000      4       1  150064       2.0049     0.022488
enh56817    2   47212600   47213600      1       1  150064       1.7302       0.0418
enh56849    2   47563600   47564600      3       1  150064       1.6973     0.044819
enh56855    2   47748700   47749700      3       2  150064       1.8383     0.033008
enh56858    2   47881700   47882700      6       3  150064       1.7479     0.040243
enh56861    2   47978800   47979800      3       2  150064       1.6925     0.045279
enh56863    2   47994800   47995800      2       1  150064       2.2832     0.011209
enh56865    2   48012100   48013100      6       3  150064       2.3277    0.0099645
enh56869    2   48083700   48084700      2       1  150064       1.7494     0.040112
enh56871    2   48096200   48097200      1       1  150064       2.6681     0.003814
enh56872    2   48106800   48107800      3       2  150064       1.6743     0.047037
enh56873    2   48118700   48119700      5       3  150064       2.7142    0.0033215
enh56875    2   48128500   48129500      1       1  150064       2.9361     0.001662
enh56877    2   48144600   48145600      2       1  150064       2.6178    0.0044254
enh56882    2   48340100   48341100      1       1  150064       2.0415       0.0206
enh56883    2   48341500   48342500      2       1  150064       3.2121   0.00065882
enh56886    2   48372000   48373000      1       1  150064       1.9537      0.02537
enh56890    2   48447600   48448600      3       2  150064       2.7706     0.002798
enh56893    2   48468400   48469400      2       1  150064        2.833    0.0023054
enh56898    2   48539300   48540300      2       1  150064       2.8249    0.0023645
enh56899    2   48546000   48547000      1       1  150064       2.7125     0.003339
enh56901    2   48552000   48553000      2       1  150064       2.8979    0.0018782
enh56902    2   48557300   48558300      4       2  150064       3.1608   0.00078656
enh56903    2   48560400   48561400      3       2  150064       1.6561     0.048846
enh56905    2   48566100   48567100      3       1  150064       3.1904   0.00071027
enh56906    2   48567000   48568000      1       1  150064       2.6826     0.003653
enh56907    2   48568200   48569200      5       2  150064       3.0855    0.0010161
enh56909    2   48571800   48572800      6       2  150064       2.0167     0.021866
enh56910    2   48572700   48573700      5       2  150064       2.7475    0.0030026
enh56912    2   48581800   48582800      4       2  150064       1.9315      0.02671
enh56914    2   48588800   48589800      2       1  150064        2.646    0.0040726
enh56916    2   48622700   48623700      4       2  150064       2.1457     0.015947
enh56917    2   48642300   48643300      5       3  150064       2.5089    0.0060555
enh56919    2   48646900   48647900      5       3  150064       1.6782      0.04665
enh56920    2   48647700   48648700      3       2  150064       2.8124    0.0024586
enh56921    2   48665300   48666300      2       1  150064       1.6778      0.04669
enh56925    2   48674500   48675500      3       2  150064       2.2722     0.011538
enh56928    2   48736200   48737200      2       1  150064       2.8269      0.00235
enh56934    2   50719000   50720000      1       1  150064       3.0002     0.001349
enh56940    2   53966400   53967400      1       1  150064       2.3887     0.008455
enh56942    2   53995700   53996700      4       2  150064       2.0615     0.019627
enh56943    2   54011100   54012100      1       1  150064        3.377    0.0003664
enh56944    2   54015400   54016400      4       1  150064       2.2744     0.011472
enh56946    2   54166900   54167900      1       1  150064       2.9272      0.00171
enh56947    2   54172100   54173100      2       1  150064       1.7235     0.042399
enh56948    2   54176700   54177700      5       3  150064       2.4142    0.0078856
enh56953    2   54193800   54194800      5       2  150064       2.6941    0.0035286
enh56959    2   54240400   54241400      3       1  150064       2.1849     0.014448
enh56960    2   54267900   54268900      1       1  150064       3.6393    0.0001367
enh56962    2   54280600   54281600      2       1  150064       2.1753     0.014802
enh56963    2   54319900   54320900      4       1  150064       2.1843     0.014469
enh56965    2   54330800   54331800      4       2  150064       2.5832    0.0048945
enh56966    2   54333600   54334600      2       1  150064       3.4716   0.00025872
enh56967    2   54341300   54342300      5       2  150064        2.161     0.015346
enh56970    2   54648600   54649600      3       1  150064       2.7942    0.0026017
enh56978    2   54749500   54750500      4       2  150064       2.0293     0.021213
enh56983    2   54801700   54802700      8       3  150064       2.1922     0.014181
enh56985    2   54805500   54806500      9       2  150064       1.7222     0.042517
enh56986    2   54807600   54808600     11       2  150064       2.2459     0.012354
enh56987    2   54810500   54811500      1       1  150064       1.7041      0.04418
enh56989    2   54820000   54821000      2       1  150064       2.1912     0.014219
enh56991    2   54833700   54834700      3       2  150064       1.7256     0.042212
enh56992    2   54837100   54838100      2       1  150064       1.8933     0.029157
enh56993    2   54845600   54846600      6       3  150064       2.3302    0.0098971
enh56994    2   54861200   54862200      6       3  150064       2.3214     0.010132
enh56995    2   54896700   54897700      3       2  150064       1.7683     0.038502
enh56997    2   54907400   54908400      8       4  150064       2.6705    0.0037871
enh56998    2   54914400   54915400      5       2  150064       2.2961     0.010836
enh57007    2   55192100   55193100      1       1  150064       1.7114       0.0435
enh57010    2   55224900   55225900      1       1  150064       2.2283      0.01293
enh57017    2   55267200   55268200      3       2  150064       2.0004     0.022729
enh57020    2   55273900   55274900      1       1  150064       1.7422      0.04074
enh57022    2   55310000   55311000      3       2  150064       1.7524     0.039856
enh57026    2   55346600   55347600     10       5  150064       1.7942     0.036395
enh57031    2   55379300   55380300      4       2  150064       3.1275   0.00088147
enh57033    2   55395100   55396100      6       2  150064       1.7607     0.039146
enh57046    2   55636000   55637000      7       2  150064       1.6988     0.044674
enh57048    2   55643500   55644500      7       3  150064        1.684     0.046086
enh57067    2   56098300   56099300      1       1  150064       1.9554      0.02527
enh57068    2   56212000   56213000      4       2  150064       2.2099     0.013556
enh57073    2   57947800   57948800      2       1  150064       3.8989   4.8315e-05
enh57074    2   57986500   57987500      1       1  150064       4.5121     3.21e-06
enh57075    2   57987200   57988200      4       2  150064        6.132   4.3395e-10
enh57076    2   58135700   58136700      3       2  150064       5.3352   4.7723e-08
enh57077    2   58250400   58251400      3       1  150064       3.1527   0.00080881
enh57080    2   58269300   58270300      2       1  150064       3.1586   0.00079263
enh57081    2   58271800   58272800      3       1  150064       3.2036   0.00067864
enh57082    2   58275200   58276200      1       1  150064       4.4393    4.513e-06
enh57084    2   58335200   58336200      3       2  150064       4.9563   3.5921e-07
enh57085    2   58466000   58467000      2       1  150064       2.1378     0.016265
enh57086    2   58468600   58469600      2       1  150064       2.0489     0.020238
enh57087    2   58653600   58654600      2       1  150064       2.7799    0.0027188
enh57102    2   58991200   58992200      1       1  150064       2.8129     0.002455
enh57103    2   59126800   59127800      1       1  150064       2.4003      0.00819
enh57111    2   60113800   60114800      4       2  150064       1.7552      0.03961
enh57116    2   60324100   60325100      2       1  150064       2.5601    0.0052319
enh57117    2   60332100   60333100      4       2  150064       2.4515    0.0071133
enh57121    2   60489000   60490000      2       1  150064       2.6844    0.0036333
enh57127    2   60588300   60589300      9       3  150064       2.2591     0.011938
enh57131    2   60610000   60611000      4       2  150064       2.1352     0.016371
enh57133    2   60618200   60619200      3       1  150064        2.879    0.0019949
enh57136    2   60638400   60639400      1       1  150064       2.1762      0.01477
enh57145    2   60705500   60706500      1       1  150064       3.1202    0.0009037
enh57146    2   60707600   60708600      6       3  150064       1.8276     0.033801
enh57148    2   60716800   60717800      2       1  150064       3.3129   0.00046172
enh57149    2   60717800   60718800      4       2  150064       3.7882    7.588e-05
enh57151    2   60723200   60724200      5       2  150064       3.3545   0.00039751
enh57153    2   60726200   60727200      1       1  150064       3.8466    5.988e-05
enh57154    2   60731100   60732100      3       2  150064       2.7966    0.0025825
enh57156    2   60737500   60738500      7       2  150064       3.0958   0.00098151
enh57157    2   60743000   60744000      2       1  150064       2.0799     0.018768
enh57158    2   60745200   60746200      2       1  150064       1.6575     0.048709
enh57159    2   60748600   60749600      6       2  150064       2.1721     0.014925
enh57162    2   60754800   60755800      3       2  150064       2.0133      0.02204
enh57168    2   60787900   60788900      1       1  150064       1.7762      0.03785
enh57169    2   60888400   60889400      3       1  150064       2.2427     0.012458
enh57170    2   60901400   60902400      3       2  150064       3.4617   0.00026839
enh57212    2   61406700   61407700      3       2  150064       2.2473     0.012311
enh57214    2   61465300   61466300      2       1  150064       2.3692    0.0089127
enh57217    2   61583100   61584100      3       2  150064       2.6574     0.003937
enh57218    2   61583800   61584800      3       2  150064       2.0802     0.018755
enh57219    2   61592000   61593000      2       1  150064       2.1586      0.01544
enh57228    2   61676100   61677100      3       2  150064       2.8444    0.0022248
enh57271    2   62444400   62445400      2       1  150064        1.837     0.033105
enh57274    2   62491600   62492600      4       2  150064       2.6074    0.0045623
enh57277    2   62532700   62533700      2       1  150064       1.9495     0.025616
enh57284    2   62625200   62626200      4       2  150064       2.0457     0.020395
enh57285    2   62638100   62639100      2       1  150064       1.8643     0.031142
enh57287    2   62684400   62685400      1       1  150064       1.9612      0.02493
enh57288    2   62702900   62703900      2       1  150064       3.1968   0.00069488
enh57290    2   62733400   62734400      3       1  150064       2.8021    0.0025387
enh57318    2   64291400   64292400      5       3  150064       2.1085     0.017493
enh57362    2   64749400   64750400      2       1  150064        1.778     0.037704
enh57369    2   64813800   64814800      5       2  150064       1.8747     0.030416
enh57370    2   64833200   64834200      1       1  150064       2.7279     0.003187
enh57403    2   65023800   65024800      2       1  150064       1.8218     0.034244
enh57477    2   65630400   65631400      1       1  150064       2.0333      0.02101
enh57483    2   65800100   65801100      8       3  150064       1.9464     0.025803
enh57492    2   66749400   66750400      7       2  150064       2.5208     0.005854
enh57493    2   66752300   66753300      2       1  150064       2.0728     0.019095
enh57494    2   66756200   66757200      6       1  150064       2.5719    0.0050577
enh57500    2   67623400   67624400      1       1  150064       1.8751      0.03039
enh57508    2   68348400   68349400      3       2  150064       1.7147     0.043196
enh57510    2   68362400   68363400      2       1  150064       1.9944     0.023054
enh57513    2   68386300   68387300      3       2  150064       3.0763     0.001048
enh57516    2   68415600   68416600      2       1  150064       2.5703    0.0050809
enh57518    2   68422600   68423600      8       3  150064       2.1753     0.014805
enh57519    2   68427600   68428600      3       2  150064       2.3011     0.010693
enh57523    2   68445900   68446900      1       1  150064       1.6696       0.0475
enh57524    2   68453700   68454700      2       1  150064       2.9208    0.0017455
enh57525    2   68459200   68460200      2       1  150064       2.3978    0.0082472
enh57527    2   68482100   68483100      5       3  150064       2.0079     0.022329
enh57549    2   68679200   68680200      5       2  150064       1.7643     0.038842
enh57591    2   69534500   69535500      1       1  150064       2.2815      0.01126
enh57592    2   69536400   69537400      1       1  150064       1.9178      0.02757
enh57639    2   69969800   69970800      3       1  150064        2.275     0.011453
enh57640    2   69970400   69971400      1       1  150064       2.0967      0.01801
enh57647    2   70008100   70009100      1       1  150064        1.646      0.04988
enh57648    2   70017000   70018000      5       2  150064       1.7414     0.040805
enh57652    2   70055300   70056300      4       2  150064       2.1088      0.01748
enh57655    2   70120000   70121000      3       1  150064       1.6926     0.045261
enh57657    2   70128400   70129400      1       1  150064       1.7754      0.03792
enh57659    2   70138900   70139900      2       1  150064       1.6613     0.048325
enh57660    2   70140100   70141100      1       1  150064       1.7366      0.04123
enh57661    2   70145400   70146400      6       1  150064       1.8593     0.031492
enh57662    2   70150100   70151100      2       1  150064       1.6862      0.04588
enh57663    2   70153800   70154800      4       1  150064       1.8322     0.033464
enh57666    2   70179600   70180600      3       1  150064       2.0795     0.018786
enh57667    2   70184600   70185600      3       1  150064       2.2038     0.013769
enh57668    2   70191300   70192300      1       1  150064       2.1937      0.01413
enh57669    2   70200200   70201200      1       1  150064       1.9103      0.02805
enh57672    2   70212600   70213600      1       1  150064       1.6722      0.04724
enh57674    2   70229200   70230200      1       1  150064       1.7059      0.04401
enh57679    2   70271300   70272300      4       1  150064       1.6878     0.045722
enh57704    2   70486800   70487800      2       1  150064       1.6595     0.048504
enh57709    2   70527400   70528400      2       1  150064       2.0229     0.021543
enh57721    2   70883400   70884400      6       3  150064        2.599    0.0046749
enh57738    2   71250600   71251600      7       2  150064       1.7123     0.043419
enh57755    2   71644800   71645800      2       1  150064       2.6902    0.0035708
enh57756    2   71676400   71677400      3       1  150064       2.3057     0.010564
enh57757    2   71678500   71679500      2       1  150064        2.801    0.0025476
enh57776    2   73260100   73261100      1       1  150064       3.9722    3.561e-05
enh57778    2   73271300   73272300      3       2  150064       3.3061   0.00047302
enh57780    2   73295700   73296700      1       1  150064       3.5033    0.0002298
enh57783    2   73318900   73319900      3       1  150064       3.0385    0.0011887
enh57784    2   73329700   73330700      5       2  150064       3.1086   0.00094002
enh57785    2   73334500   73335500      2       1  150064       3.4372   0.00029392
enh57788    2   73439600   73440600      2       1  150064       3.9133   4.5522e-05
enh57793    2   73484700   73485700      2       1  150064       3.1902   0.00071077
enh57798    2   73611600   73612600      2       1  150064       3.7349   9.3901e-05
enh57803    2   73929400   73930400      2       1  150064       3.3607   0.00038869
enh57830    2   74247700   74248700      1       1  150064       2.1868      0.01438
enh57832    2   74252400   74253400      3       2  150064       2.5212    0.0058484
enh57834    2   74256900   74257900      3       2  150064        3.014    0.0012892
enh57837    2   74279600   74280600      5       2  150064       1.9519     0.025474
enh57839    2   74298800   74299800      3       1  150064       2.7658     0.002839
enh57841    2   74306800   74307800      1       1  150064       2.8324      0.00231
enh57849    2   74408400   74409400      2       1  150064       2.0268     0.021342
enh57851    2   74412900   74413900      2       1  150064        1.979     0.023908
enh57872    2   74697700   74698700      1       1  150064       2.0558       0.0199
enh57885    2   74789100   74790100      3       2  150064        1.786     0.037053
enh57896    2   74968000   74969000      6       1  150064       1.8074     0.035354
enh57917    2   75515000   75516000      3       2  150064       2.4654    0.0068421
enh57961    2   84984100   84985100      1       1  150064       1.6735      0.04711
enh57967    2   85056700   85057700      4       2  150064       2.6001    0.0046595
enh57968    2   85061200   85062200      3       2  150064       2.4427    0.0072888
enh58015    2   85518000   85519000      2       1  150064       1.8685     0.030843
enh58025    2   85629100   85630100      6       4  150064       3.1935    0.0007027
enh58028    2   85637900   85638900      3       1  150064       2.8256    0.0023599
enh58029    2   85639500   85640500      3       2  150064       1.7379     0.041116
enh58031    2   85642800   85643800      3       1  150064       2.8423    0.0022398
enh58032    2   85646600   85647600      3       2  150064       2.2518     0.012167
enh58059    2   85828200   85829200      1       1  150064       1.6695      0.04751
enh58063    2   85844800   85845800      1       1  150064       2.0794      0.01879
enh58064    2   85845700   85846700      1       1  150064       2.0933      0.01816
enh58086    2   86088700   86089700      5       2  150064       1.8439     0.032596
enh58107    2   86295100   86296100      4       2  150064       2.1463     0.015923
enh58134    2   86695300   86696300      1       1  150064       2.0143      0.02199
enh58152    2   87052900   87053900      4       2  150064       2.6328    0.0042342
enh58216    2   88917300   88918300      2       1  150064       1.7497     0.040086
enh58255    2   95699700   95700700      2       1  150064       2.1143     0.017246
enh58291    2   96824600   96825600      2       1  150064       1.6976      0.04479
enh58293    2   96830600   96831600      1       1  150064        1.833       0.0334
enh58304    2   96920600   96921600      2       1  150064       3.7326   9.4746e-05
enh58310    2   96988000   96989000      1       1  150064       2.8722     0.002038
enh58313    2   96999500   97000500      2       1  150064       2.5572    0.0052756
enh58318    2   97063100   97064100      2       1  150064       2.5724      0.00505
enh58332    2   97219600   97220600      2       1  150064       2.1345     0.016403
enh58333    2   97259700   97260700      1       1  150064       1.6771      0.04676
enh58335    2   97282400   97283400      1       1  150064       1.9348      0.02651
enh58341    2   97359500   97360500      1       1  150064       3.8016    7.187e-05
enh58343    2   97404200   97405200      1       1  150064       1.9779      0.02397
enh58344    2   97406100   97407100      1       1  150064       1.9779      0.02397
enh58345    2   97424900   97425900      3       1  150064        2.197     0.014011
enh58346    2   97430500   97431500      1       1  150064        2.061      0.01965
enh58349    2   97438400   97439400      2       1  150064       2.9396    0.0016433
enh58350    2   97439900   97440900      2       1  150064       2.1376     0.016273
enh58355    2   97504100   97505100      1       1  150064       2.0077      0.02234
enh58356    2   97504800   97505800      1       1  150064       2.0077      0.02234
enh58358    2   97521600   97522600      1       1  150064       2.0007      0.02271
enh58361    2   97528800   97529800      1       1  150064       2.8597      0.00212
enh58362    2   97531900   97532900      1       1  150064       2.6807     0.003673
enh58363    2   97536500   97537500      2       1  150064       1.9317     0.026699
enh58364    2   97539900   97540900      2       1  150064        2.489    0.0064044
enh58367    2   97561300   97562300      6       2  150064       2.3819    0.0086126
enh58368    2   97569000   97570000      4       2  150064       3.6407   0.00013596
enh58369    2   97577900   97578900      3       1  150064       3.4455   0.00028496
enh58374    2   97606300   97607300      2       1  150064       3.1987   0.00069024
enh58383    2   97761000   97762000      5       1  150064       2.6068      0.00457
enh58384    2   97866200   97867200      1       1  150064       3.2656    0.0005461
enh58385    2   98260900   98261900      3       1  150064       2.6678    0.0038176
enh58392    2   98327200   98328200      3       1  150064       1.6724     0.047225
enh58393    2   98340200   98341200      3       2  150064       2.9411    0.0016353
enh58394    2   98347500   98348500      2       1  150064       1.9532     0.025396
enh58404    2   98487300   98488300      4       2  150064       2.2372     0.012637
enh58405    2   98524000   98525000      5       3  150064       2.6495    0.0040305
enh58410    2   98545700   98546700      2       1  150064        1.712     0.043445
enh58411    2   98546900   98547900      1       1  150064       2.0043      0.02252
enh58414    2   98567500   98568500      3       2  150064       2.3493    0.0094037
enh58417    2   98579400   98580400      4       1  150064       1.8022     0.035761
enh58419    2   98585000   98586000      2       1  150064        2.231     0.012841
enh58420    2   98596200   98597200      4       2  150064       2.0347     0.020938
enh58422    2   98612900   98613900      3       1  150064       2.9854     0.001416
enh58431    2   98750300   98751300      1       1  150064       1.9206      0.02739
enh58433    2   99029000   99030000      1       1  150064        1.811      0.03507
enh58434    2   99060200   99061200      2       1  150064        1.857     0.031655
enh58435    2   99064000   99065000      1       1  150064       1.8569      0.03166
enh58436    2   99067700   99068700      1       1  150064        1.848       0.0323
enh58437    2   99074300   99075300      3       1  150064       1.8605     0.031409
enh58438    2   99078100   99079100      2       1  150064       1.7664     0.038666
enh58440    2   99088800   99089800      2       1  150064       1.8067     0.035403
enh58443    2   99100300   99101300      1       1  150064       1.8484      0.03227
enh58445    2   99108600   99109600      2       1  150064       1.7642     0.038849
enh58453    2   99227100   99228100      1       1  150064       1.8062      0.03544
enh58476    2   99390400   99391400      4       2  150064       1.6503     0.049436
enh58478    2   99422400   99423400      4       2  150064       2.0672      0.01936
enh58482    2   99449600   99450600      4       1  150064       1.8383     0.033011
enh58515    2  100254700  100255700      4       2  150064       3.3546   0.00039745
enh58516    2  100345600  100346600      4       2  150064       2.1264     0.016734
enh58520    2  100443600  100444600      3       1  150064       2.2485     0.012274
enh58521    2  100454000  100455000      3       1  150064        2.007     0.022373
enh58522    2  100457400  100458400      1       1  150064        1.704      0.04419
enh58528    2  100544800  100545800      2       1  150064       1.9318     0.026691
enh58571    2  101364200  101365200      4       2  150064       2.3063     0.010548
enh58572    2  101396700  101397700      3       2  150064        2.002     0.022641
enh58576    2  101540900  101541900      4       2  150064       1.7805     0.037497
enh58592    2  101867700  101868700      3       2  150064       1.9112     0.027987
enh58594    2  101888700  101889700      1       1  150064       2.5485      0.00541
enh58596    2  101918300  101919300      1       1  150064       2.3392     0.009663
enh58672    2  102690400  102691400      4       1  150064       1.6649     0.047969
enh58673    2  102698000  102699000      3       2  150064       1.9792     0.023897
enh58674    2  102720500  102721500      7       4  150064       2.7341    0.0031273
enh58675    2  102745900  102746900      5       2  150064       2.6876    0.0035987
enh58676    2  102754400  102755400      1       1  150064       2.8171     0.002423
enh58678    2  102801400  102802400      6       2  150064       2.1637     0.015243
enh58707    2  103351200  103352200      3       1  150064       2.6778    0.0037058
enh58708    2  103354100  103355100      2       1  150064       1.7864     0.037021
enh58713    2  104995600  104996600      1       1  150064       2.8963     0.001888
enh58714    2  105050500  105051500      3       2  150064       2.0566     0.019861
enh58733    2  105929300  105930300      4       2  150064       2.1966     0.014025
enh58767    2  106367900  106368900      2       1  150064       1.8798     0.030067
enh58823    2  106760800  106761800      2       1  150064       2.0375     0.020801
enh58849    2  108979300  108980300      2       1  150064       1.9394     0.026227
enh58853    2  109147100  109148100      4       2  150064       1.9365     0.026404
enh58866    2  109230500  109231500      3       2  150064       1.6929     0.045236
enh58904    2  109703800  109704800      1       1  150064       1.9216      0.02733
enh58908    2  109751000  109752000      2       1  150064       1.8365     0.033142
enh58932    2  110264100  110265100      5       2  150064       2.1194      0.01703
enh58934    2  110369100  110370100      5       3  150064       3.4337   0.00029767
enh58936    2  110395400  110396400      4       2  150064       3.3785   0.00036447
enh58937    2  110401900  110402900      3       2  150064       2.6335    0.0042256
enh58949    2  111584600  111585600      2       1  150064       2.1063     0.017591
enh58951    2  111601000  111602000      6       3  150064        2.139     0.016218
enh58972    2  111906000  111907000      5       3  150064       2.5458     0.005451
enh58975    2  111919900  111920900      1       1  150064       1.6997      0.04459
enh58999    2  112249100  112250100      3       1  150064       1.8719     0.030608
enh59001    2  112253000  112254000      2       1  150064       2.6208    0.0043864
enh59021    2  112677200  112678200      3       2  150064       2.0374     0.020804
enh59024    2  112763700  112764700      3       2  150064       1.6958      0.04496
enh59034    2  112931200  112932200      1       1  150064       1.6661      0.04785
enh59036    2  112942200  112943200      1       1  150064       1.6686       0.0476
enh59062    2  113431600  113432600      1       1  150064       2.4515     0.007114
enh59163    2  114634500  114635500      4       2  150064       2.8604    0.0021153
enh59166    2  114680700  114681700      6       2  150064       2.7815    0.0027055
enh59183    2  118817700  118818700      2       1  150064          2.3     0.010723
enh59184    2  118844600  118845600      4       2  150064       2.2752     0.011448
enh59188    2  118861300  118862300      3       2  150064       1.8536     0.031898
enh59194    2  118926400  118927400      3       1  150064       1.9362     0.026422
enh59199    2  119066500  119067500      1       1  150064       2.1578      0.01547
enh59200    2  119068200  119069200      3       2  150064       3.8082   6.9992e-05
enh59277    2  121027600  121028600      1       1  150064       1.8309      0.03356
enh59285    2  121077500  121078500      2       1  150064         1.86     0.031444
enh59289    2  121954000  121955000      3       1  150064        1.845     0.032521
enh59298    2  122289800  122290800      4       2  150064       2.2455     0.012369
enh59317    2  122511700  122512700      1       1  150064       1.8269      0.03386
enh59319    2  122561200  122562200      5       2  150064       1.9103     0.028048
enh59324    2  122766800  122767800      1       1  150064       2.9712     0.001483
enh59337    2  127428200  127429200      2       1  150064       1.8366     0.033137
enh59346    2  127533600  127534600      4       2  150064       2.4173    0.0078178
enh59356    2  127841900  127842900      8       3  150064       1.8651     0.031082
enh59358    2  127850700  127851700      1       1  150064       3.4108    0.0003239
enh59359    2  127885900  127886900      5       1  150064       2.0111     0.022158
enh59361    2  127916200  127917200      2       1  150064       1.8935     0.029145
enh59385    2  128222300  128223300      2       1  150064       1.7947     0.036347
enh59421    2  128612400  128613400      4       2  150064       1.6489     0.049579
enh59428    2  128783100  128784100      1       1  150064         1.67      0.04746
enh59429    2  128786400  128787400      2       1  150064       1.7097     0.043657
enh59449    2  129165700  129166700      6       3  150064       2.2666     0.011708
enh59494    2  131132000  131133000      1       1  150064       2.2907      0.01099
enh59495    2  131134200  131135200      2       1  150064        1.841     0.032808
enh59499    2  131149300  131150300      1       1  150064       2.1072      0.01755
enh59508    2  131796400  131797400      2       1  150064       3.3111   0.00046465
enh59509    2  131798900  131799900      1       1  150064       3.4002    0.0003367
enh59510    2  131848600  131849600      3       2  150064       3.0545    0.0011272
enh59512    2  131861200  131862200      4       2  150064        3.335   0.00042656
enh59513    2  131864800  131865800      2       1  150064        2.684    0.0036368
enh59514    2  131867600  131868600      3       1  150064        3.016    0.0012808
enh59516    2  131872600  131873600      1       1  150064       3.2685    0.0005406
enh59518    2  131913700  131914700      2       1  150064        3.269   0.00053969
enh59536    2  134861800  134862800      1       1  150064       2.7339     0.003129
enh59537    2  134875300  134876300      4       2  150064       1.7429     0.040677
enh59538    2  134883300  134884300      2       1  150064       1.7535     0.039758
enh59539    2  134889000  134890000      1       1  150064       2.7632     0.002862
enh59540    2  134891800  134892800      3       2  150064       3.2345   0.00060923
enh59541    2  134893400  134894400      1       1  150064       2.5116     0.006009
enh59542    2  134895400  134896400      3       1  150064       3.9695   3.6018e-05
enh59543    2  134897500  134898500      1       1  150064       4.2027    1.319e-05
enh59544    2  134899300  134900300      6       2  150064        3.593   0.00016342
enh59561    2  134945400  134946400      7       3  150064       1.6896     0.045554
enh59621    2  135674000  135675000      1       1  150064       3.0217     0.001257
enh59623    2  135700600  135701600      2       1  150064       1.7693     0.038419
enh59678    2  136929600  136930600      6       2  150064       2.2649     0.011761
enh59683    2  136969600  136970600      3       2  150064       1.8839     0.029787
enh59691    2  137012200  137013200      2       1  150064       1.6965       0.0449
enh59715    2  139446900  139447900      7       4  150064       1.7041     0.044177
enh59737    2  143893800  143894800      5       2  150064       1.9613      0.02492
enh59739    2  143911600  143912600      1       1  150064       1.7942      0.03639
enh59741    2  143921200  143922200      1       1  150064       1.9663      0.02463
enh59742    2  143922500  143923500      1       1  150064       1.9937      0.02309
enh59760    2  143983800  143984800      1       1  150064       1.6692      0.04754
enh59768    2  144037000  144038000      2       1  150064       1.8525     0.031976
enh59793    2  144995400  144996400      3       2  150064       2.2039     0.013765
enh59800    2  145087400  145088400      2       1  150064       2.3347    0.0097797
enh59801    2  145090400  145091400      1       1  150064       3.2093    0.0006652
enh59802    2  145128800  145129800      2       1  150064         2.57    0.0050854
enh59805    2  145138900  145139900      1       1  150064       4.5198    3.095e-06
enh59807    2  145183700  145184700      3       2  150064       4.3427   7.0385e-06
enh59809    2  145195800  145196800      1       1  150064       4.5173    3.132e-06
enh59810    2  145198500  145199500      6       3  150064       2.3436    0.0095487
enh59830    2  145305300  145306300      1       1  150064       2.0249      0.02144
enh59847    2  146402000  146403000      2       1  150064       2.8347    0.0022935
enh59860    2  148248100  148249100      3       2  150064       2.7064    0.0034005
enh59861    2  148257600  148258600      2       1  150064       2.0445     0.020451
enh59874    2  148620200  148621200      2       1  150064       1.6453     0.049952
enh59879    2  148747200  148748200      2       1  150064        1.652     0.049272
enh59881    2  148775400  148776400      1       1  150064       2.3974     0.008257
enh59886    2  149251600  149252600      4       1  150064       2.2418     0.012486
enh59890    2  149291400  149292400      2       1  150064       2.8176    0.0024192
enh59893    2  149309500  149310500      2       1  150064       2.9679     0.001499
enh59895    2  149324900  149325900      9       3  150064       2.6523     0.003997
enh59898    2  149404200  149405200      3       1  150064       2.5582    0.0052609
enh59899    2  149411800  149412800      2       1  150064       4.6748   1.4713e-06
enh59911    2  149521700  149522700      2       1  150064       2.2395     0.012561
enh59922    2  149985800  149986800      7       3  150064       2.1458     0.015946
enh59927    2  150392900  150393900      5       2  150064       2.2969     0.010811
enh59932    2  150453800  150454800      3       2  150064       2.2572     0.011997
enh59950    2  152471000  152472000      1       1  150064       2.3234      0.01008
enh59973    2  152906300  152907300      1       1  150064       1.7838      0.03723
enh59976    2  152945500  152946500      1       1  150064       2.7533      0.00295
enh59977    2  153020900  153021900      4       2  150064       2.7865    0.0026642
enh59978    2  153022300  153023300      3       2  150064       3.2706   0.00053656
enh59979    2  153023700  153024700      2       1  150064       2.3393    0.0096609
enh59980    2  153024400  153025400      3       2  150064       2.4514    0.0071142
enh59981    2  153025600  153026600      1       1  150064       3.1589    0.0007919
enh59983    2  153030000  153031000      2       1  150064       2.0004     0.022726
enh59989    2  153277100  153278100      1       1  150064       2.4169     0.007827
enh59990    2  153278100  153279100      1       1  150064       2.5947     0.004734
enh59995    2  153450300  153451300      1       1  150064       1.6929      0.04524
enh59996    2  153468800  153469800      5       2  150064       1.8902     0.029367
enh59997    2  153491700  153492700      3       2  150064       3.0693    0.0010728
enh59999    2  153551400  153552400      2       1  150064        2.609    0.0045403
enh60002    2  153577100  153578100      1       1  150064        3.713    0.0001024
enh60003    2  153586500  153587500      4       2  150064       2.7664    0.0028339
enh60004    2  155293400  155294400      3       1  150064        2.371    0.0088691
enh60006    2  155772200  155773200      2       1  150064       3.2789   0.00052108
enh60010    2  157200800  157201800      1       1  150064       2.1432      0.01605
enh60012    2  157254900  157255900      2       1  150064       1.9594     0.025035
enh60081    2  158767800  158768800      1       1  150064        2.704     0.003425
enh60085    2  158972000  158973000      1       1  150064       2.3109      0.01042
enh60093    2  159315700  159316700      5       3  150064       2.3756    0.0087603
enh60094    2  159333700  159334700      1       1  150064       3.0841     0.001021
enh60096    2  159395200  159396200      2       1  150064       2.8233    0.0023768
enh60128    2  160373200  160374200      3       1  150064       3.2503   0.00057649
enh60129    2  160374400  160375400      1       1  150064        2.404     0.008109
enh60130    2  160441200  160442200      6       2  150064       2.8208    0.0023953
enh60131    2  160452000  160453000      2       1  150064       2.1157     0.017185
enh60132    2  160462200  160463200      5       2  150064       2.5663    0.0051388
enh60133    2  160468600  160469600      2       1  150064       2.9327      0.00168
enh60135    2  160473900  160474900      1       1  150064       3.6704    0.0001211
enh60136    2  160476800  160477800      3       2  150064       1.8384     0.033002
enh60137    2  160566800  160567800      5       2  150064       2.1417     0.016107
enh60139    2  160578800  160579800      5       3  150064       2.1812     0.014585
enh60140    2  160584300  160585300      4       1  150064       2.5314     0.005681
enh60143    2  160649000  160650000      1       1  150064       3.0243     0.001246
enh60145    2  160651800  160652800      1       1  150064       2.7293     0.003173
enh60146    2  160658100  160659100      6       2  150064        3.234   0.00061037
enh60155    2  160816500  160817500      2       1  150064       2.2192     0.013237
enh60160    2  161064300  161065300      2       1  150064       2.0777     0.018867
enh60191    2  161275200  161276200      2       1  150064        1.803     0.035692
enh60203    2  161320200  161321200      2       1  150064       2.3861    0.0085146
enh60209    2  161333600  161334600      4       2  150064       2.4013    0.0081678
enh60218    2  161373000  161374000      4       2  150064       2.1235     0.016855
enh60224    2  161508000  161509000      2       1  150064       1.7171     0.042984
enh60227    2  161560500  161561500      4       2  150064       1.6628     0.048171
enh60236    2  161960200  161961200      5       2  150064       2.3596    0.0091481
enh60243    2  162019900  162020900      1       1  150064       1.9518      0.02548
enh60244    2  162025100  162026100      4       2  150064       1.7418      0.04077
enh60256    2  162810900  162811900      2       1  150064       4.2023    1.321e-05
enh60257    2  162831800  162832800      2       1  150064       2.4165    0.0078348
enh60258    2  162835600  162836600      1       1  150064       4.8645    5.737e-07
enh60260    2  162850100  162851100      2       1  150064       2.4937    0.0063204
enh60261    2  162852000  162853000      1       1  150064       3.3511    0.0004025
enh60262    2  162854900  162855900      1       1  150064        3.502    0.0002309
enh60265    2  162871500  162872500      2       1  150064       3.3759   0.00036783
enh60269    2  162917200  162918200      5       3  150064       2.1194     0.017029
enh60270    2  162919000  162920000      2       1  150064       1.7131     0.043345
enh60328    2  166651700  166652700      2       1  150064       2.5262    0.0057657
enh60332    2  166754000  166755000      2       1  150064       1.9638     0.024775
enh60337    2  166811200  166812200      3       2  150064       3.2386   0.00060064
enh60338    2  167230100  167231100      5       3  150064       2.7598    0.0028915
enh60375    2  169289500  169290500      3       1  150064         1.85      0.03216
enh60380    2  169316000  169317000      2       1  150064       1.7569     0.039464
enh60389    2  169374700  169375700      4       1  150064       1.9087     0.028151
enh60390    2  169377600  169378600      2       1  150064       1.8727     0.030553
enh60392    2  169387300  169388300      4       2  150064       2.0137     0.022021
enh60393    2  169389800  169390800      6       3  150064       1.6813     0.046352
enh60394    2  169399300  169400300      3       2  150064       2.4828     0.006517
enh60406    2  169456000  169457000      4       2  150064       2.0361      0.02087
enh60409    2  169482300  169483300      5       2  150064       3.2136   0.00065548
enh60410    2  169490200  169491200      4       2  150064       3.0722    0.0010625
enh60411    2  169495500  169496500      3       1  150064        2.075     0.018993
enh60417    2  169541800  169542800      3       2  150064       2.3649    0.0090175
enh60447    2  170428300  170429300      1       1  150064       2.0183      0.02178
enh60494    2  171795500  171796500      3       1  150064       1.7342      0.04144
enh60504    2  171937200  171938200      4       1  150064        1.844     0.032591
enh60506    2  171944000  171945000      2       1  150064       1.9855     0.023547
enh60507    2  171951900  171952900      3       2  150064       1.8157     0.034707
enh60509    2  171975500  171976500      3       1  150064       1.7744     0.037997
enh60510    2  171977000  171978000      3       2  150064       2.9183    0.0017597
enh60515    2  171991000  171992000      3       1  150064         2.14     0.016177
enh60517    2  171994600  171995600      2       1  150064         2.37    0.0088941
enh60519    2  172002500  172003500      3       1  150064       2.1945       0.0141
enh60549    2  172543200  172544200      4       2  150064       3.5842   0.00016909
enh60553    2  172649900  172650900      2       1  150064       3.4659   0.00026427
enh60554    2  172651100  172652100      1       1  150064       3.1278    0.0008806
enh60555    2  172654700  172655700      2       1  150064       3.7259   9.7329e-05
enh60558    2  172734600  172735600      1       1  150064       4.1989    1.341e-05
enh60565    2  172811900  172812900      6       3  150064       2.5539    0.0053257
enh60567    2  172865300  172866300      5       2  150064       3.2481   0.00058082
enh60568    2  172876800  172877800      2       1  150064       3.7264   9.7134e-05
enh60586    2  173138400  173139400      3       2  150064       2.3827    0.0085926
enh60587    2  173139700  173140700      3       1  150064       2.2904     0.010998
enh60590    2  173158400  173159400      5       2  150064       2.2216     0.013155
enh60632    2  173923200  173924200      3       2  150064       2.3537    0.0092933
enh60635    2  173991200  173992200      3       1  150064       1.6904     0.045479
enh60636    2  173999200  174000200      4       2  150064       1.8704     0.030713
enh60638    2  174083100  174084100      3       2  150064       2.1942     0.014112
enh60651    2  174763000  174764000      4       2  150064       1.8982     0.028836
enh60652    2  174787000  174788000      3       1  150064       1.9503      0.02557
enh60653    2  174790100  174791100      3       1  150064       2.4107    0.0079618
enh60654    2  174793600  174794600      5       2  150064       1.8754     0.030368
enh60655    2  174810800  174811800      5       2  150064       2.2336     0.012754
enh60657    2  174824600  174825600      6       3  150064       1.7813     0.037428
enh60666    2  174896400  174897400      7       2  150064       2.5773    0.0049786
enh60670    2  174936500  174937500      5       2  150064       2.6899    0.0035734
enh60671    2  175018400  175019400      2       1  150064       2.2438     0.012424
enh60673    2  175111400  175112400      2       1  150064       2.6259    0.0043211
enh60688    2  175463200  175464200      2       1  150064       1.7884     0.036859
enh60689    2  175466400  175467400      2       1  150064       1.7359     0.041293
enh60711    2  175901100  175902100      6       2  150064       1.9787     0.023922
enh60728    2  177147600  177148600      1       1  150064       1.9747      0.02415
enh60729    2  177156100  177157100      2       1  150064       1.8023     0.035745
enh60730    2  177161500  177162500      2       1  150064       2.0144     0.021985
enh60787    2  178978300  178979300      2       1  150064       2.7261    0.0032045
enh60826    2  180275000  180276000      3       2  150064       2.0638      0.01952
enh60829    2  180872000  180873000      7       3  150064       3.1971    0.0006941
enh60830    2  180990100  180991100      1       1  150064       3.4796    0.0002511
enh60832    2  181455600  181456600      2       1  150064       1.7404     0.040897
enh60916    2  183990700  183991700     10       4  150064       1.8414     0.032778
enh60936    2  188419200  188420200      2       1  150064       1.9497     0.025604
enh60989    2  191220700  191221700      1       1  150064       1.7229      0.04245
enh60994    2  191277700  191278700      1       1  150064       1.8367      0.03313
enh60997    2  191284600  191285600      3       2  150064       2.9428    0.0016261
enh60998    2  191289600  191290600      1       1  150064       2.2815      0.01126
enh61002    2  191309400  191310400      3       2  150064       2.2746     0.011465
enh61005    2  191320800  191321800      2       1  150064       2.1557     0.015552
enh61008    2  191329000  191330000      3       2  150064       2.6303    0.0042649
enh61015    2  191400800  191401800      3       2  150064       1.7662     0.038684
enh61018    2  191439800  191440800      3       2  150064       2.1005     0.017841
enh61021    2  191492900  191493900      2       1  150064       2.4091    0.0079953
enh61024    2  191511500  191512500      5       2  150064       1.9909     0.023245
enh61040    2  191741700  191742700      3       1  150064       1.8173     0.034586
enh61047    2  191828900  191829900      3       1  150064       1.8804     0.030025
enh61050    2  191850900  191851900      2       1  150064        1.812     0.034991
enh61056    2  191897000  191898000      1       1  150064       2.2945      0.01088
enh61058    2  191906100  191907100      1       1  150064       2.1558      0.01555
enh61060    2  191916800  191917800      2       1  150064       1.6677     0.047691
enh61063    2  191928200  191929200      1       1  150064       1.7985      0.03605
enh61129    2  194340600  194341600      2       1  150064       4.0819   2.2338e-05
enh61139    2  196338200  196339200      1       1  150064       2.6262     0.004317
enh61143    2  196362600  196363600      1       1  150064       1.6683      0.04763
enh61145    2  196377800  196378800      5       3  150064       1.6472     0.049759
enh61147    2  196401200  196402200      1       1  150064        2.584     0.004883
enh61148    2  196408500  196409500      2       1  150064       3.3192   0.00045145
enh61150    2  196422800  196423800      1       1  150064        3.813    6.865e-05
enh61153    2  196434200  196435200      1       1  150064       2.4217     0.007723
enh61154    2  196442100  196443100      4       1  150064        3.306   0.00047321
enh61161    2  196513600  196514600      2       1  150064       1.6515     0.049317
enh61166    2  196541800  196542800      3       2  150064       2.0852     0.018527
enh61168    2  196561800  196562800      2       1  150064       2.2761     0.011419
enh61169    2  196931800  196932800      4       2  150064       1.7793     0.037596
enh61172    2  196953800  196954800      3       1  150064       1.8977     0.028865
enh61173    2  196965700  196966700      3       1  150064       1.9611     0.024932
enh61175    2  196977500  196978500      3       2  150064       2.2846     0.011167
enh61177    2  197010300  197011300      5       2  150064       2.3716    0.0088565
enh61180    2  197025800  197026800      2       1  150064       1.8671     0.030943
enh61181    2  197043100  197044100      2       1  150064       1.6567     0.048795
enh61185    2  197059700  197060700      1       1  150064       2.0723      0.01912
enh61186    2  197065300  197066300      4       2  150064       2.8435    0.0022308
enh61202    2  197139600  197140600      7       4  150064       1.9491     0.025639
enh61203    2  197152900  197153900      4       1  150064       3.2385   0.00060076
enh61204    2  197156300  197157300      3       1  150064       3.1197   0.00090516
enh61211    2  197662500  197663500      1       1  150064       2.2505      0.01221
enh61214    2  197788700  197789700      1       1  150064       2.0893      0.01834
enh61215    2  197792600  197793600      2       1  150064       1.7068     0.043934
enh61219    2  197854000  197855000      1       1  150064       2.8042     0.002522
enh61221    2  197892800  197893800      2       1  150064       3.0305    0.0012208
enh61222    2  197896600  197897600      4       2  150064       3.3357   0.00042548
enh61223    2  197927200  197928200      6       2  150064       2.5424    0.0055044
enh61224    2  197936300  197937300      2       1  150064       2.0929     0.018181
enh61225    2  197938000  197939000      3       1  150064       2.0195     0.021716
enh61226    2  197945800  197946800      3       2  150064       2.1822     0.014548
enh61233    2  197994900  197995900      1       1  150064       2.5018     0.006178
enh61240    2  198026000  198027000      2       1  150064       2.2899     0.011013
enh61241    2  198030700  198031700      4       2  150064       1.8915     0.029277
enh61242    2  198034900  198035900      3       1  150064       2.2461     0.012349
enh61261    2  198110300  198111300      4       2  150064       1.8759     0.030336
enh61263    2  198117900  198118900      1       1  150064       2.6057     0.004584
enh61264    2  198122900  198123900      2       1  150064       1.9162      0.02767
enh61270    2  198159800  198160800      1       1  150064       5.3695    3.947e-08
enh61271    2  198164400  198165400      2       1  150064       4.8906   5.0265e-07
enh61276    2  198188900  198189900      3       2  150064       5.1302   1.4475e-07
enh61279    2  198223300  198224300      1       1  150064       4.2718    9.697e-06
enh61281    2  198242900  198243900      1       1  150064       4.7819    8.681e-07
enh61285    2  198307700  198308700      2       1  150064        4.865   5.7234e-07
enh61297    2  198399200  198400200      2       1  150064       4.9014   4.7569e-07
enh61299    2  198479100  198480100      1       1  150064         5.97    1.186e-09
enh61300    2  198568700  198569700      1       1  150064       4.1225    1.874e-05
enh61301    2  198573300  198574300      2       1  150064        4.101   2.0565e-05
enh61303    2  198575400  198576400      3       2  150064        4.768   9.3011e-07
enh61304    2  198667700  198668700      2       1  150064       4.1812   1.4498e-05
enh61305    2  198673400  198674400      3       1  150064       4.8378   6.5633e-07
enh61307    2  198701700  198702700      2       1  150064       2.3539    0.0092895
enh61308    2  198704100  198705100      1       1  150064       5.1701     1.17e-07
enh61309    2  198706700  198707700      2       1  150064       3.2642   0.00054894
enh61310    2  198707300  198708300      4       2  150064       4.0702   2.3491e-05
enh61312    2  198721800  198722800      3       2  150064       4.5656   2.4901e-06
enh61314    2  198735500  198736500      1       1  150064       3.0138      0.00129
enh61315    2  198755800  198756800      2       1  150064        3.961   3.7311e-05
enh61316    2  198768500  198769500      1       1  150064       5.6761     6.89e-09
enh61319    2  198808600  198809600      4       1  150064       4.6965   1.3233e-06
enh61321    2  198818500  198819500      2       1  150064       4.5688   2.4524e-06
enh61322    2  198860700  198861700      2       1  150064       4.6088   2.0249e-06
enh61325    2  198880300  198881300      5       1  150064       4.8979   4.8434e-07
enh61326    2  198893000  198894000      3       1  150064       2.9258    0.0017178
enh61327    2  198906300  198907300      3       1  150064       3.8959   4.8908e-05
enh61333    2  200714400  200715400      3       2  150064        6.421   6.7675e-11
enh61334    2  200716000  200717000      1       1  150064       7.4192     5.89e-14
enh61335    2  200771800  200772800      1       1  150064       7.1641    3.916e-13
enh61336    2  200774600  200775600      1       1  150064       7.1749    3.618e-13
enh61337    2  200778500  200779500      3       2  150064       3.7227   9.8536e-05
enh61338    2  200787200  200788200      5       2  150064       5.7762   3.8197e-09
enh61339    2  200817800  200818800      2       1  150064       5.8308   2.7575e-09
enh61342    2  200850100  200851100      4       2  150064       4.2116   1.2676e-05
enh61345    2  201173000  201174000      4       2  150064       5.8969   1.8519e-09
enh61349    2  201247500  201248500      2       1  150064        3.498   0.00023437
enh61350    2  201291100  201292100      3       2  150064       2.5677    0.0051181
enh61352    2  201320300  201321300      3       1  150064       3.6447   0.00013385
enh61354    2  201331700  201332700      3       1  150064       2.2803     0.011295
enh61361    2  201449600  201450600      1       1  150064       1.9686       0.0245
enh61362    2  201450800  201451800      3       2  150064       2.1709     0.014968
enh61364    2  201500000  201501000      4       2  150064        1.781     0.037459
enh61367    2  201559900  201560900      6       2  150064       2.2005     0.013887
enh61382    2  201886400  201887400      1       1  150064       2.4643     0.006865
enh61402    2  202046700  202047700      1       1  150064       1.8405      0.03285
enh61413    2  202093400  202094400      1       1  150064       2.3302     0.009897
enh61420    2  202118000  202119000      7       2  150064        2.972    0.0014792
enh61456    2  202829200  202830200      6       3  150064       2.2654     0.011743
enh61457    2  202849700  202850700      2       1  150064       1.7175     0.042943
enh61479    2  203453100  203454100      2       1  150064       1.7147     0.043196
enh61491    2  203521900  203522900      1       1  150064       1.8253      0.03398
enh61492    2  203523600  203524600      1       1  150064       2.8402     0.002254
enh61495    2  203530600  203531600      1       1  150064       2.8442     0.002226
enh61504    2  203582500  203583500      2       1  150064       2.0271     0.021326
enh61509    2  203627500  203628500      2       1  150064       1.6936     0.045175
enh61515    2  203877700  203878700      1       1  150064       2.9017     0.001856
enh61518    2  203882800  203883800      2       1  150064       1.8565     0.031688
enh61519    2  204072400  204073400      1       1  150064       2.4606     0.006936
enh61521    2  204105400  204106400      3       1  150064        2.359    0.0091633
enh61525    2  204348900  204349900      2       1  150064       2.4373    0.0073984
enh61527    2  204366300  204367300      4       2  150064       1.6829     0.046198
enh61533    2  204520900  204521900      2       1  150064       1.8384     0.033003
enh61534    2  204524000  204525000      2       1  150064       1.7824     0.037344
enh61563    2  204762000  204763000      2       1  150064       2.0595     0.019722
enh61599    2  205833600  205834600      3       1  150064       1.7856     0.037083
enh61633    2  206863300  206864300      1       1  150064        1.671      0.04736
enh61666    2  207911200  207912200      3       2  150064       1.8611     0.031363
enh61680    2  208014000  208015000      4       2  150064       1.8513     0.032066
enh61685    2  208089700  208090700      3       2  150064       2.3381    0.0096897
enh61703    2  208339300  208340300      5       2  150064       3.0452    0.0011627
enh61705    2  208345600  208346600      3       1  150064       2.1836     0.014497
enh61715    2  208411900  208412900      3       1  150064       3.8347   6.2863e-05
enh61720    2  208497600  208498600      1       1  150064       4.1488    1.671e-05
enh61721    2  208500600  208501600      5       2  150064       3.1551   0.00080234
enh61722    2  208526700  208527700      2       1  150064       3.1667   0.00077102
enh61781    2  213550900  213551900      7       4  150064       2.1618     0.015318
enh61782    2  213641600  213642600      4       1  150064       1.8196     0.034408
enh61786    2  213839200  213840200      3       2  150064       1.8883     0.029495
enh61788    2  213844400  213845400      2       1  150064       1.8471     0.032364
enh61807    2  213985900  213986900      1       1  150064       2.0575      0.01982
enh61808    2  213987200  213988200      3       1  150064       2.1187     0.017056
enh61823    2  215547500  215548500      2       1  150064       2.1708     0.014972
enh61851    2  216876000  216877000      7       3  150064       1.9142       0.0278
enh61882    2  217277900  217278900      3       1  150064       2.8614    0.0021086
enh61893    2  217419100  217420100      4       2  150064       1.8559     0.031731
enh61896    2  217484000  217485000      4       2  150064       1.9169     0.027628
enh61907    2  218026300  218027300      1       1  150064       2.1604      0.01537
enh61921    2  218619700  218620700      5       2  150064       1.8231     0.034142
enh61925    2  218655000  218656000      2       1  150064       2.4467    0.0072085
enh61932    2  218776400  218777400      3       1  150064       1.8361     0.033171
enh62019    2  219950400  219951400      1       1  150064       2.3947     0.008317
enh62022    2  219973800  219974800      1       1  150064       2.3145      0.01032
enh62024    2  220024000  220025000      2       1  150064       2.6937    0.0035333
enh62025    2  220025700  220026700      2       1  150064       2.6891    0.0035818
enh62027    2  220039500  220040500      2       1  150064       3.3886   0.00035125
enh62029    2  220046400  220047400      3       1  150064       4.0379    2.697e-05
enh62036    2  220092000  220093000      1       1  150064        2.173      0.01489
enh62038    2  220107700  220108700      2       1  150064       1.7459     0.040414
enh62071    2  222308500  222309500      4       1  150064       1.6987     0.044684
enh62072    2  222313300  222314300      3       2  150064       2.0583     0.019779
enh62077    2  222383300  222384300      1       1  150064       2.6024     0.004629
enh62078    2  222393100  222394100      3       1  150064       2.5562     0.005291
enh62099    2  223705400  223706400      5       2  150064       1.7048      0.04412
enh62102    2  223728700  223729700      2       1  150064       1.8571     0.031651
enh62135    2  224890100  224891100      5       3  150064       1.7043     0.044167
enh62141    2  225267100  225268100      4       2  150064       2.4554    0.0070366
enh62142    2  225270400  225271400      5       1  150064       2.8005    0.0025512
enh62143    2  225293400  225294400      2       1  150064       2.2338     0.012749
enh62144    2  225349800  225350800      2       1  150064       1.9061     0.028321
enh62145    2  225354700  225355700      3       1  150064       2.8184    0.0024129
enh62146    2  225381900  225382900      1       1  150064       2.3599     0.009139
enh62148    2  225385100  225386100      3       2  150064       3.5683   0.00017969
enh62149    2  225387200  225388200      4       2  150064       3.3889   0.00035092
enh62150    2  225391100  225392100      2       1  150064       4.9536   3.6421e-07
enh62151    2  225410400  225411400      1       1  150064       2.3812     0.008627
enh62153    2  225422800  225423800      3       2  150064       4.2098    1.278e-05
enh62154    2  225427100  225428100      3       2  150064       2.5162     0.005931
enh62156    2  225442100  225443100      4       2  150064       3.4885   0.00024284
enh62158    2  225446400  225447400      4       2  150064       5.0507   2.2014e-07
enh62160    2  225466800  225467800      3       1  150064       2.0072     0.022362
enh62161    2  225467400  225468400      6       3  150064       4.4939   3.4963e-06
enh62165    2  225701500  225702500      3       2  150064       3.1692   0.00076434
enh62168    2  225758300  225759300      2       1  150064       2.1426     0.016071
enh62169    2  225774900  225775900      6       2  150064       1.8325     0.033441
enh62199    2  225888000  225889000      5       2  150064        2.203     0.013798
enh62200    2  225889600  225890600      3       2  150064       2.2588     0.011947
enh62206    2  225928900  225929900      6       3  150064       1.9494     0.025624
enh62207    2  225976800  225977800      6       2  150064       1.6889     0.045616
enh62208    2  226028900  226029900      5       2  150064       1.9009     0.028658
enh62228    2  227698000  227699000      1       1  150064       2.0759      0.01895
enh62229    2  227703500  227704500      2       1  150064       1.8339     0.033334
enh62230    2  227704400  227705400      4       1  150064       1.8739     0.030471
enh62234    2  227727000  227728000      4       1  150064       2.3948    0.0083141
enh62236    2  227766400  227767400      2       1  150064       1.7014     0.044438
enh62237    2  227770100  227771100      3       1  150064       1.9244     0.027153
enh62239    2  227780800  227781800      2       1  150064       2.1147     0.017227
enh62248    2  228261900  228262900      5       3  150064       2.6554    0.0039612
enh62250    2  228276000  228277000      2       1  150064       2.4091    0.0079961
enh62251    2  228280100  228281100      4       2  150064       2.6493    0.0040327
enh62257    2  228347700  228348700      3       2  150064       1.9634     0.024799
enh62267    2  228647300  228648300      5       2  150064       2.9803    0.0014401
enh62268    2  228648100  228649100      4       1  150064       2.7158    0.0033063
enh62274    2  230160000  230161000      2       1  150064       1.9086     0.028159
enh62304    2  231067300  231068300      4       1  150064         2.22     0.013211
enh62305    2  231070100  231071100      2       1  150064       2.2384     0.012597
enh62306    2  231074000  231075000      3       1  150064       2.4627    0.0068951
enh62308    2  231087200  231088200      2       1  150064       1.6854     0.045956
enh62310    2  231092800  231093800      2       1  150064       1.7192     0.042785
enh62311    2  231096400  231097400      1       1  150064       1.9651       0.0247
enh62318    2  231185100  231186100      2       1  150064       1.7592      0.03927
enh62319    2  231190000  231191000      6       2  150064       1.9679     0.024542
enh62349    2  231466400  231467400      3       2  150064       2.9535     0.001571
enh62381    2  231704500  231705500      1       1  150064       1.7449       0.0405
enh62398    2  231845700  231846700      4       2  150064       1.8302     0.033609
enh62422    2  232256200  232257200      1       1  150064       1.8823       0.0299
enh62423    2  232264700  232265700      1       1  150064       2.3044       0.0106
enh62427    2  232326100  232327100      2       1  150064       1.9244     0.027151
enh62428    2  232334000  232335000      7       3  150064        2.351    0.0093617
enh62444    2  232470000  232471000      2       1  150064       1.7846      0.03716
enh62446    2  232479900  232480900      5       2  150064       1.8536     0.031899
enh62447    2  232480800  232481800      3       1  150064        1.979     0.023909
enh62457    2  232531700  232532700      2       1  150064       2.2746     0.011466
enh62459    2  232542000  232543000      5       3  150064       1.8461     0.032437
enh62484    2  233101800  233102800      1       1  150064       2.2107      0.01353
enh62490    2  233183900  233184900      2       1  150064       1.7724     0.038162
enh62495    2  233277400  233278400      2       1  150064       2.6947    0.0035228
enh62496    2  233297200  233298200      7       4  150064       2.4872    0.0064375
enh62507    2  233565700  233566700      3       2  150064        5.358   4.2063e-08
enh62508    2  233585500  233586500      2       1  150064       5.0918    1.773e-07
enh62509    2  233621900  233622900      1       1  150064       3.0477     0.001153
enh62510    2  233636700  233637700      1       1  150064       6.1794    3.218e-10
enh62511    2  233702800  233703800      1       1  150064       3.5443    0.0001968
enh62514    2  233913700  233914700      2       1  150064       2.5633    0.0051834
enh62515    2  233916000  233917000      3       2  150064       2.1693      0.01503
enh62516    2  233918500  233919500      1       1  150064       2.5708     0.005073
enh62517    2  233923400  233924400      3       1  150064       2.3692    0.0089144
enh62559    2  234267600  234268600      3       2  150064       1.8842     0.029772
enh62579    2  234473600  234474600      1       1  150064       2.1638      0.01524
enh62621    2  235357700  235358700      3       1  150064       1.6789     0.046586
enh62713    2  238649100  238650100      4       1  150064       1.7396     0.040963
enh62714    2  238652000  238653000      8       2  150064       1.8747     0.030416
enh62747    2  239104000  239105000      4       2  150064        1.719     0.042806
enh62748    2  239107600  239108600      3       2  150064       1.6809     0.046394
enh62855    2  240884800  240885800      7       3  150064       1.7081     0.043805
enh62865    2  241331700  241332700      6       2  150064       2.1182     0.017078
enh62866    2  241341900  241342900      8       1  150064       2.5087    0.0060587
enh62879    2  241563000  241564000      3       2  150064       1.6894     0.045568
enh62892    2  241948000  241949000      3       2  150064       1.7005     0.044517
enh62899    2  242028100  242029100      3       2  150064       2.0268     0.021343
enh62912    2  242209500  242210500      1       1  150064       2.0942      0.01812
enh62925    2  242279600  242280600      2       1  150064       1.9294     0.026838
enh62936    2  242555500  242556500      2       1  150064       2.3737    0.0088059
enh62938    2  242574100  242575100      3       2  150064       1.8432     0.032647
enh62941    2  242604400  242605400      2       1  150064       1.8155      0.03472
enh62946    2  242670000  242671000      2       1  150064       1.6689     0.047569
enh62958    2  242785600  242786600      1       1  150064       1.8505      0.03212
enh62965    2  242820100  242821100      2       1  150064       1.9287     0.026884
enh62999    3    3221400    3222400      4       2  150064       1.7359     0.041293
enh63011    3    3878400    3879400      2       1  150064       1.7021     0.044371
enh63038    3    4573100    4574100      3       2  150064       1.7179     0.042906
enh63067    3    4907500    4908500      2       1  150064       2.0226     0.021559
enh63072    3    4948000    4949000      3       1  150064       1.6583     0.048631
enh63086    3    5068600    5069600      7       2  150064       2.3887    0.0084543
enh63099    3    5209400    5210400      2       1  150064        1.761     0.039116
enh63104    3    5241300    5242300      2       1  150064       1.9875     0.023436
enh63113    3    5810400    5811400      6       2  150064       1.8351     0.033243
enh63117    3    7348800    7349800      6       1  150064       1.9815     0.023767
enh63118    3    7351400    7352400      4       2  150064       2.0889     0.018356
enh63125    3    8398300    8399300      2       1  150064       1.9324     0.026656
enh63144    3    9220500    9221500      1       1  150064       1.6988      0.04468
enh63145    3    9222400    9223400      3       2  150064        2.042     0.020577
enh63149    3    9395300    9396300      4       1  150064       1.8091     0.035218
enh63150    3    9403500    9404500      2       1  150064       2.4557    0.0070301
enh63152    3    9406000    9407000      4       2  150064       2.0666     0.019388
enh63153    3    9414800    9415800      2       1  150064       2.3867    0.0084996
enh63156    3    9449300    9450300      5       2  150064       1.8429     0.032674
enh63157    3    9455600    9456600      3       2  150064       2.1035     0.017711
enh63159    3    9460600    9461600      1       1  150064       2.5563     0.005289
enh63160    3    9462300    9463300      2       1  150064       2.5539    0.0053266
enh63162    3    9493600    9494600      4       2  150064       1.7547     0.039652
enh63165    3    9756900    9757900      4       2  150064       1.7836     0.037248
enh63252    3   10434900   10435900     10       3  150064       3.2326   0.00061331
enh63253    3   10437200   10438200      3       1  150064       3.3372   0.00042317
enh63257    3   10593500   10594500      3       1  150064       2.2016     0.013848
enh63258    3   10598800   10599800      3       2  150064       3.6693    0.0001216
enh63281    3   11433300   11434300      2       1  150064       1.8042     0.035598
enh63287    3   11612000   11613000      3       2  150064       2.1981      0.01397
enh63298    3   11664500   11665500      6       3  150064       1.9559     0.025236
enh63300    3   11673800   11674800      4       1  150064       2.5883    0.0048225
enh63302    3   11680600   11681600      5       3  150064       1.9744      0.02417
enh63303    3   11685400   11686400      1       1  150064       4.0817    2.235e-05
enh63308    3   11806200   11807200      4       2  150064       2.6584    0.0039256
enh63311    3   11826300   11827300      2       1  150064         1.94     0.026187
enh63312    3   11885900   11886900      4       1  150064       2.4412    0.0073193
enh63319    3   12231400   12232400      2       1  150064       2.9607    0.0015346
enh63325    3   12392400   12393400      1       1  150064       2.2495      0.01224
enh63328    3   12436400   12437400      1       1  150064       3.5333    0.0002052
enh63330    3   12500500   12501500      5       3  150064       1.9652     0.024693
enh63331    3   12503600   12504600      4       2  150064       1.9011     0.028642
enh63332    3   12521000   12522000      3       1  150064       2.2586     0.011955
enh63333    3   12524100   12525100      2       1  150064       1.9554     0.025269
enh63336    3   12601000   12602000      3       1  150064       2.5321    0.0056684
enh63337    3   12603600   12604600      4       1  150064       2.3425    0.0095783
enh63339    3   12631700   12632700      2       1  150064       2.1731     0.014885
enh63342    3   12662800   12663800      3       2  150064       2.3272    0.0099767
enh63343    3   12665800   12666800      3       2  150064       2.2475     0.012306
enh63345    3   12668800   12669800      1       1  150064       2.2473      0.01231
enh63352    3   12689600   12690600      3       1  150064       1.8254      0.03397
enh63354    3   12699700   12700700      2       1  150064       2.2026     0.013811
enh63355    3   12716800   12717800      4       2  150064       2.0919     0.018225
enh63357    3   12723500   12724500      1       1  150064       2.3974     0.008255
enh63358    3   12748400   12749400      4       2  150064       2.1782     0.014694
enh63359    3   12761200   12762200      2       1  150064       1.7678     0.038545
enh63374    3   12923400   12924400      1       1  150064       1.8261      0.03392
enh63386    3   13026600   13027600      4       1  150064       1.7152     0.043158
enh63395    3   13087400   13088400      5       2  150064       2.1506     0.015753
enh63398    3   13111400   13112400     11       3  150064       2.1783      0.01469
enh63400    3   13124500   13125500      8       2  150064       2.9887    0.0014009
enh63401    3   13128100   13129100      2       1  150064       1.9336     0.026581
enh63403    3   13136600   13137600      5       2  150064       2.2969     0.010813
enh63405    3   13154600   13155600      1       1  150064        1.868      0.03088
enh63407    3   13190900   13191900      2       1  150064       1.7917     0.036588
enh63415    3   13388000   13389000      2       1  150064       2.1091     0.017467
enh63417    3   13427600   13428600      6       2  150064       2.4449    0.0072446
enh63428    3   13494000   13495000      3       2  150064        2.009     0.022266
enh63468    3   14418800   14419800     10       2  150064       2.4793    0.0065818
enh63469    3   14425400   14426400      8       3  150064       2.8756    0.0020165
enh63483    3   14550100   14551100      5       3  150064       1.7129     0.043363
enh63485    3   14689900   14690900      4       1  150064       1.6976     0.044792
enh63486    3   14691500   14692500      1       1  150064       1.7781      0.03769
enh63491    3   14732300   14733300      3       1  150064       1.9113     0.027982
enh63499    3   14962300   14963300      2       1  150064       2.6052    0.0045911
enh63513    3   15138600   15139600      2       1  150064       1.7907     0.036672
enh63515    3   15143300   15144300      2       1  150064        2.031     0.021128
enh63569    3   15788600   15789600      2       1  150064       2.5166     0.005925
enh63589    3   16327000   16328000      6       3  150064       1.7488     0.040159
enh63609    3   16440800   16441800      5       2  150064       2.0809      0.01872
enh63641    3   16830300   16831300      5       3  150064       2.0334     0.021005
enh63642    3   16842500   16843500      3       1  150064       2.6329    0.0042324
enh63643    3   16852200   16853200      6       3  150064       3.2394   0.00059899
enh63644    3   16865400   16866400      3       1  150064       3.3366   0.00042409
enh63648    3   16891400   16892400      6       2  150064       2.1343      0.01641
enh63657    3   16955100   16956100      3       2  150064       3.0528    0.0011336
enh63658    3   16957900   16958900      6       3  150064       4.1108   1.9714e-05
enh63659    3   16960800   16961800      3       2  150064       2.9651    0.0015131
enh63660    3   16967200   16968200      1       1  150064       3.7882    7.587e-05
enh63661    3   16970300   16971300      6       2  150064       2.8087     0.002487
enh63662    3   16974000   16975000      4       2  150064       1.9551     0.025286
enh63667    3   17016100   17017100      5       2  150064       1.8977      0.02887
enh63672    3   17035300   17036300      2       1  150064       1.7312     0.041706
enh63676    3   17046900   17047900      4       2  150064       1.8659     0.031025
enh63677    3   17048200   17049200      3       1  150064       1.9101     0.028059
enh63679    3   17063600   17064600      3       2  150064       2.2439     0.012419
enh63680    3   17065900   17066900      2       1  150064       1.8217      0.03425
enh63683    3   17075000   17076000      3       1  150064       1.9532       0.0254
enh63685    3   17080500   17081500      3       1  150064       2.1731     0.014887
enh63686    3   17115100   17116100      2       1  150064       2.1764     0.014761
enh63687    3   17129300   17130300      3       2  150064       1.7814     0.037421
enh63690    3   17193700   17194700      2       1  150064       3.0444    0.0011658
enh63691    3   17220800   17221800      2       1  150064       4.2979   8.6213e-06
enh63693    3   17231900   17232900      1       1  150064       4.6319    1.812e-06
enh63694    3   17236800   17237800      2       1  150064       3.8841   5.1359e-05
enh63695    3   17275300   17276300      1       1  150064       4.6218    1.902e-06
enh63697    3   17363900   17364900      1       1  150064       3.4059    0.0003297
enh63700    3   17440400   17441400      2       1  150064       3.3798   0.00036275
enh63702    3   17667900   17668900      2       1  150064        4.586   2.2591e-06
enh63703    3   17706100   17707100      3       1  150064       4.6598   1.5828e-06
enh63704    3   17774000   17775000      1       1  150064        4.382     5.88e-06
enh63705    3   17774800   17775800      3       2  150064       3.2869   0.00050644
enh63706    3   17780400   17781400      3       1  150064       4.7451    1.042e-06
enh63707    3   17784800   17785800      4       1  150064         2.91     0.001807
enh63708    3   17788700   17789700      3       1  150064       4.4783    3.762e-06
enh63709    3   17790700   17791700      1       1  150064       3.0272     0.001234
enh63710    3   17815700   17816700      2       1  150064       4.0303   2.7847e-05
enh63711    3   17816400   17817400      1       1  150064       4.8777    5.367e-07
enh63712    3   17821000   17822000      2       1  150064       4.0065   3.0815e-05
enh63713    3   17947600   17948600      3       1  150064       1.8333     0.033381
enh63714    3   17951000   17952000      2       1  150064       1.7043     0.044165
enh63715    3   17952200   17953200      4       1  150064       1.9462     0.025813
enh63717    3   17987200   17988200      3       2  150064       2.1101     0.017424
enh63719    3   18017800   18018800      2       1  150064       1.9945      0.02305
enh63722    3   18027800   18028800      3       2  150064       2.1209     0.016965
enh63729    3   18249500   18250500      2       1  150064       2.5842    0.0048804
enh63730    3   18256800   18257800      2       1  150064       2.7986    0.0025662
enh63739    3   18434900   18435900      3       1  150064       2.3253     0.010027
enh63741    3   18447900   18448900      2       1  150064        1.687     0.045803
enh63742    3   18457000   18458000      2       1  150064        2.424     0.007675
enh63744    3   18468300   18469300      2       1  150064       1.8385     0.032998
enh63786    3   19991000   19992000      5       2  150064       1.9078     0.028211
enh63787    3   20001500   20002500      5       3  150064       2.2982     0.010774
enh63789    3   20007100   20008100      3       2  150064       1.9983     0.022842
enh63807    3   22350000   22351000      2       1  150064       1.8986     0.028807
enh63822    3   23443900   23444900      2       1  150064       1.8741     0.030459
enh63833    3   23768300   23769300      5       3  150064       2.4113     0.007947
enh63839    3   23853400   23854400      1       1  150064       2.4984     0.006238
enh63861    3   24079200   24080200      3       1  150064       2.5239    0.0058026
enh63866    3   24544400   24545400      1       1  150064       2.6094     0.004535
enh63881    3   25821600   25822600      4       1  150064       1.8339     0.033333
enh63910    3   27811900   27812900      8       2  150064       2.1103     0.017418
enh63915    3   27941700   27942700      4       2  150064       2.0334     0.021004
enh63936    3   29194900   29195900      2       1  150064       1.8816     0.029945
enh63945    3   30304600   30305600      3       1  150064       2.5268    0.0057558
enh63946    3   30311100   30312100      3       1  150064       2.5937    0.0047468
enh63949    3   30355800   30356800      3       1  150064        2.041     0.020626
enh63950    3   30360900   30361900      4       2  150064       2.3234     0.010079
enh63951    3   30373000   30374000      2       1  150064       1.6481     0.049664
enh63952    3   30374000   30375000      2       1  150064       2.2932     0.010918
enh63953    3   30390000   30391000      4       2  150064       2.0847     0.018546
enh63962    3   30543500   30544500      1       1  150064       1.6976      0.04479
enh64003    3   31398200   31399200      2       1  150064       1.8279     0.033785
enh64009    3   31480700   31481700      1       1  150064       2.4513     0.007118
enh64010    3   31489900   31490900      2       1  150064        1.684     0.046087
enh64011    3   31497300   31498300      6       2  150064       2.2302     0.012866
enh64014    3   31526400   31527400      4       2  150064       2.8642    0.0020901
enh64019    3   31581200   31582200      1       1  150064       1.6725      0.04721
enh64020    3   31588800   31589800      2       1  150064       2.6997    0.0034698
enh64028    3   31649400   31650400      3       2  150064       2.1738      0.01486
enh64029    3   31652000   31653000      1       1  150064       1.7781      0.03769
enh64031    3   31677100   31678100      2       1  150064       1.6942     0.045115
enh64041    3   31975200   31976200      5       2  150064       2.1308     0.016554
enh64042    3   31976000   31977000      3       1  150064       2.4676    0.0068009
enh64043    3   31986800   31987800      3       1  150064          2.5    0.0062097
enh64048    3   32051000   32052000      4       2  150064       3.2999   0.00048356
enh64050    3   32132600   32133600      6       2  150064       2.0718      0.01914
enh64053    3   32155400   32156400      8       1  150064       1.9281     0.026924
enh64065    3   32326700   32327700      7       3  150064       1.7843     0.037187
enh64069    3   32344400   32345400      5       2  150064       2.2564     0.012023
enh64118    3   32744700   32745700      5       3  150064       1.6734     0.047124
enh64135    3   33015900   33016900      5       2  150064       1.7315      0.04168
enh64148    3   33103500   33104500      1       1  150064       1.6983      0.04473
enh64150    3   33125200   33126200      1       1  150064       2.0718      0.01914
enh64161    3   33414000   33415000      2       1  150064       2.7776    0.0027379
enh64162    3   33426700   33427700      3       2  150064       2.6673    0.0038233
enh64163    3   33461400   33462400      3       1  150064       2.2706     0.011586
enh64164    3   33472100   33473100      3       1  150064       3.1141   0.00092256
enh64166    3   33478000   33479000      4       2  150064        3.137   0.00085329
enh64167    3   33483200   33484200      6       3  150064       2.7076    0.0033882
enh64190    3   34062600   34063600      6       3  150064       2.1122     0.017333
enh64199    3   36343700   36344700      5       2  150064        1.934     0.026558
enh64200    3   36884400   36885400      1       1  150064       6.4289    6.426e-11
enh64201    3   36905400   36906400      1       1  150064       2.9618     0.001529
enh64202    3   36909900   36910900      2       1  150064       3.0448    0.0011641
enh64203    3   36916400   36917400      1       1  150064       3.1096    0.0009367
enh64204    3   36919300   36920300      4       2  150064        5.249   7.6482e-08
enh64205    3   36935000   36936000      3       1  150064       3.0269    0.0012354
enh64206    3   36944800   36945800      3       2  150064       5.0975   1.7209e-07
enh64209    3   36959300   36960300      4       2  150064       5.3805   3.7134e-08
enh64210    3   36965300   36966300      2       1  150064       2.1535      0.01564
enh64212    3   36986600   36987600      4       2  150064       3.3887   0.00035117
enh64213    3   36999500   37000500      2       1  150064       2.0392     0.020716
enh64214    3   37006300   37007300      3       1  150064       2.8418    0.0022429
enh64215    3   37010800   37011800      2       1  150064       2.8671     0.002071
enh64218    3   37036000   37037000      2       1  150064       1.8574      0.03163
enh64219    3   37065900   37066900      3       1  150064       2.7628    0.0028651
enh64221    3   37144700   37145700      2       1  150064       2.1841     0.014478
enh64224    3   37186400   37187400      1       1  150064       3.0522     0.001136
enh64226    3   37196100   37197100      2       1  150064        2.251     0.012192
enh64227    3   37204300   37205300      3       1  150064       3.0441    0.0011669
enh64231    3   37220500   37221500      5       3  150064       2.9005    0.0018631
enh64232    3   37223000   37224000      1       1  150064       2.2626      0.01183
enh64233    3   37254400   37255400      2       1  150064       2.1823     0.014545
enh64234    3   37258700   37259700      5       2  150064       2.4839    0.0064978
enh64237    3   37270000   37271000      4       2  150064       2.0826     0.018644
enh64239    3   37288500   37289500      1       1  150064       1.6743      0.04704
enh64241    3   37328800   37329800      4       2  150064       1.8577     0.031607
enh64251    3   37534200   37535200      1       1  150064        1.971      0.02436
enh64253    3   37551600   37552600      1       1  150064       2.5706     0.005076
enh64258    3   37828600   37829600      2       1  150064       2.2195     0.013226
enh64265    3   37939900   37940900      4       1  150064        1.721     0.042623
enh64268    3   37950400   37951400      2       1  150064       3.6389   0.00013692
enh64269    3   37952000   37953000      2       1  150064       3.6433   0.00013458
enh64270    3   37953500   37954500      4       2  150064       2.9667     0.001505
enh64271    3   37959200   37960200      4       1  150064       2.9604     0.001536
enh64272    3   37963800   37964800      2       1  150064       3.6835     0.000115
enh64273    3   37977000   37978000      3       2  150064        3.341    0.0004174
enh64275    3   37995400   37996400      1       1  150064       2.3761     0.008749
enh64281    3   38016000   38017000      3       2  150064       1.6536     0.049107
enh64286    3   38038000   38039000      4       2  150064       1.6572     0.048739
enh64292    3   38079100   38080100      1       1  150064       2.1898      0.01427
enh64300    3   38191300   38192300      1       1  150064       1.7923      0.03654
enh64317    3   38462200   38463200      2       1  150064       3.2344    0.0006095
enh64318    3   38468600   38469600      1       1  150064       2.4316     0.007516
enh64319    3   38479500   38480500      1       1  150064       3.4312    0.0003005
enh64320    3   38494100   38495100      3       1  150064       3.1473   0.00082402
enh64321    3   38497500   38498500      4       1  150064       3.1134   0.00092479
enh64322    3   38525200   38526200      5       2  150064       3.0166    0.0012781
enh64323    3   38536900   38537900      4       2  150064       2.8552    0.0021503
enh64331    3   39092100   39093100      1       1  150064       2.7488     0.002991
enh64365    3   39368700   39369700      4       2  150064       2.1102     0.017421
enh64379    3   40002200   40003200      3       2  150064       1.6959     0.044949
enh64398    3   40732000   40733000      2       1  150064        1.661     0.048356
enh64400    3   40759500   40760500      1       1  150064       2.1459      0.01594
enh64448    3   42189400   42190400      3       1  150064       2.5561    0.0052933
enh64450    3   42201700   42202700      2       1  150064       1.8176     0.034561
enh64451    3   42202300   42203300      1       1  150064       2.3561     0.009233
enh64452    3   42202900   42203900      1       1  150064       1.7506      0.04001
enh64454    3   42205400   42206400      2       1  150064       1.7237     0.042378
enh64455    3   42214000   42215000      3       1  150064       2.0205     0.021668
enh64456    3   42233400   42234400      7       2  150064       2.0992     0.017902
enh64457    3   42256600   42257600      4       2  150064       1.9369     0.026381
enh64468    3   42570200   42571200      1       1  150064       2.8961     0.001889
enh64525    3   43358900   43359900      2       1  150064       1.7782     0.037685
enh64528    3   43387200   43388200      3       1  150064       1.9536     0.025377
enh64532    3   43434800   43435800      3       2  150064       2.4605    0.0069373
enh64543    3   43680000   43681000      1       1  150064       1.7368      0.04121
enh64547    3   43737600   43738600      3       1  150064       2.7653    0.0028431
enh64550    3   43800300   43801300      2       1  150064       2.1932     0.014145
enh64551    3   43811200   43812200      1       1  150064       1.6469      0.04979
enh64557    3   44240000   44241000      4       2  150064       2.1694     0.015025
enh64558    3   44249200   44250200      2       1  150064       3.1165    0.0009151
enh64561    3   44359700   44360700      2       1  150064       2.2805     0.011288
enh64577    3   44597600   44598600      1       1  150064       3.0287     0.001228
enh64610    3   45155000   45156000      6       3  150064       2.3941    0.0083298
enh64634    3   45642400   45643400      1       1  150064       1.7549      0.03964
enh64691    3   46100000   46101000     10       3  150064       1.7431     0.040658
enh64695    3   46144200   46145200      5       2  150064       1.8079     0.035312
enh64830    3   47763900   47764900      3       2  150064       1.8994     0.028754
enh64833    3   47824200   47825200      2       1  150064       1.6567     0.048795
enh64838    3   47865400   47866400      1       1  150064       2.3659     0.008992
enh64850    3   48130900   48131900      1       1  150064       1.7805       0.0375
enh64851    3   48153700   48154700      1       1  150064       1.8158       0.0347
enh64852    3   48211400   48212400      2       1  150064        1.689     0.045613
enh64855    3   48235700   48236700      1       1  150064       2.3208      0.01015
enh64857    3   48258600   48259600      2       1  150064       2.2918     0.010958
enh64859    3   48274000   48275000      2       1  150064       2.8184    0.0024135
enh64860    3   48281300   48282300      2       1  150064       1.7938     0.036423
enh64866    3   48343600   48344600      4       1  150064        1.983     0.023681
enh64867    3   48348100   48349100      2       1  150064       1.9194     0.027466
enh64868    3   48362000   48363000      4       1  150064       2.0024     0.022619
enh64869    3   48375600   48376600      4       2  150064       1.9624     0.024857
enh64872    3   48469200   48470200      1       1  150064       1.8731      0.03053
enh64902    3   48661300   48662300      1       1  150064        2.289      0.01104
enh64903    3   48671000   48672000      2       1  150064       2.3372    0.0097139
enh64912    3   48746200   48747200      2       1  150064       1.6997     0.044593
enh64914    3   48754800   48755800      1       1  150064       2.1125      0.01732
enh64949    3   49199200   49200200      1       1  150064       2.1543      0.01561
enh64954    3   49224200   49225200      2       1  150064       1.7438     0.040601
enh64955    3   49275800   49276800      5       2  150064       1.7737     0.038055
enh64960    3   49375000   49376000      1       1  150064       1.7766      0.03782
enh64965    3   49410600   49411600      1       1  150064       2.1821      0.01455
enh64968    3   49421700   49422700      1       1  150064       2.3101      0.01044
enh64969    3   49426000   49427000      1       1  150064        1.854      0.03187
enh64977    3   49465400   49466400      2       1  150064       2.3632    0.0090586
enh64978    3   49467200   49468200      1       1  150064        2.313      0.01036
enh64985    3   49532300   49533300      2       1  150064       1.7921     0.036557
enh64995    3   49740700   49741700      1       1  150064       1.8435      0.03263
enh64996    3   49749600   49750600      5       3  150064       1.8556     0.031757
enh64999    3   49759600   49760600      2       1  150064       1.7308     0.041743
enh65001    3   49808600   49809600      3       2  150064       2.4682      0.00679
enh65004    3   49821500   49822500      3       2  150064        2.037     0.020826
enh65008    3   49845400   49846400      1       1  150064       2.3799     0.008658
enh65009    3   49851900   49852900      2       1  150064       2.4112      0.00795
enh65011    3   49892600   49893600      2       1  150064       2.2205     0.013191
enh65012    3   49894200   49895200      2       1  150064       2.0486     0.020249
enh65013    3   49910100   49911100      2       1  150064       1.8315      0.03351
enh65015    3   49942600   49943600      2       1  150064       1.6838     0.046107
enh65016    3   49965300   49966300      3       2  150064       1.7315      0.04168
enh65019    3   49976500   49977500      2       1  150064       1.7141     0.043251
enh65020    3   49979200   49980200      3       2  150064       2.5741    0.0050254
enh65024    3   50087300   50088300      4       2  150064       2.3676    0.0089525
enh65025    3   50112300   50113300      4       2  150064       3.0641    0.0010915
enh65027    3   50119700   50120700      3       1  150064       1.7884     0.036859
enh65028    3   50125300   50126300      3       1  150064       1.7618     0.039055
enh65029    3   50128400   50129400      3       1  150064       2.8875    0.0019418
enh65035    3   50231800   50232800      1       1  150064       3.4946    0.0002374
enh65043    3   50286400   50287400      2       1  150064       2.4995    0.0062189
enh65044    3   50291500   50292500      5       2  150064       3.1792   0.00073854
enh65045    3   50296500   50297500      1       1  150064       2.6618     0.003886
enh65075    3   50518800   50519800      4       2  150064       2.7236    0.0032291
enh65078    3   50552800   50553800      2       1  150064        2.688    0.0035943
enh65094    3   51008900   51009900      2       1  150064       2.0342     0.020965
enh65102    3   51424900   51425900      2       1  150064       2.0497     0.020197
enh65106    3   51531900   51532900      2       1  150064       1.8601     0.031432
enh65108    3   51535500   51536500      1       1  150064       2.2004      0.01389
enh65109    3   51555700   51556700      1       1  150064       2.0131      0.02205
enh65115    3   51639800   51640800      2       1  150064        3.417   0.00031658
enh65116    3   51653600   51654600      1       1  150064        1.732      0.04164
enh65117    3   51655500   51656500      3       1  150064       1.8953     0.029025
enh65121    3   51721800   51722800      1       1  150064       2.6726     0.003763
enh65123    3   51728100   51729100      4       2  150064       2.6078    0.0045557
enh65127    3   51768300   51769300      5       2  150064       2.2642     0.011782
enh65140    3   52029800   52030800      4       2  150064        2.469     0.006775
enh65145    3   52083400   52084400      1       1  150064       1.8409      0.03282
enh65151    3   52143200   52144200      3       1  150064       2.0728     0.019096
enh65157    3   52216300   52217300      1       1  150064       3.5508     0.000192
enh65158    3   52219800   52220800      2       1  150064       3.1391   0.00084731
enh65159    3   52223300   52224300      1       1  150064       3.4801    0.0002506
enh65160    3   52230100   52231100      2       1  150064       3.5017   0.00023113
enh65161    3   52235600   52236600      1       1  150064       3.8792    5.239e-05
enh65165    3   52269100   52270100      5       3  150064        4.089   2.1657e-05
enh65169    3   52290700   52291700      1       1  150064       4.7614    9.614e-07
enh65170    3   52295300   52296300      1       1  150064       5.4999      1.9e-08
enh65174    3   52308600   52309600      3       2  150064       5.0398   2.3298e-07
enh65178    3   52325000   52326000      3       2  150064       4.2851   9.1323e-06
enh65180    3   52341100   52342100      2       1  150064       4.0216   2.8898e-05
enh65182    3   52347400   52348400      2       1  150064       2.8812     0.001981
enh65187    3   52406800   52407800      4       2  150064       3.6841   0.00011474
enh65191    3   52478600   52479600      2       1  150064       2.5522    0.0053525
enh65194    3   52491000   52492000      3       1  150064       3.8496   5.9145e-05
enh65198    3   52532200   52533200      1       1  150064       3.8262    6.506e-05
enh65199    3   52565600   52566600      2       1  150064       4.3104   8.1465e-06
enh65200    3   52568200   52569200      2       1  150064       4.5023    3.361e-06
enh65202    3   52572200   52573200      4       2  150064        3.618   0.00014844
enh65203    3   52573300   52574300      3       2  150064       3.7811    7.806e-05
enh65206    3   52717400   52718400      2       1  150064       4.4416   4.4639e-06
enh65207    3   52721200   52722200      1       1  150064       4.9238    4.245e-07
enh65208    3   52737500   52738500      1       1  150064       4.5918    2.197e-06
enh65209    3   52741400   52742400      1       1  150064       3.4679    0.0002623
enh65210    3   52744200   52745200      3       2  150064       5.4136    3.089e-08
enh65211    3   52754800   52755800      3       1  150064       3.5828   0.00016997
enh65213    3   52796800   52797800      1       1  150064       5.0263      2.5e-07
enh65214    3   52803000   52804000      1       1  150064       5.0609    2.086e-07
enh65216    3   52809100   52810100      2       1  150064       4.7884   8.4064e-07
enh65220    3   52877100   52878100      1       1  150064       1.9797      0.02387
enh65222    3   52880200   52881200      4       2  150064       5.3065   5.5881e-08
enh65223    3   52907400   52908400      1       1  150064       5.6131    9.939e-09
enh65225    3   52925300   52926300      1       1  150064       4.9932    2.969e-07
enh65226    3   52928300   52929300      4       2  150064       5.2742   6.6653e-08
enh65227    3   52931700   52932700      1       1  150064       4.8693      5.6e-07
enh65229    3   52959600   52960600      1       1  150064       4.4408    4.481e-06
enh65230    3   52968400   52969400      2       1  150064       5.4771   2.1615e-08
enh65232    3   53024200   53025200      1       1  150064       2.5911     0.004783
enh65235    3   53060200   53061200      3       2  150064       5.2966   5.9004e-08
enh65236    3   53063400   53064400      4       2  150064       2.9668    0.0015048
enh65238    3   53069600   53070600      3       2  150064       2.1356     0.016357
enh65239    3   53072600   53073600      1       1  150064       2.8509      0.00218
enh65240    3   53074000   53075000      3       1  150064        3.124   0.00089216
enh65241    3   53076400   53077400      4       1  150064       3.9566   3.8015e-05
enh65242    3   53080900   53081900      2       1  150064       2.4076    0.0080296
enh65243    3   53105600   53106600      2       1  150064       2.1692     0.015032
enh65259    3   53213900   53214900      1       1  150064       1.9227      0.02726
enh65260    3   53229800   53230800      4       2  150064       3.2444    0.0005884
enh65263    3   53282000   53283000      5       2  150064       2.8605    0.0021147
enh65264    3   53284900   53285900      3       2  150064       3.1891    0.0007136
enh65265    3   53290000   53291000      4       2  150064       2.6459    0.0040737
enh65267    3   53303800   53304800      1       1  150064       1.9089      0.02814
enh65272    3   53384500   53385500      2       1  150064       3.3363    0.0004245
enh65273    3   53388800   53389800      2       1  150064       3.5769   0.00017387
enh65276    3   53727200   53728200      1       1  150064       2.1019      0.01778
enh65293    3   56592800   56593800      6       2  150064       1.7516     0.039923
enh65301    3   56751400   56752400      3       1  150064       1.9995     0.022779
enh65303    3   56766000   56767000      4       1  150064       1.7399     0.040942
enh65304    3   56769300   56770300      3       1  150064       1.9887     0.023368
enh65305    3   56777400   56778400      1       1  150064       1.9896      0.02332
enh65306    3   56777800   56778800      1       1  150064       1.9896      0.02332
enh65320    3   56850300   56851300      1       1  150064       2.1781       0.0147
enh65325    3   56871300   56872300      3       2  150064       2.8356    0.0022869
enh65326    3   56889700   56890700      2       1  150064         1.66     0.048452
enh65390    3   57790300   57791300      2       1  150064       1.6791     0.046565
enh65411    3   58034700   58035700      3       2  150064       1.6946     0.045076
enh65424    3   58160900   58161900      4       2  150064       2.6702    0.0037904
enh65426    3   58164000   58165000      5       2  150064       1.7836     0.037246
enh65434    3   58291100   58292100      7       1  150064       1.9482     0.025695
enh65436    3   58306600   58307600      1       1  150064       1.6695      0.04751
enh65439    3   58320500   58321500      4       2  150064       2.4596    0.0069542
enh65447    3   58374300   58375300      4       1  150064       1.6738     0.047081
enh65448    3   58399900   58400900      2       1  150064       1.8105     0.035106
enh65449    3   58417700   58418700      2       1  150064       2.2582     0.011967
enh65450    3   58419800   58420800      7       3  150064       2.2351     0.012706
enh65452    3   58456300   58457300      2       1  150064       2.2212     0.013169
enh65455    3   58469500   58470500      1       1  150064       2.4373     0.007399
enh65478    3   59411100   59412100      6       2  150064       1.9188     0.027506
enh65489    3   59742500   59743500      6       3  150064       1.8531     0.031934
enh65490    3   59744600   59745600     10       4  150064         2.32     0.010171
enh65491    3   59746200   59747200      5       2  150064       2.3478    0.0094429
enh65508    3   59892900   59893900      5       3  150064       1.9569     0.025178
enh65514    3   59966200   59967200     10       3  150064        1.793     0.036485
enh65516    3   59974500   59975500      3       1  150064       2.2595     0.011925
enh65519    3   59980800   59981800      5       2  150064       1.7365     0.041236
enh65533    3   60056200   60057200     16       3  150064       1.7696     0.038399
enh65534    3   60056800   60057800     15       3  150064       1.7074     0.043874
enh65535    3   60058000   60059000      6       4  150064       2.4283    0.0075849
enh65538    3   60076200   60077200      6       4  150064       1.9464     0.025802
enh65539    3   60080400   60081400      4       2  150064       1.9336      0.02658
enh65543    3   60245400   60246400      7       4  150064       1.9238     0.027189
enh65550    3   61157900   61158900      4       2  150064       2.3849    0.0085426
enh65551    3   61186800   61187800     13       4  150064       2.3854    0.0085312
enh65553    3   61237600   61238600      4       2  150064       1.7454     0.040454
enh65560    3   63840900   63841900      2       1  150064       3.5977   0.00016054
enh65562    3   63850800   63851800      4       2  150064       2.2454      0.01237
enh65564    3   63855900   63856900      2       1  150064       2.5461    0.0054469
enh65567    3   63880800   63881800      2       1  150064       3.4688   0.00026138
enh65568    3   63895700   63896700      4       2  150064       2.3692    0.0089141
enh65571    3   63913200   63914200      2       1  150064       3.1341   0.00086204
enh65577    3   63947300   63948300      4       2  150064       4.3393   7.1459e-06
enh65578    3   63950200   63951200      5       3  150064       2.7735    0.0027728
enh65579    3   63951600   63952600      2       1  150064       4.1676   1.5389e-05
enh65581    3   63967000   63968000      2       1  150064       2.3836    0.0085726
enh65582    3   63979000   63980000      3       2  150064       2.2365      0.01266
enh65584    3   63993700   63994700      4       2  150064       4.6468    1.686e-06
enh65585    3   64006700   64007700      4       2  150064       1.9426     0.026032
enh65587    3   64015800   64016800      4       2  150064       1.6919     0.045328
enh65602    3   66427900   66428900      3       1  150064       1.8044     0.035581
enh65631    3   67047400   67048400      2       1  150064       1.8736     0.030492
enh65639    3   67133300   67134300      2       1  150064       1.8972     0.028898
enh65641    3   67633200   67634200      5       2  150064       2.8995     0.001869
enh65642    3   67644000   67645000      3       1  150064       2.5176    0.0059074
enh65644    3   67650900   67651900      1       1  150064       2.4551     0.007043
enh65645    3   67655800   67656800     10       1  150064        2.661     0.003895
enh65646    3   67680600   67681600      7       3  150064       2.2474     0.012306
enh65647    3   67685500   67686500      4       1  150064       1.8647     0.031114
enh65648    3   67688300   67689300      2       1  150064       1.7652     0.038767
enh65650    3   67692800   67693800      3       1  150064       1.8759     0.030337
enh65651    3   67697600   67698600      3       1  150064       2.0442     0.020466
enh65652    3   67700400   67701400      3       2  150064       2.8317     0.002315
enh65660    3   67998200   67999200      3       1  150064       1.7786     0.037655
enh65694    3   69388300   69389300      5       2  150064       1.7133     0.043326
enh65697    3   69413000   69414000      9       2  150064       2.5659    0.0051455
enh65698    3   69417500   69418500      8       1  150064       3.0117    0.0012991
enh65702    3   69482200   69483200      3       1  150064       2.2339     0.012744
enh65705    3   69797000   69798000      3       1  150064       3.3623   0.00038646
enh65723    3   71102600   71103600      1       1  150064       1.8667      0.03097
enh65726    3   71123500   71124500      2       1  150064       1.8206     0.034335
enh65728    3   71127600   71128600      4       1  150064       1.8485     0.032265
enh65729    3   71132900   71133900      1       1  150064       2.0983      0.01794
enh65732    3   71141900   71142900      2       1  150064       1.6471     0.049774
enh65736    3   71155600   71156600      5       3  150064         2.45    0.0071432
enh65739    3   71161400   71162400      3       2  150064       3.5233   0.00021307
enh65740    3   71164600   71165600      4       2  150064       3.3055   0.00047396
enh65742    3   71169100   71170100      3       1  150064       2.6697    0.0037959
enh65743    3   71171100   71172100      3       1  150064       2.8665     0.002075
enh65744    3   71174100   71175100      5       2  150064       3.1063   0.00094726
enh65745    3   71175400   71176400      8       2  150064       2.2052     0.013719
enh65747    3   71191600   71192600      3       1  150064       1.6807      0.04641
enh65750    3   71207400   71208400      2       1  150064       2.3917    0.0083859
enh65753    3   71223000   71224000      3       2  150064       2.7312    0.0031551
enh65759    3   71254300   71255300      1       1  150064       5.1579    1.249e-07
enh65760    3   71255400   71256400      2       1  150064       4.2901    8.931e-06
enh65762    3   71263500   71264500      1       1  150064       2.1297       0.0166
enh65764    3   71274800   71275800      3       2  150064       2.3501    0.0093847
enh65767    3   71288900   71289900      5       1  150064       3.7249   9.7678e-05
enh65769    3   71294900   71295900      1       1  150064       2.5053     0.006117
enh65774    3   71311800   71312800      1       1  150064       2.4199     0.007763
enh65775    3   71314300   71315300      4       2  150064       5.4008   3.3179e-08
enh65776    3   71319300   71320300      4       2  150064       2.6543     0.003974
enh65777    3   71327200   71328200      5       3  150064       3.8313   6.3739e-05
enh65778    3   71330200   71331200      8       3  150064       2.0969     0.018001
enh65779    3   71331600   71332600      5       2  150064       3.3341   0.00042795
enh65780    3   71334400   71335400      3       1  150064       2.9809    0.0014371
enh65781    3   71342000   71343000      3       1  150064       1.9223     0.027283
enh65782    3   71345500   71346500      3       2  150064       3.3101   0.00046633
enh65785    3   71359400   71360400      3       1  150064       3.1417   0.00083982
enh65786    3   71366400   71367400      1       1  150064       1.8233      0.03413
enh65787    3   71385600   71386600      5       1  150064       2.7408    0.0030649
enh65788    3   71388000   71389000      1       1  150064       3.8679    5.489e-05
enh65789    3   71394500   71395500      4       1  150064       3.5436   0.00019735
enh65790    3   71397100   71398100      2       1  150064       4.5228    3.051e-06
enh65791    3   71399600   71400600      6       2  150064        3.082    0.0010282
enh65802    3   71433100   71434100      3       1  150064       1.7792     0.037607
enh65803    3   71437100   71438100      5       2  150064       2.7276    0.0031897
enh65813    3   71472100   71473100      3       2  150064        2.349    0.0094126
enh65815    3   71482600   71483600      8       3  150064       2.1356     0.016357
enh65818    3   71491800   71492800      3       2  150064       2.6218    0.0043734
enh65819    3   71496900   71497900      1       1  150064       1.8728      0.03055
enh65823    3   71512900   71513900      6       4  150064       2.7251    0.0032146
enh65824    3   71514900   71515900      2       1  150064       2.0771     0.018897
enh65826    3   71521600   71522600      3       2  150064       3.2125   0.00065789
enh65828    3   71525800   71526800      2       1  150064       1.7162     0.043065
enh65830    3   71533000   71534000      4       2  150064       3.2553   0.00056646
enh65831    3   71538300   71539300      6       2  150064       2.0324     0.021054
enh65832    3   71545000   71546000      4       2  150064       3.9227   4.3781e-05
enh65833    3   71549400   71550400      1       1  150064       4.8591    5.895e-07
enh65834    3   71551000   71552000      3       2  150064       4.2767   9.4847e-06
enh65835    3   71551800   71552800      4       1  150064       4.6222   1.8985e-06
enh65836    3   71552900   71553900      1       1  150064       4.9105    4.543e-07
enh65838    3   71564600   71565600      1       1  150064        4.929    4.133e-07
enh65839    3   71578000   71579000      1       1  150064       4.7976    8.028e-07
enh65840    3   71580000   71581000      1       1  150064       1.7832      0.03728
enh65841    3   71582000   71583000      4       2  150064       3.4448   0.00028572
enh65842    3   71585500   71586500      2       1  150064       3.1861   0.00072098
enh65843    3   71590200   71591200      3       2  150064       2.0609     0.019657
enh65844    3   71592100   71593100      1       1  150064       3.4803    0.0002504
enh65847    3   71598900   71599900      1       1  150064       3.4666    0.0002635
enh65849    3   71611900   71612900      2       1  150064       2.4623    0.0069027
enh65863    3   71769900   71770900      3       2  150064       2.2551     0.012064
enh65864    3   71775500   71776500      1       1  150064       1.7146      0.04321
enh65865    3   71778300   71779300      5       2  150064       2.5382     0.005571
enh65867    3   71828200   71829200      3       2  150064       2.7121    0.0033431
enh65893    3   72234700   72235700      5       2  150064       2.0673     0.019352
enh65901    3   72339100   72340100      3       2  150064       1.8379     0.033036
enh65904    3   72378500   72379500      2       1  150064       2.3925    0.0083672
enh65909    3   72424500   72425500      1       1  150064       1.9315      0.02671
enh65928    3   72531300   72532300      4       1  150064       1.9651     0.024701
enh65933    3   72568700   72569700      1       1  150064        3.011     0.001302
enh65934    3   72571800   72572800      1       1  150064       2.6395     0.004152
enh65935    3   72582300   72583300      4       1  150064       1.8204     0.034352
enh65936    3   72598300   72599300      1       1  150064       2.2517      0.01217
enh65938    3   72631000   72632000      3       2  150064       2.9279    0.0017061
enh65939    3   72644400   72645400      1       1  150064       1.7796      0.03757
enh65965    3   73044800   73045800      2       1  150064       2.0258     0.021392
enh65966    3   73050300   73051300      7       2  150064       1.8969     0.028919
enh65970    3   73069700   73070700      2       1  150064       2.2792     0.011327
enh65971    3   73071900   73072900      5       2  150064       2.1799     0.014632
enh65974    3   73083600   73084600      1       1  150064       1.7893      0.03678
enh65976    3   73090000   73091000      4       2  150064       1.7969      0.03618
enh65977    3   73093200   73094200      6       2  150064       1.6736     0.047109
enh65978    3   73104800   73105800      1       1  150064       1.6871      0.04579
enh65980    3   73134900   73135900      1       1  150064       2.1323      0.01649
enh65995    3   81699500   81700500      3       1  150064       1.8513      0.03206
enh65999    3   81811500   81812500      5       2  150064       1.6726     0.047206
enh66007    3   84838000   84839000      5       2  150064       2.8037    0.0025258
enh66047    3   93799000   93800000      2       1  150064       2.0702     0.019216
enh66051    3   97484100   97485100      1       1  150064       2.5832     0.004895
enh66052    3   97541600   97542600      1       1  150064       1.7717      0.03822
enh66075    3   98411600   98412600      1       1  150064       2.4857     0.006465
enh66087    3   99261600   99262600      2       1  150064         2.53    0.0057028
enh66231    3  102251300  102252300      1       1  150064       1.7462      0.04039
enh66236    3  105088800  105089800      1       1  150064       2.4325     0.007497
enh66239    3  105136200  105137200      3       1  150064       1.8799     0.030064
enh66241    3  105237200  105238200      4       2  150064       2.0079     0.022328
enh66254    3  105495800  105496800      3       1  150064       2.4741    0.0066784
enh66256    3  105502100  105503100      2       1  150064       2.3491    0.0094087
enh66257    3  105504200  105505200      1       1  150064       2.4856     0.006467
enh66258    3  105504800  105505800      2       1  150064       1.6825     0.046234
enh66261    3  105511200  105512200      2       1  150064        1.791     0.036649
enh66262    3  105516000  105517000      6       2  150064       2.1772     0.014731
enh66263    3  105516800  105517800      4       2  150064       2.0511     0.020127
enh66265    3  105524900  105525900      3       1  150064       2.5405    0.0055352
enh66267    3  105527400  105528400      3       2  150064       2.0647     0.019475
enh66268    3  105528200  105529200      2       1  150064       2.1377     0.016272
enh66269    3  105529900  105530900      2       1  150064       1.6827     0.046218
enh66270    3  105530900  105531900      2       1  150064       2.5036    0.0061469
enh66272    3  105542100  105543100      1       1  150064       1.7223      0.04251
enh66277    3  105567700  105568700      5       2  150064       1.6878     0.045724
enh66279    3  105572800  105573800      3       2  150064       2.0561     0.019888
enh66286    3  105601600  105602600      4       2  150064       2.1232     0.016868
enh66287    3  105609500  105610500      2       1  150064       1.9478     0.025718
enh66294    3  105894000  105895000      2       1  150064       2.2513     0.012185
enh66299    3  105949300  105950300      7       1  150064       1.9104     0.028041
enh66322    3  107245300  107246300      1       1  150064       2.1432      0.01605
enh66324    3  107296400  107297400      4       1  150064       2.0645     0.019487
enh66330    3  107379800  107380800      2       1  150064         2.44    0.0073433
enh66334    3  107403000  107404000      1       1  150064       2.6608     0.003898
enh66351    3  107779600  107780600      1       1  150064       2.6203     0.004393
enh66354    3  107784400  107785400      3       2  150064       1.6572     0.048736
enh66357    3  107811400  107812400      1       1  150064       2.6782     0.003701
enh66358    3  107818200  107819200      4       2  150064       2.6758    0.0037272
enh66360    3  107840200  107841200      4       2  150064         2.49    0.0063875
enh66363    3  107871800  107872800      6       1  150064       3.5017   0.00023117
enh66364    3  107901800  107902800      9       2  150064       3.3527    0.0004002
enh66365    3  107934500  107935500      7       3  150064       2.7484    0.0029945
enh66366    3  107938300  107939300      3       1  150064       2.5331    0.0056531
enh66372    3  108106800  108107800      1       1  150064       1.8925      0.02921
enh66373    3  108113300  108114300      6       2  150064       2.1175      0.01711
enh66398    3  109450600  109451600      3       1  150064       1.7087     0.043755
enh66447    3  111685900  111686900      2       1  150064        2.109     0.017473
enh66464    3  111847300  111848300      8       3  150064        1.656     0.048856
enh66466    3  111854400  111855400      1       1  150064       1.8513      0.03206
enh66490    3  112196800  112197800      2       1  150064        1.792     0.036563
enh66494    3  112206300  112207300      3       1  150064       1.6927     0.045258
enh66496    3  112211600  112212600      1       1  150064       2.0257       0.0214
enh66498    3  112218600  112219600      3       1  150064       1.8782     0.030179
enh66529    3  112695900  112696900      3       2  150064       1.7057      0.04403
enh66575    3  113631200  113632200      6       3  150064       1.8725     0.030566
enh66597    3  114027400  114028400      1       1  150064       1.7746      0.03798
enh66607    3  114057500  114058500      1       1  150064       2.6984     0.003484
enh66615    3  114173600  114174600      1       1  150064       3.2368    0.0006044
enh66618    3  114341600  114342600      2       1  150064       2.4413    0.0073176
enh66663    3  117441000  117442000      3       2  150064       2.5085     0.006063
enh66664    3  117603600  117604600      3       2  150064       2.7086    0.0033781
enh66693    3  119226000  119227000      4       2  150064        1.815     0.034761
enh66696    3  119277900  119278900      7       2  150064       2.1004     0.017848
enh66698    3  119288500  119289500      4       2  150064       2.0466     0.020347
enh66743    3  120069000  120070000      1       1  150064       1.7053      0.04407
enh66745    3  120137000  120138000      1       1  150064       1.8344       0.0333
enh66748    3  120285900  120286900      5       3  150064       2.2948     0.010871
enh66749    3  120314000  120315000      6       2  150064        2.292     0.010953
enh66760    3  121151100  121152100      2       1  150064       1.9809     0.023799
enh66775    3  121631800  121632800      8       3  150064       2.1556     0.015559
enh66778    3  121715300  121716300      7       2  150064       2.6389    0.0041587
enh66834    3  122415100  122416100      3       2  150064        1.883      0.02985
enh66835    3  122439800  122440800      8       4  150064       2.1387     0.016229
enh66837    3  122486900  122487900      2       1  150064       2.0303     0.021161
enh66838    3  122493000  122494000      3       1  150064       1.7403     0.040902
enh66840    3  122508600  122509600      2       1  150064       2.1499     0.015783
enh66844    3  122608600  122609600      1       1  150064        3.126    0.0008861
enh66845    3  122612000  122613000      6       3  150064       2.6235    0.0043515
enh66851    3  122787200  122788200      2       1  150064       2.6726    0.0037634
enh66852    3  122790600  122791600      3       2  150064       2.2736     0.011494
enh66854    3  122799400  122800400      3       2  150064       1.9501      0.02558
enh66855    3  122802300  122803300      3       2  150064       1.9012     0.028639
enh66857    3  122824100  122825100      5       1  150064       3.4908   0.00024082
enh66858    3  122829800  122830800      1       1  150064       3.0637     0.001093
enh66870    3  123301500  123302500      2       1  150064       2.8251    0.0023635
enh66882    3  123968400  123969400      3       1  150064       3.0604    0.0011054
enh66903    3  124595000  124596000      4       2  150064       1.7681     0.038524
enh66906    3  124704400  124705400      4       1  150064       1.6788       0.0466
enh66920    3  124838600  124839600      5       2  150064       2.5925    0.0047644
enh66921    3  124844400  124845400      7       3  150064       2.9921    0.0013853
enh66922    3  124847400  124848400      5       2  150064       2.2982     0.010774
enh66929    3  124873800  124874800      4       2  150064       1.8162     0.034669
enh66949    3  125236900  125237900      6       3  150064       1.7114     0.043499
enh66953    3  125309400  125310400      2       1  150064       2.4667     0.006818
enh66954    3  125315000  125316000      5       3  150064       1.9109     0.028007
enh66960    3  125708100  125709100      3       1  150064       1.6931     0.045215
enh66962    3  125745100  125746100      4       2  150064       2.0673     0.019355
enh66991    3  126627300  126628300      3       2  150064        1.751     0.039973
enh67014    3  127389900  127390900      1       1  150064        1.789      0.03681
enh67037    3  127769400  127770400      3       2  150064       1.7282     0.041973
enh67038    3  127773600  127774600      2       1  150064       2.6506    0.0040175
enh67044    3  127863500  127864500      1       1  150064       3.8908    4.996e-05
enh67045    3  127873700  127874700      1       1  150064       1.6719      0.04727
enh67049    3  127897800  127898800      3       2  150064       3.9156   4.5091e-05
enh67050    3  127901000  127902000      3       2  150064       3.6388   0.00013693
enh67054    3  128036300  128037300      2       1  150064       2.7039    0.0034266
enh67056    3  128067400  128068400      2       1  150064       1.8786     0.030149
enh67062    3  128241800  128242800      1       1  150064       2.4156     0.007854
enh67115    3  128689000  128690000      1       1  150064       3.2968     0.000489
enh67132    3  128805700  128806700      1       1  150064       2.0976      0.01797
enh67134    3  128818800  128819800      1       1  150064        3.657    0.0001276
enh67141    3  128841600  128842600      2       1  150064       1.7523      0.03986
enh67149    3  128930200  128931200      1       1  150064        2.084      0.01858
enh67151    3  128947200  128948200      3       2  150064       1.6516     0.049308
enh67155    3  128966600  128967600      3       1  150064       2.7164    0.0033002
enh67157    3  128995500  128996500      1       1  150064       3.4441    0.0002865
enh67158    3  129000800  129001800      3       1  150064       3.2125   0.00065798
enh67159    3  129023400  129024400      1       1  150064       3.6939    0.0001104
enh67161    3  129031700  129032700      1       1  150064       3.4849    0.0002462
enh67163    3  129065800  129066800      5       2  150064       1.7032      0.04427
enh67164    3  129068000  129069000      2       1  150064       2.3862     0.008511
enh67177    3  129208900  129209900      3       1  150064       1.7024     0.044341
enh67178    3  129244500  129245500      2       1  150064       2.5855    0.0048625
enh67184    3  129309700  129310700      4       2  150064       2.0686     0.019293
enh67189    3  129335700  129336700      3       1  150064       2.1413     0.016125
enh67196    3  129511900  129512900      1       1  150064         1.87      0.03074
enh67224    3  130466900  130467900      1       1  150064       1.7512      0.03996
enh67239    3  130746000  130747000      3       2  150064       1.8342     0.033309
enh67280    3  133159900  133160900      1       1  150064       2.3398     0.009648
enh67300    3  133537300  133538300      2       1  150064       2.6357    0.0041987
enh67336    3  135710200  135711200      2       1  150064       2.1566     0.015519
enh67340    3  135875400  135876400      1       1  150064       3.8377     6.21e-05
enh67348    3  135916800  135917800      2       1  150064       3.4912   0.00024044
enh67349    3  135968200  135969200      2       1  150064       3.6371   0.00013789
enh67351    3  136000500  136001500      2       1  150064       4.8233   7.0616e-07
enh67352    3  136262500  136263500      1       1  150064       1.6815      0.04633
enh67354    3  136314800  136315800      3       2  150064       2.5589    0.0052502
enh67355    3  136338800  136339800      2       1  150064       2.6233     0.004354
enh67357    3  136350800  136351800      4       2  150064       3.4995    0.0002331
enh67359    3  136391000  136392000      2       1  150064       3.2731   0.00053179
enh67363    3  136407900  136408900      1       1  150064       2.4124     0.007925
enh67365    3  136410900  136411900      2       1  150064        2.401    0.0081754
enh67367    3  136435100  136436100      3       2  150064       4.7931   8.2119e-07
enh67370    3  136455500  136456500      3       1  150064        2.456    0.0070252
enh67371    3  136460800  136461800      2       1  150064       2.6653    0.0038455
enh67372    3  136464300  136465300      2       1  150064         2.49     0.006388
enh67373    3  136465800  136466800      5       2  150064       3.7947   7.3912e-05
enh67374    3  136467700  136468700      3       2  150064       3.8258    6.517e-05
enh67375    3  136472500  136473500      3       2  150064       3.2031   0.00067987
enh67376    3  136476900  136477900      2       1  150064       2.3305    0.0098887
enh67377    3  136505400  136506400      2       1  150064        3.281   0.00051724
enh67378    3  136539000  136540000      3       1  150064       2.9199    0.0017506
enh67379    3  136553400  136554400      3       1  150064       2.9437    0.0016218
enh67380    3  136554600  136555600      1       1  150064       2.0492      0.02022
enh67381    3  136557800  136558800      3       1  150064       3.4112   0.00032336
enh67382    3  136576700  136577700      2       1  150064       3.6356   0.00013865
enh67383    3  136578000  136579000      1       1  150064       3.0867     0.001012
enh67384    3  136578700  136579700      2       1  150064       2.9288    0.0017013
enh67385    3  136582600  136583600      6       2  150064       2.9535    0.0015711
enh67386    3  136584300  136585300      1       1  150064       3.0133     0.001292
enh67387    3  136585900  136586900      5       2  150064       3.4751   0.00025536
enh67388    3  136589300  136590300      2       1  150064       3.2489   0.00057917
enh67389    3  136592900  136593900      1       1  150064       3.0248     0.001244
enh67390    3  136595200  136596200      2       1  150064       2.5465    0.0054397
enh67392    3  136601700  136602700      1       1  150064       3.0454     0.001162
enh67393    3  136605500  136606500      4       1  150064          3.1   0.00096775
enh67395    3  136611900  136612900      4       2  150064       3.7182   0.00010032
enh67398    3  136631200  136632200      3       2  150064       2.0321     0.021071
enh67399    3  136633100  136634100      2       1  150064       2.5043    0.0061353
enh67400    3  136635400  136636400      1       1  150064       2.6739     0.003749
enh67401    3  136639000  136640000      3       2  150064       2.8552    0.0021504
enh67402    3  136643100  136644100      2       1  150064       1.8349      0.03326
enh67403    3  136643900  136644900      2       1  150064        2.872    0.0020397
enh67404    3  136648900  136649900      2       1  150064       2.9002    0.0018647
enh67405    3  136651000  136652000      4       1  150064       3.0786    0.0010397
enh67407    3  136661400  136662400      2       1  150064       2.4908    0.0063731
enh67408    3  136668500  136669500      2       1  150064        2.893    0.0019076
enh67409    3  136673500  136674500      3       2  150064       3.5259     0.000211
enh67422    3  137904700  137905700      2       1  150064       1.9238     0.027192
enh67430    3  137939400  137940400      2       1  150064       2.2833     0.011206
enh67431    3  137940100  137941100      3       2  150064       2.7622     0.002871
enh67444    3  138403000  138404000      1       1  150064       2.0866      0.01846
enh67446    3  138405700  138406700      1       1  150064       2.1484      0.01584
enh67451    3  138499800  138500800      2       1  150064       1.8633     0.031212
enh67454    3  138532900  138533900      1       1  150064       1.8163      0.03466
enh67456    3  138536600  138537600      1       1  150064       1.8135      0.03488
enh67458    3  138554400  138555400      1       1  150064       1.9341      0.02655
enh67480    3  140473000  140474000      1       1  150064       2.2808      0.01128
enh67485    3  140582100  140583100      3       2  150064       1.7084      0.04378
enh67493    3  140794900  140795900      3       1  150064       1.9318     0.026695
enh67521    3  141094300  141095300      5       3  150064       2.2405     0.012528
enh67605    3  142837000  142838000      3       1  150064       2.4642    0.0068664
enh67618    3  142936300  142937300      2       1  150064         1.66     0.048454
enh67623    3  143021200  143022200      5       3  150064       2.5356     0.005613
enh67630    3  143148800  143149800      4       2  150064        2.101     0.017821
enh67645    3  143469800  143470800      2       1  150064       1.7099     0.043645
enh67697    3  148915100  148916100      4       1  150064       2.1274     0.016692
enh67699    3  148921200  148922200      2       1  150064       1.9905     0.023267
enh67702    3  148961100  148962100      3       2  150064       2.3424    0.0095806
enh67759    3  150326100  150327100      2       1  150064       2.6927    0.0035443
enh67763    3  150339200  150340200      2       1  150064       2.1635     0.015253
enh67788    3  150616700  150617700      2       1  150064       1.9337     0.026577
enh67851    3  151999600  152000600      2       1  150064       2.0564     0.019872
enh67859    3  152035300  152036300      3       2  150064       2.3324    0.0098396
enh67861    3  152049000  152050000      1       1  150064       2.1107       0.0174
enh67862    3  152059900  152060900      1       1  150064       2.2607      0.01189
enh67863    3  152062800  152063800      2       1  150064       1.6743     0.047032
enh67879    3  152126000  152127000      2       1  150064       1.7644     0.038832
enh67884    3  152155600  152156600      2       1  150064       1.6727     0.047198
enh67886    3  152169900  152170900      2       1  150064       2.0707     0.019194
enh67888    3  152190100  152191100      3       2  150064       1.7883     0.036867
enh67890    3  152217300  152218300      2       1  150064       3.0754    0.0010511
enh67891    3  152223300  152224300      8       3  150064       1.8313     0.033525
enh67892    3  152311100  152312100      2       1  150064       1.8397     0.032903
enh67896    3  152389500  152390500      7       3  150064       1.9506     0.025555
enh67897    3  152554800  152555800      1       1  150064       2.5405     0.005534
enh67901    3  152855800  152856800      1       1  150064       1.6826      0.04623
enh67918    3  153155300  153156300      3       1  150064       2.4859    0.0064616
enh67923    3  153345700  153346700      5       2  150064       2.0212     0.021629
enh67930    3  154036700  154037700      2       1  150064       2.4824    0.0065256
enh67943    3  154810800  154811800      1       1  150064       1.7459      0.04041
enh67951    3  155455400  155456400      1       1  150064        2.304      0.01061
enh67982    3  156353600  156354600      1       1  150064       2.2869       0.0111
enh67983    3  156360400  156361400      1       1  150064       2.0379      0.02078
enh68047    3  159563000  159564000      3       1  150064       2.0309     0.021132
enh68054    3  159620500  159621500      2       1  150064        1.968     0.024534
enh68055    3  159622200  159623200      1       1  150064       2.5785     0.004961
enh68087    3  160256100  160257100      1       1  150064       2.8965     0.001887
enh68099    3  160497600  160498600      5       2  150064       2.4402    0.0073397
enh68100    3  160519100  160520100      3       1  150064       2.0256     0.021403
enh68112    3  161067300  161068300      4       1  150064       2.0241     0.021481
enh68114    3  161111600  161112600      1       1  150064        2.381     0.008633
enh68116    3  161657900  161658900      2       1  150064       3.0557    0.0011227
enh68125    3  167454200  167455200      1       1  150064       2.9064     0.001828
enh68126    3  167467800  167468800      2       1  150064       3.3527   0.00040014
enh68127    3  167547000  167548000      3       2  150064       3.0341    0.0012061
enh68128    3  167561000  167562000      4       1  150064       3.4371   0.00029401
enh68129    3  167577100  167578100      5       2  150064       2.3465    0.0094755
enh68130    3  167579300  167580300      2       1  150064       2.9752    0.0014641
enh68132    3  167659100  167660100      3       1  150064       2.1983     0.013965
enh68137    3  167810300  167811300      3       2  150064       2.8255    0.0023604
enh68138    3  167814300  167815300      2       1  150064       2.0918      0.01823
enh68139    3  167874200  167875200      2       1  150064       1.8445     0.032555
enh68148    3  168876400  168877400      5       2  150064       1.7291     0.041894
enh68161    3  169476600  169477600      1       1  150064       2.5392     0.005555
enh68162    3  169480800  169481800      1       1  150064       2.2445       0.0124
enh68164    3  169492900  169493900      1       1  150064       2.6313     0.004253
enh68168    3  169553500  169554500      2       1  150064       2.0833     0.018613
enh68170    3  169564400  169565400      2       1  150064       2.3356    0.0097572
enh68171    3  169582000  169583000      2       1  150064       2.5512    0.0053675
enh68180    3  169687900  169688900      3       1  150064       1.9684     0.024509
enh68181    3  169716300  169717300      3       1  150064       1.9151     0.027738
enh68182    3  169720400  169721400      2       1  150064       2.3225     0.010104
enh68189    3  169762600  169763600      1       1  150064       2.0343      0.02096
enh68193    3  169869000  169870000      1       1  150064       2.5128     0.005989
enh68194    3  169870800  169871800      2       1  150064       2.3464    0.0094774
enh68197    3  169877300  169878300      2       1  150064       2.3426     0.009575
enh68199    3  169889100  169890100      3       1  150064       2.3266    0.0099939
enh68200    3  169895700  169896700      2       1  150064       2.1719     0.014933
enh68225    3  170883100  170884100      2       1  150064       1.7317     0.041666
enh68226    3  170891400  170892400      2       1  150064       1.6851     0.045987
enh68240    3  170987400  170988400      3       1  150064        1.826     0.033924
enh68243    3  170997500  170998500      2       1  150064       1.8245     0.034035
enh68252    3  171046300  171047300      1       1  150064       2.0855      0.01851
enh68351    3  172231600  172232600      5       2  150064        2.203     0.013797
enh68368    3  172310700  172311700      4       1  150064       2.3875    0.0084821
enh68369    3  172313900  172314900      5       2  150064        2.835    0.0022911
enh68377    3  172426700  172427700      1       1  150064       2.6366     0.004187
enh68378    3  172429200  172430200      5       2  150064       1.7116     0.043487
enh68379    3  172433600  172434600      2       1  150064       1.6655     0.047908
enh68382    3  172470200  172471200      2       1  150064       1.8441     0.032581
enh68390    3  176590200  176591200      2       1  150064       1.8537     0.031893
enh68391    3  176758900  176759900      1       1  150064        2.666     0.003838
enh68392    3  176768500  176769500      2       1  150064       2.4725    0.0067091
enh68395    3  176779700  176780700      1       1  150064        2.688     0.003594
enh68397    3  176787600  176788600      4       2  150064       2.2248     0.013046
enh68398    3  176804500  176805500      2       1  150064       2.4872    0.0064371
enh68400    3  176807200  176808200      4       2  150064       1.6732      0.04714
enh68405    3  176828000  176829000      2       1  150064        2.588    0.0048272
enh68407    3  176835700  176836700      4       2  150064       2.1105      0.01741
enh68410    3  176846100  176847100      3       1  150064       2.2848     0.011162
enh68411    3  176850800  176851800      5       3  150064       1.7707     0.038302
enh68413    3  176866500  176867500      2       1  150064       2.4719    0.0067194
enh68437    3  177035000  177036000      4       2  150064       2.1164     0.017153
enh68440    3  177057900  177058900      1       1  150064       2.6273     0.004303
enh68441    3  177062900  177063900      3       2  150064       1.7049     0.044104
enh68464    3  177332700  177333700      4       2  150064       2.7936    0.0026061
enh68466    3  177359400  177360400      5       2  150064       3.9735   3.5405e-05
enh68467    3  177362400  177363400      3       2  150064       2.7237    0.0032282
enh68468    3  177364900  177365900      2       1  150064       3.1881   0.00071604
enh68493    3  177919800  177920800      5       2  150064       2.8924    0.0019118
enh68557    3  180628900  180629900      2       1  150064       5.4446   2.5956e-08
enh68558    3  180632900  180633900      1       1  150064       6.2898    1.589e-10
enh68559    3  180636000  180637000      3       2  150064       5.9897   1.0513e-09
enh68560    3  180637900  180638900      4       2  150064       3.8483   5.9477e-05
enh68563    3  180647200  180648200      6       3  150064       5.1875   1.0658e-07
enh68564    3  180648800  180649800      4       2  150064       5.4646   2.3201e-08
enh68566    3  180708300  180709300      1       1  150064       5.9882    1.061e-09
enh68572    3  182515000  182516000      2       1  150064       2.1005     0.017843
enh68582    3  182541900  182542900      1       1  150064       2.0193      0.02173
enh68591    3  182698800  182699800      1       1  150064       1.6873      0.04577
enh68601    3  182902900  182903900      2       1  150064       2.0109     0.022167
enh68650    3  183304400  183305400      3       2  150064       1.7859     0.037056
enh68659    3  183497700  183498700      3       2  150064       2.7989     0.002564
enh68670    3  183600000  183601000      2       1  150064       2.0495     0.020209
enh68671    3  183602800  183603800      7       3  150064       1.8104     0.035115
enh68721    3  184474000  184475000      5       2  150064       2.5502    0.0053834
enh68728    3  184531300  184532300      2       1  150064       2.2819     0.011248
enh68729    3  184533100  184534100      3       1  150064       1.6878     0.045722
enh68744    3  185217000  185218000      1       1  150064       1.9695      0.02445
enh68755    3  185419600  185420600      1       1  150064       1.8946      0.02907
enh68757    3  185426700  185427700      1       1  150064       2.6721     0.003769
enh68760    3  185446200  185447200      2       1  150064       2.3156     0.010289
enh68772    3  185514500  185515500      2       1  150064       2.4146    0.0078752
enh68822    3  186508000  186509000      6       2  150064       2.2136     0.013427
enh68898    3  187568800  187569800      3       1  150064       2.2207     0.013185
enh68925    3  187865700  187866700      4       2  150064       2.0225     0.021561
enh68926    3  187870100  187871100      2       1  150064       1.7929     0.036493
enh68929    3  187881700  187882700      1       1  150064       1.6793      0.04655
enh68930    3  187887800  187888800      7       4  150064       1.9998     0.022763
enh68956    3  188079500  188080500     10       3  150064       2.0514     0.020113
enh68961    3  188118100  188119100      4       1  150064       1.9962     0.022959
enh68963    3  188134800  188135800      2       1  150064       1.9766     0.024041
enh68971    3  188225000  188226000      2       1  150064       1.7455     0.040453
enh68980    3  188364400  188365400      4       2  150064       2.1003     0.017852
enh69009    3  188889500  188890500      3       1  150064       2.4348    0.0074504
enh69042    3  190298600  190299600      3       2  150064       2.0301     0.021171
enh69045    3  190336300  190337300      1       1  150064       1.9631      0.02482
enh69052    3  191008100  191009100      4       1  150064       1.8715      0.03064
enh69054    3  191013800  191014800      7       2  150064       2.2998     0.010731
enh69083    3  193491200  193492200      4       2  150064       1.8157     0.034709
enh69084    3  193494200  193495200      3       2  150064       1.8615      0.03134
enh69086    3  193505700  193506700      6       2  150064       1.9465     0.025797
enh69087    3  193549400  193550400      2       1  150064       1.6609     0.048366
enh69089    3  193563400  193564400      3       1  150064       1.6958     0.044966
enh69094    3  193588000  193589000     11       2  150064       1.8098     0.035164
enh69110    3  193801900  193802900      1       1  150064       2.2764      0.01141
enh69111    3  193806600  193807600      4       2  150064       2.3377    0.0097002
enh69113    3  193816000  193817000      3       2  150064       1.9177     0.027575
enh69200    3  194864900  194865900      7       2  150064       1.9413     0.026112
enh69214    3  194928600  194929600      1       1  150064       1.7171      0.04298
enh69222    3  194981700  194982700      1       1  150064       2.3337     0.009805
enh69248    3  195282300  195283300      1       1  150064       1.7438       0.0406
enh69300    3  195922900  195923900      4       2  150064       2.1927     0.014164
enh69301    3  195929800  195930800      5       2  150064       2.2598     0.011916
enh69304    3  195945100  195946100      3       2  150064       2.8112    0.0024677
enh69306    3  195980000  195981000      4       2  150064       3.0738    0.0010569
enh69308    3  196005400  196006400      6       3  150064       2.4685    0.0067847
enh69309    3  196006700  196007700      2       1  150064       1.6797      0.04651
enh69312    3  196015100  196016100      5       2  150064       1.9979     0.022863
enh69314    3  196045400  196046400      3       2  150064       2.7881     0.002651
enh69317    3  196141000  196142000      1       1  150064       3.0899     0.001001
enh69318    3  196142700  196143700      4       2  150064       2.9565    0.0015558
enh69321    3  196156500  196157500      3       2  150064       1.8914     0.029284
enh69322    3  196160000  196161000      2       1  150064       3.1878   0.00071689
enh69325    3  196225400  196226400      1       1  150064       1.7678      0.03855
enh69333    3  196298800  196299800      5       3  150064       1.7352     0.041357
enh69360    3  196465600  196466600      4       2  150064       1.7618     0.039056
enh69362    3  196474600  196475600      7       2  150064       1.8716     0.030629
enh69363    3  196480700  196481700      2       1  150064       1.9029     0.028528
enh69364    3  196484700  196485700      8       3  150064       2.5685    0.0051064
enh69365    3  196499500  196500500      4       2  150064       1.7966     0.036198
enh69366    3  196502500  196503500      3       1  150064        2.762    0.0028724
enh69381    3  196908300  196909300      2       1  150064       1.8588     0.031526
enh69383    3  196927200  196928200      1       1  150064       2.1357      0.01635
enh69386    3  196949600  196950600      1       1  150064        2.339     0.009667
enh69387    3  196954400  196955400      3       1  150064       3.0322    0.0012139
enh69388    3  196980500  196981500      6       3  150064       2.2843     0.011177
enh69389    3  196983800  196984800      2       1  150064       2.1764     0.014762
enh69392    3  196998600  196999600      2       1  150064       2.0976     0.017968
enh69393    3  197019900  197020900      7       1  150064       2.4795    0.0065786
enh69403    3  197248000  197249000      5       2  150064       1.6626     0.048195
enh69464    4     658400     659400      2       1  150064       1.9035     0.028489
enh69465    4     666400     667400      3       2  150064        2.863    0.0020979
enh69468    4     676200     677200      2       1  150064       1.8674     0.030924
enh69470    4     683500     684500      5       2  150064       2.4845    0.0064868
enh69472    4     698300     699300      7       3  150064       1.7202     0.042695
enh69473    4     702000     703000      4       2  150064       3.1694   0.00076368
enh69474    4     714900     715900      1       1  150064       2.8383     0.002268
enh69475    4     720300     721300      3       1  150064       1.9845     0.023598
enh69476    4     766700     767700      6       3  150064       1.7752     0.037929
enh69488    4     928500     929500      1       1  150064       1.9019      0.02859
enh69518    4    1201900    1202900      1       1  150064       2.8411     0.002248
enh69536    4    1331300    1332300      3       2  150064       2.2477     0.012297
enh69537    4    1338500    1339500      4       1  150064       2.2306     0.012855
enh69539    4    1345300    1346300      6       3  150064       2.1873      0.01436
enh69571    4    1862700    1863700      2       1  150064       2.3171      0.01025
enh69576    4    1878800    1879800      1       1  150064       1.8009      0.03586
enh69579    4    1883200    1884200      2       1  150064       1.8136     0.034869
enh69596    4    2322200    2323200      3       2  150064       1.8996      0.02874
enh69619    4    2555100    2556100      1       1  150064       1.6737      0.04709
enh69620    4    2569100    2570100      2       1  150064        1.652     0.049268
enh69666    4    2942900    2943900      2       1  150064       1.6617      0.04829
enh69668    4    2955800    2956800      1       1  150064       1.8936      0.02914
enh69669    4    2961300    2962300      5       2  150064       1.9351     0.026486
enh69687    4    3244400    3245400      1       1  150064       1.8225      0.03419
enh69694    4    3343600    3344600      2       1  150064       2.3758    0.0087544
enh69724    4    4420000    4421000      1       1  150064       2.4349     0.007447
enh69728    4    4541300    4542300      5       2  150064       2.5781    0.0049674
enh69729    4    4544500    4545500      2       1  150064        1.997     0.022911
enh69734    4    4945300    4946300     15       5  150064       2.0045     0.022507
enh69748    4    6154600    6155600      8       2  150064       1.7281     0.041986
enh69767    4    6693000    6694000      6       2  150064       1.9317       0.0267
enh69807    4    6953400    6954400      1       1  150064       1.9286      0.02689
enh69828    4    7170700    7171700      7       4  150064       1.9708     0.024375
enh69835    4    7751300    7752300      5       2  150064       2.7101    0.0033633
enh69869    4    8210800    8211800      1       1  150064       2.4696     0.006763
enh69886    4    8404000    8405000      8       4  150064       1.9625     0.024851
enh69888    4    8421100    8422100      5       2  150064        1.717     0.042993
enh69889    4    8428500    8429500      3       2  150064       2.0252     0.021422
enh69890    4    8430300    8431300      3       1  150064         1.77     0.038365
enh69892    4    8437800    8438800      1       1  150064       1.6643      0.04803
enh69894    4    8440300    8441300      5       3  150064       2.1675     0.015099
enh69921    4   10152500   10153500     10       3  150064       2.3742    0.0087936
enh69929    4   10418000   10419000      7       3  150064       2.9287    0.0017017
enh69954    4   10956100   10957100      6       3  150064       2.1005     0.017842
enh69955    4   10974600   10975600      6       3  150064       2.4413    0.0073163
enh69957    4   11006500   11007500      3       1  150064       2.5162     0.005932
enh70012    4   15031000   15032000      2       1  150064       1.7691     0.038436
enh70039    4   15661600   15662600      4       2  150064       1.9092     0.028116
enh70042    4   15679400   15680400      1       1  150064       1.6784      0.04663
enh70083    4   16208000   16209000      7       3  150064       2.0632     0.019546
enh70084    4   16214300   16215300      2       1  150064       1.8259     0.033931
enh70085    4   16218400   16219400      5       2  150064       2.1306     0.016559
enh70099    4   17329500   17330500      4       1  150064       2.2741     0.011479
enh70107    4   17577500   17578500      5       1  150064       2.1161      0.01717
enh70108    4   17580600   17581600      2       1  150064       1.8573     0.031635
enh70109    4   17581700   17582700      2       1  150064       2.1565     0.015523
enh70111    4   17614700   17615700      3       1  150064       2.2254     0.013028
enh70112    4   17619200   17620200      3       1  150064       2.2802     0.011298
enh70113    4   17638000   17639000      6       3  150064       2.6213    0.0043803
enh70114    4   17652400   17653400      7       2  150064       2.4191    0.0077785
enh70115    4   17666100   17667100      2       1  150064         2.36     0.009138
enh70116    4   17788100   17789100      1       1  150064        1.898      0.02885
enh70119    4   17815400   17816400      2       1  150064       1.8942     0.029097
enh70121    4   18020700   18021700      3       1  150064       2.2682     0.011659
enh70126    4   20626600   20627600      1       1  150064       3.2885    0.0005037
enh70128    4   20702800   20703800      5       2  150064       1.9287     0.026885
enh70140    4   23293300   23294300     10       2  150064        2.188     0.014335
enh70179    4   25858100   25859100      1       1  150064       2.7384     0.003087
enh70180    4   25862500   25863500      2       1  150064       1.9291     0.026861
enh70181    4   25865400   25866400      3       1  150064       2.9199    0.0017506
enh70182    4   25867300   25868300      1       1  150064        2.391     0.008402
enh70186    4   25879700   25880700      5       2  150064       2.0782     0.018845
enh70192    4   25929900   25930900      3       2  150064       2.8159    0.0024318
enh70200    4   26133600   26134600      3       1  150064       2.9272      0.00171
enh70213    4   26319700   26320700      2       1  150064       2.0537     0.020002
enh70223    4   26357000   26358000      2       1  150064       2.2508       0.0122
enh70227    4   26379100   26380100      1       1  150064       2.2668       0.0117
enh70236    4   26749300   26750300      1       1  150064       3.1633    0.0007799
enh70238    4   26782200   26783200      2       1  150064       2.4428    0.0072869
enh70240    4   26813500   26814500      2       1  150064       2.4518    0.0071075
enh70247    4   26870400   26871400      1       1  150064       2.7227     0.003238
enh70249    4   26874700   26875700      2       1  150064       1.8768     0.030271
enh70250    4   26877200   26878200      1       1  150064        2.134      0.01642
enh70259    4   26903200   26904200      2       1  150064       2.0252     0.021424
enh70261    4   26906100   26907100      2       1  150064       1.7489     0.040153
enh70264    4   26916300   26917300      4       2  150064        1.921     0.027364
enh70273    4   27004600   27005600      2       1  150064       1.7483     0.040209
enh70278    4   30762000   30763000      5       1  150064       2.4512    0.0071192
enh70314    4   36349900   36350900      7       3  150064       2.0318     0.021088
enh70338    4   37817500   37818500      1       1  150064       2.5094     0.006046
enh70339    4   37823400   37824400      1       1  150064       2.6846     0.003631
enh70340    4   37826400   37827400      2       1  150064       1.7997     0.035952
enh70343    4   37852300   37853300     10       2  150064       2.8924    0.0019116
enh70364    4   38006400   38007400      7       2  150064       2.1032     0.017726
enh70368    4   38073200   38074200      5       3  150064         1.89     0.029376
enh70415    4   38607200   38608200      4       2  150064       1.8197     0.034404
enh70419    4   38620900   38621900      4       2  150064       1.8148     0.034777
enh70421    4   38627100   38628100      3       1  150064       1.9971     0.022907
enh70430    4   38686400   38687400      2       1  150064       2.0673     0.019354
enh70432    4   38725400   38726400      3       2  150064       1.6803      0.04645
enh70447    4   38821600   38822600      1       1  150064       1.7412      0.04082
enh70452    4   38859800   38860800      5       2  150064       2.2477     0.012298
enh70488    4   39625500   39626500      2       1  150064       2.1503     0.015766
enh70491    4   39633400   39634400      3       2  150064       3.5736   0.00017604
enh70493    4   39637500   39638500      2       1  150064       2.5878    0.0048293
enh70494    4   39641500   39642500      1       1  150064       2.5731      0.00504
enh70515    4   39966500   39967500      4       2  150064       1.8349     0.033259
enh70526    4   40122900   40123900      1       1  150064       2.1998      0.01391
enh70528    4   40126400   40127400      4       2  150064       1.7163     0.043051
enh70535    4   40187300   40188300      3       2  150064        1.797     0.036168
enh70544    4   40245500   40246500      4       2  150064       1.6506      0.04941
enh70581    4   40623600   40624600      4       2  150064       1.8001     0.035925
enh70602    4   41385600   41386600      3       2  150064       2.2629     0.011822
enh70637    4   47488200   47489200      3       2  150064       1.9823     0.023722
enh70642    4   47566700   47567700      6       2  150064       1.7795      0.03758
enh70654    4   48081800   48082800      2       1  150064       1.8936     0.029138
enh70655    4   48115200   48116200      3       2  150064       1.6763     0.046839
enh70686    4   48354100   48355100      4       2  150064       2.1522     0.015691
enh70687    4   48362800   48363800      3       2  150064       1.9401     0.026185
enh70689    4   48371400   48372400      3       2  150064       2.2483     0.012277
enh70691    4   48382200   48383200      1       1  150064       3.0226     0.001253
enh70693    4   48590600   48591600      3       1  150064       2.3563     0.009229
enh70706    4   48724500   48725500      1       1  150064       2.2173       0.0133
enh70710    4   48742700   48743700      3       1  150064       1.8697     0.030763
enh70711    4   48748800   48749800      1       1  150064       2.4588      0.00697
enh70714    4   48764800   48765800      2       1  150064       2.2009     0.013872
enh70717    4   48771300   48772300      2       1  150064       1.7624     0.038999
enh70719    4   48783200   48784200      1       1  150064        2.482     0.006533
enh70721    4   48817200   48818200      1       1  150064       1.8633      0.03121
enh70791    4   55010700   55011700      1       1  150064       2.4714      0.00673
enh70794    4   55305900   55306900      2       1  150064       2.8683    0.0020632
enh70795    4   55313000   55314000      3       1  150064       3.0614    0.0011016
enh70801    4   55542400   55543400      7       2  150064       2.1166     0.017147
enh70811    4   55685000   55686000      2       1  150064       1.9454     0.025864
enh70825    4   56265400   56266400      2       1  150064       1.7153     0.043149
enh70827    4   56275500   56276500      2       1  150064       1.7429     0.040677
enh70829    4   56313400   56314400      2       1  150064       2.0901     0.018304
enh70831    4   56403200   56404200      4       1  150064       2.0808     0.018726
enh70833    4   56406400   56407400      6       2  150064       1.7993     0.035988
enh70836    4   56718000   56719000      3       2  150064       1.7581     0.039365
enh70838    4   56732500   56733500      1       1  150064       2.5589      0.00525
enh70846    4   57095400   57096400      5       2  150064       1.8827     0.029873
enh70858    4   57335700   57336700      3       2  150064       1.8242     0.034062
enh70869    4   57597800   57598800      2       1  150064        1.761     0.039122
enh70878    4   57683800   57684800      1       1  150064       2.1962      0.01404
enh70895    4   60426000   60427000      6       2  150064       2.3562    0.0092306
enh70909    4   68498000   68499000      3       1  150064       3.0117    0.0012992
enh70910    4   68503600   68504600      3       1  150064       2.7397    0.0030746
enh70911    4   68550900   68551900      6       2  150064       2.4935    0.0063254
enh70912    4   68563800   68564800      4       2  150064       2.8429     0.002235
enh70913    4   68564600   68565600      3       1  150064       2.7744    0.0027653
enh70914    4   68568000   68569000      4       2  150064       3.1887    0.0007145
enh71003    4   74043800   74044800      1       1  150064       2.1517      0.01571
enh71018    4   74486200   74487200      2       1  150064       2.1555     0.015562
enh71019    4   74528600   74529600      3       2  150064       1.9901      0.02329
enh71044    4   75022400   75023400      1       1  150064       2.1452      0.01597
enh71069    4   76435100   76436100      3       1  150064       1.7819     0.037384
enh71100    4   76932600   76933600      4       2  150064       2.0613     0.019638
enh71111    4   77128600   77129600      2       1  150064       1.9545     0.025321
enh71114    4   77135900   77136900      4       2  150064       1.7845     0.037167
enh71118    4   77228600   77229600      4       2  150064       1.9822     0.023728
enh71121    4   77351400   77352400      2       1  150064       2.4122    0.0079277
enh71194    4   79592900   79593900      2       1  150064       1.9845     0.023601
enh71200    4   79671000   79672000      1       1  150064       2.3241      0.01006
enh71201    4   79687000   79688000      1       1  150064       1.9781      0.02396
enh71237    4   81075200   81076200      2       1  150064       1.8764     0.030298
enh71238    4   81093300   81094300      4       2  150064       1.7186     0.042844
enh71239    4   81102500   81103500      4       2  150064       2.1185     0.017068
enh71240    4   81124500   81125500      6       2  150064       2.5269    0.0057538
enh71265    4   82403400   82404400      5       1  150064       1.7199     0.042727
enh71270    4   82428000   82429000      7       1  150064       2.0433     0.020513
enh71292    4   83150400   83151400      2       1  150064       3.1959   0.00069705
enh71293    4   83188800   83189800      5       2  150064       2.3598    0.0091436
enh71294    4   83192900   83193900      3       2  150064       1.9385     0.026284
enh71300    4   83289000   83290000      2       1  150064       1.6963     0.044919
enh71318    4   83911000   83912000      2       1  150064       2.2414     0.012499
enh71319    4   83927600   83928600      1       1  150064       1.9228      0.02725
enh71320    4   83929000   83930000      3       2  150064       2.1887      0.01431
enh71336    4   84075900   84076900      4       2  150064       1.9718     0.024319
enh71340    4   84101200   84102200      1       1  150064       1.6485      0.04963
enh71359    4   84218600   84219600      3       2  150064       1.7261     0.042163
enh71376    4   84469300   84470300      2       1  150064       2.1792     0.014659
enh71378    4   84478500   84479500      8       2  150064       2.3972    0.0082607
enh71379    4   84490700   84491700      3       1  150064       1.8037     0.035641
enh71380    4   84502800   84503800      3       1  150064       2.7951     0.002594
enh71381    4   84540000   84541000      1       1  150064       2.8245     0.002368
enh71382    4   84551400   84552400      2       1  150064       1.8953     0.029027
enh71383    4   84581400   84582400      4       2  150064       1.6582     0.048639
enh71387    4   85674600   85675600      1       1  150064       1.9128      0.02789
enh71391    4   86289800   86290800      3       1  150064       2.1928     0.014162
enh71411    4   86850000   86851000      2       1  150064       1.8225     0.034189
enh71422    4   87825400   87826400      5       2  150064       2.0871     0.018438
enh71424    4   87830700   87831700      2       1  150064       2.2453     0.012376
enh71425    4   87843100   87844100      2       1  150064       2.0795     0.018784
enh71433    4   87876700   87877700      6       3  150064        2.635    0.0042072
enh71437    4   87887700   87888700      4       2  150064       2.0157     0.021916
enh71438    4   87892100   87893100      2       1  150064       3.3246    0.0004427
enh71441    4   87898100   87899100      5       3  150064       2.1826     0.014531
enh71442    4   87899700   87900700      2       1  150064       1.6459     0.049892
enh71444    4   87915100   87916100      4       2  150064       2.4191    0.0077793
enh71450    4   87946800   87947800      3       1  150064       2.5648    0.0051625
enh71451    4   87952200   87953200      2       1  150064       1.9813     0.023781
enh71452    4   87955800   87956800      2       1  150064       1.7688      0.03846
enh71454    4   87959600   87960600      4       2  150064        2.444    0.0072626
enh71456    4   87964300   87965300      3       1  150064       2.5755    0.0050045
enh71457    4   87971200   87972200      1       1  150064       2.2153      0.01337
enh71458    4   87974900   87975900      1       1  150064       2.2748      0.01146
enh71460    4   87979600   87980600      3       1  150064       1.6901     0.045501
enh71472    4   88032700   88033700      3       2  150064       1.6572     0.048736
enh71473    4   88042200   88043200      2       1  150064       1.8055     0.035501
enh71480    4   88156200   88157200      1       1  150064       1.7099      0.04364
enh71494    4   88895700   88896700      2       1  150064       1.7708     0.038294
enh71503    4   89140000   89141000      3       2  150064        1.795      0.03633
enh71505    4   89152600   89153600      5       2  150064       1.9786     0.023933
enh71521    4   89447300   89448300      1       1  150064       1.8682      0.03087
enh71547    4   89854400   89855400      5       2  150064       2.0709     0.019185
enh71573    4   90251900   90252900      1       1  150064        1.932      0.02668
enh71582    4   90750800   90751800      4       1  150064       1.6989     0.044674
enh71586    4   90948400   90949400      4       2  150064       3.0839    0.0010214
enh71587    4   90992600   90993600      3       1  150064       2.9403    0.0016395
enh71591    4   95130700   95131700      1       1  150064       1.8048      0.03555
enh71596    4   95272700   95273700      3       1  150064       1.8077     0.035327
enh71597    4   95275200   95276200      2       1  150064       1.9811     0.023788
enh71613    4   96214000   96215000      1       1  150064       2.2517      0.01217
enh71630    4   99403800   99404800      1       1  150064        2.184      0.01448
enh71636    4   99465700   99466700      4       2  150064         2.49    0.0063874
enh71655    4   99585300   99586300      2       1  150064       3.3761   0.00036759
enh71693    4  100741800  100742800      5       2  150064       2.4026    0.0081401
enh71694    4  100744400  100745400      4       2  150064       2.1414     0.016123
enh71695    4  100745600  100746600      5       2  150064       1.8566     0.031683
enh71696    4  100767200  100768200      3       1  150064       1.6981     0.044747
enh71702    4  100815900  100816900      6       2  150064       1.7416     0.040791
enh71706    4  100865300  100866300      3       2  150064       2.6049    0.0045952
enh71707    4  100872200  100873200      1       1  150064       3.0679     0.001078
enh71709    4  101014500  101015500      2       1  150064        2.258     0.011974
enh71721    4  101902200  101903200      1       1  150064       2.2994      0.01074
enh71726    4  102024300  102025300      1       1  150064         2.09      0.01831
enh71732    4  102112500  102113500      3       1  150064       1.9254     0.027088
enh71735    4  102122200  102123200      2       1  150064       2.1351     0.016378
enh71771    4  102722700  102723700      6       2  150064       2.0072     0.022364
enh71776    4  102783800  102784800      3       2  150064       3.4545   0.00027565
enh71779    4  103219800  103220800      2       1  150064       3.2456   0.00058603
enh71792    4  103426700  103427700      2       1  150064       2.0235     0.021513
enh71825    4  103655900  103656900      2       1  150064       2.1671     0.015114
enh71828    4  103679100  103680100      1       1  150064       2.6531     0.003988
enh71829    4  103682700  103683700      2       1  150064       2.6844    0.0036333
enh71830    4  103700100  103701100      3       1  150064       3.5593   0.00018593
enh71831    4  103710000  103711000      3       1  150064       3.5414   0.00019902
enh71833    4  103752800  103753800      2       1  150064       3.6335   0.00013978
enh71834    4  103783000  103784000      2       1  150064       2.9254    0.0017199
enh71835    4  103785500  103786500      5       1  150064       3.7567   8.6099e-05
enh71838    4  103939300  103940300      2       1  150064       3.5984   0.00016012
enh71839    4  103941300  103942300      3       2  150064       1.6808     0.046402
enh71845    4  104058000  104059000      1       1  150064       2.3586     0.009171
enh71867    4  106083100  106084100      2       1  150064       1.6467     0.049805
enh71869    4  106105200  106106200      3       2  150064       2.0231     0.021529
enh71884    4  106635700  106636700      2       1  150064       1.9669     0.024599
enh71909    4  108851300  108852300      3       1  150064        2.431    0.0075285
enh71910    4  108853600  108854600      2       1  150064       2.0506     0.020153
enh71934    4  109030000  109031000      3       1  150064       1.7745     0.037994
enh71938    4  109041800  109042800      1       1  150064       3.0651     0.001088
enh71946    4  109074900  109075900      2       1  150064       2.5297    0.0057078
enh71956    4  109267100  109268100      4       2  150064       1.9632     0.024814
enh71972    4  109485800  109486800      3       1  150064       1.8733     0.030511
enh71976    4  109539500  109540500      2       1  150064       1.8175     0.034573
enh71977    4  109543900  109544900      1       1  150064       2.0204      0.02167
enh72011    4  110537200  110538200      3       1  150064        1.904     0.028457
enh72015    4  110551000  110552000      2       1  150064       1.8371     0.033095
enh72018    4  110568800  110569800      6       2  150064       1.6682      0.04764
enh72019    4  110578200  110579200      5       3  150064       1.9711     0.024357
enh72021    4  110589800  110590800      2       1  150064       1.8356     0.033209
enh72030    4  110845600  110846600      4       1  150064       3.0699    0.0010708
enh72032    4  110890800  110891800      2       1  150064        3.004    0.0013321
enh72033    4  110899800  110900800      2       1  150064       2.7747     0.002763
enh72104    4  114587400  114588400      5       2  150064       1.7596     0.039235
enh72110    4  114613800  114614800      2       1  150064       1.7332     0.041527
enh72137    4  116702800  116703800      1       1  150064       1.9249      0.02712
enh72140    4  118908200  118909200      1       1  150064       3.6148    0.0001503
enh72141    4  119034200  119035200      3       1  150064       2.8258    0.0023581
enh72180    4  120974200  120975200      3       2  150064       1.7692     0.038428
enh72184    4  121579600  121580600      6       1  150064       2.1599      0.01539
enh72185    4  121635700  121636700      2       1  150064       1.9946     0.023042
enh72186    4  121694600  121695600      1       1  150064       1.9491      0.02564
enh72187    4  121712400  121713400      7       2  150064       1.8575     0.031623
enh72222    4  122898500  122899500      1       1  150064       2.4591     0.006964
enh72223    4  123038300  123039300      1       1  150064       1.8861      0.02964
enh72224    4  123052500  123053500      3       2  150064       1.8386     0.032989
enh72228    4  123084600  123085600      1       1  150064       1.6831      0.04618
enh72230    4  123285700  123286700      1       1  150064       2.1727       0.0149
enh72231    4  123355100  123356100      3       2  150064       1.8949     0.029051
enh72233    4  123377500  123378500      1       1  150064       2.0054      0.02246
enh72234    4  123380000  123381000      1       1  150064       2.0196      0.02171
enh72240    4  123476100  123477100      4       2  150064       1.6951     0.045033
enh72242    4  123500200  123501200      5       2  150064        2.052     0.020084
enh72244    4  123538500  123539500      1       1  150064       2.1659      0.01516
enh72247    4  123652500  123653500      1       1  150064       1.7892      0.03679
enh72251    4  123845400  123846400     10       4  150064       2.0634     0.019539
enh72252    4  123846200  123847200      5       3  150064       2.3037     0.010621
enh72263    4  124363700  124364700      5       3  150064       1.9122     0.027923
enh72267    4  124373600  124374600      1       1  150064       1.6998      0.04458
enh72275    4  124515000  124516000      2       1  150064       2.0391     0.020718
enh72278    4  124523800  124524800      1       1  150064       2.1457      0.01595
enh72287    4  124777800  124778800      1       1  150064       1.6813      0.04635
enh72304    4  129200500  129201500      1       1  150064       1.9384      0.02629
enh72306    4  129210200  129211200      1       1  150064       1.9004      0.02869
enh72337    4  139327100  139328100      3       2  150064       2.0384     0.020756
enh72345    4  139937800  139938800      3       1  150064       3.2198   0.00064145
enh72346    4  139939000  139940000      4       2  150064       2.7699    0.0028033
enh72349    4  139998600  139999600      2       1  150064       2.9255    0.0017195
enh72353    4  140065500  140066500      4       2  150064       2.3645    0.0090284
enh72354    4  140084600  140085600      1       1  150064       2.5525     0.005348
enh72358    4  140099800  140100800      4       2  150064       1.9009     0.028657
enh72360    4  140128900  140129900      2       1  150064       2.0973     0.017983
enh72361    4  140135200  140136200      2       1  150064       1.9669     0.024596
enh72365    4  140187900  140188900      2       1  150064       1.8131     0.034907
enh72387    4  140473100  140474100      3       2  150064       2.2174     0.013298
enh72410    4  140736200  140737200      5       2  150064       3.2753   0.00052776
enh72418    4  140888200  140889200      4       1  150064       1.6666     0.047795
enh72424    4  140958900  140959900      2       1  150064       1.7342     0.041446
enh72429    4  140974900  140975900      3       1  150064       1.9374     0.026349
enh72439    4  141014400  141015400      2       1  150064       2.1537     0.015631
enh72440    4  141018000  141019000      2       1  150064       1.9869     0.023466
enh72468    4  141444000  141445000      1       1  150064       1.7094      0.04369
enh72474    4  141640700  141641700      1       1  150064       3.5955    0.0001619
enh72484    4  141750400  141751400      1       1  150064       2.0503      0.02017
enh72486    4  142143400  142144400      1       1  150064       2.2479      0.01229
enh72523    4  143304400  143305400      5       2  150064       1.6601     0.048452
enh72526    4  143309300  143310300      4       1  150064       1.6831      0.04618
enh72527    4  143312400  143313400      4       2  150064       1.7615     0.039075
enh72544    4  143479800  143480800      4       2  150064       1.6757     0.046894
enh72558    4  143882500  143883500      2       1  150064       2.8809    0.0019825
enh72564    4  144279900  144280900      1       1  150064       2.9543     0.001567
enh72565    4  144290600  144291600      2       1  150064       1.6468     0.049805
enh72566    4  144298000  144299000      5       2  150064       1.7068     0.043927
enh72567    4  144303000  144304000      2       1  150064       1.9702     0.024408
enh72573    4  144438200  144439200      2       1  150064       3.4932   0.00023862
enh72574    4  144479300  144480300      5       2  150064       2.8259    0.0023571
enh72601    4  146413900  146414900      1       1  150064       1.7686      0.03848
enh72682    4  148977200  148978200      2       1  150064       2.1007     0.017834
enh72683    4  149137700  149138700      2       1  150064       1.8398     0.032901
enh72686    4  149280600  149281600      2       1  150064       3.1307   0.00087195
enh72708    4  151871700  151872700      2       1  150064         1.79     0.036729
enh72720    4  151927800  151928800      1       1  150064       2.4163      0.00784
enh72734    4  152802700  152803700      3       2  150064         1.79     0.036728
enh72750    4  153010800  153011800      3       2  150064       1.8864     0.029618
enh72755    4  153035700  153036700      4       2  150064       2.0044     0.022513
enh72756    4  153047400  153048400      6       2  150064       2.0138     0.022017
enh72757    4  153059400  153060400      3       1  150064       1.7803     0.037513
enh72827    4  154055300  154056300      3       2  150064       1.6836     0.046127
enh72850    4  154380000  154381000      6       2  150064       2.1597     0.015397
enh72883    4  154536500  154537500      3       2  150064       1.6584     0.048615
enh72890    4  154649900  154650900      4       1  150064        2.202     0.013834
enh72893    4  154675800  154676800      4       2  150064       3.4765   0.00025402
enh72894    4  154729800  154730800      7       3  150064       2.0377      0.02079
enh72953    4  159688400  159689400      2       1  150064       2.1063     0.017588
enh72954    4  159691700  159692700      1       1  150064       1.9175      0.02759
enh72957    4  159699500  159700500      3       1  150064        1.769     0.038449
enh72958    4  159702900  159703900      1       1  150064       1.9214      0.02734
enh72959    4  159704000  159705000      2       1  150064       1.6506     0.049411
enh72960    4  159705000  159706000      4       1  150064       2.0487     0.020243
enh72961    4  159705400  159706400      5       1  150064       1.9199     0.027437
enh72962    4  159707900  159708900      3       1  150064       1.7062     0.043983
enh72963    4  159729600  159730600      4       1  150064       1.8683     0.030861
enh72974    4  159823300  159824300      2       1  150064       1.8648     0.031107
enh72975    4  159851000  159852000      3       1  150064       2.3928    0.0083608
enh73053    4  165898800  165899800      2       1  150064       1.8408     0.032823
enh73058    4  166125200  166126200      1       1  150064       2.8207     0.002396
enh73064    4  166169200  166170200      6       3  150064       2.2874     0.011085
enh73066    4  166180900  166181900      9       4  150064        1.707     0.043914
enh73069    4  166215100  166216100      3       2  150064       1.7398     0.040944
enh73083    4  169240400  169241400      2       1  150064       1.7671     0.038602
enh73107    4  169989200  169990200      8       3  150064       2.1235     0.016857
enh73108    4  170000300  170001300      2       1  150064       1.9724     0.024281
enh73121    4  170214000  170215000      2       1  150064       3.6903   0.00011201
enh73122    4  170332100  170333100      3       1  150064       4.1522   1.6463e-05
enh73124    4  170494800  170495800      2       1  150064       2.1232      0.01687
enh73125    4  170525600  170526600      3       2  150064       4.3039   8.3909e-06
enh73126    4  170531400  170532400      5       2  150064       1.6846     0.046029
enh73130    4  170543700  170544700      2       1  150064        3.486   0.00024516
enh73132    4  170580000  170581000      3       2  150064       3.9536    3.849e-05
enh73134    4  170587100  170588100      1       1  150064       4.3031    8.421e-06
enh73141    4  170933100  170934100      6       2  150064       2.3206     0.010154
enh73155    4  174041900  174042900      3       2  150064       1.6765     0.046823
enh73179    4  174185700  174186700      4       2  150064       1.7445     0.040533
enh73199    4  175199900  175200900      2       1  150064       1.8313     0.033529
enh73213    4  176867500  176868500      2       1  150064       4.2666   9.9257e-06
enh73214    4  176934600  176935600      3       1  150064       2.6858    0.0036183
enh73215    4  176973500  176974500      6       3  150064       4.0794   2.2575e-05
enh73232    4  178238000  178239000      3       2  150064       2.0622     0.019593
enh73238    4  178361200  178362200      4       2  150064       1.8573     0.031637
enh73260    4  184182900  184183900      2       1  150064       1.7548     0.039651
enh73266    4  184327800  184328800      7       2  150064       2.1191     0.017041
enh73295    4  185185000  185186000      6       2  150064       2.8168    0.0024251
enh73303    4  185235000  185236000      1       1  150064       1.9182      0.02754
enh73304    4  185240200  185241200      3       1  150064       1.7198     0.042733
enh73311    4  185285200  185286200      6       3  150064       2.2132     0.013442
enh73317    4  185338400  185339400      6       3  150064       1.9499     0.025594
enh73331    4  185390900  185391900      6       2  150064       2.2286     0.012921
enh73343    4  185504700  185505700      4       2  150064       1.9503     0.025572
enh73348    4  185565900  185566900      2       1  150064       1.8073     0.035355
enh73350    4  185572100  185573100      3       1  150064       1.7089     0.043735
enh73355    4  185655700  185656700      3       2  150064       2.0029     0.022595
enh73367    4  185737300  185738300      2       1  150064       1.9394     0.026224
enh73393    4  186172500  186173500      4       2  150064       1.7015     0.044425
enh73395    4  186177400  186178400      4       1  150064       1.7218     0.042551
enh73398    4  186201400  186202400      1       1  150064       2.1615      0.01533
enh73417    4  186988800  186989800      3       2  150064       2.5305    0.0056955
enh73484    5    1100300    1101300      4       2  150064       1.6579     0.048669
enh73485    5    1104600    1105600      3       2  150064       2.5834     0.004891
enh73486    5    1106300    1107300      1       1  150064       1.8357       0.0332
enh73489    5    1112600    1113600      8       2  150064       2.1887     0.014309
enh73522    5    1537100    1538100      1       1  150064       1.6978      0.04477
enh73537    5    5420500    5421500      6       2  150064        2.805    0.0025157
enh73538    5    5424800    5425800      1       1  150064       2.8418     0.002243
enh73540    5    5432300    5433300      3       2  150064       2.7274    0.0031922
enh73541    5    5480800    5481800      4       2  150064       4.1023   2.0454e-05
enh73542    5    5492300    5493300      1       1  150064       3.6504    0.0001309
enh73543    5    5494300    5495300      3       2  150064       2.4548    0.0070488
enh73553    5    6630900    6631900      2       1  150064       2.2091     0.013584
enh73554    5    6634600    6635600      4       2  150064       1.6834     0.046145
enh73555    5    6660200    6661200      8       4  150064       2.3515    0.0093484
enh73556    5    6704800    6705800      4       2  150064       2.1705     0.014985
enh73558    5    6719100    6720100      3       1  150064       3.2078   0.00066871
enh73560    5    6725300    6726300      3       2  150064       2.1137     0.017272
enh73561    5    6728000    6729000      7       3  150064       2.4787    0.0065922
enh73563    5    6734400    6735400      4       2  150064       2.5008    0.0061955
enh73564    5    6765800    6766800      3       1  150064       1.8638     0.031175
enh73565    5    6766800    6767800      3       1  150064       1.6875     0.045758
enh73578    5    7815600    7816600      2       1  150064       2.4416    0.0073109
enh73632    5   10626300   10627300      1       1  150064       1.6877      0.04573
enh73634    5   10632900   10633900      6       2  150064       2.1101     0.017423
enh73635    5   10644400   10645400      8       1  150064       2.5604    0.0052274
enh73655    5   11224100   11225100      2       1  150064        1.717     0.042985
enh73722    5   14669700   14670700      2       1  150064       1.9078      0.02821
enh73730    5   14727300   14728300      6       3  150064       1.7728     0.038128
enh73756    5   16540400   16541400      2       1  150064       2.4877    0.0064293
enh73778    5   17222100   17223100      1       1  150064       1.9228      0.02725
enh73781    5   17252000   17253000      1       1  150064       1.8555      0.03176
enh73783    5   17256600   17257600      2       1  150064       2.4341    0.0074654
enh73784    5   17276600   17277600      2       1  150064       1.9787     0.023925
enh73839    5   32206700   32207700      1       1  150064       1.9061      0.02832
enh73873    5   32542200   32543200      2       1  150064       2.1437     0.016029
enh73879    5   32596500   32597500      4       2  150064       1.6836     0.046132
enh73895    5   33238800   33239800      2       1  150064       2.0015     0.022667
enh73898    5   33319700   33320700      6       2  150064       2.2987     0.010761
enh73938    5   35478600   35479600      2       1  150064       1.6872     0.045786
enh73940    5   35482700   35483700      2       1  150064       1.7711     0.038276
enh74028    5   36950300   36951300      2       1  150064       1.7405     0.040888
enh74049    5   37737600   37738600      1       1  150064       1.6496      0.04951
enh74056    5   39021300   39022300      3       2  150064       2.4869    0.0064434
enh74062    5   39059800   39060800      5       2  150064       2.0776     0.018874
enh74063    5   39062500   39063500      3       1  150064       2.5214    0.0058437
enh74083    5   39231600   39232600      3       2  150064       1.9878     0.023418
enh74094    5   39420600   39421600      1       1  150064       1.9815      0.02377
enh74095    5   39421200   39422200      3       1  150064       2.1267     0.016724
enh74126    5   40506800   40507800      1       1  150064        1.872       0.0306
enh74131    5   40591400   40592400      1       1  150064       2.1479      0.01586
enh74140    5   40672300   40673300      4       2  150064        1.677     0.046768
enh74220    5   43397400   43398400      1       1  150064       1.9824      0.02372
enh74227    5   43600400   43601400      1       1  150064       1.6613      0.04833
enh74230    5   44807800   44808800      3       1  150064        3.754   8.7012e-05
enh74232    5   44875600   44876600      2       1  150064         3.96   3.7472e-05
enh74233    5   49623600   49624600      7       2  150064       3.7131   0.00010238
enh74234    5   49660000   49661000      5       2  150064       4.0186   2.9269e-05
enh74235    5   49693800   49694800      2       1  150064       4.3142   8.0087e-06
enh74236    5   49702400   49703400      1       1  150064       2.9702     0.001488
enh74237    5   49705000   49706000      2       1  150064       3.5112   0.00022301
enh74239    5   49708100   49709100      4       2  150064       2.5076    0.0060771
enh74240    5   49711000   49712000      1       1  150064       3.7644    8.347e-05
enh74242    5   49716000   49717000      2       1  150064       3.8362   6.2486e-05
enh74244    5   49719600   49720600      3       1  150064       3.8669   5.5112e-05
enh74248    5   49734400   49735400      2       1  150064       3.6312   0.00014107
enh74249    5   49738300   49739300      3       1  150064       4.0244   2.8561e-05
enh74250    5   49741700   49742700      3       2  150064        3.187   0.00071891
enh74251    5   49745200   49746200      3       2  150064       2.7406    0.0030662
enh74252    5   49753900   49754900      1       1  150064       3.7509    8.809e-05
enh74253    5   49785100   49786100      8       2  150064       4.5137   3.1846e-06
enh74254    5   49797200   49798200      4       2  150064       3.3538   0.00039854
enh74255    5   49808500   49809500      1       1  150064         3.35     0.000404
enh74257    5   49849100   49850100      3       2  150064       1.9941     0.023072
enh74262    5   49887900   49888900      1       1  150064       1.6552      0.04894
enh74266    5   49943600   49944600      7       2  150064       1.7048     0.044116
enh74267    5   49949800   49950800      3       2  150064       2.6171    0.0044338
enh74268    5   49953600   49954600      1       1  150064        3.092    0.0009939
enh74275    5   49975100   49976100      2       1  150064       3.0057    0.0013248
enh74282    5   49993200   49994200      3       2  150064       2.1938     0.014126
enh74284    5   49998700   49999700      1       1  150064       1.6669      0.04777
enh74298    5   50038500   50039500      3       2  150064       1.7821     0.037367
enh74327    5   52335900   52336900      4       2  150064       1.8088     0.035238
enh74337    5   52864400   52865400      2       1  150064       1.8806     0.030016
enh74344    5   53545100   53546100      6       2  150064       1.7964     0.036215
enh74346    5   53585400   53586400      4       2  150064       1.6571     0.048746
enh74348    5   53597600   53598600      1       1  150064       1.7055      0.04405
enh74350    5   53603900   53604900      2       1  150064        1.966     0.024648
enh74351    5   53607600   53608600      2       1  150064        1.647     0.049777
enh74362    5   53886100   53887100      7       4  150064       2.4155    0.0078568
enh74363    5   53897400   53898400      5       2  150064       2.6336    0.0042244
enh74365    5   53911600   53912600      4       2  150064       1.9067      0.02828
enh74368    5   53933700   53934700      6       3  150064       2.1165     0.017151
enh74369    5   53940200   53941200      5       1  150064       1.6629     0.048165
enh74382    5   54081800   54082800      3       2  150064       2.1013     0.017806
enh74385    5   54140500   54141500      6       2  150064       2.5919    0.0047731
enh74386    5   54162700   54163700      1       1  150064         1.97      0.02442
enh74391    5   54289500   54290500      2       1  150064       1.7811     0.037452
enh74392    5   54290600   54291600      3       2  150064       2.0094     0.022249
enh74393    5   54318100   54319100      2       1  150064       1.7125     0.043405
enh74413    5   54608300   54609300      1       1  150064       1.8258      0.03394
enh74437    5   55199000   55200000      1       1  150064       3.2814    0.0005164
enh74440    5   55219400   55220400      6       4  150064       2.4734    0.0066915
enh74472    5   55459900   55460900      3       1  150064       1.6582     0.048637
enh74473    5   55463000   55464000      4       2  150064       2.2071     0.013655
enh74475    5   55469900   55470900      3       1  150064       1.8177     0.034555
enh74484    5   55638200   55639200      2       1  150064       3.2818    0.0005158
enh74504    5   55903700   55904700      5       3  150064       1.7265     0.042126
enh74552    5   56594800   56595800      7       4  150064       2.5164    0.0059281
enh74563    5   57780000   57781000      4       2  150064       2.2841     0.011183
enh74566    5   57794400   57795400      2       1  150064       2.1262     0.016744
enh74568    5   57840400   57841400      1       1  150064       1.7272      0.04207
enh74575    5   58298000   58299000     10       3  150064       2.4339    0.0074683
enh74576    5   58298900   58299900      6       2  150064       2.9759    0.0014606
enh74579    5   58316900   58317900      4       2  150064       2.9054    0.0018337
enh74595    5   58858500   58859500      3       2  150064       2.7821    0.0027005
enh74597    5   58904700   58905700      5       2  150064       1.8996     0.028744
enh74599    5   58944600   58945600      3       2  150064       2.6196    0.0044022
enh74615    5   59928800   59929800      2       1  150064       2.1243     0.016823
enh74616    5   59968800   59969800      3       2  150064       2.5084    0.0060632
enh74620    5   60116700   60117700      4       2  150064       3.6704    0.0001211
enh74623    5   60256100   60257100      4       2  150064       3.7645   8.3435e-05
enh74624    5   60372200   60373200      3       1  150064       2.5134    0.0059795
enh74626    5   60455600   60456600      3       2  150064       3.4759   0.00025456
enh74628    5   60559500   60560500      3       2  150064       2.7323    0.0031451
enh74629    5   60564600   60565600      2       1  150064       3.6913   0.00011157
enh74631    5   60575900   60576900      4       1  150064       3.9375   4.1163e-05
enh74633    5   60615300   60616300      3       2  150064       6.1932   2.9478e-10
enh74636    5   60636600   60637600      2       1  150064       2.5333    0.0056494
enh74639    5   60642700   60643700      4       2  150064       6.1307   4.3741e-10
enh74641    5   60698000   60699000      2       1  150064       3.5854   0.00016831
enh74642    5   60703400   60704400      1       1  150064       2.5525     0.005347
enh74643    5   60704000   60705000      2       1  150064        4.271   9.7277e-06
enh74644    5   60705300   60706300      4       2  150064       2.4344     0.007458
enh74645    5   60711700   60712700      1       1  150064       5.0953    1.741e-07
enh74647    5   60830100   60831100      1       1  150064       1.7599      0.03921
enh74648    5   60922600   60923600      3       2  150064       2.1421     0.016091
enh74653    5   61552800   61553800      8       4  150064       1.7929     0.036492
enh74654    5   61555800   61556800      5       3  150064       3.0035    0.0013346
enh74656    5   61572700   61573700      2       1  150064       2.9984    0.0013569
enh74658    5   61582600   61583600      3       1  150064       3.1015   0.00096257
enh74659    5   61587600   61588600      4       2  150064       3.4018   0.00033474
enh74660    5   61593800   61594800      2       1  150064       2.8752     0.002019
enh74661    5   61600300   61601300      3       2  150064       1.9203     0.027412
enh74666    5   61615600   61616600      2       1  150064       1.6954     0.044997
enh74667    5   61619200   61620200      5       2  150064       1.7372     0.041178
enh74671    5   61629100   61630100      5       3  150064       4.0724   2.3268e-05
enh74674    5   61688800   61689800      3       2  150064       1.8247      0.03402
enh74677    5   61709600   61710600      2       1  150064       1.9192     0.027478
enh74679    5   61872600   61873600      1       1  150064       1.9438      0.02596
enh74684    5   61901300   61902300      1       1  150064       2.0579       0.0198
enh74685    5   61948900   61949900      1       1  150064       1.9829      0.02369
enh74696    5   64315900   64316900      4       2  150064        2.141     0.016136
enh74697    5   64322600   64323600      1       1  150064       2.7858      0.00267
enh74698    5   64330100   64331100      4       1  150064       2.6771    0.0037133
enh74706    5   64779200   64780200      4       2  150064       1.9537     0.025369
enh74707    5   64855900   64856900      3       2  150064       2.5571    0.0052778
enh74708    5   64856800   64857800      1       1  150064       2.0131      0.02205
enh74709    5   64860500   64861500      3       2  150064       2.4384    0.0073765
enh74710    5   64861700   64862700      3       1  150064       2.0499     0.020187
enh74711    5   64917600   64918600      5       2  150064       2.1254     0.016777
enh74757    5   65916600   65917600      3       2  150064       2.6331    0.0042302
enh74778    5   66390700   66391700      1       1  150064       2.8054     0.002513
enh74811    5   67509500   67510500      3       2  150064       1.9903      0.02328
enh74812    5   67515100   67516100      4       2  150064       1.6454     0.049943
enh74814    5   67527300   67528300      2       1  150064       2.2233     0.013099
enh74821    5   67558000   67559000      9       4  150064       1.9363     0.026416
enh74829    5   67627200   67628200      2       1  150064       1.9025     0.028553
enh74831    5   67643000   67644000      1       1  150064       1.8196      0.03441
enh74835    5   67680600   67681600      3       2  150064       2.7437    0.0030379
enh74836    5   67688300   67689300      2       1  150064       1.7965     0.036205
enh74837    5   67702600   67703600      2       1  150064       1.7568     0.039477
enh74838    5   67710900   67711900      2       1  150064        2.807    0.0025005
enh74840    5   67721000   67722000      5       2  150064       2.7397    0.0030752
enh74877    5   70753000   70754000      2       1  150064       1.6903     0.045488
enh74888    5   71589300   71590300      1       1  150064       1.9013      0.02863
enh74891    5   71602500   71603500      1       1  150064        2.217      0.01331
enh74967    5   74323800   74324800      4       1  150064       2.2549     0.012069
enh74969    5   74332600   74333600      2       1  150064       1.8494     0.032203
enh74983    5   74615000   74616000      2       1  150064       1.8095     0.035186
enh74985    5   74619800   74620800      3       1  150064       3.0702    0.0010696
enh74986    5   74631400   74632400      4       2  150064       1.8005     0.035893
enh74990    5   74757700   74758700      1       1  150064       1.9194      0.02747
enh74993    5   74796400   74797400      4       2  150064       2.2525     0.012145
enh74995    5   74809300   74810300      3       2  150064       2.1841     0.014477
enh75003    5   74902900   74903900      2       1  150064       2.0016     0.022663
enh75006    5   74965200   74966200      2       1  150064        2.081     0.018715
enh75007    5   74973400   74974400      5       1  150064       3.1525   0.00080929
enh75116    5   76441000   76442000      4       2  150064       2.3232     0.010085
enh75125    5   77068600   77069600      3       2  150064       1.8568      0.03167
enh75133    5   77517600   77518600      4       2  150064       1.6508     0.049394
enh75134    5   77563700   77564700      1       1  150064       3.3891    0.0003506
enh75135    5   77581800   77582800      8       3  150064       3.9825   3.4093e-05
enh75136    5   77585200   77586200      6       2  150064       3.1505   0.00081503
enh75137    5   77587700   77588700      4       2  150064       3.1666   0.00077111
enh75138    5   77591400   77592400      1       1  150064       2.6042     0.004604
enh75139    5   77654100   77655100      2       1  150064       1.9902     0.023287
enh75140    5   77657800   77658800      3       2  150064       1.6667     0.047784
enh75141    5   77665200   77666200      3       2  150064       2.6046    0.0045993
enh75142    5   77683000   77684000      5       2  150064       3.0565    0.0011197
enh75143    5   77700000   77701000      2       1  150064       2.0629     0.019561
enh75157    5   77888400   77889400      1       1  150064       2.7537     0.002946
enh75174    5   78403000   78404000      5       2  150064       2.5311    0.0056854
enh75183    5   78806400   78807400      1       1  150064       2.7728     0.002779
enh75212    5   79446800   79447800      3       2  150064       1.6815      0.04633
enh75213    5   79460800   79461800      6       3  150064       2.0928     0.018186
enh75215    5   79474900   79475900      6       3  150064       1.7387     0.041041
enh75216    5   79478600   79479600      1       1  150064       1.9103      0.02805
enh75219    5   79485800   79486800      3       2  150064       1.7799     0.037545
enh75224    5   79517500   79518500      7       2  150064       1.7801     0.037527
enh75225    5   79518400   79519400      8       3  150064       1.8155     0.034727
enh75261    5   80266000   80267000      3       1  150064       2.0672     0.019358
enh75317    5   81075600   81076600      2       1  150064       1.8606     0.031401
enh75321    5   81134000   81135000      1       1  150064       2.8126     0.002457
enh75323    5   81148900   81149900      1       1  150064       1.6663      0.04783
enh75325    5   81152700   81153700      4       2  150064       2.9541    0.0015679
enh75338    5   81520900   81521900      1       1  150064       2.6016      0.00464
enh75339    5   81572000   81573000      3       2  150064       2.9706    0.0014859
enh75369    5   86365800   86366800      1       1  150064       2.0037      0.02255
enh75371    5   86375300   86376300      6       2  150064       1.7798     0.037551
enh75405    5   87499900   87500900      1       1  150064        2.592     0.004771
enh75408    5   87562900   87563900      1       1  150064       3.0352     0.001202
enh75409    5   87566100   87567100      1       1  150064       2.5414      0.00552
enh75412    5   88029600   88030600      2       1  150064       2.8733    0.0020313
enh75413    5   88047100   88048100      3       1  150064       2.4647    0.0068558
enh75415    5   88073800   88074800      1       1  150064       2.7358     0.003111
enh75421    5   88116000   88117000      3       2  150064       3.1638   0.00077857
enh75423    5   88123800   88124800      1       1  150064       1.8892      0.02943
enh75433    5   88180800   88181800      1       1  150064       1.7191       0.0428
enh75440    5   88415200   88416200      1       1  150064        1.812      0.03499
enh75451    5   88669800   88670800      3       2  150064        3.248   0.00058102
enh75454    5   88716700   88717700      1       1  150064       4.7905    8.319e-07
enh75456    5   88739800   88740800      1       1  150064       3.1991    0.0006893
enh75458    5   89262800   89263800      2       1  150064       2.1639     0.015234
enh75463    5   89768000   89769000      1       1  150064       1.8942       0.0291
enh75468    5   90162000   90163000      4       1  150064       3.7705   8.1448e-05
enh75469    5   90168800   90169800      2       1  150064       2.3639    0.0090423
enh75471    5   90236000   90237000      7       3  150064       4.3175   7.8916e-06
enh75473    5   90348700   90349700      6       3  150064       3.8932   4.9468e-05
enh75474    5   90357700   90358700      1       1  150064       1.9888      0.02336
enh75475    5   90390800   90391800      2       1  150064        2.267     0.011696
enh75476    5   90410100   90411100      4       2  150064        2.533    0.0056553
enh75479    5   90562000   90563000      2       1  150064       1.7203     0.042687
enh75480    5   90564700   90565700      4       2  150064       2.0909      0.01827
enh75488    5   90673600   90674600      1       1  150064       1.6709      0.04737
enh75499    5   93581300   93582300      1       1  150064       1.9407      0.02615
enh75500    5   93880700   93881700      1       1  150064       1.6493      0.04954
enh75501    5   93912200   93913200      4       1  150064       2.0044     0.022512
enh75502    5   93952100   93953100      2       1  150064       2.6652    0.0038477
enh75503    5   93955300   93956300      3       2  150064       2.6984    0.0034842
enh75504    5   93956800   93957800      5       2  150064       2.8583    0.0021294
enh75531    5   94979700   94980700      1       1  150064       1.9653      0.02469
enh75559    5   95197600   95198600      3       2  150064       2.7969      0.00258
enh75565    5   95261400   95262400      3       1  150064       1.7081     0.043813
enh75566    5   95263600   95264600      4       2  150064        2.232     0.012807
enh75573    5   95403300   95404300      3       1  150064       1.8395      0.03292
enh75575    5   95418600   95419600      2       1  150064       2.2421     0.012477
enh75576    5   95419900   95420900      3       1  150064        1.914     0.027808
enh75587    5   95990500   95991500      3       1  150064        1.807     0.035378
enh75588    5   95992300   95993300      2       1  150064       2.2349      0.01271
enh75589    5   95995700   95996700      3       2  150064       1.7955     0.036286
enh75609    5   96219200   96220200      1       1  150064       2.2141      0.01341
enh75610    5   96221700   96222700      3       1  150064       2.0019      0.02265
enh75611    5   96229000   96230000      4       2  150064       2.0607     0.019665
enh75612    5   96231400   96232400      7       2  150064       2.3766    0.0087359
enh75613    5   96241500   96242500      6       1  150064       2.4231    0.0076939
enh75615    5   96265500   96266500      3       2  150064       1.8221     0.034217
enh75616    5   96275900   96276900      5       2  150064       2.4373    0.0073987
enh75617    5   96280200   96281200      2       1  150064       1.9055      0.02836
enh75619    5   96285000   96286000      2       1  150064       1.8313     0.033529
enh75620    5   96288600   96289600      2       1  150064       2.2949     0.010869
enh75622    5   96294500   96295500      1       1  150064       2.6857     0.003619
enh75623    5   96295700   96296700      1       1  150064       2.6332     0.004229
enh75625    5   96300300   96301300      1       1  150064       2.3972      0.00826
enh75627    5   96302400   96303400      3       2  150064       2.3991    0.0082186
enh75629    5   96307100   96308100      5       2  150064       2.0324     0.021054
enh75632    5   96340000   96341000      1       1  150064       2.4941     0.006314
enh75633    5   96345100   96346100      1       1  150064       2.6721     0.003769
enh75634    5   96357900   96358900      2       1  150064       3.4101   0.00032465
enh75650    5   96883300   96884300      4       2  150064       1.8758     0.030339
enh75652    5   98241800   98242800      1       1  150064       2.2026      0.01381
enh75654    5   98244900   98245900      3       1  150064        2.609    0.0045402
enh75655    5   98246400   98247400      3       2  150064        1.796     0.036248
enh75656    5   98251200   98252200      3       2  150064       1.8893     0.029427
enh75657    5   98259200   98260200      2       1  150064       2.1858     0.014416
enh75658    5   98267600   98268600      3       1  150064        2.181     0.014593
enh75659    5   98270000   98271000      2       1  150064       1.8562     0.031712
enh75662    5   98277100   98278100      4       2  150064       2.0003     0.022735
enh75664    5   98340300   98341300      3       2  150064       2.5352    0.0056196
enh75665    5   98361500   98362500      3       1  150064       1.7303     0.041788
enh75666    5   98363400   98364400      3       2  150064       2.0268     0.021343
enh75670    5   98373200   98374200      2       1  150064       2.0066     0.022398
enh75672    5   98395200   98396200      1       1  150064       2.2476       0.0123
enh75701    5  101621700  101622700      3       2  150064       4.4218   4.8945e-06
enh75702    5  101630100  101631100      4       2  150064        4.228    1.179e-05
enh75703    5  101632500  101633500      4       2  150064       2.9367    0.0016588
enh75705    5  101858800  101859800      5       3  150064       2.8777     0.002003
enh75737    5  102897000  102898000      4       2  150064       2.2115     0.013499
enh75741    5  106631200  106632200      4       2  150064       1.9488     0.025657
enh75743    5  106700400  106701400      3       1  150064       2.7686    0.0028148
enh75744    5  106724100  106725100      2       1  150064         2.26     0.011912
enh75749    5  106875200  106876200      2       1  150064        3.701   0.00010739
enh75768    5  108194100  108195100      1       1  150064       2.0063      0.02241
enh75771    5  108712100  108713100      2       1  150064       3.1155    0.0009182
enh75772    5  108719000  108720000      3       2  150064       3.0789    0.0010387
enh75773    5  108720800  108721800      6       2  150064       2.3729    0.0088253
enh75774    5  108723800  108724800      3       1  150064       2.1118      0.01735
enh75776    5  108730500  108731500      5       1  150064       1.7291     0.041897
enh75777    5  108732700  108733700      7       3  150064       2.8162    0.0024297
enh75779    5  108737500  108738500      6       2  150064       2.5867    0.0048456
enh75780    5  108741000  108742000      9       3  150064       2.4804    0.0065615
enh75781    5  108747000  108748000      7       3  150064       2.7297    0.0031699
enh75782    5  108748500  108749500      2       1  150064       2.2662      0.01172
enh75783    5  108803900  108804900      2       1  150064       2.1804     0.014614
enh75787    5  108991600  108992600      3       2  150064        2.838    0.0022696
enh75788    5  109023700  109024700      4       2  150064       4.4296   4.7212e-06
enh75789    5  109029700  109030700      3       2  150064       3.5771   0.00017369
enh75790    5  109032700  109033700      2       1  150064       4.5211    3.076e-06
enh75791    5  109036600  109037600      7       4  150064       5.0088   2.7387e-07
enh75792    5  109040500  109041500      4       2  150064        1.896     0.028977
enh75793    5  109044000  109045000      6       3  150064       2.6102    0.0045249
enh75794    5  109047000  109048000      5       3  150064       3.3835   0.00035789
enh75795    5  109075300  109076300      2       1  150064       4.1135   1.9482e-05
enh75798    5  109084500  109085500      2       1  150064       1.9437     0.025967
enh75799    5  109094800  109095800      6       3  150064       4.6175   1.9423e-06
enh75800    5  109182100  109183100      4       2  150064       3.4264   0.00030584
enh75801    5  109184600  109185600      4       1  150064       1.9956     0.022989
enh75802    5  109187600  109188600      3       2  150064       3.7547   8.6791e-05
enh75803    5  109192700  109193700      2       1  150064       4.6616   1.5684e-06
enh75805    5  109198600  109199600      2       1  150064       3.4924   0.00023934
enh75806    5  109203800  109204800      3       1  150064        3.659    0.0001266
enh75807    5  109211700  109212700      2       1  150064       1.6952     0.045017
enh75829    5  110558600  110559600      3       2  150064       2.0899     0.018316
enh75868    5  111038800  111039800      5       2  150064       3.0349    0.0012031
enh75900    5  112223200  112224200      3       1  150064        1.712     0.043444
enh75911    5  112311000  112312000      2       1  150064       2.6321    0.0042434
enh75931    5  114544700  114545700      4       2  150064       2.2426     0.012461
enh75940    5  114819500  114820500      3       2  150064       1.6877     0.045738
enh75959    5  115411600  115412600      6       2  150064       2.1291     0.016625
enh75960    5  115419000  115420000      3       1  150064       2.2671     0.011693
enh75962    5  115470700  115471700      9       3  150064       2.1843      0.01447
enh75964    5  115707100  115708100      4       1  150064       1.8127     0.034943
enh76006    5  118682600  118683600      6       2  150064       2.6278    0.0042971
enh76007    5  118687800  118688800      3       2  150064        2.415    0.0078678
enh76021    5  118762500  118763500      4       2  150064       1.8961     0.028971
enh76085    5  123854500  123855500      3       2  150064       2.2927     0.010934
enh76086    5  123860200  123861200      3       2  150064       2.2185     0.013262
enh76089    5  123935000  123936000      4       2  150064       1.9146     0.027773
enh76126    5  125757900  125758900      3       2  150064       1.7156     0.043121
enh76127    5  125760500  125761500      2       1  150064       1.6873     0.045774
enh76128    5  125780600  125781600      2       1  150064       2.0402     0.020666
enh76147    5  126097700  126098700      3       1  150064       2.2584     0.011959
enh76156    5  126143100  126144100      3       2  150064       1.7857     0.037072
enh76161    5  126182000  126183000      1       1  150064       2.3708     0.008876
enh76164    5  126204000  126205000      5       3  150064       2.9094    0.0018108
enh76167    5  126306900  126307900      3       1  150064       3.6535   0.00012932
enh76168    5  126311900  126312900      3       2  150064       2.6731    0.0037577
enh76169    5  126323600  126324600      6       2  150064       2.1607     0.015358
enh76171    5  126363800  126364800      4       2  150064        2.748    0.0029982
enh76182    5  126938800  126939800      3       1  150064       1.8936     0.029142
enh76192    5  127211100  127212100      2       1  150064       3.8921   4.9696e-05
enh76196    5  127415400  127416400      1       1  150064       2.5846     0.004874
enh76240    5  130649700  130650700      1       1  150064       1.7445      0.04054
enh76261    5  130815600  130816600      2       1  150064       1.7909     0.036658
enh76262    5  130824000  130825000      2       1  150064       1.9187     0.027513
enh76270    5  130898000  130899000      1       1  150064       1.6961      0.04493
enh76272    5  130920000  130921000      2       1  150064       1.7333     0.041525
enh76283    5  130954000  130955000      2       1  150064       1.6792     0.046554
enh76286    5  130957600  130958600      1       1  150064       1.6637      0.04809
enh76288    5  130963400  130964400      2       1  150064       1.6671     0.047748
enh76352    5  131752500  131753500      2       1  150064       1.6528     0.049185
enh76356    5  131770700  131771700      3       1  150064       2.0343     0.020959
enh76357    5  131778300  131779300      6       3  150064       1.7092      0.04371
enh76358    5  131783400  131784400      5       2  150064       1.8752     0.030382
enh76372    5  131998900  131999900      2       1  150064       1.8546     0.031828
enh76393    5  132391500  132392500      2       1  150064        1.667     0.047753
enh76401    5  132506100  132507100      4       1  150064       1.6495     0.049524
enh76407    5  132667400  132668400      5       2  150064       1.6909     0.045424
enh76476    5  133968600  133969600      2       1  150064       1.9464     0.025804
enh76516    5  134996300  134997300      2       1  150064       1.6559     0.048876
enh76527    5  135372300  135373300      1       1  150064       2.2179      0.01328
enh76531    5  136450300  136451300      2       1  150064       1.7239      0.04236
enh76540    5  137050400  137051400      1       1  150064        3.105    0.0009515
enh76543    5  137072900  137073900      1       1  150064       3.2348    0.0006086
enh76544    5  137078300  137079300      2       1  150064       2.4491    0.0071609
enh76545    5  137085500  137086500      2       1  150064       2.7947    0.0025974
enh76551    5  137225200  137226200      2       1  150064       2.3254     0.010024
enh76553    5  137331500  137332500      3       1  150064       2.8602    0.0021168
enh76554    5  137359900  137360900      6       4  150064       1.9606     0.024963
enh76555    5  137363600  137364600      1       1  150064       2.1297       0.0166
enh76556    5  137365700  137366700      1       1  150064       1.7893      0.03678
enh76557    5  137369300  137370300      1       1  150064       1.7626      0.03898
enh76563    5  137429900  137430900      1       1  150064       3.3005    0.0004825
enh76564    5  137431400  137432400      3       1  150064       1.8681     0.030874
enh76576    5  137672100  137673100      5       3  150064       2.9152    0.0017774
enh76577    5  137675900  137676900      3       1  150064       3.2208   0.00063924
enh76580    5  137695900  137696900      1       1  150064       2.5148     0.005955
enh76582    5  137705300  137706300      4       2  150064       2.0601     0.019694
enh76584    5  137785300  137786300      1       1  150064       3.4458    0.0002847
enh76586    5  137798500  137799500      5       2  150064       3.5433   0.00019759
enh76589    5  137856100  137857100      2       1  150064       3.7258   9.7348e-05
enh76594    5  137880800  137881800      1       1  150064       5.1073    1.634e-07
enh76595    5  137882500  137883500      3       1  150064       5.1884   1.0606e-07
enh76596    5  137900700  137901700      2       1  150064       4.4961   3.4608e-06
enh76597    5  137908700  137909700      1       1  150064       3.1639    0.0007783
enh76598    5  137911700  137912700      1       1  150064       3.1966    0.0006954
enh76599    5  137914700  137915700      1       1  150064        3.343    0.0004144
enh76600    5  137938900  137939900      2       1  150064       5.0774   1.9129e-07
enh76601    5  137940700  137941700      3       2  150064       2.7847    0.0026786
enh76658    5  138688400  138689400      2       1  150064        2.185     0.014445
enh76676    5  138848600  138849600      1       1  150064       2.2055      0.01371
enh76681    5  138872100  138873100      2       1  150064       1.9077     0.028216
enh76684    5  138891300  138892300      3       1  150064       2.1202     0.016995
enh76687    5  138904700  138905700      2       1  150064       2.4689    0.0067768
enh76688    5  138922300  138923300      2       1  150064       2.3016      0.01068
enh76708    5  139036600  139037600      3       1  150064       2.3431    0.0095613
enh76711    5  139051700  139052700      1       1  150064       3.7447     9.03e-05
enh76712    5  139054000  139055000      5       1  150064       3.3882   0.00035172
enh76713    5  139055800  139056800      1       1  150064       3.5426    0.0001981
enh76714    5  139057400  139058400      2       1  150064       3.2548   0.00056726
enh76715    5  139064100  139065100      1       1  150064       4.5275    2.984e-06
enh76716    5  139068700  139069700      1       1  150064       2.7664     0.002834
enh76719    5  139080000  139081000      1       1  150064       3.8986    4.837e-05
enh76721    5  139084900  139085900      2       1  150064       2.5134    0.0059795
enh76729    5  139226800  139227800      1       1  150064       2.1675       0.0151
enh76733    5  139348000  139349000      2       1  150064       3.0735    0.0010579
enh76739    5  139523400  139524400      3       2  150064       1.7786     0.037649
enh76740    5  139532300  139533300      4       1  150064       1.8553     0.031776
enh76741    5  139536400  139537400      2       1  150064       3.3347    0.0004269
enh76743    5  139555800  139556800      2       1  150064       3.5533   0.00019023
enh76744    5  139562400  139563400      2       1  150064       2.7323    0.0031443
enh76759    5  139664600  139665600      5       3  150064       2.9473    0.0016026
enh76760    5  139672500  139673500      1       1  150064       3.4603    0.0002698
enh76763    5  139680700  139681700      1       1  150064       3.6524    0.0001299
enh76764    5  139683000  139684000      3       1  150064       1.6612      0.04834
enh76765    5  139691200  139692200      3       2  150064       2.0504     0.020161
enh76769    5  139719900  139720900      5       2  150064       1.7229     0.042455
enh76772    5  139730800  139731800      3       2  150064         3.11   0.00093533
enh76777    5  139779000  139780000      1       1  150064       3.8515    5.871e-05
enh76781    5  139792400  139793400      1       1  150064       3.5923    0.0001639
enh76784    5  139803200  139804200      2       1  150064       3.1766   0.00074499
enh76785    5  139810000  139811000      1       1  150064       3.2537    0.0005696
enh76786    5  139812500  139813500      1       1  150064       2.7565     0.002921
enh76789    5  139933500  139934500      1       1  150064       3.5038    0.0002293
enh76792    5  139948600  139949600      4       2  150064        1.875     0.030399
enh76794    5  139974000  139975000      2       1  150064        3.502   0.00023086
enh76797    5  139990100  139991100      1       1  150064       2.0695      0.01925
enh76798    5  140014100  140015100      3       1  150064       3.2573   0.00056233
enh76799    5  140017700  140018700      3       2  150064       2.3221     0.010115
enh76801    5  140025400  140026400      4       2  150064       3.1794    0.0007378
enh76802    5  140028100  140029100      2       1  150064       3.9582   3.7763e-05
enh76803    5  140042900  140043900      2       1  150064       3.6706     0.000121
enh76804    5  140045700  140046700      3       2  150064       2.6047    0.0045975
enh76805    5  140068000  140069000      2       1  150064       3.6982   0.00010857
enh76806    5  140069100  140070100      4       1  150064       4.1222   1.8766e-05
enh76807    5  140072000  140073000      7       2  150064       4.2648   1.0006e-05
enh76808    5  140079000  140080000      1       1  150064         4.26    1.022e-05
enh76809    5  140089200  140090200      2       1  150064       2.6155    0.0044554
enh76810    5  140091100  140092100      2       1  150064       3.9564   3.8051e-05
enh76811    5  140105400  140106400      1       1  150064        4.319    7.836e-06
enh76839    5  141215400  141216400      4       1  150064       2.4037    0.0081154
enh76840    5  141218300  141219300      3       1  150064       2.4162    0.0078411
enh76861    5  141443000  141444000      1       1  150064       2.0168      0.02186
enh76867    5  141496200  141497200      3       2  150064       1.7399     0.040941
enh76872    5  141514900  141515900      3       2  150064       1.8395      0.03292
enh76873    5  141536200  141537200      4       2  150064       2.0807     0.018729
enh76874    5  141566200  141567200      2       1  150064       3.0828    0.0010253
enh76884    5  141768800  141769800      4       2  150064       2.3959    0.0082887
enh76889    5  141821000  141822000      4       1  150064       1.7112     0.043523
enh76904    5  142155400  142156400      3       1  150064       2.3052     0.010578
enh76905    5  142158100  142159100      2       1  150064        2.664    0.0038605
enh76974    5  142707100  142708100      4       2  150064       2.0346     0.020947
enh77053    5  146193100  146194100      3       1  150064       2.2509     0.012194
enh77054    5  146257600  146258600      2       1  150064       3.5365    0.0002027
enh77079    5  148153200  148154200      3       1  150064       1.7964     0.036212
enh77107    5  148668700  148669700      2       1  150064       2.0775     0.018878
enh77112    5  148732800  148733800      1       1  150064       2.0063      0.02241
enh77113    5  148736300  148737300      4       2  150064       2.1907     0.014235
enh77116    5  148750800  148751800      2       1  150064       1.8278     0.033789
enh77119    5  148808000  148809000      4       2  150064       1.7517     0.039917
enh77120    5  148809800  148810800      3       2  150064       2.1632     0.015263
enh77132    5  148931600  148932600      2       1  150064       1.8835     0.029815
enh77138    5  149026000  149027000      4       2  150064       1.9818     0.023752
enh77143    5  149112300  149113300      5       3  150064       2.1764     0.014761
enh77145    5  149126600  149127600      2       1  150064       2.1343     0.016409
enh77147    5  149156100  149157100      2       1  150064         1.75     0.040058
enh77148    5  149157800  149158800      1       1  150064       2.1953      0.01407
enh77150    5  149185100  149186100      5       3  150064       2.5665    0.0051369
enh77208    5  149929600  149930600      3       1  150064       1.6735     0.047116
enh77272    5  150635900  150636900      2       1  150064       1.7548     0.039645
enh77285    5  151055300  151056300      2       1  150064       2.0692     0.019264
enh77303    5  151906900  151907900      5       2  150064       4.0387   2.6874e-05
enh77304    5  152732300  152733300      5       2  150064       3.1109   0.00093271
enh77305    5  153339700  153340700      6       3  150064       2.4935    0.0063241
enh77307    5  153419600  153420600      2       1  150064       2.9489    0.0015945
enh77308    5  153421300  153422300      2       1  150064       3.2924   0.00049665
enh77309    5  153423500  153424500      1       1  150064        3.657    0.0001276
enh77310    5  153424200  153425200      2       1  150064       3.3895   0.00035009
enh77311    5  153438100  153439100      4       2  150064       3.5421   0.00019846
enh77312    5  153451500  153452500      2       1  150064       3.2966   0.00048932
enh77313    5  153454900  153455900      8       2  150064        3.783   7.7478e-05
enh77316    5  153575800  153576800      1       1  150064       3.5528    0.0001906
enh77317    5  153578000  153579000      3       2  150064       2.1782     0.014696
enh77318    5  153581400  153582400      3       1  150064        3.928   4.2828e-05
enh77319    5  153582400  153583400      9       3  150064       3.1779   0.00074174
enh77320    5  153593400  153594400      3       2  150064       2.5945    0.0047359
enh77321    5  153596400  153597400      9       6  150064        2.505    0.0061226
enh77322    5  153600800  153601800      4       2  150064       2.8914    0.0019179
enh77323    5  153602600  153603600      6       2  150064        1.902     0.028585
enh77324    5  153607700  153608700      5       2  150064        3.535   0.00020386
enh77325    5  153616700  153617700      7       3  150064       3.3107   0.00046526
enh77326    5  153644400  153645400      3       1  150064       4.9776    3.219e-07
enh77327    5  153652400  153653400      6       2  150064       4.6038   2.0745e-06
enh77329    5  153666800  153667800      5       2  150064        2.612    0.0045005
enh77334    5  153786400  153787400      3       2  150064       3.5311   0.00020695
enh77338    5  154033100  154034100      1       1  150064       1.8329      0.03341
enh77343    5  154093500  154094500      2       1  150064       1.7532     0.039787
enh77352    5  154213700  154214700      2       1  150064       1.7723     0.038174
enh77380    5  156570800  156571800      2       1  150064       1.6565     0.048815
enh77388    5  156605300  156606300      3       1  150064       1.9742      0.02418
enh77391    5  156627300  156628300      9       5  150064       1.7415     0.040795
enh77405    5  156715800  156716800      3       2  150064       1.8122     0.034981
enh77415    5  156884800  156885800      1       1  150064       1.8949      0.02905
enh77416    5  156891200  156892200      5       2  150064       1.6746     0.047004
enh77466    5  157661700  157662700      5       2  150064        2.283     0.011215
enh77490    5  158246800  158247800      2       1  150064       2.3192     0.010192
enh77497    5  158302600  158303600      1       1  150064        2.026      0.02138
enh77513    5  158546700  158547700     10       2  150064       3.6267   0.00014356
enh77514    5  158547700  158548700      4       2  150064       1.9404     0.026166
enh77518    5  158607900  158608900      5       2  150064       2.3977    0.0082492
enh77520    5  158614300  158615300      6       4  150064       2.6201    0.0043954
enh77524    5  158669100  158670100      3       2  150064       1.9057     0.028346
enh77525    5  158688600  158689600      3       2  150064       4.0271   2.8237e-05
enh77603    5  162884600  162885600      2       1  150064        3.446   0.00028443
enh77626    5  167914500  167915500      1       1  150064       2.1444        0.016
enh77645    5  169161200  169162200      4       2  150064       1.7089     0.043737
enh77647    5  169300900  169301900      3       2  150064       2.2413     0.012503
enh77648    5  169302700  169303700      1       1  150064       3.1029    0.0009582
enh77654    5  169539800  169540800      5       2  150064       2.5044    0.0061338
enh77676    5  169786800  169787800      4       2  150064       1.8525     0.031974
enh77680    5  169843300  169844300      2       1  150064       2.0233     0.021523
enh77681    5  169847400  169848400      2       1  150064       1.9392     0.026239
enh77696    5  170818300  170819300      5       1  150064       1.7552      0.03961
enh77697    5  170845200  170846200      3       1  150064       1.7977     0.036113
enh77703    5  171060700  171061700      1       1  150064       1.8515      0.03205
enh77737    5  171421400  171422400      1       1  150064       1.7921      0.03656
enh77759    5  171589700  171590700      6       2  150064       1.6458     0.049899
enh77761    5  171604000  171605000     10       2  150064        1.665     0.047955
enh77770    5  171708200  171709200      4       2  150064       1.7983     0.036063
enh77817    5  172324100  172325100      5       3  150064       2.1727     0.014902
enh77818    5  172327600  172328600      2       1  150064       3.0274    0.0012335
enh77824    5  172383700  172384700      2       1  150064       2.5043     0.006134
enh77827    5  172396500  172397500      6       3  150064       2.4112    0.0079495
enh77828    5  172409600  172410600      3       1  150064       2.8339    0.0022993
enh77840    5  172481700  172482700      2       1  150064       2.1482     0.015851
enh77846    5  172492100  172493100      3       2  150064        2.055     0.019941
enh77847    5  172493700  172494700      3       2  150064       2.5007    0.0061977
enh77849    5  172497400  172498400      2       1  150064       1.9154     0.027724
enh77850    5  172505600  172506600      1       1  150064        1.847      0.03237
enh77851    5  172525700  172526700      2       1  150064       3.3389   0.00042058
enh77852    5  172527100  172528100      2       1  150064       2.3924     0.008369
enh77853    5  172570600  172571600      2       1  150064       1.9677      0.02455
enh77855    5  173040700  173041700      5       2  150064       2.0395     0.020698
enh77864    5  173160600  173161600      4       1  150064       2.2701     0.011599
enh77865    5  173163700  173164700      3       1  150064        3.657   0.00012758
enh77866    5  173168500  173169500      5       2  150064       1.7557     0.039568
enh77868    5  173171600  173172600      3       2  150064       2.9489    0.0015947
enh77880    5  173260500  173261500      3       1  150064       2.0547     0.019952
enh77881    5  173277600  173278600      5       2  150064       1.8123     0.034973
enh77882    5  173292100  173293100      3       2  150064       1.7466     0.040353
enh77908    5  174933900  174934900     14       3  150064       2.2052     0.013719
enh77909    5  174944400  174945400      4       2  150064       1.8623     0.031283
enh77910    5  174948500  174949500      3       1  150064       2.2208     0.013181
enh77911    5  174951000  174952000      2       1  150064       2.1426     0.016072
enh77912    5  174960900  174961900      1       1  150064       2.0183      0.02178
enh77928    5  175105800  175106800      1       1  150064        1.853      0.03194
enh77951    5  175843800  175844800      4       2  150064       2.1044     0.017671
enh77971    5  176072900  176073900      2       1  150064       1.6802      0.04646
enh78022    5  176841800  176842800      1       1  150064       1.9674      0.02457
enh78023    5  176843200  176844200      1       1  150064       2.8094     0.002482
enh78040    5  176937900  176938900      1       1  150064       2.2911      0.01098
enh78043    5  176948100  176949100      4       2  150064       2.7346    0.0031231
enh78044    5  176972900  176973900      1       1  150064       3.0418     0.001176
enh78045    5  176974800  176975800      2       1  150064        2.483    0.0065141
enh78047    5  176981900  176982900      3       1  150064       3.0297    0.0012238
enh78048    5  176983800  176984800      1       1  150064       3.0843      0.00102
enh78079    5  177642700  177643700      2       1  150064       1.8903     0.029358
enh78091    5  177782800  177783800      2       1  150064       1.9447     0.025903
enh78094    5  177869500  177870500      3       2  150064       1.9379     0.026319
enh78096    5  177895000  177896000      6       3  150064       1.8821     0.029911
enh78109    5  178569200  178570200      2       1  150064       1.7483     0.040202
enh78119    5  178971300  178972300      2       1  150064        1.903     0.028517
enh78125    5  178998100  178999100      3       1  150064       1.7245     0.042305
enh78138    5  179173700  179174700      2       1  150064        2.379    0.0086801
enh78139    5  179180900  179181900      1       1  150064       1.6728      0.04718
enh78140    5  179184100  179185100      3       1  150064       2.4414    0.0073151
enh78141    5  179186300  179187300      4       2  150064       1.8363      0.03316
enh78142    5  179189100  179190100      1       1  150064       1.8839      0.02979
enh78147    5  179206700  179207700      3       1  150064       2.3347    0.0097798
enh78151    5  179234600  179235600      2       1  150064       1.9462     0.025818
enh78157    5  179279500  179280500      2       1  150064       2.2807     0.011284
enh78220    5  180626600  180627600      6       2  150064       1.7864     0.037021
enh78293    6     660200     661200      1       1  150064       1.8371       0.0331
enh78295    6     663400     664400      2       1  150064       1.6874     0.045767
enh78332    6    2103900    2104900      2       1  150064       2.2617      0.01186
enh78356    6    2651800    2652800      1       1  150064       2.2109      0.01352
enh78368    6    2763800    2764800     12       4  150064         2.12     0.017001
enh78401    6    2958200    2959200      8       3  150064       1.9528     0.025419
enh78402    6    2960400    2961400      5       2  150064       2.0789     0.018814
enh78407    6    2972200    2973200      7       2  150064       1.9215     0.027336
enh78430    6    3139200    3140200      1       1  150064       2.4976     0.006251
enh78431    6    3156300    3157300      1       1  150064        2.049      0.02023
enh78441    6    3279500    3280500      4       2  150064       2.2873     0.011089
enh78456    6    3448800    3449800     11       4  150064       1.7675     0.038574
enh78461    6    3742000    3743000      3       2  150064       2.2372     0.012638
enh78470    6    3869400    3870400      3       1  150064         1.84     0.032883
enh78500    6    4806200    4807200      4       2  150064       1.7337     0.041489
enh78501    6    4811300    4812300      2       1  150064       1.8196     0.034406
enh78502    6    4814000    4815000      2       1  150064       2.1161     0.017168
enh78505    6    4847000    4848000      3       1  150064       2.8669    0.0020729
enh78511    6    4901800    4902800      4       1  150064       1.7039     0.044197
enh78512    6    4905500    4906500      2       1  150064       2.6485    0.0040427
enh78514    6    4914200    4915200      3       2  150064       2.4501    0.0071411
enh78515    6    4915700    4916700      4       2  150064       2.4204    0.0077523
enh78516    6    4917000    4918000      9       3  150064       2.4769    0.0066265
enh78541    6    5282000    5283000      6       2  150064        2.027      0.02133
enh78542    6    5294200    5295200      7       4  150064       1.7709     0.038292
enh78546    6    5481600    5482600     11       4  150064       2.1642     0.015225
enh78579    6    6313000    6314000     10       2  150064       1.7424     0.040715
enh78631    6    6885500    6886500      6       2  150064       2.7146    0.0033183
enh78632    6    6891000    6892000      3       2  150064       1.6605     0.048403
enh78639    6    7041900    7042900      1       1  150064       1.6586       0.0486
enh78641    6    7053100    7054100      2       1  150064       1.9897     0.023315
enh78643    6    7058100    7059100      8       4  150064       1.9762     0.024066
enh78651    6    7111200    7112200      1       1  150064       1.6656       0.0479
enh78682    6    7275800    7276800      6       2  150064       2.0228     0.021545
enh78683    6    7278000    7279000      7       3  150064       2.3701    0.0088917
enh78684    6    7282000    7283000      7       3  150064       2.1078     0.017526
enh78708    6    7975900    7976900      3       2  150064       1.9557     0.025249
enh78728    6   10510600   10511600      1       1  150064       1.9554      0.02527
enh78776    6   11236500   11237500      5       3  150064       2.2387     0.012588
enh78778    6   11264000   11265000      3       2  150064       1.8981     0.028842
enh78780    6   11292100   11293100      1       1  150064       1.7943      0.03638
enh78800    6   11383000   11384000      4       2  150064       1.7442      0.04056
enh78801    6   11387200   11388200      1       1  150064       2.2127      0.01346
enh78805    6   11412800   11413800      5       2  150064       1.6593     0.048529
enh78809    6   11492300   11493300      5       3  150064       3.7274   9.6726e-05
enh78810    6   11496300   11497300      6       2  150064       3.9678   3.6269e-05
enh78811    6   11519800   11520800      5       3  150064        3.002    0.0013411
enh78812    6   11522400   11523400      4       1  150064       2.8963    0.0018879
enh78813    6   11525400   11526400      3       1  150064        2.972    0.0014795
enh78816    6   11542900   11543900      2       1  150064       2.7545    0.0029393
enh78817    6   11546600   11547600      3       1  150064       2.1126     0.017319
enh78840    6   11938400   11939400      4       2  150064       1.7393     0.040991
enh78841    6   11968100   11969100      2       1  150064       1.7899     0.036733
enh78842    6   11975600   11976600     10       2  150064       2.4923    0.0063456
enh78843    6   11978300   11979300      7       2  150064       2.3389    0.0096714
enh78845    6   12013800   12014800      4       2  150064       1.9707      0.02438
enh78847    6   12019000   12020000      1       1  150064        2.117      0.01713
enh78849    6   12021100   12022100      7       3  150064       2.0278     0.021293
enh78851    6   12026000   12027000      1       1  150064        2.068      0.01932
enh78852    6   12033800   12034800      1       1  150064       2.1399      0.01618
enh78872    6   12118900   12119900      3       2  150064       2.1999     0.013908
enh78918    6   13229300   13230300      1       1  150064       1.9693      0.02446
enh78923    6   13269500   13270500      4       2  150064       1.7025     0.044333
enh78924    6   13272000   13273000      1       1  150064       2.4184     0.007794
enh78925    6   13275800   13276800      5       1  150064       1.8621     0.031298
enh78926    6   13277500   13278500      7       2  150064       1.9602     0.024987
enh78927    6   13280100   13281100      8       2  150064       1.9161     0.027675
enh78929    6   13294800   13295800      6       2  150064         2.22     0.013211
enh78932    6   13326800   13327800      2       1  150064       1.7815     0.037414
enh78958    6   13455300   13456300      2       1  150064        2.279     0.011334
enh78970    6   13611400   13612400      1       1  150064       2.1236      0.01685
enh78974    6   13641500   13642500      1       1  150064       1.7872      0.03695
enh78975    6   13660500   13661500      1       1  150064       2.3808     0.008638
enh78984    6   13688500   13689500      1       1  150064       1.8392      0.03294
enh78986    6   13696400   13697400      2       1  150064        1.662     0.048258
enh78988    6   13707300   13708300      2       1  150064       2.7686    0.0028147
enh78989    6   13713000   13714000      3       1  150064       1.6542     0.049039
enh78990    6   13715400   13716400      5       2  150064       2.9445    0.0016172
enh78992    6   13748000   13749000      4       2  150064       2.3704    0.0088853
enh79051    6   14542300   14543300      1       1  150064       1.8353      0.03323
enh79052    6   14573800   14574800      4       2  150064       1.9307     0.026759
enh79053    6   14597300   14598300      3       1  150064       2.3572    0.0092068
enh79055    6   14611800   14612800      1       1  150064       1.8736      0.03049
enh79058    6   14639900   14640900      3       2  150064       2.7205    0.0032587
enh79165    6   15897200   15898200      3       2  150064       1.9535     0.025378
enh79166    6   15901400   15902400      4       2  150064       2.5632     0.005185
enh79176    6   16138400   16139400      1       1  150064       1.7536      0.03975
enh79190    6   16331800   16332800      2       1  150064       3.0729    0.0010599
enh79191    6   16342300   16343300      2       1  150064       2.4297    0.0075546
enh79195    6   16409500   16410500      3       1  150064       1.8456     0.032472
enh79207    6   16533200   16534200      2       1  150064       1.7283     0.041969
enh79216    6   16626600   16627600      6       3  150064       1.6908      0.04544
enh79221    6   16670200   16671200      4       2  150064        2.019     0.021742
enh79230    6   16725100   16726100      3       2  150064       2.2292     0.012899
enh79231    6   16729900   16730900      2       1  150064       2.8648    0.0020862
enh79237    6   16752500   16753500      5       2  150064       2.5743    0.0050217
enh79238    6   16754400   16755400      3       2  150064       2.6405    0.0041389
enh79239    6   16754800   16755800      1       1  150064       1.7918      0.03658
enh79240    6   16755500   16756500      2       1  150064       2.3996    0.0082068
enh79242    6   16758000   16759000      4       2  150064       2.3419    0.0095929
enh79298    6   18171700   18172700      1       1  150064       1.7597      0.03923
enh79306    6   18269200   18270200      1       1  150064       1.8255      0.03396
enh79317    6   18477500   18478500      4       2  150064       2.0703     0.019212
enh79322    6   20062100   20063100      3       2  150064       1.9123      0.02792
enh79326    6   20173800   20174800      6       2  150064       1.7435      0.04062
enh79335    6   20292300   20293300      1       1  150064       2.1714      0.01495
enh79352    6   20467700   20468700      4       2  150064       1.7081     0.043804
enh79355    6   20528400   20529400      6       3  150064       1.9696     0.024441
enh79357    6   20535800   20536800      6       2  150064       2.7249    0.0032157
enh79359    6   20565200   20566200      4       2  150064       1.9466     0.025793
enh79366    6   20661600   20662600      7       3  150064       1.6848     0.046018
enh79375    6   20877500   20878500      3       2  150064       2.2916     0.010964
enh79377    6   21099700   21100700      5       2  150064       2.2568      0.01201
enh79420    6   22145700   22146700      1       1  150064       2.1187      0.01706
enh79431    6   24358400   24359400      3       2  150064       1.9007     0.028673
enh79433    6   24360600   24361600      6       2  150064       2.2911     0.010979
enh79434    6   24402000   24403000      5       2  150064       2.1063     0.017591
enh79437    6   24493500   24494500      4       2  150064       2.4551    0.0070424
enh79439    6   24522500   24523500      3       2  150064       2.7986    0.0025665
enh79440    6   24527600   24528600      5       3  150064       1.9923      0.02317
enh79441    6   24547200   24548200      3       2  150064       2.8126    0.0024575
enh79443    6   24646500   24647500      6       3  150064       3.0642    0.0010914
enh79444    6   24650100   24651100      5       2  150064       2.6111     0.004513
enh79445    6   24655400   24656400      2       1  150064       2.0588     0.019755
enh79446    6   24659200   24660200      3       2  150064       3.8387   6.1847e-05
enh79454    6   24779500   24780500      1       1  150064       1.6974      0.04481
enh79462    6   24882200   24883200      1       1  150064       1.8639      0.03117
enh79463    6   24886600   24887600      5       2  150064       1.8275     0.033812
enh79464    6   24892500   24893500      2       1  150064       2.0122     0.022101
enh79466    6   24898000   24899000      5       2  150064       2.2714      0.01156
enh79467    6   24903900   24904900      4       2  150064       3.0544    0.0011276
enh79468    6   24913700   24914700      4       2  150064       1.9281     0.026919
enh79469    6   24915400   24916400      1       1  150064       3.5829    0.0001699
enh79471    6   24921700   24922700      6       3  150064        2.054     0.019988
enh79485    6   25006500   25007500      5       3  150064       2.1167     0.017145
enh79489    6   25033500   25034500      4       2  150064       2.2539       0.0121
enh79490    6   25037100   25038100      1       1  150064       2.1047      0.01766
enh79491    6   25039500   25040500      6       2  150064       2.2892     0.011033
enh79492    6   25043400   25044400      1       1  150064       2.1323      0.01649
enh79494    6   25057500   25058500      1       1  150064       1.7767      0.03781
enh79495    6   25070500   25071500      4       2  150064       2.9567    0.0015548
enh79498    6   25118700   25119700      7       3  150064       3.1687   0.00076557
enh79501    6   25130900   25131900      3       2  150064         2.59    0.0047986
enh79502    6   25132500   25133500      5       2  150064       2.3919    0.0083796
enh79503    6   25135200   25136200      3       1  150064       1.8022     0.035754
enh79504    6   25139400   25140400      7       2  150064       2.0607     0.019664
enh79505    6   25146700   25147700      2       1  150064       4.5295   2.9566e-06
enh79506    6   25155200   25156200      9       4  150064       4.1749   1.4908e-05
enh79507    6   25168100   25169100      2       1  150064       4.4656   3.9915e-06
enh79508    6   25174600   25175600      4       2  150064       4.8982   4.8348e-07
enh79510    6   25223600   25224600      2       1  150064       2.0004      0.02273
enh79513    6   25296400   25297400      2       1  150064       2.3128     0.010367
enh79515    6   25301900   25302900      4       2  150064       2.2357     0.012687
enh79521    6   25342900   25343900      9       4  150064       4.0386   2.6884e-05
enh79522    6   25346000   25347000     11       5  150064       2.0703     0.019213
enh79526    6   25365800   25366800      5       3  150064       5.1469   1.3244e-07
enh79528    6   25370400   25371400      8       2  150064       3.5758   0.00017458
enh79530    6   25405500   25406500      5       2  150064        1.853     0.031942
enh79533    6   25423400   25424400      9       5  150064       6.6436   1.5303e-11
enh79538    6   25449700   25450700      1       1  150064       8.1379    2.011e-16
enh79544    6   25714600   25715600      6       3  150064       6.0908   5.6188e-10
enh79545    6   25865800   25866800      7       4  150064       7.0244   1.0746e-12
enh79546    6   25872800   25873800      5       3  150064       6.9677   1.6106e-12
enh79547    6   25874900   25875900      3       2  150064       6.7108   9.6771e-12
enh79548    6   25882200   25883200      4       2  150064        2.504    0.0061399
enh79549    6   25946600   25947600      3       2  150064       6.0176   8.8497e-10
enh79550    6   25959900   25960900      2       1  150064       2.9437    0.0016217
enh79551    6   25965500   25966500      3       2  150064       3.6218    0.0001463
enh79556    6   25993600   25994600      2       1  150064       6.2143   2.5779e-10
enh79558    6   26016600   26017600      5       3  150064       6.1308   4.3721e-10
enh79562    6   26025300   26026300      1       1  150064       7.9707    7.886e-16
enh79563    6   26028600   26029600      3       2  150064       3.4021   0.00033436
enh79565    6   26046100   26047100      4       2  150064       2.3168     0.010257
enh79566    6   26053400   26054400      3       2  150064       6.2917   1.5705e-10
enh79567    6   26057400   26058400      1       1  150064       8.0137    5.564e-16
enh79570    6   26088700   26089700      2       1  150064       2.8914    0.0019177
enh79574    6   26104700   26105700      4       2  150064       6.3414   1.1387e-10
enh79576    6   26121600   26122600      3       1  150064       2.6695    0.0037985
enh79577    6   26130200   26131200      2       1  150064       3.1194   0.00090613
enh79578    6   26133100   26134100      1       1  150064       6.0598    6.815e-10
enh79581    6   26161400   26162400      1       1  150064       9.6697    2.027e-22
enh79586    6   26175300   26176300      5       3  150064       7.2567   1.9835e-13
enh79590    6   26187600   26188600      1       1  150064       2.8691     0.002058
enh79606    6   26254700   26255700      3       2  150064       2.5725    0.0050483
enh79608    6   26274800   26275800      3       2  150064       3.6425   0.00013498
enh79609    6   26282800   26283800      1       1  150064       4.3395    7.139e-06
enh79610    6   26286500   26287500      7       3  150064       4.0763   2.2874e-05
enh79612    6   26305700   26306700      4       2  150064       2.9446    0.0016168
enh79615    6   26312600   26313600      2       1  150064       6.5999   2.0565e-11
enh79616    6   26313900   26314900      5       3  150064       6.5454   2.9667e-11
enh79618    6   26322600   26323600     12       4  150064       4.4275   4.7666e-06
enh79619    6   26336200   26337200      7       2  150064       6.2264   2.3864e-10
enh79621    6   26342000   26343000      2       1  150064       5.6266   9.1883e-09
enh79622    6   26358300   26359300      3       1  150064       7.1195   5.4176e-13
enh79623    6   26360900   26361900      5       2  150064       7.4965   3.2763e-14
enh79624    6   26363100   26364100      6       3  150064       7.2513   2.0638e-13
enh79625    6   26369500   26370500      8       2  150064       7.1647   3.8974e-13
enh79626    6   26375100   26376100      9       2  150064       7.5067   3.0308e-14
enh79627    6   26381000   26382000     11       3  150064       2.3273     0.009974
enh79629    6   26384800   26385800      2       1  150064       6.7997   5.2417e-12
enh79632    6   26407000   26408000      3       2  150064       6.7013   1.0327e-11
enh79633    6   26420400   26421400      8       2  150064       3.7742   8.0262e-05
enh79640    6   26472500   26473500      3       2  150064       3.8582   5.7121e-05
enh79641    6   26477100   26478100      3       1  150064       7.2006   2.9969e-13
enh79642    6   26483800   26484800      4       2  150064        6.816   4.6812e-12
enh79643    6   26484900   26485900      2       1  150064       6.5808   2.3393e-11
enh79644    6   26519800   26520800      3       1  150064       3.3217   0.00044733
enh79645    6   26523400   26524400      4       2  150064       3.1376   0.00085175
enh79646    6   26524900   26525900      2       1  150064       3.1108   0.00093277
enh79647    6   26532200   26533200      2       1  150064       2.8194     0.002406
enh79648    6   26533800   26534800      3       1  150064       2.9258    0.0017177
enh79649    6   26535700   26536700      1       1  150064       3.2398    0.0005981
enh79650    6   26540000   26541000      6       2  150064       3.7011   0.00010732
enh79652    6   26549700   26550700      3       2  150064       6.9316   2.0799e-12
enh79653    6   26552300   26553300      1       1  150064       3.6131    0.0001513
enh79654    6   26555900   26556900      3       2  150064       3.5055   0.00022786
enh79655    6   26567800   26568800      7       1  150064       3.2277   0.00062385
enh79657    6   26571500   26572500      7       2  150064       3.4781   0.00025252
enh79658    6   26572700   26573700      5       1  150064       4.6633   1.5556e-06
enh79659    6   26576400   26577400      6       2  150064       3.2755   0.00052737
enh79660    6   26577600   26578600      6       1  150064       3.1105   0.00093394
enh79661    6   26598000   26599000      4       2  150064       6.7992   5.2593e-12
enh79662    6   26607600   26608600      3       2  150064       3.4503      0.00028
enh79664    6   26660200   26661200      3       2  150064       2.6406    0.0041376
enh79668    6   27102600   27103600      1       1  150064       6.1328    4.318e-10
enh79671    6   27110000   27111000      2       1  150064        1.852     0.032012
enh79674    6   27124400   27125400      1       1  150064       8.9005     2.78e-19
enh79676    6   27143800   27144800      2       1  150064       6.7562   7.0813e-12
enh79678    6   27154900   27155900      9       2  150064       1.7833     0.037271
enh79679    6   27156500   27157500      3       2  150064        2.083     0.018624
enh79680    6   27341500   27342500      2       1  150064       2.6552     0.003963
enh79681    6   27343200   27344200      5       3  150064       3.6113   0.00015232
enh79682    6   27355400   27356400      5       2  150064       4.8663   5.6857e-07
enh79683    6   27357100   27358100      7       3  150064       7.6119   1.3503e-14
enh79684    6   27437900   27438900      4       1  150064       3.5362   0.00020299
enh79685    6   27444700   27445700      1       1  150064       3.8096     6.96e-05
enh79686    6   27447700   27448700      1       1  150064       3.7828    7.755e-05
enh79687    6   27469400   27470400      3       2  150064       2.5146    0.0059583
enh79688    6   27471300   27472300      4       2  150064       4.7441   1.0473e-06
enh79689    6   27485600   27486600      2       1  150064       3.1533   0.00080725
enh79690    6   27654400   27655400      5       3  150064        3.205   0.00067524
enh79691    6   27656200   27657200      5       2  150064       3.9938   3.2513e-05
enh79692    6   27660700   27661700      2       1  150064       1.6567     0.048793
enh79694    6   27705400   27706400      3       2  150064       3.7543   8.6901e-05
enh79696    6   27719400   27720400      4       2  150064       5.3473   4.4639e-08
enh79697    6   27721900   27722900      2       1  150064       5.3927   3.4708e-08
enh79698    6   27724100   27725100      1       1  150064       2.7308     0.003159
enh79699    6   27725500   27726500      1       1  150064       6.1483    3.917e-10
enh79700    6   27740100   27741100      4       2  150064       5.9646   1.2261e-09
enh79701    6   27760500   27761500      1       1  150064       2.1576      0.01548
enh79702    6   27773800   27774800      2       1  150064       6.9521   1.7994e-12
enh79703    6   27779500   27780500      2       1  150064       5.6899   6.3575e-09
enh79704    6   27781000   27782000      1       1  150064       8.9249    2.231e-19
enh79705    6   27783200   27784200      3       1  150064       7.7187   5.8751e-15
enh79707    6   27796800   27797800      1       1  150064       8.8453    4.565e-19
enh79709    6   27801700   27802700      2       1  150064        2.299     0.010751
enh79710    6   27835700   27836700      2       1  150064       6.9367   2.0067e-12
enh79711    6   27838500   27839500      1       1  150064       8.8446    4.593e-19
enh79715    6   28046900   28047900      3       2  150064       2.2322     0.012801
enh79716    6   28049300   28050300      3       1  150064       5.0895   1.7953e-07
enh79718    6   28072900   28073900      1       1  150064       9.3835    3.192e-21
enh79719    6   28091000   28092000      1       1  150064       10.693     5.47e-27
enh79721    6   28093800   28094800      3       1  150064       5.2124   9.3193e-08
enh79722    6   28101500   28102500      4       2  150064        6.505   3.8852e-11
enh79723    6   28107200   28108200      7       3  150064       6.4463   5.7312e-11
enh79724    6   28110700   28111700      3       2  150064       5.8429    2.565e-09
enh79725    6   28128500   28129500      2       1  150064       7.5909   1.5886e-14
enh79726    6   28129700   28130700     11       4  150064       7.7395   4.9906e-15
enh79727    6   28194300   28195300      3       2  150064       4.8767   5.3943e-07
enh79728    6   28217800   28218800      3       2  150064       6.1686   3.4456e-10
enh79729    6   28220500   28221500      2       1  150064       6.4919   4.2376e-11
enh79730    6   28226500   28227500      4       2  150064       3.8437   6.0602e-05
enh79731    6   28233500   28234500      2       1  150064       2.2228     0.013114
enh79734    6   28249900   28250900      4       2  150064       7.8339   2.3651e-15
enh79735    6   28302100   28303100      5       1  150064       3.3114   0.00046421
enh79736    6   28304700   28305700      5       2  150064       6.4841   4.4631e-11
enh79738    6   28318900   28319900      2       1  150064       6.5656   2.5912e-11
enh79740    6   28324400   28325400      3       1  150064       7.3047    1.389e-13
enh79742    6   28351300   28352300      1       1  150064          7.1    6.236e-13
enh79743    6   28364700   28365700      3       1  150064       6.1523   3.8184e-10
enh79744    6   28367800   28368800      2       1  150064       7.5913   1.5839e-14
enh79748    6   28510400   28511400      5       2  150064       2.0772      0.01889
enh79749    6   28804600   28805600      1       1  150064        11.38    2.635e-30
enh79751    6   28828300   28829300      1       1  150064       2.9186     0.001758
enh79752    6   28830400   28831400      2       1  150064       7.7051   6.5394e-15
enh79753    6   28832300   28833300      7       4  150064       9.4838   1.2262e-21
enh79756    6   28848900   28849900      2       1  150064       4.0706    2.345e-05
enh79757    6   28851000   28852000      8       3  150064         5.55   1.4286e-08
enh79758    6   28852500   28853500      9       4  150064       7.6462   1.0347e-14
enh79759    6   28862400   28863400      6       3  150064       7.4463   4.7988e-14
enh79760    6   28865700   28866700      4       2  150064       7.8382   2.2854e-15
enh79762    6   28892200   28893200      3       2  150064       3.6582   0.00012699
enh79763    6   28902000   28903000      2       1  150064        4.312   8.0906e-06
enh79764    6   28904600   28905600      5       3  150064       7.5486   2.1999e-14
enh79766    6   28910000   28911000      2       1  150064        1.975     0.024136
enh79767    6   28912100   28913100      8       4  150064       2.7917    0.0026218
enh79768    6   28947600   28948600      2       1  150064       7.8022   3.0407e-15
enh79769    6   28950500   28951500      2       1  150064        3.324   0.00044365
enh79771    6   28953700   28954700      2       1  150064       7.6317   1.1587e-14
enh79772    6   28955400   28956400      2       1  150064       3.7527    8.748e-05
enh79773    6   28956300   28957300      5       3  150064       7.5899   1.6004e-14
enh79774    6   28972300   28973300      1       1  150064       1.8353      0.03323
enh79775    6   28973300   28974300      2       1  150064        7.583   1.6889e-14
enh79777    6   29458000   29459000      1       1  150064       10.798    1.761e-27
enh79781    6   29609000   29610000      5       3  150064       6.4739   4.7766e-11
enh79782    6   29616400   29617400      2       1  150064        2.604    0.0046067
enh80098    6   33160800   33161800      5       2  150064       3.7063   0.00010516
enh80102    6   33173000   33174000      4       2  150064       1.8039     0.035627
enh80103    6   33174500   33175500      2       1  150064       2.2488     0.012262
enh80104    6   33176700   33177700      2       1  150064       2.7497    0.0029824
enh80109    6   33246900   33247900      1       1  150064       1.8142      0.03482
enh80110    6   33258100   33259100      1       1  150064       4.0471    2.593e-05
enh80112    6   33268300   33269300      1       1  150064       2.0321      0.02107
enh80113    6   33278800   33279800      1       1  150064       2.4336     0.007474
enh80114    6   33283500   33284500      1       1  150064       4.7028    1.283e-06
enh80115    6   33287200   33288200      2       1  150064       2.0038     0.022544
enh80116    6   33292000   33293000      4       1  150064        4.648   1.6755e-06
enh80117    6   33298100   33299100      4       2  150064       4.2516   1.0614e-05
enh80119    6   33310200   33311200      3       1  150064        4.601    2.102e-06
enh80120    6   33313100   33314100      2       1  150064       3.1786   0.00073988
enh80122    6   33357900   33358900      2       1  150064       3.5014    0.0002314
enh80123    6   33361100   33362100      2       1  150064       3.7962   7.3471e-05
enh80124    6   33372700   33373700      3       2  150064       4.7548   9.9338e-07
enh80125    6   33376600   33377600      4       2  150064       4.2285   1.1761e-05
enh80126    6   33380800   33381800      2       1  150064       2.9877    0.0014054
enh80127    6   33383500   33384500      3       2  150064       2.8069    0.0025011
enh80129    6   33388500   33389500      5       3  150064       5.0316   2.4319e-07
enh80130    6   33391800   33392800      1       1  150064        3.638    0.0001374
enh80131    6   33400800   33401800      4       2  150064       5.8471   2.5017e-09
enh80132    6   33412100   33413100      2       1  150064       2.7214      0.00325
enh80139    6   33501400   33502400      2       1  150064       3.4908    0.0002408
enh80140    6   33515500   33516500      6       2  150064       3.7804   7.8291e-05
enh80141    6   33537600   33538600      6       3  150064       3.1535   0.00080663
enh80142    6   33539600   33540600      2       1  150064       4.2654    9.977e-06
enh80144    6   33544800   33545800      2       1  150064        4.572   2.4155e-06
enh80145    6   33548000   33549000      3       2  150064       2.8272    0.0023479
enh80146    6   33552500   33553500      2       1  150064       1.7575     0.039419
enh80148    6   33558000   33559000      5       2  150064       3.1623   0.00078254
enh80150    6   33561200   33562200      6       3  150064       3.6324    0.0001404
enh80151    6   33564800   33565800      8       2  150064       3.8089   6.9802e-05
enh80154    6   33591300   33592300      2       1  150064       2.8957    0.0018913
enh80156    6   33597700   33598700      6       2  150064       2.4686    0.0067815
enh80157    6   33599800   33600800      3       1  150064       2.9817    0.0014333
enh80159    6   33603800   33604800      5       3  150064       2.5386    0.0055645
enh80160    6   33619400   33620400      7       3  150064       2.1498     0.015786
enh80162    6   33650500   33651500      6       2  150064       4.1039    2.031e-05
enh80164    6   33677400   33678400      6       2  150064       3.0878    0.0010081
enh80165    6   33679600   33680600      7       2  150064       2.8356    0.0022866
enh80168    6   33728400   33729400      4       2  150064       3.0159    0.0012813
enh80170    6   33739000   33740000      1       1  150064       5.4037    3.264e-08
enh80172    6   33757000   33758000      5       3  150064       3.0621     0.001099
enh80173    6   33774900   33775900      5       1  150064       4.3735    6.113e-06
enh80174    6   33788500   33789500      9       3  150064       4.6326   1.8051e-06
enh80176    6   33824400   33825400      1       1  150064       4.1097    1.981e-05
enh80179    6   33842400   33843400      6       3  150064       3.6144   0.00015054
enh80180    6   33854600   33855600      3       2  150064       2.7031    0.0034352
enh80187    6   34012700   34013700      7       2  150064       2.0603     0.019684
enh80199    6   34214400   34215400      3       2  150064       2.0094     0.022246
enh80218    6   34337500   34338500      2       1  150064       1.9495     0.025616
enh80224    6   34356300   34357300      1       1  150064       2.3809     0.008635
enh80225    6   34357700   34358700      1       1  150064       2.1859      0.01441
enh80227    6   34382600   34383600      6       3  150064       1.8717     0.030622
enh80231    6   34452800   34453800      2       1  150064       1.6546        0.049
enh80236    6   34521700   34522700      2       1  150064       2.3782    0.0086979
enh80237    6   34559400   34560400      4       2  150064       2.7202    0.0032617
enh80240    6   34576800   34577800      4       2  150064       2.3547    0.0092692
enh80272    6   34903700   34904700      5       2  150064       1.9465     0.025799
enh80361    6   35885200   35886200      2       1  150064       1.6486      0.04961
enh80385    6   36172700   36173700      2       1  150064       2.0439      0.02048
enh80389    6   36209100   36210100      1       1  150064       1.9053      0.02837
enh80392    6   36254900   36255900      2       1  150064       2.1229     0.016882
enh80457    6   36738600   36739600      2       1  150064       1.6941     0.045122
enh80496    6   37093300   37094300      2       1  150064       1.9314     0.026718
enh80517    6   37240900   37241900      3       1  150064       1.8272     0.033832
enh80524    6   37257100   37258100      2       1  150064        1.929     0.026867
enh80541    6   37458000   37459000      1       1  150064       2.3285     0.009944
enh80546    6   37473300   37474300      3       2  150064       2.4669    0.0068139
enh80549    6   37488500   37489500      4       2  150064       2.6193     0.004405
enh80552    6   37521100   37522100      2       1  150064       1.7592      0.03927
enh80568    6   37758800   37759800      1       1  150064       2.0272      0.02132
enh80569    6   37785100   37786100      3       2  150064       2.1637     0.015242
enh80570    6   37789900   37790900      5       2  150064       2.2695     0.011618
enh80573    6   37810200   37811200      3       2  150064       3.1626    0.0007818
enh80574    6   37811100   37812100      2       1  150064       3.1694   0.00076382
enh80579    6   37828300   37829300      1       1  150064       2.6607     0.003899
enh80583    6   37845800   37846800      2       1  150064       2.4726    0.0067064
enh80593    6   37904800   37905800      6       3  150064       1.6689      0.04757
enh80595    6   37910500   37911500      3       2  150064       2.2885     0.011053
enh80598    6   37930400   37931400      6       3  150064       2.0502     0.020175
enh80601    6   37948300   37949300      2       1  150064       2.0655     0.019436
enh80605    6   37957900   37958900      6       4  150064       2.0193     0.021729
enh80608    6   38001700   38002700      2       1  150064       1.9596     0.025021
enh80611    6   38078100   38079100      2       1  150064       2.2633     0.011808
enh80629    6   38670800   38671800      2       1  150064       2.1185     0.017065
enh80630    6   38681200   38682200      5       3  150064        2.483    0.0065146
enh80633    6   39057600   39058600      1       1  150064       2.6187     0.004413
enh80666    6   40404800   40405800      4       2  150064       2.6792    0.0036901
enh80667    6   40407100   40408100      3       2  150064       2.3186     0.010208
enh80670    6   40510900   40511900      5       1  150064       2.2213     0.013165
enh80671    6   40551500   40552500      2       1  150064       2.1496     0.015795
enh80676    6   40771600   40772600      1       1  150064       2.4639     0.006871
enh80724    6   41545600   41546600      1       1  150064       2.0529      0.02004
enh80726    6   41570100   41571100      4       1  150064       1.8836     0.029812
enh80741    6   41692900   41693900      2       1  150064       1.7385     0.041063
enh80744    6   41723900   41724900      3       1  150064       2.0384     0.020757
enh80745    6   41735500   41736500      3       2  150064        1.721      0.04263
enh80748    6   41756200   41757200      1       1  150064       1.7191       0.0428
enh80751    6   41864000   41865000      3       1  150064       2.0017     0.022659
enh80758    6   41916400   41917400      2       1  150064       1.9267     0.027008
enh80818    6   42385200   42386200      2       1  150064       1.7414      0.04081
enh80820    6   42391200   42392200      1       1  150064       2.2511      0.01219
enh80832    6   42515500   42516500      1       1  150064       1.6976      0.04479
enh80844    6   42693400   42694400      1       1  150064        1.991      0.02324
enh80845    6   42695000   42696000      2       1  150064       1.8389     0.032965
enh80846    6   42710500   42711500      2       1  150064       1.9889     0.023356
enh80884    6   43081900   43082900      2       1  150064       2.1082     0.017508
enh80887    6   43111200   43112200      3       2  150064        3.013    0.0012933
enh80888    6   43137400   43138400      1       1  150064        2.825     0.002364
enh80889    6   43142700   43143700      1       1  150064       3.1477    0.0008228
enh80891    6   43152500   43153500      5       3  150064       4.0174   2.9422e-05
enh80892    6   43188800   43189800      6       2  150064        3.161   0.00078613
enh80893    6   43192800   43193800      3       1  150064       2.4713    0.0067312
enh80896    6   43238000   43239000      5       2  150064       2.9515    0.0015814
enh80897    6   43275400   43276400      2       1  150064       2.0229     0.021543
enh80898    6   43279100   43280100      4       1  150064       4.1676    1.539e-05
enh80899    6   43285400   43286400      1       1  150064       4.4633    4.035e-06
enh80900    6   43299300   43300300      3       2  150064       2.2044     0.013749
enh80901    6   43301900   43302900      1       1  150064       2.9475     0.001602
enh80902    6   43333900   43334900      3       2  150064       4.3591   6.5298e-06
enh80903    6   43338100   43339100      1       1  150064       4.7039    1.276e-06
enh80904    6   43339000   43340000      1       1  150064       2.9781      0.00145
enh80906    6   43349600   43350600      4       2  150064       2.5611     0.005217
enh80907    6   43352500   43353500      3       1  150064       3.9154   4.5121e-05
enh80908    6   43357900   43358900      4       2  150064       3.3843   0.00035677
enh80911    6   43365300   43366300      2       1  150064       3.7631   8.3895e-05
enh80912    6   43394200   43395200      6       4  150064       3.5148   0.00022005
enh80914    6   43421700   43422700      1       1  150064       1.8228      0.03417
enh80915    6   43444000   43445000      3       1  150064       3.3788   0.00036408
enh80916    6   43446200   43447200      2       1  150064       3.0809     0.001032
enh80917    6   43462400   43463400      3       1  150064       3.4462   0.00028429
enh80918    6   43474300   43475300      3       2  150064       2.6343    0.0042157
enh80919    6   43478100   43479100      2       1  150064       3.5429   0.00019785
enh80920    6   43482100   43483100      3       1  150064        3.689   0.00011257
enh80923    6   43545400   43546400      1       1  150064       3.5158    0.0002192
enh80927    6   43587300   43588300      1       1  150064       2.5837     0.004888
enh80928    6   43594700   43595700      1       1  150064       1.8726      0.03056
enh80941    6   43676900   43677900      2       1  150064       2.2436      0.01243
enh80944    6   43701600   43702600      3       1  150064       1.7538     0.039729
enh80945    6   43736700   43737700      1       1  150064       2.8277     0.002344
enh80965    6   44032100   44033100      1       1  150064       1.7555      0.03959
enh80970    6   44084200   44085200      3       2  150064       2.7404     0.003068
enh80971    6   44088300   44089300      4       2  150064       2.4642     0.006865
enh80974    6   44100900   44101900      5       2  150064       3.6863   0.00011377
enh80981    6   44159800   44160800      3       2  150064       2.4202    0.0077551
enh81007    6   44590100   44591100      4       2  150064       2.2557     0.012046
enh81011    6   44622800   44623800      5       3  150064       1.8438     0.032604
enh81016    6   44823200   44824200      6       3  150064       1.9673     0.024574
enh81022    6   44936800   44937800      3       2  150064       2.7489    0.0029894
enh81025    6   44969700   44970700      1       1  150064       2.6696     0.003797
enh81032    6   45123100   45124100      6       3  150064       1.7328     0.041567
enh81036    6   45277800   45278800      3       1  150064       1.9003     0.028695
enh81039    6   45296100   45297100      2       1  150064        2.421     0.007738
enh81041    6   45346500   45347500      2       1  150064       2.4551    0.0070428
enh81076    6   46086900   46087900      4       2  150064       1.7679     0.038538
enh81081    6   46185000   46186000      2       1  150064       2.8703    0.0020505
enh81082    6   46187900   46188900      2       1  150064       2.4349    0.0074469
enh81086    6   46816500   46817500      2       1  150064       1.9144     0.027782
enh81138    6   52020000   52021000      2       1  150064       2.1562     0.015536
enh81151    6   52198600   52199600      4       2  150064       1.8525     0.031979
enh81154    6   52216300   52217300      5       2  150064       1.9902     0.023286
enh81156    6   52229200   52230200      7       3  150064       1.8967     0.028935
enh81173    6   52432600   52433600      7       3  150064       1.9311     0.026736
enh81182    6   52527600   52528600      5       2  150064       2.0264     0.021363
enh81183    6   52530100   52531100      5       2  150064       2.2515     0.012178
enh81185    6   52536400   52537400      4       2  150064       2.3046     0.010595
enh81211    6   53107900   53108900      7       3  150064       1.9363     0.026413
enh81212    6   53129700   53130700      6       2  150064       1.6775     0.046723
enh81213    6   53147300   53148300      4       1  150064       2.6381    0.0041682
enh81216    6   53159300   53160300      4       2  150064       2.7243    0.0032223
enh81219    6   53176100   53177100      7       2  150064       1.6503     0.049441
enh81221    6   53191300   53192300      2       1  150064       2.0628     0.019565
enh81226    6   53210800   53211800      4       2  150064       1.7404     0.040897
enh81229    6   53225700   53226700      5       2  150064       2.5792    0.0049515
enh81231    6   53275100   53276100      1       1  150064       2.8782        0.002
enh81240    6   53330000   53331000      5       3  150064        1.981     0.023794
enh81261    6   54898800   54899800      6       4  150064       2.3904    0.0084151
enh81262    6   54911500   54912500      2       1  150064       2.9009    0.0018604
enh81266    6   56404200   56405200      4       1  150064       1.9895     0.023322
enh81267    6   56405000   56406000      2       1  150064       2.6956    0.0035127
enh81268    6   56458600   56459600      3       1  150064       2.8384    0.0022673
[truncated: 702,611 more chars]
