# Supplementary material for: Identifying enhancer properties associated with genetic risk for complex traits using regulome-wide association studies
Source: PLoS Comput Biol. 2022 Sep 7;18(9):e1010430. doi: 10.1371/journal.pcbi.1010430 (PMC9484640; doi:10.1371/journal.pcbi.1010430)
Supplement: S3 Table — Sample names are as described in the ROADMAP epigenomics project integrative analysis portal: https://egg2.wustl.edu/roadmap/web_portal/meta.html. (ZIP) [file pcbi.1010430.s010.zip › supplemental_table3/E021ipsc_sig_enhancers05.gcov.out]

GENE       CHR      START       STOP  NSNPS  NPARAM       N        ZSTAT            P
enh40403     1    1168300    1169300      2       1  150064       1.7908     0.036659
enh40404     1    1172400    1173400      1       1  150064       2.0969        0.018
enh40464     1    1841000    1842000      3       1  150064       2.0797     0.018775
enh40466     1    1851300    1852300      2       1  150064       1.8266     0.033877
enh40469     1    1891500    1892500      2       1  150064       2.9489    0.0015948
enh40472     1    1935200    1936200      2       1  150064       1.7207     0.042657
enh40479     1    2046800    2047800      5       2  150064       2.7022    0.0034441
enh40480     1    2057600    2058600      3       1  150064       2.0745     0.019015
enh40481     1    2062800    2063800      3       2  150064       3.1698   0.00076283
enh40482     1    2065200    2066200      5       2  150064       3.2658   0.00054572
enh40488     1    2126700    2127700      2       1  150064       2.5265    0.0057606
enh40492     1    2138600    2139600      3       2  150064       2.1379     0.016262
enh40494     1    2141900    2142900      5       2  150064       3.4848   0.00024625
enh40513     1    2214800    2215800      6       3  150064       1.7659     0.038702
enh40526     1    2378700    2379700      6       3  150064       2.4106    0.0079632
enh40527     1    2383800    2384800      7       2  150064       2.2774      0.01138
enh40528     1    2398300    2399300      5       2  150064       4.8259   6.9679e-07
enh40539     1    2564000    2565000      4       2  150064       3.2354   0.00060741
enh40546     1    3121400    3122400      2       1  150064       2.9335    0.0016759
enh40547     1    3134600    3135600      6       2  150064       1.9246      0.02714
enh40612     1    4193200    4194200      7       4  150064       2.5302    0.0056998
enh40613     1    4210100    4211100      5       2  150064       2.5498    0.0053892
enh40616     1    4507600    4508600      9       4  150064       3.0025    0.0013388
enh40639     1    5203000    5204000      2       1  150064       1.7346     0.041406
enh40640     1    5295100    5296100      4       2  150064       2.4662    0.0068271
enh40646     1    5515400    5516400      5       1  150064       1.7163     0.043054
enh40651     1    5742400    5743400      1       1  150064       1.6465      0.04983
enh40664     1    5896600    5897600      8       3  150064       2.0681     0.019316
enh40685     1    6260300    6261300      1       1  150064       1.7453      0.04047
enh40705     1    6447300    6448300      2       1  150064       1.7695     0.038403
enh40710     1    6519900    6520900      3       2  150064       1.7943     0.036383
enh40712     1    6525000    6526000      2       1  150064        2.451     0.007124
enh40713     1    6530600    6531600      2       1  150064       2.6864    0.0036111
enh40714     1    6531700    6532700      2       1  150064       2.2622     0.011844
enh40719     1    6551700    6552700      3       1  150064       1.9459     0.025835
enh40720     1    6554900    6555900      3       1  150064       2.1548      0.01559
enh40721     1    6566600    6567600      2       1  150064       2.1841     0.014478
enh40727     1    6659700    6660700      2       1  150064       3.0805    0.0010333
enh40729     1    6684200    6685200      2       1  150064       2.1264     0.016733
enh40733     1    6754200    6755200      2       1  150064       2.4308    0.0075337
enh40734     1    6755600    6756600      4       2  150064       3.1354   0.00085821
enh40735     1    6756000    6757000      3       2  150064       2.7038    0.0034278
enh40739     1    6846800    6847800      3       1  150064       1.7795     0.037581
enh40740     1    6847400    6848400      3       1  150064       1.7795     0.037581
enh40746     1    6869400    6870400      1       1  150064       1.7449       0.0405
enh40760     1    7044600    7045600      4       2  150064       2.5706     0.005076
enh40785     1    7542500    7543500      4       2  150064       1.9408     0.026143
enh40786     1    7561700    7562700      7       3  150064        2.144     0.016014
enh40845     1    8361800    8362800      2       1  150064       3.7709    8.133e-05
enh40849     1    8411500    8412500      1       1  150064       2.0981      0.01795
enh40850     1    8427300    8428300      1       1  150064       2.9348     0.001669
enh40852     1    8438800    8439800      1       1  150064       5.5166    1.728e-08
enh40855     1    8450800    8451800      3       2  150064       2.9505    0.0015861
enh40856     1    8456800    8457800      1       1  150064       1.6541      0.04905
enh40857     1    8468500    8469500      2       1  150064       4.9784   3.2059e-07
enh40864     1    8484800    8485800      2       1  150064       4.3574   6.5811e-06
enh40865     1    8490900    8491900      2       1  150064       4.9962   2.9234e-07
enh40866     1    8498100    8499100      1       1  150064        5.656    7.747e-09
enh40867     1    8500900    8501900      2       1  150064       4.5893   2.2235e-06
enh40868     1    8503800    8504800      1       1  150064       4.6085    2.028e-06
enh40870     1    8510200    8511200      3       2  150064        3.055    0.0011253
enh40871     1    8519000    8520000      2       1  150064       2.8733    0.0020313
enh40872     1    8524200    8525200      4       2  150064       2.1952     0.014075
enh40876     1    8576600    8577600      2       1  150064       2.4796     0.006576
enh40880     1    8612700    8613700      1       1  150064       3.1458    0.0008281
enh40881     1    8623300    8624300      3       2  150064       2.3761    0.0087482
enh40883     1    8638600    8639600      2       1  150064       2.6621    0.0038823
enh40885     1    8647000    8648000      3       2  150064       2.2438     0.012422
enh40886     1    8647600    8648600      3       1  150064       3.0085    0.0013126
enh40887     1    8649400    8650400      2       1  150064       2.5036    0.0061472
enh40888     1    8651300    8652300      2       1  150064        2.581    0.0049255
enh40889     1    8652600    8653600      1       1  150064       3.1064    0.0009468
enh40890     1    8658300    8659300      6       2  150064       2.9781    0.0014503
enh40891     1    8659500    8660500      1       1  150064       3.0959    0.0009812
enh40892     1    8664000    8665000      1       1  150064       2.0891      0.01835
enh40893     1    8686700    8687700      1       1  150064       2.9013     0.001858
enh40896     1    8690200    8691200      1       1  150064       3.1268    0.0008837
enh40897     1    8691000    8692000      1       1  150064        2.875      0.00202
enh40898     1    8691800    8692800      1       1  150064        2.875      0.00202
enh40899     1    8701200    8702200      2       1  150064       3.7904    7.521e-05
enh40900     1    8704000    8705000      1       1  150064       2.8288     0.002336
enh40901     1    8704800    8705800      1       1  150064       2.8444     0.002225
enh40903     1    8712500    8713500      2       1  150064       2.6253    0.0043289
enh40904     1    8721200    8722200      1       1  150064        3.686    0.0001139
enh40906     1    8725900    8726900      2       1  150064        2.806    0.0025081
enh40907     1    8728000    8729000      3       1  150064       1.7973     0.036148
enh40908     1    8730400    8731400      2       1  150064       2.3313     0.009868
enh40910     1    8740200    8741200      1       1  150064       2.2928      0.01093
enh40912     1    8744500    8745500      2       1  150064       2.1884     0.014321
enh40914     1    8749800    8750800      2       1  150064       2.0315     0.021104
enh40916     1    8757900    8758900      1       1  150064       2.7985     0.002567
enh40917     1    8758600    8759600      2       1  150064       2.7285     0.003181
enh40920     1    8767000    8768000      4       2  150064       2.4406    0.0073308
enh40921     1    8769700    8770700      3       2  150064        3.775   7.9989e-05
enh40922     1    8772100    8773100      1       1  150064       1.7195      0.04276
enh40929     1    8843600    8844600      2       1  150064       2.4847    0.0064836
enh40931     1    8849900    8850900      1       1  150064       1.9179      0.02756
enh40943     1    8968300    8969300      4       1  150064        2.198     0.013975
enh40944     1    8971200    8972200      4       2  150064       1.9044     0.028426
enh40969     1    9336600    9337600      8       2  150064       1.6507     0.049397
enh40978     1    9408400    9409400      7       4  150064       1.7342      0.04144
enh41027     1    9910600    9911600      3       2  150064       1.7286      0.04194
enh41051     1   10377600   10378600      7       3  150064       1.8793     0.030101
enh41054     1   10407800   10408800      4       1  150064       1.8267     0.033876
enh41096     1   10774400   10775400      1       1  150064       1.9622      0.02487
enh41118     1   10960900   10961900      3       1  150064       2.1209     0.016963
enh41141     1   11335400   11336400      1       1  150064       2.0523      0.02007
enh41159     1   11547200   11548200      4       2  150064       1.8073     0.035357
enh41178     1   11770900   11771900      3       2  150064       1.6929     0.045241
enh41192     1   11942900   11943900      2       1  150064       2.4724    0.0067108
enh41198     1   11998500   11999500      2       1  150064       1.9438      0.02596
enh41199     1   12003900   12004900      3       2  150064       1.9455     0.025858
enh41203     1   12125700   12126700      1       1  150064       2.6743     0.003744
enh41204     1   12128100   12129100      2       1  150064       2.6411    0.0041314
enh41205     1   12136200   12137200      1       1  150064       2.6343     0.004216
enh41206     1   12138000   12139000      3       2  150064       2.3256      0.01002
enh41266     1   14090500   14091500      1       1  150064       1.7987      0.03603
enh41271     1   14336800   14337800      5       2  150064       1.7541     0.039708
enh41273     1   14462300   14463300      4       2  150064       1.8362     0.033167
enh41305     1   15093900   15094900      1       1  150064       1.7877      0.03691
enh41310     1   15202200   15203200      3       2  150064       1.9802     0.023842
enh41340     1   15522700   15523700      5       1  150064       1.7537     0.039737
enh41350     1   15691000   15692000      2       1  150064       1.6764     0.046832
enh41398     1   16354100   16355100      4       2  150064       2.0436     0.020498
enh41426     1   16536900   16537900      3       1  150064       1.9829     0.023687
enh41428     1   16542000   16543000      5       2  150064       1.9718     0.024318
enh41431     1   16563800   16564800      1       1  150064       2.1876      0.01435
enh41432     1   16570400   16571400      1       1  150064        2.126      0.01675
enh41437     1   16703100   16704100      4       1  150064       1.9451     0.025883
enh41438     1   16711800   16712800      2       1  150064       1.7801     0.037533
enh41439     1   16718600   16719600      1       1  150064       1.8435      0.03263
enh41442     1   16817600   16818600      3       2  150064       2.5381    0.0055725
enh41453     1   17003000   17004000      2       1  150064       1.8029     0.035703
enh41454     1   17004100   17005100      2       1  150064       1.9853     0.023556
enh41475     1   17301300   17302300      3       1  150064       2.4395    0.0073542
enh41478     1   17310900   17311900      2       1  150064       2.5752    0.0050092
enh41483     1   17385600   17386600      2       1  150064        2.242     0.012479
enh41484     1   17386400   17387400      2       1  150064       3.0875    0.0010093
enh41497     1   17567300   17568300      2       1  150064       1.7169     0.043002
enh41517     1   17759800   17760800      2       1  150064       1.7503     0.040031
enh41559     1   18444500   18445500      5       2  150064       1.7422     0.040737
enh41563     1   18495600   18496600      4       2  150064       2.0822     0.018662
enh41564     1   18502500   18503500      4       2  150064       2.2093     0.013576
enh41568     1   18530800   18531800      1       1  150064       2.7016      0.00345
enh41569     1   18538100   18539100      2       1  150064       2.3649    0.0090169
enh41570     1   18556700   18557700      4       2  150064       1.6962     0.044927
enh41583     1   18626600   18627600      4       2  150064       2.5122    0.0059987
enh41585     1   18632800   18633800      4       2  150064       1.7967     0.036195
enh41590     1   18677600   18678600      5       2  150064       2.0723     0.019119
enh41596     1   18740000   18741000      2       1  150064       1.8235     0.034114
enh41600     1   18797000   18798000      6       2  150064       3.1444   0.00083214
enh41627     1   19263200   19264200      2       1  150064        1.845     0.032521
enh41646     1   19641400   19642400      3       2  150064       1.7859     0.037057
enh41684     1   19966600   19967600      1       1  150064       2.3371     0.009718
enh41705     1   20276100   20277100      2       1  150064       3.4913   0.00024037
enh41740     1   21114600   21115600      2       1  150064       2.4415    0.0073133
enh41741     1   21232800   21233800      2       1  150064       2.4483    0.0071758
enh41745     1   21339600   21340600      2       1  150064       2.6501    0.0040235
enh41746     1   21348600   21349600      1       1  150064       2.1326      0.01648
enh41748     1   21399600   21400600      2       1  150064       2.0127     0.022071
enh41749     1   21416000   21417000      3       1  150064       2.7094    0.0033702
enh41751     1   21448000   21449000      3       1  150064       2.8286    0.0023373
enh41811     1   21992500   21993500      9       4  150064       2.5437    0.0054841
enh41812     1   21999800   22000800      8       4  150064       1.6634      0.04812
enh41813     1   22032900   22033900      4       2  150064       2.2648     0.011762
enh41814     1   22090400   22091400      7       2  150064       1.7768     0.037799
enh41838     1   22350100   22351100      5       2  150064       2.2927     0.010933
enh41841     1   22369400   22370400      2       1  150064       2.5031    0.0061555
enh41843     1   22375100   22376100      2       1  150064       2.9652    0.0015122
enh41847     1   22398600   22399600      1       1  150064       3.3647    0.0003831
enh41848     1   22400700   22401700      4       2  150064       3.3868   0.00035356
enh41853     1   22448300   22449300      5       3  150064       2.9265    0.0017142
enh41854     1   22458300   22459300      5       3  150064       2.6627    0.0038753
enh41859     1   22560300   22561300      4       2  150064       1.8535     0.031908
enh41861     1   22576900   22577900      8       3  150064       1.6875     0.045753
enh41927     1   23438300   23439300      1       1  150064       2.0492      0.02022
enh41952     1   23888300   23889300      1       1  150064       2.2754      0.01144
enh41961     1   23938400   23939400      1       1  150064       2.0243      0.02147
enh41962     1   23939500   23940500      3       1  150064        2.028     0.021279
enh41993     1   24542500   24543500      1       1  150064       2.8719      0.00204
enh42006     1   24719900   24720900      2       1  150064       2.3716    0.0088561
enh42012     1   24807500   24808500      4       2  150064       2.0033     0.022575
enh42014     1   24833800   24834800      1       1  150064       2.5335     0.005646
enh42017     1   24867600   24868600      7       3  150064       2.6794    0.0036878
enh42058     1   25349000   25350000      3       2  150064        1.841     0.032813
enh42153     1   26524000   26525000      4       2  150064       1.9466     0.025794
enh42173     1   26700200   26701200      3       1  150064       1.7113     0.043515
enh42174     1   26701400   26702400      5       2  150064       1.7922     0.036551
enh42180     1   26746100   26747100      4       2  150064       1.8502      0.03214
enh42185     1   26845600   26846600      2       1  150064       2.8406    0.0022511
enh42189     1   27020400   27021400      2       1  150064       2.5533    0.0053346
enh42190     1   27025800   27026800      1       1  150064       2.6787     0.003695
enh42191     1   27027600   27028600      3       1  150064       2.5099    0.0060391
enh42193     1   27040200   27041200      1       1  150064        2.725     0.003215
enh42194     1   27041600   27042600      2       1  150064       1.8757     0.030351
enh42196     1   27048400   27049400      1       1  150064       2.7248     0.003217
enh42197     1   27050200   27051200      2       1  150064        2.294     0.010895
enh42198     1   27052600   27053600      2       1  150064       2.5861    0.0048537
enh42199     1   27070300   27071300      3       2  150064        1.957     0.025176
enh42201     1   27112600   27113600      1       1  150064       2.4696     0.006764
enh42211     1   27215000   27216000      1       1  150064       2.4794      0.00658
enh42213     1   27247200   27248200      2       1  150064       2.7103    0.0033606
enh42214     1   27298400   27299400      2       1  150064       2.1812     0.014585
enh42227     1   27364200   27365200      3       1  150064       1.7201     0.042705
enh42233     1   27396900   27397900      4       1  150064        1.756     0.039544
enh42234     1   27425600   27426600      1       1  150064         2.29      0.01101
enh42236     1   27445400   27446400      2       1  150064       1.7562     0.039525
enh42237     1   27448700   27449700      1       1  150064       2.1775      0.01472
enh42252     1   27667700   27668700      1       1  150064       2.8448     0.002222
enh42259     1   27693700   27694700      1       1  150064       1.8301      0.03362
enh42264     1   27726600   27727600      1       1  150064       1.7424      0.04072
enh42288     1   27899400   27900400      3       1  150064       1.7057      0.04403
enh42293     1   27923700   27924700      2       1  150064       1.6949     0.045048
enh42294     1   27932900   27933900      2       1  150064       1.9507     0.025546
enh42296     1   27947800   27948800      2       1  150064       1.6501     0.049462
enh42298     1   27950800   27951800      1       1  150064       1.7491      0.04014
enh42299     1   27955300   27956300      2       1  150064        1.664     0.048061
enh42300     1   27957400   27958400      7       3  150064       1.8081     0.035298
enh42301     1   27969800   27970800      1       1  150064       1.9646      0.02473
enh42316     1   28258400   28259400      4       2  150064        2.443    0.0072821
enh42323     1   28431300   28432300      2       1  150064       1.9801     0.023844
enh42327     1   28500000   28501000      2       1  150064       3.6693   0.00012161
enh42330     1   28523000   28524000      6       4  150064       1.7939     0.036417
enh42332     1   28574900   28575900      5       2  150064       1.6932      0.04521
enh42334     1   28588300   28589300      4       2  150064        2.115     0.017213
enh42339     1   28622900   28623900      3       2  150064       2.0438     0.020484
enh42340     1   28695200   28696200      2       1  150064       1.9333     0.026598
enh42342     1   28726000   28727000      4       1  150064       2.1669      0.01512
enh42343     1   28735300   28736300      3       1  150064       1.7768     0.037803
enh42344     1   28739000   28740000      4       1  150064       2.2293     0.012896
enh42345     1   28741400   28742400      3       1  150064       1.7752     0.037934
enh42347     1   28781800   28782800      2       1  150064       1.8159     0.034693
enh42349     1   28837500   28838500      4       2  150064       2.6766    0.0037186
enh42350     1   28839600   28840600      3       2  150064       1.8216     0.034261
enh42353     1   28848000   28849000      1       1  150064       2.8219     0.002387
enh42354     1   28916600   28917600      2       1  150064       2.8882    0.0019374
enh42356     1   28925200   28926200      4       2  150064       1.8943     0.029094
enh42357     1   28975100   28976100      6       3  150064       2.0779     0.018857
enh42358     1   28990200   28991200      5       2  150064       3.6148   0.00015029
enh42368     1   29133400   29134400      1       1  150064        1.947      0.02577
enh42369     1   29141600   29142600      4       2  150064       2.4808    0.0065552
enh42371     1   29210800   29211800      3       2  150064       2.8059    0.0025088
enh42372     1   29219700   29220700      6       2  150064       2.2925     0.010939
enh42374     1   29253000   29254000      2       1  150064       2.8159    0.0024324
enh42377     1   29279800   29280800      2       1  150064       2.9504    0.0015869
enh42378     1   29282000   29283000      1       1  150064       2.0212      0.02163
enh42382     1   29439500   29440500      3       1  150064       2.2939     0.010898
enh42383     1   29446600   29447600      3       1  150064       3.2265   0.00062646
enh42384     1   29451800   29452800      5       2  150064       2.8649    0.0020855
enh42385     1   29462600   29463600      5       3  150064       1.8254      0.03397
enh42391     1   29505400   29506400      2       1  150064       2.4541    0.0070626
enh42396     1   29555800   29556800      3       1  150064       2.0326     0.021045
enh42401     1   29575500   29576500      4       2  150064       2.1119     0.017348
enh42431     1   30416600   30417600      3       2  150064       4.1317   1.8003e-05
enh42432     1   30418500   30419500      4       2  150064       3.4587   0.00027143
enh42433     1   30426800   30427800      4       2  150064       4.2385   1.1251e-05
enh42434     1   30433300   30434300      7       3  150064       5.8882   1.9516e-09
enh42439     1   30475600   30476600      1       1  150064       3.8211    6.643e-05
enh42440     1   30478700   30479700      2       1  150064       3.8019   7.1798e-05
enh42441     1   30481100   30482100      6       1  150064       3.2864   0.00050735
enh42459     1   31158700   31159700      8       1  150064       1.8063      0.03544
enh42461     1   31180300   31181300     12       2  150064       1.6714     0.047325
enh42477     1   31282600   31283600      1       1  150064       1.7529      0.03981
enh42499     1   31382200   31383200      2       1  150064       1.7205     0.042675
enh42511     1   31594800   31595800      1       1  150064       2.3352     0.009767
enh42518     1   31688200   31689200     10       2  150064       2.9815    0.0014344
enh42519     1   31693500   31694500      4       1  150064       3.5873   0.00016706
enh42520     1   31696400   31697400      8       2  150064       3.4216   0.00031122
enh42521     1   31707000   31708000      4       1  150064       2.0923     0.018207
enh42523     1   31844600   31845600      3       2  150064        2.686    0.0036152
enh42524     1   31847000   31848000      2       1  150064       2.7671    0.0028278
enh42525     1   31849100   31850100      2       1  150064       2.5774    0.0049766
enh42526     1   31867100   31868100      3       1  150064       2.8137    0.0024489
enh42527     1   31887500   31888500      1       1  150064       2.5279     0.005737
enh42528     1   31888500   31889500      2       1  150064        2.709    0.0033745
enh42537     1   32029700   32030700      1       1  150064       2.3782     0.008699
enh42578     1   32398000   32399000      4       2  150064       1.8691     0.030805
enh42601     1   32592700   32593700      3       2  150064       1.6917     0.045349
enh42609     1   32704500   32705500      2       1  150064       1.6513     0.049341
enh42611     1   32707900   32708900      2       1  150064       1.8096     0.035178
enh42633     1   33101900   33102900      3       2  150064       1.7108     0.043555
enh42646     1   33232600   33233600      2       1  150064       2.3703    0.0088876
enh42652     1   33280600   33281600      3       1  150064       2.2349     0.012712
enh42681     1   33629700   33630700      1       1  150064       2.1434      0.01604
enh42690     1   33724000   33725000      3       2  150064       2.2615     0.011863
enh42691     1   33733600   33734600      1       1  150064       1.7148      0.04319
enh42693     1   33760600   33761600      3       2  150064       1.7552     0.039615
enh42694     1   33765900   33766900      3       2  150064       2.3437    0.0095463
enh42696     1   33805500   33806500      2       1  150064        2.015     0.021953
enh42710     1   33937100   33938100      2       1  150064       2.4899    0.0063881
enh42714     1   34177100   34178100      4       1  150064       2.0598     0.019707
enh42740     1   34653400   34654400      5       3  150064       1.9194     0.027469
enh42759     1   35318100   35319100      4       2  150064       1.8872     0.029566
enh42772     1   35673800   35674800      2       1  150064       2.6469    0.0040618
enh42773     1   35675700   35676700      4       1  150064       3.5153   0.00021964
enh42791     1   36087600   36088600      2       1  150064       3.1329   0.00086541
enh42793     1   36102700   36103700      1       1  150064       3.9314    4.222e-05
enh42795     1   36156300   36157300      3       1  150064       2.7357    0.0031125
enh42796     1   36164800   36165800      1       1  150064       3.5457    0.0001958
enh42797     1   36167300   36168300      4       1  150064         3.56   0.00018543
enh42798     1   36168100   36169100      2       1  150064       3.4384   0.00029262
enh42807     1   36553300   36554300      1       1  150064       3.1405    0.0008432
enh42808     1   36562500   36563500      2       1  150064       3.0303    0.0012214
enh42809     1   36565100   36566100      6       2  150064       2.3137     0.010343
enh42811     1   36584400   36585400      2       1  150064       1.8279     0.033785
enh42812     1   36599700   36600700      2       1  150064       3.6763   0.00011831
enh42813     1   36616300   36617300      4       2  150064       4.9148   4.4438e-07
enh42815     1   36625300   36626300      2       1  150064       2.3209     0.010145
enh42816     1   36627200   36628200      4       2  150064        4.552   2.6572e-06
enh42820     1   36652900   36653900      3       1  150064       2.6234    0.0043531
enh42821     1   36653400   36654400      4       2  150064       2.5472    0.0054291
enh42850     1   37196000   37197000      4       2  150064       2.4358    0.0074287
enh42871     1   37521400   37522400      5       1  150064       1.7319     0.041642
enh42912     1   38395600   38396600      3       1  150064       2.8765    0.0020106
enh42913     1   38411400   38412400      6       4  150064       2.4327    0.0074928
enh42914     1   38415200   38416200      3       2  150064       1.8158       0.0347
enh42916     1   38433500   38434500      2       1  150064       1.9205       0.0274
enh42949     1   38735600   38736600      3       1  150064       2.6958    0.0035106
enh42950     1   38738700   38739700      7       2  150064       2.0244     0.021464
enh42952     1   38757300   38758300      4       2  150064       2.2237     0.013085
enh42954     1   38802800   38803800      3       1  150064       2.7163    0.0033006
enh42958     1   38836300   38837300      2       1  150064       2.1975     0.013992
enh42960     1   38858400   38859400      6       3  150064        2.479    0.0065875
enh42962     1   38897600   38898600      2       1  150064       2.1803     0.014617
enh42966     1   38940600   38941600      1       1  150064       2.5656      0.00515
enh42967     1   38941200   38942200      1       1  150064       2.6954     0.003515
enh42976     1   39206600   39207600      2       1  150064       1.7498     0.040076
enh42988     1   39406900   39407900      2       1  150064       1.6718     0.047283
enh42990     1   39439000   39440000      7       4  150064        3.071    0.0010669
enh42999     1   39568300   39569300      1       1  150064        1.984      0.02363
enh43005     1   39601600   39602600      2       1  150064       1.8929     0.029185
enh43027     1   39670700   39671700      2       1  150064       2.1405     0.016156
enh43048     1   39974500   39975500      4       2  150064       2.3427    0.0095713
enh43050     1   40049000   40050000      6       3  150064       2.1857      0.01442
enh43076     1   40848400   40849400      3       2  150064       2.0998     0.017875
enh43087     1   41155800   41156800      3       2  150064       2.3236     0.010073
enh43090     1   41170300   41171300      2       1  150064        2.747     0.003007
enh43093     1   41197200   41198200      3       1  150064       1.9081     0.028186
enh43100     1   41270800   41271800      7       2  150064       1.9479     0.025714
enh43114     1   41447100   41448100      2       1  150064       2.1477     0.015868
enh43127     1   41834900   41835900      7       3  150064       4.6036   2.0767e-06
enh43128     1   41836900   41837900      2       1  150064       2.6367    0.0041863
enh43129     1   41853400   41854400      3       1  150064       2.0269     0.021335
enh43131     1   41859600   41860600      1       1  150064       2.1128      0.01731
enh43135     1   41873500   41874500      3       2  150064       2.5225     0.005826
enh43136     1   41878100   41879100      7       2  150064       1.8742     0.030451
enh43137     1   41889000   41890000      3       1  150064       2.1375      0.01628
enh43139     1   41901300   41902300      5       3  150064       1.8623     0.031282
enh43142     1   41950700   41951700      4       2  150064       3.2566   0.00056377
enh43143     1   41960600   41961600      4       2  150064       3.2234    0.0006334
enh43145     1   41981100   41982100      1       1  150064       1.7727      0.03814
enh43159     1   42317200   42318200      2       1  150064       1.8417     0.032759
enh43212     1   43415100   43416100      7       2  150064       1.9365     0.026402
enh43213     1   43420200   43421200      1       1  150064       2.0866      0.01846
enh43214     1   43427300   43428300      5       2  150064       2.5332    0.0056514
enh43215     1   43432500   43433500      7       3  150064       2.1356     0.016354
enh43231     1   43739600   43740600      2       1  150064        2.174     0.014854
enh43232     1   43750100   43751100      2       1  150064       2.9997    0.0013512
enh43234     1   43761200   43762200      1       1  150064       2.8936     0.001904
enh43238     1   43811800   43812800      1       1  150064       3.5242    0.0002124
enh43239     1   43815600   43816600      1       1  150064       3.5706    0.0001781
enh43240     1   43826300   43827300      2       1  150064       3.7172   0.00010072
enh43241     1   43831100   43832100      3       2  150064       1.9251     0.027108
enh43242     1   43834400   43835400      1       1  150064       3.6162    0.0001495
enh43244     1   43887800   43888800      1       1  150064       3.5791    0.0001724
enh43246     1   43920000   43921000      3       2  150064       4.1734   1.5006e-05
enh43248     1   43938100   43939100      1       1  150064       3.0047     0.001329
enh43249     1   43941000   43942000      3       1  150064       3.6843   0.00011465
enh43254     1   43998700   43999700      3       2  150064       2.5678    0.0051167
enh43258     1   44012900   44013900      5       3  150064       3.4661   0.00026406
enh43260     1   44019600   44020600      2       1  150064       3.1776   0.00074247
enh43261     1   44023800   44024800      1       1  150064       3.1078    0.0009423
enh43263     1   44031200   44032200      4       2  150064         3.44   0.00029085
enh43264     1   44040500   44041500      2       1  150064       3.2223   0.00063573
enh43266     1   44125500   44126500      3       1  150064        4.276   9.5139e-06
enh43267     1   44171200   44172200      2       1  150064       2.8891     0.001932
enh43268     1   44230800   44231800      3       1  150064       2.7625    0.0028682
enh43269     1   44236000   44237000      2       1  150064       2.3257     0.010018
enh43270     1   44248800   44249800      3       2  150064       3.7981   7.2899e-05
enh43277     1   44315000   44316000      2       1  150064       4.0137   2.9891e-05
enh43279     1   44346900   44347900      4       2  150064       3.7759   7.9701e-05
enh43280     1   44350500   44351500      3       2  150064       3.2264   0.00062671
enh43281     1   44353000   44354000      5       3  150064        3.625   0.00014448
enh43282     1   44353900   44354900      1       1  150064       3.9128    4.562e-05
enh43283     1   44378800   44379800      5       2  150064       2.1326     0.016479
enh43285     1   44395600   44396600      4       2  150064       2.1073     0.017547
enh43286     1   44400400   44401400      4       2  150064       2.6634    0.0038677
enh43287     1   44402400   44403400      4       2  150064        2.011      0.02216
enh43289     1   44411000   44412000      2       1  150064       2.5119    0.0060045
enh43290     1   44413600   44414600      5       3  150064       3.3699   0.00037591
enh43292     1   44439100   44440100      2       1  150064       1.9816     0.023762
enh43293     1   44446000   44447000      4       2  150064       1.9799      0.02386
enh43294     1   44456100   44457100      1       1  150064       2.0898      0.01832
enh43295     1   44458000   44459000      1       1  150064       2.9213     0.001743
enh43296     1   44460300   44461300      3       1  150064       2.1489     0.015823
enh43306     1   44554800   44555800      5       2  150064       1.7225     0.042493
enh43309     1   44704900   44705900      2       1  150064       2.2454      0.01237
enh43326     1   44821000   44822000      2       1  150064       1.9614     0.024916
enh43453     1   46985700   46986700      3       1  150064       2.1668     0.015125
enh43455     1   47024000   47025000      2       1  150064       1.6889     0.045622
enh43457     1   47040900   47041900      1       1  150064       1.7918      0.03658
enh43504     1   48276000   48277000      1       1  150064        2.217      0.01331
enh43506     1   48308100   48309100      4       2  150064       2.3655    0.0090039
enh43507     1   48319800   48320800      3       2  150064       2.7389    0.0030825
enh43508     1   48353100   48354100      3       2  150064         1.69      0.04551
enh43550     1   50594200   50595200      1       1  150064       2.4948     0.006302
enh43566     1   51133600   51134600      1       1  150064        2.012      0.02211
enh43570     1   51168600   51169600      4       2  150064       1.8434     0.032638
enh43669     1   53758200   53759200      1       1  150064       1.8966      0.02894
enh43670     1   53760300   53761300      4       2  150064       3.3613   0.00038792
enh43679     1   53836200   53837200      4       2  150064       2.4082     0.008016
enh43680     1   53841900   53842900      2       1  150064       2.5886    0.0048185
enh43681     1   53854400   53855400      1       1  150064       3.0503     0.001143
enh43682     1   53859000   53860000      3       1  150064       2.3284    0.0099444
enh43688     1   53900700   53901700      7       2  150064        1.763     0.038952
enh43689     1   53907300   53908300      3       1  150064       2.0502     0.020172
enh43720     1   54447400   54448400      1       1  150064       2.3782     0.008699
enh43721     1   54448200   54449200      2       1  150064       2.3025     0.010653
enh43730     1   54687600   54688600      3       2  150064        2.643     0.004109
enh43731     1   54689200   54690200      6       2  150064       2.4008    0.0081794
enh43733     1   54694800   54695800      1       1  150064       2.0633      0.01954
enh43769     1   54815700   54816700      1       1  150064       1.7965      0.03621
enh43775     1   54838100   54839100      4       1  150064       1.9836     0.023648
enh43776     1   54841200   54842200      3       1  150064       1.8758     0.030339
enh43778     1   54846800   54847800      2       1  150064       2.0968     0.018008
enh43779     1   54850300   54851300      1       1  150064       2.1615      0.01533
enh43845     1   56184200   56185200      1       1  150064       1.9724      0.02428
enh43893     1   57286200   57287200      6       2  150064       2.0605     0.019677
enh43932     1   58019000   58020000      3       1  150064       1.7785     0.037662
enh43962     1   58554000   58555000      1       1  150064       1.8097      0.03517
enh43964     1   58563600   58564600      4       2  150064       1.8758     0.030344
enh43972     1   58810900   58811900      7       3  150064       1.6772     0.046747
enh43989     1   59165700   59166700      2       1  150064       2.3789    0.0086815
enh44022     1   59622200   59623200      8       2  150064       1.8643     0.031141
enh44023     1   59649700   59650700      2       1  150064       1.6503     0.049441
enh44059     1   61039300   61040300      1       1  150064       3.0103     0.001305
enh44061     1   61171900   61172900      6       3  150064       1.9575     0.025142
enh44066     1   61340400   61341400      3       2  150064        1.782     0.037372
enh44072     1   61377300   61378300      4       2  150064        1.968     0.024537
enh44078     1   61459600   61460600      3       2  150064        2.195     0.014082
enh44094     1   61696000   61697000      3       1  150064       1.8764     0.030301
enh44116     1   61978300   61979300      2       1  150064       2.3353    0.0097627
enh44133     1   62506300   62507300      5       1  150064       1.8997     0.028739
enh44156     1   62866400   62867400      2       1  150064       1.6873     0.045778
enh44177     1   63476200   63477200      5       1  150064        3.502   0.00023091
enh44240     1   64342500   64343500      2       1  150064       1.6885     0.045658
enh44260     1   64504100   64505100      1       1  150064       2.6022     0.004631
enh44289     1   64947700   64948700      1       1  150064       1.7013      0.04444
enh44292     1   64954800   64955800      2       1  150064       1.6481     0.049669
enh44293     1   64961600   64962600      2       1  150064       2.0564      0.01987
enh44295     1   64974000   64975000      5       3  150064       1.9194     0.027469
enh44330     1   65359400   65360400      3       1  150064       2.8452    0.0022195
enh44335     1   65382900   65383900      3       1  150064       3.4743   0.00025612
enh44336     1   65391900   65392900      4       2  150064       2.7526     0.002956
enh44338     1   65398700   65399700      4       2  150064       2.4436    0.0072702
enh44341     1   65421700   65422700      2       1  150064       2.4354    0.0074375
enh44342     1   65427800   65428800      5       2  150064       2.9459    0.0016099
enh44350     1   65619400   65620400      4       2  150064       2.1894     0.014283
enh44354     1   65633000   65634000      1       1  150064       2.3522     0.009332
enh44357     1   65640700   65641700      3       1  150064       1.9237     0.027198
enh44358     1   65641800   65642800      3       2  150064       2.0039     0.022542
enh44360     1   65644000   65645000      1       1  150064       2.0028       0.0226
enh44378     1   65932800   65933800      8       3  150064       1.8564     0.031702
enh44380     1   66082600   66083600      4       2  150064       1.9685     0.024505
enh44381     1   66277500   66278500      2       1  150064       2.2327     0.012785
enh44383     1   66730200   66731200      4       2  150064        2.127     0.016712
enh44384     1   66737000   66738000      4       2  150064       1.8972       0.0289
enh44397     1   66889800   66890800      3       1  150064       2.6342    0.0042171
enh44417     1   67802000   67803000      4       1  150064        1.806      0.03546
enh44424     1   67858400   67859400      3       2  150064       2.1952     0.014076
enh44425     1   67865000   67866000      3       1  150064       2.1493     0.015804
enh44448     1   68214500   68215500      3       1  150064       2.0568      0.01985
enh44452     1   68257600   68258600      4       2  150064       3.7431   9.0892e-05
enh44453     1   68259000   68260000      2       1  150064       2.8362    0.0022828
enh44454     1   68259400   68260400      2       1  150064        3.677   0.00011798
enh44455     1   68269100   68270100      3       2  150064       2.5673    0.0051245
enh44456     1   68270000   68271000      2       1  150064       2.3914    0.0083922
enh44457     1   68284400   68285400      1       1  150064       1.8032      0.03568
enh44460     1   68305300   68306300      2       1  150064       2.2469     0.012322
enh44461     1   68310400   68311400      5       2  150064       3.9931   3.2613e-05
enh44462     1   68354100   68355100      5       2  150064       2.2074     0.013644
enh44463     1   68358200   68359200      6       2  150064       3.1198   0.00090472
enh44464     1   68373000   68374000      2       1  150064       2.7823    0.0026984
enh44470     1   68930500   68931500      3       2  150064       2.8274    0.0023467
enh44474     1   69442000   69443000      1       1  150064       2.4153     0.007861
enh44476     1   69594900   69595900      6       3  150064       1.9688     0.024487
enh44513     1   72385400   72386400      1       1  150064       1.7049      0.04411
enh44515     1   72488300   72489300      4       2  150064       1.9547      0.02531
enh44517     1   72837000   72838000      3       1  150064       1.7706     0.038316
enh44522     1   73313000   73314000      1       1  150064       5.1167    1.555e-07
enh44524     1   73445600   73446600      5       2  150064         4.86   5.8701e-07
enh44528     1   73531000   73532000      3       1  150064       4.6115   1.9991e-06
enh44529     1   73776200   73777200      4       1  150064       5.4109   3.1353e-08
enh44530     1   74059100   74060100      2       1  150064       2.2666     0.011706
enh44536     1   74857600   74858600      2       1  150064       1.8855      0.02968
enh44550     1   75540000   75541000      3       1  150064        1.856     0.031726
enh44580     1   76619800   76620800      2       1  150064       1.6795     0.046531
enh44603     1   76976600   76977600      4       2  150064       1.6841     0.046078
enh44616     1   77484300   77485300      4       1  150064       2.1716     0.014942
enh44635     1   78620500   78621500      4       2  150064       1.9912     0.023232
enh44645     1   79949200   79950200      3       1  150064       2.7945    0.0025993
enh44646     1   79950200   79951200      3       1  150064       2.6975    0.0034927
enh44648     1   80053700   80054700      4       2  150064       2.2823     0.011236
enh44651     1   80531400   80532400      4       1  150064       2.8279    0.0023427
enh44673     1   81771800   81772800      2       1  150064       1.9942     0.023065
enh44674     1   81773600   81774600      7       2  150064       1.6707     0.047386
enh44675     1   81776000   81777000      2       1  150064       1.8383      0.03301
enh44676     1   81777400   81778400      2       1  150064       1.7118     0.043466
enh44677     1   81778700   81779700      4       2  150064       1.7432     0.040649
enh44678     1   81782600   81783600      2       1  150064       2.1718     0.014935
enh44681     1   81814000   81815000      2       1  150064       2.3452    0.0095088
enh44682     1   81815800   81816800      8       3  150064       1.9541     0.025343
enh44707     1   82125600   82126600      5       2  150064        1.654     0.049062
enh44708     1   82128900   82129900      5       2  150064       1.7001     0.044556
enh44711     1   82146600   82147600      4       2  150064       1.8182     0.034516
enh44713     1   82164900   82165900      4       2  150064       2.3166     0.010264
enh44714     1   82169100   82170100      4       2  150064       1.9234     0.027213
enh44767     1   84039400   84040400      5       2  150064       2.0333     0.021014
enh44774     1   84252900   84253900      4       2  150064       4.0076   3.0667e-05
enh44779     1   84639400   84640400      1       1  150064        1.923      0.02724
enh44811     1   85439200   85440200      6       2  150064       2.1373     0.016288
enh44834     1   85809000   85810000      5       3  150064         1.97     0.024421
enh44836     1   85858900   85859900      4       2  150064       2.2706     0.011584
enh44862     1   86533600   86534600      2       1  150064       1.6626     0.048198
enh44895     1   87811500   87812500      3       1  150064       1.7206     0.042657
enh44897     1   87817000   87818000      7       2  150064       1.9535      0.02538
enh44900     1   87902200   87903200      4       1  150064       1.6801     0.046465
enh44901     1   87929400   87930400      4       2  150064       2.0591     0.019742
enh44921     1   88712400   88713400      4       2  150064       1.8688     0.030828
enh44924     1   88869800   88870800      3       2  150064       1.9904     0.023273
enh44940     1   89777100   89778100      2       1  150064       2.6612    0.0038928
enh44942     1   89829400   89830400      3       2  150064       1.8499     0.032165
enh44953     1   90174400   90175400      1       1  150064       2.0233      0.02152
enh44954     1   90267600   90268600      5       2  150064        1.902     0.028582
enh44955     1   90273700   90274700      1       1  150064       2.1419       0.0161
enh44960     1   90307700   90308700      3       2  150064       2.4101    0.0079752
enh44995     1   91227000   91228000      4       1  150064       1.9836     0.023653
enh44998     1   91389100   91390100      3       1  150064       2.3581    0.0091846
enh44999     1   91390100   91391100      1       1  150064       2.5134     0.005979
enh45001     1   91422800   91423800      2       1  150064       1.9565     0.025204
enh45002     1   91423800   91424800      3       2  150064       2.4278    0.0075955
enh45004     1   91439600   91440600      1       1  150064       2.1706      0.01498
enh45009     1   91485100   91486100      6       2  150064        1.881     0.029987
enh45023     1   91965200   91966200      3       2  150064       2.3068     0.010532
enh45032     1   92102800   92103800      3       2  150064       3.1803   0.00073554
enh45043     1   92244200   92245200      5       2  150064        1.937     0.026371
enh45044     1   92247700   92248700      6       2  150064       2.1067     0.017574
enh45057     1   93175000   93176000      2       1  150064       1.7949     0.036338
enh45061     1   93395200   93396200      1       1  150064       1.6959      0.04495
enh45062     1   93415900   93416900      3       1  150064       1.8399     0.032888
enh45065     1   93437800   93438800      1       1  150064       1.6825      0.04624
enh45182     1   95329900   95330900      5       3  150064       2.6659    0.0038386
enh45184     1   95349300   95350300      3       2  150064       2.2582     0.011965
enh45201     1   95552300   95553300      3       1  150064       2.2242     0.013066
enh45203     1   95773800   95774800      5       2  150064       2.7526    0.0029562
enh45204     1   95830000   95831000      4       1  150064        1.998     0.022857
enh45206     1   95902200   95903200      3       1  150064       4.2645   1.0016e-05
enh45207     1   95903500   95904500      2       1  150064       3.5028   0.00023018
enh45218     1   96927600   96928600      5       3  150064       1.7126     0.043395
enh45221     1   96952900   96953900      2       1  150064       2.3162     0.010272
enh45231     1   97063200   97064200      1       1  150064       2.7308     0.003159
enh45232     1   97180700   97181700      3       1  150064       2.0798     0.018773
enh45233     1   97185900   97186900      2       1  150064       1.7221     0.042524
enh45234     1   97188800   97189800      4       2  150064       3.5504   0.00019229
enh45240     1   98046600   98047600      6       2  150064       3.8927   4.9571e-05
enh45241     1   98206300   98207300      2       1  150064        3.546   0.00019555
enh45243     1   98552300   98553300      2       1  150064       6.4431   5.8531e-11
enh45244     1   98670900   98671900      3       1  150064       3.6776   0.00011772
enh45245     1   98718500   98719500      2       1  150064       3.6806   0.00011636
enh45265     1   99793600   99794600      2       1  150064       1.6996     0.044607
enh45304     1  101285400  101286400      2       1  150064       2.8123    0.0024597
enh45327     1  102370800  102371800      3       2  150064       3.2117   0.00065982
enh45328     1  102372600  102373600      2       1  150064       1.7384     0.041066
enh45333     1  103241300  103242300      2       1  150064       2.3777    0.0087116
enh45335     1  103349600  103350600      6       2  150064       3.7947   7.3911e-05
enh45343     1  104626700  104627700      5       1  150064       2.4185    0.0077916
enh45344     1  104634700  104635700      3       1  150064       2.7163    0.0033004
enh45357     1  107466700  107467700      1       1  150064       2.0703      0.01921
enh45382     1  108348000  108349000      5       2  150064       1.9714     0.024341
enh45383     1  108364200  108365200      5       2  150064       2.3515    0.0093494
enh45395     1  108492600  108493600      4       2  150064       2.1863     0.014395
enh45399     1  108740100  108741100      6       2  150064       2.6406    0.0041376
enh45464     1  110178600  110179600      4       2  150064        2.074     0.019042
enh45490     1  110576200  110577200      1       1  150064       2.1318      0.01651
enh45500     1  110758800  110759800      6       1  150064       2.2705     0.011587
enh45506     1  110855000  110856000      4       2  150064       2.4224    0.0077084
enh45516     1  111019700  111020700      1       1  150064       2.4479     0.007185
enh45525     1  111295200  111296200      4       2  150064       2.0582     0.019784
enh45533     1  111756800  111757800      1       1  150064       2.2649      0.01176
enh45551     1  112135100  112136100      3       2  150064        2.308     0.010501
enh45570     1  112431200  112432200      3       1  150064       1.9319     0.026687
enh45573     1  112447000  112448000      3       1  150064       2.1347     0.016393
enh45574     1  112479700  112480700      5       2  150064       2.2903     0.011001
enh45575     1  112490900  112491900      4       2  150064       1.7928     0.036501
enh45576     1  112506500  112507500      4       2  150064       2.1583     0.015451
enh45578     1  112548800  112549800      5       3  150064       1.6967     0.044881
enh45580     1  112635200  112636200      1       1  150064       1.8622      0.03129
enh45582     1  112850800  112851800      1       1  150064       2.0476       0.0203
enh45588     1  112937000  112938000      3       1  150064       1.8623     0.031277
enh45589     1  112943800  112944800      1       1  150064       2.3813     0.008625
enh45590     1  112945900  112946900      1       1  150064       2.4292     0.007567
enh45592     1  113007000  113008000      1       1  150064       2.0222      0.02158
enh45598     1  113163500  113164500      3       1  150064       3.0998   0.00096841
enh45599     1  113214900  113215900      3       1  150064        3.867   5.5095e-05
enh45600     1  113240600  113241600      3       1  150064       3.6779   0.00011757
enh45601     1  113244100  113245100      2       1  150064       2.6048    0.0045965
enh45613     1  113368700  113369700      1       1  150064       1.7095      0.04368
enh45646     1  113672000  113673000      1       1  150064       2.0278      0.02129
enh45647     1  113683100  113684100      1       1  150064       1.6575      0.04871
enh45649     1  113689900  113690900      4       1  150064       1.9368     0.026387
enh45650     1  113691400  113692400      3       1  150064       1.8882     0.029502
enh45654     1  113742400  113743400      1       1  150064       2.0602      0.01969
enh45658     1  113765800  113766800      4       2  150064       1.7006     0.044507
enh45661     1  113818600  113819600      4       2  150064       1.8485     0.032267
enh45681     1  114525100  114526100      5       2  150064       2.0044     0.022515
enh45701     1  114688400  114689400      5       3  150064       2.2018     0.013839
enh45703     1  114690600  114691600      9       3  150064       1.9327     0.026636
enh45704     1  114691400  114692400      5       2  150064       1.8824     0.029893
enh45707     1  114828800  114829800      1       1  150064       2.0274      0.02131
enh45715     1  115020400  115021400      2       1  150064       2.1436     0.016031
enh45717     1  115259400  115260400      2       1  150064       1.9462     0.025816
enh45718     1  115294300  115295300      1       1  150064       3.3803     0.000362
enh45719     1  115297200  115298200      2       1  150064       2.4906     0.006377
enh45723     1  115374400  115375400      2       1  150064       2.9016    0.0018562
enh45726     1  115444100  115445100      4       2  150064       2.7194      0.00327
enh45728     1  115625600  115626600      9       4  150064        2.741    0.0030622
enh45729     1  115627500  115628500      3       2  150064         3.46   0.00027013
enh45730     1  115632800  115633800      5       2  150064       1.8358     0.033193
enh45731     1  115642000  115643000      2       1  150064       3.1607   0.00078698
enh45732     1  115654800  115655800      7       3  150064       3.3873   0.00035286
enh45733     1  115655300  115656300      7       4  150064       3.7919   7.4742e-05
enh45734     1  115762200  115763200      6       3  150064       2.7503    0.0029766
enh45735     1  115763600  115764600      4       2  150064       3.0574    0.0011164
enh45736     1  115832200  115833200      2       1  150064       1.9248     0.027124
enh45747     1  116172800  116173800      2       1  150064       2.1278     0.016678
enh45748     1  116174800  116175800      4       1  150064       2.1069     0.017564
enh45749     1  116189100  116190100      2       1  150064       1.9397     0.026207
enh45764     1  116339500  116340500      2       1  150064       2.1443     0.016003
enh45798     1  117195000  117196000      1       1  150064        2.002      0.02264
enh45806     1  117367500  117368500      2       1  150064       3.8933   4.9437e-05
enh45833     1  117689300  117690300      7       1  150064        1.791     0.036649
enh45835     1  117705100  117706100      2       1  150064       1.6579     0.048671
enh45837     1  117714400  117715400      4       2  150064       2.8175    0.0024202
enh45838     1  117717200  117718200      3       1  150064       2.2797     0.011312
enh45865     1  118616600  118617600      3       2  150064       1.9325     0.026649
enh45871     1  118752000  118753000      6       2  150064       2.2722     0.011538
enh45895     1  119845800  119846800      1       1  150064       1.9403      0.02617
enh45983     1  145436600  145437600      1       1  150064       1.7244      0.04232
enh45996     1  145588100  145589100      3       1  150064       1.9471     0.025762
enh45998     1  145609200  145610200      1       1  150064       1.8132       0.0349
enh46001     1  145726700  145727700      2       1  150064       2.2974     0.010797
enh46003     1  146640000  146641000      1       1  150064       2.1682      0.01507
enh46004     1  146641500  146642500      6       2  150064       2.3072     0.010523
enh46005     1  146645000  146646000      5       1  150064       2.1289     0.016633
enh46007     1  146713400  146714400      2       1  150064       2.5153    0.0059462
enh46008     1  146716500  146717500      5       2  150064       2.2623     0.011838
enh46009     1  146718700  146719700      5       3  150064       1.7537     0.039744
enh46014     1  146977000  146978000      3       1  150064       3.0802    0.0010345
enh46015     1  146981600  146982600      2       1  150064       2.4945    0.0063075
enh46030     1  147252800  147253800      1       1  150064       2.1717      0.01494
enh46054     1  149887400  149888400      1       1  150064       1.7468      0.04034
enh46066     1  150036800  150037800      1       1  150064       5.5334     1.57e-08
enh46069     1  150124000  150125000      2       1  150064        4.783   8.6332e-07
enh46070     1  150134300  150135300      3       2  150064        5.304   5.6645e-08
enh46072     1  150209000  150210000      2       1  150064       1.9992     0.022793
enh46075     1  150241800  150242800      3       1  150064       4.9797   3.1842e-07
enh46077     1  150245300  150246300      2       1  150064       4.3458   6.9391e-06
enh46079     1  150274600  150275600      2       1  150064       4.1693    1.528e-05
enh46080     1  150294800  150295800      5       2  150064       5.3544   4.2929e-08
enh46082     1  150377800  150378800      3       2  150064       1.8845     0.029749
enh46083     1  150378600  150379600      7       2  150064       2.9725     0.001477
enh46088     1  150506200  150507200      4       2  150064       3.8042   7.1137e-05
enh46090     1  150510300  150511300      5       2  150064       3.3805   0.00036178
enh46095     1  150538900  150539900      4       2  150064       2.1237     0.016849
enh46111     1  150779500  150780500      1       1  150064       2.3252      0.01003
enh46112     1  150846800  150847800      3       2  150064       2.4318    0.0075119
enh46115     1  150951400  150952400      3       1  150064       2.2704     0.011591
enh46117     1  150954400  150955400      3       2  150064       1.7477     0.040255
enh46118     1  150967900  150968900      3       2  150064       3.7924     7.46e-05
enh46123     1  151021000  151022000      1       1  150064       3.8789    5.247e-05
enh46130     1  151115900  151116900      5       3  150064       2.9243    0.0017263
enh46143     1  151344000  151345000      2       1  150064       1.6452     0.049965
enh46146     1  151417000  151418000      2       1  150064        2.118     0.017088
enh46147     1  151429000  151430000      4       2  150064       2.1558     0.015551
enh46163     1  151675200  151676200      2       1  150064       1.7804     0.037503
enh46216     1  153583900  153584900      2       1  150064       2.4537    0.0070704
enh46235     1  153775800  153776800      1       1  150064       3.5823    0.0001703
enh46236     1  153836300  153837300      2       1  150064       3.3166   0.00045566
enh46237     1  153845600  153846600      4       2  150064       2.2599     0.011915
enh46238     1  153853100  153854100      3       2  150064       3.1039   0.00095481
enh46240     1  153892100  153893100      2       1  150064       2.2218     0.013148
enh46241     1  153896200  153897200      4       1  150064       2.2299     0.012878
enh46242     1  153917000  153918000      3       2  150064        2.213     0.013448
enh46243     1  153919200  153920200      1       1  150064       2.1821      0.01455
enh46245     1  153931400  153932400      5       3  150064       2.2696     0.011615
enh46246     1  153938300  153939300      3       2  150064       2.5737    0.0050309
enh46247     1  153940900  153941900      1       1  150064       2.3237      0.01007
enh46252     1  154127000  154128000      4       2  150064       1.9295     0.026836
enh46253     1  154150900  154151900      1       1  150064       2.3861     0.008513
enh46256     1  154245800  154246800      1       1  150064       2.0864      0.01847
enh46264     1  154394900  154395900      6       2  150064       2.1994     0.013925
enh46265     1  154395800  154396800      4       2  150064       2.1786      0.01468
enh46267     1  154414300  154415300      1       1  150064       1.7906      0.03668
enh46271     1  154528200  154529200      1       1  150064       2.2665      0.01171
enh46280     1  154589400  154590400      5       2  150064       1.7809     0.037463
enh46294     1  154780300  154781300      2       1  150064       1.6878     0.045724
enh46296     1  154794800  154795800      9       3  150064       3.6867   0.00011357
enh46299     1  154822500  154823500      4       1  150064       2.9849    0.0014183
enh46300     1  154832500  154833500      3       1  150064       3.0179    0.0012726
enh46301     1  154835400  154836400      1       1  150064       2.0566      0.01986
enh46302     1  154837600  154838600      5       2  150064        3.737   9.3124e-05
enh46304     1  154842700  154843700      1       1  150064       3.8504    5.896e-05
enh46305     1  154850400  154851400      2       1  150064       3.2677   0.00054205
enh46307     1  154910100  154911100      2       1  150064       2.9867    0.0014101
enh46308     1  154913000  154914000      5       3  150064       3.6518   0.00013023
enh46309     1  154916100  154917100      3       2  150064       3.1964   0.00069578
enh46310     1  154926000  154927000      1       1  150064       2.0764      0.01893
enh46314     1  154940600  154941600      1       1  150064        2.829     0.002335
enh46320     1  154977500  154978500      1       1  150064       2.6744     0.003743
enh46321     1  154979900  154980900      3       2  150064       2.1948      0.01409
enh46323     1  154983900  154984900      2       1  150064       1.9708     0.024372
enh46324     1  154988700  154989700      2       1  150064       1.7026     0.044321
enh46325     1  154990800  154991800      1       1  150064       2.3559      0.00924
enh46331     1  155042000  155043000      1       1  150064       1.8595      0.03148
enh46348     1  155194900  155195900      2       1  150064       1.9981     0.022851
enh46350     1  155223100  155224100      1       1  150064       2.2083      0.01361
enh46354     1  155248300  155249300      1       1  150064       2.4281      0.00759
enh46356     1  155277200  155278200      2       1  150064       2.5297     0.005708
enh46359     1  155411400  155412400      1       1  150064         2.52     0.005868
enh46365     1  155605600  155606600      1       1  150064       2.7108     0.003356
enh46371     1  155879500  155880500      3       1  150064       2.0894     0.018336
enh46373     1  155910500  155911500      1       1  150064       1.8582      0.03157
enh46374     1  155914300  155915300      2       1  150064        1.843     0.032664
enh46377     1  155941600  155942600      1       1  150064        2.449     0.007163
enh46378     1  155943900  155944900      2       1  150064       2.7033     0.003433
enh46380     1  155950200  155951200      2       1  150064       1.6986     0.044699
enh46381     1  155951200  155952200      2       1  150064       1.8606       0.0314
enh46383     1  155958600  155959600      1       1  150064       2.1154       0.0172
enh46384     1  155976300  155977300      1       1  150064       3.3362    0.0004246
enh46391     1  156039600  156040600      1       1  150064       2.1843      0.01447
enh46394     1  156047800  156048800      1       1  150064       2.3286      0.00994
enh46395     1  156054600  156055600      4       2  150064       1.6774     0.046728
enh46397     1  156059800  156060800      2       1  150064       1.8362     0.033167
enh46398     1  156066300  156067300      1       1  150064       1.6961      0.04493
enh46400     1  156073900  156074900      2       1  150064       2.4003      0.00819
enh46403     1  156081800  156082800      1       1  150064       1.6693      0.04753
enh46404     1  156083100  156084100      2       1  150064       2.1879      0.01434
enh46413     1  156116700  156117700      2       1  150064       2.0195     0.021717
enh46414     1  156120400  156121400      4       2  150064         2.41     0.007976
enh46417     1  156131000  156132000      4       2  150064       3.1085   0.00094024
enh46453     1  156588500  156589500      2       1  150064       1.6452     0.049963
enh46468     1  156711300  156712300      4       2  150064       2.4346    0.0074544
enh46502     1  157209600  157210600      5       1  150064       1.9593     0.025036
enh46529     1  157961900  157962900      1       1  150064        1.748      0.04023
enh46576     1  159156500  159157500      1       1  150064       1.8163      0.03466
enh46605     1  160047900  160048900      3       1  150064        1.956     0.025232
enh46610     1  160073800  160074800      3       1  150064       1.7938      0.03642
enh46619     1  160162500  160163500      6       2  150064       1.9478     0.025722
enh46622     1  160186800  160187800      1       1  150064       2.1502      0.01577
enh46623     1  160189000  160190000      2       1  150064       2.8634    0.0020956
enh46624     1  160227100  160228100      1       1  150064       2.5181       0.0059
enh46625     1  160229900  160230900      1       1  150064       2.8501     0.002185
enh46627     1  160277300  160278300      1       1  150064       2.2959      0.01084
enh46629     1  160331900  160332900      2       1  150064       2.1367     0.016313
enh46635     1  160375800  160376800      4       2  150064       1.7151     0.043159
enh46686     1  161167200  161168200      4       2  150064       1.8644     0.031136
enh46689     1  161179400  161180400      1       1  150064       2.1338      0.01643
enh46690     1  161186100  161187100      3       2  150064       2.0847     0.018546
enh46692     1  161194800  161195800      1       1  150064        1.863      0.03123
enh46695     1  161255000  161256000      3       1  150064       1.7544     0.039684
enh46707     1  161482200  161483200      1       1  150064       2.1487      0.01583
enh46742     1  162160600  162161600      6       3  150064       2.0122       0.0221
enh46745     1  162174600  162175600      3       1  150064       2.0013     0.022678
enh46751     1  162201800  162202800      3       2  150064       1.6844     0.046057
enh46760     1  162323000  162324000      1       1  150064       1.6608      0.04838
enh46773     1  163101600  163102600      3       2  150064       1.9299     0.026813
enh46774     1  163124900  163125900      2       1  150064       3.2188   0.00064367
enh46775     1  163136400  163137400      3       2  150064       2.9387     0.001648
enh46777     1  163266600  163267600      5       2  150064       1.8959     0.028986
enh46778     1  163267800  163268800     10       5  150064       2.0315       0.0211
enh46790     1  163744400  163745400      5       1  150064        4.093   2.1291e-05
enh46791     1  163805400  163806400      6       1  150064        1.868      0.03088
enh46857     1  164751000  164752000      1       1  150064       2.0456       0.0204
enh46858     1  164754800  164755800      1       1  150064       2.9073     0.001823
enh46889     1  165598600  165599600      8       2  150064       1.8212     0.034289
enh46892     1  165604000  165605000      2       1  150064       1.7128     0.043377
enh46903     1  165808200  165809200      4       1  150064       1.8558     0.031742
enh46905     1  165811100  165812100      4       2  150064       2.0756     0.018967
enh46906     1  165813400  165814400      2       1  150064       2.1728     0.014896
enh46907     1  165818200  165819200      1       1  150064       2.3829     0.008588
enh46908     1  165820000  165821000      1       1  150064       2.3718     0.008852
enh46909     1  165822300  165823300      3       1  150064       2.2727     0.011523
enh46910     1  165825600  165826600      2       1  150064       2.7244    0.0032209
enh46911     1  165828600  165829600      2       1  150064       2.7052    0.0034133
enh46935     1  166830900  166831900      5       1  150064       1.7861     0.037039
enh46938     1  166843600  166844600      2       1  150064       3.4847   0.00024635
enh46944     1  166921300  166922300      2       1  150064       1.7373     0.041168
enh46945     1  166940200  166941200      1       1  150064       3.7546     8.68e-05
enh46956     1  167117300  167118300      3       2  150064       1.9656     0.024672
enh46958     1  167131700  167132700      7       3  150064       1.8686     0.030841
enh46962     1  167167600  167168600      1       1  150064       1.8443      0.03257
enh46964     1  167188000  167189000      1       1  150064       2.7692      0.00281
enh46983     1  167393700  167394700      1       1  150064       2.1879      0.01434
enh46994     1  167470600  167471600      4       1  150064       1.6964     0.044905
enh47028     1  168053700  168054700      1       1  150064       2.2271      0.01297
enh47042     1  168356700  168357700      3       2  150064       2.2226     0.013122
enh47089     1  169860200  169861200      4       2  150064       1.8634     0.031205
enh47108     1  170986200  170987200      3       1  150064       1.8694     0.030783
enh47133     1  171712200  171713200      3       1  150064       1.8565     0.031693
enh47139     1  171879100  171880100      2       1  150064       2.0567     0.019859
enh47143     1  171911800  171912800      3       1  150064        2.172     0.014929
enh47146     1  171948600  171949600      1       1  150064         1.96        0.025
enh47153     1  172312200  172313200      2       1  150064       1.8722     0.030589
enh47155     1  172352000  172353000      1       1  150064       2.5269     0.005753
enh47156     1  172359400  172360400      6       2  150064       2.4499    0.0071439
enh47157     1  172363200  172364200      6       2  150064       1.8056     0.035494
enh47159     1  172368200  172369200      3       2  150064       1.9916     0.023205
enh47189     1  173389000  173390000      5       2  150064       2.6576    0.0039345
enh47190     1  173399300  173400300      3       2  150064       3.0303    0.0012215
enh47191     1  173408000  173409000      4       2  150064       2.1843     0.014471
enh47192     1  173413300  173414300      4       2  150064       1.8388      0.03297
enh47193     1  173417600  173418600      4       2  150064       3.0173    0.0012751
enh47194     1  173423100  173424100      2       1  150064       2.2138     0.013423
enh47195     1  173428700  173429700      3       2  150064       1.9085     0.028166
enh47197     1  173458800  173459800      3       2  150064       2.2793     0.011326
enh47200     1  173496800  173497800      2       1  150064       1.7095     0.043675
enh47204     1  173821900  173822900      1       1  150064        3.358    0.0003926
enh47206     1  173857400  173858400      1       1  150064       3.5059    0.0002275
enh47207     1  173869100  173870100      5       2  150064       2.9249    0.0017226
enh47208     1  173970200  173971200      2       1  150064       3.2422   0.00059298
enh47209     1  173973800  173974800      3       2  150064       2.6899    0.0035733
enh47210     1  173992100  173993100      2       1  150064       2.9267    0.0017129
enh47211     1  174049500  174050500      2       1  150064       3.0535    0.0011311
enh47214     1  174621800  174622800      5       3  150064       2.5977    0.0046928
enh47216     1  174739400  174740400      3       2  150064       1.9817     0.023754
enh47218     1  174768200  174769200      1       1  150064       3.2494    0.0005783
enh47221     1  174840700  174841700      1       1  150064       2.2115       0.0135
enh47222     1  174842700  174843700      3       2  150064       2.5724    0.0050493
enh47224     1  174871100  174872100      3       2  150064       2.3534    0.0093019
enh47247     1  175670600  175671600      7       2  150064       1.8537     0.031893
enh47248     1  175684600  175685600      1       1  150064       2.5494     0.005396
enh47250     1  175726600  175727600      4       1  150064       2.9053    0.0018344
enh47251     1  175752400  175753400      1       1  150064         3.53    0.0002078
enh47252     1  175753700  175754700      8       3  150064       3.7249   9.7685e-05
enh47253     1  175777600  175778600      4       2  150064       2.0503     0.020167
enh47254     1  175800800  175801800      2       1  150064       3.3527    0.0004002
enh47263     1  175929600  175930600      2       1  150064        2.197     0.014009
enh47266     1  176172600  176173600      2       1  150064        2.864    0.0020919
enh47268     1  176194100  176195100      1       1  150064       2.1402      0.01617
enh47276     1  176873000  176874000      3       1  150064       2.2242     0.013068
enh47279     1  176965300  176966300      2       1  150064       2.0625     0.019579
enh47280     1  176992500  176993500      6       2  150064       2.8394    0.0022601
enh47282     1  177002300  177003300      5       2  150064       1.7997     0.035952
enh47285     1  177014100  177015100      3       1  150064       1.6742     0.047041
enh47292     1  177243800  177244800      1       1  150064       1.7228      0.04246
enh47293     1  177251600  177252600      4       2  150064       4.2118   1.2669e-05
enh47294     1  177320400  177321400      4       2  150064       2.4858    0.0064638
enh47295     1  177321900  177322900      3       1  150064        1.787     0.036972
enh47296     1  177383000  177384000      3       1  150064       2.3388    0.0096722
enh47298     1  177624800  177625800      3       1  150064       2.2447     0.012395
enh47300     1  177723400  177724400      2       1  150064       2.0269     0.021336
enh47313     1  178029800  178030800      6       3  150064       2.1663     0.015143
enh47322     1  178141900  178142900      4       2  150064       2.1307     0.016557
enh47326     1  178219100  178220100      2       1  150064       1.7081     0.043808
enh47346     1  178357600  178358600      1       1  150064       1.8337      0.03335
enh47356     1  178629600  178630600      3       2  150064       2.4324    0.0074995
enh47367     1  178942100  178943100      1       1  150064       2.9835     0.001425
enh47380     1  179110600  179111600      1       1  150064       1.9879      0.02341
enh47402     1  180213700  180214700      5       2  150064        1.675     0.046965
enh47403     1  180216200  180217200      9       3  150064       1.6764     0.046831
enh47420     1  180481200  180482200      2       1  150064       1.7079     0.043827
enh47425     1  180602600  180603600      4       2  150064       2.1448     0.015983
enh47432     1  180868000  180869000      4       2  150064       2.6799    0.0036822
enh47457     1  181108000  181109000     13       2  150064       1.7005     0.044519
enh47464     1  181175300  181176300      4       2  150064       1.9542      0.02534
enh47468     1  181489800  181490800      3       2  150064       2.0965     0.018018
enh47470     1  181501200  181502200      4       2  150064       2.0786     0.018829
enh47471     1  181513900  181514900      4       2  150064       2.4896    0.0063948
enh47493     1  182106200  182107200      3       1  150064        2.043     0.020525
enh47503     1  182318000  182319000      3       2  150064       2.3673    0.0089584
enh47519     1  182631100  182632100      1       1  150064       1.7513      0.03995
enh47521     1  182638600  182639600      2       1  150064       2.2515     0.012176
enh47522     1  182640800  182641800      6       1  150064       2.8032    0.0025298
enh47523     1  182643400  182644400      5       2  150064        2.867    0.0020718
enh47527     1  182740200  182741200      4       2  150064       3.1701   0.00076197
enh47534     1  182926800  182927800      5       2  150064       2.4399    0.0073463
enh47539     1  182997800  182998800      5       2  150064       1.8251     0.033992
enh47554     1  183078400  183079400      5       1  150064       1.6484     0.049632
enh47570     1  183289700  183290700      5       2  150064       2.2454     0.012372
enh47571     1  183292600  183293600      1       1  150064       2.7287     0.003179
enh47574     1  183322500  183323500      1       1  150064       2.3222      0.01011
enh47577     1  183372700  183373700      1       1  150064       2.3461     0.009486
enh47578     1  183380400  183381400      5       2  150064       2.8634    0.0020959
enh47582     1  183449300  183450300      2       1  150064       2.7001    0.0034661
enh47618     1  184037200  184038200      2       1  150064       1.7625      0.03899
enh47620     1  184125600  184126600      2       1  150064        1.891     0.029312
enh47646     1  184442000  184443000      3       1  150064       2.6597    0.0039103
enh47647     1  184449400  184450400      6       3  150064       2.0442     0.020468
enh47649     1  184458900  184459900      3       2  150064       2.5246    0.0057912
enh47651     1  184463400  184464400      3       2  150064       2.9608    0.0015343
enh47655     1  184516200  184517200      3       2  150064       2.6501     0.004024
enh47657     1  184543400  184544400      5       2  150064       2.3178      0.01023
enh47670     1  184869100  184870100      3       2  150064       1.7968     0.036183
enh47675     1  184964000  184965000      2       1  150064       2.8998    0.0018668
enh47677     1  185039900  185040900      5       3  150064       2.1926      0.01417
enh47690     1  185506300  185507300      1       1  150064       1.7943      0.03638
enh47722     1  187438600  187439600      6       3  150064       3.1697   0.00076305
enh47724     1  187445900  187446900      3       1  150064       2.0559     0.019896
enh47738     1  189939000  189940000      7       2  150064       1.7116     0.043482
enh47746     1  192120400  192121400      5       2  150064       1.8506     0.032111
enh47752     1  192794800  192795800      2       1  150064       2.4125    0.0079226
enh47755     1  192856300  192857300      4       2  150064       2.2139     0.013417
enh47759     1  193032800  193033800      1       1  150064       2.7888     0.002645
enh47762     1  193082300  193083300      4       2  150064       2.6756    0.0037302
enh47763     1  193092400  193093400      4       2  150064       3.2555    0.0005659
enh47765     1  193185700  193186700      4       2  150064       2.0235     0.021512
enh47767     1  193244400  193245400      4       2  150064       3.0212    0.0012589
enh47768     1  193252200  193253200      3       1  150064       3.1058   0.00094878
enh47772     1  193560200  193561200      3       1  150064       1.6886     0.045648
enh47773     1  193561200  193562200      1       1  150064       1.7194      0.04277
enh47779     1  194504100  194505100      2       1  150064       1.9781     0.023957
enh47780     1  195129600  195130600      4       1  150064       1.9973     0.022894
enh47790     1  196025800  196026800      5       1  150064       2.2618     0.011854
enh47799     1  196313700  196314700      3       2  150064       2.1098     0.017439
enh47800     1  196369800  196370800      1       1  150064       2.2115       0.0135
enh47806     1  196580800  196581800      1       1  150064       1.6525      0.04922
enh47807     1  196873400  196874400      1       1  150064       1.9323      0.02666
enh47820     1  197780000  197781000      7       3  150064       2.9267    0.0017126
enh47822     1  197782900  197783900      3       1  150064       2.2762     0.011416
enh47838     1  198574600  198575600      4       2  150064        1.812     0.034995
enh47840     1  198650700  198651700      2       1  150064       2.0886     0.018371
enh47841     1  198669800  198670800      5       3  150064       2.0499     0.020188
enh47845     1  198757200  198758200      1       1  150064         2.26      0.01191
enh47846     1  198757900  198758900      1       1  150064       1.7767      0.03781
enh47855     1  199272800  199273800      5       2  150064       3.3683   0.00037811
enh47858     1  199480900  199481900      5       2  150064       2.4832    0.0065104
enh47866     1  199834900  199835900      1       1  150064       1.9712      0.02435
enh47877     1  200142800  200143800      2       1  150064       2.7272     0.003194
enh47880     1  200258900  200259900      2       1  150064       2.7771    0.0027421
enh47882     1  200298100  200299100      3       1  150064       2.9836    0.0014246
enh47883     1  200299700  200300700      2       1  150064       2.9779    0.0014514
enh47884     1  200306200  200307200      4       2  150064       2.3856    0.0085263
enh47886     1  200322000  200323000      4       1  150064       2.8377    0.0022719
enh47887     1  200328400  200329400      6       1  150064       2.8889     0.001933
enh47888     1  200333300  200334300      1       1  150064       2.9197     0.001752
enh47889     1  200336600  200337600      1       1  150064       2.8341     0.002298
enh47891     1  200341200  200342200      2       1  150064       2.2194     0.013231
enh47893     1  200349200  200350200      5       2  150064       2.7283    0.0031826
enh47896     1  200361000  200362000      3       1  150064       2.8672    0.0020704
enh47897     1  200363800  200364800      2       1  150064       2.9215    0.0017416
enh47898     1  200365300  200366300      4       2  150064       3.7035   0.00010631
enh47899     1  200369400  200370400      3       2  150064       2.8092    0.0024833
enh47903     1  200452400  200453400      4       1  150064       2.1888     0.014305
enh47904     1  200457300  200458300      3       2  150064       2.6382    0.0041671
enh47920     1  200864500  200865500      1       1  150064       2.5305     0.005695
enh47921     1  200885100  200886100      3       1  150064       2.7938    0.0026043
enh47922     1  200928300  200929300      7       4  150064       3.0968   0.00097813
enh47926     1  200989700  200990700      4       2  150064       3.5212   0.00021479
enh47928     1  201023000  201024000      5       1  150064       2.9686    0.0014956
enh47938     1  201271600  201272600      3       2  150064       1.6944     0.045098
enh47954     1  201451100  201452100      7       2  150064       2.0246     0.021452
enh47996     1  201811000  201812000      4       2  150064       2.6064    0.0045749
enh48001     1  201865000  201866000      1       1  150064       1.6949      0.04505
enh48003     1  201872000  201873000      3       1  150064       2.6912      0.00356
enh48056     1  202587400  202588400      1       1  150064       1.7735      0.03807
enh48078     1  203017500  203018500      1       1  150064       1.8383      0.03301
enh48086     1  203109700  203110700      4       2  150064       1.6788     0.046592
enh48158     1  204006200  204007200      3       1  150064       2.6733    0.0037558
enh48161     1  204041100  204042100      3       2  150064       3.7423   9.1186e-05
enh48165     1  204057400  204058400      2       1  150064        3.731    9.535e-05
enh48167     1  204062800  204063800      4       2  150064       1.7051     0.044087
enh48168     1  204065800  204066800      2       1  150064       1.6759     0.046877
enh48170     1  204069400  204070400      5       2  150064       3.2139    0.0006548
enh48171     1  204071000  204072000      3       2  150064       3.3447    0.0004119
enh48175     1  204076400  204077400      2       1  150064       2.4232    0.0076912
enh48207     1  204415400  204416400      2       1  150064       1.9149     0.027755
enh48208     1  204419000  204420000      1       1  150064       2.2698      0.01161
enh48209     1  204421800  204422800      4       2  150064       1.9004     0.028691
enh48210     1  204424000  204425000      2       1  150064       2.0183     0.021778
enh48211     1  204426000  204427000      4       2  150064       2.7256    0.0032094
enh48212     1  204435200  204436200      2       1  150064       2.0783     0.018842
enh48216     1  204450100  204451100      6       2  150064       3.5434   0.00019752
enh48217     1  204461600  204462600      3       1  150064       3.4354   0.00029583
enh48218     1  204464400  204465400      3       2  150064       2.2606     0.011893
enh48219     1  204529300  204530300      2       1  150064       2.8064     0.002505
enh48222     1  204543600  204544600      2       1  150064       2.6548    0.0039683
enh48224     1  204553900  204554900      2       1  150064       2.2901     0.011007
enh48225     1  204558000  204559000      3       1  150064       3.2708   0.00053617
enh48227     1  204586000  204587000      3       1  150064       1.9045     0.028423
enh48228     1  204593000  204594000      1       1  150064       3.3053    0.0004743
enh48229     1  204599400  204600400      5       2  150064       2.3775    0.0087148
enh48254     1  204910300  204911300      5       2  150064       1.7406     0.040878
enh48256     1  204927500  204928500      3       2  150064       2.7992    0.0025615
enh48258     1  204972000  204973000      3       1  150064       2.4865    0.0064501
enh48259     1  204982300  204983300      3       2  150064        2.935    0.0016675
enh48261     1  205030200  205031200      4       2  150064       3.9784   3.4688e-05
enh48262     1  205030700  205031700      3       1  150064       3.9982   3.1909e-05
enh48263     1  205089300  205090300      5       1  150064       2.1326     0.016477
enh48264     1  205107000  205108000      3       1  150064        3.887   5.0745e-05
enh48265     1  205110600  205111600      4       2  150064       3.4959   0.00023627
enh48266     1  205156600  205157600      2       1  150064       3.8869   5.0768e-05
enh48267     1  205158200  205159200      2       1  150064       3.5047   0.00022854
enh48269     1  205164500  205165500      5       2  150064       4.3654   6.3436e-06
enh48272     1  205171800  205172800      2       1  150064        3.512   0.00022241
enh48273     1  205172600  205173600      3       1  150064       3.7427   9.1036e-05
enh48274     1  205178600  205179600      4       2  150064       4.4417   4.4622e-06
enh48276     1  205198600  205199600      6       3  150064       2.8526    0.0021679
enh48277     1  205216400  205217400      5       2  150064       2.0254     0.021415
enh48278     1  205218300  205219300      4       2  150064       1.9749     0.024142
enh48279     1  205219400  205220400      2       1  150064       2.6889    0.0035849
enh48280     1  205227400  205228400      2       1  150064       2.1628      0.01528
enh48284     1  205253900  205254900      1       1  150064       1.6571      0.04875
enh48286     1  205263600  205264600      2       1  150064       1.7989     0.036016
enh48290     1  205285800  205286800      3       1  150064        1.854     0.031872
enh48298     1  205321100  205322100      3       1  150064       2.1718     0.014934
enh48301     1  205325500  205326500      1       1  150064       1.7587      0.03931
enh48315     1  205461100  205462100      8       3  150064       2.1382      0.01625
enh48320     1  205481200  205482200      1       1  150064       1.7082       0.0438
enh48324     1  205490400  205491400      4       2  150064       2.2843     0.011177
enh48326     1  205502200  205503200      3       2  150064       1.6907     0.045451
enh48329     1  205548500  205549500      6       3  150064       2.7627    0.0028659
enh48344     1  205652200  205653200      4       2  150064       1.7389     0.041026
enh48346     1  205658200  205659200      5       3  150064       2.0099     0.022223
enh48347     1  205662400  205663400      3       2  150064       2.1211     0.016956
enh48356     1  205780100  205781100      1       1  150064       2.4157     0.007853
enh48370     1  206627700  206628700      2       1  150064       2.0469     0.020334
enh48373     1  206645400  206646400      6       3  150064       1.6566     0.048801
enh48374     1  206652700  206653700      2       1  150064       1.9277     0.026945
enh48412     1  207224600  207225600      3       1  150064       3.1904    0.0007105
enh48427     1  207921400  207922400      1       1  150064       2.8594     0.002122
enh48428     1  207924000  207925000      4       2  150064       4.1328   1.7916e-05
enh48429     1  207927000  207928000      7       4  150064       2.1126     0.017319
enh48431     1  207928400  207929400      2       1  150064       2.8744    0.0020239
enh48432     1  207976800  207977800      3       1  150064       3.7054   0.00010552
enh48433     1  207978800  207979800      3       2  150064       4.2584   1.0295e-05
enh48434     1  207980400  207981400      2       1  150064        3.844   6.0526e-05
enh48436     1  207997000  207998000      2       1  150064       3.4704    0.0002598
enh48437     1  208014900  208015900      3       2  150064       3.7542    8.695e-05
enh48438     1  208026000  208027000      4       2  150064       2.8951    0.0018954
enh48439     1  208027000  208028000      5       2  150064       2.5639    0.0051757
enh48440     1  208031800  208032800      6       3  150064       3.0814    0.0010301
enh48452     1  208293300  208294300      5       2  150064       2.2735     0.011499
enh48453     1  208300800  208301800     10       2  150064       3.0871    0.0010106
enh48454     1  208305100  208306100      3       2  150064       2.9641    0.0015178
enh48457     1  208322900  208323900      3       1  150064       2.1308     0.016553
enh48495     1  209303600  209304600      1       1  150064       1.9407      0.02615
enh48496     1  209304300  209305300      3       1  150064       2.1585     0.015443
enh48515     1  209571600  209572600      1       1  150064       2.1746      0.01483
enh48540     1  210395900  210396900      3       2  150064       1.8364     0.033148
enh48571     1  211421100  211422100      3       2  150064       2.3593    0.0091543
enh48573     1  211430200  211431200      6       3  150064       1.9841     0.023623
enh48580     1  211509200  211510200      2       1  150064       1.8852     0.029699
enh48589     1  211687200  211688200      5       2  150064       1.6472     0.049762
enh48601     1  211911800  211912800      1       1  150064        1.815      0.03476
enh48621     1  212483300  212484300      1       1  150064       2.2238      0.01308
enh48624     1  212605200  212606200      5       3  150064       2.1691     0.015036
enh48637     1  212769500  212770500      6       3  150064       1.9121      0.02793
enh48703     1  213843200  213844200     12       3  150064       2.0116      0.02213
enh48706     1  214175000  214176000      4       2  150064       3.2911   0.00049905
enh48707     1  214189500  214190500      1       1  150064         3.48    0.0002507
enh48718     1  214422000  214423000      2       1  150064        1.672     0.047259
enh48719     1  214432400  214433400      1       1  150064       3.8431    6.075e-05
enh48721     1  214470100  214471100      1       1  150064       2.0958      0.01805
enh48722     1  214479300  214480300      4       2  150064        2.802    0.0025395
enh48727     1  214510500  214511500      3       2  150064        2.452    0.0071034
enh48729     1  214523000  214524000      2       1  150064       2.3815    0.0086217
enh48745     1  214633400  214634400      7       1  150064       1.7358     0.041304
enh48746     1  214636500  214637500      3       1  150064       1.6467     0.049808
enh48756     1  214678200  214679200      7       3  150064       2.4687    0.0067796
enh48762     1  214693600  214694600      2       1  150064       1.9989     0.022807
enh48770     1  214721800  214722800      2       1  150064        2.346    0.0094877
enh48854     1  218632800  218633800      2       1  150064       2.0383     0.020761
enh48856     1  218668200  218669200      1       1  150064       1.7697      0.03839
enh48877     1  220387200  220388200      1       1  150064       1.7797      0.03756
enh48880     1  220447000  220448000      2       1  150064       1.6588     0.048577
enh48891     1  220622400  220623400      1       1  150064         2.76      0.00289
enh48900     1  220923900  220924900      1       1  150064       2.1008      0.01783
enh48925     1  221888800  221889800      1       1  150064       2.0218       0.0216
enh48928     1  221912600  221913600      3       1  150064       1.8928     0.029189
enh48929     1  221916800  221917800      5       2  150064       3.1988   0.00068992
enh48989     1  223840300  223841300      6       2  150064       2.2187     0.013252
enh48990     1  223888400  223889400      1       1  150064       1.9712      0.02435
enh48991     1  223895000  223896000      4       1  150064       1.6508     0.049393
enh48993     1  223905400  223906400      7       2  150064       2.8109    0.0024705
enh48995     1  223921000  223922000      1       1  150064       2.7258     0.003207
enh48997     1  223930400  223931400     11       2  150064       1.6715     0.047308
enh48999     1  223959500  223960500      5       2  150064       3.4798   0.00025089
enh49000     1  224010500  224011500      4       1  150064       3.4388   0.00029213
enh49002     1  224014600  224015600      1       1  150064       3.5115    0.0002228
enh49004     1  224022200  224023200      4       2  150064       2.3135     0.010346
enh49005     1  224023500  224024500      1       1  150064       3.4465     0.000284
enh49006     1  224025200  224026200      2       1  150064       2.0076     0.022345
enh49007     1  224028200  224029200      2       1  150064       1.8336     0.033354
enh49036     1  224644400  224645400      3       2  150064       2.0156     0.021919
enh49042     1  224690600  224691600      2       1  150064       2.2192     0.013236
enh49046     1  224794800  224795800      3       2  150064       1.7776     0.037732
enh49048     1  224837800  224838800      3       1  150064       2.1216     0.016936
enh49049     1  224860600  224861600     10       1  150064       1.9523      0.02545
enh49050     1  224891300  224892300      3       1  150064         1.98      0.02385
enh49053     1  224926900  224927900      2       1  150064       1.8019     0.035784
enh49106     1  225934200  225935200      3       2  150064       1.8934     0.029152
enh49112     1  225960300  225961300      1       1  150064       1.8249      0.03401
enh49117     1  226003000  226004000      2       1  150064       1.9121     0.027931
enh49119     1  226012000  226013000      9       3  150064       2.0852     0.018525
enh49120     1  226014400  226015400      5       2  150064       2.7154    0.0033097
enh49122     1  226065200  226066200      4       1  150064       2.1929     0.014158
enh49123     1  226067400  226068400      2       1  150064       1.8706     0.030701
enh49125     1  226077500  226078500      4       2  150064       2.0269     0.021338
enh49126     1  226086200  226087200      5       1  150064       1.7105     0.043587
enh49132     1  226137800  226138800      1       1  150064       2.2801       0.0113
enh49145     1  226299700  226300700      3       2  150064       1.8205     0.034338
enh49147     1  226311400  226312400      1       1  150064       2.6169     0.004437
enh49149     1  226315200  226316200      4       2  150064       1.6576       0.0487
enh49150     1  226320300  226321300      3       2  150064       1.7804     0.037508
enh49151     1  226322900  226323900      2       1  150064       2.2549     0.012069
enh49156     1  226402600  226403600      1       1  150064       1.8274      0.03382
enh49157     1  226407900  226408900      3       1  150064       2.4499    0.0071443
enh49161     1  226596000  226597000      5       2  150064       1.6976     0.044794
enh49169     1  226678900  226679900      1       1  150064       2.5106     0.006027
enh49180     1  226828000  226829000      3       2  150064       2.9688    0.0014947
enh49193     1  226891200  226892200      2       1  150064       2.8155    0.0024351
enh49194     1  226896000  226897000      3       2  150064       2.3533    0.0093048
enh49195     1  226900200  226901200      2       1  150064        2.564    0.0051738
enh49198     1  226914800  226915800      2       1  150064       2.3349    0.0097731
enh49199     1  226917400  226918400      1       1  150064       2.6623     0.003881
enh49200     1  226918800  226919800      2       1  150064       1.8456     0.032478
enh49201     1  226951500  226952500      1       1  150064       2.1459      0.01594
enh49203     1  227014700  227015700      5       2  150064       2.1254     0.016775
enh49208     1  227063200  227064200      4       2  150064       1.6895     0.045558
enh49220     1  227372600  227373600      5       3  150064        1.991     0.023238
enh49223     1  227446600  227447600      7       3  150064       1.7786     0.037656
enh49227     1  227506900  227507900      5       2  150064       1.9373     0.026355
enh49230     1  227544100  227545100      6       2  150064       2.4737    0.0066859
enh49281     1  228872900  228873900      2       1  150064       2.0183     0.021778
enh49295     1  229035900  229036900      3       1  150064       1.9746     0.024159
enh49302     1  229104200  229105200      5       2  150064       2.0285     0.021257
enh49309     1  229163500  229164500      1       1  150064       1.8157      0.03471
enh49374     1  230231100  230232100      7       3  150064          3.4    0.0003369
enh49375     1  230239200  230240200      3       1  150064       3.5544   0.00018939
enh49376     1  230245200  230246200      5       2  150064        3.781   7.8086e-05
enh49377     1  230248100  230249100      2       1  150064       3.1926    0.0007051
enh49378     1  230255200  230256200      5       2  150064       3.4157   0.00031809
enh49379     1  230255700  230256700      5       3  150064       3.8556    5.773e-05
enh49381     1  230263200  230264200     10       3  150064       3.2148   0.00065264
enh49383     1  230272200  230273200     11       5  150064       3.1965   0.00069557
enh49384     1  230275600  230276600      8       4  150064       3.1945   0.00070042
enh49385     1  230276800  230277800      7       4  150064       2.5369    0.0055917
enh49396     1  230310600  230311600      7       2  150064       2.2139     0.013419
enh49397     1  230311300  230312300      5       3  150064       2.1821     0.014552
enh49399     1  230321500  230322500      2       1  150064       2.0861     0.018483
enh49468     1  232053900  232054900      4       2  150064       1.7883     0.036867
enh49485     1  232245600  232246600      6       3  150064        1.657     0.048762
enh49503     1  232502800  232503800      2       1  150064       1.9408     0.026144
enh49506     1  232573700  232574700      3       1  150064       2.5378    0.0055771
enh49508     1  232589900  232590900      3       1  150064       2.8087    0.0024873
enh49510     1  232595300  232596300      8       2  150064       2.9944    0.0013749
enh49511     1  232608600  232609600      2       1  150064       1.9085     0.028161
enh49557     1  233425800  233426800      4       2  150064       2.5724    0.0050502
enh49588     1  234361600  234362600      1       1  150064       1.8965      0.02895
enh49596     1  234611000  234612000     14       3  150064       2.1915     0.014208
enh49598     1  234620600  234621600      5       2  150064       1.7944     0.036371
enh49599     1  234626400  234627400      8       4  150064       2.4821    0.0065312
enh49600     1  234634800  234635800      6       2  150064       2.3927    0.0083623
enh49601     1  234640800  234641800      3       2  150064       2.0464     0.020359
enh49603     1  234648100  234649100      5       2  150064       1.6483     0.049641
enh49604     1  234650900  234651900      2       1  150064       1.9779     0.023968
enh49623     1  234895600  234896600      3       2  150064       1.7982     0.036074
enh49672     1  235799000  235800000      4       1  150064        2.156     0.015542
enh49674     1  235806400  235807400      4       2  150064         2.35     0.009386
enh49675     1  235810800  235811800      4       2  150064       2.6184    0.0044165
enh49697     1  236464600  236465600      4       2  150064       1.7699     0.038375
enh49742     1  237996000  237997000      2       1  150064       1.7022     0.044356
enh49747     1  238125600  238126600      8       2  150064       2.3262     0.010003
enh49751     1  238340800  238341800      3       1  150064       2.0903     0.018295
enh49758     1  239224900  239225900      1       1  150064       1.7285      0.04195
enh49759     1  239269400  239270400      4       2  150064       3.6435   0.00013449
enh49760     1  239288500  239289500      4       2  150064       2.2136     0.013429
enh49762     1  239406000  239407000      1       1  150064       1.9456      0.02585
enh49763     1  239450400  239451400      2       1  150064       1.7559     0.039552
enh49764     1  239452400  239453400      2       1  150064       1.7432     0.040646
enh49766     1  239796400  239797400      3       1  150064       1.8691     0.030807
enh49785     1  240302400  240303400      1       1  150064       2.7091     0.003373
enh49794     1  241133000  241134000      9       1  150064       1.7847     0.037152
enh49797     1  241172400  241173400      2       1  150064       1.6748     0.046983
enh49800     1  241197100  241198100      3       1  150064       2.1666     0.015133
enh49801     1  241209100  241210100      4       2  150064       1.9609     0.024946
enh49804     1  241229200  241230200      2       1  150064       1.9814     0.023771
enh49805     1  241237400  241238400      1       1  150064       2.4299     0.007552
enh49812     1  241365300  241366300      5       3  150064       1.7921     0.036558
enh49813     1  241371200  241372200      6       3  150064        2.167     0.015119
enh49815     1  241389400  241390400      3       2  150064       2.0665     0.019393
enh49818     1  241800100  241801100      5       2  150064       1.7727     0.038137
enh49830     1  242344000  242345000      5       2  150064       1.6819     0.046297
enh49844     1  242766000  242767000      4       2  150064       1.9024     0.028561
enh49851     1  243368300  243369300      1       1  150064       3.2555    0.0005659
enh49852     1  243415800  243416800      3       1  150064       4.0345   2.7362e-05
enh49853     1  243419800  243420800      1       1  150064       4.8412    6.453e-07
enh49854     1  243432400  243433400      1       1  150064       4.8999    4.794e-07
enh49857     1  243469600  243470600      4       2  150064       3.9416   4.0462e-05
enh49860     1  243554400  243555400      2       1  150064       6.4018   7.6777e-11
enh49862     1  243578600  243579600      3       2  150064       2.8681    0.0020645
enh49864     1  243603000  243604000      3       1  150064       2.1631     0.015268
enh49866     1  243638400  243639400      2       1  150064       3.6339   0.00013961
enh49867     1  243645100  243646100      1       1  150064       4.8235    7.053e-07
enh49868     1  243646800  243647800      3       1  150064       3.6675   0.00012246
enh49869     1  243650400  243651400      5       2  150064       3.8216    6.629e-05
enh49870     1  243653400  243654400      2       1  150064       3.8519   5.8594e-05
enh49873     1  243661000  243662000      3       1  150064       4.6981   1.3127e-06
enh49876     1  243722900  243723900      1       1  150064       5.0011     2.85e-07
enh49880     1  243881000  243882000      1       1  150064       2.4984     0.006237
enh49884     1  243900400  243901400      1       1  150064       3.8189    6.703e-05
enh49886     1  243909400  243910400      2       1  150064          4.6   2.1123e-06
enh49887     1  243914700  243915700      1       1  150064       2.0924       0.0182
enh49889     1  244014600  244015600      1       1  150064       3.3251     0.000442
enh49890     1  244087800  244088800      1       1  150064       4.2458    1.089e-05
enh49891     1  244090400  244091400      1       1  150064       2.7444     0.003031
enh49892     1  244094200  244095200      1       1  150064       2.6135     0.004481
enh49909     1  244377000  244378000      9       3  150064        2.555    0.0053096
enh49910     1  244377600  244378600      7       3  150064       2.5555    0.0053017
enh49924     1  244602600  244603600      4       2  150064       2.1017     0.017792
enh49926     1  244607900  244608900      1       1  150064       2.2307      0.01285
enh49927     1  244608800  244609800      2       1  150064       2.3236     0.010074
enh49929     1  244611600  244612600      2       1  150064       1.7693     0.038418
enh49932     1  244623600  244624600      3       2  150064       1.7861     0.037045
enh49975     1  245541200  245542200      5       3  150064        1.825     0.033999
enh49976     1  245543400  245544400      1       1  150064       2.1058      0.01761
enh49987     1  245762500  245763500      6       1  150064       2.5013    0.0061871
enh50003     1  246149600  246150600      3       2  150064       2.1807     0.014603
enh50006     1  246230400  246231400      7       3  150064       1.9767     0.024039
enh50010     1  246382400  246383400     10       3  150064        2.497     0.006262
enh50011     1  246430700  246431700      6       2  150064       2.1436     0.016034
enh50021     1  246771700  246772700      2       1  150064       2.2501      0.01222
enh50022     1  246773700  246774700      3       1  150064       1.9938     0.023087
enh50026     1  246931500  246932500      6       1  150064        1.767     0.038616
enh50064     1  249199200  249200200      1       1  150064       1.7708       0.0383
enh56651     2     794200     795200      5       2  150064       2.4138    0.0078945
enh56652     2     826500     827500      5       2  150064       2.0316     0.021097
enh56654     2     883300     884300      3       2  150064       2.3273    0.0099741
enh56655     2     887800     888800      5       3  150064       2.6323    0.0042405
enh56656     2     899600     900600      8       3  150064       1.8639      0.03117
enh56657     2     919500     920500      4       1  150064       1.8071     0.035375
enh56658     2     921100     922100      3       1  150064       1.8758     0.030343
enh56659     2     928500     929500      4       2  150064       2.2798     0.011311
enh56662     2     952200     953200      5       3  150064       1.7578     0.039387
enh56664     2     974700     975700      9       2  150064       2.0979     0.017959
enh56665     2     979800     980800      4       1  150064       2.5559    0.0052961
enh56666     2    1023600    1024600      4       2  150064       2.4254    0.0076464
enh56667     2    1028500    1029500      8       3  150064       3.0532    0.0011323
enh56690     2    1689500    1690500      3       1  150064       1.7129     0.043367
enh56703     2    1734600    1735600      6       3  150064       2.0286     0.021248
enh56707     2    1770500    1771500      4       1  150064       2.0851      0.01853
enh56732     2    2329400    2330400      2       1  150064       3.0573    0.0011168
enh56739     2    2685300    2686300      4       2  150064       2.3318    0.0098564
enh56745     2    2775500    2776500      6       2  150064       2.5008    0.0061962
enh56755     2    3260700    3261700      5       2  150064       1.6683     0.047625
enh56773     2    3624200    3625200     12       4  150064       1.9716     0.024329
enh56775     2    3642600    3643600      3       2  150064         1.74     0.040934
enh56801     2    5323200    5324200      4       2  150064       2.1074     0.017542
enh56805     2    5375500    5376500      1       1  150064       2.9933      0.00138
enh56806     2    5389600    5390600      5       1  150064       3.3902   0.00034918
enh56826     2    5842800    5843800      1       1  150064       4.1061    2.012e-05
enh56827     2    5863800    5864800      5       2  150064       2.0096     0.022238
enh56828     2    5865000    5866000      6       2  150064       1.9843     0.023611
enh56838     2    6104800    6105800      5       3  150064        1.952     0.025467
enh56856     2    6477200    6478200      1       1  150064       2.2849      0.01116
enh56874     2    7059400    7060400      1       1  150064       2.0886      0.01837
enh56875     2    7061200    7062200      5       2  150064       2.1964     0.014031
enh56877     2    7070800    7071800      4       2  150064       1.9314     0.026716
enh56900     2    7571500    7572500      1       1  150064       1.9847      0.02359
enh56902     2    7592100    7593100      3       1  150064       3.3375   0.00042262
enh56903     2    7596800    7597800      1       1  150064       3.3476    0.0004075
enh56907     2    7843100    7844100      1       1  150064       2.3289     0.009933
enh56916     2    8028500    8029500      3       1  150064       1.9309     0.026747
enh56947     2    8679600    8680600      2       1  150064       2.4627    0.0068955
enh56975     2    9314900    9315900      4       1  150064       2.0487     0.020244
enh56980     2    9369800    9370800      2       1  150064       3.1013   0.00096349
enh56981     2    9374400    9375400      1       1  150064       3.1764    0.0007455
enh56985     2    9391800    9392800      4       2  150064       3.0426    0.0011728
enh56989     2    9401100    9402100      2       1  150064       2.8288    0.0023364
enh56991     2    9408500    9409500      4       2  150064       2.3659    0.0089922
enh56998     2    9471600    9472600      2       1  150064       2.5718    0.0050588
enh57008     2    9747800    9748800      3       1  150064       1.6503     0.049439
enh57036     2   10130400   10131400      4       1  150064       1.6644     0.048016
enh57085     2   10954200   10955200      4       2  150064       2.5586    0.0052546
enh57090     2   11005000   11006000      3       2  150064       1.8724     0.030573
enh57125     2   11533500   11534500      2       1  150064       2.2141     0.013412
enh57157     2   11888900   11889900      2       1  150064       2.2114     0.013506
enh57159     2   11892900   11893900      4       2  150064       1.7322     0.041615
enh57161     2   11918700   11919700      2       1  150064        1.751      0.03997
enh57168     2   12036300   12037300      4       2  150064       2.0216     0.021608
enh57176     2   12234000   12235000      4       2  150064       1.7202     0.042699
enh57177     2   12236100   12237100      2       1  150064       1.8527     0.031962
enh57180     2   12249400   12250400      5       2  150064       1.6559     0.048875
enh57193     2   12695400   12696400      2       1  150064       1.8598     0.031459
enh57195     2   12764900   12765900      2       1  150064       2.7038    0.0034275
enh57224     2   15310200   15311200      7       2  150064       2.4167    0.0078305
enh57227     2   15401800   15402800      1       1  150064       2.4398     0.007348
enh57229     2   15498000   15499000      2       1  150064       1.7199     0.042724
enh57234     2   15699500   15700500      2       1  150064       1.8953     0.029027
enh57245     2   15985800   15986800      8       3  150064       2.4881    0.0064215
enh57248     2   16078500   16079500      3       1  150064       2.3687    0.0089256
enh57254     2   16105200   16106200      2       1  150064       1.6605      0.04841
enh57267     2   16168400   16169400      4       2  150064       1.8838     0.029797
enh57288     2   16416400   16417400      5       3  150064       1.6531      0.04916
enh57292     2   16499500   16500500      3       2  150064       1.8499     0.032161
enh57331     2   17932900   17933900      1       1  150064       2.0415       0.0206
enh57332     2   17996700   17997700      3       1  150064       2.3427    0.0095728
enh57333     2   18003300   18004300      4       2  150064        2.898    0.0018777
enh57334     2   18008000   18009000     10       2  150064       3.9072   4.6693e-05
enh57336     2   18063400   18064400      3       1  150064       1.8416     0.032764
enh57337     2   18074000   18075000      6       3  150064       3.7365   9.3316e-05
enh57338     2   18082200   18083200      2       1  150064       3.5259     0.000211
enh57339     2   18093200   18094200      7       4  150064       2.5386    0.0055653
enh57340     2   18097100   18098100      4       2  150064       2.4685    0.0067849
enh57342     2   18139600   18140600      2       1  150064       2.3672    0.0089618
enh57365     2   19661000   19662000      3       1  150064       2.7207    0.0032568
enh57386     2   20365700   20366700      1       1  150064       1.7425      0.04071
enh57387     2   20369500   20370500      7       3  150064       1.7562     0.039526
enh57423     2   20766200   20767200      3       2  150064       1.8245     0.034039
enh57424     2   20778700   20779700      5       2  150064       2.5188    0.0058882
enh57429     2   20798600   20799600      3       2  150064       2.2061      0.01369
enh57431     2   20813900   20814900      6       2  150064       1.6763     0.046836
enh57432     2   20816700   20817700      9       2  150064       1.8571     0.031647
enh57452     2   21510700   21511700      2       1  150064       1.9423     0.026053
enh57465     2   22079000   22080000      2       1  150064       2.7929    0.0026119
enh57468     2   22301200   22302200      1       1  150064       2.3885     0.008459
enh57469     2   22366600   22367600      2       1  150064       2.6104    0.0045212
enh57470     2   22417000   22418000      3       1  150064       1.6598     0.048475
enh57475     2   22605200   22606200      2       1  150064        3.157   0.00079707
enh57476     2   22684900   22685900      1       1  150064       4.7121    1.226e-06
enh57482     2   23168900   23169900      1       1  150064        2.068      0.01932
enh57501     2   23703600   23704600      4       2  150064       1.8388     0.032972
enh57505     2   23726200   23727200      5       2  150064       4.2256   1.1917e-05
enh57506     2   23742800   23743800      2       1  150064       2.6736    0.0037517
enh57525     2   23921400   23922400      5       2  150064       1.6845      0.04604
enh57527     2   23972800   23973800      4       2  150064       3.0103    0.0013049
enh57530     2   24139400   24140400      4       2  150064       2.2374      0.01263
enh57562     2   24836000   24837000      2       1  150064       1.8495     0.032195
enh57564     2   24994800   24995800      2       1  150064       1.8194     0.034423
enh57581     2   25321000   25322000      2       1  150064       1.9089     0.028136
enh57584     2   25351600   25352600      6       3  150064        4.357    6.593e-06
enh57588     2   25437700   25438700      2       1  150064       3.3209   0.00044866
enh57589     2   25452500   25453500      4       2  150064       3.9435   4.0149e-05
enh57593     2   25486100   25487100      2       1  150064       3.4024   0.00033401
enh57595     2   25498200   25499200      2       1  150064        1.779     0.037618
enh57597     2   25508500   25509500      2       1  150064       1.9292     0.026854
enh57598     2   25512200   25513200      4       2  150064       2.7444    0.0030312
enh57600     2   25520600   25521600      1       1  150064       2.2963      0.01083
enh57602     2   25535200   25536200      4       2  150064       2.3255     0.010024
enh57604     2   25551400   25552400      2       1  150064       2.5484    0.0054113
enh57609     2   25599100   25600100      3       2  150064       3.5091    0.0002248
enh57619     2   25887200   25888200      2       1  150064       1.8753     0.030376
enh57625     2   25959400   25960400      3       2  150064       1.9293     0.026845
enh57635     2   26220200   26221200      7       3  150064       2.8477    0.0022021
enh57636     2   26225400   26226400      1       1  150064       2.1664      0.01514
enh57648     2   26398000   26399000      6       2  150064       2.1345     0.016402
enh57649     2   26402500   26403500      3       1  150064        1.709     0.043728
enh57652     2   26523400   26524400      3       2  150064       1.6587     0.048589
enh57663     2   26700000   26701000      6       3  150064       2.3582    0.0091824
enh57685     2   26987800   26988800      2       1  150064       3.1279   0.00088038
enh57686     2   26991600   26992600      2       1  150064       3.1258   0.00088647
enh57687     2   26994900   26995900      3       1  150064       3.1693   0.00076416
enh57688     2   27030400   27031400      3       1  150064       3.4726   0.00025773
enh57692     2   27137100   27138100      3       1  150064       2.9711    0.0014835
enh57695     2   27169800   27170800      2       1  150064       3.2823   0.00051484
enh57696     2   27197300   27198300      1       1  150064       3.3102    0.0004662
enh57697     2   27211100   27212100      1       1  150064       3.2155     0.000651
enh57698     2   27239000   27240000      2       1  150064       2.7106     0.003358
enh57700     2   27271800   27272800      2       1  150064       3.4335   0.00029787
enh57702     2   27292800   27293800      3       2  150064       3.5094   0.00022452
enh57703     2   27295500   27296500      1       1  150064       2.9142     0.001783
enh57704     2   27301200   27302200      3       2  150064       3.0329    0.0012112
enh57713     2   27441000   27442000      9       3  150064       2.3197      0.01018
enh57714     2   27473000   27474000      1       1  150064       2.5646     0.005165
enh57716     2   27505700   27506700      3       2  150064        1.787     0.036967
enh57718     2   27525700   27526700      2       1  150064       2.4601    0.0069449
enh57722     2   27594800   27595800      2       1  150064       2.3713    0.0088636
enh57724     2   27603900   27604900      1       1  150064       3.0578     0.001115
enh57725     2   27630300   27631300      1       1  150064       3.1035    0.0009562
enh57729     2   27712800   27713800      2       1  150064        2.505    0.0061232
enh57732     2   27850400   27851400      2       1  150064       1.8163      0.03466
enh57736     2   27951000   27952000      1       1  150064       3.7603    8.484e-05
enh57737     2   27958700   27959700      2       1  150064       3.4552   0.00027493
enh57738     2   27974300   27975300      1       1  150064       4.5508    2.672e-06
enh57740     2   27988600   27989600      3       2  150064       4.4211   4.9099e-06
enh57741     2   27995700   27996700      3       1  150064       3.5524    0.0001909
enh57742     2   28021800   28022800      2       1  150064       4.0494   2.5671e-05
enh57743     2   28139100   28140100      1       1  150064       2.2514      0.01218
enh57761     2   28636200   28637200      2       1  150064       1.9748     0.024147
enh57788     2   29032600   29033600      2       1  150064        3.181   0.00073373
enh57796     2   29275900   29276900      6       2  150064       2.6776    0.0037075
enh57807     2   29643000   29644000      4       2  150064       3.1042   0.00095382
enh57812     2   29800200   29801200      3       2  150064       1.7385     0.041062
enh57833     2   30447800   30448800      3       2  150064       2.0993     0.017896
enh57865     2   30827100   30828100      1       1  150064       1.9636      0.02479
enh57869     2   30874300   30875300      7       3  150064       2.5646    0.0051641
enh57901     2   32115500   32116500      1       1  150064       2.2559      0.01204
enh57905     2   32236400   32237400      3       2  150064       2.2825     0.011229
enh57938     2   33905600   33906600      1       1  150064       1.9595      0.02503
enh57947     2   34959300   34960300      5       1  150064        1.789     0.036808
enh57951     2   35453700   35454700      6       2  150064       1.8146     0.034793
enh57952     2   35517800   35518800      1       1  150064       2.3412     0.009612
enh57953     2   35597400   35598400      3       2  150064       2.4071    0.0080397
enh57956     2   35955200   35956200      7       3  150064       1.6464     0.049841
enh57976     2   36601600   36602600      3       2  150064       2.3787     0.008687
enh57983     2   36615300   36616300      9       3  150064       1.6885     0.045659
enh57991     2   36632100   36633100      5       3  150064       1.7881     0.036876
enh57993     2   36636200   36637200      1       1  150064       1.8342      0.03331
enh57997     2   36645100   36646100      1       1  150064       1.8216      0.03426
enh57998     2   36647400   36648400      1       1  150064       2.3588     0.009167
enh58000     2   36679400   36680400      1       1  150064       1.7459      0.04041
enh58003     2   36713200   36714200      1       1  150064       1.9852      0.02356
enh58011     2   36823200   36824200      2       1  150064       1.7264     0.042141
enh58016     2   36928700   36929700     20       5  150064       1.9038     0.028469
enh58025     2   37012100   37013100      2       1  150064       1.8039     0.035627
enh58026     2   37024500   37025500      6       2  150064       1.9918     0.023195
enh58027     2   37051000   37052000      4       1  150064       2.5964    0.0047107
enh58032     2   37178000   37179000      4       2  150064       1.8639     0.031171
enh58037     2   37188700   37189700      3       1  150064        3.363   0.00038546
enh58039     2   37194700   37195700      1       1  150064       2.9809     0.001437
enh58041     2   37384400   37385400      3       1  150064       1.8706     0.030697
enh58042     2   37408500   37409500     18       4  150064       2.5537    0.0053294
enh58044     2   37425200   37426200      3       2  150064       3.0176    0.0012741
enh58051     2   37460000   37461000      5       2  150064        3.157   0.00079709
enh58052     2   37460600   37461600      5       2  150064       3.4195   0.00031367
enh58053     2   37498400   37499400      6       3  150064       4.0798   2.2538e-05
enh58054     2   37545200   37546200      1       1  150064       3.9736     3.54e-05
enh58055     2   37549300   37550300      2       1  150064        3.763   8.3938e-05
enh58056     2   37570600   37571600      7       3  150064        3.884   5.1384e-05
enh58057     2   37576100   37577100      6       2  150064       3.8151   6.8053e-05
enh58059     2   37641600   37642600      4       2  150064       2.1762      0.01477
enh58080     2   38189000   38190000      5       2  150064       2.5663    0.0051391
enh58097     2   38528800   38529800      5       1  150064       1.8383     0.033009
enh58101     2   38605000   38606000      5       3  150064       1.8909     0.029318
enh58107     2   38666000   38667000      3       2  150064       2.0174     0.021826
enh58109     2   38670200   38671200      2       1  150064       2.1099     0.017433
enh58125     2   38935700   38936700      3       2  150064       1.7953     0.036306
enh58127     2   38964300   38965300      3       1  150064       2.2612     0.011875
enh58140     2   39320400   39321400      3       1  150064       1.6751     0.046955
enh58141     2   39333400   39334400      1       1  150064       1.8889      0.02945
enh58144     2   39345200   39346200      3       1  150064       1.7073     0.043887
enh58149     2   39429900   39430900      1       1  150064       2.4234     0.007687
enh58152     2   39454300   39455300      2       1  150064       2.2666     0.011708
enh58154     2   39460000   39461000      1       1  150064       2.1224       0.0169
enh58155     2   39468600   39469600      2       1  150064       2.1655     0.015175
enh58160     2   39608600   39609600      2       1  150064       1.7637     0.038888
enh58192     2   39795600   39796600      2       1  150064       2.4136    0.0078969
enh58199     2   39922600   39923600      1       1  150064       2.2235      0.01309
enh58201     2   39950400   39951400      2       1  150064        1.784     0.037209
enh58202     2   39963500   39964500      2       1  150064       2.4439    0.0072654
enh58204     2   39999300   40000300      6       3  150064       2.5035    0.0061493
enh58207     2   40004100   40005100      2       1  150064       2.1676     0.015094
enh58208     2   40006400   40007400      2       1  150064       2.0011      0.02269
enh58211     2   40368600   40369600      3       1  150064       2.1584     0.015449
enh58212     2   40370400   40371400      3       1  150064       2.3112     0.010411
enh58217     2   40469000   40470000      6       2  150064       1.7321     0.041626
enh58218     2   40470800   40471800      3       2  150064       2.3736    0.0088074
enh58224     2   40959800   40960800      3       2  150064       1.8397     0.032907
enh58227     2   41553800   41554800      2       1  150064       2.0261     0.021377
enh58229     2   41626500   41627500      2       1  150064        2.666    0.0038375
enh58231     2   42006800   42007800      2       1  150064       1.8853     0.029693
enh58306     2   42999900   43000900      1       1  150064       1.8987       0.0288
enh58308     2   43013200   43014200      5       2  150064        2.311     0.010417
enh58312     2   43133200   43134200      3       2  150064        2.377    0.0087282
enh58316     2   43183200   43184200      5       3  150064       1.9733     0.024233
enh58344     2   43379500   43380500      4       2  150064       1.9039      0.02846
enh58397     2   44330500   44331500      4       2  150064       2.1788     0.014672
enh58403     2   44410000   44411000      4       1  150064       1.8436     0.032623
enh58404     2   44411000   44412000      3       1  150064       1.7758     0.037883
enh58405     2   44415600   44416600      4       2  150064       1.6708     0.047376
enh58406     2   44459200   44460200      1       1  150064       2.0953      0.01807
enh58409     2   44475000   44476000      7       2  150064       2.5875    0.0048341
enh58440     2   44901500   44902500      3       2  150064       2.0053     0.022467
enh58481     2   45781500   45782500      3       1  150064       1.6762      0.04685
enh58488     2   45986300   45987300      2       1  150064       2.3983    0.0082368
enh58492     2   46063500   46064500      6       2  150064       2.3969    0.0082667
enh58499     2   46187300   46188300      4       2  150064       1.6761     0.046855
enh58517     2   46731600   46732600      2       1  150064        1.977     0.024022
enh58569     2   47399000   47400000      4       2  150064       2.0781     0.018849
enh58570     2   47399700   47400700      1       1  150064       2.0276       0.0213
enh58603     2   47716500   47717500      4       2  150064       1.6999      0.04457
enh58620     2   47881600   47882600      5       3  150064       1.8078     0.035315
enh58629     2   47982500   47983500      1       1  150064       1.8897       0.0294
enh58631     2   48012500   48013500      5       3  150064       2.6606    0.0038995
enh58632     2   48096900   48097900      3       1  150064        2.669    0.0038038
enh58635     2   48122200   48123200      4       2  150064        2.343    0.0095659
enh58645     2   48411800   48412800      2       1  150064       1.9002     0.028703
enh58648     2   48425900   48426900      7       4  150064       1.8813     0.029963
enh58651     2   48475600   48476600      1       1  150064       2.1775      0.01472
enh58653     2   48510400   48511400      4       2  150064       2.5344    0.0056324
enh58654     2   48511600   48512600      1       1  150064       2.5498     0.005389
enh58655     2   48543200   48544200      2       1  150064       2.2372     0.012638
enh58656     2   48550200   48551200      4       2  150064       2.9982    0.0013577
enh58657     2   48551700   48552700      1       1  150064       2.8635     0.002095
enh58658     2   48552800   48553800      5       2  150064       2.6788    0.0036946
enh58660     2   48589100   48590100      2       1  150064        2.646    0.0040726
enh58662     2   48642200   48643200      4       2  150064         1.76     0.039204
enh58663     2   48647200   48648200      4       2  150064       2.5545    0.0053166
enh58665     2   48671200   48672200      4       2  150064        2.113       0.0173
enh58668     2   48728900   48729900      2       1  150064       3.5185   0.00021701
enh58673     2   48758300   48759300      1       1  150064       1.8326      0.03343
enh58675     2   48787500   48788500      5       2  150064       1.8514     0.032056
enh58676     2   48811900   48812900      8       2  150064       1.7892     0.036789
enh58682     2   48942200   48943200      5       3  150064       2.6766     0.003719
enh58683     2   48946200   48947200      3       2  150064       2.0311     0.021123
enh58713     2   50451700   50452700      3       2  150064       1.9629     0.024827
enh58714     2   50560600   50561600      2       1  150064        1.686     0.045902
enh58715     2   50562400   50563400      4       2  150064       2.8764    0.0020115
enh58717     2   50624800   50625800      4       2  150064       2.5274    0.0057451
enh58719     2   50719000   50720000      1       1  150064       3.0002     0.001349
enh58779     2   53868400   53869400      2       1  150064       3.0968   0.00097806
enh58783     2   54015200   54016200      4       1  150064       2.2744     0.011472
enh58784     2   54046400   54047400      1       1  150064       3.2877    0.0005051
enh58785     2   54053900   54054900      2       1  150064       1.8722     0.030589
enh58788     2   54184300   54185300      2       1  150064       2.3289    0.0099325
enh58789     2   54188200   54189200      2       1  150064       2.4166    0.0078321
enh58793     2   54315200   54316200      2       1  150064       1.8354     0.033224
enh58795     2   54330700   54331700      4       2  150064       2.5832    0.0048945
enh58808     2   54746000   54747000      5       2  150064       3.2437   0.00058984
enh58809     2   54746600   54747600      2       1  150064       3.2837   0.00051231
enh58815     2   54796700   54797700      4       2  150064       2.4673    0.0068075
enh58817     2   54801800   54802800      8       3  150064       2.1922     0.014181
enh58819     2   54808500   54809500      3       1  150064       1.6691     0.047552
enh58820     2   54809600   54810600      3       1  150064       1.6892     0.045595
enh58824     2   54822400   54823400      7       3  150064       2.1019      0.01778
enh58825     2   54831000   54832000      3       2  150064       2.2871     0.011096
enh58826     2   54837400   54838400      2       1  150064       1.8893     0.029423
enh58828     2   54892400   54893400      6       3  150064       1.6664     0.047815
enh58831     2   55172700   55173700      5       2  150064       2.3761    0.0087491
enh58832     2   55184400   55185400      4       2  150064       2.2136     0.013429
enh58839     2   55240000   55241000      2       1  150064       1.9898     0.023304
enh58843     2   55267200   55268200      3       2  150064       2.0004     0.022729
enh58844     2   55272400   55273400      3       2  150064       1.9593     0.025037
enh58845     2   55273200   55274200      1       1  150064       1.9138      0.02782
enh58846     2   55274000   55275000      1       1  150064       1.7422      0.04074
enh58847     2   55283000   55284000      2       1  150064       2.3913    0.0083942
enh58852     2   55346900   55347900      6       4  150064       2.4025    0.0081422
enh58862     2   55394800   55395800      4       2  150064       2.2021     0.013829
enh58868     2   55636000   55637000      7       2  150064       1.6988     0.044674
enh58876     2   56031400   56032400      1       1  150064       2.8782        0.002
enh58880     2   56235600   56236600      2       1  150064        2.049     0.020231
enh58885     2   56498000   56499000      2       1  150064       1.7577       0.0394
enh58896     2   57938100   57939100      3       1  150064       2.0727     0.019102
enh58898     2   57986500   57987500      1       1  150064       4.5121     3.21e-06
enh58899     2   58023000   58024000      3       1  150064       4.4558   4.1791e-06
enh58900     2   58129400   58130400      2       1  150064       5.5917   1.1246e-08
enh58905     2   58457800   58458800      2       1  150064       2.7052    0.0034133
enh58906     2   58461900   58462900      4       2  150064       4.2992   8.5707e-06
enh58907     2   58464800   58465800      2       1  150064       4.6671   1.5271e-06
enh58908     2   58546200   58547200      1       1  150064       1.8606       0.0314
enh58909     2   58584200   58585200      4       2  150064       2.4145    0.0078785
enh58910     2   58584700   58585700      3       2  150064        1.727     0.042087
enh58911     2   58585400   58586400      3       1  150064        2.817    0.0024238
enh58912     2   58614000   58615000      6       3  150064       2.7852    0.0026749
enh58913     2   58656300   58657300      4       2  150064       1.8312     0.033534
enh58915     2   58663200   58664200      2       1  150064       1.9798     0.023861
enh58916     2   58674600   58675600      3       2  150064       2.7116    0.0033483
enh58923     2   58741100   58742100      2       1  150064       2.6583    0.0039271
enh58924     2   58749000   58750000      1       1  150064       2.3964     0.008279
enh58939     2   59058200   59059200      6       2  150064       2.3899     0.008427
enh58944     2   59155000   59156000      1       1  150064       2.1906      0.01424
enh58945     2   59157500   59158500      1       1  150064       2.8644     0.002089
enh58966     2   60291500   60292500      2       1  150064       3.1996   0.00068807
enh58974     2   60580800   60581800      3       2  150064       2.5325     0.005662
enh58976     2   60602600   60603600      3       2  150064       2.2795     0.011318
enh58977     2   60610200   60611200      4       2  150064       2.1352     0.016371
enh58978     2   60635400   60636400      3       1  150064       1.7572     0.039446
enh58990     2   60706100   60707100      2       1  150064       2.5532    0.0053372
enh58994     2   60723400   60724400      4       2  150064        2.618    0.0044217
enh58995     2   60724900   60725900      1       1  150064       4.0529    2.529e-05
enh58996     2   60730800   60731800      3       2  150064       2.7966    0.0025825
enh58999     2   60737500   60738500      7       2  150064       3.0958   0.00098151
enh59000     2   60740300   60741300      3       1  150064        3.185   0.00072371
enh59001     2   60743000   60744000      2       1  150064       2.0799     0.018768
enh59002     2   60747000   60748000      3       1  150064       2.3493    0.0094038
enh59014     2   60902000   60903000      3       1  150064        2.569    0.0050995
enh59018     2   61405800   61406800      4       2  150064       1.6981     0.044745
enh59020     2   61469400   61470400      4       2  150064       1.7636     0.038901
enh59027     2   61692200   61693200      3       2  150064       2.6498    0.0040264
enh59028     2   61699400   61700400      1       1  150064        1.971      0.02436
enh59035     2   61812200   61813200      1       1  150064       1.7928       0.0365
enh59060     2   62429100   62430100      3       2  150064        2.351    0.0093616
enh59061     2   62431700   62432700      2       1  150064       1.8729     0.030541
enh59070     2   62444100   62445100      1       1  150064       2.2089      0.01359
enh59073     2   62493100   62494100      4       1  150064       2.2497     0.012233
enh59075     2   62531900   62532900      4       2  150064       1.7705      0.03832
enh59077     2   62536300   62537300      1       1  150064       2.1125      0.01732
enh59089     2   62631800   62632800      8       3  150064       2.1125      0.01732
enh59092     2   62692900   62693900      3       1  150064       2.3376    0.0097029
enh59093     2   62702200   62703200      2       1  150064       2.1779     0.014706
enh59094     2   62712800   62713800      3       2  150064       2.3505    0.0093749
enh59098     2   62854200   62855200      1       1  150064       2.0417      0.02059
enh59100     2   62889300   62890300      4       2  150064       2.9659     0.001509
enh59108     2   62970400   62971400      1       1  150064       2.5492     0.005399
enh59161     2   64291700   64292700      5       2  150064       1.6818     0.046304
enh59177     2   64423800   64424800      4       2  150064       1.7415     0.040802
enh59291     2   65630400   65631400      1       1  150064       2.0333      0.02101
enh59293     2   65634300   65635300      2       1  150064       1.8394      0.03293
enh59303     2   65772500   65773500      1       1  150064       3.1367    0.0008544
enh59304     2   65785300   65786300      8       1  150064        1.674     0.047065
enh59316     2   66464000   66465000      4       2  150064        1.921     0.027365
enh59329     2   66752500   66753500      2       1  150064       2.0728     0.019095
enh59330     2   66763800   66764800      2       1  150064       2.1276     0.016683
enh59331     2   66768400   66769400      3       1  150064       2.7564    0.0029225
enh59332     2   66770500   66771500      3       2  150064       2.8564    0.0021427
enh59347     2   67189700   67190700      1       1  150064       1.6593      0.04853
enh59349     2   67294200   67295200      1       1  150064       2.0691      0.01927
enh59356     2   67616200   67617200      4       2  150064       2.2801     0.011301
enh59357     2   67618000   67619000      1       1  150064       2.5445     0.005471
enh59370     2   68288600   68289600      2       1  150064       1.8862     0.029632
enh59378     2   68474500   68475500      3       1  150064       2.6963    0.0035057
enh59379     2   68482800   68483800      1       1  150064       2.8455     0.002217
enh59413     2   69534400   69535400      1       1  150064       2.2815      0.01126
enh59415     2   69586000   69587000      2       1  150064       1.8479      0.03231
enh59419     2   69662500   69663500      1       1  150064       2.0166      0.02187
enh59448     2   69969800   69970800      3       1  150064        2.275     0.011453
enh59453     2   70008200   70009200      1       1  150064        1.646      0.04988
enh59454     2   70016800   70017800      5       2  150064       1.7414     0.040805
enh59456     2   70027500   70028500      2       1  150064       1.6664     0.047817
enh59457     2   70031200   70032200      2       1  150064       2.2369     0.012646
enh59459     2   70055000   70056000      3       1  150064        1.947      0.02577
enh59464     2   70191000   70192000      1       1  150064       2.1937      0.01413
enh59467     2   70226400   70227400      1       1  150064       1.6616       0.0483
enh59493     2   70485600   70486600      3       1  150064       1.6918     0.045344
enh59494     2   70518800   70519800      2       1  150064       1.6909     0.045424
enh59533     2   71330200   71331200      8       3  150064       1.6867     0.045832
enh59539     2   71554800   71555800      3       2  150064       2.3225     0.010102
enh59540     2   71561800   71562800      3       1  150064       2.2041     0.013757
enh59541     2   71563500   71564500      2       1  150064        2.399    0.0082196
enh59543     2   71566600   71567600      4       2  150064       2.4733    0.0066937
enh59544     2   71644600   71645600      5       2  150064       2.7841    0.0026837
enh59552     2   71754100   71755100      4       2  150064        1.926     0.027049
enh59568     2   72355700   72356700      7       3  150064       2.1523     0.015688
enh59569     2   72357500   72358500      1       1  150064       3.4891    0.0002423
enh59570     2   72358800   72359800      3       1  150064       3.1756   0.00074757
enh59571     2   72364600   72365600      1       1  150064        2.597     0.004702
enh59572     2   72400700   72401700      1       1  150064       1.6707      0.04739
enh59576     2   72605000   72606000      3       2  150064       2.1991     0.013934
enh59578     2   72765900   72766900      1       1  150064         2.22      0.01321
enh59585     2   72977900   72978900      3       2  150064       2.5584    0.0052579
enh59591     2   73163800   73164800      5       2  150064       3.3412   0.00041702
enh59592     2   73167700   73168700      3       1  150064       4.1935   1.3735e-05
enh59598     2   73207200   73208200      1       1  150064       4.2077     1.29e-05
enh59599     2   73227100   73228100      2       1  150064        3.489   0.00024239
enh59603     2   73295700   73296700      1       1  150064       3.5033    0.0002298
enh59604     2   73308100   73309100      2       1  150064       2.1077     0.017528
enh59606     2   73319200   73320200      1       1  150064       3.3252    0.0004417
enh59607     2   73328600   73329600      2       1  150064       3.4123   0.00032211
enh59609     2   73418600   73419600      4       2  150064       4.1603   1.5889e-05
enh59611     2   73462800   73463800      3       1  150064       3.7782   7.8976e-05
enh59613     2   73465100   73466100      2       1  150064       1.6809     0.046393
enh59616     2   73614600   73615600      1       1  150064       3.1555    0.0008012
enh59617     2   73815100   73816100      2       1  150064       3.7373   9.3018e-05
enh59618     2   73906700   73907700      5       2  150064       2.5242    0.0057983
enh59638     2   74248000   74249000      3       1  150064       2.0334     0.021008
enh59640     2   74252800   74253800      5       1  150064       3.0081    0.0013146
enh59641     2   74258500   74259500      2       1  150064       2.3239     0.010064
enh59643     2   74269400   74270400      2       1  150064       2.0478     0.020291
enh59646     2   74333600   74334600      1       1  150064       2.3342     0.009793
enh59647     2   74365900   74366900      2       1  150064       2.0031     0.022582
enh59651     2   74408600   74409600      1       1  150064       2.1993      0.01393
enh59653     2   74418900   74419900      4       2  150064       1.7647     0.038805
enh59682     2   74967800   74968800      6       1  150064       1.8074     0.035354
enh59708     2   75340000   75341000      2       1  150064       1.9665     0.024618
enh59716     2   75601000   75602000      3       1  150064         1.91     0.028064
enh59717     2   75601500   75602500      4       1  150064        2.253      0.01213
enh59725     2   75680600   75681600      9       3  150064       1.7538     0.039729
enh59726     2   75689000   75690000      4       1  150064       2.8206    0.0023966
enh59740     2   76234800   76235800      2       1  150064       2.0811     0.018711
enh59751     2   76960400   76961400      4       1  150064       2.0219     0.021593
enh59761     2   77321100   77322100      5       2  150064       1.6969     0.044856
enh59764     2   77614100   77615100      1       1  150064        1.677      0.04677
enh59766     2   77739800   77740800      3       2  150064       3.0221     0.001255
enh59768     2   77751400   77752400      1       1  150064       1.7527      0.03983
enh59773     2   78531400   78532400      2       1  150064       1.6724     0.047226
enh59774     2   78533800   78534800      4       1  150064       2.1373     0.016287
enh59783     2   79437400   79438400      5       2  150064       1.8663        0.031
enh59787     2   79620700   79621700      1       1  150064       1.9993      0.02279
enh59804     2   80059200   80060200      2       1  150064       1.8252     0.033989
enh59809     2   80125600   80126600      7       3  150064       1.7883     0.036861
enh59811     2   80147700   80148700      2       1  150064       1.6836     0.046125
enh59823     2   80457900   80458900      2       1  150064       1.7704     0.038331
enh59857     2   83511000   83512000      1       1  150064       1.9662      0.02464
enh59865     2   84198300   84199300      6       3  150064       1.9159     0.027686
enh59904     2   85384600   85385600      2       1  150064       1.8849     0.029719
enh59934     2   85558100   85559100      1       1  150064       1.6659      0.04787
enh59938     2   85612400   85613400      2       1  150064       2.6347    0.0042105
enh59939     2   85621300   85622300      3       2  150064       2.1436     0.016034
enh59941     2   85635600   85636600      4       2  150064       1.7675     0.038569
enh59942     2   85637300   85638300      2       1  150064       3.2842   0.00051131
enh59943     2   85639500   85640500      3       2  150064       1.7379     0.041116
enh59944     2   85644700   85645700      5       2  150064       3.2498   0.00057749
enh59945     2   85646400   85647400      2       1  150064       2.1765     0.014757
enh59947     2   85654700   85655700      4       2  150064       2.6035    0.0046137
enh59948     2   85658300   85659300      3       1  150064       1.9353     0.026478
enh59963     2   85828300   85829300      1       1  150064       1.6695      0.04751
enh59965     2   85844400   85845400      1       1  150064       2.0794      0.01879
enh59972     2   85995400   85996400      1       1  150064       2.6539     0.003978
enh59973     2   85997600   85998600      1       1  150064       1.7565       0.0395
enh59974     2   85999000   86000000      2       1  150064       2.0752     0.018985
enh60002     2   86858500   86859500      2       1  150064       1.9239     0.027186
enh60004     2   87058500   87059500      6       2  150064       2.4106    0.0079626
enh60053     2   88903400   88904400      1       1  150064       1.9455      0.02586
enh60055     2   88928200   88929200      2       1  150064       2.2154     0.013366
enh60056     2   88930300   88931300      2       1  150064       2.8465    0.0022103
enh60057     2   88931600   88932600      1       1  150064       2.3234      0.01008
enh60094     2   96813700   96814700      1       1  150064       1.8958      0.02899
enh60097     2   96823200   96824200      1       1  150064        2.975     0.001465
enh60101     2   96871600   96872600      2       1  150064       2.6324    0.0042391
enh60115     2   97198300   97199300      3       2  150064       1.9101      0.02806
enh60117     2   97205200   97206200      1       1  150064       1.9382       0.0263
enh60119     2   97214200   97215200      2       1  150064       2.0005     0.022722
enh60124     2   97351100   97352100      2       1  150064       2.5752    0.0050088
enh60125     2   97410400   97411400      3       1  150064       3.2394   0.00059896
enh60129     2   97458200   97459200      2       1  150064       2.9304    0.0016928
enh60132     2   97485100   97486100      1       1  150064       1.9413      0.02611
enh60133     2   97497900   97498900      1       1  150064       2.0026      0.02261
enh60134     2   97504700   97505700      1       1  150064       2.0077      0.02234
enh60135     2   97508000   97509000      2       1  150064       1.9093     0.028109
enh60136     2   97524500   97525500      1       1  150064       2.0166      0.02187
enh60138     2   97532700   97533700      1       1  150064       2.6807     0.003673
enh60139     2   97540700   97541700      1       1  150064       3.2988    0.0004855
enh60144     2   97561300   97562300      6       2  150064       2.3819    0.0086126
enh60145     2   97568800   97569800      5       2  150064       3.3436   0.00041346
enh60146     2   97572500   97573500      4       1  150064       3.6494   0.00013143
enh60147     2   97577400   97578400      5       2  150064       3.7506   8.8209e-05
enh60150     2   97598900   97599900      3       1  150064         2.01     0.022216
enh60153     2   97622700   97623700      5       2  150064       1.7894     0.036779
enh60157     2   97761000   97762000      5       1  150064       2.6068      0.00457
enh60158     2   98024700   98025700      3       1  150064       2.3026     0.010651
enh60159     2   98261000   98262000      3       1  150064       2.6678    0.0038176
enh60160     2   98278200   98279200      1       1  150064       2.7488     0.002991
enh60169     2   98387000   98388000      2       1  150064       1.7025      0.04433
enh60174     2   98567400   98568400      3       2  150064       2.3493    0.0094037
enh60178     2   98612900   98613900      3       1  150064       2.9854     0.001416
enh60183     2   98750500   98751500      2       1  150064       2.2184     0.013264
enh60191     2   99010700   99011700      1       1  150064       1.8401      0.03288
enh60192     2   99053100   99054100      2       1  150064       2.3653    0.0090079
enh60194     2   99060200   99061200      2       1  150064        1.857     0.031655
enh60195     2   99062800   99063800      5       2  150064       2.1669     0.015122
enh60196     2   99066400   99067400      1       1  150064       1.8293      0.03368
enh60197     2   99068500   99069500      1       1  150064         1.78      0.03754
enh60198     2   99070800   99071800      1       1  150064       1.7237      0.04238
enh60199     2   99075000   99076000      2       1  150064       1.7638     0.038884
enh60205     2   99084800   99085800      3       1  150064       1.7322     0.041623
enh60206     2   99088200   99089200      5       1  150064       1.7535     0.039756
enh60207     2   99090600   99091600      1       1  150064       1.8245      0.03404
enh60213     2   99100300   99101300      1       1  150064       1.8484      0.03227
enh60214     2   99101900   99102900      1       1  150064       1.8506      0.03211
enh60220     2   99226000   99227000      2       1  150064       1.7774     0.037748
enh60226     2   99422400   99423400      4       2  150064       2.0672      0.01936
enh60227     2   99449400   99450400      5       2  150064       1.7134      0.04332
enh60257     2  100268500  100269500      5       1  150064       3.3259   0.00044066
enh60259     2  100345300  100346300      4       2  150064       2.1264     0.016734
enh60260     2  100364300  100365300      3       1  150064       1.8631     0.031224
enh60262     2  100409200  100410200      2       1  150064       3.1226   0.00089618
enh60265     2  100506800  100507800      1       1  150064       2.3222      0.01011
enh60291     2  101349800  101350800      7       2  150064       2.4091    0.0079954
enh60292     2  101398300  101399300      1       1  150064       1.9413      0.02611
enh60329     2  101867700  101868700      3       2  150064       1.9112     0.027987
enh60335     2  101954800  101955800      3       1  150064       1.8689     0.030818
enh60340     2  101987400  101988400      3       2  150064       1.7018     0.044395
enh60343     2  102051200  102052200      8       2  150064       1.7225     0.042492
enh60402     2  102690400  102691400      4       1  150064       1.6649     0.047969
enh60403     2  102728100  102729100      4       2  150064       2.7562    0.0029238
enh60406     2  102816800  102817800      5       2  150064       2.1271     0.016707
enh60413     2  103351200  103352200      3       1  150064       2.6778    0.0037058
enh60421     2  103593100  103594100      1       1  150064       2.1775      0.01472
enh60423     2  103838000  103839000      2       1  150064       2.7186    0.0032784
enh60441     2  104707800  104708800      3       2  150064       1.9724      0.02428
enh60446     2  104991200  104992200      5       1  150064       2.3925    0.0083668
enh60450     2  105048700  105049700      2       1  150064       2.6251    0.0043318
enh60451     2  105050800  105051800      1       1  150064       1.7408      0.04086
enh60467     2  105564200  105565200      2       1  150064        1.648      0.04968
enh60492     2  106084700  106085700      2       1  150064       1.6794     0.046533
enh60504     2  106360000  106361000      3       2  150064        1.892     0.029247
enh60506     2  106370000  106371000      3       2  150064       2.5165    0.0059264
enh60507     2  106371400  106372400      4       1  150064       1.8943      0.02909
enh60510     2  106376600  106377600      4       1  150064       2.7082    0.0033821
enh60581     2  107471300  107472300      4       2  150064       2.2578     0.011978
enh60605     2  109008000  109009000      6       3  150064       2.0419      0.02058
enh60606     2  109019400  109020400      3       1  150064       2.2687     0.011644
enh60612     2  109200200  109201200      4       2  150064       2.1656     0.015173
enh60618     2  109231700  109232700      3       1  150064       1.8293     0.033678
enh60621     2  109239600  109240600      7       3  150064       1.7272     0.042062
enh60659     2  110357200  110358200      1       1  150064        3.817    6.755e-05
enh60663     2  110363200  110364200      2       1  150064       4.0565   2.4907e-05
enh60664     2  110365600  110366600      2       1  150064       3.7094   0.00010387
enh60665     2  110366800  110367800      4       2  150064       2.2476     0.012302
enh60666     2  110369000  110370000      5       3  150064       3.4337   0.00029767
enh60668     2  110416800  110417800      6       2  150064       2.0148     0.021962
enh60677     2  110858700  110859700      3       2  150064       1.9862     0.023508
enh60678     2  110896800  110897800      1       1  150064       1.9238      0.02719
enh60694     2  111504100  111505100      3       2  150064       2.1896     0.014276
enh60697     2  111525000  111526000      4       2  150064       2.8407    0.0022507
enh60698     2  111529100  111530100      4       2  150064       2.3416    0.0096007
enh60701     2  111600900  111601900      6       3  150064       1.6819     0.046296
enh60702     2  111603600  111604600      2       1  150064       1.8841     0.029775
enh60706     2  111630600  111631600      1       1  150064       1.8392      0.03294
enh60729     2  112253000  112254000      2       1  150064       2.6208    0.0043864
enh60731     2  112374900  112375900      6       3  150064       1.6459     0.049889
enh60738     2  112468300  112469300      5       2  150064       1.6743     0.047032
enh60740     2  112677400  112678400      5       2  150064       2.0431     0.020523
enh60743     2  112789500  112790500      5       3  150064        2.035     0.020927
enh60744     2  112799200  112800200      3       1  150064       1.8233     0.034131
enh60805     2  115179000  115180000      2       1  150064       1.9212     0.027351
enh60816     2  115843000  115844000      5       2  150064       2.1825     0.014537
enh60820     2  115969000  115970000      3       2  150064       2.4287    0.0075757
enh60824     2  116121200  116122200      3       2  150064       1.7062     0.043984
enh60826     2  116184400  116185400      1       1  150064       2.0208      0.02165
enh60828     2  116281600  116282600      2       1  150064            2     0.022753
enh60829     2  116299900  116300900      3       2  150064       2.1047     0.017661
enh60852     2  118372200  118373200      8       2  150064       1.8063     0.035433
enh60865     2  119066600  119067600      1       1  150064       2.1578      0.01547
enh60866     2  119068400  119069400      3       2  150064       3.8082   6.9992e-05
enh60868     2  119076800  119077800      3       2  150064       2.3288    0.0099347
enh60869     2  119097600  119098600      4       1  150064       2.7551    0.0029342
enh60873     2  119197400  119198400      1       1  150064       2.0431      0.02052
enh60875     2  119234200  119235200      5       3  150064       2.6482    0.0040457
enh60880     2  119347200  119348200      2       1  150064       2.2724     0.011532
enh60883     2  119401100  119402100      1       1  150064       1.9665      0.02462
enh60884     2  119495200  119496200      2       1  150064       2.5066    0.0060945
enh60885     2  119513000  119514000      3       2  150064        1.982     0.023738
enh60891     2  119826500  119827500      6       2  150064         2.57    0.0050843
enh60898     2  119905100  119906100      2       1  150064       1.6519     0.049275
enh60957     2  120774400  120775400      3       1  150064       1.6981     0.044745
enh60967     2  121044600  121045600      3       1  150064       1.7418     0.040776
enh60969     2  121130600  121131600      4       2  150064       2.3101      0.01044
enh60988     2  121473200  121474200      9       2  150064       2.0228     0.021546
enh61010     2  121551200  121552200      5       2  150064       1.6676     0.047694
enh61043     2  121819700  121820700      3       1  150064       1.6514     0.049329
enh61048     2  121953600  121954600      3       1  150064        1.845     0.032521
enh61062     2  122289500  122290500      6       2  150064       1.8393     0.032938
enh61063     2  122290300  122291300      2       1  150064        2.287     0.011099
enh61082     2  122582400  122583400      5       3  150064       2.9357    0.0016638
enh61084     2  122626900  122627900      5       2  150064       2.3425    0.0095772
enh61085     2  122631600  122632600      2       1  150064       2.4646    0.0068583
enh61090     2  122766800  122767800      1       1  150064       2.9712     0.001483
enh61091     2  122777200  122778200      2       1  150064       1.9756       0.0241
enh61096     2  122839000  122840000      2       1  150064       1.8155     0.034721
enh61120     2  124942800  124943800      4       1  150064       2.0699     0.019232
enh61121     2  124944500  124945500      2       1  150064       2.2866     0.011109
enh61132     2  125774000  125775000      2       1  150064        1.845     0.032518
enh61151     2  127584500  127585500      2       1  150064       1.9724     0.024284
enh61152     2  127588800  127589800      3       2  150064       2.3034     0.010628
enh61165     2  127825100  127826100      3       2  150064       1.7672     0.038596
enh61170     2  127844700  127845700      1       1  150064       2.7431     0.003043
enh61172     2  127852000  127853000      3       1  150064       3.1578   0.00079478
enh61175     2  127861900  127862900     10       5  150064       2.3416    0.0096011
enh61176     2  127885800  127886800      5       1  150064       2.0111     0.022158
enh61250     2  129153300  129154300      9       1  150064       1.9092     0.028119
enh61251     2  129164500  129165500      3       1  150064       2.4246     0.007663
enh61332     2  131629300  131630300      3       1  150064        1.787      0.03697
enh61336     2  131675600  131676600      1       1  150064       1.9985      0.02283
enh61338     2  131724400  131725400      1       1  150064       2.2402      0.01254
enh61339     2  131798400  131799400      1       1  150064        3.423    0.0003097
enh61340     2  131861400  131862400      4       2  150064        3.335   0.00042656
enh61349     2  133126300  133127300      2       1  150064       1.8959     0.028986
enh61350     2  133149600  133150600      1       1  150064       1.8515      0.03205
enh61384     2  134844200  134845200      4       1  150064       2.8525    0.0021692
enh61387     2  134879900  134880900      2       1  150064       2.7676    0.0028238
enh61394     2  134897400  134898400      1       1  150064       4.2027    1.319e-05
enh61395     2  134899700  134900700      3       1  150064        2.675    0.0037366
enh61398     2  134903900  134904900      1       1  150064       1.7945      0.03637
enh61401     2  134916700  134917700      4       2  150064       2.4706    0.0067452
enh61403     2  134921000  134922000      1       1  150064       2.4341     0.007465
enh61481     2  137667200  137668200      3       1  150064       2.1144      0.01724
enh61510     2  139033600  139034600      4       2  150064       1.6769     0.046781
enh61515     2  139251900  139252900      3       2  150064       2.5571    0.0052776
enh61527     2  139481700  139482700      3       2  150064       2.2969     0.010813
enh61537     2  139913200  139914200      1       1  150064       1.9637      0.02478
enh61552     2  141106200  141107200      4       2  150064       2.6101    0.0045257
enh61553     2  141113200  141114200      6       3  150064       2.3098      0.01045
enh61557     2  141867000  141868000      3       1  150064       3.1575    0.0007956
enh61558     2  141871200  141872200      4       2  150064       2.0584     0.019777
enh61577     2  144015900  144016900      5       3  150064        1.734     0.041456
enh61578     2  144053300  144054300      3       2  150064       2.0757     0.018963
enh61596     2  144590400  144591400      5       2  150064       3.3568   0.00039419
enh61599     2  144649800  144650800      4       2  150064       1.9687     0.024496
enh61605     2  144914300  144915300      1       1  150064       2.0294      0.02121
enh61612     2  145088200  145089200      4       2  150064       1.6944     0.045096
enh61613     2  145090400  145091400      1       1  150064       3.2093    0.0006652
enh61617     2  145129800  145130800      1       1  150064       2.7902     0.002634
enh61618     2  145158400  145159400      1       1  150064       4.6476    1.679e-06
enh61620     2  145182200  145183200      2       1  150064       2.3847    0.0085468
enh61621     2  145184400  145185400      2       1  150064       3.1832   0.00072837
enh61625     2  145198200  145199200      6       3  150064       2.3436    0.0095487
enh61626     2  145201900  145202900      1       1  150064       4.3878    5.724e-06
enh61630     2  145214000  145215000      3       1  150064       4.0622   2.4309e-05
enh61640     2  145259600  145260600      1       1  150064       1.9658      0.02466
enh61661     2  146402000  146403000      2       1  150064       2.8347    0.0022935
enh61676     2  147574700  147575700      2       1  150064       3.8143   6.8296e-05
enh61677     2  147611200  147612200      4       2  150064        2.981    0.0014367
enh61678     2  147624800  147625800      3       2  150064       3.8737   5.3602e-05
enh61682     2  147851800  147852800      2       1  150064       2.0642     0.019497
enh61695     2  148357900  148358900      1       1  150064       1.7634      0.03892
enh61697     2  148375400  148376400      4       2  150064       1.9597     0.025014
enh61701     2  148480600  148481600      5       2  150064       2.0947     0.018097
enh61702     2  148530800  148531800      2       1  150064       2.2388     0.012583
enh61705     2  148612400  148613400      2       1  150064       2.1293     0.016614
enh61707     2  148616900  148617900      2       1  150064       2.2004     0.013891
enh61709     2  148627000  148628000      2       1  150064       2.2105     0.013534
enh61710     2  148633900  148634900      1       1  150064       2.3904     0.008414
enh61723     2  149055200  149056200      3       2  150064       2.2032     0.013791
enh61724     2  149058800  149059800      1       1  150064       1.8135      0.03488
enh61725     2  149061500  149062500      6       3  150064       2.0589     0.019752
enh61726     2  149119200  149120200      5       2  150064       1.6979     0.044765
enh61730     2  149291500  149292500      2       1  150064       2.8176    0.0024192
enh61731     2  149311600  149312600      3       1  150064       2.2463     0.012344
enh61736     2  149403600  149404600      3       1  150064       1.7192     0.042789
enh61747     2  149509500  149510500      6       3  150064       1.7285     0.041952
enh61759     2  149684600  149685600      3       2  150064       2.2262     0.012999
enh61763     2  149835800  149836800      1       1  150064       1.7951      0.03632
enh61765     2  149862900  149863900      2       1  150064       1.8528     0.031956
enh61779     2  150185600  150186600      3       2  150064       1.6818       0.0463
enh61781     2  150220400  150221400      2       1  150064       2.2779     0.011366
enh61782     2  150222200  150223200      1       1  150064       1.6946      0.04508
enh61792     2  150587000  150588000      6       1  150064       1.9556     0.025255
enh61804     2  150982900  150983900      2       1  150064       1.7862     0.037035
enh61808     2  151232700  151233700      2       1  150064       1.8048     0.035552
enh61851     2  152264900  152265900      8       5  150064       1.9923      0.02317
enh61852     2  152348700  152349700      4       2  150064       1.7985     0.036048
enh61855     2  152402300  152403300      2       1  150064       1.8467     0.032394
enh61875     2  152906400  152907400      1       1  150064       1.7838      0.03723
enh61876     2  152929400  152930400      5       3  150064       1.8137     0.034859
enh61879     2  153022000  153023000      3       1  150064       1.7032     0.044263
enh61880     2  153054900  153055900      4       2  150064         2.44    0.0073437
enh61881     2  153056900  153057900      1       1  150064        3.074     0.001056
enh61882     2  153193700  153194700      2       1  150064       1.7091     0.043713
enh61886     2  153251400  153252400      4       2  150064       2.1877     0.014347
enh61889     2  153263600  153264600      1       1  150064       2.1467      0.01591
enh61893     2  153277400  153278400      1       1  150064       2.4169     0.007827
enh61894     2  153279700  153280700      1       1  150064       2.3908     0.008405
enh61896     2  153286400  153287400      1       1  150064       2.6666     0.003831
enh61898     2  153290400  153291400      2       1  150064       2.0212     0.021629
enh61918     2  153385200  153386200      1       1  150064       1.6857      0.04593
enh61920     2  153433500  153434500      3       2  150064       2.0751     0.018989
enh61924     2  153571800  153572800      4       2  150064       2.3782    0.0086998
enh61926     2  153732000  153733000      2       1  150064        2.038     0.020776
enh61943     2  155096900  155097900      2       1  150064       2.5239     0.005803
enh61953     2  155473000  155474000      1       1  150064       1.6682      0.04764
enh61956     2  155955900  155956900      3       2  150064       4.3736   6.1118e-06
enh61964     2  156701400  156702400      3       2  150064       2.3582    0.0091825
enh61966     2  156760800  156761800      2       1  150064       1.8739      0.03047
enh61986     2  157402600  157403600      2       1  150064       2.1056      0.01762
enh61990     2  157488900  157489900      1       1  150064       1.7058      0.04402
enh62014     2  158604200  158605200      1       1  150064       2.2924      0.01094
enh62015     2  158615800  158616800      1       1  150064       2.0298      0.02119
enh62024     2  158695400  158696400      1       1  150064       1.7127      0.04338
enh62039     2  158858800  158859800      4       1  150064       2.6834    0.0036439
enh62044     2  158976800  158977800      4       2  150064       2.1281     0.016664
enh62049     2  159098900  159099900      4       2  150064       1.8783      0.03017
enh62050     2  159216200  159217200      3       2  150064        2.468    0.0067942
enh62051     2  159260200  159261200      4       2  150064       2.1612     0.015341
enh62052     2  159268000  159269000      2       1  150064       2.6441    0.0040955
enh62054     2  159316000  159317000      5       3  150064        2.406    0.0080642
enh62056     2  159326000  159327000      2       1  150064        2.204     0.013761
enh62057     2  159327000  159328000      4       2  150064       2.1395     0.016197
enh62058     2  159330400  159331400      5       2  150064       2.0002      0.02274
enh62059     2  159342800  159343800      3       2  150064       3.0255    0.0012412
enh62060     2  159344700  159345700      3       2  150064       2.9948    0.0013733
enh62062     2  159346800  159347800      1       1  150064       1.9251      0.02711
enh62063     2  159349700  159350700      6       2  150064       2.8574    0.0021356
enh62074     2  159573600  159574600      1       1  150064       2.5936     0.004749
enh62115     2  160457000  160458000      2       1  150064       1.7557      0.03957
enh62116     2  160462400  160463400      6       3  150064       2.9034    0.0018458
enh62118     2  160466300  160467300      4       2  150064       2.6527    0.0039921
enh62119     2  160468600  160469600      2       1  150064       2.9327      0.00168
enh62121     2  160474400  160475400      2       1  150064       3.4676   0.00026257
enh62122     2  160476800  160477800      3       2  150064       1.8384     0.033002
enh62124     2  160643800  160644800      3       1  150064       3.4207   0.00031225
enh62126     2  160750400  160751400      1       1  150064       1.8096      0.03518
enh62137     2  161064400  161065400      1       1  150064       2.3001      0.01072
enh62160     2  161254200  161255200      1       1  150064       1.9493      0.02563
enh62175     2  161503700  161504700      1       1  150064        1.794      0.03641
enh62176     2  161560300  161561300      4       2  150064       1.6628     0.048171
enh62193     2  162046000  162047000      3       2  150064        1.932      0.02668
enh62201     2  162854900  162855900      1       1  150064        3.502    0.0002309
enh62202     2  162858600  162859600      3       2  150064       3.1137    0.0009239
enh62203     2  162884600  162885600      2       1  150064       2.7702    0.0028009
enh62204     2  162892800  162893800      2       1  150064       2.6803    0.0036782
enh62218     2  163680400  163681400      4       2  150064       1.7012     0.044449
enh62219     2  163934000  163935000      1       1  150064       2.1749      0.01482
enh62225     2  164457700  164458700      3       2  150064       2.2646     0.011769
enh62240     2  164554300  164555300      2       1  150064       2.3633    0.0090559
enh62245     2  164572200  164573200      1       1  150064       2.1163      0.01716
enh62246     2  164574100  164575100      2       1  150064       1.9304      0.02678
enh62263     2  165970400  165971400      1       1  150064       1.6512      0.04935
enh62273     2  166324400  166325400      3       2  150064       1.6692     0.047538
enh62289     2  166556500  166557500      1       1  150064       2.1232      0.01687
enh62295     2  166653100  166654100      8       3  150064       2.6834    0.0036442
enh62298     2  166700800  166701800      4       2  150064       3.8417   6.1095e-05
enh62306     2  167199600  167200600      3       2  150064       2.7631    0.0028626
enh62316     2  167698000  167699000      1       1  150064         1.65      0.04947
enh62317     2  167814100  167815100      2       1  150064       1.7094     0.043688
enh62332     2  168241200  168242200      2       1  150064       2.3155     0.010292
enh62341     2  168463600  168464600      4       2  150064       2.3091      0.01047
enh62348     2  168648600  168649600      5       2  150064       1.9152     0.027737
enh62353     2  168780800  168781800      3       1  150064       2.1993     0.013928
enh62359     2  168988000  168989000      2       1  150064       1.7147     0.043203
enh62392     2  169326500  169327500      1       1  150064       2.2774      0.01138
enh62399     2  169374800  169375800      3       1  150064       2.1259     0.016756
enh62400     2  169377500  169378500      2       1  150064       1.8727     0.030553
enh62403     2  169386100  169387100      3       1  150064       1.7742     0.038014
enh62415     2  169482700  169483700      4       2  150064       2.6673    0.0038237
enh62416     2  169484600  169485600      4       2  150064       2.4092     0.007994
enh62418     2  169491400  169492400      3       1  150064       3.4519   0.00027834
enh62419     2  169495600  169496600      3       1  150064        2.075     0.018993
enh62420     2  169497400  169498400      8       4  150064       3.7973   7.3146e-05
enh62426     2  169587300  169588300      4       2  150064       1.9443     0.025929
enh62439     2  169872200  169873200      3       2  150064       2.1782     0.014697
enh62441     2  169975200  169976200      2       1  150064       1.8464     0.032418
enh62463     2  171001900  171002900      1       1  150064       1.7048      0.04412
enh62470     2  171139000  171140000      6       2  150064       1.9669     0.024596
enh62533     2  172650800  172651800      1       1  150064       3.1278    0.0008806
enh62536     2  172877300  172878300      3       2  150064       3.3925   0.00034624
enh62551     2  173138500  173139500      4       2  150064       2.4307    0.0075348
enh62552     2  173149700  173150700      7       2  150064        2.045     0.020425
enh62589     2  173967600  173968600      5       3  150064       2.7024    0.0034425
enh62591     2  174000800  174001800      2       1  150064       1.6468       0.0498
enh62596     2  174058400  174059400      5       3  150064       2.2718     0.011549
enh62599     2  174083000  174084000      3       2  150064       2.1942     0.014112
enh62600     2  174091800  174092800      4       2  150064       2.1194     0.017029
enh62637     2  174805100  174806100      4       2  150064       2.1129     0.017306
enh62638     2  174823800  174824800      4       2  150064       1.6724     0.047225
enh62646     2  174897200  174898200      2       1  150064       2.7309    0.0031579
enh62653     2  174918400  174919400      3       1  150064       1.9065     0.028292
enh62654     2  174927000  174928000      2       1  150064       2.2485     0.012273
enh62655     2  174936400  174937400      4       2  150064       2.5067     0.006094
enh62657     2  174971200  174972200      4       2  150064       1.7804     0.037506
enh62658     2  174979700  174980700      2       1  150064       2.3998     0.008203
enh62659     2  174980700  174981700      3       2  150064       2.8707    0.0020478
enh62666     2  175063500  175064500      2       1  150064       2.2227     0.013117
enh62668     2  175130700  175131700      3       2  150064       1.6506     0.049408
enh62680     2  175615400  175616400      4       2  150064       1.9811     0.023792
enh62681     2  175627200  175628200      3       1  150064       2.0372     0.020815
enh62682     2  175628600  175629600      3       2  150064       1.9024     0.028562
enh62686     2  175643800  175644800      1       1  150064       3.0873      0.00101
enh62693     2  175691300  175692300      3       2  150064       2.0816     0.018691
enh62705     2  175753200  175754200      1       1  150064       2.6396      0.00415
enh62721     2  175892600  175893600      4       2  150064       1.6482     0.049657
enh62739     2  176748600  176749600      4       2  150064       2.3691    0.0089152
enh62798     2  179120700  179121700      1       1  150064       2.0193      0.02173
enh62829     2  180293400  180294400      3       2  150064       2.6631    0.0038718
enh62830     2  180308100  180309100      5       3  150064       2.7504    0.0029766
enh62831     2  180334500  180335500      7       3  150064       4.2872   9.0467e-06
enh62840     2  180831700  180832700      4       1  150064       4.1313   1.8036e-05
enh62844     2  180922100  180923100      4       2  150064       1.9909     0.023246
enh62845     2  180935800  180936800      5       2  150064       1.9547     0.025307
enh62846     2  180990200  180991200      1       1  150064       3.4796    0.0002511
enh62851     2  181045600  181046600      1       1  150064       2.4964     0.006273
enh62884     2  183451400  183452400      3       1  150064       2.8055    0.0025122
enh62893     2  183579600  183580600      2       1  150064       2.4001    0.0081953
enh62897     2  183732500  183733500      2       1  150064       1.6783     0.046641
enh62901     2  183874500  183875500      2       1  150064       3.0777     0.001043
enh62904     2  183893900  183894900      4       2  150064       2.0579     0.019801
enh62921     2  184543200  184544200      4       2  150064       1.7215      0.04258
enh62930     2  186154300  186155300      3       2  150064        2.053     0.020034
enh62974     2  188384200  188385200      2       1  150064       1.9141     0.027805
enh62986     2  188540900  188541900      1       1  150064       1.7877      0.03691
enh62990     2  188582800  188583800      4       1  150064       2.0139      0.02201
enh62991     2  188584000  188585000      2       1  150064        2.464      0.00687
enh63001     2  188915400  188916400      6       2  150064       1.8126     0.034943
enh63004     2  189082500  189083500      4       2  150064       2.7523    0.0029587
enh63005     2  189139800  189140800      6       3  150064       1.7801     0.037533
enh63010     2  189164100  189165100      5       2  150064       2.0378     0.020786
enh63011     2  189167700  189168700      4       2  150064       2.0068     0.022387
enh63012     2  189170900  189171900      1       1  150064       2.6407     0.004137
enh63015     2  189180400  189181400      7       3  150064       2.5958     0.004718
enh63021     2  189208600  189209600      4       2  150064       2.6697    0.0037956
enh63026     2  189260700  189261700      3       2  150064       2.1617     0.015322
enh63034     2  189327600  189328600      2       1  150064       1.8816     0.029946
enh63040     2  189342900  189343900      2       1  150064        2.853    0.0021654
enh63079     2  191277600  191278600      1       1  150064       1.8367      0.03313
enh63080     2  191364500  191365500      4       2  150064        1.799     0.036008
enh63081     2  191400600  191401600      3       2  150064       1.7662     0.038684
enh63106     2  191906200  191907200      1       1  150064       2.1558      0.01555
enh63131     2  192265000  192266000      2       1  150064        2.081     0.018719
enh63159     2  193406200  193407200      3       2  150064       3.2399   0.00059782
enh63160     2  194367800  194368800     14       1  150064       4.6509   1.6527e-06
enh63166     2  196398600  196399600      3       2  150064       2.4275    0.0076017
enh63167     2  196423900  196424900      3       1  150064        3.563   0.00018331
enh63168     2  196434800  196435800      2       1  150064       2.1236     0.016851
enh63171     2  196460400  196461400      4       2  150064       1.8084     0.035272
enh63172     2  196465800  196466800      1       1  150064       2.3012      0.01069
enh63175     2  196477300  196478300      3       1  150064        1.873     0.030532
enh63179     2  196510800  196511800      3       2  150064       2.0854     0.018518
enh63181     2  196524100  196525100      2       1  150064       2.1327     0.016475
enh63183     2  196552100  196553100      1       1  150064       2.1163      0.01716
enh63193     2  196923800  196924800      3       1  150064       3.2109    0.0006615
enh63195     2  196961400  196962400      2       1  150064       1.6877     0.045734
enh63196     2  196965900  196966900      3       1  150064       1.9611     0.024932
enh63197     2  196977300  196978300      3       2  150064       2.0953     0.018073
enh63198     2  196988100  196989100      2       1  150064        1.928     0.026927
enh63208     2  197423400  197424400      4       1  150064        2.816    0.0024311
enh63216     2  197831100  197832100      3       1  150064        1.838     0.033033
enh63217     2  197836200  197837200      3       2  150064       1.9183     0.027538
enh63218     2  197853200  197854200      2       1  150064       2.7117    0.0033466
enh63220     2  197874600  197875600      8       4  150064       1.9044     0.028426
enh63221     2  197955400  197956400      2       1  150064       2.7055    0.0034098
enh63223     2  198016900  198017900      3       1  150064       2.2758     0.011429
enh63225     2  198029300  198030300      2       1  150064       2.3458    0.0094928
enh63231     2  198484600  198485600      1       1  150064       5.9155    1.654e-09
enh63232     2  198492700  198493700      3       1  150064       2.4528    0.0070883
enh63233     2  198521700  198522700      3       1  150064       5.2485   7.6684e-08
enh63236     2  198573400  198574400      2       1  150064        4.101   2.0565e-05
enh63237     2  198721600  198722600      3       2  150064       4.5656   2.4901e-06
enh63239     2  198737800  198738800      2       1  150064       3.7759   7.9729e-05
enh63240     2  198753500  198754500      2       1  150064       4.2409   1.1133e-05
enh63248     2  199885200  199886200      5       2  150064       2.4284     0.007583
enh63251     2  200028200  200029200      2       1  150064       4.5229   3.0502e-06
enh63252     2  200044000  200045000      4       1  150064       4.3354   7.2735e-06
enh63254     2  200056000  200057000      3       2  150064       4.2029   1.3175e-05
enh63255     2  200132700  200133700      2       1  150064         3.74   9.2004e-05
enh63258     2  200276600  200277600      2       1  150064       3.4618   0.00026826
enh63259     2  200288400  200289400      3       1  150064        3.696   0.00010951
enh63273     2  200658900  200659900      1       1  150064       2.5675     0.005121
enh63274     2  200669100  200670100      5       3  150064       2.8315    0.0023163
enh63275     2  200675900  200676900      1       1  150064        4.404    5.314e-06
enh63279     2  200733800  200734800      2       1  150064       5.8782   2.0736e-09
enh63280     2  200774600  200775600      1       1  150064       7.1749    3.618e-13
enh63284     2  200848300  200849300      3       2  150064       2.7313    0.0031539
enh63287     2  200904300  200905300      2       1  150064       5.5961   1.0958e-08
enh63288     2  200904900  200905900      2       1  150064       5.5961   1.0958e-08
enh63289     2  200919600  200920600      2       1  150064        6.014   9.0495e-10
enh63294     2  200995300  200996300      3       2  150064       2.3616    0.0090976
enh63295     2  201000500  201001500      4       2  150064       4.0845   2.2088e-05
enh63299     2  201050200  201051200      1       1  150064       5.5405    1.508e-08
enh63300     2  201056700  201057700      3       1  150064       6.0177    8.843e-10
enh63301     2  201064300  201065300      5       2  150064        5.277   6.5673e-08
enh63302     2  201067200  201068200      3       1  150064       5.0745   1.9426e-07
enh63306     2  201138600  201139600      2       1  150064       4.0677   2.3739e-05
enh63309     2  201174400  201175400      1       1  150064        1.877      0.03026
enh63310     2  201179600  201180600      3       2  150064       2.5797     0.004945
enh63312     2  201185400  201186400      2       1  150064       2.0784     0.018838
enh63313     2  201186200  201187200      1       1  150064       5.3766    3.796e-08
enh63316     2  201192400  201193400      4       2  150064       3.9877   3.3361e-05
enh63317     2  201193700  201194700      3       2  150064       3.5441   0.00019701
enh63326     2  201218400  201219400      2       1  150064        3.648   0.00013216
enh63328     2  201221600  201222600      2       1  150064       4.1472   1.6826e-05
enh63329     2  201224000  201225000      2       1  150064       4.0502   2.5586e-05
enh63330     2  201224800  201225800      1       1  150064       3.5893    0.0001658
enh63331     2  201225600  201226600      2       1  150064       4.7202   1.1779e-06
enh63332     2  201226700  201227700      4       2  150064       6.6098    1.924e-11
enh63333     2  201228100  201229100      2       1  150064       4.3395   7.1397e-06
enh63334     2  201229000  201230000      3       1  150064       4.8925   4.9787e-07
enh63336     2  201232400  201233400      4       2  150064       5.1196   1.5312e-07
enh63337     2  201241300  201242300      4       2  150064       5.4499   2.5199e-08
enh63338     2  201245200  201246200      5       3  150064       4.0483   2.5795e-05
enh63342     2  201270100  201271100      3       1  150064       3.3255   0.00044135
enh63344     2  201281400  201282400      3       1  150064       3.8097    6.956e-05
enh63345     2  201289100  201290100      3       2  150064       3.1863   0.00072053
enh63347     2  201318200  201319200      3       1  150064       3.9101   4.6132e-05
enh63368     2  202118900  202119900      9       4  150064       3.3699   0.00037591
enh63370     2  202123200  202124200      2       1  150064       2.5875    0.0048334
enh63399     2  202783200  202784200      1       1  150064       1.7825      0.03733
enh63408     2  202824700  202825700      1       1  150064       2.0268      0.02134
enh63409     2  202827300  202828300      5       3  150064       2.0115     0.022137
enh63413     2  202839000  202840000     12       3  150064        1.834     0.033326
enh63414     2  202839800  202840800      6       2  150064       2.0864     0.018471
enh63415     2  202842300  202843300      5       1  150064       1.7077     0.043844
enh63454     2  203362600  203363600      3       2  150064       1.8342     0.033312
enh63455     2  203453300  203454300      2       1  150064       1.7147     0.043196
enh63460     2  203670400  203671400      1       1  150064       1.9178      0.02757
enh63463     2  204104800  204105800      2       1  150064       2.6149    0.0044624
enh63466     2  204349000  204350000      2       1  150064       2.4373    0.0073984
enh63470     2  204524200  204525200      1       1  150064       1.8369      0.03311
enh63489     2  205177800  205178800      3       1  150064       1.9192     0.027482
enh63504     2  205837200  205838200      1       1  150064       2.1553      0.01557
enh63529     2  206360800  206361800      1       1  150064       1.8446      0.03255
enh63531     2  206410300  206411300      2       1  150064       1.7477     0.040258
enh63545     2  206571100  206572100      1       1  150064       2.3354     0.009761
enh63560     2  206713600  206714600      2       1  150064       2.9118    0.0017968
enh63569     2  206943200  206944200      4       2  150064       1.9437     0.025963
enh63574     2  207077400  207078400      3       2  150064       1.9793     0.023892
enh63603     2  207900800  207901800      1       1  150064       1.7684       0.0385
enh63605     2  207905900  207906900      1       1  150064        1.648      0.04968
enh63606     2  207911100  207912100      2       1  150064        1.793      0.03649
enh63621     2  208014800  208015800      3       2  150064       2.4424    0.0072946
enh63627     2  208086400  208087400      5       3  150064       2.5598    0.0052368
enh63645     2  208273300  208274300      4       1  150064        2.292     0.010953
enh63655     2  208368900  208369900      3       1  150064       3.2021   0.00068218
enh63659     2  208497200  208498200      3       2  150064       3.1734   0.00075327
enh63660     2  208525400  208526400      2       1  150064       2.3679    0.0089436
enh63686     2  208870700  208871700      1       1  150064       1.7377      0.04113
enh63690     2  208976400  208977400     12       4  150064       1.7316     0.041674
enh63692     2  209007500  209008500      5       2  150064       1.8434     0.032633
enh63694     2  209051100  209052100      1       1  150064       1.7712      0.03826
enh63696     2  209078200  209079200      1       1  150064       1.8089      0.03523
enh63723     2  210478800  210479800      3       2  150064       2.1778     0.014711
enh63724     2  210494100  210495100      2       1  150064       1.7151      0.04316
enh63727     2  210530800  210531800      1       1  150064       2.3524     0.009327
enh63758     2  212194800  212195800      4       2  150064       1.7971      0.03616
enh63760     2  212225200  212226200      6       3  150064       2.3239     0.010064
enh63764     2  212255300  212256300      2       1  150064       1.9995     0.022776
enh63770     2  212528600  212529600      3       2  150064       1.8567      0.03168
enh63774     2  213102200  213103200      4       2  150064        1.745     0.040489
enh63806     2  215571600  215572600      5       3  150064       1.9962     0.022958
enh63826     2  216636200  216637200      4       2  150064       1.6582     0.048642
enh63836     2  216827000  216828000      5       2  150064       2.1265     0.016731
enh63860     2  217157400  217158400      4       2  150064        1.713     0.043357
enh63863     2  217171300  217172300      2       1  150064       1.8372     0.033093
enh63881     2  217448400  217449400      4       2  150064        3.105   0.00095147
enh63888     2  217500900  217501900      1       1  150064       2.6239     0.004346
enh63892     2  217529900  217530900      1       1  150064       2.3264     0.009999
enh63893     2  217543600  217544600      3       1  150064       2.1124     0.017328
enh63896     2  217628000  217629000      2       1  150064       2.0977     0.017967
enh63924     2  218654200  218655200      5       1  150064       2.5606    0.0052246
enh63942     2  218815600  218816600      3       1  150064        2.189     0.014298
enh64002     2  219828300  219829300      1       1  150064       1.7401      0.04092
enh64008     2  220024000  220025000      2       1  150064       2.6937    0.0035333
enh64009     2  220025600  220026600      2       1  150064       2.6891    0.0035818
enh64033     2  220310100  220311100      3       2  150064       3.7707     8.14e-05
enh64089     2  221813700  221814700      2       1  150064       2.0733     0.019075
enh64103     2  222384100  222385100      3       2  150064        2.047     0.020331
enh64104     2  222391800  222392800      3       2  150064       3.3528   0.00039999
enh64105     2  222394900  222395900      4       2  150064        2.334    0.0097972
enh64109     2  222433200  222434200      1       1  150064       2.2636       0.0118
enh64111     2  222471000  222472000      4       2  150064       1.8783     0.030173
enh64118     2  222644300  222645300      2       1  150064       2.2123     0.013474
enh64125     2  222967300  222968300      1       1  150064       2.0833      0.01861
enh64147     2  223728300  223729300      3       1  150064       1.8497     0.032177
enh64158     2  223771400  223772400      2       1  150064       1.7092     0.043711
enh64207     2  225081800  225082800      1       1  150064        1.802      0.03577
enh64208     2  225086200  225087200      1       1  150064       1.7432      0.04065
enh64213     2  225281200  225282200     14       2  150064       2.4258    0.0076381
enh64214     2  225298300  225299300     13       4  150064       2.6853     0.003623
enh64217     2  225384800  225385800      3       2  150064       3.6737   0.00011953
enh64221     2  225434700  225435700      1       1  150064       1.6773      0.04674
enh64222     2  225436800  225437800      4       2  150064        4.282   9.2614e-06
enh64223     2  225439900  225440900      9       3  150064       1.6497     0.049506
enh64225     2  225447100  225448100      1       1  150064       5.2048    9.708e-08
enh64229     2  225774500  225775500      7       3  150064       2.0494     0.020212
enh64237     2  225937200  225938200      3       1  150064        2.147     0.015897
enh64239     2  225984700  225985700      4       2  150064       1.8381     0.033024
enh64280     2  227727100  227728100      4       1  150064       2.3948    0.0083141
enh64282     2  227733500  227734500      3       1  150064       1.8115     0.035032
enh64284     2  227841800  227842800      1       1  150064       1.8402      0.03287
enh64297     2  228329200  228330200      9       5  150064       2.0141     0.021998
enh64298     2  228330600  228331600      2       1  150064       2.2141     0.013412
enh64304     2  228383200  228384200      8       4  150064       2.3467    0.0094713
enh64321     2  229369000  229370000      4       1  150064        2.648    0.0040479
enh64339     2  230560800  230561800      4       2  150064       1.7997     0.035954
enh64340     2  230562700  230563700      3       1  150064       2.6316    0.0042491
enh64350     2  230844800  230845800      1       1  150064        2.353     0.009312
enh64354     2  231094500  231095500      1       1  150064       2.4535     0.007073
enh64427     2  232264500  232265500      1       1  150064       2.3044       0.0106
enh64433     2  232326200  232327200      2       1  150064       1.9244     0.027151
enh64434     2  232330000  232331000      2       1  150064       2.7802    0.0027166
enh64449     2  232470100  232471100      2       1  150064       1.7846      0.03716
enh64457     2  232527200  232528200      1       1  150064       2.3914     0.008391
enh64459     2  232531700  232532700      2       1  150064       2.2746     0.011466
enh64461     2  232538700  232539700      3       2  150064       2.2061     0.013688
enh64484     2  232852800  232853800      4       2  150064        1.808     0.035299
enh64492     2  233061100  233062100      3       1  150064       2.7182    0.0032822
enh64506     2  233234000  233235000     12       6  150064       2.4141    0.0078881
enh64508     2  233288400  233289400      4       2  150064       2.8509    0.0021801
enh64509     2  233297100  233298100      5       2  150064       2.5456    0.0054541
enh64510     2  233304200  233305200     17       4  150064       2.5187    0.0058893
enh64511     2  233308500  233309500      3       2  150064       1.9571     0.025168
enh64518     2  233451400  233452400      2       1  150064        1.735     0.041372
enh64519     2  233453200  233454200      3       1  150064       1.7228     0.042464
enh64523     2  233561000  233562000      3       2  150064       4.9199   4.3302e-07
enh64524     2  233702700  233703700      1       1  150064       3.5443    0.0001968
enh64527     2  233845200  233846200      6       3  150064       1.6665     0.047805
enh64531     2  233896200  233897200      4       2  150064       2.2958     0.010844
enh64532     2  233915600  233916600      5       1  150064       2.4901    0.0063845
enh64533     2  233925900  233926900      3       1  150064       1.8984     0.028824
enh64654     2  236115400  236116400      3       1  150064       1.9559     0.025236
enh64664     2  236419500  236420500      2       1  150064        2.523    0.0058172
enh64680     2  236471400  236472400      1       1  150064       2.0511      0.02013
enh64694     2  236514300  236515300      2       1  150064       1.8384     0.032999
enh64698     2  236543400  236544400      2       1  150064       1.8264     0.033891
enh64699     2  236548600  236549600      4       2  150064       2.3769    0.0087296
enh64721     2  236703400  236704400      1       1  150064       1.9305      0.02677
enh64728     2  236812400  236813400      4       2  150064       2.2398     0.012552
enh64730     2  236897400  236898400      1       1  150064       1.7745      0.03799
enh64752     2  237246800  237247800      2       1  150064       2.0376     0.020796
enh64754     2  237253400  237254400      1       1  150064       2.5592     0.005245
enh64757     2  237310600  237311600      1       1  150064       2.2724      0.01153
enh64839     2  238571600  238572600      5       2  150064       1.7341      0.04145
enh64845     2  238602800  238603800      1       1  150064       1.7474      0.04028
enh64851     2  238620800  238621800      2       1  150064       2.1325     0.016484
enh64864     2  238652400  238653400      7       1  150064       1.8832     0.029837
enh64885     2  239109900  239110900      5       3  150064        1.647     0.049782
enh64913     2  239930400  239931400      1       1  150064       1.7837      0.03724
enh64970     2  240404800  240405800      1       1  150064        3.226    0.0006276
enh64987     2  240884400  240885400      4       2  150064       1.6697     0.047489
enh65007     2  241331600  241332600      7       2  150064       2.1881     0.014333
enh65008     2  241368800  241369800      4       2  150064       3.1431   0.00083572
enh65010     2  241386800  241387800     12       3  150064        1.722     0.042537
enh65036     2  241949800  241950800      1       1  150064       1.6691      0.04755
enh65045     2  242155500  242156500      3       2  150064       2.1119     0.017349
enh65046     2  242162700  242163700      7       4  150064       2.2812     0.011267
enh65047     2  242209600  242210600      1       1  150064       2.0942      0.01812
enh65059     2  242307300  242308300      2       1  150064       2.1047      0.01766
enh65073     2  242578000  242579000      2       1  150064       2.3238     0.010069
enh65074     2  242579700  242580700      2       1  150064        2.187     0.014372
enh65089     2  242805300  242806300      2       1  150064       2.0361     0.020869
enh65091     2  242820200  242821200      4       2  150064       1.6515     0.049323
enh65098     2  242844300  242845300      4       1  150064       2.2649     0.011761
enh65118     3    1330600    1331600      3       2  150064       1.6867     0.045826
enh65124     3    1807800    1808800      5       2  150064       1.8287     0.033719
enh65130     3    2461700    2462700      5       2  150064       2.5214     0.005844
enh65132     3    2559000    2560000      3       1  150064        5.207   9.5969e-08
enh65172     3    4350400    4351400      1       1  150064        1.671      0.04736
enh65184     3    4574700    4575700      5       2  150064       1.7767      0.03781
enh65196     3    4771900    4772900      3       2  150064       1.6856      0.04594
enh65226     3    5261500    5262500      5       2  150064        1.828     0.033778
enh65227     3    5264100    5265100      9       4  150064       2.1221     0.016914
enh65253     3    7995000    7996000      3       1  150064       1.7927     0.036514
enh65259     3    8309000    8310000      1       1  150064       1.9275      0.02696
enh65268     3    8497800    8498800      1       1  150064       1.9572      0.02516
enh65295     3    9034200    9035200      4       2  150064       1.7425     0.040711
enh65302     3    9166500    9167500      2       1  150064       2.2271     0.012969
enh65325     3    9464200    9465200      3       2  150064       1.8481     0.032294
enh65327     3    9592700    9593700      1       1  150064       2.0944      0.01811
enh65366     3   10417600   10418600     10       3  150064       3.1925    0.0007052
enh65367     3   10436600   10437600      3       2  150064       2.3382    0.0096895
enh65370     3   10595100   10596100      5       3  150064       2.6473     0.004057
enh65372     3   10641800   10642800      5       3  150064         2.02     0.021694
enh65389     3   11426700   11427700      3       2  150064       1.6682     0.047638
enh65390     3   11433400   11434400      3       1  150064       2.0562     0.019883
enh65394     3   11521600   11522600      2       1  150064       1.7186     0.042843
enh65426     3   11697000   11698000      4       1  150064       1.7423     0.040732
enh65427     3   11702100   11703100      3       1  150064       2.5495    0.0053936
enh65435     3   11826200   11827200      2       1  150064         1.94     0.026187
enh65436     3   11874300   11875300      4       2  150064       1.9411     0.026124
enh65437     3   11886400   11887400      7       1  150064       2.3273    0.0099739
enh65442     3   12095100   12096100      1       1  150064       2.5156     0.005941
enh65452     3   12486100   12487100      6       3  150064       2.5045    0.0061311
enh65453     3   12521300   12522300      4       2  150064       2.1823     0.014543
enh65454     3   12524500   12525500      3       1  150064       1.9132     0.027863
enh65458     3   12600000   12601000      4       2  150064       2.3087     0.010479
enh65459     3   12600700   12601700      3       1  150064       2.5355    0.0056143
enh65460     3   12603300   12604300      3       1  150064        2.231     0.012841
enh65461     3   12604400   12605400      2       1  150064       1.7057     0.044032
enh65463     3   12671600   12672600      3       2  150064       1.8875     0.029546
enh65465     3   12678700   12679700      3       2  150064       2.3135     0.010348
enh65466     3   12697400   12698400      1       1  150064       2.4099     0.007979
enh65470     3   12715800   12716800      5       1  150064        2.312      0.01039
enh65471     3   12718900   12719900      2       1  150064       2.7109    0.0033551
enh65473     3   12761000   12762000      2       1  150064       1.7552      0.03961
enh65486     3   12919400   12920400      2       1  150064       1.6711     0.047353
enh65501     3   13028100   13029100      1       1  150064       1.6731      0.04715
enh65503     3   13036400   13037400      5       2  150064       1.7541     0.039707
enh65512     3   13121600   13122600      4       2  150064        2.403    0.0081305
enh65529     3   13332000   13333000      5       2  150064       3.0892    0.0010036
enh65530     3   13338200   13339200      6       2  150064        1.763     0.038947
enh65532     3   13348000   13349000      4       2  150064       2.6043    0.0046034
enh65536     3   13411500   13412500      3       1  150064       1.9198      0.02744
enh65540     3   13462600   13463600      2       1  150064        1.901      0.02865
enh65541     3   13493800   13494800      4       2  150064       1.9606     0.024965
enh65571     3   13891500   13892500      4       2  150064        1.706     0.044006
enh65576     3   14072500   14073500      2       1  150064       1.7965      0.03621
enh65602     3   14385500   14386500      7       3  150064       1.7091     0.043715
enh65605     3   14408300   14409300      5       3  150064       2.3288     0.009936
enh65610     3   14442800   14443800      1       1  150064       1.7653      0.03876
enh65626     3   14550200   14551200      5       3  150064       1.7129     0.043363
enh65627     3   14550600   14551600      3       2  150064       2.6799    0.0036824
enh65628     3   14565400   14566400      5       2  150064       1.9941     0.023071
enh65629     3   14567500   14568500      4       2  150064        2.165     0.015195
enh65633     3   14592600   14593600      4       2  150064       2.1463     0.015924
enh65634     3   14597000   14598000      2       1  150064       2.5205     0.005859
enh65637     3   14615700   14616700      1       1  150064       2.6663     0.003835
enh65643     3   14855600   14856600      2       1  150064       1.7496     0.040094
enh65647     3   14878000   14879000      4       2  150064        2.191     0.014224
enh65656     3   14962100   14963100      3       2  150064       2.1015     0.017798
enh65663     3   15138800   15139800      2       1  150064       1.7907     0.036672
enh65709     3   16353100   16354100      3       1  150064       1.7802      0.03752
enh65714     3   16440600   16441600      4       2  150064       2.0361     0.020872
enh65725     3   16558000   16559000      2       1  150064         1.85     0.032154
enh65734     3   16712600   16713600      5       3  150064       1.7476      0.04027
enh65735     3   16728700   16729700      1       1  150064        2.711     0.003354
enh65740     3   16834600   16835600      1       1  150064       2.7297      0.00317
enh65741     3   16851200   16852200      6       3  150064       4.2984    8.603e-06
enh65742     3   16870200   16871200      6       3  150064       2.5502    0.0053827
enh65743     3   16878800   16879800      2       1  150064       2.6737    0.0037508
enh65750     3   16948400   16949400      3       2  150064       1.6755      0.04692
enh65751     3   16958700   16959700      4       1  150064       3.3368   0.00042379
enh65753     3   16964400   16965400      2       1  150064       3.2495   0.00057798
enh65754     3   16977200   16978200      3       1  150064       1.7499     0.040067
enh65758     3   17072200   17073200      5       2  150064       1.8184     0.034503
enh65767     3   17185400   17186400      1       1  150064       2.8664     0.002076
enh65770     3   17237300   17238300      1       1  150064       4.7199     1.18e-06
enh65771     3   17398200   17399200      3       1  150064       3.7936   7.4249e-05
enh65777     3   17661000   17662000      2       1  150064       4.3834   5.8411e-06
enh65780     3   17667700   17668700      2       1  150064       2.1634     0.015256
enh65781     3   17936000   17937000      1       1  150064       2.0317      0.02109
enh65782     3   17950200   17951200      4       1  150064        1.684     0.046095
enh65783     3   17986900   17987900      3       2  150064       2.1101     0.017424
enh65791     3   18277800   18278800      4       2  150064       2.0729      0.01909
enh65792     3   18281200   18282200      2       1  150064       1.8968      0.02893
enh65797     3   18392600   18393600      3       2  150064       2.0121     0.022103
enh65798     3   18403400   18404400      6       3  150064       1.6628     0.048178
enh65799     3   18414500   18415500      4       2  150064        1.942     0.026071
enh65803     3   18468000   18469000      2       1  150064       1.8385     0.032998
enh65831     3   19990900   19991900      6       3  150064       2.1475     0.015878
enh65832     3   20029200   20030200      5       2  150064       2.4063    0.0080572
enh65833     3   20082800   20083800      3       2  150064       2.0147     0.021967
enh65839     3   20329400   20330400      3       2  150064       1.7041     0.044182
enh65849     3   21541600   21542600      2       1  150064       1.9928     0.023141
enh65853     3   21686400   21687400      5       2  150064       1.9394     0.026225
enh65854     3   21706600   21707600      3       2  150064       2.0251     0.021429
enh65858     3   21960500   21961500     15       2  150064       2.1015     0.017798
enh65872     3   23137000   23138000      2       1  150064       1.9492     0.025634
enh65876     3   23215800   23216800      7       3  150064       2.2886      0.01105
enh65882     3   23447800   23448800      1       1  150064       1.9033       0.0285
enh65912     3   23859600   23860600      3       1  150064       2.1453     0.015965
enh65913     3   23860900   23861900      3       2  150064       1.7084     0.043782
enh65922     3   23933500   23934500      3       1  150064       1.7479     0.040239
enh65926     3   23988900   23989900      5       2  150064       1.6824     0.046248
enh65927     3   24143200   24144200      6       2  150064        3.521   0.00021493
enh65928     3   24201900   24202900      5       2  150064       2.5124    0.0059964
enh65930     3   24214100   24215100      5       3  150064       4.1781   1.4699e-05
enh65938     3   24518700   24519700      2       1  150064       2.6065    0.0045732
enh65939     3   24539300   24540300      3       1  150064        2.182     0.014554
enh65948     3   25184600   25185600      9       4  150064       1.7098     0.043648
enh65950     3   25197200   25198200      1       1  150064        1.898      0.02885
enh65952     3   25329700   25330700      4       2  150064       2.5252    0.0057824
enh65954     3   25365200   25366200      4       2  150064       2.5434    0.0054896
enh65962     3   25569100   25570100      5       2  150064       1.6498     0.049497
enh65969     3   25789200   25790200      1       1  150064        1.931      0.02674
enh65970     3   25822800   25823800      2       1  150064       1.8144      0.03481
enh65973     3   25833600   25834600      2       1  150064       2.2508     0.012198
enh65975     3   25899000   25900000      1       1  150064       2.1409      0.01614
enh66040     3   28832800   28833800      1       1  150064       2.7854     0.002673
enh66041     3   28877200   28878200      8       4  150064       2.4728    0.0067023
enh66058     3   29471900   29472900      3       2  150064       2.0284     0.021261
enh66059     3   29475800   29476800      3       2  150064        3.281   0.00051713
enh66060     3   29480100   29481100      3       2  150064       2.2587     0.011952
enh66062     3   29494800   29495800      4       2  150064       2.8451    0.0022197
enh66069     3   29736300   29737300      4       1  150064       2.1729     0.014894
enh66071     3   29781200   29782200      1       1  150064       2.7627     0.002866
enh66073     3   29800700   29801700      1       1  150064       3.0275     0.001233
enh66075     3   29910000   29911000      1       1  150064       2.2386      0.01259
enh66077     3   29975000   29976000      5       2  150064       1.7301     0.041808
enh66078     3   30013600   30014600      2       1  150064       2.7151    0.0033126
enh66079     3   30085700   30086700      4       2  150064       4.7838   8.6001e-07
enh66080     3   30126400   30127400      8       2  150064       2.6836    0.0036414
enh66082     3   30287200   30288200      6       2  150064       2.0773     0.018885
enh66083     3   30300700   30301700      3       1  150064        2.549    0.0054014
enh66084     3   30323600   30324600      5       3  150064       2.4395    0.0073537
enh66099     3   30706800   30707800      3       2  150064       1.9873     0.023445
enh66101     3   30722400   30723400      3       2  150064         2.28     0.011304
enh66114     3   31126000   31127000      3       1  150064       1.8108     0.035089
enh66117     3   31185000   31186000      3       2  150064       1.8693      0.03079
enh66122     3   31391700   31392700      1       1  150064         1.96        0.025
enh66162     3   31974200   31975200      8       3  150064       2.1664     0.015141
enh66163     3   31974600   31975600      8       3  150064        1.809     0.035223
enh66164     3   31976100   31977100      4       2  150064       2.6016    0.0046399
enh66168     3   31993500   31994500      4       2  150064       1.9057     0.028342
enh66173     3   32011600   32012600      5       2  150064       3.2907   0.00049977
enh66174     3   32013600   32014600      3       2  150064       1.6778     0.046694
enh66176     3   32044700   32045700      2       1  150064       3.1636   0.00077921
enh66182     3   32345300   32346300      3       1  150064       2.1335     0.016442
enh66183     3   32352700   32353700      4       2  150064       2.1792     0.014659
enh66227     3   32866200   32867200      4       2  150064       2.1112      0.01738
enh66237     3   32886700   32887700      2       1  150064       2.2256      0.01302
enh66252     3   33173200   33174200      2       1  150064       2.6213    0.0043794
enh66256     3   33413900   33414900      1       1  150064       3.0412     0.001178
enh66258     3   33468100   33469100      1       1  150064       2.5452     0.005461
enh66259     3   33470000   33471000      2       1  150064       2.8559    0.0021457
enh66260     3   33471300   33472300      2       1  150064       2.2573     0.011995
enh66261     3   33473200   33474200      4       2  150064       3.2911   0.00049894
enh66262     3   33476600   33477600      2       1  150064       2.2964     0.010826
enh66263     3   33478200   33479200      5       2  150064       3.1502   0.00081588
enh66264     3   33599400   33600400      1       1  150064       1.7529      0.03981
enh66265     3   33604400   33605400      2       1  150064       2.7329    0.0031389
enh66267     3   33623400   33624400      1       1  150064       1.8084      0.03527
enh66291     3   34295800   34296800      2       1  150064        1.798     0.036087
enh66294     3   34344800   34345800      1       1  150064       2.9824      0.00143
enh66296     3   34880900   34881900      5       2  150064       2.4135    0.0079001
enh66309     3   36422900   36423900      2       1  150064       1.7732     0.038097
enh66314     3   36841800   36842800      3       1  150064       4.9472   3.7652e-07
enh66315     3   36868800   36869800      2       1  150064       3.9641   3.6832e-05
enh66316     3   36884600   36885600      2       1  150064       5.3195   5.2032e-08
enh66317     3   36964800   36965800      7       4  150064       2.3582    0.0091829
enh66318     3   36965900   36966900      2       1  150064       3.5707     0.000178
enh66321     3   36978900   36979900      2       1  150064       2.9465    0.0016072
enh66322     3   37006600   37007600      4       2  150064       2.6997    0.0034697
enh66323     3   37011100   37012100      2       1  150064       2.7975    0.0025753
enh66325     3   37031700   37032700      4       2  150064       2.6984    0.0034836
enh66328     3   37204500   37205500      3       1  150064       3.0441    0.0011669
enh66331     3   37283500   37284500      3       2  150064       1.6723     0.047228
enh66333     3   37332100   37333100      4       2  150064       2.0734     0.019068
enh66335     3   37343600   37344600      1       1  150064       1.8619      0.03131
enh66343     3   37561200   37562200      1       1  150064       2.5355     0.005615
enh66344     3   37579000   37580000      4       1  150064       2.6172    0.0044327
enh66347     3   37708600   37709600      4       2  150064       1.8345     0.033287
enh66349     3   37748800   37749800      3       2  150064       2.1029     0.017739
enh66350     3   37755000   37756000      4       2  150064       2.5598    0.0052363
enh66351     3   37759800   37760800      5       3  150064       1.8222     0.034214
enh66352     3   37803300   37804300      1       1  150064        1.677      0.04677
enh66353     3   37807500   37808500      2       1  150064        1.692     0.045323
enh66355     3   37866400   37867400      3       2  150064       2.1402     0.016169
enh66358     3   37894000   37895000      1       1  150064       3.1088    0.0009394
enh66360     3   37940300   37941300      4       2  150064       2.6076    0.0045593
enh66362     3   37950400   37951400      2       1  150064       3.6389   0.00013692
enh66363     3   37959500   37960500      5       3  150064       2.6845     0.003632
enh66365     3   37964000   37965000      1       1  150064       3.7125    0.0001026
enh66366     3   37966000   37967000      6       2  150064       2.8963    0.0018881
enh66367     3   37977000   37978000      3       2  150064        3.341    0.0004174
enh66370     3   37987000   37988000      3       2  150064       2.8174    0.0024209
enh66371     3   37997900   37998900      2       1  150064       2.0516     0.020107
enh66374     3   38032200   38033200      3       1  150064       1.7635     0.038911
enh66393     3   38494000   38495000      3       1  150064       3.1473   0.00082402
enh66394     3   38497600   38498600      5       1  150064       3.0905   0.00099896
enh66395     3   38498600   38499600      2       1  150064       2.7783    0.0027319
enh66396     3   38499600   38500600      2       1  150064       2.9328    0.0016794
enh66398     3   38501900   38502900      1       1  150064       3.2383    0.0006013
enh66399     3   38513900   38514900      2       1  150064       3.2491    0.0005789
enh66402     3   38573300   38574300      3       1  150064       2.9445    0.0016171
enh66403     3   38577900   38578900      2       1  150064       2.9532    0.0015727
enh66404     3   38620400   38621400      2       1  150064       1.8275     0.033811
enh66409     3   38682400   38683400      4       2  150064       2.6123    0.0044967
enh66410     3   38699700   38700700      4       2  150064       2.8831    0.0019692
enh66417     3   39146900   39147900      1       1  150064       2.2728      0.01152
enh66453     3   40003600   40004600      3       1  150064       2.4858    0.0064629
enh66454     3   40063600   40064600      5       3  150064        2.601    0.0046474
enh66455     3   40078600   40079600      3       1  150064       2.0395     0.020702
enh66482     3   41037900   41038900      1       1  150064       1.6922       0.0453
enh66554     3   42190600   42191600      1       1  150064       3.0188     0.001269
enh66556     3   42202200   42203200      1       1  150064       2.3561     0.009233
enh66557     3   42202900   42203900      1       1  150064       1.7506      0.04001
enh66558     3   42205600   42206600      2       1  150064       1.7237     0.042378
enh66559     3   42220400   42221400      5       2  150064       2.7289    0.0031772
enh66560     3   42222200   42223200      5       2  150064       2.3051      0.01058
enh66561     3   42224900   42225900      4       2  150064       2.2091     0.013584
enh66562     3   42225900   42226900      7       2  150064        2.271     0.011575
enh66563     3   42232500   42233500      5       2  150064        2.633    0.0042319
enh66564     3   42233700   42234700      6       2  150064       1.9939     0.023082
enh66570     3   42481800   42482800      3       1  150064       1.8931     0.029173
enh66577     3   42577000   42578000      3       1  150064       2.6543    0.0039736
enh66591     3   42743000   42744000      2       1  150064       1.9889     0.023356
enh66622     3   43358400   43359400      2       1  150064       1.7782     0.037685
enh66640     3   43680100   43681100      1       1  150064       1.7368      0.04121
enh66641     3   43688700   43689700      2       1  150064       2.1929     0.014158
enh66642     3   43691000   43692000      2       1  150064       2.2161     0.013341
enh66647     3   43737400   43738400      4       2  150064       2.5512    0.0053676
enh66650     3   43800200   43801200      2       1  150064       2.1932     0.014145
enh66651     3   43810300   43811300      5       3  150064       1.7592     0.039271
enh66654     3   43897000   43898000      3       1  150064       2.0593     0.019733
enh66656     3   43913900   43914900      1       1  150064       1.8833      0.02983
enh66661     3   43964700   43965700      3       2  150064       2.2424     0.012467
enh66663     3   44000900   44001900      1       1  150064       2.4179     0.007806
enh66665     3   44010900   44011900      2       1  150064        1.669      0.04756
enh66670     3   44073500   44074500      7       3  150064       4.2339   1.1483e-05
enh66675     3   44115500   44116500      5       2  150064       2.2139     0.013417
enh66680     3   44158800   44159800      2       1  150064        1.845     0.032517
enh66683     3   44225900   44226900      5       3  150064       2.1993     0.013929
enh66684     3   44240000   44241000      4       2  150064       2.1694     0.015025
enh66688     3   44400600   44401600      2       1  150064       2.9193    0.0017543
enh66693     3   44554800   44555800      2       1  150064       2.9627    0.0015246
enh66711     3   45180300   45181300      8       4  150064       2.1403     0.016165
enh66718     3   45289000   45290000      4       2  150064       2.0644     0.019488
enh66720     3   45313400   45314400      2       1  150064        2.864    0.0020917
enh66721     3   45314800   45315800      2       1  150064       3.9218   4.3942e-05
enh66722     3   45316400   45317400      1       1  150064       2.8312     0.002319
enh66802     3   46602200   46603200      5       2  150064       2.1078     0.017523
enh66805     3   46612900   46613900      5       3  150064       2.5339      0.00564
enh66806     3   46615600   46616600      3       1  150064         1.94      0.02619
enh66879     3   47865400   47866400      1       1  150064       2.3659     0.008992
enh66893     3   48148200   48149200      3       2  150064       1.9377     0.026331
enh66897     3   48166600   48167600      1       1  150064       1.8551      0.03179
enh66907     3   48274000   48275000      2       1  150064       2.8184    0.0024135
enh66908     3   48281100   48282100      1       1  150064       2.3351      0.00977
enh66909     3   48318900   48319900      2       1  150064       1.7441     0.040571
enh66910     3   48343300   48344300      5       1  150064       1.8956      0.02901
enh66911     3   48411200   48412200      2       1  150064       2.1355     0.016358
enh66938     3   48661100   48662100      1       1  150064        2.289      0.01104
enh66939     3   48671000   48672000      2       1  150064       2.3372    0.0097139
enh66944     3   48699000   48700000      1       1  150064       2.4003      0.00819
enh66945     3   48701700   48702700      1       1  150064       2.6404     0.004141
enh66946     3   48721300   48722300      1       1  150064        1.682      0.04628
enh66948     3   48732200   48733200      3       1  150064       1.7828     0.037309
enh66949     3   48733400   48734400      2       1  150064       1.9281     0.026919
enh66950     3   48739600   48740600      3       2  150064       1.6535     0.049117
enh66951     3   48746100   48747100      2       1  150064       1.6997     0.044593
enh66952     3   48754800   48755800      1       1  150064       2.1125      0.01732
enh66955     3   48934900   48935900      1       1  150064       1.9167      0.02764
enh66960     3   49035400   49036400      1       1  150064        1.878      0.03019
enh66967     3   49140600   49141600      1       1  150064       1.7576      0.03941
enh66974     3   49201800   49202800      1       1  150064       2.1306      0.01656
enh66983     3   49437400   49438400      5       2  150064       2.2242     0.013066
enh66987     3   49450400   49451400      2       1  150064       2.0242     0.021473
enh66989     3   49458700   49459700      3       1  150064       2.1882     0.014328
enh66992     3   49497600   49498600      1       1  150064       2.1711      0.01496
enh66993     3   49502800   49503800      2       1  150064        1.769     0.038446
enh66998     3   49556400   49557400      2       1  150064       1.8477     0.032325
enh67010     3   49738100   49739100      3       2  150064       2.3215     0.010131
enh67011     3   49740700   49741700      1       1  150064       1.8435      0.03263
enh67012     3   49750000   49751000      1       1  150064       1.8367      0.03313
enh67018     3   49843600   49844600      1       1  150064       2.0166      0.02187
enh67019     3   49902100   49903100      3       1  150064        2.542    0.0055116
enh67020     3   49905000   49906000      2       1  150064       1.8245     0.034035
enh67021     3   49918200   49919200      1       1  150064       1.9222      0.02729
enh67022     3   49940500   49941500      1       1  150064        2.735     0.003119
enh67023     3   49942600   49943600      2       1  150064       1.6838     0.046107
enh67027     3   49968200   49969200      1       1  150064       3.0538      0.00113
enh67028     3   49976600   49977600      2       1  150064       1.7141     0.043251
enh67029     3   49978400   49979400      2       1  150064        2.531    0.0056873
enh67030     3   50003800   50004800      1       1  150064       3.0519     0.001137
enh67032     3   50040600   50041600      1       1  150064       3.2735    0.0005312
enh67044     3   50248500   50249500      3       2  150064       2.5537    0.0053298
enh67053     3   50292100   50293100      3       2  150064       2.9169    0.0017674
enh67063     3   50361600   50362600      1       1  150064       2.1638      0.01524
enh67072     3   50409200   50410200      3       2  150064       3.0316    0.0012165
enh67081     3   50505000   50506000      2       1  150064       2.7511    0.0029699
enh67082     3   50518900   50519900      4       2  150064       2.7236    0.0032291
enh67117     3   50878200   50879200      2       1  150064       1.8597     0.031463
enh67128     3   51341300   51342300      2       1  150064       3.0211    0.0012591
enh67129     3   51371200   51372200      3       2  150064       1.8902     0.029363
enh67133     3   51593600   51594600      3       1  150064       2.5281    0.0057334
enh67134     3   51613800   51614800      2       1  150064       2.0904      0.01829
enh67136     3   51655200   51656200      1       1  150064       1.7551      0.03962
enh67143     3   51737200   51738200      2       1  150064       2.7861    0.0026669
enh67144     3   51768300   51769300      5       2  150064       2.2642     0.011782
enh67146     3   51807400   51808400      1       1  150064       2.1589      0.01543
enh67151     3   51833500   51834500      1       1  150064       1.8386      0.03299
enh67170     3   52142500   52143500      2       1  150064       2.0145     0.021978
enh67178     3   52259500   52260500      1       1  150064       3.0852     0.001017
enh67179     3   52269400   52270400      4       2  150064         2.35    0.0093863
enh67183     3   52322400   52323400      4       2  150064       4.5915      2.2e-06
enh67184     3   52332400   52333400      1       1  150064       3.7971     7.32e-05
enh67188     3   52402100   52403100      2       1  150064       3.8245   6.5506e-05
enh67189     3   52406500   52407500      3       2  150064       4.0901   2.1562e-05
enh67193     3   52478400   52479400      2       1  150064       2.5522    0.0053525
enh67195     3   52487700   52488700      3       2  150064       3.1092   0.00093793
enh67196     3   52490900   52491900      3       1  150064       3.8496   5.9145e-05
enh67198     3   52537900   52538900      2       1  150064        3.358   0.00039259
enh67199     3   52553000   52554000      2       1  150064       1.6487     0.049605
enh67200     3   52565200   52566200      3       1  150064       3.5432   0.00019762
enh67201     3   52568500   52569500      3       2  150064       4.5318   2.9247e-06
enh67203     3   52572500   52573500      4       2  150064       3.1443   0.00083228
enh67204     3   52718200   52719200      2       1  150064       4.1583   1.6032e-05
enh67205     3   52721300   52722300      1       1  150064       4.9238    4.245e-07
enh67206     3   52749100   52750100      2       1  150064       3.9648   3.6735e-05
enh67208     3   52815800   52816800      1       1  150064       6.3754    9.124e-11
enh67209     3   52853600   52854600      3       1  150064       5.2096   9.4637e-08
enh67210     3   52861200   52862200      4       1  150064       5.0249   2.5181e-07
enh67211     3   52869000   52870000      2       1  150064       4.8526   6.0923e-07
enh67212     3   52907400   52908400      1       1  150064       5.6131    9.939e-09
enh67213     3   52909400   52910400      1       1  150064       5.0388    2.342e-07
enh67215     3   52931600   52932600      1       1  150064       4.8693      5.6e-07
enh67218     3   53049900   53050900      1       1  150064       3.6075    0.0001546
enh67221     3   53063300   53064300      5       2  150064       4.2057   1.3011e-05
enh67223     3   53105900   53106900      3       1  150064       1.8597     0.031461
enh67234     3   53227600   53228600      2       1  150064       2.3172     0.010246
enh67236     3   53230300   53231300      4       2  150064       3.0072    0.0013184
enh67238     3   53270000   53271000     11       2  150064       2.4312    0.0075242
enh67239     3   53277500   53278500      9       3  150064       2.3838    0.0085676
enh67240     3   53281800   53282800      4       2  150064       3.3454   0.00041082
enh67242     3   53292900   53293900      4       2  150064       3.4983   0.00023411
enh67244     3   53303800   53304800      1       1  150064       1.9089      0.02814
enh67246     3   53312500   53313500      4       2  150064       2.5601    0.0052318
enh67247     3   53317700   53318700      1       1  150064       1.6558      0.04888
enh67249     3   53321100   53322100      1       1  150064       2.3171      0.01025
enh67250     3   53379800   53380800      1       1  150064        4.146    1.692e-05
enh67251     3   53507400   53508400      3       2  150064       4.0862   2.1921e-05
enh67252     3   53532600   53533600      2       1  150064       2.7599    0.0028912
enh67269     3   53924200   53925200      3       2  150064       2.1831     0.014513
enh67272     3   54075900   54076900      2       1  150064       2.3845    0.0085516
enh67286     3   54502200   54503200      2       1  150064       2.8825    0.0019724
enh67304     3   54815200   54816200      1       1  150064       1.9435      0.02598
enh67320     3   55305400   55306400      5       2  150064       1.9651     0.024702
enh67355     3   55893900   55894900      2       1  150064       1.7504     0.040022
enh67361     3   56035400   56036400      2       1  150064       2.6624     0.003879
enh67364     3   56135600   56136600      3       1  150064       1.9327     0.026638
enh67365     3   56144800   56145800      6       1  150064       2.6402    0.0041433
enh67366     3   56149900   56150900      2       1  150064       2.5936    0.0047489
enh67381     3   56343200   56344200      6       3  150064       2.0585     0.019773
enh67382     3   56357800   56358800      1       1  150064       1.8939      0.02912
enh67387     3   56407000   56408000      5       2  150064       1.6913     0.045393
enh67396     3   56644500   56645500      6       2  150064       2.1153     0.017203
enh67401     3   56857500   56858500      5       2  150064        1.917     0.027618
enh67402     3   56889700   56890700      2       1  150064         1.66     0.048452
enh67434     3   57234800   57235800      1       1  150064       1.8367      0.03313
enh67477     3   58022600   58023600      1       1  150064       1.7185      0.04285
enh67490     3   58150200   58151200      1       1  150064       2.1165      0.01715
enh67493     3   58174400   58175400      2       1  150064       1.7697     0.038385
enh67498     3   58281800   58282800      7       2  150064       2.1368     0.016309
enh67499     3   58285200   58286200      3       1  150064       1.8029     0.035701
enh67502     3   58337400   58338400      2       1  150064       1.8801     0.030046
enh67505     3   58374200   58375200      4       2  150064       2.2624     0.011836
enh67506     3   58380300   58381300      6       2  150064       1.8487     0.032251
enh67507     3   58389400   58390400      4       1  150064       2.2943     0.010887
enh67508     3   58400000   58401000      2       1  150064       1.8105     0.035106
enh67509     3   58420500   58421500      4       2  150064       1.6809     0.046386
enh67510     3   58422700   58423700      3       2  150064       1.8104     0.035119
enh67511     3   58427100   58428100      1       1  150064       2.2353       0.0127
enh67513     3   58456700   58457700      3       2  150064       2.0161     0.021894
enh67542     3   59501400   59502400      7       2  150064        1.923     0.027238
enh67549     3   59746100   59747100      5       2  150064       2.3478    0.0094429
enh67552     3   59788700   59789700     10       4  150064       2.3677    0.0089489
enh67558     3   59995900   59996900      5       3  150064        2.187      0.01437
enh67562     3   60301900   60302900      2       1  150064       3.2029   0.00068033
enh67563     3   60308800   60309800      5       2  150064       2.8584    0.0021288
enh67588     3   61222000   61223000      2       1  150064       1.7241     0.042347
enh67590     3   61228000   61229000      4       2  150064       2.1379     0.016261
enh67672     3   61826800   61827800      3       1  150064       1.7369     0.041207
enh67692     3   61902600   61903600      1       1  150064       1.8039      0.03562
enh67712     3   62055800   62056800      3       1  150064        2.812     0.002462
enh67724     3   62400500   62401500      1       1  150064       2.3827     0.008594
enh67736     3   62663400   62664400      3       2  150064        2.037     0.020824
enh67738     3   62695900   62696900     10       4  150064       2.9986    0.0013563
enh67740     3   62704200   62705200      8       2  150064       2.3458    0.0094919
enh67741     3   62709000   62710000      9       4  150064       1.9383      0.02629
enh67745     3   62801800   62802800      3       2  150064       2.0703     0.019214
enh67771     3   63213200   63214200      5       3  150064       2.9447    0.0016162
enh67794     3   63840700   63841700      1       1  150064       3.9631    3.699e-05
enh67795     3   63843200   63844200      1       1  150064       2.4446      0.00725
enh67796     3   63844500   63845500      3       2  150064       2.6618    0.0038857
enh67798     3   63850600   63851600      5       2  150064       2.7717    0.0027884
enh67799     3   63856000   63857000      2       1  150064       2.5461    0.0054469
enh67801     3   63862800   63863800      2       1  150064       4.7223   1.1659e-06
enh67804     3   63896400   63897400      3       2  150064       3.5619   0.00018409
enh67805     3   63919500   63920500      1       1  150064       2.6535     0.003983
enh67810     3   63937400   63938400      2       1  150064       1.9232     0.027229
enh67811     3   63939600   63940600      1       1  150064         3.66    0.0001261
enh67812     3   63941300   63942300      7       3  150064       3.5462   0.00019538
enh67814     3   63950100   63951100      4       2  150064       2.9428    0.0016261
enh67815     3   63951400   63952400      2       1  150064       4.1676   1.5389e-05
enh67816     3   63953800   63954800      2       1  150064        2.671    0.0037808
enh67819     3   63958500   63959500      2       1  150064       2.9836    0.0014242
enh67821     3   63985200   63986200      2       1  150064       4.3529   6.7188e-06
enh67822     3   64014500   64015500      4       2  150064       1.7123     0.043419
enh67825     3   64039000   64040000      1       1  150064       1.6948      0.04506
enh67830     3   64080000   64081000      1       1  150064       1.8178      0.03455
enh67834     3   64142700   64143700      2       1  150064       2.1274     0.016694
enh67835     3   64147100   64148100      2       1  150064       2.6795    0.0036867
enh67837     3   64172500   64173500      7       2  150064       3.6994   0.00010805
enh67838     3   64174500   64175500      3       1  150064       3.8714   5.4105e-05
enh67842     3   64200200   64201200      2       1  150064       2.0011     0.022691
enh67845     3   64207800   64208800      3       2  150064       1.9626     0.024847
enh67869     3   64572100   64573100      3       2  150064       1.9183     0.027538
enh67873     3   64628100   64629100      2       1  150064       1.7028     0.044302
enh67939     3   65604800   65605800      5       2  150064       1.8333     0.033382
enh67961     3   65864300   65865300      3       1  150064       1.9522     0.025457
enh67962     3   65869000   65870000      8       2  150064       1.9126     0.027897
enh68006     3   66053600   66054600      5       2  150064       1.9135     0.027843
enh68040     3   66531200   66532200      1       1  150064       1.7962      0.03623
enh68081     3   67047700   67048700      1       1  150064       2.2613      0.01187
enh68092     3   67652900   67653900      3       1  150064       2.6431    0.0041071
enh68093     3   67664500   67665500      5       2  150064       2.4951    0.0062966
enh68095     3   67680900   67681900      5       3  150064       2.4493    0.0071562
enh68096     3   67686000   67687000      1       1  150064        1.951      0.02553
enh68097     3   67705200   67706200      2       1  150064       2.1555     0.015563
enh68103     3   67998100   67999100      3       1  150064       1.7786     0.037655
enh68110     3   68582800   68583800      4       2  150064       1.8862     0.029636
enh68142     3   69441000   69442000      4       1  150064       1.8901     0.029375
enh68148     3   69840400   69841400      2       1  150064       3.6867   0.00011358
enh68150     3   69994400   69995400      4       2  150064       3.6146   0.00015041
enh68155     3   70182000   70183000      6       2  150064       2.4405    0.0073339
enh68160     3   70525600   70526600      3       2  150064       1.8346      0.03328
enh68168     3   70786800   70787800      4       2  150064        2.917    0.0017672
enh68172     3   70903000   70904000      1       1  150064       2.0777      0.01887
enh68173     3   70908000   70909000      2       1  150064       2.1537     0.015631
enh68175     3   71012300   71013300      2       1  150064       2.3281    0.0099531
enh68185     3   71098900   71099900      1       1  150064       1.9498       0.0256
enh68186     3   71104900   71105900      1       1  150064       1.9914      0.02322
enh68197     3   71128400   71129400      1       1  150064       1.7362      0.04126
enh68199     3   71166800   71167800      1       1  150064       3.1354    0.0008581
enh68200     3   71177200   71178200      1       1  150064       2.9911      0.00139
enh68201     3   71180200   71181200      1       1  150064       1.7229      0.04245
enh68202     3   71182500   71183500      1       1  150064       1.6936      0.04517
enh68204     3   71186000   71187000      4       1  150064       1.6911     0.045409
enh68207     3   71205000   71206000      2       1  150064       1.6692     0.047543
enh68215     3   71253200   71254200      4       2  150064       2.7802     0.002716
enh68216     3   71255600   71256600      2       1  150064       4.4936   3.5016e-06
enh68217     3   71257500   71258500      2       1  150064       1.7361     0.041276
enh68220     3   71266600   71267600      2       1  150064       2.1646     0.015211
enh68221     3   71275600   71276600      1       1  150064       2.5692     0.005097
enh68225     3   71311800   71312800      1       1  150064       2.4199     0.007763
enh68226     3   71331800   71332800      4       2  150064       3.1513   0.00081269
enh68227     3   71343800   71344800      2       1  150064        1.808     0.035303
enh68232     3   71359400   71360400      3       1  150064       3.1417   0.00083982
enh68242     3   71471700   71472700      2       1  150064        1.939     0.026248
enh68245     3   71500000   71501000      1       1  150064       2.3986     0.008229
enh68246     3   71505100   71506100      2       1  150064       2.8391    0.0022621
enh68248     3   71517500   71518500      3       1  150064       3.5408   0.00019947
enh68249     3   71546000   71547000      5       1  150064       2.4894    0.0063985
enh68250     3   71555200   71556200      4       2  150064       3.3194   0.00045113
enh68252     3   71569500   71570500      2       1  150064       4.6792   1.4402e-06
enh68256     3   71693800   71694800      3       2  150064       2.4209     0.007742
enh68263     3   71778200   71779200      4       1  150064       2.4847    0.0064834
enh68264     3   71817500   71818500      3       2  150064       2.4918     0.006355
enh68266     3   71828700   71829700      4       2  150064       1.8585     0.031547
enh68301     3   72347700   72348700      4       2  150064       2.2237     0.013086
enh68304     3   72378000   72379000      2       1  150064       2.3925    0.0083672
enh68324     3   72446400   72447400      3       2  150064         1.78      0.03754
enh68343     3   72630900   72631900      1       1  150064       3.1844    0.0007252
enh68363     3   73006100   73007100      3       1  150064       2.0631      0.01955
enh68365     3   73070800   73071800      2       1  150064       1.7264     0.042141
enh68366     3   73072000   73073000      5       2  150064       2.1799     0.014632
enh68369     3   73077800   73078800      4       2  150064       1.7161     0.043076
enh68370     3   73080400   73081400      1       1  150064       1.9126       0.0279
enh68372     3   73086500   73087500      2       1  150064       1.9033     0.028498
enh68373     3   73090400   73091400      4       2  150064        1.948     0.025707
enh68374     3   73094100   73095100      6       2  150064       2.1161     0.017167
enh68375     3   73119500   73120500      3       1  150064       2.3755     0.008762
enh68387     3   73545600   73546600      3       2  150064        1.745     0.040489
enh68396     3   73670800   73671800      5       3  150064       2.0341     0.020969
enh68403     3   73737000   73738000      4       2  150064       2.0405      0.02065
enh68431     3   75865200   75866200      2       1  150064       1.9126     0.027898
enh68442     3   76401900   76402900      1       1  150064       2.2426      0.01246
enh68445     3   76681000   76682000      2       1  150064       1.8337     0.033348
enh68477     3   78386800   78387800      4       2  150064       3.1345   0.00086059
enh68478     3   78390400   78391400      6       2  150064       2.6356    0.0041988
enh68479     3   78394100   78395100      2       1  150064       2.7046    0.0034195
enh68480     3   78396300   78397300      1       1  150064       2.0706       0.0192
enh68481     3   78400600   78401600      6       3  150064       2.6277    0.0042984
enh68521     3   80801800   80802800      3       2  150064       2.0723     0.019117
enh68522     3   81219000   81220000      2       1  150064       2.9704    0.0014872
enh68526     3   81628600   81629600      2       1  150064       1.9129     0.027884
enh68528     3   81675200   81676200      4       2  150064       2.0268     0.021339
enh68530     3   81811800   81812800      3       1  150064       1.7935     0.036447
enh68532     3   81940200   81941200      2       1  150064       2.3027     0.010647
enh68534     3   82013800   82014800      4       2  150064       2.6208    0.0043866
enh68535     3   82015500   82016500      3       1  150064       1.8421     0.032733
enh68536     3   82017400   82018400      3       2  150064       2.4943      0.00631
enh68543     3   82403000   82404000      3       1  150064       2.0024     0.022623
enh68561     3   84884200   84885200      2       1  150064       1.9835     0.023655
enh68577     3   85938400   85939400      1       1  150064       1.7375      0.04115
enh68581     3   86153200   86154200      4       2  150064       1.9239     0.027181
enh68634     3   93799000   93800000      2       1  150064       2.0702     0.019216
enh68635     3   93839600   93840600      1       1  150064       1.7632      0.03893
enh68636     3   93849100   93850100      1       1  150064       1.6941      0.04512
enh68642     3   94025400   94026400      1       1  150064       1.9029      0.02853
enh68652     3   94755600   94756600      4       2  150064        3.546    0.0001956
enh68653     3   94996200   94997200      3       1  150064       2.8478    0.0022013
enh68654     3   95038300   95039300      3       1  150064       1.8868     0.029592
enh68657     3   95075700   95076700      1       1  150064       2.0956      0.01806
enh68675     3   97381000   97382000      2       1  150064       1.8712     0.030661
enh68678     3   97455600   97456600      3       1  150064       1.9455     0.025856
enh68679     3   97465800   97466800      2       1  150064       2.1065     0.017581
enh68703     3   99261600   99262600      2       1  150064         2.53    0.0057028
enh68710     3   99439600   99440600      2       1  150064       2.5173     0.005913
enh68711     3   99495400   99496400      5       3  150064       2.1911     0.014223
enh68754     3  100959800  100960800      2       1  150064        1.954      0.02535
enh68780     3  101797700  101798700      4       2  150064        1.746     0.040403
enh68816     3  104733100  104734100      8       1  150064       2.1351     0.016377
enh68818     3  104875600  104876600      6       4  150064       2.5918    0.0047744
enh68822     3  105083200  105084200      2       1  150064       2.4673    0.0068064
enh68823     3  105145800  105146800      2       1  150064       2.1069     0.017564
enh68827     3  105234000  105235000      9       3  150064        2.304     0.010611
enh68831     3  105504800  105505800      2       1  150064       1.6825     0.046234
enh68832     3  105510800  105511800      4       2  150064        2.283     0.011215
enh68837     3  105584600  105585600      2       1  150064       1.7634     0.038913
enh68840     3  105893600  105894600      3       2  150064        2.273     0.011512
enh68869     3  107160000  107161000      1       1  150064       1.6739      0.04708
enh68872     3  107297200  107298200      2       1  150064       2.4149    0.0078701
enh68875     3  107318200  107319200      1       1  150064       2.9283     0.001704
enh68879     3  107361800  107362800      5       2  150064       1.9043     0.028435
enh68880     3  107380100  107381100      1       1  150064       2.2708      0.01158
enh68883     3  107386700  107387700      2       1  150064       1.9639     0.024768
enh68884     3  107402900  107403900      1       1  150064       2.6608     0.003898
enh68893     3  107733500  107734500      2       1  150064       2.7907    0.0026299
enh68894     3  107747200  107748200      7       4  150064        2.079      0.01881
enh68897     3  107807200  107808200      2       1  150064       2.4846    0.0064842
enh68903     3  108107600  108108600      3       1  150064        1.748      0.04023
enh68905     3  108114600  108115600      1       1  150064       1.8483      0.03228
enh68932     3  109150500  109151500      2       1  150064       1.6503     0.049439
enh68975     3  111080800  111081800      4       1  150064       1.6769     0.046777
enh69001     3  111771000  111772000      8       2  150064        2.118     0.017089
enh69007     3  111846200  111847200      2       1  150064       1.9087     0.028152
enh69120     3  114054400  114055400      5       2  150064       1.9674     0.024566
enh69129     3  114284700  114285700      1       1  150064       2.8465      0.00221
enh69133     3  114378000  114379000      4       2  150064        2.748    0.0029978
enh69153     3  115216900  115217900      2       1  150064       2.1426     0.016072
enh69210     3  116581600  116582600     10       2  150064       1.6922     0.045308
enh69242     3  117508400  117509400      2       1  150064       2.6974    0.0034945
enh69243     3  117519900  117520900      2       1  150064       3.7025   0.00010673
enh69245     3  117629400  117630400      6       2  150064       4.4043   5.3053e-06
enh69246     3  117639000  117640000      4       2  150064        3.204   0.00067767
enh69247     3  117640800  117641800      4       2  150064       4.0274   2.8193e-05
enh69252     3  117863500  117864500      5       3  150064       1.8451     0.032512
enh69253     3  117998800  117999800      5       3  150064       1.9588     0.025068
enh69281     3  119064500  119065500      4       2  150064       1.8738     0.030476
enh69289     3  119186700  119187700      4       2  150064       1.6637     0.048088
enh69290     3  119218600  119219600      7       3  150064       1.6796     0.046521
enh69313     3  119946400  119947400      1       1  150064       2.4871      0.00644
enh69316     3  120137400  120138400      1       1  150064       1.8344       0.0333
enh69328     3  120219200  120220200      4       2  150064       1.7189     0.042813
enh69332     3  120285800  120286800      5       3  150064       2.2948     0.010871
enh69333     3  120287200  120288200      8       3  150064       2.2451     0.012381
enh69366     3  121714300  121715300      3       1  150064       2.1572     0.015496
enh69387     3  122473500  122474500      2       1  150064       1.6602     0.048442
enh69389     3  122609000  122610000      3       2  150064       2.8453    0.0022183
enh69390     3  122612700  122613700      4       2  150064        3.171   0.00075949
enh69406     3  122787600  122788600      5       2  150064       2.9058    0.0018317
enh69407     3  122789100  122790100      4       1  150064       2.8865     0.001948
enh69410     3  122793600  122794600      3       1  150064       2.6157    0.0044524
enh69412     3  122806300  122807300      4       2  150064       1.8605     0.031406
enh69416     3  122817800  122818800      1       1  150064       2.6791     0.003691
enh69437     3  123324300  123325300      5       2  150064        1.714     0.043265
enh69441     3  123354400  123355400      4       2  150064       1.8847     0.029732
enh69444     3  123405000  123406000      2       1  150064       1.6677     0.047691
enh69464     3  123949200  123950200      4       2  150064       1.7443     0.040557
enh69466     3  123974800  123975800      7       2  150064       3.3184   0.00045262
enh69468     3  123978900  123979900      4       1  150064       3.3847    0.0003563
enh69469     3  124010900  124011900      4       2  150064       2.0527      0.02005
enh69470     3  124070400  124071400      4       2  150064       3.4943   0.00023761
enh69471     3  124078900  124079900      2       1  150064       4.0054   3.0961e-05
enh69472     3  124080400  124081400      2       1  150064       3.8148   6.8154e-05
enh69473     3  124091700  124092700      5       2  150064       3.2465   0.00058414
enh69474     3  124231600  124232600      4       2  150064       2.1287      0.01664
enh69501     3  124570500  124571500      4       2  150064       1.9598     0.025009
enh69502     3  124577700  124578700      3       2  150064       2.3357    0.0097542
enh69504     3  124592000  124593000      6       3  150064       2.0154     0.021934
enh69506     3  124595000  124596000      4       2  150064       1.7681     0.038524
enh69507     3  124597400  124598400      2       1  150064       1.8847     0.029737
enh69508     3  124601900  124602900      5       2  150064       2.0013      0.02268
enh69509     3  124603500  124604500      3       1  150064       1.9888     0.023363
enh69513     3  124711200  124712200      5       2  150064       1.6994     0.044619
enh69515     3  124718400  124719400      2       1  150064       2.5264    0.0057621
enh69521     3  124771200  124772200      5       3  150064       2.5744    0.0050206
enh69524     3  124817400  124818400      4       1  150064       2.1136     0.017276
enh69527     3  124838100  124839100      3       2  150064       3.1386   0.00084871
enh69529     3  124847700  124848700      6       3  150064       2.6488    0.0040387
enh69540     3  124910700  124911700      2       1  150064       2.9975    0.0013612
enh69542     3  124930100  124931100      4       1  150064       2.4414    0.0073149
enh69546     3  125000000  125001000      3       1  150064       1.6615     0.048305
enh69551     3  125309800  125310800      2       1  150064       2.4667     0.006818
enh69552     3  125311400  125312400      3       2  150064       1.6546     0.049005
enh69557     3  125369900  125370900      3       1  150064       1.7713     0.038257
enh69562     3  125732800  125733800      5       2  150064       1.9469     0.025771
enh69564     3  125750300  125751300      3       1  150064       1.7951     0.036316
enh69583     3  126107800  126108800      2       1  150064        2.122      0.01692
enh69595     3  126217600  126218600      7       3  150064       1.7539     0.039726
enh69600     3  126439700  126440700      3       1  150064       1.6903     0.045488
enh69604     3  126496000  126497000      2       1  150064       2.5596    0.0052402
enh69622     3  126807000  126808000      4       1  150064       1.9359     0.026443
enh69629     3  126901300  126902300      4       2  150064       1.6846     0.046029
enh69641     3  127170800  127171800      8       4  150064        2.172     0.014928
enh69643     3  127185800  127186800      4       2  150064       1.8835     0.029819
enh69672     3  127724900  127725900      1       1  150064       1.7595      0.03925
enh69673     3  127729900  127730900      4       2  150064       3.0073    0.0013178
enh69679     3  127817200  127818200      3       1  150064       2.5545    0.0053171
enh69680     3  127819100  127820100      1       1  150064       3.5462    0.0001954
enh69684     3  127897800  127898800      3       2  150064       3.9156   4.5091e-05
enh69687     3  127923800  127924800      1       1  150064       3.7091     0.000104
enh69688     3  127934900  127935900      4       2  150064       4.2966    8.671e-06
enh69689     3  127945200  127946200      3       2  150064       3.2226   0.00063518
enh69690     3  127947800  127948800      3       1  150064       3.8282   6.4549e-05
enh69696     3  128035800  128036800      2       1  150064       2.7039    0.0034266
enh69700     3  128067600  128068600      1       1  150064       2.0585      0.01977
enh69705     3  128117100  128118100      3       2  150064        4.026   2.8361e-05
enh69713     3  128278000  128279000      3       1  150064       1.6777     0.046702
enh69736     3  128506100  128507100      2       1  150064       2.7366    0.0031036
enh69758     3  128947100  128948100      3       2  150064       1.6516     0.049308
enh69759     3  128996400  128997400      3       2  150064        3.131   0.00087118
enh69760     3  129023600  129024600      1       1  150064       3.6939    0.0001104
enh69763     3  129032400  129033400      2       1  150064       2.9966    0.0013648
enh69764     3  129035700  129036700      1       1  150064       3.4195    0.0003137
enh69778     3  129209100  129210100      3       1  150064       1.7024     0.044341
enh69780     3  129245000  129246000      4       2  150064       2.0613     0.019639
enh69786     3  129267600  129268600      2       1  150064       1.7853     0.037108
enh69795     3  129315100  129316100      4       1  150064       1.9276     0.026952
enh69800     3  129340600  129341600      4       2  150064        2.376    0.0087503
enh69810     3  129403400  129404400      3       2  150064       1.9086     0.028155
enh69859     3  131254500  131255500      4       2  150064       2.0079     0.022326
enh69862     3  131342000  131343000      8       1  150064       2.0588     0.019754
enh69900     3  132502000  132503000      4       2  150064       2.2388     0.012584
enh69914     3  132925400  132926400      4       1  150064        3.129   0.00087716
enh69916     3  132930400  132931400      2       1  150064       2.3065     0.010542
enh69918     3  133002700  133003700      2       1  150064       2.6075    0.0045601
enh69919     3  133014000  133015000      8       3  150064       3.2726   0.00053273
enh69935     3  133540400  133541400      8       4  150064        1.912     0.027941
enh69940     3  133606400  133607400      4       2  150064       1.9653     0.024692
enh69944     3  133697500  133698500      7       3  150064       2.1853     0.014433
enh69964     3  134048600  134049600      1       1  150064       1.8043      0.03559
enh69967     3  134069700  134070700      3       1  150064       1.8299     0.033635
enh70014     3  134978500  134979500      1       1  150064        2.187      0.01437
enh70016     3  135029000  135030000      3       2  150064       2.3911    0.0083981
enh70023     3  135643200  135644200      7       2  150064        3.865   5.5545e-05
enh70024     3  135682900  135683900      2       1  150064       3.2415   0.00059451
enh70025     3  135686300  135687300      3       2  150064       3.7655   8.3099e-05
enh70026     3  135692600  135693600      1       1  150064       3.8187    6.709e-05
enh70027     3  135713400  135714400      5       1  150064        3.638   0.00013736
enh70028     3  135716100  135717100      2       1  150064       2.3028     0.010644
enh70034     3  135906800  135907800      2       1  150064       3.4748   0.00025557
enh70035     3  135910600  135911600      1       1  150064       5.5588    1.358e-08
enh70036     3  135956500  135957500      1       1  150064       3.5732    0.0001763
enh70039     3  136016000  136017000      2       1  150064       2.3228     0.010094
enh70042     3  136246400  136247400      1       1  150064        1.681      0.04638
enh70046     3  136351200  136352200      4       2  150064        1.773     0.038114
enh70049     3  136444600  136445600      1       1  150064       3.1766    0.0007451
enh70053     3  136464000  136465000      2       1  150064         2.49     0.006388
enh70054     3  136467600  136468600      3       2  150064       3.4121   0.00032226
enh70055     3  136472400  136473400      3       2  150064       3.2031   0.00067987
enh70056     3  136505400  136506400      2       1  150064        3.281   0.00051724
enh70057     3  136557700  136558700      2       1  150064       3.4104   0.00032429
enh70058     3  136612400  136613400      1       1  150064       3.0285     0.001229
enh70059     3  136617400  136618400      2       1  150064       2.4929    0.0063349
enh70060     3  136620700  136621700      7       2  150064       3.0533    0.0011316
enh70061     3  136625400  136626400      2       1  150064       2.5703    0.0050805
enh70062     3  136633200  136634200      2       1  150064       2.5043    0.0061353
enh70063     3  136661100  136662100      2       1  150064       2.4908    0.0063731
enh70064     3  136673700  136674700      4       2  150064       3.4608   0.00026925
enh70067     3  136751000  136752000      5       1  150064       4.0192   2.9198e-05
enh70068     3  136759800  136760800      2       1  150064       3.7464   8.9683e-05
enh70070     3  136783600  136784600      3       1  150064       2.1918     0.014196
enh70071     3  136784300  136785300      2       1  150064       2.2083     0.013611
enh70103     3  137815900  137816900      3       2  150064       1.8316     0.033503
enh70112     3  138055800  138056800      5       2  150064       1.9275     0.026958
enh70131     3  138554400  138555400      1       1  150064       1.9341      0.02655
enh70133     3  138564600  138565600      2       1  150064       1.7239     0.042367
enh70134     3  138568200  138569200      2       1  150064       1.9324     0.026657
enh70163     3  139742000  139743000      3       2  150064       1.7441     0.040575
enh70186     3  140307300  140308300      4       2  150064       2.6495    0.0040308
enh70201     3  140794300  140795300      3       1  150064       1.9477     0.025724
enh70207     3  140823100  140824100      1       1  150064       3.5491    0.0001933
enh70221     3  141094200  141095200      5       2  150064       1.9089     0.028135
enh70227     3  141131100  141132100      1       1  150064       1.8946      0.02907
enh70266     3  142572000  142573000      1       1  150064       1.7397      0.04096
enh70267     3  142574200  142575200      3       1  150064       1.8452     0.032502
enh70268     3  142576600  142577600      1       1  150064       1.8243      0.03405
enh70274     3  142721800  142722800      1       1  150064       2.6068     0.004569
enh70290     3  143148500  143149500      2       1  150064       2.6181    0.0044217
enh70298     3  143513800  143514800      2       1  150064       2.2234     0.013094
enh70317     3  144148400  144149400      3       2  150064       2.3332    0.0098179
enh70318     3  144201400  144202400      1       1  150064       1.7258      0.04219
enh70322     3  144362400  144363400      2       1  150064       2.1401     0.016174
enh70351     3  146498400  146499400      5       2  150064       1.8296     0.033656
enh70356     3  147165200  147166200      4       2  150064       2.0438     0.020487
enh70375     3  148538100  148539100      3       2  150064       2.4291    0.0075686
enh70389     3  148906000  148907000      3       2  150064       1.9774     0.024001
enh70391     3  148914700  148915700      3       1  150064       2.1974     0.013997
enh70392     3  148949200  148950200      6       2  150064       2.0749     0.018997
enh70471     3  150067300  150068300      2       1  150064       2.0154     0.021934
enh70476     3  150097200  150098200      2       1  150064       1.9489     0.025651
enh70487     3  150229000  150230000      2       1  150064       1.7347     0.041393
enh70508     3  150688100  150689100      2       1  150064       2.7165    0.0032989
enh70545     3  151309800  151310800      1       1  150064        1.933      0.02662
enh70550     3  151800600  151801600      3       1  150064       1.9121     0.027929
enh70555     3  151998700  151999700      1       1  150064       1.8744      0.03044
enh70573     3  152121200  152122200      1       1  150064       2.1297       0.0166
enh70574     3  152169800  152170800      2       1  150064       2.0707     0.019194
enh70577     3  152235100  152236100      2       1  150064       3.3334   0.00042901
enh70578     3  152313900  152314900      2       1  150064        1.938     0.026311
enh70581     3  152436400  152437400      1       1  150064        2.134      0.01642
enh70582     3  152438000  152439000      1       1  150064       1.8037      0.03564
enh70605     3  153965400  153966400      1       1  150064       1.9216      0.02733
enh70619     3  155077600  155078600      3       2  150064        1.685     0.045992
enh70620     3  155080900  155081900      6       3  150064       1.7496     0.040092
enh70628     3  155215800  155216800      3       1  150064       2.5181    0.0058987
enh70629     3  155229700  155230700      5       2  150064        2.566    0.0051433
enh70631     3  155324100  155325100      4       2  150064       3.4771    0.0002534
enh70640     3  155379000  155380000      1       1  150064        1.942      0.02607
enh70643     3  155422100  155423100      3       2  150064       2.6168    0.0044378
enh70644     3  155431900  155432900      3       2  150064       1.7073     0.043885
enh70645     3  155455400  155456400      1       1  150064        2.304      0.01061
enh70661     3  156029100  156030100      2       1  150064       2.0014     0.022677
enh70670     3  156123600  156124600      1       1  150064       1.6499      0.04948
enh70695     3  156807100  156808100      1       1  150064       1.9919      0.02319
enh70723     3  159171200  159172200      2       1  150064       3.0719    0.0010634
enh70725     3  159278100  159279100      2       1  150064       1.8934     0.029153
enh70731     3  159358100  159359100      3       2  150064       1.7752     0.037929
enh70732     3  159390600  159391600      6       2  150064       1.8748     0.030407
enh70736     3  159479600  159480600      4       2  150064       1.7059     0.044012
enh70755     3  159879600  159880600      2       1  150064       1.8923     0.029226
enh70766     3  160395500  160396500      3       1  150064       1.8198     0.034393
enh70769     3  160587400  160588400      4       1  150064       2.4209     0.007742
enh70771     3  160618800  160619800      3       2  150064       1.7538     0.039733
enh70778     3  161028000  161029000      3       2  150064       2.8329    0.0023066
enh70781     3  161138500  161139500      5       2  150064       1.9945      0.02305
enh70783     3  161143800  161144800      1       1  150064       2.7919      0.00262
enh70784     3  161144900  161145900      1       1  150064       2.8316     0.002316
enh70786     3  161349300  161350300      5       1  150064       1.6456     0.049925
enh70787     3  161352900  161353900      4       2  150064       2.5351    0.0056215
enh70789     3  161360800  161361800      5       2  150064        3.302   0.00048006
enh70792     3  161392800  161393800      8       3  150064        1.816     0.034682
enh70793     3  161483900  161484900      4       2  150064       4.9507   3.6971e-07
enh70794     3  161657400  161658400      1       1  150064       3.5127    0.0002218
enh70795     3  161758800  161759800      5       2  150064       4.3683   6.2605e-06
enh70822     3  165907600  165908600      4       2  150064       2.5962    0.0047134
enh70829     3  166881700  166882700      1       1  150064       2.2546      0.01208
enh70849     3  167801400  167802400      4       1  150064       2.3457    0.0094955
enh70850     3  167810000  167811000      2       1  150064       1.7067      0.04394
enh70851     3  167810600  167811600      2       1  150064       2.5665    0.0051368
enh70852     3  167860200  167861200      4       1  150064       1.9394     0.026225
enh70853     3  167876900  167877900      1       1  150064       2.2226      0.01312
enh70856     3  167990000  167991000      1       1  150064       1.7775      0.03774
enh70868     3  168299700  168300700      2       1  150064       2.4022    0.0081488
enh70869     3  168301400  168302400      6       2  150064       2.2338     0.012749
enh70887     3  168794600  168795600      5       3  150064       2.3953    0.0083031
enh70902     3  169347300  169348300      5       3  150064       1.8142     0.034821
enh70903     3  169461300  169462300      1       1  150064       3.0957    0.0009819
enh70905     3  169529000  169530000      4       2  150064       1.6867     0.045833
enh70907     3  169554400  169555400      3       1  150064       2.4372    0.0074011
enh70908     3  169579300  169580300      4       2  150064       2.9514    0.0015816
enh70911     3  169777100  169778100      6       1  150064       1.8707     0.030691
enh70912     3  169826600  169827600      1       1  150064       2.5035     0.006149
enh70913     3  169914400  169915400      3       2  150064       1.9131      0.02787
enh70915     3  169944200  169945200      5       3  150064       2.0436     0.020495
enh70939     3  170549400  170550400      2       1  150064       2.1717     0.014939
enh70940     3  170556000  170557000      5       1  150064       3.0158    0.0012814
enh70941     3  170671200  170672200      5       2  150064       4.0648   2.4035e-05
enh70944     3  170883200  170884200      2       1  150064       1.7317     0.041666
enh70955     3  171046200  171047200      1       1  150064       2.0855      0.01851
enh70978     3  171174200  171175200      2       1  150064        1.803     0.035695
enh70982     3  171436400  171437400      3       1  150064        1.778     0.037701
enh70984     3  171444800  171445800      3       1  150064       1.7142     0.043242
enh70985     3  171449700  171450700      4       1  150064       1.6794     0.046542
enh70989     3  171509500  171510500      4       1  150064       1.9826     0.023706
enh71083     3  173023600  173024600      4       1  150064       3.1198   0.00090476
enh71084     3  173071800  173072800      2       1  150064       2.9514    0.0015815
enh71085     3  173112200  173113200      7       3  150064       2.2723     0.011533
enh71094     3  173514400  173515400      6       2  150064       4.5386    2.831e-06
enh71095     3  173534400  173535400      2       1  150064       1.8468      0.03239
enh71096     3  173536700  173537700      3       2  150064       3.9302   4.2429e-05
enh71106     3  173741100  173742100      2       1  150064       2.0162      0.02189
enh71108     3  173768200  173769200      3       1  150064       2.3797    0.0086638
enh71110     3  173835000  173836000      5       2  150064       2.2383       0.0126
enh71112     3  173866600  173867600      2       1  150064       1.7413     0.040811
enh71115     3  173949400  173950400      4       2  150064       1.7527     0.039826
enh71119     3  174257100  174258100      4       2  150064       2.3789    0.0086819
enh71128     3  175895200  175896200      4       2  150064       1.7118     0.043468
enh71133     3  176018200  176019200      1       1  150064       2.7251     0.003214
enh71140     3  176240000  176241000      2       1  150064       1.8405     0.032849
enh71141     3  176295100  176296100      1       1  150064       1.6688      0.04758
enh71149     3  176731100  176732100      1       1  150064       2.5773     0.004979
enh71153     3  176791800  176792800      4       2  150064       2.5951    0.0047283
enh71154     3  176792500  176793500      4       2  150064       2.4124     0.007924
enh71155     3  176793400  176794400      2       1  150064        2.803    0.0025316
enh71156     3  176806800  176807800      4       2  150064       1.6843     0.046064
enh71159     3  176827300  176828300      3       2  150064       2.9074    0.0018222
enh71163     3  176847200  176848200      5       2  150064       2.5699    0.0050865
enh71168     3  176863400  176864400      4       2  150064       2.4205    0.0077492
enh71186     3  177062500  177063500      3       2  150064       1.7049     0.044104
enh71190     3  177103200  177104200      2       1  150064       2.1051     0.017641
enh71206     3  177365200  177366200      3       1  150064       2.7483    0.0029952
enh71211     3  177541500  177542500      1       1  150064       1.7585      0.03933
enh71214     3  177877000  177878000      4       2  150064       1.9701     0.024416
enh71253     3  179251800  179252800      4       2  150064         1.68     0.046478
enh71276     3  179784600  179785600      3       2  150064       2.0526     0.020056
enh71280     3  179832000  179833000      2       1  150064       2.9643    0.0015168
enh71281     3  179834200  179835200      2       1  150064       2.9676    0.0015006
enh71282     3  179852400  179853400      1       1  150064       1.8939      0.02912
enh71291     3  180522500  180523500      4       2  150064       1.8163     0.034665
enh71292     3  180572600  180573600      1       1  150064       2.3966     0.008274
enh71294     3  180632000  180633000      4       2  150064       5.8872   1.9634e-09
enh71295     3  180640700  180641700      1       1  150064       6.1819    3.166e-10
enh71296     3  180648600  180649600      5       2  150064       4.9515   3.6826e-07
enh71300     3  181101100  181102100      1       1  150064       4.5801    2.324e-06
enh71303     3  181181500  181182500      2       1  150064        3.155   0.00080237
enh71308     3  181405000  181406000      1       1  150064        2.334     0.009799
enh71337     3  181800600  181801600      2       1  150064       1.8824      0.02989
enh71351     3  181953000  181954000      2       1  150064       1.7983     0.036063
enh71352     3  181955800  181956800      1       1  150064       2.5801     0.004938
enh71354     3  181969900  181970900      2       1  150064       2.2569     0.012007
enh71356     3  182023400  182024400      6       1  150064       1.7802      0.03752
enh71357     3  182040800  182041800      2       1  150064       1.7076     0.043856
enh71359     3  182044700  182045700      4       2  150064       1.7424     0.040718
enh71386     3  182698600  182699600      1       1  150064       1.6873      0.04577
enh71424     3  183543800  183544800      3       1  150064        1.871     0.030674
enh71452     3  184243900  184244900      2       1  150064       1.7889     0.036814
enh71479     3  184473900  184474900      5       2  150064       2.5502    0.0053834
enh71486     3  184508400  184509400      1       1  150064       2.1333      0.01645
enh71495     3  184871700  184872700      1       1  150064       2.1402      0.01617
enh71496     3  184892900  184893900      1       1  150064       1.9491      0.02564
enh71506     3  185419800  185420800      1       1  150064       1.8946      0.02907
enh71508     3  185426000  185427000      2       1  150064       2.3257     0.010018
enh71514     3  185441400  185442400      2       1  150064       2.6296     0.004274
enh71515     3  185442400  185443400      2       1  150064        2.733    0.0031385
enh71516     3  185443800  185444800      2       1  150064       3.3839   0.00035737
enh71517     3  185444700  185445700      3       1  150064       3.2826   0.00051422
enh71518     3  185445700  185446700      5       3  150064       2.0433     0.020511
enh71523     3  185456800  185457800      1       1  150064       2.3019      0.01067
enh71531     3  185482000  185483000      1       1  150064       2.1268      0.01672
enh71546     3  185514600  185515600      2       1  150064       2.4146    0.0078752
enh71561     3  185775300  185776300      2       1  150064       2.0255     0.021406
enh71563     3  185801300  185802300      2       1  150064        3.238   0.00060188
enh71564     3  185811000  185812000      2       1  150064        2.027     0.021332
enh71565     3  185814100  185815100      2       1  150064       2.3921    0.0083766
enh71601     3  186493800  186494800      4       2  150064        1.754     0.039714
enh71602     3  186507700  186508700      6       3  150064       2.4143    0.0078828
enh71629     3  186822600  186823600      3       2  150064       2.2854     0.011144
enh71634     3  186914600  186915600      3       2  150064       1.6666     0.047802
enh71636     3  186937300  186938300      3       2  150064       2.2378     0.012619
enh71682     3  187875200  187876200      5       3  150064       1.8275     0.033815
enh71683     3  187888600  187889600      3       1  150064       2.1511     0.015734
enh71684     3  187891800  187892800      3       2  150064       1.8607     0.031394
enh71710     3  188225000  188226000      2       1  150064       1.7455     0.040453
enh71735     3  189483800  189484800      3       2  150064       1.8207     0.034325
enh71741     3  189712700  189713700      5       2  150064       1.9261     0.027046
enh71742     3  189718400  189719400      5       2  150064       1.7713     0.038252
enh71743     3  189728000  189729000      6       3  150064       2.4806    0.0065581
enh71745     3  189735000  189736000      5       2  150064       2.0192     0.021735
enh71793     3  191019500  191020500      3       2  150064       1.8293     0.033677
enh71805     3  191344600  191345600      7       2  150064       2.5792    0.0049512
enh71812     3  191618800  191619800      2       1  150064       2.6899    0.0035737
enh71831     3  192418300  192419300      2       1  150064       2.3243     0.010054
enh71833     3  192444200  192445200      3       1  150064       1.8201     0.034374
enh71834     3  192465400  192466400      1       1  150064       1.9591      0.02505
enh71835     3  192467800  192468800      5       2  150064       1.9742     0.024182
enh71838     3  192551000  192552000      2       1  150064       1.9299      0.02681
enh71871     3  193105000  193106000      2       1  150064       1.7628      0.03897
enh71872     3  193106400  193107400      4       2  150064       2.0079     0.022326
enh71873     3  193107400  193108400      5       2  150064       1.8643      0.03114
enh71889     3  193506000  193507000      6       2  150064       1.9538     0.025362
enh71917     3  193807000  193808000      4       2  150064       2.4049    0.0080891
enh71959     3  194101800  194102800     13       3  150064        1.649     0.049576
enh71995     3  194766000  194767000      7       2  150064       2.2917     0.010962
enh72032     3  195106000  195107000      2       1  150064       1.9039     0.028459
enh72060     3  195615000  195616000      2       1  150064       1.7152     0.043154
enh72088     3  195989800  195990800      3       1  150064       2.3464    0.0094789
enh72090     3  196006000  196007000      6       2  150064       1.7415       0.0408
enh72092     3  196012000  196013000      2       1  150064       2.7924     0.002616
enh72093     3  196012600  196013600      2       1  150064       3.2674   0.00054269
enh72094     3  196046800  196047800      5       2  150064       2.8801    0.0019877
enh72095     3  196053900  196054900      7       2  150064       2.2808     0.011281
enh72098     3  196149600  196150600      1       1  150064       2.6902      0.00357
enh72099     3  196156800  196157800      3       2  150064       1.8914     0.029284
enh72101     3  196259200  196260200      3       2  150064       2.1289      0.01663
enh72117     3  196474700  196475700      7       2  150064       1.8716     0.030629
enh72119     3  196499000  196500000      2       1  150064       1.9046     0.028414
enh72120     3  196513400  196514400      4       2  150064        1.776     0.037867
enh72123     3  196519700  196520700      2       1  150064       3.2558   0.00056539
enh72127     3  196748700  196749700      2       1  150064        1.865     0.031089
enh72128     3  196901400  196902400      3       2  150064       1.8101     0.035137
enh72133     3  196929500  196930500      1       1  150064       2.8786     0.001997
enh72138     3  196939300  196940300      6       2  150064       1.6532     0.049149
enh72139     3  196939800  196940800      3       2  150064       2.2427     0.012459
enh72141     3  196946200  196947200      2       1  150064       2.0038     0.022548
enh72142     3  196949600  196950600      1       1  150064        2.339     0.009667
enh72143     3  196952700  196953700      3       2  150064       1.7607      0.03914
enh72144     3  196964200  196965200      5       3  150064       2.0702     0.019215
enh72156     3  197173300  197174300     11       4  150064       2.6883    0.0035913
enh72159     3  197191900  197192900      6       3  150064       2.6368    0.0041849
enh72161     3  197195100  197196100      2       1  150064       2.2304      0.01286
enh72164     3  197209100  197210100      5       2  150064       2.3803    0.0086483
enh72167     3  197247200  197248200      3       1  150064       1.9673     0.024574
enh72168     3  197268100  197269100      4       2  150064       1.8659     0.031024
enh72195     4     618100     619100      2       1  150064       1.8109     0.035078
enh72197     4     666400     667400      3       2  150064        2.863    0.0020979
enh72199     4     671400     672400      6       2  150064       1.7424     0.040719
enh72201     4     677400     678400      1       1  150064       2.4305     0.007538
enh72203     4     683500     684500      5       2  150064       2.4845    0.0064868
enh72204     4     686200     687200      1       1  150064       1.9559      0.02524
enh72206     4     701900     702900      3       2  150064       3.1089   0.00093905
enh72207     4     720200     721200      3       1  150064       1.9845     0.023598
enh72211     4     939600     940600      3       1  150064       1.8692     0.030795
enh72223     4    1194100    1195100      3       2  150064       2.6088    0.0045435
enh72224     4    1202000    1203000      1       1  150064       2.8411     0.002248
enh72225     4    1239200    1240200      4       2  150064       2.0628     0.019567
enh72233     4    1544000    1545000      5       2  150064       2.0996      0.01788
enh72261     4    1831000    1832000      1       1  150064       1.9583       0.0251
enh72279     4    2270300    2271300      4       1  150064       2.3663    0.0089837
enh72333     4    2860000    2861000      2       1  150064        2.629     0.004282
enh72350     4    3244500    3245500      1       1  150064       1.8225      0.03419
enh72362     4    3343500    3344500      3       2  150064       1.9386     0.026278
enh72379     4    3747200    3748200      3       1  150064       1.7116     0.043484
enh72413     4    4459900    4460900      3       2  150064       2.8133    0.0024517
enh72414     4    4464000    4465000      2       1  150064        3.152   0.00081067
enh72415     4    4482700    4483700      4       2  150064       3.1832   0.00072821
enh72418     4    4504100    4505100      2       1  150064       1.7055     0.044048
enh72421     4    4544500    4545500      2       1  150064        1.997     0.022911
enh72425     4    4628400    4629400      5       2  150064       2.1415     0.016116
enh72426     4    4642800    4643800      6       4  150064       1.8807     0.030003
enh72439     4    4793000    4794000      3       2  150064       2.2788     0.011341
enh72448     4    5167100    5168100      6       2  150064       1.9326      0.02664
enh72452     4    5220000    5221000      4       2  150064       3.0779    0.0010425
enh72455     4    5593200    5594200      2       1  150064       2.1063      0.01759
enh72456     4    5633600    5634600      2       1  150064       2.8804    0.0019856
enh72457     4    5638500    5639500      4       1  150064        2.622    0.0043708
enh72460     4    5774600    5775600      3       2  150064       1.9838     0.023641
enh72472     4    5972000    5973000      5       3  150064       2.6962    0.0035068
enh72476     4    6073300    6074300      1       1  150064       2.2568      0.01201
enh72479     4    6111300    6112300      2       1  150064       1.8845     0.029746
enh72481     4    6118000    6119000      5       2  150064       2.6952    0.0035175
enh72501     4    6404300    6405300     10       4  150064       3.0839    0.0010214
enh72502     4    6405100    6406100      1       1  150064       3.1382      0.00085
enh72507     4    6495200    6496200      7       4  150064       1.8601     0.031437
enh72514     4    6690800    6691800      1       1  150064       1.8193      0.03443
enh72537     4    6942600    6943600      4       2  150064       2.9523     0.001577
enh72539     4    6953300    6954300      1       1  150064       1.9286      0.02689
enh72552     4    7136800    7137800     11       4  150064       1.9909     0.023243
enh72585     4    7807500    7808500      4       2  150064        1.968     0.024531
enh72638     4    8211000    8212000      2       1  150064       2.3141     0.010331
enh72653     4    8377900    8378900      5       2  150064       1.7055     0.044049
enh72658     4    8428800    8429800      1       1  150064        1.848       0.0323
enh72665     4    8481600    8482600      4       2  150064       1.9352     0.026483
enh72691     4    9882400    9883400      5       1  150064       1.7783     0.037677
enh72712     4   10433400   10434400      1       1  150064        2.992     0.001386
enh72714     4   10456000   10457000      4       2  150064       2.5845    0.0048759
enh72717     4   10502100   10503100      6       4  150064       2.3287    0.0099366
enh72721     4   10960100   10961100      3       1  150064       2.6073    0.0045635
enh72726     4   11151300   11152300      4       2  150064        1.942     0.026067
enh72740     4   11594400   11595400      1       1  150064       2.0731      0.01908
enh72769     4   13627300   13628300      2       1  150064       1.7364     0.041251
enh72815     4   15653200   15654200      2       1  150064       1.9803     0.023833
enh72844     4   16385600   16386600      8       3  150064       3.4103   0.00032445
enh72846     4   16599400   16600400      2       1  150064       2.1121     0.017339
enh72847     4   16609900   16610900      4       1  150064       2.3131     0.010357
enh72853     4   16695100   16696100      5       3  150064       2.1016     0.017795
enh72856     4   16733800   16734800      4       2  150064       1.9247     0.027131
enh72891     4   17035000   17036000      2       1  150064       1.6887     0.045643
enh72898     4   17325300   17326300      8       3  150064       2.1933     0.014144
enh72899     4   17347600   17348600      4       2  150064       2.0162     0.021888
enh72900     4   17348600   17349600      2       1  150064       1.7331     0.041539
enh72907     4   17585400   17586400      2       1  150064       2.1486     0.015834
enh72908     4   17617600   17618600      4       1  150064        2.304      0.01061
enh72912     4   17809500   17810500      4       1  150064       1.9515     0.025501
enh72917     4   18883700   18884700      4       2  150064       3.8475   5.9655e-05
enh72918     4   18937200   18938200      4       1  150064       3.0566    0.0011194
enh72922     4   19144800   19145800      4       2  150064       2.5679    0.0051161
enh72925     4   19947000   19948000      4       2  150064       2.2323     0.012797
enh72934     4   20620300   20621300      1       1  150064       3.2356    0.0006069
enh72937     4   20673800   20674800      6       4  150064       2.8614    0.0021087
enh72938     4   20702700   20703700      5       2  150064       1.9287     0.026885
enh72955     4   22362000   22363000      1       1  150064       1.8942       0.0291
enh72987     4   23325600   23326600      4       1  150064       2.3645    0.0090262
enh72989     4   23370800   23371800      1       1  150064        2.446     0.007223
enh72990     4   23424200   23425200      4       1  150064       4.7299    1.123e-06
enh72992     4   23581400   23582400      1       1  150064       1.7803      0.03751
enh73000     4   23887500   23888500      2       1  150064       1.7533     0.039775
enh73010     4   24199800   24200800      7       3  150064       1.8987       0.0288
enh73011     4   24205800   24206800      4       2  150064       1.8493     0.032206
enh73015     4   24257700   24258700      3       2  150064       2.2131     0.013447
enh73016     4   24262300   24263300      5       2  150064       2.1696      0.01502
enh73017     4   24263700   24264700     10       4  150064       2.2325      0.01279
enh73022     4   24353800   24354800      2       1  150064       1.8427     0.032686
enh73025     4   24466500   24467500      1       1  150064        3.714     0.000102
enh73026     4   24474800   24475800      2       1  150064       2.1131     0.017294
enh73028     4   24489700   24490700      2       1  150064       2.6223    0.0043672
enh73030     4   24508600   24509600      1       1  150064       2.1015       0.0178
enh73052     4   24806800   24807800      4       2  150064       2.2666     0.011706
enh73054     4   24880000   24881000      3       2  150064       2.6329     0.004233
enh73056     4   24897200   24898200      1       1  150064        2.905     0.001836
enh73063     4   25066600   25067600      9       4  150064       2.0687     0.019289
enh73088     4   25588900   25589900      7       2  150064       2.6548    0.0039682
enh73089     4   25591000   25592000      7       2  150064       3.0938   0.00098804
enh73100     4   25860700   25861700      2       1  150064       2.6848    0.0036285
enh73101     4   25862300   25863300      1       1  150064        2.731     0.003157
enh73102     4   25866800   25867800      2       1  150064       2.3183     0.010216
enh73103     4   25880000   25881000      5       2  150064       2.0782     0.018845
enh73109     4   25952300   25953300      3       2  150064       2.3015     0.010683
enh73110     4   25954600   25955600      8       3  150064        3.213    0.0006568
enh73126     4   26240200   26241200      3       2  150064       2.4754     0.006655
enh73135     4   26335600   26336600      2       1  150064       1.6923     0.045293
enh73139     4   26348600   26349600      4       2  150064       1.8537     0.031889
enh73147     4   26378400   26379400      2       1  150064       1.6709      0.04737
enh73157     4   26576000   26577000      2       1  150064       1.7627     0.038978
enh73159     4   26590800   26591800      4       1  150064       3.5956   0.00016184
enh73161     4   26649300   26650300      1       1  150064         3.34    0.0004189
enh73165     4   26804800   26805800      2       1  150064        3.133   0.00086519
enh73172     4   26866400   26867400      4       2  150064       1.7861     0.037042
enh73181     4   27050000   27051000      1       1  150064       1.7987      0.03603
enh73190     4   27128700   27129700      3       2  150064       1.8918     0.029258
enh73191     4   27143600   27144600      4       1  150064        2.084     0.018579
enh73192     4   27253200   27254200      4       2  150064       1.9182     0.027541
enh73201     4   28437300   28438300      2       1  150064       1.8162     0.034668
enh73205     4   28491800   28492800      1       1  150064       2.2801       0.0113
enh73215     4   30601900   30602900      4       1  150064       2.3706    0.0088807
enh73218     4   30795200   30796200      1       1  150064        2.971     0.001484
enh73219     4   30836600   30837600      4       2  150064       3.1668   0.00077057
enh73220     4   30838600   30839600      3       2  150064        2.616    0.0044486
enh73223     4   30854200   30855200      4       2  150064       3.3874   0.00035283
enh73224     4   30906200   30907200      3       2  150064       1.9266     0.027014
enh73225     4   30913400   30914400      2       1  150064       1.7623     0.039012
enh73226     4   30921500   30922500      3       2  150064       1.7359     0.041292
enh73228     4   30947000   30948000      2       1  150064       1.6863     0.045873
enh73229     4   30952000   30953000      3       1  150064       2.4989    0.0062289
enh73241     4   33818500   33819500      1       1  150064       3.1488    0.0008197
enh73243     4   33997600   33998600      1       1  150064       2.8711     0.002045
enh73244     4   33999600   34000600      2       1  150064       2.0006     0.022719
enh73253     4   36028100   36029100      4       1  150064       1.9788      0.02392
enh73261     4   36641000   36642000      3       2  150064       1.8076     0.035333
enh73262     4   36642300   36643300      2       1  150064       2.2643     0.011777
enh73265     4   36812500   36813500      4       2  150064       1.6553      0.04893
enh73267     4   37147600   37148600      9       2  150064        2.953    0.0015737
enh73305     4   38003400   38004400      3       2  150064       1.9714      0.02434
enh73307     4   38006400   38007400      7       2  150064       2.1032     0.017726
enh73342     4   38607100   38608100      4       2  150064       1.8197     0.034404
enh73347     4   38674100   38675100      4       2  150064       1.6722     0.047245
enh73348     4   38725200   38726200      3       2  150064       1.6803      0.04645
enh73354     4   38888400   38889400      2       1  150064       1.9533     0.025394
enh73371     4   39641200   39642200      3       1  150064       2.8613    0.0021095
enh73385     4   40177800   40178800      1       1  150064       2.1956      0.01406
enh73386     4   40178200   40179200      1       1  150064       2.1956      0.01406
enh73421     4   40589500   40590500      2       1  150064       1.8469     0.032379
enh73422     4   40623300   40624300      4       2  150064       1.8001     0.035925
enh73423     4   40624600   40625600      1       1  150064       2.1251      0.01679
enh73509     4   41811300   41812300      4       2  150064       2.3909    0.0084025
enh73513     4   42136400   42137400      1       1  150064       2.1142      0.01725
enh73514     4   42138300   42139300      1       1  150064       2.1017      0.01779
enh73515     4   42175100   42176100      1       1  150064       1.8178      0.03455
enh73526     4   42429500   42430500      4       2  150064       1.9689      0.02448
enh73549     4   44416900   44417900      3       1  150064        1.663      0.04816
enh73567     4   47415700   47416700      4       2  150064       1.6781     0.046668
enh73582     4   48111100   48112100      2       1  150064       1.6486     0.049611
enh73584     4   48127000   48128000      2       1  150064       2.0155     0.021928
enh73596     4   48371700   48372700      3       2  150064       2.1322     0.016494
enh73597     4   48382400   48383400      1       1  150064       3.0226     0.001253
enh73601     4   48596500   48597500      1       1  150064       2.4191     0.007779
enh73602     4   48644800   48645800      2       1  150064       2.3586    0.0091724
enh73603     4   48655700   48656700      1       1  150064       1.7022      0.04436
enh73610     4   48705200   48706200      1       1  150064       2.3536     0.009297
enh73616     4   48748400   48749400      1       1  150064       2.4588      0.00697
enh73618     4   48776900   48777900      1       1  150064       2.1063      0.01759
enh73619     4   48778200   48779200      2       1  150064       1.9604     0.024973
enh73621     4   48783000   48784000      1       1  150064        2.482     0.006533
enh73725     4   55268800   55269800      5       2  150064       2.4344    0.0074587
enh73737     4   55542000   55543000      6       2  150064       2.1892     0.014291
enh73742     4   55778400   55779400      1       1  150064       1.8761      0.03032
enh73745     4   55852100   55853100      2       1  150064       1.7013     0.044443
enh73770     4   56275500   56276500      2       1  150064       1.7429     0.040677
enh73773     4   56344200   56345200      3       2  150064       1.7733     0.038091
enh73774     4   56365500   56366500      3       1  150064       1.9671     0.024587
enh73777     4   56406400   56407400      6       2  150064       1.7993     0.035988
enh73781     4   56419700   56420700      4       1  150064       1.8281     0.033767
enh73784     4   56534400   56535400      8       2  150064       2.0434     0.020507
enh73785     4   56541300   56542300      6       2  150064       2.1299     0.016591
enh73788     4   56707400   56708400      8       4  150064       2.4604    0.0069395
enh73789     4   56716000   56717000      2       1  150064        2.018     0.021795
enh73792     4   56813600   56814600      1       1  150064       2.3607     0.009121
enh73836     4   57969000   57970000      1       1  150064        2.077       0.0189
enh73846     4   58108200   58109200      6       2  150064       2.2592     0.011937
enh73849     4   58136200   58137200      6       2  150064       1.8825     0.029885
enh73855     4   59057200   59058200      1       1  150064       1.7027      0.04431
enh73857     4   59081400   59082400      2       1  150064       2.2073     0.013647
enh73877     4   62075500   62076500      2       1  150064       2.1082     0.017505
enh73881     4   62185600   62186600      3       2  150064       1.7914     0.036615
enh73882     4   62200900   62201900      1       1  150064       1.8246      0.03403
enh73883     4   62202200   62203200      2       1  150064       2.6715    0.0037759
enh73893     4   62382700   62383700      3       1  150064       1.9906     0.023265
enh73894     4   62386100   62387100      4       1  150064       2.2373     0.012632
enh73895     4   62421400   62422400      4       2  150064       1.8855     0.029682
enh73896     4   62579900   62580900      2       1  150064       2.6478    0.0040508
enh73915     4   63396800   63397800      6       2  150064       1.7113     0.043514
enh73917     4   63417100   63418100      6       2  150064        1.775     0.037951
enh73924     4   65602400   65603400      5       2  150064        2.249     0.012257
enh73925     4   65637000   65638000      2       1  150064       1.8953     0.029024
enh73932     4   66381100   66382100      7       4  150064       2.5117    0.0060072
enh73933     4   66424700   66425700      2       1  150064       1.7557     0.039568
enh73934     4   66455100   66456100      8       3  150064       2.6956    0.0035134
enh73935     4   66458000   66459000      2       1  150064       2.8536    0.0021612
enh73941     4   66879700   66880700      5       1  150064       1.8338     0.033344
enh73944     4   67559200   67560200      1       1  150064       1.8792      0.03011
enh73952     4   68577900   68578900      3       2  150064       2.9719    0.0014797
enh73985     4   71348600   71349600      8       3  150064       1.8936     0.029138
enh74024     4   73017800   73018800      2       1  150064       2.1566     0.015518
enh74025     4   73020300   73021300      1       1  150064        1.735      0.04137
enh74028     4   73432500   73433500      2       1  150064       2.8718    0.0020405
enh74030     4   73529600   73530600      4       2  150064       1.7047     0.044126
enh74034     4   73711600   73712600     10       4  150064       1.7375      0.04115
enh74035     4   73712100   73713100     10       3  150064       2.4749     0.006664
enh74036     4   73752600   73753600      2       1  150064        1.662     0.048257
enh74039     4   73849800   73850800      1       1  150064       2.4382     0.007381
enh74051     4   74208700   74209700      7       2  150064       1.6921     0.045316
enh74058     4   74486100   74487100      2       1  150064       2.1555     0.015562
enh74059     4   74528500   74529500      3       2  150064       1.9901      0.02329
enh74119     4   77155400   77156400      8       3  150064       1.8001     0.035926
enh74122     4   77298400   77299400      2       1  150064       1.7072     0.043889
enh74127     4   77353800   77354800      2       1  150064       1.7832     0.037275
enh74133     4   77456600   77457600      8       1  150064       1.8197     0.034406
enh74134     4   77460600   77461600      4       2  150064       1.8469      0.03238
enh74140     4   77500500   77501500      3       2  150064       2.3775    0.0087164
enh74143     4   77528400   77529400      2       1  150064       1.8516     0.032039
enh74144     4   77531900   77532900      3       1  150064       2.2019     0.013836
enh74154     4   77645400   77646400      3       2  150064        1.884     0.029782
enh74155     4   77650300   77651300      3       2  150064       1.7889     0.036818
enh74191     4   78221900   78222900     13       2  150064       2.2985     0.010766
enh74192     4   78296600   78297600      4       2  150064       2.3287    0.0099364
enh74193     4   78308600   78309600      5       3  150064       2.3592    0.0091584
enh74218     4   79077300   79078300      4       2  150064       1.8683     0.030863
enh74219     4   79083300   79084300      4       2  150064       1.6643     0.048027
enh74220     4   79087600   79088600      3       2  150064       2.3883    0.0084643
enh74222     4   79093900   79094900      1       1  150064       1.7906      0.03668
enh74223     4   79095900   79096900      3       2  150064       1.8045     0.035573
enh74232     4   79173300   79174300      2       1  150064       1.6908     0.045437
enh74238     4   79277100   79278100      5       1  150064       1.6649      0.04797
enh74266     4   80567800   80568800      4       1  150064       1.6549     0.048976
enh74291     4   82394200   82395200      3       2  150064       1.6624      0.04822
enh74294     4   82433400   82434400      2       1  150064        1.778       0.0377
enh74296     4   82471100   82472100      1       1  150064       2.4857     0.006464
enh74304     4   82645800   82646800      2       1  150064       2.0791     0.018804
enh74312     4   83189100   83190100      3       1  150064        2.799    0.0025631
enh74316     4   83284700   83285700      2       1  150064       2.0983     0.017941
enh74336     4   83732800   83733800      1       1  150064         1.89      0.02938
enh74346     4   84469400   84470400      2       1  150064       2.1792     0.014659
enh74347     4   84526000   84527000      4       2  150064       2.8868    0.0019461
enh74348     4   84539100   84540100      3       2  150064       1.9171     0.027613
enh74387     4   85581200   85582200      1       1  150064       1.9081      0.02819
enh74389     4   85777000   85778000      1       1  150064       1.9527      0.02543
enh74403     4   86288700   86289700      7       2  150064       2.3784    0.0086945
enh74420     4   86850800   86851800      4       2  150064       1.8539     0.031877
enh74423     4   86877300   86878300      8       2  150064       2.1559     0.015547
enh74427     4   87154400   87155400      3       1  150064       2.1364     0.016322
enh74428     4   87186700   87187700      1       1  150064       1.7522      0.03987
enh74449     4   87811600   87812600      1       1  150064       2.6206     0.004389
enh74452     4   87858200   87859200      3       2  150064       1.9144     0.027784
enh74454     4   87860600   87861600      3       2  150064       2.4621    0.0069057
enh74460     4   87884000   87885000      2       1  150064       2.5695    0.0050921
enh74462     4   87889400   87890400      3       2  150064       2.1956      0.01406
enh74463     4   87891500   87892500      5       2  150064       2.7788    0.0027279
enh74468     4   87926200   87927200      1       1  150064       2.9444     0.001618
enh74470     4   87930400   87931400      2       1  150064       3.0005    0.0013479
enh74474     4   87940300   87941300      3       2  150064       2.7115    0.0033494
enh74476     4   87946100   87947100      1       1  150064       2.7943     0.002601
enh74479     4   87950400   87951400      3       2  150064       2.6331    0.0042302
enh74481     4   87952300   87953300      2       1  150064       1.9813     0.023781
enh74482     4   87954100   87955100      1       1  150064       2.7191     0.003273
enh74483     4   87954800   87955800      3       1  150064       2.4916    0.0063581
enh74484     4   87955800   87956800      2       1  150064       1.7688      0.03846
enh74486     4   87959600   87960600      4       2  150064        2.444    0.0072626
enh74487     4   87963800   87964800      2       1  150064       1.8671     0.030942
enh74488     4   87965900   87966900      2       1  150064       2.1474     0.015879
enh74489     4   87969400   87970400      2       1  150064       2.1279     0.016672
enh74491     4   87974400   87975400      1       1  150064       2.1993      0.01393
enh74492     4   87975400   87976400      8       4  150064       2.7267     0.003199
enh74494     4   87979200   87980200      4       1  150064       1.9778     0.023976
enh74576     4   89883100   89884100      4       1  150064       1.6842     0.046068
enh74589     4   90412500   90413500      3       1  150064       1.8606     0.031401
enh74596     4   90629900   90630900      3       1  150064       2.7836    0.0026883
enh74597     4   90674100   90675100      3       2  150064       1.9803     0.023833
enh74598     4   90819200   90820200      7       2  150064       1.7171     0.042985
enh74601     4   90876000   90877000      3       1  150064       2.6282    0.0042925
enh74602     4   90878100   90879100      2       1  150064       1.8712     0.030659
enh74604     4   90928400   90929400      1       1  150064       2.7304     0.003163
enh74605     4   90973600   90974600      3       1  150064       2.2499     0.012227
enh74606     4   90981000   90982000      2       1  150064       2.1733      0.01488
enh74607     4   90995300   90996300      3       1  150064       2.9126    0.0017923
enh74608     4   91002600   91003600      2       1  150064        2.467    0.0068121
enh74614     4   91136400   91137400      3       1  150064       1.7395     0.040971
enh74623     4   92035100   92036100      2       1  150064       1.9829     0.023689
enh74627     4   92517200   92518200      3       1  150064       2.5341    0.0056368
enh74654     4   93378400   93379400      3       1  150064       1.8861     0.029642
enh74655     4   93382600   93383600      3       2  150064       1.7468     0.040336
enh74656     4   93384500   93385500      2       1  150064       1.8462     0.032428
enh74662     4   93425100   93426100      2       1  150064       1.7259     0.042184
enh74668     4   93442900   93443900      2       1  150064       2.3355    0.0097599
enh74672     4   93553200   93554200      6       2  150064       2.3577    0.0091938
enh74690     4   94193400   94194400      6       2  150064       2.1664      0.01514
enh74695     4   94570800   94571800      3       2  150064       1.6678     0.047674
enh74702     4   94880800   94881800      6       3  150064       1.8492     0.032216
enh74731     4   96102000   96103000      3       1  150064       1.7674     0.038577
enh74733     4   96283800   96284800      4       2  150064       2.1007     0.017836
enh74743     4   97018000   97019000      1       1  150064       2.3836     0.008573
enh74746     4   97272800   97273800      4       2  150064       1.6488     0.049591
enh74748     4   97657400   97658400      3       1  150064       4.1127   1.9553e-05
enh74750     4   97914000   97915000      1       1  150064       1.8913      0.02929
enh74781     4   99404000   99405000      1       1  150064        2.184      0.01448
enh74784     4   99419700   99420700      4       2  150064       1.8494     0.032199
enh74790     4   99467600   99468600      7       3  150064       2.0675     0.019343
enh74792     4   99476800   99477800      6       3  150064         2.08     0.018762
enh74842     4  100815800  100816800      6       2  150064       1.7416     0.040791
enh74843     4  100865600  100866600      4       2  150064       2.5919    0.0047717
enh74845     4  100872000  100873000      1       1  150064       3.0679     0.001078
enh74846     4  100943600  100944600      5       3  150064       2.6592    0.0039165
enh74848     4  101008000  101009000      2       1  150064       2.1744     0.014836
enh74856     4  101207500  101208500      2       1  150064       1.8517     0.032031
enh74859     4  101287200  101288200      4       2  150064       2.1688      0.01505
enh74862     4  101711800  101712800      3       2  150064       2.0327     0.021039
enh74863     4  101726000  101727000      1       1  150064       3.0307      0.00122
enh74868     4  101902200  101903200      1       1  150064       2.2994      0.01074
enh74872     4  101954800  101955800      5       3  150064       2.5296    0.0057097
enh74875     4  102023700  102024700      1       1  150064         2.09      0.01831
enh74878     4  102112500  102113500      3       1  150064       1.9254     0.027088
enh74898     4  102902600  102903600      1       1  150064       4.7338    1.102e-06
enh74899     4  103072600  103073600      3       2  150064       2.4619    0.0069094
enh74900     4  103110800  103111800      5       2  150064       2.1425     0.016078
enh74901     4  103139800  103140800      3       2  150064       2.4492    0.0071578
enh74902     4  103217500  103218500      5       1  150064       1.7732     0.038097
enh74910     4  103375800  103376800      4       2  150064        2.832    0.0023129
enh74917     4  103655700  103656700      2       1  150064       2.1671     0.015114
enh74919     4  103682600  103683600      2       1  150064       2.6844    0.0036333
enh74920     4  103731800  103732800      4       2  150064       4.2111   1.2705e-05
enh74921     4  103736900  103737900      3       1  150064       3.6081   0.00015424
enh74923     4  103744400  103745400      2       1  150064       3.3272   0.00043862
enh74924     4  103751400  103752400      2       1  150064        3.072     0.001063
enh74926     4  103858600  103859600      6       2  150064       3.9378   4.1113e-05
enh74928     4  104223700  104224700      2       1  150064       2.2252     0.013035
enh74930     4  104295200  104296200      2       1  150064       2.5189    0.0058854
enh74947     4  105407800  105408800      2       1  150064       3.0774    0.0010442
enh74948     4  105413400  105414400      2       1  150064       2.8243    0.0023695
enh74949     4  105414300  105415300      1       1  150064       2.8882     0.001937
enh74951     4  105512600  105513600      1       1  150064       2.1182      0.01708
enh74952     4  105513800  105514800      6       2  150064       3.0466    0.0011574
enh74962     4  106631400  106632400      1       1  150064       2.0505      0.02016
enh74963     4  106766200  106767200      2       1  150064        1.942     0.026069
enh74976     4  107194400  107195400      2       1  150064       1.8752     0.030382
enh75003     4  108827500  108828500      1       1  150064        1.868      0.03088
enh75008     4  109031700  109032700      1       1  150064       2.6261     0.004319
enh75014     4  109076400  109077400      1       1  150064       1.8854      0.02969
enh75015     4  109081600  109082600      1       1  150064       3.0304     0.001221
enh75026     4  109543800  109544800      1       1  150064       2.0204      0.02167
enh75065     4  110550500  110551500      1       1  150064        1.752      0.03989
enh75066     4  110552400  110553400      1       1  150064       1.9644      0.02474
enh75067     4  110580000  110581000      4       2  150064         2.28     0.011305
enh75071     4  110605200  110606200      2       1  150064       2.2807     0.011283
enh75075     4  110833400  110834400      1       1  150064       3.3573    0.0003935
enh75076     4  110834100  110835100      1       1  150064       3.3573    0.0003935
enh75078     4  110850400  110851400      1       1  150064       3.1914    0.0007079
enh75079     4  110893800  110894800      2       1  150064       2.4073    0.0080345
enh75080     4  110900800  110901800      2       1  150064       2.3197     0.010178
enh75081     4  110940900  110941900      3       1  150064       2.3359    0.0097476
enh75092     4  111120200  111121200      1       1  150064       1.6484      0.04964
enh75094     4  111285900  111286900      2       1  150064       3.1344    0.0008609
enh75109     4  112922000  112923000      3       1  150064       1.7943     0.036383
enh75131     4  113635800  113636800      3       2  150064       2.5192    0.0058811
enh75141     4  113739400  113740400      5       2  150064       2.0984     0.017936
enh75159     4  114025600  114026600      4       2  150064       2.0645     0.019485
enh75160     4  114027200  114028200      7       2  150064       3.4638   0.00026627
enh75161     4  114034100  114035100      2       1  150064       1.7092     0.043707
enh75162     4  114037500  114038500      3       2  150064       3.3631   0.00038538
enh75163     4  114052200  114053200      3       2  150064       3.3118   0.00046345
enh75165     4  114064800  114065800      8       4  150064       1.8206     0.034337
enh75166     4  114066900  114067900      7       3  150064       2.5856    0.0048603
enh75167     4  114069500  114070500      5       2  150064       3.1396   0.00084579
enh75201     4  115055300  115056300      2       1  150064       1.8689     0.030822
enh75224     4  118722600  118723600      5       1  150064       1.6941     0.045119
enh75227     4  118862200  118863200      2       1  150064       3.1344   0.00086113
enh75233     4  119283200  119284200      1       1  150064       2.3692     0.008914
enh75288     4  121642700  121643700      6       2  150064       2.2878     0.011073
enh75289     4  121651800  121652800      2       1  150064       1.9754     0.024112
enh75324     4  123021000  123022000      2       1  150064       2.4466    0.0072114
enh75325     4  123021600  123022600      2       1  150064       2.5377     0.005579
enh75327     4  123145200  123146200      1       1  150064       1.8623      0.03128
enh75328     4  123285800  123286800      1       1  150064       2.1727       0.0149
enh75329     4  123379500  123380500      2       1  150064       1.7955     0.036284
enh75331     4  123538600  123539600      1       1  150064       2.1659      0.01516
enh75355     4  123824400  123825400      3       1  150064       1.6752     0.046946
enh75370     4  124322200  124323200      1       1  150064       1.6747        0.047
enh75388     4  124777900  124778900      1       1  150064       1.6813      0.04635
enh75412     4  125857400  125858400      5       2  150064       2.1143     0.017244
enh75422     4  126279300  126280300      3       1  150064       2.3295    0.0099153
enh75423     4  126280600  126281600      6       3  150064       1.8712     0.030657
enh75424     4  126422400  126423400      6       3  150064       1.9233     0.027222
enh75438     4  127636200  127637200      4       2  150064       1.6857     0.045924
enh75448     4  128423400  128424400      4       2  150064        2.156     0.015541
enh75462     4  129226500  129227500      2       1  150064       2.0192     0.021733
enh75464     4  129242800  129243800      2       1  150064       3.2216    0.0006374
enh75475     4  129449700  129450700      4       2  150064       1.6508     0.049387
enh75482     4  129557200  129558200      3       2  150064       1.8283     0.033753
enh75493     4  129610600  129611600      4       2  150064       2.7961    0.0025863
enh75508     4  130034800  130035800      4       2  150064       2.0095     0.022242
enh75513     4  130949800  130950800      2       1  150064       1.6503     0.049441
enh75521     4  131694000  131695000      3       1  150064       1.9969     0.022916
enh75526     4  133414600  133415600      2       1  150064       2.4063     0.008057
enh75542     4  135439400  135440400      3       2  150064       1.7827      0.03732
enh75544     4  135473000  135474000      4       2  150064       1.9496     0.025611
enh75549     4  135832900  135833900      2       1  150064       1.9301     0.026795
enh75568     4  137724600  137725600      3       1  150064       1.6847     0.046024
enh75599     4  139408500  139409500      6       2  150064       1.6598     0.048475
enh75601     4  139534000  139535000      2       1  150064       1.7332     0.041527
enh75614     4  139810000  139811000      2       1  150064       1.7646     0.038816
enh75622     4  139941400  139942400      2       1  150064       2.8693     0.002057
enh75624     4  139949100  139950100      1       1  150064       2.7598     0.002892
enh75627     4  140006500  140007500      1       1  150064       1.7745      0.03799
enh75630     4  140065600  140066600      4       2  150064       2.3645    0.0090284
enh75631     4  140075000  140076000      2       1  150064       2.7649    0.0028469
enh75633     4  140084400  140085400      1       1  150064       2.5525     0.005348
enh75635     4  140093000  140094000      3       2  150064       1.9157     0.027702
enh75638     4  140101000  140102000      5       2  150064       2.0039     0.022543
enh75641     4  140162600  140163600      2       1  150064       2.5493    0.0053967
enh75642     4  140187600  140188600      3       2  150064       1.6628     0.048174
enh75657     4  140471900  140472900      1       1  150064       2.9567     0.001555
enh75658     4  140473200  140474200      3       2  150064       2.2174     0.013298
enh75660     4  140481300  140482300      2       1  150064       1.7002     0.044543
enh75661     4  140513700  140514700      1       1  150064       1.6754      0.04693
enh75674     4  140736000  140737000      5       2  150064       3.2753   0.00052776
enh75699     4  140958900  140959900      2       1  150064       1.7342     0.041446
enh75713     4  141015600  141016600      3       1  150064       1.8587     0.031533
enh75714     4  141019400  141020400      4       2  150064       2.2114     0.013505
enh75769     4  143115200  143116200      2       1  150064       1.9692     0.024463
enh75770     4  143191000  143192000      1       1  150064       1.8255      0.03396
enh75782     4  143905700  143906700      2       1  150064       2.5294    0.0057125
enh75796     4  144285300  144286300      5       2  150064       2.0009     0.022703
enh75797     4  144296100  144297100      6       2  150064       1.9424     0.026043
enh75806     4  144635100  144636100      1       1  150064        2.656     0.003954
enh75822     4  146413300  146414300      1       1  150064       1.7686      0.03848
enh75877     4  147864900  147865900      5       3  150064       2.0956     0.018058
enh75879     4  147896400  147897400      1       1  150064       1.9165      0.02765
enh75926     4  149801000  149802000      1       1  150064       1.8229      0.03416
enh75929     4  149929400  149930400      2       1  150064       2.7742    0.0027666
enh75942     4  151145700  151146700      1       1  150064        1.985      0.02357
enh75943     4  151156800  151157800      4       1  150064       1.6466     0.049817
enh75944     4  151165400  151166400      4       2  150064       2.2945     0.010882
enh75953     4  151543800  151544800      3       2  150064       2.3341    0.0097946
enh75991     4  152405300  152406300      1       1  150064       2.1248       0.0168
enh76004     4  152566800  152567800      1       1  150064       1.7786      0.03765
enh76032     4  153039800  153040800      1       1  150064        1.659      0.04856
enh76146     4  154685400  154686400      3       1  150064       1.7708     0.038301
enh76148     4  154710900  154711900      4       2  150064       2.9248    0.0017236
enh76149     4  154714100  154715100      2       1  150064       2.8506    0.0021819
enh76150     4  154828300  154829300      2       1  150064       1.9094     0.028104
enh76152     4  154951100  154952100      9       2  150064       1.9419     0.026074
enh76169     4  156240000  156241000      2       1  150064       2.7931      0.00261
enh76175     4  156940700  156941700      5       2  150064        2.642    0.0041214
enh76179     4  157311400  157312400      1       1  150064       1.7801      0.03753
enh76197     4  159185000  159186000      6       1  150064       1.7807     0.037478
enh76205     4  159691400  159692400      1       1  150064       1.9175      0.02759
enh76207     4  159698700  159699700      3       1  150064       1.7565     0.039505
enh76210     4  159720800  159721800      1       1  150064       1.9963      0.02295
enh76211     4  159726300  159727300      3       1  150064        2.006      0.02243
enh76216     4  159811600  159812600      1       1  150064       2.0909      0.01827
enh76273     4  160871200  160872200      3       1  150064        2.873    0.0020329
enh76274     4  160887400  160888400      3       1  150064       2.3466    0.0094738
enh76295     4  163907000  163908000      2       1  150064       1.7263     0.042142
enh76298     4  164405800  164406800      3       2  150064       1.6801     0.046469
enh76303     4  165128400  165129400      4       2  150064       3.1124   0.00092796
enh76304     4  165233800  165234800      9       2  150064       1.6505     0.049418
enh76306     4  165250400  165251400      6       2  150064       2.3641    0.0090361
enh76308     4  165448600  165449600      6       2  150064       1.7057     0.044033
enh76342     4  166646200  166647200      2       1  150064       3.4796   0.00025113
enh76394     4  169991300  169992300      5       2  150064       2.4822    0.0065291
enh76398     4  170064200  170065200      4       2  150064       2.1079     0.017519
enh76399     4  170071400  170072400      4       2  150064       2.9572    0.0015523
enh76400     4  170080300  170081300      1       1  150064       2.3657     0.008998
enh76408     4  170165000  170166000      1       1  150064       2.3403     0.009635
enh76416     4  170232800  170233800      1       1  150064       3.8965    4.879e-05
enh76417     4  170255400  170256400      2       1  150064       3.5088   0.00022508
enh76418     4  170325600  170326600      2       1  150064       4.1424   1.7181e-05
enh76419     4  170406600  170407600      3       1  150064       1.9236     0.027205
enh76420     4  170580400  170581400      4       2  150064       3.1806    0.0007349
enh76421     4  170645000  170646000      3       2  150064       3.5008   0.00023191
enh76424     4  170840500  170841500      9       1  150064       2.8004    0.0025523
enh76425     4  170846400  170847400     10       1  150064       2.6275    0.0043005
enh76426     4  170855700  170856700      2       1  150064       2.9279    0.0017063
enh76429     4  170879200  170880200      4       2  150064       1.6912     0.045403
enh76435     4  170937900  170938900      5       2  150064       2.6539    0.0039784
enh76442     4  171806100  171807100      1       1  150064       2.3109      0.01042
enh76443     4  171892400  171893400      8       2  150064         1.71     0.043636
enh76447     4  171954400  171955400      4       2  150064       1.8953     0.029023
enh76483     4  174094600  174095600      3       2  150064       1.8127      0.03494
enh76489     4  174113400  174114400      2       1  150064       2.1029     0.017739
enh76491     4  174127200  174128200      2       1  150064       2.1452     0.015969
enh76502     4  174185400  174186400      4       2  150064       1.7445     0.040533
enh76537     4  176592400  176593400      4       2  150064        2.847    0.0022068
enh76548     4  176926600  176927600      3       2  150064       3.6773   0.00011784
enh76567     4  179075600  179076600      3       2  150064       2.9002    0.0018644
enh76568     4  179086600  179087600      5       2  150064       2.2119     0.013488
enh76606     4  182114100  182115100      6       3  150064       1.7784     0.037673
enh76629     4  182741800  182742800      2       1  150064       2.7118    0.0033462
enh76639     4  183004700  183005700      3       1  150064        1.938     0.026311
enh76663     4  183304600  183305600      3       2  150064       1.9925     0.023156
enh76666     4  183331800  183332800      3       1  150064       1.9874     0.023441
enh76681     4  183476400  183477400      6       3  150064       1.6973     0.044816
enh76684     4  183497500  183498500      7       2  150064       1.8839     0.029789
enh76686     4  183536800  183537800      6       2  150064       2.2529     0.012132
enh76688     4  183636700  183637700      6       3  150064       4.2534   1.0527e-05
enh76690     4  183673200  183674200      5       2  150064       1.6826     0.046227
enh76695     4  183747000  183748000      7       3  150064       2.0466     0.020347
enh76701     4  183866900  183867900      2       1  150064       1.6671     0.047748
enh76703     4  184017300  184018300      1       1  150064       2.3451     0.009511
enh76711     4  184036800  184037800      1       1  150064       1.6877      0.04573
enh76713     4  184040200  184041200      4       1  150064       2.3195     0.010183
enh76714     4  184046600  184047600      1       1  150064       2.2688      0.01164
enh76716     4  184065800  184066800      5       1  150064       2.2933     0.010916
enh76717     4  184066200  184067200      2       1  150064       1.9779     0.023971
enh76729     4  184104700  184105700      1       1  150064       2.1154       0.0172
enh76737     4  184183100  184184100      2       1  150064       1.7548     0.039651
enh76748     4  184791800  184792800      6       2  150064       2.3202     0.010164
enh76749     4  184799900  184800900      1       1  150064       2.7126     0.003338
enh76777     4  185186500  185187500      2       1  150064       2.2319     0.012811
enh76779     4  185235200  185236200      1       1  150064       1.9182      0.02754
enh76781     4  185276000  185277000      4       2  150064       1.7955     0.036283
enh76785     4  185311000  185312000      6       2  150064       1.7911     0.036642
enh76790     4  185350900  185351900      2       1  150064       1.9946     0.023045
enh76815     4  185565800  185566800      2       1  150064       1.8297     0.033651
enh76816     4  185567600  185568600      3       1  150064       1.8044     0.035584
enh76818     4  185572800  185573800      2       1  150064       1.6589     0.048567
enh76822     4  185652000  185653000      8       2  150064       2.0459     0.020383
enh76858     4  186227000  186228000      1       1  150064       2.4069     0.008044
enh76883     4  186730000  186731000      7       4  150064       2.3523    0.0093277
enh76899     4  186989700  186990700      1       1  150064       1.9883      0.02339
enh76900     4  187000400  187001400      8       3  150064       2.1959     0.014051
enh76903     4  187053600  187054600      4       2  150064       1.8017     0.035799
enh76928     4  187624100  187625100      1       1  150064       2.5473     0.005428
enh76941     4  187992100  187993100      6       2  150064       2.8399    0.0022566
enh76966     4  189308400  189309400      6       4  150064        1.953     0.025412
enh76974     4  189743400  189744400      6       2  150064       2.8371    0.0022764
enh76978     4  189970700  189971700      6       3  150064       1.8378     0.033047
enh76982     4  190098800  190099800      7       2  150064       1.8409     0.032817
enh77037     5    1097200    1098200      8       4  150064       2.0965     0.018021
enh77038     5    1102200    1103200      6       2  150064       2.0103     0.022198
enh77039     5    1107300    1108300      6       2  150064       1.6738     0.047081
enh77048     5    1204700    1205700     11       2  150064       1.9156     0.027711
enh77062     5    1516500    1517500      4       2  150064       2.4959    0.0062821
enh77107     5    2927500    2928500      4       2  150064       1.7282      0.04198
enh77121     5    3511400    3512400      2       1  150064       2.5037    0.0061459
enh77122     5    3516600    3517600      3       1  150064       2.6862    0.0036131
enh77134     5    4206300    4207300      1       1  150064       1.6693      0.04753
enh77155     5    5175800    5176800      2       1  150064       2.4818    0.0065368
enh77156     5    5178800    5179800      2       1  150064       2.3572    0.0092077
enh77173     5    5418800    5419800      8       2  150064       2.1565     0.015524
enh77175     5    5424500    5425500      1       1  150064       2.8418     0.002243
enh77176     5    5432600    5433600      3       2  150064       2.7274    0.0031922
enh77177     5    5493900    5494900      3       2  150064       2.4642    0.0068667
enh77178     5    5494600    5495600      4       2  150064       2.5949    0.0047313
enh77179     5    5497000    5498000      1       1  150064       2.8685     0.002062
enh77180     5    5521800    5522800      3       1  150064       2.6404    0.0041403
enh77184     5    5572600    5573600      3       2  150064       2.6081    0.0045528
enh77187     5    5694900    5695900      1       1  150064       1.7825      0.03733
enh77193     5    6134000    6135000      3       1  150064        2.343    0.0095638
enh77194     5    6159900    6160900      3       2  150064       2.3782     0.008699
enh77196     5    6202200    6203200      5       2  150064       1.8462     0.032432
enh77205     5    6631000    6632000      1       1  150064       2.3401     0.009639
enh77206     5    6634700    6635700      4       2  150064       1.8466     0.032403
enh77207     5    6649000    6650000      5       3  150064       2.0249     0.021438
enh77213     5    6719300    6720300      3       2  150064       2.9133    0.0017879
enh77214     5    6721200    6722200      1       1  150064       2.0403      0.02066
enh77215     5    6723100    6724100     10       4  150064        1.864     0.031161
enh77216     5    6727600    6728600      3       1  150064       1.7192     0.042791
enh77217     5    6729700    6730700      5       3  150064       2.4523    0.0070977
enh77218     5    6731700    6732700      7       3  150064       2.9876    0.0014058
enh77219     5    6765300    6766300      3       2  150064       1.7152     0.043156
enh77220     5    6766000    6767000      3       1  150064       1.8638     0.031175
enh77230     5    7269400    7270400      4       2  150064        3.714   0.00010202
enh77238     5    7394000    7395000      2       1  150064       1.7286     0.041937
enh77239     5    7401100    7402100      2       1  150064       1.6649     0.047967
enh77242     5    7412300    7413300      2       1  150064       2.2243     0.013063
enh77244     5    7425100    7426100      3       1  150064       1.9083     0.028174
enh77253     5    7474400    7475400      1       1  150064       1.9382       0.0263
enh77264     5    7596500    7597500      3       2  150064        1.895     0.029046
enh77275     5    7815400    7816400      3       2  150064       2.0706     0.019196
enh77302     5    9596200    9597200      1       1  150064       2.2987      0.01076
enh77304     5    9782800    9783800      1       1  150064       2.6698     0.003795
enh77348     5   10631500   10632500      6       1  150064        1.934     0.026554
enh77349     5   10636300   10637300      6       2  150064        2.445    0.0072433
enh77370     5   11243100   11244100      2       1  150064       1.8547     0.031817
enh77402     5   12865100   12866100      5       2  150064       1.8831     0.029847
enh77449     5   14242700   14243700      1       1  150064       1.6453      0.04995
enh77487     5   14667800   14668800      3       1  150064       1.7079     0.043831
enh77488     5   14672100   14673100      1       1  150064       2.0484      0.02026
enh77492     5   14726000   14727000      3       2  150064       1.6671     0.047749
enh77495     5   14755600   14756600      6       2  150064       2.1778      0.01471
enh77513     5   15557400   15558400      2       1  150064        1.701     0.044473
enh77530     5   15926700   15927700      2       1  150064       2.5546    0.0053148
enh77537     5   16575300   16576300      1       1  150064       1.7746      0.03798
enh77547     5   16716200   16717200      2       1  150064       2.6065    0.0045734
enh77548     5   16717000   16718000      4       1  150064       2.5707    0.0050743
enh77549     5   16717800   16718800      6       1  150064       2.5795    0.0049475
enh77551     5   16721200   16722200      3       1  150064       2.4336    0.0074739
enh77552     5   16725800   16726800      2       1  150064       1.6854      0.04596
enh77609     5   17212900   17213900      8       2  150064       1.8983     0.028831
enh77622     5   17412600   17413600      1       1  150064       1.7202       0.0427
enh77627     5   17802200   17803200      7       3  150064       1.9485     0.025676
enh77666     5   19902100   19903100      3       1  150064       2.3643    0.0090311
enh77667     5   19912400   19913400      3       2  150064       2.5965    0.0047091
enh77669     5   19928600   19929600      1       1  150064        2.235      0.01271
enh77687     5   23235400   23236400      8       2  150064       2.2702     0.011598
enh77688     5   23236600   23237600      5       2  150064       3.4956    0.0002365
enh77706     5   26148400   26149400      5       2  150064       2.0226     0.021555
enh77749     5   31280000   31281000      1       1  150064       2.4113     0.007947
enh77770     5   31682200   31683200      5       2  150064       2.0817     0.018686
enh77773     5   31717400   31718400      6       3  150064       1.7955     0.036287
enh77777     5   31753800   31754800      2       1  150064       1.7375     0.041152
enh77778     5   31769500   31770500      5       3  150064       1.8815     0.029955
enh77846     5   33832600   33833600      3       1  150064       1.7434     0.040631
enh77857     5   33958000   33959000      2       1  150064       1.7558     0.039558
enh77879     5   34522300   34523300      7       2  150064       2.0992     0.017899
enh77925     5   35484200   35485200      1       1  150064       2.1573      0.01549
enh77962     5   36743600   36744600      2       1  150064       2.1859     0.014412
enh77972     5   37663400   37664400      1       1  150064       1.8089      0.03523
enh77979     5   38094900   38095900      2       1  150064       1.9015     0.028621
enh77999     5   38659800   38660800      3       1  150064       1.9409     0.026138
enh78002     5   38725100   38726100      2       1  150064       3.2201   0.00064076
enh78020     5   39425800   39426800      8       3  150064       1.9242     0.027162
enh78021     5   39427300   39428300      6       1  150064       1.9379     0.026315
enh78054     5   42037600   42038600      3       2  150064       1.8785      0.03016
enh78061     5   42626200   42627200      6       3  150064       1.6836     0.046128
enh78062     5   42812200   42813200      1       1  150064        1.685      0.04599
enh78073     5   43484400   43485400      2       1  150064       1.9825     0.023714
enh78085     5   45057200   45058200      1       1  150064       2.2578      0.01198
enh78088     5   45109900   45110900      1       1  150064       2.6888     0.003586
enh78089     5   45181600   45182600      2       1  150064       2.8028    0.0025329
enh78093     5   45561500   45562500      2       1  150064       3.5718   0.00017728
enh78099     5   49881100   49882100      2       1  150064       2.9167    0.0017689
enh78103     5   49975000   49976000      1       1  150064         3.17    0.0007622
enh78109     5   49998200   49999200      1       1  150064       1.6669      0.04777
enh78123     5   50521400   50522400      2       1  150064       2.6851    0.0036256
enh78127     5   50917600   50918600      2       1  150064       1.7207     0.042648
enh78128     5   50981000   50982000      3       2  150064       2.0774     0.018885
enh78130     5   51177400   51178400      3       2  150064       2.0208      0.02165
enh78154     5   52939100   52940100      1       1  150064       1.9443      0.02593
enh78159     5   53177800   53178800      3       2  150064       2.1288     0.016635
enh78162     5   53240600   53241600      1       1  150064       2.4248     0.007659
enh78182     5   53585300   53586300      4       2  150064       1.6571     0.048746
enh78200     5   54289500   54290500      2       1  150064       1.7811     0.037452
enh78247     5   55470700   55471700      1       1  150064       2.0425      0.02055
enh78291     5   56482700   56483700      4       2  150064       2.1015     0.017797
enh78306     5   57137200   57138200      2       1  150064         1.93     0.026806
enh78311     5   57367100   57368100      2       1  150064       1.8094     0.035193
enh78331     5   58298600   58299600      8       2  150064       2.6966    0.0035022
enh78332     5   58316400   58317400      2       1  150064        2.658    0.0039304
enh78347     5   58858700   58859700      3       2  150064       2.7821    0.0027005
enh78349     5   58879600   58880600      2       1  150064        1.653      0.04917
enh78351     5   58883500   58884500      2       1  150064       1.6588     0.048579
enh78352     5   58902800   58903800      1       1  150064       1.9804      0.02383
enh78354     5   58915600   58916600      2       1  150064       2.8792    0.0019934
enh78356     5   59005100   59006100      3       2  150064       1.7158     0.043099
enh78359     5   59124000   59125000      1       1  150064        2.055      0.01994
enh78369     5   59837000   59838000      5       2  150064       2.8516    0.0021749
enh78370     5   59976600   59977600      2       1  150064       2.7736    0.0027723
enh78373     5   60074900   60075900      2       1  150064       3.6337    0.0001397
enh78374     5   60092800   60093800      5       2  150064       4.7375   1.0819e-06
enh78377     5   60140500   60141500      2       1  150064       3.4402   0.00029065
enh78380     5   60346200   60347200      2       1  150064       3.4276   0.00030446
enh78382     5   60483500   60484500      8       4  150064       5.3114   5.4405e-08
enh78383     5   60524600   60525600      4       2  150064       5.5247   1.6502e-08
enh78384     5   60572700   60573700      4       2  150064       3.9699   3.5957e-05
enh78385     5   60584900   60585900      1       1  150064       4.5695    2.445e-06
enh78386     5   60586200   60587200      2       1  150064       5.7158   5.4602e-09
enh78388     5   60597200   60598200      1       1  150064       1.6491      0.04956
enh78389     5   60614700   60615700      3       2  150064       5.6643   7.3828e-09
enh78390     5   60615300   60616300      3       2  150064       6.1932   2.9478e-10
enh78392     5   60642600   60643600      3       2  150064       5.4008   3.3169e-08
enh78393     5   60655400   60656400      2       1  150064       4.7943   8.1603e-07
enh78394     5   60666400   60667400      2       1  150064       4.1491   1.6693e-05
enh78395     5   60667800   60668800      1       1  150064       4.7849    8.553e-07
enh78397     5   60697400   60698400      1       1  150064       4.2633    1.007e-05
enh78398     5   60698900   60699900      1       1  150064       4.7789    8.811e-07
enh78399     5   60705100   60706100      3       2  150064       2.8612    0.0021103
enh78400     5   60706400   60707400      1       1  150064       5.0554    2.147e-07
enh78401     5   60707000   60708000      2       1  150064       3.3976   0.00033991
enh78402     5   60709600   60710600      2       1  150064       2.4363     0.007419
enh78404     5   60711600   60712600      2       1  150064       4.6132   1.9823e-06
enh78405     5   60712900   60713900      2       1  150064       2.0034     0.022568
enh78407     5   60725100   60726100      1       1  150064       4.6812    1.426e-06
enh78408     5   60727700   60728700      2       1  150064       5.8212   2.9217e-09
enh78410     5   60746400   60747400      1       1  150064       4.7675    9.324e-07
enh78411     5   60750900   60751900      3       1  150064       5.7432   4.6457e-09
enh78412     5   60760200   60761200      1       1  150064       4.6098    2.015e-06
enh78417     5   60908000   60909000      3       2  150064       2.7068    0.0033966
enh78431     5   61373300   61374300      5       2  150064       2.2873     0.011088
enh78435     5   61438700   61439700      4       2  150064       2.2081     0.013619
enh78436     5   61503900   61504900      2       1  150064        2.426     0.007633
enh78437     5   61603700   61604700      2       1  150064       1.7886     0.036841
enh78438     5   61609800   61610800      2       1  150064       1.7238     0.042374
enh78442     5   61709400   61710400      2       1  150064       1.9192     0.027478
enh78445     5   61857800   61858800      2       1  150064       2.0009     0.022701
enh78448     5   61909900   61910900      3       2  150064       2.1705     0.014984
enh78449     5   61916700   61917700      1       1  150064       3.0287     0.001228
enh78450     5   61922300   61923300      1       1  150064       1.9022      0.02857
enh78451     5   61943800   61944800      2       1  150064        1.988     0.023404
enh78453     5   62013100   62014100      1       1  150064       2.0619      0.01961
enh78457     5   62339000   62340000      4       2  150064       2.1251     0.016788
enh78462     5   62983600   62984600      3       2  150064        2.332    0.0098499
enh78465     5   63433100   63434100      1       1  150064       2.8253     0.002362
enh78466     5   63703000   63704000      2       1  150064       2.9673     0.001502
enh78480     5   64330000   64331000      4       1  150064       2.6771    0.0037133
enh78492     5   64778900   64779900      8       4  150064       2.1602     0.015378
enh78494     5   64943800   64944800      2       1  150064       1.8696     0.030767
enh78540     5   66390500   66391500      1       1  150064       2.8054     0.002513
enh78567     5   67485200   67486200      8       3  150064       1.8174     0.034578
enh78574     5   67546600   67547600      4       2  150064       1.8676     0.030908
enh78587     5   67940600   67941600      2       1  150064       2.1633     0.015258
enh78622     5   71234500   71235500      1       1  150064       1.6544      0.04902
enh78654     5   71505500   71506500      4       2  150064       1.7856     0.037079
enh78659     5   71537900   71538900      1       1  150064       2.8707     0.002048
enh78664     5   71597500   71598500      2       1  150064       1.6964     0.044904
enh78668     5   71626200   71627200      1       1  150064       1.8654      0.03106
enh78681     5   71856300   71857300      1       1  150064       1.7078      0.04384
enh78704     5   72617600   72618600      5       2  150064       2.0061     0.022421
enh78705     5   72619800   72620800      1       1  150064       1.9892      0.02334
enh78709     5   72707700   72708700      5       3  150064       2.1068     0.017568
enh78745     5   73707500   73708500      3       2  150064       1.6676     0.047701
enh78787     5   74302600   74303600      4       2  150064       1.7639     0.038877
enh78788     5   74332600   74333600      2       1  150064       1.8494     0.032203
enh78789     5   74344000   74345000      6       2  150064       1.7837     0.037235
enh78796     5   74570900   74571900      2       1  150064       3.1149   0.00092006
enh78797     5   74579300   74580300      1       1  150064       1.7832      0.03728
enh78802     5   74746200   74747200      1       1  150064       2.6099     0.004528
enh78805     5   74761500   74762500      1       1  150064       1.8882       0.0295
enh78806     5   74770400   74771400      2       1  150064       2.0002     0.022741
enh78817     5   74964900   74965900      2       1  150064       1.7371     0.041184
enh78896     5   77046000   77047000      3       1  150064       1.8329      0.03341
enh78907     5   77566000   77567000      6       2  150064       2.4653    0.0068452
enh78908     5   77567400   77568400      2       1  150064       2.6005    0.0046542
enh78909     5   77568900   77569900      2       1  150064       3.5757   0.00017467
enh78910     5   77583400   77584400      9       2  150064        4.486   3.6292e-06
enh78911     5   77583800   77584800      8       3  150064       4.4254   4.8123e-06
enh78912     5   77588600   77589600      4       2  150064       3.6686   0.00012193
enh78913     5   77591300   77592300      1       1  150064       2.6042     0.004604
enh78914     5   77624100   77625100      3       2  150064       2.0234     0.021518
enh78915     5   77641000   77642000      1       1  150064       1.9996      0.02277
enh78916     5   77700000   77701000      2       1  150064       2.0629     0.019561
enh78917     5   77791600   77792600      1       1  150064       2.0407      0.02064
enh78920     5   77801100   77802100      2       1  150064       1.8644      0.03113
enh78921     5   77804300   77805300      5       2  150064       2.1171     0.017126
enh78924     5   77817200   77818200      1       1  150064        2.755     0.002935
enh78938     5   77906400   77907400      1       1  150064       1.7008      0.04449
enh78963     5   78317100   78318100      3       1  150064       1.7046     0.044133
enh78979     5   78772900   78773900      2       1  150064       1.7315     0.041682
enh78985     5   78858600   78859600      5       3  150064       1.8959     0.028988
enh78992     5   79069700   79070700      1       1  150064        1.811      0.03507
enh79012     5   79480000   79481000      2       1  150064       1.7585     0.039334
enh79017     5   79500700   79501700      4       2  150064       2.0721      0.01913
enh79019     5   79506600   79507600      2       1  150064       2.1979     0.013978
enh79022     5   79516200   79517200      4       2  150064       2.0573     0.019829
enh79084     5   81148900   81149900      1       1  150064       1.6663      0.04783
enh79085     5   81153100   81154100      2       1  150064       1.8375     0.033064
enh79087     5   81275800   81276800      1       1  150064       1.9809       0.0238
enh79093     5   81425100   81426100      1       1  150064        2.383     0.008586
enh79099     5   81520700   81521700      1       1  150064       2.6016      0.00464
enh79102     5   81568400   81569400      7       2  150064       2.6961     0.003508
enh79104     5   81571900   81572900      3       2  150064       2.9706    0.0014859
enh79105     5   81586400   81587400      3       1  150064       2.6079    0.0045553
enh79120     5   81990400   81991400      3       2  150064       2.2531     0.012128
enh79122     5   82090100   82091100      1       1  150064       2.4475     0.007192
enh79123     5   82092300   82093300      2       1  150064        2.275     0.011453
enh79129     5   82217600   82218600      1       1  150064       1.9084      0.02817
enh79132     5   82280800   82281800      3       1  150064       2.1806     0.014608
enh79143     5   82674100   82675100      2       1  150064       1.6989     0.044669
enh79158     5   83269500   83270500      1       1  150064       2.1832      0.01451
enh79159     5   83333600   83334600      4       2  150064       1.9684     0.024514
enh79189     5   86263700   86264700      1       1  150064       1.7755      0.03791
enh79203     5   87194700   87195700      2       1  150064       1.7223     0.042504
enh79204     5   87205100   87206100      4       2  150064       2.5169    0.0059204
enh79208     5   87246400   87247400      5       2  150064       4.1028   2.0412e-05
enh79209     5   87344800   87345800      1       1  150064       3.3284    0.0004367
enh79210     5   87388800   87389800      3       1  150064       2.7974    0.0025759
enh79214     5   87531300   87532300      1       1  150064       2.5053     0.006118
enh79216     5   87539900   87540900      3       1  150064       2.5862     0.004852
enh79217     5   87543400   87544400      3       1  150064        2.167     0.015118
enh79220     5   87552400   87553400      1       1  150064       3.0454     0.001162
enh79221     5   87565400   87566400      3       1  150064        2.701    0.0034565
enh79223     5   87689800   87690800      1       1  150064       2.8458     0.002215
enh79224     5   87692700   87693700      2       1  150064       2.1329     0.016465
enh79225     5   87697200   87698200      2       1  150064       1.9982     0.022848
enh79226     5   87733000   87734000      1       1  150064       3.2454    0.0005864
enh79232     5   88004400   88005400      3       1  150064       3.1045   0.00095299
enh79237     5   88122600   88123600      1       1  150064       3.5875    0.0001669
enh79240     5   88244200   88245200      1       1  150064       2.1502      0.01577
enh79241     5   88250900   88251900      2       1  150064       2.3842    0.0085574
enh79245     5   88361600   88362600      1       1  150064       3.2777    0.0005233
enh79247     5   88728300   88729300      1       1  150064       2.8839     0.001964
enh79248     5   88743100   88744100      2       1  150064       4.9154   4.4298e-07
enh79258     5   89311100   89312100      3       2  150064       2.4833    0.0065079
enh79259     5   89351400   89352400      2       1  150064       3.3168    0.0004553
enh79260     5   89352800   89353800      1       1  150064       3.2466    0.0005839
enh79264     5   89592800   89593800      1       1  150064       1.9905      0.02327
enh79268     5   89772300   89773300      1       1  150064       1.9273      0.02697
enh79269     5   89779800   89780800      1       1  150064       2.2049      0.01373
enh79287     5   90226600   90227600      2       1  150064       2.3891    0.0084448
enh79288     5   90227800   90228800      7       2  150064       4.1386    1.747e-05
enh79289     5   90235700   90236700      5       3  150064       4.0617   2.4359e-05
enh79290     5   90236200   90237200      6       3  150064       3.9292   4.2611e-05
enh79292     5   90330300   90331300      1       1  150064       2.8332     0.002304
enh79293     5   90333300   90334300      3       2  150064        2.388    0.0084706
enh79302     5   90455200   90456200      2       1  150064       2.4385    0.0073746
enh79304     5   90471200   90472200      5       2  150064       2.8916    0.0019163
enh79308     5   90564700   90565700      4       2  150064       2.0909      0.01827
enh79315     5   90696300   90697300      1       1  150064       1.8241      0.03407
enh79318     5   90752800   90753800      1       1  150064       1.6764      0.04683
enh79319     5   90935300   90936300      2       1  150064       1.6936     0.045171
enh79320     5   90963400   90964400      3       2  150064       1.7375     0.041151
enh79323     5   91040100   91041100      4       2  150064       1.8443     0.032568
enh79350     5   93016700   93017700      1       1  150064       2.1659      0.01516
enh79367     5   93617000   93618000      1       1  150064       1.8653      0.03107
enh79369     5   93691000   93692000      1       1  150064       1.9012      0.02864
enh79370     5   93698400   93699400      4       2  150064       2.3523    0.0093289
enh79378     5   93955200   93956200      3       2  150064       2.6984    0.0034842
enh79381     5   94185400   94186400      5       2  150064       1.9227     0.027262
enh79407     5   94868600   94869600      1       1  150064       2.0927      0.01819
enh79419     5   95198700   95199700      1       1  150064       2.4713     0.006732
enh79420     5   95213800   95214800      1       1  150064       1.8473      0.03235
enh79422     5   95237000   95238000      6       2  150064       1.7079      0.04383
enh79426     5   95293800   95294800      1       1  150064        1.989      0.02335
enh79427     5   95298300   95299300      3       1  150064       1.6828     0.046207
enh79430     5   95419300   95420300      4       2  150064       2.2327     0.012786
enh79437     5   95637200   95638200      5       2  150064       3.6841   0.00011477
enh79440     5   95720400   95721400      1       1  150064       1.8569      0.03166
enh79443     5   96004200   96005200      4       2  150064       2.4169     0.007827
enh79461     5   96470000   96471000      1       1  150064       2.0985      0.01793
enh79462     5   96471400   96472400      2       1  150064       1.6583     0.048631
enh79477     5   97898000   97899000      4       2  150064       2.2269     0.012978
enh79480     5   98078000   98079000      4       2  150064        2.704    0.0034256
enh79481     5   98087900   98088900      5       2  150064       2.2462     0.012346
enh79483     5   98098700   98099700      4       2  150064       2.5261    0.0057669
enh79492     5   98265600   98266600      1       1  150064       2.3953     0.008304
enh79493     5   98273700   98274700      2       1  150064       2.2805     0.011288
enh79495     5   98298000   98299000      1       1  150064       2.0331      0.02102
enh79497     5   98714300   98715300      3       2  150064       1.7045     0.044143
enh79499     5   99585000   99586000      3       2  150064       1.6615      0.04831
enh79506     5  100345400  100346400      1       1  150064        1.946      0.02583
enh79514     5  101375700  101376700      3       2  150064       1.6635     0.048105
enh79516     5  101553000  101554000      4       2  150064       2.1514     0.015721
enh79532     5  102211500  102212500      1       1  150064       2.4209     0.007742
enh79551     5  102849600  102850600      2       1  150064       1.7234     0.042409
enh79552     5  102897000  102898000      4       2  150064       2.2115     0.013499
enh79554     5  102909000  102910000      2       1  150064       2.6384    0.0041645
enh79569     5  105595600  105596600      4       2  150064       1.9978     0.022867
enh79572     5  106309400  106310400      3       2  150064       2.4213    0.0077327
enh79573     5  106312700  106313700      3       1  150064       1.6551     0.048947
enh79574     5  106320100  106321100      3       1  150064       2.5572    0.0052753
enh79576     5  106439900  106440900      5       3  150064       2.9164    0.0017706
enh79577     5  106453900  106454900      5       1  150064       1.8176     0.034565
enh79579     5  106578000  106579000      3       2  150064       1.6932     0.045204
enh79580     5  106609800  106610800      4       2  150064        2.136     0.016339
enh79584     5  106714400  106715400      2       1  150064       1.7531     0.039793
enh79586     5  106723800  106724800      3       1  150064       2.3799    0.0086579
enh79588     5  106731400  106732400      2       1  150064       2.6417     0.004125
enh79593     5  106790300  106791300      2       1  150064       2.3886    0.0084569
enh79613     5  106859100  106860100      2       1  150064       2.4676    0.0068012
enh79616     5  106875300  106876300      3       1  150064       3.5524   0.00019083
enh79617     5  106877900  106878900      1       1  150064       3.3924    0.0003464
enh79618     5  106879400  106880400      3       2  150064       3.3616   0.00038744
enh79620     5  106885000  106886000      4       2  150064       2.9494    0.0015921
enh79621     5  106888600  106889600      2       1  150064       2.6278    0.0042965
enh79622     5  106892600  106893600      5       2  150064       2.4607    0.0069342
enh79646     5  107134700  107135700      3       1  150064       2.3725    0.0088342
enh79648     5  107144800  107145800      4       2  150064       2.4205    0.0077498
enh79651     5  107204600  107205600      3       2  150064       3.5403   0.00019986
enh79670     5  107614200  107615200      2       1  150064       1.9391     0.026242
enh79690     5  108333200  108334200      5       2  150064       1.7816      0.03741
enh79697     5  108723500  108724500      3       1  150064       2.1118      0.01735
enh79699     5  108740000  108741000      5       2  150064       3.3436   0.00041354
enh79700     5  108741800  108742800      5       2  150064       1.8013     0.035831
enh79701     5  108748600  108749600      3       1  150064       2.2013     0.013858
enh79702     5  108980300  108981300      2       1  150064       1.9519     0.025472
enh79703     5  109017600  109018600      3       1  150064       4.9026   4.7294e-07
enh79705     5  109030000  109031000      3       2  150064       3.5771   0.00017369
enh79706     5  109031800  109032800      3       2  150064       2.0136     0.022028
enh79707     5  109033400  109034400      3       2  150064       3.8631   5.5989e-05
enh79708     5  109035700  109036700      4       2  150064        3.896   4.8899e-05
enh79709     5  109036600  109037600      7       4  150064       5.0088   2.7387e-07
enh79710     5  109037200  109038200      7       4  150064       3.6239   0.00014507
enh79711     5  109039800  109040800      3       1  150064       4.7375   1.0819e-06
enh79713     5  109076700  109077700      7       2  150064        1.903     0.028518
enh79714     5  109141200  109142200      4       2  150064       4.1835    1.435e-05
enh79740     5  110796800  110797800      4       2  150064       2.0336     0.020997
enh79747     5  111071000  111072000      3       1  150064       2.1681     0.015075
enh79748     5  111072300  111073300      4       2  150064       2.1465     0.015917
enh79794     5  112304700  112305700      5       2  150064       1.7297      0.04184
enh79795     5  112314200  112315200      3       1  150064         2.09     0.018307
enh79797     5  112317400  112318400      2       1  150064       2.4658    0.0068357
enh79806     5  112460200  112461200      6       1  150064       2.7939    0.0026039
enh79866     5  114525400  114526400      4       2  150064        1.787     0.036966
enh79868     5  114664400  114665400      3       1  150064       1.8237     0.034098
enh79872     5  114793300  114794300      8       3  150064       2.5547    0.0053136
enh79890     5  115419200  115420200      2       1  150064       2.0526     0.020056
enh79892     5  115518000  115519000      7       2  150064       2.9274    0.0017088
enh79895     5  115711900  115712900      5       3  150064       1.8897     0.029397
enh79923     5  115879000  115880000      2       1  150064       3.8663    5.524e-05
enh79951     5  116099400  116100400      2       1  150064       1.7269     0.042092
enh79964     5  116276600  116277600      3       1  150064       1.8048     0.035551
enh79967     5  116283600  116284600      3       2  150064       1.8653     0.031068
enh79976     5  116497100  116498100      5       2  150064       3.1484   0.00082071
enh79981     5  117165300  117166300      6       3  150064       1.7981     0.036077
enh79984     5  117780600  117781600      3       2  150064       2.9904    0.0013933
enh79988     5  117860900  117861900      4       2  150064       2.6545    0.0039709
enh80020     5  118693200  118694200      2       1  150064       1.9048     0.028406
enh80021     5  118694200  118695200      2       1  150064       1.6976      0.04479
enh80028     5  118722000  118723000      1       1  150064       1.7184      0.04286
enh80030     5  118730800  118731800      5       2  150064       1.8787     0.030141
enh80049     5  119847600  119848600      3       1  150064       2.0067     0.022392
enh80075     5  121061400  121062400      4       2  150064       2.7519    0.0029626
enh80089     5  121667900  121668900      1       1  150064       1.6614      0.04832
enh80140     5  122917700  122918700      4       2  150064       2.2718     0.011551
enh80157     5  123625300  123626300      4       2  150064       2.6151    0.0044602
enh80162     5  123737500  123738500      3       2  150064        2.263     0.011818
enh80175     5  123934600  123935600      4       2  150064       1.9146     0.027773
enh80176     5  123940900  123941900      4       2  150064       2.7943    0.0026007
enh80181     5  123975100  123976100      2       1  150064        1.975     0.024134
enh80182     5  123977700  123978700      3       2  150064       1.7785      0.03766
enh80191     5  124004600  124005600      4       2  150064       1.8705     0.030704
enh80193     5  124008200  124009200      7       3  150064       2.1394     0.016201
enh80196     5  124021700  124022700      4       2  150064       1.7406     0.040876
enh80208     5  124057400  124058400      1       1  150064       2.0112      0.02215
enh80250     5  124455100  124456100      2       1  150064       1.6668     0.047777
enh80259     5  124571900  124572900      2       1  150064       1.9657     0.024669
enh80260     5  124608700  124609700      3       2  150064       1.6948     0.045058
enh80261     5  124633700  124634700      2       1  150064       1.9601     0.024991
enh80267     5  124705800  124706800      1       1  150064       1.7096      0.04367
enh80268     5  124708300  124709300      6       2  150064       3.2123   0.00065835
enh80272     5  124759800  124760800      1       1  150064       1.8814      0.02996
enh80273     5  124821500  124822500      1       1  150064       2.4823     0.006526
enh80274     5  124831800  124832800      4       2  150064       2.9056     0.001833
enh80275     5  124884800  124885800      2       1  150064       1.9556     0.025253
enh80276     5  124885600  124886600      1       1  150064       1.7624        0.039
enh80277     5  124886800  124887800      4       2  150064       1.9837     0.023644
enh80280     5  124911200  124912200      3       1  150064       1.7369     0.041205
enh80281     5  124995200  124996200      5       1  150064       2.1421     0.016092
enh80282     5  125004300  125005300      1       1  150064       2.0041      0.02253
enh80285     5  125093200  125094200      2       1  150064       2.2688     0.011639
enh80287     5  125170200  125171200      7       2  150064       2.2271      0.01297
enh80293     5  125351000  125352000      3       2  150064       1.7837      0.03724
enh80298     5  125475300  125476300      4       2  150064       2.4178    0.0078067
enh80299     5  125524100  125525100      2       1  150064       2.1025     0.017754
enh80306     5  125730600  125731600      1       1  150064       1.7585      0.03933
enh80308     5  125757800  125758800      2       1  150064       1.9487     0.025668
enh80334     5  126193200  126194200      2       1  150064       2.1725     0.014911
enh80335     5  126204200  126205200      6       3  150064       3.4166   0.00031705
enh80351     5  126409000  126410000      6       2  150064       2.3746    0.0087835
enh80354     5  126427900  126428900      3       2  150064       2.7242    0.0032233
enh80355     5  126431300  126432300      1       1  150064       1.8992      0.02877
enh80356     5  126532600  126533600      5       2  150064       3.5456   0.00019583
enh80357     5  126592400  126593400      3       1  150064       1.7288     0.041924
enh80358     5  126629100  126630100      4       1  150064       2.6854    0.0036223
enh80363     5  126657300  126658300      1       1  150064       1.9338      0.02657
enh80377     5  127088400  127089400      8       3  150064       2.3162     0.010273
enh80379     5  127148200  127149200      3       1  150064       2.1041     0.017686
enh80380     5  127149500  127150500      3       2  150064       3.0831    0.0010242
enh80418     5  129502600  129503600      2       1  150064       2.1932     0.014146
enh80472     5  131770200  131771200      2       1  150064       1.8845      0.02975
enh80503     5  132667000  132668000      4       2  150064       2.0865     0.018467
enh80602     5  134574800  134575800      5       3  150064        1.782     0.037375
enh80615     5  135039400  135040400      4       2  150064       3.2568   0.00056332
enh80618     5  135156900  135157900      2       1  150064       1.7287     0.041927
enh80634     5  135854200  135855200      1       1  150064       2.1022      0.01777
enh80655     5  136483400  136484400      4       2  150064       1.8412     0.032797
enh80656     5  136491300  136492300      6       3  150064        2.135     0.016381
enh80657     5  136535700  136536700      4       1  150064       2.1146     0.017233
enh80658     5  136537200  136538200      2       1  150064       2.7389    0.0030824
enh80669     5  137069200  137070200      1       1  150064       3.2473    0.0005825
enh80670     5  137069700  137070700      1       1  150064       2.3083      0.01049
enh80675     5  137223900  137224900      2       1  150064        2.767    0.0028287
enh80676     5  137225000  137226000      2       1  150064       2.3254     0.010024
enh80679     5  137369200  137370200      1       1  150064       1.7626      0.03898
enh80680     5  137390400  137391400      4       1  150064        2.571    0.0050696
enh80683     5  137419100  137420100      4       2  150064       3.3989   0.00033823
enh80684     5  137430100  137431100      1       1  150064       3.3005    0.0004825
enh80688     5  137566400  137567400      3       2  150064       3.4988   0.00023365
enh80690     5  137599600  137600600      2       1  150064       3.4396   0.00029129
enh80692     5  137672200  137673200      5       3  150064       4.9712   3.3275e-07
enh80696     5  137784200  137785200      2       1  150064       4.0735   2.3154e-05
enh80697     5  137785300  137786300      1       1  150064       3.4458    0.0002847
enh80699     5  137798600  137799600      3       2  150064       4.1241   1.8611e-05
enh80701     5  137822400  137823400     10       2  150064       2.1667     0.015127
enh80703     5  137880600  137881600      2       1  150064       4.4219    4.891e-06
enh80705     5  137945300  137946300      2       1  150064       5.1516   1.2917e-07
enh80706     5  137947200  137948200      3       1  150064        4.658   1.5961e-06
enh80707     5  137957500  137958500      4       2  150064       2.3201     0.010167
enh80749     5  138310600  138311600      1       1  150064       2.0507      0.02015
enh80760     5  138497400  138498400      1       1  150064       2.3715     0.008859
enh80785     5  138772700  138773700      2       1  150064       2.5399    0.0055445
enh80795     5  138884400  138885400      1       1  150064       2.7043     0.003422
enh80798     5  138904100  138905100      1       1  150064       2.5214     0.005845
enh80799     5  138922400  138923400      2       1  150064       2.3016      0.01068
enh80809     5  139040700  139041700      2       1  150064       2.2691     0.011632
enh80813     5  139053300  139054300      6       2  150064       3.4557   0.00027439
enh80814     5  139054400  139055400      3       1  150064       3.2007   0.00068544
enh80815     5  139055800  139056800      1       1  150064       3.5426    0.0001981
enh80816     5  139057400  139058400      2       1  150064       3.2548   0.00056726
enh80817     5  139065700  139066700      1       1  150064       4.5694    2.446e-06
enh80818     5  139072100  139073100      1       1  150064       3.8942    4.926e-05
enh80821     5  139086400  139087400      3       2  150064       3.1421   0.00083882
enh80832     5  139260200  139261200      3       1  150064       2.0423     0.020559
enh80843     5  139532400  139533400      3       1  150064       1.7592     0.039275
enh80844     5  139536200  139537200      2       1  150064       3.3347    0.0004269
enh80846     5  139555600  139556600      2       1  150064       3.5533   0.00019023
enh80847     5  139562400  139563400      2       1  150064       2.7323    0.0031443
enh80850     5  139599600  139600600      2       1  150064       1.7076     0.043856
enh80859     5  139726300  139727300      2       1  150064       2.3109     0.010418
enh80861     5  139752500  139753500      2       1  150064        3.971   3.5786e-05
enh80865     5  139927800  139928800      1       1  150064        3.529    0.0002086
enh80869     5  140045200  140046200      3       2  150064       1.8601     0.031433
enh80870     5  140051900  140052900      1       1  150064       4.0009    3.155e-05
enh80872     5  140366800  140367800      3       2  150064       1.8926     0.029203
enh80878     5  140863000  140864000      6       3  150064       1.9227     0.027261
enh80901     5  141062700  141063700      1       1  150064       2.2371      0.01264
enh80925     5  141187800  141188800      5       2  150064       1.9232     0.027226
enh80930     5  141204500  141205500      7       2  150064       2.3683     0.008935
enh80931     5  141213800  141214800      5       1  150064       2.5746    0.0050173
enh80932     5  141220200  141221200      5       2  150064       1.7963     0.036225
enh80939     5  141253300  141254300      1       1  150064       2.6916     0.003556
enh80941     5  141262300  141263300      1       1  150064       2.4854     0.006471
enh80953     5  141443100  141444100      1       1  150064       2.0168      0.02186
enh80954     5  141477600  141478600      3       2  150064       1.9285     0.026899
enh80958     5  141536200  141537200      4       2  150064       2.0807     0.018729
enh80962     5  141564500  141565500      5       2  150064       1.8234      0.03412
enh80963     5  141566100  141567100      2       1  150064       3.0828    0.0010253
enh80976     5  141659600  141660600      6       1  150064        1.911     0.028005
enh80984     5  141706800  141707800      3       2  150064       3.0707    0.0010678
enh80989     5  141761700  141762700      4       1  150064        1.991     0.023239
enh81027     5  142158400  142159400      1       1  150064       3.1275    0.0008816
enh81112     5  143883900  143884900      1       1  150064       1.9179      0.02756
enh81134     5  145355800  145356800      3       2  150064       1.7708     0.038296
enh81136     5  145404800  145405800      2       1  150064       1.6776     0.046709
enh81137     5  145406800  145407800      8       1  150064       1.6484     0.049638
enh81161     5  146111800  146112800      2       1  150064       1.7661     0.038693
enh81173     5  146192800  146193800      3       1  150064       2.2509     0.012194
enh81175     5  146219200  146220200      6       2  150064       2.1896     0.014276
enh81177     5  146231800  146232800      3       1  150064       2.0543     0.019974
enh81178     5  146239600  146240600      3       1  150064       3.5744   0.00017553
enh81179     5  146251600  146252600      1       1  150064       1.7682      0.03851
enh81180     5  146254200  146255200      2       1  150064       2.9193     0.001754
enh81182     5  146331600  146332600      3       2  150064       3.5114   0.00022288
enh81183     5  146377600  146378600      2       1  150064        2.202     0.013833
enh81185     5  146435200  146436200      2       1  150064       2.5824    0.0049056
enh81192     5  146619600  146620600      4       2  150064       1.8039     0.035626
enh81198     5  146763700  146764700      3       2  150064       2.9597    0.0015396
enh81206     5  146819600  146820600      1       1  150064       2.5277     0.005741
enh81223     5  146901600  146902600      3       1  150064       2.8405    0.0022518
enh81258     5  147836400  147837400      5       2  150064       2.1814     0.014576
enh81276     5  148674000  148675000      2       1  150064       2.5664    0.0051386
enh81286     5  148808100  148809100      2       1  150064       2.4416    0.0073104
enh81287     5  148809200  148810200      3       2  150064       1.8365     0.033142
enh81309     5  149112500  149113500      4       2  150064       2.2269     0.012977
enh81310     5  149126700  149127700      1       1  150064       2.5181     0.005899
enh81312     5  149150800  149151800      4       2  150064        2.465    0.0068502
enh81316     5  149174900  149175900      4       2  150064        1.815     0.034764
enh81318     5  149183500  149184500      2       1  150064       1.9012     0.028637
enh81319     5  149185200  149186200      5       3  150064       2.5665    0.0051369
enh81320     5  149186500  149187500      8       3  150064       1.8325     0.033437
enh81349     5  149672500  149673500      1       1  150064       1.9162      0.02767
enh81383     5  149936400  149937400      1       1  150064       1.6809      0.04639
enh81422     5  150629500  150630500      2       1  150064       1.8166     0.034636
enh81449     5  151055600  151056600      2       1  150064       2.0692     0.019264
enh81477     5  151551200  151552200      3       2  150064       1.9872     0.023449
enh81480     5  151908300  151909300      3       1  150064       4.8151    7.357e-07
enh81481     5  151945400  151946400      4       2  150064       2.6891    0.0035821
enh81482     5  151986900  151987900      2       1  150064       4.2044   1.3086e-05
enh81483     5  152029700  152030700      3       2  150064       2.0587     0.019762
enh81484     5  152038800  152039800      8       2  150064       2.6402    0.0041422
enh81485     5  152234000  152235000      1       1  150064       2.1142      0.01725
enh81486     5  152490200  152491200      3       1  150064       1.9301     0.026795
enh81487     5  152729000  152730000      3       1  150064       1.7531     0.039793
enh81488     5  152730000  152731000      3       2  150064       1.9884     0.023383
enh81489     5  152732000  152733000      4       2  150064       3.4031   0.00033316
enh81490     5  152744800  152745800      2       1  150064       1.9572     0.025159
enh81491     5  152784000  152785000      2       1  150064       3.8178   6.7314e-05
enh81494     5  152828600  152829600      4       2  150064       2.5195    0.0058761
enh81507     5  153170600  153171600      3       2  150064       1.8564     0.031699
enh81514     5  153457200  153458200      4       2  150064       2.7149    0.0033144
enh81515     5  153465100  153466100      5       3  150064       2.2413     0.012503
enh81517     5  153482400  153483400      3       1  150064       3.3069   0.00047167
enh81519     5  153489500  153490500      2       1  150064       3.9867   3.3493e-05
enh81520     5  153542900  153543900      1       1  150064       3.3604    0.0003891
enh81521     5  153545200  153546200      6       3  150064       2.5212    0.0058478
enh81522     5  153547100  153548100      3       1  150064       3.4559   0.00027425
enh81524     5  153573700  153574700      2       1  150064       2.1697     0.015015
enh81525     5  153576600  153577600      3       2  150064       1.6819     0.046297
enh81526     5  153582100  153583100     10       4  150064       3.5639   0.00018272
enh81530     5  153618100  153619100      4       2  150064       3.2774   0.00052379
enh81531     5  153633100  153634100      3       2  150064       4.9197   4.3341e-07
enh81532     5  153639200  153640200      7       2  150064       4.8881    5.092e-07
enh81533     5  153644000  153645000      3       1  150064       4.7744   9.0107e-07
enh81534     5  153646900  153647900      3       2  150064       4.1043   2.0274e-05
enh81535     5  153665100  153666100      4       1  150064       2.9531     0.001573
enh81536     5  153666900  153667900      5       2  150064        2.612    0.0045005
enh81537     5  153672400  153673400      5       1  150064       2.9029    0.0018489
enh81541     5  153749200  153750200      1       1  150064       2.3318     0.009855
enh81545     5  153784500  153785500      5       2  150064       2.2828     0.011221
enh81546     5  153797800  153798800      5       3  150064       2.2135     0.013431
enh81557     5  154034200  154035200      3       2  150064       1.7268       0.0421
enh81565     5  154093100  154094100      1       1  150064       1.8972       0.0289
enh81593     5  154761100  154762100      3       2  150064       2.6569    0.0039427
enh81595     5  154891700  154892700      2       1  150064       2.2495     0.012239
enh81597     5  154919800  154920800      4       2  150064       2.0665     0.019389
enh81604     5  155848500  155849500      3       1  150064       3.8183   6.7175e-05
enh81630     5  156797700  156798700      4       2  150064       1.6841     0.046077
enh81632     5  156891000  156892000      5       2  150064       1.6746     0.047004
enh81645     5  157255600  157256600      3       1  150064       1.9981     0.022853
enh81685     5  158066700  158067700      3       2  150064       3.0413    0.0011776
enh81710     5  158497900  158498900      2       1  150064       3.6177   0.00014861
enh81783     5  161554700  161555700      5       3  150064       3.0127    0.0012949
enh81788     5  162672100  162673100      4       2  150064       1.7252     0.042247
enh81827     5  165043600  165044600      1       1  150064       1.9126       0.0279
enh81835     5  165769400  165770400      1       1  150064       1.9206      0.02739
enh81838     5  165857300  165858300      2       1  150064       2.1309      0.01655
enh81874     5  166997200  166998200      3       1  150064       1.7682     0.038513
enh81880     5  167125000  167126000      2       1  150064       2.4038    0.0081126
enh81881     5  167126300  167127300      1       1  150064       2.0855      0.01851
enh81883     5  167155500  167156500      1       1  150064       3.4063    0.0003293
enh81884     5  167181500  167182500      3       2  150064       2.9319    0.0016844
enh81885     5  167191700  167192700      2       1  150064       1.7146     0.043207
enh81887     5  167219000  167220000      5       2  150064       1.8596     0.031473
enh81888     5  167229700  167230700      2       1  150064       2.5746    0.0050181
enh81890     5  167316300  167317300      3       1  150064        2.392    0.0083789
enh81896     5  167372800  167373800      6       3  150064       1.9767     0.024035
enh81901     5  167466400  167467400      1       1  150064       2.1454      0.01596
enh81915     5  167642900  167643900      1       1  150064       1.7348      0.04139
enh81942     5  167959300  167960300      6       2  150064       1.6992     0.044643
enh81943     5  168002200  168003200      2       1  150064       2.3522    0.0093307
enh81948     5  168139800  168140800      3       1  150064       1.7491     0.040141
enh81994     5  169172600  169173600      5       2  150064       2.0113     0.022149
enh82008     5  169539600  169540600      5       2  150064       2.5044    0.0061338
enh82010     5  169581100  169582100      3       2  150064       1.9209     0.027374
enh82012     5  169619600  169620600      5       2  150064        1.664     0.048058
enh82033     5  169783400  169784400      2       1  150064        1.684     0.046086
enh82057     5  170058900  170059900      3       2  150064       1.6474     0.049739
enh82059     5  170065800  170066800      3       2  150064       1.6711      0.04735
enh82076     5  170702400  170703400      2       1  150064       2.4951    0.0062965
enh82077     5  170818300  170819300      5       1  150064       1.7552      0.03961
enh82078     5  170845000  170846000      3       1  150064       1.7012     0.044452
enh82082     5  170865000  170866000      1       1  150064       1.8683      0.03086
enh82112     5  171373000  171374000      4       2  150064       1.7202       0.0427
enh82119     5  171398400  171399400      2       1  150064       1.7294     0.041866
enh82135     5  171466600  171467600      5       3  150064        1.742     0.040758
enh82179     5  172029800  172030800      2       1  150064       1.7825     0.037338
enh82180     5  172049200  172050200      5       2  150064       1.7978     0.036103
enh82227     5  172480800  172481800      2       1  150064       2.7058    0.0034066
enh82233     5  172729900  172730900      7       2  150064       1.7427     0.040689
enh82256     5  173168600  173169600      5       2  150064       1.7557     0.039568
enh82257     5  173171800  173172800      2       1  150064       2.6084     0.004548
enh82289     5  173887300  173888300      4       2  150064       1.6497     0.049507
enh82290     5  173946800  173947800      2       1  150064        1.825        0.034
enh82294     5  174026700  174027700      4       2  150064       2.5549    0.0053114
enh82308     5  174773600  174774600      6       2  150064         3.04    0.0011829
enh82309     5  174779100  174780100      4       2  150064       2.0897     0.018324
enh82310     5  174814000  174815000      2       1  150064       2.1222      0.01691
enh82316     5  174960900  174961900      1       1  150064       2.0183      0.02178
enh82335     5  175117100  175118100      2       1  150064       1.6646     0.047996
enh82336     5  175123200  175124200      1       1  150064       2.0558       0.0199
enh82344     5  175236500  175237500      1       1  150064       1.9291      0.02686
enh82368     5  176073100  176074100      2       1  150064       1.6802      0.04646
enh82373     5  176091000  176092000      8       2  150064       1.7326     0.041586
enh82374     5  176098700  176099700      6       2  150064       1.6709     0.047368
enh82437     5  176936600  176937600      3       1  150064       2.9219    0.0017393
enh82438     5  176973400  176974400      1       1  150064       3.0734     0.001058
enh82440     5  176981600  176982600      2       1  150064       2.6829    0.0036494
enh82441     5  176983800  176984800      1       1  150064       3.0843      0.00102
enh82464     5  177650500  177651500      5       2  150064       2.5036    0.0061471
enh82477     5  177783600  177784600      1       1  150064       2.3889     0.008449
enh82517     5  178660600  178661600      1       1  150064       3.1475    0.0008235
enh82518     5  178669700  178670700      3       1  150064       2.8496    0.0021887
enh82519     5  178672600  178673600      5       2  150064       2.2233     0.013097
enh82525     5  178763400  178764400      5       3  150064       3.2543   0.00056835
enh82526     5  178853500  178854500      2       1  150064       2.7915    0.0026236
enh82540     5  179158500  179159500      1       1  150064       1.7517      0.03991
enh82542     5  179181400  179182400      1       1  150064       1.8827      0.02987
enh82543     5  179189500  179190500      1       1  150064       1.8839      0.02979
enh82546     5  179228000  179229000      3       1  150064       2.3784    0.0086945
enh82548     5  179234700  179235700      2       1  150064       1.8454     0.032487
enh82551     5  179245800  179246800      3       2  150064       2.0688     0.019282
enh82621     5  180624700  180625700      6       3  150064       1.9587     0.025072
enh82624     5  180661500  180662500      1       1  150064       1.6784      0.04663
enh82658     6     799400     800400      4       2  150064       1.6711     0.047349
enh82666     6    1335100    1336100      3       1  150064       2.6658    0.0038397
enh82674     6    1510200    1511200      4       2  150064       3.0918   0.00099475
enh82682     6    1726200    1727200      3       1  150064       2.3213     0.010136
enh82690     6    1856200    1857200      2       1  150064       2.0357      0.02089
enh82786     6    3143200    3144200      8       3  150064       3.2658   0.00054573
enh82792     6    3203000    3204000      1       1  150064       2.3366      0.00973
enh82793     6    3208700    3209700      2       1  150064       1.8076     0.035337
enh82829     6    3453600    3454600      7       3  150064       2.0836     0.018597
enh82843     6    3722400    3723400      5       2  150064        1.973     0.024249
enh82844     6    3724600    3725600      2       1  150064       2.3502    0.0093822
enh82846     6    3739200    3740200      9       4  150064        2.721    0.0032546
enh82847     6    3741400    3742400      1       1  150064       3.4247    0.0003077
enh82851     6    3749300    3750300      4       2  150064       2.9596    0.0015404
enh82875     6    4024000    4025000      3       2  150064       1.7732     0.038096
enh82882     6    4287700    4288700      6       3  150064       2.8012    0.0025455
enh82883     6    4291400    4292400      4       2  150064       2.8711    0.0020454
enh82890     6    4426500    4427500      8       2  150064       1.9258     0.027064
enh82891     6    4481000    4482000      7       1  150064        2.653    0.0039887
enh82915     6    4804200    4805200      2       1  150064       1.8765     0.030291
enh82916     6    4806100    4807100      4       2  150064       1.7337     0.041489
enh82920     6    4846800    4847800      3       1  150064       2.8669    0.0020729
enh82922     6    4853600    4854600      1       1  150064       1.8255      0.03396
enh82926     6    4861000    4862000      5       2  150064       2.5848    0.0048719
enh82927     6    4871400    4872400      1       1  150064       2.9376     0.001654
enh82928     6    4876700    4877700      1       1  150064       1.8422      0.03272
enh82935     6    4907800    4908800      3       1  150064        2.493    0.0063334
enh82937     6    4913600    4914600      4       2  150064       2.2453     0.012374
enh82942     6    4926600    4927600      3       2  150064        1.777     0.037782
enh82966     6    5282000    5283000      6       2  150064        2.027      0.02133
enh82967     6    5293100    5294100      2       1  150064       2.1023     0.017763
enh82970     6    5384200    5385200      6       3  150064       1.7233     0.042418
enh82971     6    5408000    5409000      2       1  150064       1.9883     0.023388
enh83040     6    6885500    6886500      6       2  150064       2.7146    0.0033183
enh83041     6    6886900    6887900      3       2  150064       1.9871     0.023456
enh83042     6    6890700    6891700      2       1  150064       2.1482      0.01585
enh83047     6    7042000    7043000      1       1  150064       1.6586       0.0486
enh83051     6    7100000    7101000      2       1  150064       2.2397     0.012557
enh83053     6    7111100    7112100      1       1  150064       1.6656       0.0479
enh83062     6    7142100    7143100      4       2  150064        1.671     0.047356
enh83064     6    7145100    7146100      2       1  150064       1.7154     0.043138
enh83081     6    7242400    7243400      1       1  150064       2.1028      0.01774
enh83105     6    7768800    7769800      2       1  150064        2.303     0.010639
enh83117     6    8170600    8171600      2       1  150064       1.9338     0.026568
enh83134     6    9788600    9789600      7       3  150064       1.7501     0.040051
enh83167     6   10595900   10596900      7       2  150064       1.7367     0.041223
enh83200     6   11194900   11195900      5       2  150064       2.3009     0.010698
enh83204     6   11214600   11215600      2       1  150064       1.9796     0.023874
enh83208     6   11236000   11237000      6       3  150064       2.4194    0.0077741
enh83209     6   11241800   11242800      3       2  150064       1.7539      0.03972
enh83219     6   11486200   11487200      3       2  150064       2.1876      0.01435
enh83222     6   11602100   11603100      3       1  150064       2.4484     0.007175
enh83239     6   11918700   11919700      2       1  150064       2.0879     0.018405
enh83240     6   11925600   11926600      4       2  150064        1.818      0.03453
enh83308     6   13251000   13252000      6       1  150064       1.9065     0.028291
enh83309     6   13268800   13269800      4       2  150064       2.4057    0.0080713
enh83339     6   13544300   13545300      3       1  150064       1.8319     0.033485
enh83349     6   13700000   13701000      1       1  150064       2.4325     0.007498
enh83350     6   13708400   13709400      2       1  150064         1.73     0.041815
enh83372     6   14141900   14142900      5       2  150064       1.9447     0.025907
enh83404     6   14540800   14541800      5       2  150064       1.9793      0.02389
enh83405     6   14549200   14550200      2       1  150064       1.8631     0.031224
enh83408     6   14597200   14598200      5       2  150064       2.0321     0.021071
enh83411     6   14606200   14607200      3       1  150064       1.9887      0.02337
enh83416     6   14655400   14656400      5       2  150064       1.9658     0.024659
enh83418     6   14664500   14665500      3       2  150064       1.6951     0.045031
enh83490     6   15286800   15287800      2       1  150064       1.6456     0.049919
enh83491     6   15288200   15289200      4       2  150064       2.0303     0.021163
enh83499     6   15299700   15300700      2       1  150064       2.0929     0.018181
enh83523     6   15351900   15352900      3       1  150064        1.858     0.031587
enh83526     6   15356900   15357900      1       1  150064       2.0375       0.0208
enh83550     6   15408900   15409900      1       1  150064       2.0873      0.01843
enh83600     6   15857800   15858800      1       1  150064       1.9493      0.02563
enh83602     6   15895800   15896800      1       1  150064       2.3245      0.01005
enh83620     6   16135000   16136000      1       1  150064       1.7302       0.0418
enh83624     6   16227600   16228600      6       3  150064       2.8861    0.0019505
enh83625     6   16229400   16230400      3       1  150064       2.2754     0.011441
enh83626     6   16244700   16245700      3       2  150064       2.0374     0.020803
enh83636     6   16331800   16332800      2       1  150064       3.0729    0.0010599
enh83640     6   16409800   16410800      3       1  150064       1.8456     0.032472
enh83658     6   16721800   16722800      2       1  150064       3.4734   0.00025699
enh83659     6   16723900   16724900      4       1  150064        2.918    0.0017617
enh83662     6   16757900   16758900      5       2  150064       2.7166    0.0032982
enh83674     6   17418100   17419100      1       1  150064       2.0206      0.02166
enh83677     6   17494000   17495000      7       2  150064       1.7856     0.037086
enh83728     6   18457000   18458000      5       3  150064       1.6986     0.044696
enh83729     6   18488400   18489400      3       1  150064       2.6853    0.0036235
enh83730     6   18491100   18492100     10       4  150064       2.6887    0.0035862
enh83733     6   18533600   18534600      8       4  150064        1.833     0.033402
enh83742     6   19299000   19300000      2       1  150064       2.2067     0.013668
enh83754     6   19673000   19674000      4       2  150064       2.0111     0.022157
enh83759     6   19734900   19735900      2       1  150064       2.0785      0.01883
enh83761     6   19801200   19802200      8       2  150064       2.0575      0.01982
enh83762     6   19803500   19804500     12       4  150064       1.9693      0.02446
enh83766     6   19851400   19852400      3       1  150064       1.7088     0.043745
enh83780     6   20206400   20207400      2       1  150064       2.4371    0.0074029
enh83795     6   20464000   20465000      2       1  150064       2.0758     0.018957
enh83798     6   20535500   20536500      7       2  150064       2.6623    0.0038802
enh83803     6   20630100   20631100      9       3  150064       2.7909     0.002628
enh83804     6   20640200   20641200      5       2  150064       1.8003     0.035905
enh83805     6   20661600   20662600      7       3  150064       1.6848     0.046018
enh83815     6   20817800   20818800      6       2  150064       1.8727     0.030558
enh83818     6   20867600   20868600      1       1  150064       3.1663    0.0007719
enh83819     6   20873900   20874900      3       2  150064       2.4573    0.0069988
enh83821     6   20881600   20882600      5       2  150064       1.6772     0.046752
enh83822     6   20952600   20953600      1       1  150064       2.3888     0.008452
enh83827     6   21102200   21103200      4       2  150064       1.8949     0.029053
enh83828     6   21109800   21110800      2       1  150064       2.5431    0.0054932
enh83829     6   21111200   21112200      2       1  150064       2.3284     0.009946
enh83839     6   21220200   21221200      2       1  150064       1.9929     0.023135
enh83864     6   21679000   21680000      5       2  150064       2.0517     0.020097
enh83865     6   21679700   21680700      3       1  150064       1.8387     0.032978
enh83866     6   21680600   21681600      7       1  150064       2.0842     0.018571
enh83884     6   21746700   21747700      3       2  150064        2.231      0.01284
enh83885     6   21748000   21749000      3       1  150064       2.6304    0.0042637
enh83886     6   21749700   21750700      1       1  150064       3.1471    0.0008246
enh83888     6   21753400   21754400      4       2  150064       2.0364     0.020854
enh83891     6   21771200   21772200      8       3  150064       3.0237    0.0012485
enh83894     6   21775600   21776600      6       1  150064       3.2918   0.00049774
enh83895     6   21780600   21781600      4       2  150064       2.7152    0.0033114
enh83896     6   21800800   21801800      2       1  150064       2.3033     0.010632
enh83933     6   22222700   22223700      2       1  150064       1.8707     0.030693
enh83959     6   23170200   23171200      5       3  150064       1.7014     0.044438
enh83967     6   24215200   24216200      4       2  150064       2.0067     0.022392
enh83969     6   24244400   24245400      2       1  150064       2.1447     0.015988
enh83977     6   24376200   24377200      7       4  150064       2.5692    0.0050963
enh83981     6   24586000   24587000      5       3  150064       2.4129    0.0079139
enh83983     6   24646400   24647400      6       3  150064       3.0642    0.0010914
enh83984     6   24659000   24660000      5       3  150064       3.8516   5.8677e-05
enh83985     6   24683800   24684800      3       1  150064       3.1914   0.00070799
enh83990     6   24872700   24873700      3       1  150064       1.7299     0.041825
enh83993     6   24883400   24884400      4       2  150064       1.8962     0.028964
enh83994     6   24887700   24888700      4       2  150064       2.4067    0.0080491
enh83995     6   24899700   24900700      1       1  150064       3.5801    0.0001717
enh84000     6   24936100   24937100      2       1  150064       1.8325     0.033438
enh84012     6   25155200   25156200      9       4  150064       4.1749   1.4908e-05
enh84013     6   25207200   25208200      3       2  150064        3.445   0.00028548
enh84014     6   25278000   25279000      3       2  150064       1.7999     0.035935
enh84015     6   25292200   25293200      6       3  150064       2.7611    0.0028801
enh84017     6   25302300   25303300      7       3  150064       2.4348    0.0074508
enh84021     6   25320500   25321500      6       3  150064       1.9364     0.026407
enh84023     6   25330000   25331000      7       3  150064       2.6622    0.0038821
enh84028     6   25346000   25347000     11       5  150064       2.0703     0.019213
enh84032     6   25397200   25398200     12       2  150064       2.3177     0.010232
enh84034     6   25404600   25405600     10       2  150064       2.1596       0.0154
enh84035     6   25407200   25408200     10       3  150064       2.1597       0.0154
enh84037     6   25414400   25415400      6       3  150064       3.6241   0.00014498
enh84038     6   25417000   25418000      6       3  150064       5.2942   5.9776e-08
enh84039     6   25423400   25424400      9       5  150064       6.6436   1.5303e-11
enh84042     6   25448800   25449800      2       1  150064       4.9336   4.0374e-07
enh84044     6   25499300   25500300      2       1  150064       2.0917     0.018232
enh84046     6   25692300   25693300      1       1  150064        3.143    0.0008362
enh84048     6   25881900   25882900      3       2  150064       1.8132     0.034903
enh84050     6   25962000   25963000      3       1  150064       6.7999   5.2343e-12
enh84053     6   25998900   25999900      3       1  150064       6.7425   7.7818e-12
enh84054     6   26000700   26001700      1       1  150064        3.994    3.249e-05
enh84056     6   26015400   26016400      3       2  150064       7.1623   3.9657e-13
enh84058     6   26025400   26026400      1       1  150064       7.9707    7.886e-16
enh84060     6   26034500   26035500      1       1  150064       3.4982    0.0002342
enh84061     6   26047600   26048600      1       1  150064       8.0103     5.72e-16
enh84062     6   26057200   26058200      1       1  150064       8.0137    5.564e-16
enh84064     6   26088200   26089200      3       2  150064        2.438     0.007384
enh84066     6   26121800   26122800      6       2  150064       5.0796   1.8914e-07
enh84067     6   26127200   26128200      3       1  150064       3.7277   9.6623e-05
enh84069     6   26173500   26174500      1       1  150064       4.3734    6.117e-06
enh84072     6   26187200   26188200      2       1  150064       2.0699     0.019229
enh84074     6   26200100   26201100      5       2  150064       1.8958     0.028996
enh84076     6   26207100   26208100      9       3  150064       2.0525     0.020061
enh84081     6   26226000   26227000      3       2  150064       3.2328   0.00061292
enh84085     6   26254800   26255800      4       2  150064        2.364    0.0090393
enh84087     6   26264300   26265300      5       3  150064       3.4273   0.00030484
enh84088     6   26266600   26267600      2       1  150064       3.1868    0.0007194
enh84090     6   26275500   26276500      4       2  150064       2.5276    0.0057429
enh84091     6   26322900   26323900      9       3  150064       1.6458     0.049905
enh84092     6   26336800   26337800      4       1  150064       4.1832   1.4374e-05
enh84093     6   26354700   26355700      3       1  150064       7.3761   8.1518e-14
enh84095     6   26387800   26388800      2       1  150064       4.6759   1.4633e-06
enh84096     6   26401400   26402400      3       2  150064       1.7241     0.042343
enh84097     6   26403800   26404800      4       2  150064        5.476   2.1754e-08
enh84098     6   26409500   26410500      5       3  150064       6.6562   1.4053e-11
enh84102     6   26475500   26476500      3       2  150064       3.1752   0.00074864
enh84103     6   26520000   26521000      3       1  150064       3.3134   0.00046089
enh84104     6   26528700   26529700      1       1  150064       3.2405    0.0005966
enh84105     6   26536200   26537200      1       1  150064       3.2398    0.0005981
enh84106     6   26539400   26540400      3       1  150064       3.2607    0.0005556
enh84107     6   26540000   26541000      6       2  150064       3.7011   0.00010732
enh84108     6   26549700   26550700      3       2  150064       6.9316   2.0799e-12
enh84110     6   26686800   26687800      3       2  150064       1.7901     0.036717
enh84113     6   27103500   27104500      2       1  150064       7.2134   2.7294e-13
enh84117     6   27122700   27123700      4       2  150064       2.2566     0.012017
enh84118     6   27128600   27129600      1       1  150064       5.9048    1.765e-09
enh84119     6   27341400   27342400      4       2  150064       5.1752   1.1385e-07
enh84120     6   27345000   27346000      2       1  150064       3.3111   0.00046469
enh84121     6   27345900   27346900      5       3  150064       3.8297   6.4153e-05
enh84122     6   27347400   27348400      4       2  150064       3.5206   0.00021531
enh84123     6   27479600   27480600      6       2  150064       6.8835   2.9207e-12
enh84124     6   27485800   27486800      4       2  150064       3.3805   0.00036172
enh84125     6   27630200   27631200      2       1  150064       3.7759    7.972e-05
enh84126     6   27763700   27764700      3       2  150064       2.9705    0.0014863
enh84127     6   27779500   27780500      2       1  150064       5.6899   6.3575e-09
enh84132     6   27818700   27819700      2       1  150064       3.7824   7.7675e-05
enh84133     6   27835800   27836800      1       1  150064       4.6665    1.532e-06
enh84134     6   27838400   27839400      2       1  150064        6.794   5.4541e-12
enh84136     6   27849900   27850900      3       1  150064       6.8255   4.3822e-12
enh84138     6   27865800   27866800      4       2  150064       7.6059   1.4148e-14
enh84139     6   27972100   27973100      1       1  150064        5.983    1.095e-09
enh84142     6   28102900   28103900      4       2  150064       4.0027   3.1307e-05
enh84143     6   28105400   28106400      2       1  150064        5.034   2.4017e-07
enh84144     6   28110600   28111600      3       2  150064       5.8429    2.565e-09
enh84147     6   28250300   28251300      4       2  150064       7.6579   9.4532e-15
enh84148     6   28302200   28303200      5       2  150064       3.8848   5.1199e-05
enh84150     6   28322800   28323800      4       2  150064       7.3519   9.7707e-14
enh84151     6   28324000   28325000      3       2  150064       8.0768   3.3256e-16
enh84156     6   28842900   28843900      5       3  150064       4.0481   2.5819e-05
enh84158     6   28892200   28893200      3       2  150064       3.6582   0.00012699
enh84159     6   28909600   28910600      3       1  150064       2.4369    0.0074072
enh84160     6   28913800   28914800      2       1  150064       3.9008   4.7934e-05
enh84161     6   28953700   28954700      2       1  150064       7.6317   1.1587e-14
enh84163     6   29193500   29194500      2       1  150064       4.6982   1.3125e-06
enh84164     6   29203500   29204500      1       1  150064       4.4948    3.481e-06
enh84165     6   29414600   29415600      1       1  150064       10.821    1.368e-27
enh84167     6   29525900   29526900      1       1  150064       10.581    1.832e-26
enh84170     6   29565800   29566800      2       1  150064       2.5885    0.0048199
enh84174     6   29607000   29608000      9       4  150064       7.5941   1.5494e-14
enh84175     6   29609200   29610200      4       2  150064       6.4241   6.6336e-11
enh84176     6   29616500   29617500      2       1  150064        2.604    0.0046067
enh84178     6   29623600   29624600      4       2  150064          5.4   3.3327e-08
[truncated: 745,965 more chars]
