# Supplementary material for: Identifying enhancer properties associated with genetic risk for complex traits using regulome-wide association studies
Source: PLoS Comput Biol. 2022 Sep 7;18(9):e1010430. doi: 10.1371/journal.pcbi.1010430 (PMC9484640; doi:10.1371/journal.pcbi.1010430)
Supplement: S3 Table — Sample names are as described in the ROADMAP epigenomics project integrative analysis portal: https://egg2.wustl.edu/roadmap/web_portal/meta.html. (ZIP) [file pcbi.1010430.s010.zip › supplemental_table3/E083heart_sig_enhancers05.gcov.out]

GENE       CHR      START       STOP  NSNPS  NPARAM       N        ZSTAT            P
enh50014     1     966400     967400      1       1  150064       1.6666       0.0478
enh50023     1    1171800    1172800      1       1  150064       2.0985      0.01793
enh50031     1    1253400    1254400      2       1  150064       1.8249     0.034007
enh50056     1    1473500    1474500      1       1  150064       1.6972      0.04483
enh50097     1    1841200    1842200      3       1  150064       2.0797     0.018775
enh50106     1    2063200    2064200      1       1  150064       2.0727       0.0191
enh50107     1    2065400    2066400      3       1  150064       3.2007    0.0006855
enh50109     1    2091300    2092300      3       2  150064       2.5742    0.0050238
enh50115     1    2127000    2128000      2       1  150064       2.5265    0.0057606
enh50135     1    2211300    2212300      3       1  150064       2.1734     0.014875
enh50142     1    2232900    2233900      1       1  150064       1.9129      0.02788
enh50143     1    2236400    2237400      4       2  150064       2.3255     0.010022
enh50161     1    2486200    2487200      1       1  150064       2.5752     0.005009
enh50165     1    2525100    2526100      4       2  150064       2.4895     0.006397
enh50166     1    2538700    2539700     14       3  150064        2.994    0.0013768
enh50167     1    2542000    2543000      1       1  150064       2.6463     0.004069
enh50170     1    2999400    3000400      6       2  150064       1.9045      0.02842
enh50178     1    3043300    3044300      2       1  150064       1.8963     0.028961
enh50192     1    3212800    3213800      3       2  150064       2.2928      0.01093
enh50248     1    4507200    4508200     10       3  150064       2.4636    0.0068769
enh50265     1    6264000    6265000      4       2  150064       1.8368     0.033121
enh50295     1    6531800    6532800      2       1  150064       2.2622     0.011844
enh50300     1    6551700    6552700      3       1  150064       1.9459     0.025835
enh50301     1    6554600    6555600      4       2  150064        1.878     0.030189
enh50302     1    6555200    6556200      3       1  150064       2.1548      0.01559
enh50303     1    6561600    6562600      2       1  150064       2.0159     0.021905
enh50313     1    6648700    6649700      4       2  150064       1.7673     0.038589
enh50316     1    6658200    6659200      6       3  150064       1.6901     0.045505
enh50318     1    6669300    6670300      2       1  150064       1.8024     0.035742
enh50319     1    6676000    6677000      3       1  150064       2.1533     0.015649
enh50320     1    6684200    6685200      2       1  150064       2.1264     0.016733
enh50321     1    6686200    6687200      1       1  150064       3.9894    3.312e-05
enh50323     1    6727000    6728000      1       1  150064       2.1925      0.01417
enh50324     1    6732400    6733400      4       2  150064       4.1863   1.4177e-05
enh50325     1    6734500    6735500      1       1  150064       4.3237    7.671e-06
enh50326     1    6759700    6760700      2       1  150064       3.5669   0.00018061
enh50333     1    6847100    6848100      3       1  150064       1.7795     0.037581
enh50337     1    6851100    6852100      5       2  150064       1.8482     0.032285
enh50360     1    7044700    7045700      4       2  150064       2.5706     0.005076
enh50365     1    7208700    7209700      1       1  150064       1.6595      0.04851
enh50390     1    7542600    7543600      4       2  150064       1.9408     0.026143
enh50393     1    7561200    7562200      6       2  150064       1.7432     0.040651
enh50394     1    7565500    7566500     10       4  150064       1.9595     0.025028
enh50463     1    8403200    8404200      3       2  150064       2.8493    0.0021907
enh50464     1    8408800    8409800      6       4  150064       2.2927     0.010934
enh50465     1    8412600    8413600      3       2  150064       4.7419   1.0588e-06
enh50466     1    8423100    8424100      5       2  150064       3.9983   3.1898e-05
enh50467     1    8425500    8426500      3       1  150064       1.6702     0.047443
enh50470     1    8429600    8430600      3       1  150064       2.8972    0.0018824
enh50472     1    8436100    8437100      4       2  150064       4.3432   7.0227e-06
enh50474     1    8440000    8441000      2       1  150064       3.5915   0.00016438
enh50476     1    8444500    8445500      2       1  150064       4.8974   4.8548e-07
enh50478     1    8447600    8448600      2       1  150064       4.7983    8.002e-07
enh50479     1    8452600    8453600      1       1  150064       5.5087    1.807e-08
enh50480     1    8454600    8455600      2       1  150064       3.3185   0.00045251
enh50481     1    8457300    8458300      2       1  150064       2.5465    0.0054401
enh50483     1    8466400    8467400      5       2  150064       5.5447    1.472e-08
enh50485     1    8472800    8473800      2       1  150064       4.9856   3.0891e-07
enh50487     1    8475700    8476700      6       3  150064       5.1497   1.3042e-07
enh50489     1    8486500    8487500      2       1  150064       4.9564   3.5904e-07
enh50491     1    8498300    8499300      1       1  150064        5.656    7.747e-09
enh50492     1    8501100    8502100      1       1  150064       4.7089    1.245e-06
enh50495     1    8516000    8517000      2       1  150064       3.2735   0.00053114
enh50499     1    8537000    8538000      2       1  150064       3.2278   0.00062379
enh50500     1    8542800    8543800      2       1  150064       2.1847     0.014455
enh50501     1    8553500    8554500      2       1  150064       4.5165    3.144e-06
enh50502     1    8557200    8558200      2       1  150064       2.8573    0.0021361
enh50503     1    8566600    8567600      2       1  150064       3.8356   6.2631e-05
enh50506     1    8580600    8581600      3       2  150064       2.3313    0.0098686
enh50509     1    8601100    8602100      1       1  150064       4.2828    9.229e-06
enh50510     1    8612000    8613000      1       1  150064        3.126    0.0008859
enh50511     1    8614800    8615800      2       1  150064       3.0698    0.0010711
enh50512     1    8621000    8622000      1       1  150064       2.5716     0.005062
enh50513     1    8622700    8623700      4       2  150064       3.1233    0.0008942
enh50515     1    8627500    8628500      2       1  150064       2.5035    0.0061482
enh50517     1    8632100    8633100      2       1  150064       2.8998    0.0018668
enh50518     1    8638600    8639600      2       1  150064       2.6621    0.0038823
enh50519     1    8640300    8641300      2       1  150064       2.1247     0.016807
enh50520     1    8647600    8648600      3       1  150064       3.0085    0.0013126
enh50521     1    8650100    8651100      2       1  150064       2.4947    0.0063024
enh50522     1    8651300    8652300      2       1  150064        2.581    0.0049255
enh50523     1    8656600    8657600      2       1  150064       2.6275    0.0043008
enh50524     1    8659600    8660600      1       1  150064       3.0959    0.0009812
enh50525     1    8662700    8663700      2       1  150064       2.2696     0.011615
enh50526     1    8664000    8665000      1       1  150064       2.0891      0.01835
enh50531     1    8690900    8691900      2       1  150064        2.889    0.0019323
enh50532     1    8698900    8699900      5       2  150064       3.5694   0.00017887
enh50534     1    8706800    8707800      2       1  150064       2.9936    0.0013784
enh50535     1    8707500    8708500      1       1  150064       2.3807      0.00864
enh50536     1    8711800    8712800      1       1  150064       2.6695     0.003798
enh50537     1    8719200    8720200      1       1  150064       2.4949       0.0063
enh50539     1    8725000    8726000      3       2  150064       2.1242     0.016829
enh50540     1    8726500    8727500      1       1  150064       2.8965     0.001887
enh50541     1    8728600    8729600      3       2  150064       2.6623      0.00388
enh50544     1    8737600    8738600      1       1  150064       2.9436     0.001622
enh50545     1    8739800    8740800      2       1  150064       2.1019     0.017779
enh50547     1    8744600    8745600      2       1  150064       2.1884     0.014321
enh50550     1    8758300    8759300      1       1  150064       2.7985     0.002567
enh50554     1    8767400    8768400      4       2  150064       2.4237    0.0076826
enh50555     1    8769600    8770600      2       1  150064       3.6694   0.00012155
enh50557     1    8772600    8773600      2       1  150064       2.4944    0.0063093
enh50558     1    8774000    8775000      2       1  150064       3.7182   0.00010033
enh50563     1    8787800    8788800      3       2  150064       3.4642   0.00026589
enh50577     1    8920100    8921100      1       1  150064       2.2328      0.01278
enh50579     1    8931900    8932900      1       1  150064       1.8274      0.03382
enh50584     1    8950400    8951400      3       1  150064       2.8461    0.0022127
enh50603     1    9202700    9203700      2       1  150064       1.6767     0.046804
enh50617     1    9326700    9327700      4       2  150064       1.9922     0.023176
enh50622     1    9351400    9352400      3       2  150064       2.4918    0.0063544
enh50634     1    9409700    9410700      1       1  150064       1.7885      0.03685
enh50754     1   10367600   10368600      3       1  150064       1.7143     0.043237
enh50756     1   10421100   10422100      2       1  150064       1.7349     0.041378
enh50814     1   10840300   10841300      1       1  150064       1.7001      0.04456
enh50825     1   10960800   10961800      1       1  150064        2.658      0.00393
enh50855     1   11335000   11336000      1       1  150064       2.0523      0.02007
enh50865     1   11767600   11768600      5       2  150064        1.916     0.027685
enh50894     1   11995400   11996400      6       3  150064       1.9493     0.025627
enh50895     1   11997100   11998100      2       1  150064       2.3366    0.0097313
enh50896     1   11997800   11998800      1       1  150064       2.7935     0.002607
enh50897     1   11999000   12000000      5       2  150064       2.1527     0.015672
enh50898     1   12000000   12001000      3       1  150064       2.2993     0.010744
enh50900     1   12004000   12005000      4       2  150064       1.6737     0.047095
enh50911     1   12112500   12113500      5       2  150064       1.7028     0.044306
enh50912     1   12128000   12129000      2       1  150064       2.6411    0.0041314
enh50913     1   12135300   12136300      5       2  150064       2.1026      0.01775
enh50917     1   12190200   12191200      3       1  150064       1.6689     0.047567
enh51019     1   14091200   14092200      2       1  150064       1.8981     0.028844
enh51030     1   14467200   14468200      7       1  150064       1.7305      0.04177
enh51033     1   14585400   14586400      3       2  150064        2.225     0.013041
enh51060     1   15093600   15094600      1       1  150064       1.7877      0.03691
enh51065     1   15201800   15202800      3       2  150064       1.9802     0.023842
enh51066     1   15207800   15208800      5       2  150064       2.0493     0.020216
enh51094     1   15522800   15523800      6       2  150064        1.649     0.049574
enh51096     1   15533300   15534300      1       1  150064       2.2984      0.01077
enh51138     1   15988800   15989800      3       1  150064        1.684     0.046088
enh51170     1   16152000   16153000      7       2  150064       2.0326     0.021046
enh51234     1   16564000   16565000      2       1  150064       2.7283    0.0031827
enh51235     1   16570300   16571300      1       1  150064        2.126      0.01675
enh51240     1   16593500   16594500      4       1  150064       2.1579     0.015469
enh51241     1   16645100   16646100      3       1  150064       2.0685     0.019295
enh51244     1   16679400   16680400      1       1  150064       2.0801      0.01876
enh51245     1   16690600   16691600      3       1  150064       1.9097     0.028088
enh51248     1   16697800   16698800      2       1  150064       1.6637     0.048085
enh51249     1   16698800   16699800      2       1  150064       1.7669     0.038622
enh51251     1   16701200   16702200      1       1  150064       1.8357       0.0332
enh51252     1   16703300   16704300      3       1  150064       2.0108     0.022174
enh51253     1   16711600   16712600      2       1  150064       1.7801     0.037533
enh51254     1   16714000   16715000      3       1  150064       1.8696     0.030773
enh51256     1   16722800   16723800      4       1  150064       2.0449      0.02043
enh51259     1   16824300   16825300      3       1  150064       1.8836     0.029809
enh51284     1   17287500   17288500      3       2  150064       1.7123     0.043425
enh51288     1   17309300   17310300      4       2  150064       2.0141     0.022001
enh51289     1   17310700   17311700      4       2  150064       4.2187   1.2287e-05
enh51292     1   17342300   17343300      5       2  150064       2.0112     0.022154
enh51293     1   17371800   17372800      6       1  150064       2.4293    0.0075639
enh51294     1   17378300   17379300      2       1  150064       2.7791    0.0027255
enh51295     1   17386200   17387200      2       1  150064       3.0875    0.0010093
enh51296     1   17390000   17391000      7       3  150064       2.3775    0.0087148
enh51304     1   17454600   17455600      2       1  150064       1.8986     0.028807
enh51406     1   19636400   19637400      6       3  150064       1.7159     0.043089
enh51407     1   19639800   19640800      5       3  150064       1.6512     0.049344
enh51408     1   19641500   19642500      4       2  150064       1.8414     0.032783
enh51458     1   19821600   19822600      2       1  150064       3.1151    0.0009193
enh51459     1   19831900   19832900      7       3  150064       1.9153     0.027725
enh51466     1   19939200   19940200      1       1  150064       1.7696       0.0384
enh51467     1   19943200   19944200      2       1  150064       1.6558     0.048884
enh51472     1   19966800   19967800      1       1  150064       2.3371     0.009718
enh51511     1   20651200   20652200      4       2  150064       1.8356     0.033212
enh51517     1   20819900   20820900      1       1  150064       1.7361      0.04127
enh51535     1   21065400   21066400      1       1  150064       2.3174      0.01024
enh51539     1   21114600   21115600      2       1  150064       2.4415    0.0073133
enh51541     1   21156300   21157300      2       1  150064       1.8852     0.029698
enh51542     1   21220700   21221700      5       2  150064       2.7717    0.0027884
enh51543     1   21288700   21289700      2       1  150064       1.7163     0.043052
enh51546     1   21323800   21324800      4       2  150064       2.0083     0.022307
enh51547     1   21338800   21339800      3       2  150064       1.6757       0.0469
enh51548     1   21339600   21340600      2       1  150064       2.6501    0.0040235
enh51550     1   21348700   21349700      2       1  150064       2.0738     0.019051
enh51551     1   21361200   21362200      2       1  150064       2.2974     0.010797
enh51552     1   21369200   21370200      5       3  150064       2.6484    0.0040443
enh51554     1   21376300   21377300      3       1  150064       2.3494     0.009401
enh51555     1   21395800   21396800      2       1  150064       1.9849      0.02358
enh51557     1   21415800   21416800      3       1  150064       2.7094    0.0033702
enh51558     1   21416600   21417600      2       1  150064       2.7388    0.0030831
enh51563     1   21475200   21476200      4       2  150064       2.6318    0.0042469
enh51564     1   21476500   21477500      4       2  150064       1.7142     0.043247
enh51566     1   21484800   21485800      1       1  150064       2.0706       0.0192
enh51567     1   21489200   21490200      2       1  150064        2.621    0.0043839
enh51568     1   21497900   21498900      4       2  150064       2.9738    0.0014709
enh51569     1   21500000   21501000      1       1  150064       2.4774     0.006618
enh51571     1   21521100   21522100      1       1  150064       1.7381       0.0411
enh51632     1   22029400   22030400      2       1  150064       1.8437     0.032617
enh51633     1   22031400   22032400      2       1  150064       2.3152     0.010301
enh51634     1   22033200   22034200      5       2  150064       2.7119    0.0033447
enh51635     1   22090900   22091900      3       1  150064        1.892     0.029244
enh51664     1   22350000   22351000      5       2  150064       2.2927     0.010933
enh51665     1   22352800   22353800      5       2  150064       2.4891    0.0064031
enh51670     1   22375000   22376000      3       2  150064        3.234   0.00061028
enh51672     1   22382100   22383100      2       1  150064       2.7113    0.0033512
enh51675     1   22389900   22390900      3       1  150064       1.7562     0.039531
enh51677     1   22398600   22399600      1       1  150064       3.3647    0.0003831
enh51683     1   22448200   22449200      5       3  150064       3.1556   0.00080089
enh51733     1   23141100   23142100      9       2  150064       1.9122     0.027924
enh51817     1   24074400   24075400      1       1  150064       2.1532      0.01565
enh51819     1   24086200   24087200      2       1  150064        2.179     0.014666
enh51854     1   24372600   24373600      3       1  150064       2.5782    0.0049652
enh51885     1   24719300   24720300      2       1  150064       2.4106    0.0079635
enh51889     1   24744800   24745800      4       2  150064       2.1968     0.014018
enh51890     1   24753800   24754800      5       2  150064       1.6537     0.049092
enh51892     1   24769500   24770500      2       1  150064       2.2908     0.010988
enh51897     1   24833400   24834400      1       1  150064       2.5335     0.005646
enh51900     1   24867400   24868400      7       3  150064       2.6823    0.0036556
enh51907     1   24945800   24946800      3       1  150064        1.789     0.036809
enh51908     1   24967400   24968400      2       1  150064       2.5702    0.0050815
enh51931     1   25079700   25080700      2       1  150064       1.9667     0.024609
enh52123     1   26757600   26758600      1       1  150064       1.8722      0.03059
enh52125     1   26785600   26786600      1       1  150064       2.4142     0.007885
enh52140     1   27017300   27018300      2       1  150064       2.1623     0.015297
enh52143     1   27033500   27034500      2       1  150064       2.6037    0.0046111
enh52144     1   27039000   27040000      2       1  150064        2.036     0.020876
enh52145     1   27040800   27041800      2       1  150064       1.8779     0.030197
enh52148     1   27048200   27049200      1       1  150064       2.7248     0.003217
enh52150     1   27057300   27058300      1       1  150064       2.7106     0.003358
enh52152     1   27069800   27070800      2       1  150064       2.0605     0.019674
enh52155     1   27077600   27078600      1       1  150064        2.749     0.002989
enh52157     1   27094600   27095600      1       1  150064       2.7557     0.002928
enh52158     1   27098300   27099300      1       1  150064       2.7473     0.003004
enh52159     1   27107800   27108800      2       1  150064       2.5911    0.0047833
enh52166     1   27175200   27176200      1       1  150064       2.4217     0.007724
enh52168     1   27214800   27215800      1       1  150064       2.4794      0.00658
enh52172     1   27247000   27248000      2       1  150064       2.7103    0.0033606
enh52173     1   27249700   27250700      1       1  150064        2.512     0.006003
enh52174     1   27298500   27299500      2       1  150064       2.1812     0.014585
enh52185     1   27397100   27398100      4       1  150064        1.756     0.039544
enh52186     1   27425300   27426300      1       1  150064         2.29      0.01101
enh52189     1   27448700   27449700      1       1  150064       2.1775      0.01472
enh52193     1   27465200   27466200      1       1  150064       1.8414      0.03278
enh52220     1   27693800   27694800      1       1  150064       1.8301      0.03362
enh52275     1   27933000   27934000      2       1  150064       1.9507     0.025546
enh52278     1   27947700   27948700      2       1  150064       1.6501     0.049462
enh52280     1   27955100   27956100      2       1  150064        1.664     0.048061
enh52281     1   27958100   27959100      6       2  150064       1.8263     0.033902
enh52282     1   27970000   27971000      1       1  150064       1.9646      0.02473
enh52324     1   28431400   28432400      3       2  150064        2.405    0.0080863
enh52330     1   28500000   28501000      2       1  150064       3.6693   0.00012161
enh52331     1   28523100   28524100      6       4  150064       1.7939     0.036417
enh52339     1   28575800   28576800      2       1  150064       1.7769     0.037792
enh52342     1   28588000   28589000      2       1  150064       2.6132    0.0044846
enh52346     1   28622900   28623900      3       2  150064       2.0438     0.020484
enh52348     1   28695200   28696200      2       1  150064       1.9333     0.026598
enh52349     1   28700500   28701500      2       1  150064       2.4677    0.0067987
enh52350     1   28726000   28727000      4       1  150064       2.1669      0.01512
enh52352     1   28741400   28742400      3       1  150064       1.7752     0.037934
enh52353     1   28743100   28744100      2       1  150064       2.0408     0.020638
enh52355     1   28764600   28765600      1       1  150064       2.0581      0.01979
enh52356     1   28782200   28783200      1       1  150064       2.4036     0.008118
enh52359     1   28837100   28838100      6       3  150064       2.5989    0.0046767
enh52361     1   28845600   28846600      1       1  150064       2.4689     0.006776
enh52364     1   28878200   28879200      1       1  150064       2.8194     0.002406
enh52365     1   28880300   28881300      2       1  150064       2.0181     0.021789
enh52366     1   28905600   28906600      1       1  150064        2.917     0.001767
enh52367     1   28916500   28917500      3       1  150064       2.7318    0.0031493
enh52371     1   28967300   28968300      3       1  150064       2.2733     0.011504
enh52372     1   28970800   28971800      1       1  150064       2.3123      0.01038
enh52373     1   28973600   28974600      2       1  150064       2.0484     0.020261
enh52375     1   28990000   28991000      6       3  150064       3.5394    0.0002005
enh52380     1   29070500   29071500      2       1  150064       3.3538   0.00039852
enh52389     1   29211300   29212300      3       1  150064       2.2239     0.013079
enh52390     1   29212200   29213200      3       1  150064       2.1105      0.01741
enh52394     1   29242000   29243000      2       1  150064       2.8521    0.0021717
enh52396     1   29298900   29299900      2       1  150064       2.8308    0.0023213
enh52400     1   29312400   29313400      3       2  150064       2.9616    0.0015305
enh52401     1   29369800   29370800      2       1  150064        3.021    0.0012595
enh52402     1   29446300   29447300      3       1  150064       3.2265   0.00062646
enh52403     1   29462700   29463700      6       3  150064       2.1277     0.016683
enh52409     1   29497200   29498200      5       3  150064       1.7057     0.044029
enh52411     1   29505000   29506000      3       2  150064       2.5506    0.0053764
enh52413     1   29512500   29513500      2       1  150064       2.4132    0.0079063
enh52415     1   29528300   29529300      2       1  150064       2.3593    0.0091552
enh52416     1   29555800   29556800      3       1  150064       2.0326     0.021045
enh52417     1   29557600   29558600      3       1  150064       2.1232     0.016867
enh52419     1   29575700   29576700      3       2  150064       2.6614    0.0038909
enh52435     1   30437500   30438500      6       2  150064       5.2379   8.1227e-08
enh52436     1   30446400   30447400      3       2  150064       1.9486     0.025671
enh52437     1   30457000   30458000      1       1  150064       5.0893    1.797e-07
enh52441     1   30852100   30853100      2       1  150064       2.1618     0.015317
enh52445     1   31148000   31149000      3       1  150064       1.8253     0.033976
enh52448     1   31180200   31181200     11       2  150064       1.7624        0.039
enh52472     1   31350100   31351100      3       2  150064       1.8692     0.030796
enh52481     1   31382200   31383200      2       1  150064       1.7205     0.042675
enh52486     1   31449700   31450700      1       1  150064       1.7721      0.03819
enh52509     1   31594800   31595800      1       1  150064       2.3352     0.009767
enh52514     1   31671500   31672500      7       2  150064       1.7952     0.036308
enh52515     1   31688200   31689200     10       2  150064       2.9815    0.0014344
enh52517     1   31771100   31772100      1       1  150064       3.4255    0.0003068
enh52518     1   31772000   31773000      6       2  150064       3.9116   4.5846e-05
enh52519     1   31778800   31779800      1       1  150064       2.1675       0.0151
enh52520     1   31837700   31838700      2       1  150064       3.6697   0.00012141
enh52521     1   31839600   31840600      3       2  150064       2.5779    0.0049696
enh52522     1   31848100   31849100      2       1  150064       4.0455   2.6103e-05
enh52523     1   31854500   31855500      3       1  150064       4.3807   5.9157e-06
enh52524     1   31862800   31863800      8       2  150064       3.8622   5.6184e-05
enh52525     1   31866800   31867800      4       1  150064       2.8658    0.0020799
enh52526     1   31867600   31868600      2       1  150064       2.8315    0.0023167
enh52527     1   31870000   31871000      3       1  150064       3.5009   0.00023187
enh52528     1   31887500   31888500      1       1  150064       2.5279     0.005737
enh52529     1   31888400   31889400      2       1  150064        2.709    0.0033745
enh52531     1   31894700   31895700      3       1  150064       1.7846     0.037167
enh52537     1   32029500   32030500      1       1  150064       2.3782     0.008699
enh52570     1   32261800   32262800      1       1  150064       1.7442      0.04056
enh52606     1   32616800   32617800      1       1  150064       2.0177      0.02181
enh52618     1   32704500   32705500      2       1  150064       1.6513     0.049341
enh52619     1   32707600   32708600      3       1  150064       1.7063     0.043974
enh52628     1   32810700   32811700      1       1  150064        2.932     0.001684
enh52663     1   33257200   33258200      4       2  150064       2.1256     0.016767
enh52664     1   33272000   33273000      1       1  150064       1.8123      0.03497
enh52667     1   33280200   33281200      3       1  150064       2.2349     0.012712
enh52670     1   33337900   33338900      2       1  150064        1.997     0.022915
enh52688     1   33492400   33493400      4       2  150064       2.0286     0.021251
enh52692     1   33502600   33503600      2       1  150064       1.8687     0.030829
enh52701     1   33564600   33565600      1       1  150064       2.2931      0.01092
enh52703     1   33593500   33594500      1       1  150064       2.1316      0.01652
enh52724     1   33760900   33761900      3       1  150064       1.8874     0.029554
enh52726     1   33766000   33767000      3       2  150064       2.3437    0.0095463
enh52732     1   33810700   33811700      1       1  150064       1.7861      0.03704
enh52749     1   33921300   33922300      1       1  150064        1.962      0.02488
enh52750     1   33924000   33925000      3       2  150064       2.3386    0.0096793
enh52755     1   33937000   33938000      2       1  150064       2.4899    0.0063881
enh52758     1   34175000   34176000      3       2  150064       2.1499     0.015783
enh52773     1   35318200   35319200      4       2  150064       1.8872     0.029566
enh52774     1   35323100   35324100      3       2  150064       2.0918     0.018229
enh52775     1   35325400   35326400      1       1  150064       2.2918      0.01096
enh52780     1   35585900   35586900      2       1  150064       1.7055      0.04405
enh52785     1   35675300   35676300      1       1  150064       3.7357    9.359e-05
enh52786     1   35676300   35677300      4       1  150064       3.5179   0.00021747
enh52787     1   35687700   35688700      2       1  150064       2.8559    0.0021457
enh52810     1   36002300   36003300      2       1  150064       3.0799    0.0010355
enh52815     1   36018600   36019600      2       1  150064       3.2653   0.00054682
enh52816     1   36019300   36020300      1       1  150064       3.5948    0.0001623
enh52820     1   36087400   36088400      1       1  150064        3.718    0.0001004
enh52826     1   36275500   36276500      4       2  150064       4.3204    7.789e-06
enh52827     1   36310900   36311900      2       1  150064       2.7211    0.0032536
enh52828     1   36313400   36314400      3       2  150064       3.8886   5.0412e-05
enh52829     1   36316700   36317700      2       1  150064       3.4571   0.00027304
enh52834     1   36398200   36399200      1       1  150064        3.492    0.0002397
enh52836     1   36400700   36401700      2       1  150064       2.7758    0.0027532
enh52837     1   36553200   36554200      1       1  150064       3.1405    0.0008432
enh52838     1   36555500   36556500      3       2  150064        3.192   0.00070642
enh52840     1   36565200   36566200      6       2  150064       2.5158     0.005938
enh52841     1   36580200   36581200      1       1  150064       2.0379      0.02078
enh52842     1   36581500   36582500      3       1  150064       2.1813     0.014579
enh52844     1   36593400   36594400      1       1  150064       3.8529    5.836e-05
enh52845     1   36600500   36601500      2       1  150064       3.3181   0.00045322
enh52847     1   36613300   36614300      3       1  150064       3.8801   5.2202e-05
enh52854     1   36631600   36632600      2       1  150064       3.9408   4.0604e-05
enh52855     1   36633500   36634500      2       1  150064       3.8296   6.4181e-05
enh52860     1   36642800   36643800      2       1  150064       3.0489    0.0011484
enh52862     1   36645400   36646400      1       1  150064       2.9811     0.001436
enh52864     1   36653100   36654100      3       1  150064       2.6234    0.0043531
enh52917     1   37169200   37170200      1       1  150064        2.832     0.002313
enh52939     1   38275700   38276700      2       1  150064       2.7272    0.0031936
enh52942     1   38323400   38324400      1       1  150064       3.1702    0.0007616
enh52944     1   38330900   38331900      2       1  150064       3.2236   0.00063292
enh52974     1   38735200   38736200      4       1  150064       2.7595    0.0028944
enh52976     1   38751800   38752800      5       2  150064       2.5551    0.0053083
enh52978     1   38757000   38758000      5       2  150064       2.5707    0.0050745
enh52979     1   38890000   38891000      6       2  150064       1.8779     0.030198
enh52986     1   39206300   39207300      1       1  150064       1.9001      0.02871
enh52995     1   39407300   39408300      2       1  150064       1.6718     0.047283
enh53001     1   39468500   39469500      1       1  150064       2.3639     0.009042
enh53003     1   39490800   39491800      2       1  150064       1.8507     0.032107
enh53005     1   39541900   39542900      2       1  150064       2.9168    0.0017683
enh53011     1   39568600   39569600      2       1  150064       1.8402     0.032873
enh53015     1   39581800   39582800      4       2  150064       2.1074     0.017543
enh53038     1   39651100   39652100      2       1  150064       2.1225     0.016899
enh53041     1   39660100   39661100      3       2  150064       1.7081     0.043804
enh53044     1   39668900   39669900      2       1  150064       1.7404     0.040897
enh53053     1   39696600   39697600      1       1  150064       1.7105      0.04359
enh53075     1   39859600   39860600      2       1  150064       1.7647     0.038809
enh53077     1   39863100   39864100      3       2  150064       1.9366     0.026394
enh53088     1   39916300   39917300      2       1  150064       1.7229      0.04245
enh53092     1   39974600   39975600      4       2  150064       2.3427    0.0095713
enh53095     1   40032300   40033300      3       2  150064       1.8439     0.032599
enh53099     1   40090900   40091900      1       1  150064       2.1072      0.01755
enh53102     1   40118700   40119700      4       2  150064       1.7309     0.041736
enh53112     1   40362700   40363700      2       1  150064       3.3374   0.00042288
enh53140     1   40775000   40776000      5       2  150064        2.202     0.013833
enh53159     1   40998200   40999200      3       2  150064       1.9022     0.028572
enh53168     1   41155400   41156400      3       2  150064       3.1215   0.00089971
enh53171     1   41169000   41170000      7       3  150064       1.8022     0.035758
enh53172     1   41170100   41171100      2       1  150064        2.747     0.003007
enh53173     1   41173200   41174200      4       2  150064       2.2328      0.01278
enh53174     1   41178600   41179600      3       2  150064       2.5619    0.0052053
enh53176     1   41182500   41183500      1       1  150064       3.0145     0.001287
enh53181     1   41205600   41206600      3       1  150064       2.9448    0.0016158
enh53185     1   41220400   41221400      3       1  150064       2.2407     0.012522
enh53188     1   41230200   41231200      6       2  150064       1.7831     0.037289
enh53195     1   41271300   41272300      7       2  150064       1.7672       0.0386
enh53211     1   41432900   41433900      8       3  150064       1.9368     0.026387
enh53212     1   41447600   41448600      1       1  150064       1.7839      0.03722
enh53213     1   41452500   41453500      2       1  150064       3.6418   0.00013538
enh53214     1   41468800   41469800      5       2  150064        2.221     0.013176
enh53219     1   41574700   41575700      3       2  150064       2.5747     0.005017
enh53220     1   41617500   41618500      2       1  150064         2.58    0.0049407
enh53237     1   41836300   41837300      2       1  150064       4.1668   1.5445e-05
enh53238     1   41845100   41846100      4       2  150064       4.2818   9.2696e-06
enh53239     1   41853100   41854100      2       1  150064       1.9565     0.025206
enh53241     1   41859700   41860700      1       1  150064       2.1128      0.01731
enh53247     1   41888700   41889700      3       1  150064       2.1375      0.01628
enh53248     1   41892700   41893700      6       3  150064         1.81     0.035147
enh53250     1   41898800   41899800      2       1  150064        2.695    0.0035195
enh53251     1   41901100   41902100      5       3  150064       1.8623     0.031282
enh53258     1   41950800   41951800      4       2  150064       3.2566   0.00056377
enh53259     1   41953500   41954500      3       2  150064       2.6766    0.0037191
enh53261     1   41959200   41960200      4       2  150064       2.1957     0.014057
enh53269     1   42024000   42025000      3       2  150064       1.7405     0.040889
enh53303     1   42317200   42318200      2       1  150064       1.8417     0.032759
enh53385     1   43415500   43416500      6       2  150064       2.5459    0.0054494
enh53389     1   43427400   43428400      4       2  150064       2.6331    0.0042308
enh53391     1   43432500   43433500      7       3  150064       2.1356     0.016354
enh53418     1   43739700   43740700      4       2  150064       1.8094     0.035197
enh53421     1   43765600   43766600      1       1  150064       3.1944    0.0007005
enh53424     1   43811000   43812000      1       1  150064       3.4765     0.000254
enh53425     1   43815800   43816800      1       1  150064       3.5706    0.0001781
enh53427     1   43827000   43828000      1       1  150064       2.7397     0.003075
enh53428     1   43831100   43832100      3       2  150064       1.9251     0.027108
enh53432     1   43856500   43857500      3       1  150064       3.6146   0.00015038
enh53433     1   43870800   43871800      3       1  150064       3.3585   0.00039177
enh53434     1   43901200   43902200      2       1  150064       3.4636   0.00026649
enh53437     1   43917700   43918700      2       1  150064       2.3167     0.010261
enh53438     1   43920400   43921400      4       2  150064       4.1611   1.5834e-05
enh53440     1   43938000   43939000      1       1  150064       3.0047     0.001329
enh53441     1   43941000   43942000      3       1  150064       3.6843   0.00011465
enh53442     1   43941600   43942600      1       1  150064       3.0679     0.001078
enh53445     1   43998600   43999600      3       2  150064       2.5678    0.0051167
enh53446     1   44002100   44003100      1       1  150064       2.9111     0.001801
enh53448     1   44013500   44014500      3       2  150064       2.9683    0.0014972
enh53449     1   44018100   44019100      1       1  150064       3.1374    0.0008524
enh53450     1   44023500   44024500      2       1  150064       2.9211    0.0017437
enh53452     1   44031600   44032600      3       2  150064       3.2668   0.00054392
enh53453     1   44047600   44048600      5       2  150064       2.8226    0.0023819
enh53454     1   44052400   44053400      5       1  150064        1.911     0.028002
enh53455     1   44114200   44115200      5       2  150064       4.0012   3.1507e-05
enh53456     1   44153300   44154300      1       1  150064       3.5052    0.0002281
enh53461     1   44181900   44182900      2       1  150064       3.3199   0.00045018
enh53462     1   44184500   44185500      4       2  150064       2.3228     0.010095
enh53463     1   44185600   44186600      3       2  150064       4.6482    1.674e-06
enh53464     1   44228700   44229700      1       1  150064       3.2448    0.0005877
enh53465     1   44231600   44232600      1       1  150064       3.3254    0.0004415
enh53466     1   44241800   44242800      2       1  150064       2.4065    0.0080536
enh53467     1   44249000   44250000      4       2  150064       3.6857   0.00011403
enh53471     1   44301000   44302000      1       1  150064       2.9436     0.001622
enh53473     1   44318900   44319900      3       1  150064       3.9946   3.2404e-05
enh53475     1   44327100   44328100      4       2  150064       3.4675   0.00026265
enh53477     1   44333700   44334700      2       1  150064       2.8449    0.0022214
enh53478     1   44336000   44337000      2       1  150064       2.9769     0.001456
enh53479     1   44345800   44346800      1       1  150064       3.8293    6.425e-05
enh53480     1   44350400   44351400      3       2  150064       3.2264   0.00062671
enh53483     1   44395100   44396100      5       2  150064       2.6819    0.0036599
enh53484     1   44400100   44401100      2       1  150064       2.2372     0.012635
enh53485     1   44402200   44403200      4       2  150064        2.011      0.02216
enh53486     1   44410800   44411800      2       1  150064       2.5119    0.0060045
enh53487     1   44414900   44415900      3       1  150064       1.7921     0.036556
enh53488     1   44417000   44418000      1       1  150064       3.1562    0.0007992
enh53491     1   44442700   44443700      5       2  150064       2.5588    0.0052521
enh53492     1   44456000   44457000      1       1  150064       2.0898      0.01832
enh53497     1   44479600   44480600      2       1  150064       3.2733   0.00053156
enh53506     1   44554700   44555700      3       2  150064       2.0944     0.018113
enh53507     1   44677800   44678800      1       1  150064       2.7892     0.002642
enh53508     1   44679900   44680900      1       1  150064       2.3252      0.01003
enh53634     1   46384800   46385800      1       1  150064       2.0981      0.01795
enh53671     1   46764600   46765600      1       1  150064       2.5042     0.006137
enh53703     1   47640500   47641500      4       2  150064       1.8457     0.032464
enh53730     1   48247600   48248600      4       2  150064       1.6702     0.047441
enh53738     1   48292700   48293700      2       1  150064       2.4042    0.0081033
enh53741     1   48303600   48304600      2       1  150064       1.7708     0.038297
enh53742     1   48307900   48308900      5       3  150064       1.7399     0.040941
enh53744     1   48337200   48338200      5       3  150064       2.6703    0.0037895
enh53746     1   48347300   48348300      2       1  150064       1.9375      0.02634
enh53751     1   48399300   48400300      5       2  150064       1.7211     0.042617
enh53785     1   49240600   49241600      5       3  150064       1.6972     0.044829
enh53791     1   50641000   50642000      2       1  150064       2.2838     0.011192
enh53792     1   50641600   50642600      2       1  150064       2.2838     0.011192
enh53822     1   51761600   51762600      4       2  150064       1.7318     0.041651
enh53961     1   53589100   53590100      5       2  150064       1.6525     0.049221
enh53968     1   53641600   53642600      4       2  150064       1.9399     0.026196
enh53969     1   53648200   53649200      2       1  150064       2.0932     0.018164
enh53971     1   53661000   53662000      1       1  150064       2.0792       0.0188
enh53972     1   53664600   53665600      2       1  150064       3.0935   0.00098902
enh53973     1   53684300   53685300      2       1  150064       2.1388     0.016228
enh53975     1   53702200   53703200      4       2  150064       2.5829    0.0048987
enh53978     1   53751700   53752700      2       1  150064       1.8168     0.034627
enh53980     1   53760000   53761000      3       2  150064        3.057    0.0011178
enh53983     1   53771800   53772800      4       2  150064       2.1252     0.016783
enh53989     1   53841100   53842100      5       3  150064       1.8331     0.033397
enh53990     1   53858900   53859900      3       1  150064       2.3284    0.0099444
enh53997     1   53907100   53908100      3       2  150064       1.9357     0.026455
enh54028     1   54422800   54423800      3       1  150064       1.7584     0.039338
enh54029     1   54447400   54448400      1       1  150064       2.3782     0.008699
enh54030     1   54448200   54449200      2       1  150064       2.3025     0.010653
enh54044     1   54685400   54686400      4       2  150064       2.1891     0.014296
enh54045     1   54687600   54688600      3       2  150064        2.643     0.004109
enh54046     1   54688400   54689400      4       2  150064        2.968    0.0014986
enh54048     1   54694600   54695600      2       1  150064       2.0398     0.020687
enh54080     1   54804100   54805100      2       1  150064       1.7415     0.040798
enh54085     1   54815800   54816800      1       1  150064       1.7965      0.03621
enh54086     1   54819200   54820200      3       2  150064       1.8771     0.030252
enh54088     1   54825400   54826400      3       1  150064       1.7609     0.039126
enh54093     1   54838300   54839300      2       1  150064       2.0517     0.020098
enh54095     1   54846100   54847100      4       1  150064        2.067     0.019368
enh54096     1   54846900   54847900      2       1  150064       2.0968     0.018008
enh54097     1   54849900   54850900      2       1  150064       1.8796     0.030079
enh54138     1   55322900   55323900      3       2  150064       1.7845     0.037169
enh54139     1   55326800   55327800      6       2  150064        2.004     0.022534
enh54188     1   56046400   56047400      4       2  150064       1.6724     0.047227
enh54199     1   56160900   56161900      9       2  150064       2.0841     0.018574
enh54201     1   56184500   56185500      2       1  150064       1.7767      0.03781
enh54203     1   56207200   56208200      1       1  150064       1.7343      0.04143
enh54283     1   57176100   57177100      1       1  150064       1.7957      0.03627
enh54303     1   57596900   57597900      2       1  150064       2.1165     0.017151
enh54333     1   58932200   58933200      1       1  150064       1.7907      0.03667
enh54346     1   59183800   59184800      1       1  150064       1.8184       0.0345
enh54409     1   59617600   59618600      3       2  150064       2.1496     0.015795
enh54410     1   59622000   59623000      8       1  150064       1.6942     0.045117
enh54412     1   59644800   59645800      3       2  150064       1.9821     0.023734
enh54465     1   60204000   60205000      4       2  150064       2.1759     0.014782
enh54469     1   60218000   60219000      3       2  150064       2.4523     0.007098
enh54471     1   60224100   60225100      2       1  150064       2.2913     0.010974
enh54482     1   60534600   60535600      2       1  150064       1.8902     0.029362
enh54486     1   61039400   61040400      1       1  150064       3.0103     0.001305
enh54487     1   61087500   61088500      6       3  150064       3.1695   0.00076338
enh54489     1   61228400   61229400      3       1  150064       2.8008    0.0025488
enh54495     1   61335800   61336800      2       1  150064       1.7927      0.03651
enh54502     1   61377300   61378300      4       2  150064        1.968     0.024537
enh54507     1   61449400   61450400      2       1  150064        1.737     0.041192
enh54508     1   61455300   61456300      2       1  150064       1.8711     0.030669
enh54545     1   61696000   61697000      3       1  150064       1.8764     0.030301
enh54549     1   61709600   61710600      2       1  150064       2.0865     0.018466
enh54571     1   61809100   61810100      2       1  150064       1.7714     0.038245
enh54577     1   61857800   61858800      5       2  150064       2.0269     0.021336
enh54579     1   61869400   61870400      1       1  150064       2.1912      0.01422
enh54586     1   61947400   61948400      1       1  150064       2.9975     0.001361
enh54601     1   62352900   62353900      5       2  150064       1.7076      0.04386
enh54610     1   62506300   62507300      5       1  150064       1.8997     0.028739
enh54632     1   62850800   62851800      1       1  150064       1.9689      0.02448
enh54644     1   63216400   63217400      2       1  150064       2.1677      0.01509
enh54771     1   64579500   64580500      2       1  150064        1.829       0.0337
enh54797     1   64954600   64955600      2       1  150064       1.6481     0.049669
enh54801     1   64974000   64975000      5       3  150064       1.9194     0.027469
enh54811     1   65016600   65017600      2       1  150064       1.8602     0.031425
enh54813     1   65032400   65033400      8       3  150064       1.6876     0.045741
enh54814     1   65033500   65034500      4       2  150064       1.7672     0.038596
enh54839     1   65360200   65361200      3       1  150064       1.8943     0.029093
enh54847     1   65382500   65383500      4       2  150064        3.012    0.0012975
enh54850     1   65391200   65392200      1       1  150064       2.8801     0.001988
enh54852     1   65398200   65399200      3       1  150064       2.3488    0.0094178
enh54853     1   65399900   65400900      3       2  150064       2.5661    0.0051429
enh54855     1   65402400   65403400      3       2  150064       3.1377   0.00085137
enh54857     1   65421500   65422500      2       1  150064       2.4354    0.0074375
enh54859     1   65427700   65428700      5       2  150064       2.9459    0.0016099
enh54864     1   65525400   65526400      2       1  150064       2.2948     0.010872
enh54867     1   65579800   65580800      3       1  150064        2.237     0.012642
enh54868     1   65607000   65608000      2       1  150064       2.1261     0.016749
enh54875     1   65639900   65640900      5       1  150064       1.8082     0.035289
enh54877     1   65644000   65645000      1       1  150064       2.0028       0.0226
enh54878     1   65646100   65647100      2       1  150064       2.1178     0.017095
enh54879     1   65648800   65649800      2       1  150064       2.1562     0.015534
enh54880     1   65649900   65650900      2       1  150064       1.9398     0.026202
enh54903     1   65932900   65933900      8       3  150064       1.8564     0.031702
enh54908     1   66153100   66154100      4       2  150064       2.8438    0.0022287
enh54910     1   66277700   66278700      1       1  150064       1.6821      0.04627
enh54911     1   66286600   66287600      3       2  150064       1.8731     0.030529
enh54913     1   66414800   66415800      4       2  150064        3.095   0.00098423
enh54914     1   66428400   66429400      6       2  150064       1.8593     0.031494
enh54915     1   66444500   66445500      1       1  150064       1.7883      0.03686
enh54918     1   66673300   66674300      3       2  150064       1.8624     0.031277
enh54926     1   66731500   66732500      2       1  150064       2.3938    0.0083366
enh54927     1   66735500   66736500      7       3  150064       2.9768    0.0014563
enh54932     1   66765800   66766800      8       2  150064       2.1848     0.014452
enh54950     1   66878300   66879300      2       1  150064       1.9418     0.026081
enh54952     1   66910800   66911800      2       1  150064       2.2364     0.012664
enh55003     1   67855600   67856600      2       1  150064       1.8218      0.03424
enh55004     1   67859100   67860100      2       1  150064       2.2355     0.012693
enh55012     1   67928700   67929700      1       1  150064       2.0024      0.02262
enh55025     1   68078200   68079200      2       1  150064       1.6808     0.046401
enh55026     1   68084000   68085000      2       1  150064       1.8068     0.035393
enh55035     1   68154800   68155800      5       2  150064       2.4228    0.0077013
enh55036     1   68166200   68167200      4       2  150064       1.9657     0.024668
enh55039     1   68174700   68175700      2       1  150064       1.8513     0.032063
enh55045     1   68188600   68189600      1       1  150064       1.9403      0.02617
enh55066     1   68258100   68259100      4       2  150064       3.2494   0.00057822
enh55067     1   68260900   68261900      1       1  150064       3.6502     0.000131
enh55068     1   68264500   68265500      4       2  150064       3.5649   0.00018198
enh55069     1   68268200   68269200      7       3  150064        2.067     0.019366
enh55070     1   68269600   68270600      2       1  150064       2.3567      0.00922
enh55074     1   68282600   68283600      5       3  150064       2.9246    0.0017247
enh55075     1   68288800   68289800      3       2  150064       2.1793     0.014654
enh55076     1   68295700   68296700      4       2  150064       3.5136     0.000221
enh55077     1   68305100   68306100      2       1  150064       2.2469     0.012322
enh55078     1   68316000   68317000      5       2  150064       2.6032    0.0046185
enh55080     1   68354700   68355700      4       2  150064       2.0839     0.018586
enh55084     1   68417600   68418600      1       1  150064       2.5187      0.00589
enh55108     1   68674000   68675000      2       1  150064       1.6656     0.047892
enh55130     1   68958000   68959000      5       3  150064       1.8878     0.029527
enh55165     1   71399800   71400800      1       1  150064       1.7428      0.04068
enh55173     1   72122900   72123900      5       2  150064       4.0161   2.9588e-05
enh55179     1   72981800   72982800      1       1  150064       1.6566       0.0488
enh55181     1   73072400   73073400      1       1  150064       3.0704     0.001069
enh55184     1   73498600   73499600      2       1  150064       3.9647   3.6749e-05
enh55185     1   73531300   73532300      3       1  150064       2.8903    0.0019244
enh55186     1   74058900   74059900      3       1  150064       2.6569    0.0039432
enh55202     1   74880900   74881900      1       1  150064       1.7297      0.04184
enh55219     1   75540300   75541300      2       1  150064       2.6036    0.0046126
enh55223     1   76193100   76194100      5       3  150064       1.6523     0.049241
enh55239     1   76619400   76620400      2       1  150064       1.6795     0.046531
enh55249     1   76744700   76745700      1       1  150064       1.7041      0.04418
enh55255     1   76976600   76977600      4       2  150064       1.6841     0.046078
enh55261     1   77484200   77485200      5       1  150064       2.2122     0.013477
enh55272     1   78011200   78012200      3       2  150064       1.9604     0.024975
enh55279     1   78134500   78135500      3       2  150064       2.3802     0.008651
enh55294     1   78358300   78359300      3       2  150064       1.6859     0.045903
enh55304     1   78514700   78515700      8       4  150064       1.7791     0.037612
enh55310     1   78561300   78562300      2       1  150064       1.7587     0.039313
enh55346     1   81773000   81774000      8       3  150064        2.388    0.0084705
enh55347     1   81775900   81776900      2       1  150064       1.8383      0.03301
enh55378     1   82125600   82126600      5       2  150064        1.654     0.049062
enh55381     1   82135900   82136900      3       2  150064       2.0532     0.020027
enh55382     1   82144300   82145300      1       1  150064        2.316      0.01028
enh55383     1   82146600   82147600      4       2  150064       1.8182     0.034516
enh55385     1   82164800   82165800      4       2  150064       1.8271      0.03384
enh55386     1   82169000   82170000      4       2  150064       1.9234     0.027213
enh55387     1   82171800   82172800      4       2  150064       3.8562   5.7571e-05
enh55433     1   84039700   84040700      4       2  150064       1.6528     0.049183
enh55440     1   84229700   84230700      4       1  150064       2.5068    0.0060908
enh55442     1   84268000   84269000      3       2  150064       3.6801   0.00011655
enh55443     1   84280900   84281900      3       1  150064       2.2669     0.011699
enh55450     1   84639500   84640500      1       1  150064        1.923      0.02724
enh55465     1   84966800   84967800      2       1  150064       1.9051     0.028385
enh55482     1   85218800   85219800      4       1  150064        1.818     0.034532
enh55492     1   85319300   85320300      4       1  150064       2.4091    0.0079965
enh55495     1   85348600   85349600      3       2  150064       1.9429     0.026014
enh55516     1   85694500   85695500      2       1  150064          2.3     0.010723
enh55530     1   85785700   85786700      3       1  150064       2.0561     0.019889
enh55539     1   85828700   85829700      2       1  150064       1.9954     0.023002
enh55541     1   85845100   85846100      5       2  150064       2.2581     0.011969
enh55542     1   85864300   85865300      3       2  150064        2.371     0.008871
enh55543     1   85870300   85871300      2       1  150064       2.0588     0.019755
enh55544     1   85872700   85873700      1       1  150064       2.0853      0.01852
enh55546     1   85892800   85893800      2       1  150064       2.0435     0.020503
enh55550     1   85906000   85907000      3       1  150064       1.7187     0.042831
enh55552     1   85918800   85919800      4       2  150064       1.7584     0.039343
enh55553     1   85924700   85925700      5       2  150064       1.8171     0.034598
enh55554     1   85926000   85927000      5       2  150064       2.5868    0.0048438
enh55568     1   86044000   86045000      2       1  150064       2.2819     0.011249
enh55582     1   86533700   86534700      2       1  150064       1.6626     0.048198
enh55648     1   87740200   87741200      3       2  150064       2.0734     0.019065
enh55660     1   87929300   87930300      4       2  150064       2.0591     0.019742
enh55662     1   87978300   87979300      3       1  150064       1.9176     0.027579
enh55664     1   88065300   88066300      2       1  150064       2.9528    0.0015745
enh55667     1   88148900   88149900      5       3  150064       2.0029     0.022593
enh55711     1   89776600   89777600      3       2  150064       2.6202    0.0043942
enh55731     1   90125900   90126900      4       2  150064       1.8467     0.032393
enh55732     1   90158000   90159000      2       1  150064       1.6794     0.046541
enh55733     1   90163200   90164200      1       1  150064       1.7523      0.03986
enh55735     1   90184800   90185800      1       1  150064       1.6991      0.04465
enh55742     1   90273500   90274500      1       1  150064       2.1419       0.0161
enh55747     1   90307500   90308500      3       2  150064       2.4101    0.0079752
enh55769     1   90445800   90446800      4       2  150064       1.8077     0.035326
enh55778     1   91389300   91390300      3       1  150064       2.3581    0.0091846
enh55779     1   91439600   91440600      1       1  150064       2.1706      0.01498
enh55783     1   91482500   91483500      4       2  150064       2.8199    0.0024016
enh55785     1   91488100   91489100      3       1  150064       2.4412    0.0073191
enh55795     1   91965000   91966000      5       2  150064       2.0894     0.018336
enh55842     1   92236000   92237000      4       1  150064       1.6742     0.047045
enh55845     1   92248200   92249200      6       1  150064       2.1202     0.016993
enh55885     1   92765500   92766500      4       2  150064       2.8423    0.0022392
enh55889     1   93222200   93223200      2       1  150064       1.7861     0.037044
enh55900     1   93394800   93395800      1       1  150064       1.6959      0.04495
enh55901     1   93399800   93400800      2       1  150064       2.8424    0.0022386
enh55902     1   93405300   93406300      1       1  150064       1.7733      0.03809
enh55905     1   93415800   93416800      3       1  150064       1.8399     0.032888
enh55907     1   93418000   93419000      1       1  150064       2.1765      0.01476
enh55908     1   93421800   93422800      1       1  150064       2.1151      0.01721
enh55911     1   93437900   93438900      1       1  150064       1.6825      0.04624
enh55912     1   93438700   93439700      1       1  150064       1.6668      0.04778
enh55913     1   93459000   93460000      1       1  150064       2.0825      0.01865
enh56005     1   94528800   94529800      1       1  150064       1.7507         0.04
enh56045     1   94993100   94994100      1       1  150064       2.1873      0.01436
enh56086     1   95330000   95331000      5       3  150064       2.7381      0.00309
enh56088     1   95349300   95350300      3       2  150064       2.2582     0.011965
enh56089     1   95363800   95364800      1       1  150064       2.3685     0.008929
enh56095     1   95386900   95387900      4       2  150064       1.8103     0.035123
enh56098     1   95401300   95402300      2       1  150064       1.8626     0.031258
enh56100     1   95412400   95413400      4       2  150064       1.7282     0.041977
enh56109     1   95455100   95456100      1       1  150064       1.9067      0.02828
enh56110     1   95459800   95460800      2       1  150064       1.8498     0.032171
enh56111     1   95467900   95468900      1       1  150064       1.9788      0.02392
enh56115     1   95500500   95501500      2       1  150064       1.9152     0.027736
enh56116     1   95507800   95508800      3       1  150064       1.6504     0.049428
enh56119     1   95551500   95552500      4       2  150064       2.4302     0.007545
enh56120     1   95581600   95582600      4       2  150064       4.1881   1.4067e-05
enh56121     1   95644700   95645700      2       1  150064       1.7002     0.044545
enh56128     1   95773900   95774900      5       2  150064       2.7526    0.0029562
enh56131     1   95825000   95826000      5       3  150064       3.3374   0.00042279
enh56137     1   96699600   96700600      4       2  150064       3.4521   0.00027816
enh56141     1   96881600   96882600      3       2  150064       2.7545    0.0029395
enh56143     1   96947600   96948600      3       2  150064       2.0392     0.020717
enh56144     1   96953200   96954200      1       1  150064       2.9066     0.001827
enh56152     1   97063600   97064600      1       1  150064       2.7308     0.003159
enh56154     1   97185900   97186900      2       1  150064       1.7221     0.042524
enh56155     1   97189300   97190300      3       1  150064       3.8876   5.0622e-05
enh56156     1   97192600   97193600      2       1  150064        2.451    0.0071231
enh56157     1   97196000   97197000      4       2  150064        3.075    0.0010527
enh56158     1   97212200   97213200      2       1  150064       1.8213      0.03428
enh56159     1   97212800   97213800      2       1  150064       2.1013     0.017805
enh56160     1   97214700   97215700      1       1  150064       2.5966     0.004707
enh56170     1   97799500   97800500      2       1  150064       4.1884   1.4045e-05
enh56171     1   97800000   97801000      3       2  150064       3.2956   0.00049101
enh56172     1   97922800   97923800      2       1  150064       2.2529     0.012134
enh56173     1   98096000   98097000      1       1  150064       2.5085     0.006062
enh56174     1   98097300   98098300      1       1  150064       3.1292    0.0008763
enh56175     1   98224100   98225100      1       1  150064       2.9854     0.001416
enh56177     1   98369300   98370300      2       1  150064       5.3934   3.4576e-08
enh56179     1   98382800   98383800      2       1  150064       5.6442   8.2998e-09
enh56181     1   98496200   98497200      1       1  150064       8.3189    4.441e-17
enh56182     1   98569200   98570200      1       1  150064        3.596    0.0001616
enh56189     1   98853400   98854400      3       2  150064        1.968     0.024534
enh56190     1   98870500   98871500      4       2  150064       2.8026    0.0025348
enh56193     1   99158200   99159200      2       1  150064       1.6549     0.048973
enh56197     1   99744700   99745700      4       2  150064       1.7442     0.040563
enh56207     1  100101400  100102400      5       3  150064       2.4815    0.0065412
enh56216     1  100146900  100147900      3       2  150064       1.9573     0.025156
enh56274     1  101260400  101261400      5       1  150064       1.6481      0.04967
enh56276     1  101331400  101332400      2       1  150064       3.2501   0.00057676
enh56303     1  101655600  101656600      9       3  150064       1.9609     0.024943
enh56305     1  101669300  101670300      4       1  150064       1.6696     0.047503
enh56340     1  107466800  107467800      1       1  150064       2.0703      0.01921
enh56364     1  108508200  108509200      5       3  150064       2.2686     0.011647
enh56374     1  108660500  108661500      6       3  150064       1.9794     0.023886
enh56375     1  108740100  108741100      6       2  150064       2.6406    0.0041376
enh56468     1  110078000  110079000      2       1  150064         1.88     0.030057
enh56469     1  110088500  110089500      3       2  150064       1.7333     0.041525
enh56485     1  110178600  110179600      4       2  150064        2.074     0.019042
enh56487     1  110186100  110187100      2       1  150064       2.0658     0.019423
enh56512     1  110438200  110439200      5       2  150064       1.9161     0.027674
enh56530     1  110545600  110546600      1       1  150064        1.927      0.02699
enh56533     1  110576000  110577000      1       1  150064       2.1318      0.01651
enh56537     1  110599200  110600200      1       1  150064       2.2328      0.01278
enh56552     1  110851800  110852800      2       1  150064       2.2333     0.012764
enh56556     1  110887100  110888100      2       1  150064       1.9302      0.02679
enh56558     1  110892700  110893700      2       1  150064       2.1775     0.014723
enh56560     1  110922400  110923400      4       2  150064       1.8111     0.035066
enh56562     1  110925600  110926600      4       2  150064         2.06     0.019699
enh56569     1  111005700  111006700      1       1  150064       2.4417      0.00731
enh56571     1  111009300  111010300      3       2  150064       2.0603     0.019684
enh56572     1  111019400  111020400      2       1  150064        2.358    0.0091872
enh56603     1  111994100  111995100      2       1  150064       2.2203     0.013199
enh56622     1  112134200  112135200      3       2  150064       2.8477     0.002202
enh56624     1  112140000  112141000      2       1  150064       1.7785     0.037657
enh56626     1  112147500  112148500      5       2  150064       2.2784     0.011351
enh56628     1  112164400  112165400      7       4  150064       2.0755     0.018972
enh56630     1  112170900  112171900      5       3  150064       1.8394     0.032931
enh56634     1  112202800  112203800      5       3  150064        2.294     0.010897
enh56655     1  112423200  112424200      6       4  150064       2.6055     0.004587
enh56658     1  112461900  112462900      3       1  150064       1.7087     0.043753
enh56659     1  112463300  112464300      4       2  150064          2.7    0.0034674
enh56661     1  112490500  112491500      3       1  150064        1.925     0.027116
enh56662     1  112498400  112499400      1       1  150064       2.0179       0.0218
enh56665     1  112583600  112584600      3       2  150064       2.2482     0.012282
enh56667     1  112606800  112607800      7       2  150064       2.0935     0.018152
enh56678     1  112936500  112937500      4       1  150064       1.8506     0.032113
enh56679     1  112940500  112941500      4       1  150064       2.2752     0.011447
enh56680     1  112944000  112945000      2       1  150064       2.2625     0.011834
enh56681     1  112945800  112946800      1       1  150064       2.4292     0.007567
enh56683     1  112987100  112988100      3       1  150064       2.1693     0.015032
enh56689     1  113086600  113087600      4       1  150064       3.1044   0.00095343
enh56690     1  113159400  113160400      3       2  150064       3.7995   7.2484e-05
enh56691     1  113163700  113164700      1       1  150064       3.1803    0.0007357
enh56695     1  113179200  113180200      1       1  150064       3.2955    0.0004912
enh56696     1  113214900  113215900      3       1  150064        3.867   5.5095e-05
enh56697     1  113218600  113219600      2       1  150064       2.7755    0.0027562
enh56698     1  113230400  113231400      3       2  150064       3.3679   0.00037869
enh56699     1  113241000  113242000      2       1  150064       3.6358   0.00013855
enh56713     1  113368800  113369800      1       1  150064       1.7095      0.04368
enh56736     1  113569400  113570400      2       1  150064       1.9782     0.023953
enh56753     1  113752000  113753000      1       1  150064       2.0814       0.0187
enh56758     1  113863300  113864300      2       1  150064         1.69     0.045515
enh56808     1  114853000  114854000      2       1  150064       2.0404     0.020656
enh56809     1  114853600  114854600      4       2  150064       2.1796     0.014643
enh56815     1  114973300  114974300      4       2  150064       2.1997     0.013915
enh56819     1  115047500  115048500      5       3  150064       1.8665     0.030983
enh56820     1  115049900  115050900      1       1  150064       2.5298     0.005706
enh56828     1  115257500  115258500      2       1  150064       1.7788     0.037633
enh56829     1  115259500  115260500      2       1  150064       1.9462     0.025816
enh56830     1  115266300  115267300      1       1  150064       2.3715     0.008859
enh56831     1  115294900  115295900      3       2  150064       2.2466     0.012332
enh56833     1  115321300  115322300      1       1  150064       1.8218      0.03424
enh56836     1  115605400  115606400      4       2  150064       2.4618    0.0069116
enh56837     1  115607100  115608100      4       2  150064       2.8084    0.0024896
enh56838     1  115609400  115610400      2       1  150064       2.9181    0.0017608
enh56839     1  115611700  115612700      3       2  150064       1.9498     0.025599
enh56841     1  115620000  115621000      3       2  150064        2.135     0.016381
enh56842     1  115627600  115628600      3       2  150064         3.46   0.00027013
enh56844     1  115642300  115643300      6       2  150064       3.8735   5.3648e-05
enh56847     1  115657600  115658600      4       2  150064       2.2301      0.01287
enh56848     1  115677000  115678000      3       1  150064       3.7871     7.62e-05
enh56849     1  115681000  115682000      2       1  150064        1.717     0.042993
enh56851     1  115684700  115685700      3       2  150064       1.9532     0.025398
enh56853     1  115711300  115712300      2       1  150064       2.1667     0.015129
enh56854     1  115721800  115722800     12       4  150064       3.2508   0.00057533
enh56855     1  115726000  115727000      5       2  150064       3.0163    0.0012795
enh56857     1  115732800  115733800      5       2  150064       2.1064     0.017586
enh56859     1  115762400  115763400      6       3  150064       3.1293   0.00087613
enh56860     1  115794200  115795200      3       1  150064        2.657    0.0039421
enh56863     1  115844700  115845700      8       4  150064       1.7046     0.044135
enh56864     1  115856400  115857400      2       1  150064       2.8495    0.0021896
enh56867     1  115906400  115907400      5       2  150064       2.8832    0.0019684
enh56878     1  116188400  116189400      6       2  150064       1.8477     0.032325
enh56888     1  116247600  116248600      3       1  150064       2.4154    0.0078589
enh56889     1  116250900  116251900      8       2  150064       1.7993     0.035986
enh56931     1  116861300  116862300      5       2  150064       1.9533     0.025391
enh56933     1  116866900  116867900      4       1  150064       1.6622     0.048233
enh56941     1  116925800  116926800      1       1  150064        1.869      0.03081
enh56979     1  117189700  117190700      1       1  150064       1.7897      0.03675
enh56980     1  117195200  117196200      1       1  150064        2.002      0.02264
enh56987     1  117253900  117254900      6       2  150064       1.6534      0.04912
enh56988     1  117305700  117306700      3       2  150064       2.1517     0.015709
enh56989     1  117320500  117321500      3       1  150064       3.3991   0.00033806
enh56990     1  117362700  117363700      3       1  150064       3.3363   0.00042444
enh56991     1  117367900  117368900      3       1  150064       3.6779   0.00011757
enh56992     1  117375300  117376300      3       2  150064       2.9293    0.0016989
enh57010     1  117514500  117515500      3       2  150064       1.9822     0.023729
enh57023     1  117689300  117690300      7       1  150064        1.791     0.036649
enh57024     1  117714400  117715400      4       2  150064       2.8175    0.0024202
enh57036     1  117934100  117935100      1       1  150064        1.911        0.028
enh57066     1  118677200  118678200      1       1  150064       2.0744      0.01902
enh57094     1  119845600  119846600      3       1  150064       1.7023     0.044353
enh57277     1  145436000  145437000      1       1  150064       1.7244      0.04232
enh57298     1  145588000  145589000      3       1  150064       1.9471     0.025762
enh57309     1  145726900  145727900      1       1  150064        1.699      0.04466
enh57312     1  146638700  146639700      4       1  150064       2.0033     0.022571
enh57313     1  146645400  146646400      6       2  150064       2.0747     0.019009
enh57314     1  146649100  146650100      5       3  150064       1.7794     0.037588
enh57315     1  146695000  146696000      4       2  150064       2.9635    0.0015207
enh57316     1  146696000  146697000      2       1  150064       3.3803   0.00036204
enh57317     1  146697400  146698400      6       3  150064       2.6682    0.0038132
enh57318     1  146708800  146709800      2       1  150064       3.5005   0.00023223
enh57319     1  146713100  146714100      1       1  150064        2.513     0.005986
enh57324     1  146966600  146967600      2       1  150064       2.1904     0.014247
enh57326     1  146974400  146975400      2       1  150064       1.8602      0.03143
enh57328     1  146977200  146978200      3       1  150064       3.0802    0.0010345
enh57350     1  147220600  147221600      4       2  150064       2.4457    0.0072286
enh57361     1  147306300  147307300      4       2  150064       2.5168    0.0059206
enh57379     1  149887400  149888400      1       1  150064       1.7468      0.04034
enh57380     1  149889400  149890400      1       1  150064       1.7202       0.0427
enh57381     1  149897300  149898300      4       2  150064       1.7368     0.041216
enh57396     1  149984600  149985600      4       1  150064       1.8379     0.033036
enh57397     1  149992900  149993900      1       1  150064       2.0556      0.01991
enh57398     1  150022100  150023100      1       1  150064         5.25    7.606e-08
enh57399     1  150025600  150026600      4       1  150064       5.1551   1.2672e-07
enh57401     1  150037300  150038300      1       1  150064       5.5334     1.57e-08
enh57404     1  150065700  150066700      1       1  150064       5.9354    1.466e-09
enh57408     1  150128700  150129700      1       1  150064       5.5996    1.074e-08
enh57409     1  150131400  150132400      2       1  150064       5.0025     2.83e-07
enh57410     1  150133600  150134600      1       1  150064       5.8413    2.589e-09
enh57411     1  150136800  150137800      2       1  150064         4.73   1.1226e-06
enh57414     1  150159100  150160100      1       1  150064       5.4736    2.205e-08
enh57415     1  150163900  150164900      2       1  150064       4.9775   3.2212e-07
enh57416     1  150166500  150167500      3       1  150064       4.1871   1.4126e-05
enh57417     1  150185000  150186000      3       2  150064       4.6806   1.4303e-06
enh57418     1  150204900  150205900      2       1  150064       4.2775   9.4514e-06
enh57419     1  150209000  150210000      2       1  150064       1.9992     0.022793
enh57422     1  150241800  150242800      3       1  150064       4.9797   3.1842e-07
enh57424     1  150245500  150246500      2       1  150064       4.3458   6.9391e-06
enh57427     1  150274300  150275300      4       2  150064       4.4825   3.6882e-06
enh57428     1  150294800  150295800      5       2  150064       5.3544   4.2929e-08
enh57429     1  150339400  150340400      3       2  150064       4.0739   2.3115e-05
enh57432     1  150355900  150356900      2       1  150064       3.9827   3.4068e-05
enh57433     1  150359400  150360400      2       1  150064       4.2877   9.0281e-06
enh57434     1  150361800  150362800      3       2  150064       4.0914   2.1441e-05
enh57435     1  150377800  150378800      3       2  150064       1.8845     0.029749
enh57436     1  150381400  150382400      2       1  150064       3.9694   3.6027e-05
enh57437     1  150382400  150383400      3       1  150064       4.4272   4.7728e-06
enh57439     1  150442600  150443600      1       1  150064       1.6783      0.04664
enh57441     1  150449400  150450400      5       2  150064       2.8322    0.0023113
enh57443     1  150479900  150480900      5       2  150064       1.8588      0.03153
enh57445     1  150486700  150487700      2       1  150064       4.1525   1.6446e-05
enh57446     1  150488800  150489800      2       1  150064       4.4767   3.7907e-06
enh57447     1  150500000  150501000      3       1  150064       4.7878   8.4315e-07
enh57450     1  150507200  150508200      2       1  150064       4.9187   4.3563e-07
enh57451     1  150510400  150511400      5       2  150064       3.3805   0.00036178
enh57457     1  150536600  150537600      2       1  150064        2.174     0.014852
enh57459     1  150543200  150544200      2       1  150064       1.7826     0.037322
enh57460     1  150546100  150547100      5       2  150064       1.6844     0.046052
enh57467     1  150607800  150608800      2       1  150064       1.6892     0.045586
enh57480     1  150951000  150952000      3       1  150064       2.2704     0.011591
enh57485     1  150974900  150975900      2       1  150064        4.428   4.7557e-06
enh57490     1  151011100  151012100      4       2  150064       3.7046   0.00010587
enh57494     1  151035400  151036400      2       1  150064       2.0734     0.019068
enh57496     1  151041500  151042500      3       2  150064       3.2928   0.00049598
enh57500     1  151105900  151106900      2       1  150064       3.1412   0.00084138
enh57501     1  151115500  151116500      7       2  150064       2.8513    0.0021769
enh57503     1  151128500  151129500      1       1  150064       2.5476     0.005424
enh57506     1  151142300  151143300      3       2  150064       2.8424    0.0022388
enh57524     1  151373300  151374300      1       1  150064       3.3175    0.0004542
enh57526     1  151416400  151417400      2       1  150064       2.1019      0.01778
enh57527     1  151428700  151429700      3       1  150064       2.1143     0.017243
enh57529     1  151444800  151445800      1       1  150064       2.5897     0.004803
enh57633     1  153641400  153642400      3       2  150064         1.92     0.027429
enh57635     1  153670300  153671300      1       1  150064       2.0054      0.02246
enh57637     1  153702300  153703300      2       1  150064       1.9206     0.027394
enh57646     1  153761400  153762400      1       1  150064       2.5081     0.006069
enh57649     1  153776900  153777900      2       1  150064       3.3589   0.00039121
enh57650     1  153786100  153787100      2       1  150064       3.4628   0.00026732
enh57652     1  153797800  153798800      2       1  150064       1.7105     0.043588
enh57654     1  153852500  153853500      2       1  150064       3.3154   0.00045762
enh57658     1  153896400  153897400      2       1  150064        2.061     0.019652
enh57659     1  153901000  153902000      3       1  150064       2.0779      0.01886
enh57661     1  153919200  153920200      1       1  150064       2.1821      0.01455
enh57663     1  153931800  153932800      4       2  150064       1.9594     0.025031
enh57665     1  153938500  153939500      2       1  150064       2.9598    0.0015392
enh57666     1  153948100  153949100      2       1  150064       2.2278     0.012946
enh57670     1  153973800  153974800      1       1  150064       2.0022      0.02263
enh57675     1  154152700  154153700      1       1  150064       2.3617     0.009096
enh57676     1  154158800  154159800      2       1  150064       2.1452     0.015968
enh57685     1  154245800  154246800      1       1  150064       2.0864      0.01847
enh57690     1  154324200  154325200      4       2  150064       2.4754    0.0066543
enh57694     1  154395400  154396400      4       2  150064       2.1786      0.01468
enh57696     1  154414300  154415300      1       1  150064       1.7906      0.03668
enh57697     1  154418400  154419400      3       1  150064       2.5301     0.005701
enh57698     1  154420400  154421400      2       1  150064        2.419    0.0077814
enh57704     1  154457300  154458300      1       1  150064       1.6633      0.04813
enh57710     1  154525400  154526400      1       1  150064       2.0325      0.02105
enh57711     1  154526000  154527000      1       1  150064       1.8707      0.03069
enh57712     1  154528000  154529000      2       1  150064       2.1382     0.016251
enh57716     1  154571700  154572700      3       2  150064       1.7237     0.042382
enh57737     1  154781200  154782200      3       1  150064       1.8386     0.032984
enh57738     1  154782200  154783200      2       1  150064       2.0848     0.018543
enh57745     1  154828100  154829100      4       2  150064       2.0114     0.022141
enh57747     1  154833800  154834800      6       3  150064       3.2291   0.00062093
enh57748     1  154843000  154844000      1       1  150064       3.8504    5.896e-05
enh57750     1  154883900  154884900      1       1  150064       3.9787    3.464e-05
enh57752     1  154910500  154911500      3       1  150064       3.6817   0.00011585
enh57753     1  154914700  154915700      2       1  150064       3.8289   6.4357e-05
enh57767     1  154984000  154985000      1       1  150064       2.1154       0.0172
enh57768     1  154988800  154989800      2       1  150064       1.7026     0.044321
enh57769     1  154990700  154991700      1       1  150064       2.3559      0.00924
enh57774     1  155033500  155034500      2       1  150064       2.2043     0.013751
enh57776     1  155042000  155043000      1       1  150064       1.8595      0.03148
enh57784     1  155111100  155112100      2       1  150064       1.7452     0.040475
enh57795     1  155194600  155195600      3       1  150064       1.9033     0.028501
enh57800     1  155214900  155215900      1       1  150064       2.2046      0.01374
enh57801     1  155217500  155218500      4       1  150064       2.0731     0.019079
enh57803     1  155222800  155223800      1       1  150064       2.1998      0.01391
enh57805     1  155230100  155231100      1       1  150064       2.0678      0.01933
enh57809     1  155241200  155242200      2       1  150064       2.0835     0.018604
enh57811     1  155248400  155249400      1       1  150064       2.4281      0.00759
enh57812     1  155277200  155278200      2       1  150064       2.5297     0.005708
enh57813     1  155279900  155280900      1       1  150064       2.7019     0.003447
enh57814     1  155289500  155290500      2       1  150064       1.8741      0.03046
enh57817     1  155406600  155407600      1       1  150064       2.4464     0.007215
enh57819     1  155426800  155427800      2       1  150064       2.6688    0.0038063
enh57820     1  155433500  155434500      1       1  150064        2.346     0.009487
enh57825     1  155505700  155506700      1       1  150064        2.431     0.007528
enh57829     1  155539900  155540900      1       1  150064       2.7528     0.002954
enh57831     1  155605700  155606700      1       1  150064       2.7108     0.003356
enh57832     1  155614700  155615700      1       1  150064       2.5991     0.004673
enh57833     1  155617700  155618700      2       1  150064       2.5713    0.0050652
enh57837     1  155656600  155657600      1       1  150064       3.3819    0.0003599
enh57843     1  155827100  155828100      1       1  150064       2.1047      0.01766
enh57847     1  155862800  155863800      1       1  150064       3.1041    0.0009543
enh57848     1  155879200  155880200      3       1  150064       2.5211    0.0058489
enh57850     1  155899900  155900900      1       1  150064       2.1215      0.01694
enh57852     1  155908400  155909400      4       2  150064       3.3094   0.00046742
enh57854     1  155914400  155915400      2       1  150064        1.843     0.032664
enh57856     1  155929200  155930200      6       2  150064       2.5731     0.005039
enh57857     1  155930700  155931700      2       1  150064       2.8968    0.0018848
enh57861     1  155935100  155936100      1       1  150064       2.1464      0.01592
enh57862     1  155940900  155941900      2       1  150064       2.3704    0.0088844
enh57864     1  155943300  155944300      1       1  150064        2.173      0.01489
enh57866     1  155958200  155959200      1       1  150064       2.4907     0.006375
enh57867     1  155959100  155960100      1       1  150064       2.1154       0.0172
enh57868     1  155960500  155961500      1       1  150064       2.0103       0.0222
enh57871     1  155973100  155974100      1       1  150064        3.317     0.000455
enh57872     1  155974600  155975600      2       1  150064       2.5033    0.0061523
enh57881     1  156039700  156040700      1       1  150064       2.1843      0.01447
enh57882     1  156042300  156043300      2       1  150064       2.8046    0.0025187
enh57884     1  156047700  156048700      1       1  150064       2.3286      0.00994
enh57886     1  156054600  156055600      4       2  150064       1.6774     0.046728
enh57888     1  156059700  156060700      3       1  150064       1.9285     0.026897
enh57891     1  156071200  156072200      2       1  150064       1.6755     0.046921
enh57896     1  156088500  156089500      2       1  150064       1.6726     0.047208
enh57899     1  156100200  156101200      5       1  150064       1.6464     0.049836
enh57902     1  156116700  156117700      2       1  150064       2.0195     0.021717
enh57959     1  156711300  156712300      4       2  150064       2.4346    0.0074544
enh57969     1  156770800  156771800      2       1  150064       1.8357     0.033201
enh58001     1  157961900  157962900      1       1  150064        1.748      0.04023
enh58004     1  157970400  157971400      1       1  150064       1.7657      0.03872
enh58020     1  158035000  158036000      1       1  150064       1.7685      0.03849
enh58063     1  159890800  159891800      2       1  150064        1.986     0.023515
enh58070     1  159965800  159966800      1       1  150064       2.1487      0.01583
enh58078     1  160069700  160070700      1       1  150064       2.4918     0.006355
enh58081     1  160084900  160085900      1       1  150064       2.0006      0.02272
enh58089     1  160160000  160161000      2       1  150064       1.7672     0.038596
enh58091     1  160163200  160164200      4       2  150064       2.5539    0.0053259
enh58092     1  160163800  160164800      1       1  150064       2.5651     0.005158
enh58093     1  160173800  160174800      1       1  150064       3.0586     0.001112
enh58094     1  160177300  160178300      1       1  150064       2.3579     0.009189
enh58098     1  160196100  160197100      3       2  150064       2.3878    0.0084758
enh58099     1  160213600  160214600      2       1  150064       2.7438     0.003037
enh58100     1  160214500  160215500      1       1  150064       2.5426     0.005501
enh58101     1  160216400  160217400      4       1  150064       2.3207     0.010151
enh58103     1  160226400  160227400      2       1  150064       2.4212    0.0077354
enh58107     1  160310000  160311000      1       1  150064       2.7614     0.002878
enh58108     1  160314000  160315000      1       1  150064       2.4281     0.007589
enh58109     1  160321100  160322100      4       2  150064       2.9422    0.0016294
enh58110     1  160331900  160332900      2       1  150064       2.1367     0.016313
enh58111     1  160345000  160346000      2       1  150064       1.9713     0.024342
enh58115     1  160375500  160376500      3       1  150064       1.8578     0.031599
enh58160     1  161155200  161156200      3       1  150064       1.8047      0.03556
enh58165     1  161179400  161180400      1       1  150064       2.1338      0.01643
enh58203     1  161989900  161990900      2       1  150064       1.9721       0.0243
enh58221     1  162173900  162174900      2       1  150064        1.939     0.026251
enh58222     1  162175200  162176200      6       2  150064       2.3905    0.0084134
enh58223     1  162176600  162177600      4       2  150064        1.833     0.033404
enh58234     1  162323000  162324000      1       1  150064       1.6608      0.04838
enh58244     1  162529800  162530800      2       1  150064       1.9254      0.02709
enh58267     1  162679400  162680400      3       2  150064       1.9737     0.024207
enh58282     1  162967200  162968200      2       1  150064       1.6523     0.049241
enh58290     1  163141300  163142300      5       2  150064       2.3108     0.010423
enh58294     1  163201000  163202000      5       2  150064       1.7656     0.038734
enh58295     1  163289800  163290800      2       1  150064       1.8664     0.030993
enh58296     1  163294600  163295600      6       2  150064       2.1146     0.017231
enh58303     1  163412200  163413200      1       1  150064       1.7499      0.04007
enh58308     1  163621800  163622800      2       1  150064       1.8721     0.030595
enh58309     1  163643000  163644000      2       1  150064       2.7273    0.0031927
enh58310     1  163716000  163717000      5       2  150064       2.9728    0.0014753
enh58311     1  163793300  163794300      3       1  150064       2.8249    0.0023646
enh58313     1  163812700  163813700      7       2  150064       2.5921    0.0047696
enh58353     1  164597800  164598800      1       1  150064       2.1757      0.01479
enh58383     1  164743200  164744200      6       2  150064       1.8263     0.033904
enh58384     1  164747900  164748900      1       1  150064       2.2966      0.01082
enh58388     1  164763500  164764500      3       1  150064       1.8793     0.030105
enh58390     1  164770700  164771700      1       1  150064        2.031      0.02113
enh58391     1  164774700  164775700      3       1  150064       2.1297     0.016597
enh58426     1  165570600  165571600      8       4  150064       1.9019     0.028591
enh58427     1  165597700  165598700     10       2  150064       2.1541     0.015616
enh58428     1  165604100  165605100      2       1  150064       1.7128     0.043377
enh58432     1  165616100  165617100      4       1  150064       1.7783     0.037677
enh58435     1  165707000  165708000      4       2  150064       2.9292    0.0016991
enh58436     1  165739000  165740000      2       1  150064       2.3176     0.010235
enh58443     1  165810800  165811800      4       2  150064       2.0894     0.018337
enh58444     1  165812100  165813100      4       2  150064       1.8804     0.030028
enh58445     1  165820000  165821000      1       1  150064       2.3718     0.008852
enh58446     1  165822000  165823000      3       1  150064       2.2659     0.011728
enh58448     1  165828000  165829000      1       1  150064       2.9694     0.001492
enh58469     1  166813800  166814800      2       1  150064       2.0991     0.017905
enh58472     1  166843500  166844500      2       1  150064       3.4847   0.00024635
enh58474     1  166870500  166871500      4       2  150064       1.8427      0.03269
enh58491     1  167117300  167118300      3       2  150064       1.9656     0.024672
enh58492     1  167127000  167128000      6       2  150064       2.0268     0.021339
enh58493     1  167132000  167133000      7       3  150064        1.965     0.024706
enh58496     1  167167600  167168600      1       1  150064       1.8443      0.03257
enh58497     1  167188000  167189000      1       1  150064       2.7692      0.00281
enh58503     1  167217200  167218200      1       1  150064       1.8166      0.03464
enh58575     1  168014100  168015100      5       3  150064       2.1003     0.017853
enh58577     1  168054200  168055200      1       1  150064       2.2271      0.01297
enh58596     1  168356300  168357300      3       2  150064       2.2226     0.013122
enh58602     1  168408900  168409900      2       1  150064       2.0125     0.022083
enh58662     1  169088600  169089600      3       1  150064       2.6968     0.003501
enh58663     1  169090000  169091000      4       2  150064       1.7754     0.037915
enh58664     1  169091000  169092000      1       1  150064       2.8665     0.002075
enh58665     1  169091900  169092900      3       1  150064       2.1157     0.017186
enh58666     1  169098400  169099400      6       3  150064       2.2334     0.012761
enh58675     1  169429000  169430000      1       1  150064       1.9559      0.02524
enh58688     1  169857600  169858600      1       1  150064       2.0229      0.02154
enh58689     1  169860200  169861200      4       2  150064       1.8634     0.031205
enh58696     1  170042000  170043000      3       1  150064       2.0649     0.019466
enh58785     1  171751800  171752800      3       1  150064       2.1709     0.014968
enh58786     1  171763000  171764000      2       1  150064       1.7148     0.043193
enh58787     1  171767700  171768700      3       2  150064       1.9745     0.024165
enh58803     1  172208600  172209600      2       1  150064       1.8681     0.030874
enh58806     1  172242700  172243700      3       2  150064        1.893     0.029179
enh58812     1  172312200  172313200      2       1  150064       1.8722     0.030589
enh58814     1  172326200  172327200      2       1  150064       1.8137     0.034864
enh58815     1  172329200  172330200      1       1  150064       1.8053      0.03551
enh58816     1  172351300  172352300      2       1  150064       2.7009     0.003458
enh58817     1  172359400  172360400      6       2  150064       2.4499    0.0071439
enh58818     1  172362800  172363800      5       2  150064       1.6454      0.04994
enh58819     1  172367800  172368800      1       1  150064       2.4781     0.006604
enh58821     1  172386500  172387500      3       2  150064       1.7838     0.037225
enh58828     1  172500000  172501000      3       2  150064       1.6888     0.045631
enh58848     1  172886000  172887000      2       1  150064       2.5621    0.0052024
enh58849     1  172897800  172898800      4       2  150064       2.1908     0.014234
enh58872     1  173388800  173389800      5       2  150064       2.6576    0.0039345
enh58873     1  173395100  173396100      3       1  150064       1.9225     0.027271
enh58874     1  173397700  173398700      4       2  150064       2.3375    0.0097071
enh58876     1  173442800  173443800      4       2  150064       1.7748     0.037967
enh58877     1  173448900  173449900      2       1  150064       2.3269    0.0099847
enh58881     1  173683000  173684000      1       1  150064       3.4023    0.0003341
enh58882     1  173685800  173686800      1       1  150064       3.4989    0.0002336
enh58886     1  173821900  173822900      1       1  150064        3.358    0.0003926
enh58888     1  173838700  173839700      2       1  150064       3.0471    0.0011552
enh58889     1  173929400  173930400      2       1  150064       3.1236   0.00089311
enh58890     1  173974100  173975100      2       1  150064       2.9816    0.0014339
enh58891     1  173986100  173987100      2       1  150064       3.0101    0.0013058
enh58892     1  173987900  173988900      1       1  150064       3.4233    0.0003093
enh58896     1  174129800  174130800      3       1  150064       3.0948   0.00098468
enh58899     1  174134500  174135500      2       1  150064       2.1375     0.016277
enh58900     1  174136100  174137100      2       1  150064       2.7357    0.0031123
enh58901     1  174137600  174138600      1       1  150064       2.9525     0.001576
enh58902     1  174141000  174142000      3       2  150064       3.4843   0.00024674
enh58904     1  174173300  174174300      1       1  150064       2.4562     0.007021
enh58905     1  174175300  174176300      3       2  150064       2.9516    0.0015809
enh58907     1  174231700  174232700      5       3  150064       3.7266   9.7057e-05
enh58909     1  174328100  174329100      2       1  150064       2.0884      0.01838
enh58911     1  174621400  174622400      6       3  150064        1.775      0.03795
enh58912     1  174622600  174623600      4       2  150064       1.9354     0.026473
enh58913     1  174628800  174629800      1       1  150064       2.7995     0.002559
enh58914     1  174661900  174662900      5       2  150064       3.1094   0.00093743
enh58917     1  174767800  174768800      1       1  150064       3.2494    0.0005783
enh58919     1  174840500  174841500      1       1  150064       2.2115       0.0135
enh58920     1  174841400  174842400      2       1  150064       2.1363     0.016328
enh58927     1  174945200  174946200      1       1  150064       2.8844     0.001961
enh58928     1  174959200  174960200      1       1  150064       2.1394       0.0162
enh58933     1  174998300  174999300      2       1  150064       1.9851     0.023567
enh58939     1  175140000  175141000      1       1  150064       3.4842    0.0002468
enh58945     1  175288200  175289200      3       1  150064       1.6749     0.046977
enh58949     1  175671200  175672200      6       2  150064       1.9374     0.026348
enh58953     1  175771400  175772400      2       1  150064       3.0509    0.0011407
enh58958     1  175842200  175843200      1       1  150064       3.1745    0.0007504
enh58959     1  175854500  175855500      2       1  150064       3.2691   0.00053952
enh58963     1  176027700  176028700      3       2  150064       1.9474     0.025746
enh58969     1  176625500  176626500      3       2  150064       1.8445     0.032556
enh58970     1  176662400  176663400      3       2  150064        1.775     0.037953
enh58974     1  176771100  176772100      2       1  150064       2.2145     0.013397
enh58975     1  176812600  176813600      5       3  150064       2.1145     0.017238
enh58976     1  176815700  176816700      7       3  150064       2.5534    0.0053337
enh58981     1  176965400  176966400      2       1  150064       2.0625     0.019579
enh58985     1  177178900  177179900      4       2  150064       2.8718     0.002041
enh58988     1  177243400  177244400      1       1  150064       4.1036    2.034e-05
enh58990     1  177270900  177271900      4       2  150064       4.9563    3.592e-07
enh58993     1  177320200  177321200      2       1  150064       1.8755     0.030364
enh59012     1  178025700  178026700      2       1  150064       2.0695     0.019247
enh59013     1  178029400  178030400      6       3  150064       2.5219    0.0058366
enh59030     1  178124400  178125400      1       1  150064        2.104      0.01769
enh59032     1  178141900  178142900      4       2  150064       2.1307     0.016557
enh59055     1  178314700  178315700      1       1  150064       1.7373      0.04117
enh59061     1  178357100  178358100      1       1  150064       1.8337      0.03335
enh59068     1  178455300  178456300      2       1  150064       1.9743     0.024175
enh59069     1  178456000  178457000      4       2  150064       3.2125   0.00065795
enh59102     1  178942300  178943300      1       1  150064       2.9835     0.001425
enh59120     1  179096000  179097000      2       1  150064       1.6824      0.04625
enh59121     1  179098400  179099400      4       1  150064       1.6833     0.046155
enh59124     1  179112200  179113200      3       2  150064       1.8314     0.033519
enh59125     1  179115200  179116200      1       1  150064       2.0951      0.01808
enh59127     1  179122200  179123200      5       3  150064       2.0903     0.018296
enh59130     1  179138700  179139700      1       1  150064       2.1591      0.01542
enh59133     1  179199200  179200200      1       1  150064       1.8435      0.03263
enh59134     1  179261800  179262800      1       1  150064       1.7587      0.03931
enh59142     1  179783000  179784000      2       1  150064       1.8026     0.035728
enh59145     1  179844500  179845500      1       1  150064       1.9217      0.02732
enh59154     1  179997000  179998000      2       1  150064       1.7285     0.041949
enh59187     1  180513000  180514000      3       1  150064        1.762     0.039033
enh59188     1  180516000  180517000      2       1  150064       1.9909     0.023244
enh59190     1  180534300  180535300      5       3  150064       1.7945     0.036366
enh59193     1  180572400  180573400      2       1  150064       2.4331    0.0074857
enh59197     1  180604600  180605600      3       2  150064       4.0046   3.1056e-05
enh59198     1  180605400  180606400      2       1  150064       4.0644   2.4079e-05
enh59200     1  180612400  180613400      3       2  150064       3.8602   5.6639e-05
enh59209     1  180867600  180868600      4       2  150064       2.7679     0.002821
enh59252     1  181151000  181152000      3       2  150064       1.7022     0.044362
enh59254     1  181175700  181176700      3       2  150064       2.2117     0.013492
enh59278     1  182226000  182227000      5       1  150064        1.768     0.038533
enh59284     1  182306600  182307600      4       2  150064       2.3977    0.0082496
enh59288     1  182352800  182353800      2       1  150064       1.8381     0.033027
enh59289     1  182355000  182356000      2       1  150064       1.8249     0.034009
enh59291     1  182362900  182363900      2       1  150064       1.9988     0.022814
enh59303     1  182668400  182669400      5       3  150064       2.8256    0.0023594
enh59306     1  182708300  182709300      2       1  150064       2.5354    0.0056162
enh59308     1  182733800  182734800      4       2  150064       2.2171     0.013308
enh59310     1  182750900  182751900      1       1  150064       3.4569    0.0002732
enh59320     1  182997600  182998600      6       2  150064       1.7216     0.042569
enh59359     1  183174500  183175500      1       1  150064       1.7133      0.04333
enh59369     1  183252100  183253100      1       1  150064        1.883      0.02985
enh59377     1  183289600  183290600      4       2  150064       2.1703     0.014991
enh59383     1  183338900  183339900      1       1  150064        2.359     0.009163
enh59384     1  183372300  183373300      2       1  150064       1.8943      0.02909
enh59385     1  183373400  183374400      3       1  150064       2.3074     0.010516
enh59397     1  183512200  183513200      2       1  150064       2.7729     0.002778
enh59400     1  183537800  183538800      5       2  150064       2.0867      0.01846
enh59401     1  183545900  183546900      3       2  150064       2.8639    0.0020922
enh59461     1  184037200  184038200      2       1  150064       1.7625      0.03899
enh59463     1  184087100  184088100      1       1  150064       2.5078     0.006075
enh59465     1  184120500  184121500      1       1  150064       2.2839      0.01119
enh59467     1  184125800  184126800      1       1  150064       2.2319      0.01281
enh59472     1  184178900  184179900      1       1  150064       3.1608    0.0007868
enh59476     1  184253200  184254200      3       1  150064       2.6108    0.0045161
enh59496     1  184430900  184431900      2       1  150064       1.9928     0.023142
enh59497     1  184452700  184453700      5       2  150064       2.3151     0.010303
enh59501     1  184472300  184473300      2       1  150064        1.803     0.035697
enh59508     1  184504200  184505200      2       1  150064       2.7738      0.00277
enh59511     1  184543600  184544600      4       2  150064        1.876      0.03033
enh59526     1  184714800  184715800      4       2  150064       2.0694     0.019256
enh59529     1  184724800  184725800      3       1  150064       2.1648       0.0152
enh59545     1  184875600  184876600      1       1  150064       1.6518      0.04929
enh59550     1  184908400  184909400      1       1  150064        2.336     0.009745
enh59553     1  184922700  184923700      5       2  150064       1.9818     0.023753
enh59554     1  184927500  184928500      5       3  150064       2.5296    0.0057104
enh59557     1  184950700  184951700      3       1  150064        2.411    0.0079547
enh59560     1  185026200  185027200      3       2  150064         2.91    0.0018069
enh59564     1  185127500  185128500      1       1  150064       1.9047      0.02841
enh59594     1  185687400  185688400      1       1  150064       1.8166      0.03464
enh59614     1  186345800  186346800      1       1  150064       1.7256      0.04221
enh59633     1  190448400  190449400      2       1  150064       1.9318     0.026693
enh59651     1  192718300  192719300      1       1  150064       2.1714      0.01495
enh59656     1  192848200  192849200      2       1  150064       2.9068    0.0018257
enh59663     1  193072100  193073100      1       1  150064       3.0838     0.001022
enh59665     1  193082400  193083400      4       2  150064       2.6756    0.0037302
enh59667     1  193089700  193090700      2       1  150064       3.0646    0.0010898
enh59668     1  193093200  193094200      2       1  150064       3.2285   0.00062229
enh59671     1  193158800  193159800      2       1  150064       2.6785    0.0036974
enh59673     1  193185500  193186500      3       1  150064       1.9205     0.027398
enh59676     1  193251800  193252800      2       1  150064       2.6138    0.0044768
enh59677     1  193317500  193318500      1       1  150064        2.979     0.001446
enh59689     1  193558200  193559200      3       1  150064       1.6962     0.044926
enh59712     1  197165800  197166800      2       1  150064       3.1732   0.00075396
enh59719     1  197438700  197439700      1       1  150064       2.7426     0.003048
enh59720     1  197528800  197529800      4       1  150064       2.2609     0.011882
enh59722     1  197652300  197653300      2       1  150064       2.5705     0.005078
enh59725     1  197733600  197734600      2       1  150064       2.5775    0.0049764
enh59728     1  197751400  197752400      1       1  150064       2.6317     0.004248
enh59729     1  197768000  197769000      6       2  150064       2.0587     0.019762
enh59731     1  197780600  197781600      5       2  150064       2.4686    0.0067821
enh59781     1  198650700  198651700      2       1  150064       2.0886     0.018371
enh59785     1  198757100  198758100      1       1  150064         2.26      0.01191
enh59799     1  199459800  199460800      4       2  150064       2.5335    0.0056459
enh59812     1  200201000  200202000      3       1  150064       2.5893    0.0048082
enh59816     1  200299900  200300900      3       1  150064        2.838    0.0022702
enh59817     1  200305900  200306900      4       2  150064       2.3856    0.0085263
enh59819     1  200328900  200329900      6       1  150064       3.0312    0.0012178
enh59820     1  200332400  200333400      1       1  150064       2.5665     0.005136
enh59821     1  200334900  200335900      4       1  150064       2.8025    0.0025355
enh59823     1  200341000  200342000      1       1  150064       2.9427     0.001627
enh59825     1  200348000  200349000      1       1  150064       2.9142     0.001783
enh59826     1  200348900  200349900      6       2  150064       2.7939    0.0026036
enh59828     1  200360800  200361800      2       1  150064       2.5699     0.005087
enh59831     1  200379800  200380800      2       1  150064         2.31     0.010443
enh59833     1  200397800  200398800      4       2  150064        2.779    0.0027264
enh59834     1  200406500  200407500      1       1  150064       3.4739    0.0002565
enh59836     1  200442800  200443800      2       1  150064       2.6782    0.0037013
enh59837     1  200452300  200453300      2       1  150064       1.9615     0.024913
enh59838     1  200457300  200458300      3       2  150064       2.6382    0.0041671
enh59851     1  200747800  200748800      3       2  150064       1.8206     0.034335
enh59862     1  200863900  200864900      1       1  150064       2.6387     0.004161
enh59864     1  200877400  200878400      4       2  150064       3.4408   0.00028998
enh59865     1  200885900  200886900      2       1  150064       3.6246   0.00014468
enh59866     1  200941000  200942000      8       3  150064       1.9368     0.026382
enh59867     1  200950900  200951900      3       2  150064       4.5685   2.4565e-06
enh59870     1  200989200  200990200      4       2  150064       3.7517   8.7833e-05
enh59871     1  200995200  200996200      1       1  150064       2.3237      0.01007
enh59872     1  201011500  201012500      6       3  150064       2.6968    0.0035006
enh59873     1  201022900  201023900      4       1  150064       2.8093    0.0024826
enh59876     1  201031400  201032400      2       1  150064       1.7039     0.044198
enh59883     1  201106300  201107300      2       1  150064       1.6794     0.046539
enh59893     1  201271300  201272300      2       1  150064       1.8281     0.033768
enh59899     1  201361400  201362400      4       2  150064       2.4534     0.007075
enh59910     1  201434800  201435800      4       2  150064       2.0749     0.018998
enh59913     1  201451300  201452300      6       2  150064       2.0981     0.017949
enh60004     1  201776600  201777600      2       1  150064       1.6633      0.04813
enh60009     1  201810200  201811200      3       2  150064       2.0744      0.01902
enh60010     1  201811200  201812200      4       2  150064       2.3203     0.010162
enh60012     1  201843300  201844300      1       1  150064        2.408     0.008019
enh60018     1  201873900  201874900      3       1  150064       2.4447     0.007249
enh60044     1  202114400  202115400      1       1  150064         1.77      0.03836
enh60110     1  202587500  202588500      1       1  150064       1.7735      0.03807
enh60139     1  203015600  203016600      1       1  150064       2.0533      0.02002
enh60144     1  203041500  203042500      3       1  150064        2.255     0.012066
enh60147     1  203058100  203059100      3       1  150064       2.0643     0.019497
enh60149     1  203100900  203101900      5       2  150064        2.219     0.013242
enh60273     1  204010300  204011300      3       2  150064       2.0032     0.022576
enh60275     1  204046600  204047600      4       2  150064       2.8518    0.0021737
enh60276     1  204051500  204052500      1       1  150064       2.9675     0.001501
enh60278     1  204057400  204058400      2       1  150064        3.731    9.535e-05
enh60280     1  204062800  204063800      4       2  150064       1.7051     0.044087
enh60293     1  204235100  204236100      1       1  150064       1.7299      0.04182
enh60294     1  204244200  204245200      7       3  150064       2.0724     0.019115
enh60296     1  204249200  204250200      4       2  150064       2.3218     0.010121
enh60322     1  204407100  204408100      1       1  150064       2.0255      0.02141
enh60325     1  204415500  204416500      2       1  150064       1.9149     0.027755
enh60326     1  204417800  204418800      5       1  150064       1.9721     0.024298
enh60327     1  204420700  204421700      2       1  150064       2.0769     0.018907
enh60328     1  204424800  204425800      4       1  150064        1.987      0.02346
enh60330     1  204432900  204433900      1       1  150064       1.7394      0.04098
enh60331     1  204436600  204437600      6       2  150064       1.6984     0.044718
enh60335     1  204460600  204461600      1       1  150064       3.1976     0.000693
enh60338     1  204484400  204485400      3       1  150064       3.0715    0.0010648
enh60340     1  204489900  204490900      2       1  150064       2.1818     0.014561
enh60341     1  204518000  204519000      1       1  150064       2.9342     0.001672
enh60342     1  204529300  204530300      2       1  150064       2.8064     0.002505
enh60344     1  204543600  204544600      2       1  150064       2.6548    0.0039683
enh60345     1  204547600  204548600      5       3  150064       1.8029     0.035699
enh60346     1  204560900  204561900      5       2  150064       3.3124   0.00046246
enh60347     1  204592900  204593900      1       1  150064       3.3053    0.0004743
enh60368     1  204910300  204911300      5       2  150064       1.7406     0.040878
enh60369     1  204928000  204929000      7       4  150064       3.3852   0.00035561
enh60370     1  204940900  204941900      1       1  150064        2.746     0.003016
enh60373     1  204966300  204967300      5       3  150064         3.26   0.00055709
enh60374     1  204972600  204973600      4       2  150064       2.0254     0.021411
enh60377     1  205030500  205031500      4       2  150064       3.9784   3.4688e-05
enh60379     1  205088700  205089700      4       1  150064       2.0429      0.02053
enh60381     1  205110300  205111300      5       2  150064       3.7788   7.8797e-05
enh60382     1  205110800  205111800      5       2  150064       3.9274   4.2929e-05
enh60385     1  205144300  205145300      2       1  150064       4.1479   1.6775e-05
enh60386     1  205152400  205153400      4       1  150064       4.0881   2.1748e-05
enh60387     1  205157000  205158000      4       2  150064       4.1821   1.4442e-05
enh60390     1  205164400  205165400      5       2  150064       4.3654   6.3436e-06
enh60391     1  205173100  205174100      4       1  150064       4.1403    1.734e-05
enh60392     1  205181000  205182000      2       1  150064       2.9775    0.0014529
enh60394     1  205198800  205199800      5       2  150064       2.9599    0.0015387
enh60395     1  205206800  205207800      5       3  150064       3.2408   0.00059605
enh60397     1  205220100  205221100      5       2  150064       2.9859    0.0014135
enh60398     1  205225200  205226200      4       2  150064        2.585    0.0048691
enh60399     1  205227600  205228600      2       1  150064       2.1628      0.01528
enh60410     1  205286200  205287200      3       1  150064       1.8951     0.029038
enh60415     1  205321200  205322200      3       1  150064       2.2835     0.011199
enh60417     1  205325500  205326500      1       1  150064       1.7587      0.03931
enh60426     1  205462800  205463800      3       1  150064       2.4945    0.0063065
enh60434     1  205551300  205552300      4       2  150064       1.6664     0.047813
enh60438     1  205567700  205568700      8       3  150064        2.364    0.0090405
enh60452     1  205658200  205659200      5       3  150064       2.0099     0.022223
enh60453     1  205662400  205663400      3       2  150064       2.1211     0.016956
enh60468     1  205769400  205770400      1       1  150064        2.506     0.006105
enh60498     1  206589000  206590000      2       1  150064       1.6656     0.047892
enh60507     1  206652700  206653700      2       1  150064       1.9277     0.026945
enh60554     1  207038200  207039200      2       1  150064       2.5308    0.0056901
enh60568     1  207219900  207220900      2       1  150064        3.258   0.00056106
enh60570     1  207225000  207226000      2       1  150064       2.7994    0.0025596
enh60573     1  207237700  207238700      1       1  150064       2.4979     0.006247
enh60575     1  207243300  207244300      2       1  150064       2.9267    0.0017129
enh60577     1  207250600  207251600      2       1  150064       2.7064    0.0034006
enh60589     1  207922200  207923200      3       2  150064        3.773   8.0646e-05
enh60590     1  207923500  207924500      2       1  150064       3.7753   7.9905e-05
enh60591     1  207928300  207929300      1       1  150064       3.3754    0.0003685
enh60595     1  207999600  208000600      3       2  150064       3.7324    9.483e-05
enh60596     1  208004300  208005300      2       1  150064       1.6881     0.045692
enh60597     1  208009800  208010800      1       1  150064       1.8747      0.03042
enh60598     1  208011500  208012500      2       1  150064       2.2074     0.013642
enh60599     1  208018400  208019400      4       2  150064       3.9568   3.7973e-05
enh60600     1  208021500  208022500      4       2  150064       3.2838     0.000512
enh60601     1  208024300  208025300      3       2  150064       1.8867       0.0296
enh60602     1  208026400  208027400      5       2  150064       2.5168    0.0059219
enh60603     1  208031800  208032800      6       3  150064       3.0814    0.0010301
enh60604     1  208037900  208038900      6       3  150064       2.1578     0.015473
enh60607     1  208058500  208059500      3       1  150064       2.3672    0.0089614
enh60628     1  208263300  208264300      3       1  150064       2.8185    0.0024121
enh60631     1  208284900  208285900      3       1  150064       1.8172     0.034596
enh60633     1  208293400  208294400      4       1  150064       2.0968     0.018006
enh60634     1  208296900  208297900     10       2  150064       2.8948    0.0018972
enh60635     1  208300500  208301500      7       2  150064       3.1629   0.00078109
enh60636     1  208303200  208304200      5       2  150064       2.8558    0.0021467
enh60637     1  208307200  208308200      2       1  150064       2.7083    0.0033817
enh60640     1  208322100  208323100      4       2  150064        1.757      0.03946
enh60643     1  208331400  208332400      2       1  150064       1.9402     0.026176
enh60659     1  208390600  208391600      4       2  150064       1.8201     0.034372
enh60665     1  208405800  208406800      3       2  150064       2.6148    0.0044643
enh60666     1  208408400  208409400      5       3  150064       1.8248     0.034019
enh60715     1  209571600  209572600      1       1  150064       2.1746      0.01483
enh60722     1  209728800  209729800      1       1  150064       1.6907      0.04545
enh60728     1  209799200  209800200      4       2  150064       2.0305     0.021151
enh60747     1  209943500  209944500      2       1  150064       1.7275     0.042039
enh60802     1  211421100  211422100      3       2  150064       2.3593    0.0091543
enh60809     1  211509000  211510000      2       1  150064       1.8852     0.029699
enh60824     1  211715100  211716100      1       1  150064       1.8722      0.03059
enh60826     1  211747600  211748600      3       1  150064       2.0129     0.022062
enh60880     1  212474500  212475500      2       1  150064       1.8451     0.032513
enh60882     1  212479000  212480000      3       2  150064       2.2631     0.011814
enh60883     1  212483600  212484600      1       1  150064       2.2238      0.01308
enh60884     1  212485000  212486000      2       1  150064       1.9171     0.027611
enh60889     1  212604700  212605700      6       3  150064       1.8601     0.031435
enh60907     1  212769200  212770200      5       3  150064       2.1181     0.017082
enh60908     1  212785900  212786900      4       2  150064       2.2373     0.012633
enh60960     1  214176000  214177000      5       1  150064       2.9911    0.0013898
enh60961     1  214179200  214180200      2       1  150064       3.1108   0.00093298
enh60980     1  214421700  214422700      2       1  150064        1.672     0.047259
enh60981     1  214432600  214433600      1       1  150064       3.8431    6.075e-05
enh60992     1  214469200  214470200      3       2  150064        2.316     0.010278
enh60995     1  214479200  214480200      4       2  150064        2.802    0.0025395
enh61007     1  214544800  214545800      4       2  150064       2.3062      0.01055
enh61015     1  214603000  214604000      6       2  150064       2.1424     0.016082
enh61021     1  214633400  214634400      7       1  150064       1.7358     0.041304
enh61028     1  214671200  214672200      4       1  150064       1.8782     0.030174
enh61030     1  214678300  214679300      9       3  150064       2.4833    0.0065083
enh61034     1  214693700  214694700      2       1  150064       1.9989     0.022807
enh61043     1  214730900  214731900      2       1  150064       2.1024     0.017761
enh61044     1  214740800  214741800      1       1  150064        1.869      0.03081
enh61082     1  216882900  216883900      2       1  150064       1.6874      0.04576
enh61123     1  217832900  217833900      1       1  150064       2.1154       0.0172
enh61160     1  218632200  218633200      3       2  150064       2.6463    0.0040688
enh61161     1  218633700  218634700      1       1  150064       2.3116       0.0104
enh61163     1  218639700  218640700      1       1  150064       1.6974      0.04481
enh61217     1  219834300  219835300      3       2  150064       1.9852     0.023559
enh61230     1  220217600  220218600      2       1  150064       2.0112     0.022151
enh61232     1  220263400  220264400      5       3  150064       1.7708     0.038297
enh61233     1  220266500  220267500      2       1  150064        2.041     0.020624
enh61239     1  220392100  220393100      4       2  150064       2.8033    0.0025288
enh61241     1  220442100  220443100      2       1  150064       1.7508      0.03999
enh61243     1  220447200  220448200      2       1  150064       1.6588     0.048577
enh61262     1  220905600  220906600      2       1  150064       1.7099     0.043638
enh61301     1  221456800  221457800      4       2  150064          2.4    0.0081972
enh61322     1  221886000  221887000      1       1  150064       1.7438       0.0406
enh61332     1  221912300  221913300      2       1  150064       2.8608     0.002113
enh61370     1  222792800  222793800      3       1  150064       1.7014     0.044431
enh61371     1  222797500  222798500      1       1  150064       2.1641      0.01523
enh61372     1  222816200  222817200      1       1  150064       2.1669      0.01512
enh61373     1  222818400  222819400      1       1  150064       2.1321       0.0165
enh61428     1  223840100  223841100      5       1  150064       2.2344      0.01273
enh61429     1  223858000  223859000      3       1  150064       2.5033    0.0061525
enh61431     1  223888200  223889200      1       1  150064       1.9712      0.02435
enh61432     1  223890300  223891300      2       1  150064       2.9555    0.0015611
enh61433     1  223893200  223894200      1       1  150064       3.1898    0.0007119
enh61434     1  223895800  223896800      2       1  150064       1.6743     0.047036
enh61435     1  223898700  223899700      4       2  150064       3.3897    0.0003498
enh61436     1  223904300  223905300      4       1  150064        2.426    0.0076332
enh61437     1  223906100  223907100     10       3  150064       3.1769   0.00074424
enh61439     1  223913100  223914100      1       1  150064       2.8498     0.002187
enh61440     1  223914800  223915800      1       1  150064       2.6463     0.004069
enh61441     1  223917400  223918400      3       2  150064       2.3796    0.0086658
enh61442     1  223917900  223918900      2       1  150064       2.7587    0.0029013
enh61443     1  223920700  223921700      1       1  150064       2.7258     0.003207
enh61447     1  223930300  223931300      9       2  150064        1.693     0.045231
enh61448     1  223935200  223936200      1       1  150064       1.9807      0.02381
enh61449     1  223936800  223937800      3       1  150064       2.5361    0.0056044
enh61450     1  223952700  223953700      3       1  150064       2.5186    0.0058919
enh61451     1  223959200  223960200      4       2  150064       3.7196   9.9754e-05
enh61453     1  223963700  223964700      3       2  150064       2.6997    0.0034696
enh61455     1  224007900  224008900      1       1  150064        2.297      0.01081
enh61456     1  224010400  224011400      5       2  150064       3.6324   0.00014041
enh61457     1  224012900  224013900      1       1  150064       3.5115    0.0002228
enh61458     1  224014700  224015700      1       1  150064       3.5115    0.0002228
enh61459     1  224019600  224020600      3       2  150064       3.8655   5.5423e-05
enh61460     1  224023600  224024600      1       1  150064       3.4465     0.000284
enh61484     1  224546200  224547200      2       1  150064       2.3981    0.0082411
enh61485     1  224564300  224565300      3       1  150064       2.3911    0.0083999
enh61486     1  224565400  224566400      3       1  150064       1.8923     0.029228
enh61492     1  224644100  224645100      5       2  150064       2.4326    0.0074954
enh61494     1  224646600  224647600      3       1  150064       2.5168    0.0059212
enh61498     1  224689500  224690500      3       2  150064       2.1965     0.014029
enh61499     1  224690200  224691200      3       2  150064         2.69    0.0035731
enh61514     1  224860600  224861600     10       1  150064       1.9523      0.02545
enh61515     1  224872300  224873300      5       2  150064       2.2876     0.011079
enh61517     1  224891200  224892200      3       1  150064         1.98      0.02385
enh61591     1  225933800  225934800      2       1  150064       2.0218     0.021599
enh61592     1  225938600  225939600      4       2  150064       1.7637     0.038893
enh61600     1  226003100  226004100      1       1  150064       2.6396      0.00415
enh61602     1  226012800  226013800      3       2  150064       2.0645     0.019485
enh61610     1  226053500  226054500      2       1  150064         2.39    0.0084246
enh61611     1  226064900  226065900      4       1  150064       2.1929     0.014158
enh61613     1  226084300  226085300      2       1  150064       1.8774     0.030233
enh61623     1  226184100  226185100      2       1  150064        1.676     0.046864
enh61624     1  226187900  226188900      3       2  150064       1.9273     0.026968
enh61630     1  226254300  226255300      2       1  150064       2.7206    0.0032585
enh61637     1  226299700  226300700      3       2  150064       1.8205     0.034338
enh61638     1  226311400  226312400      1       1  150064       2.6169     0.004437
enh61642     1  226322600  226323600      1       1  150064       2.6331     0.004231
enh61647     1  226403000  226404000      2       1  150064       2.1089     0.017478
enh61648     1  226407600  226408600      3       1  150064       2.0738     0.019049
enh61651     1  226488900  226489900      2       1  150064       2.2096     0.013566
enh61655     1  226498100  226499100      2       1  150064       2.6384    0.0041644
enh61662     1  226561500  226562500      5       2  150064       1.9089     0.028141
enh61667     1  226596000  226597000      5       2  150064       1.6976     0.044794
enh61681     1  226762800  226763800      3       2  150064       2.5286    0.0057258
enh61682     1  226789800  226790800      6       3  150064       4.4887   3.5831e-06
enh61686     1  226825100  226826100      1       1  150064       2.5273     0.005747
enh61688     1  226833000  226834000      3       2  150064       3.0417    0.0011762
enh61701     1  226898400  226899400      1       1  150064       2.4902     0.006384
enh61702     1  226900200  226901200      2       1  150064        2.564    0.0051738
enh61704     1  226915200  226916200      3       2  150064       2.0848     0.018542
enh61705     1  226918700  226919700      2       1  150064       1.8456     0.032478
enh61706     1  226920200  226921200      3       2  150064       2.8733    0.0020312
enh61708     1  226927300  226928300      2       1  150064       2.0898     0.018317
enh61712     1  227014700  227015700      5       2  150064       2.1254     0.016775
enh61713     1  227051100  227052100      3       2  150064       2.6025    0.0046279
enh61714     1  227059300  227060300      2       1  150064       1.9534     0.025384
enh61716     1  227063200  227064200      4       2  150064       1.6895     0.045558
enh61717     1  227070000  227071000      2       1  150064       2.4803    0.0065635
enh61719     1  227102600  227103600      4       2  150064       1.6857     0.045928
enh61743     1  227506900  227507900      5       2  150064       1.9373     0.026355
enh61746     1  227544500  227545500      6       2  150064       2.4737    0.0066859
enh61780     1  228276300  228277300      4       2  150064       1.8664     0.030995
enh61846     1  229163900  229164900      1       1  150064       1.8152      0.03475
enh61909     1  230238100  230239100      4       2  150064       3.4987   0.00023379
enh61910     1  230241500  230242500      4       2  150064       3.0584    0.0011127
enh61911     1  230247100  230248100      4       2  150064       3.8288   6.4372e-05
enh61912     1  230249900  230250900      3       1  150064       3.5765   0.00017411
enh61916     1  230263400  230264400      9       3  150064       3.2828   0.00051388
enh61918     1  230271400  230272400      9       3  150064       1.8924     0.029217
enh61919     1  230273200  230274200      6       3  150064       2.7839    0.0026857
enh61920     1  230275400  230276400      9       4  150064       3.3461   0.00040978
enh61932     1  230311200  230312200      4       2  150064       2.1764     0.014762
enh61934     1  230321400  230322400      3       2  150064       1.7254     0.042229
enh61949     1  230406100  230407100      2       1  150064       2.0144     0.021985
enh61953     1  230439000  230440000      3       2  150064       2.5746    0.0050182
enh62059     1  231971700  231972700      5       2  150064       1.8208     0.034318
enh62094     1  232496000  232497000      4       2  150064       2.0474     0.020309
enh62098     1  232539200  232540200      6       3  150064       1.9584     0.025092
enh62100     1  232571400  232572400      6       4  150064       1.7061     0.043999
enh62101     1  232574800  232575800      2       1  150064       1.8799     0.030061
enh62102     1  232581000  232582000      3       1  150064       2.7254    0.0032109
enh62103     1  232583600  232584600      6       3  150064       2.2354     0.012696
enh62105     1  232589800  232590800      2       1  150064       2.3845    0.0085522
enh62107     1  232595900  232596900      5       3  150064       2.0757     0.018959
enh62108     1  232600100  232601100      1       1  150064       1.8401      0.03288
enh62110     1  232612900  232613900      1       1  150064       1.8193      0.03443
enh62111     1  232615400  232616400      4       2  150064       2.8928    0.0019088
enh62112     1  232617300  232618300      4       1  150064       2.7603    0.0028871
enh62114     1  232621800  232622800      5       2  150064        2.703    0.0034361
enh62115     1  232632800  232633800      4       2  150064       2.8507    0.0021811
enh62116     1  232634600  232635600      6       2  150064       3.1264   0.00088473
enh62206     1  234610700  234611700     10       2  150064       2.0555     0.019916
enh62208     1  234622700  234623700      4       2  150064       1.7362     0.041268
enh62209     1  234626600  234627600      8       4  150064       2.6753    0.0037331
enh62210     1  234630700  234631700      6       2  150064       1.6752     0.046947
enh62211     1  234633800  234634800      4       2  150064       2.8166    0.0024266
enh62213     1  234638600  234639600      3       1  150064       2.2505      0.01221
enh62214     1  234640600  234641600      2       1  150064       2.2576     0.011985
enh62216     1  234648100  234649100      5       2  150064       1.6483     0.049641
enh62217     1  234650900  234651900      2       1  150064       1.9779     0.023968
enh62228     1  234697800  234698800      2       1  150064       1.9754     0.024111
enh62230     1  234706300  234707300      5       2  150064       3.0113    0.0013005
enh62258     1  234895800  234896800      3       2  150064       1.7982     0.036074
enh62276     1  235014500  235015500      4       1  150064       2.4732    0.0066957
enh62287     1  235095100  235096100      6       2  150064        1.916     0.027685
enh62329     1  235805800  235806800      7       2  150064       1.9266     0.027012
enh62377     1  236683800  236684800      2       1  150064       1.9139     0.027819
enh62432     1  237262400  237263400      3       2  150064       2.5328    0.0056573
enh62474     1  237834400  237835400      3       2  150064       2.3367     0.009728
enh62483     1  237995800  237996800      2       1  150064       1.7022     0.044356
enh62485     1  238340800  238341800      3       1  150064       2.0903     0.018295
enh62497     1  240315500  240316500      5       2  150064       2.5565    0.0052859
enh62498     1  240356800  240357800      3       2  150064       3.1075   0.00094333
enh62499     1  240357400  240358400      3       2  150064       3.0896    0.0010023
enh62500     1  240363100  240364100      3       1  150064       1.6688      0.04758
enh62504     1  240408400  240409400      4       2  150064       1.8595     0.031477
enh62512     1  240559500  240560500      4       2  150064       1.6495     0.049527
enh62514     1  240567200  240568200      3       2  150064       1.9043     0.028433
enh62527     1  241175300  241176300      1       1  150064       2.2368      0.01265
enh62528     1  241365700  241366700      6       3  150064       1.7951     0.036321
enh62534     1  241767200  241768200      4       2  150064       1.7101     0.043626
enh62539     1  241790800  241791800      6       2  150064       2.5618    0.0052061
enh62557     1  243368400  243369400      1       1  150064       3.2555    0.0005659
enh62558     1  243375800  243376800      2       1  150064       3.9066   4.6799e-05
enh62559     1  243379800  243380800      4       1  150064       4.2809    9.306e-06
enh62560     1  243382800  243383800      3       1  150064       3.8383    6.194e-05
enh62561     1  243388300  243389300      2       1  150064       3.5683   0.00017965
enh62562     1  243397200  243398200      2       1  150064       3.3309   0.00043287
enh62564     1  243409900  243410900      2       1  150064       2.6922    0.0035494
enh62565     1  243411300  243412300      4       2  150064       3.7988   7.2691e-05
enh62566     1  243412800  243413800      2       1  150064       4.0336   2.7463e-05
enh62567     1  243420600  243421600      2       1  150064       4.0095   3.0424e-05
enh62570     1  243431000  243432000      1       1  150064       4.8918    4.997e-07
enh62571     1  243433400  243434400      1       1  150064       4.9018    4.748e-07
enh62572     1  243435200  243436200      2       1  150064       4.2646   1.0011e-05
enh62574     1  243450200  243451200      1       1  150064       4.8728    5.502e-07
enh62575     1  243469600  243470600      4       2  150064       3.9416   4.0462e-05
enh62585     1  243639200  243640200      2       1  150064       4.8618   5.8149e-07
enh62586     1  243644900  243645900      2       1  150064       4.1066   2.0075e-05
enh62587     1  243646600  243647600      3       1  150064       3.6675   0.00012246
enh62588     1  243652800  243653800      1       1  150064        3.928    4.283e-05
enh62591     1  243664200  243665200      3       1  150064       4.8922   4.9864e-07
enh62592     1  243669200  243670200      1       1  150064       4.7535    9.995e-07
enh62594     1  243676900  243677900      1       1  150064       3.9017    4.776e-05
enh62596     1  243722700  243723700      2       1  150064       4.2275   1.1816e-05
enh62599     1  243894400  243895400      2       1  150064       3.8836   5.1468e-05
enh62601     1  243901000  243902000      1       1  150064       2.1589      0.01543
enh62604     1  243955400  243956400      2       1  150064       4.2876   9.0309e-06
enh62605     1  243961900  243962900      2       1  150064       2.9306    0.0016913
enh62608     1  244087800  244088800      1       1  150064       4.2458    1.089e-05
enh62610     1  244094300  244095300      1       1  150064       2.6135     0.004481
enh62620     1  244255600  244256600      4       1  150064       1.7768       0.0378
enh62624     1  244375600  244376600      3       2  150064       2.1621     0.015305
enh62625     1  244377300  244378300      6       2  150064       2.5072    0.0060851
enh62626     1  244397600  244398600      4       1  150064       1.9738     0.024204
enh62633     1  244510000  244511000      4       2  150064       1.9606     0.024964
enh62640     1  244599300  244600300      2       1  150064       1.8315     0.033513
enh62641     1  244602600  244603600      4       2  150064       2.1017     0.017792
enh62642     1  244608500  244609500      2       1  150064       2.3236     0.010074
enh62644     1  244611700  244612700      2       1  150064       1.7693     0.038418
enh62646     1  244623600  244624600      3       2  150064       1.7861     0.037045
enh62655     1  244829400  244830400      2       1  150064       2.2031     0.013795
enh62657     1  244836400  244837400      4       2  150064       1.7491     0.040141
enh62658     1  244841900  244842900      6       3  150064       3.1325   0.00086674
enh62714     1  245543400  245544400      1       1  150064       2.1058      0.01761
enh62717     1  245558600  245559600      8       2  150064         1.66     0.048458
enh62730     1  245761900  245762900      9       2  150064       2.4489    0.0071648
enh62757     1  246149800  246150800      3       2  150064       2.1807     0.014603
enh62769     1  246382600  246383600     10       3  150064       2.6579    0.0039311
enh62770     1  246430600  246431600      7       2  150064       2.0806     0.018737
enh62782     1  246747700  246748700      2       1  150064       1.6642     0.048033
enh62784     1  246760300  246761300      2       1  150064       1.7267     0.042114
enh62785     1  246771900  246772900      2       1  150064       2.2501      0.01222
enh62786     1  246780500  246781500      2       1  150064       1.9448     0.025902
enh62794     1  246859900  246860900      3       1  150064       1.7629     0.038958
enh62798     1  246931900  246932900      1       1  150064       1.7346      0.04141
enh62816     1  247265500  247266500      1       1  150064       2.0738      0.01905
enh62831     1  247801800  247802800      6       2  150064        1.841     0.032807
enh62840     1  249134900  249135900      2       1  150064       1.8202     0.034368
enh62841     1  249136800  249137800      1       1  150064       2.2483      0.01228
enh62846     1  249199100  249200100      1       1  150064       1.7708       0.0383
enh70830     2     568300     569300      3       1  150064       1.7687     0.038474
enh70842     2     826600     827600      5       2  150064       2.0316     0.021097
enh70844     2     883500     884500      6       2  150064       2.6448    0.0040867
enh70845     2     969800     970800      6       2  150064       1.9771     0.024014
enh70846     2     985400     986400      3       2  150064       1.8301     0.033615
enh70847     2    1006000    1007000      3       2  150064       1.7095     0.043681
enh70879     2    1732900    1733900      7       2  150064       2.1545     0.015599
enh70881     2    1739900    1740900      3       1  150064       1.8828     0.029861
enh70883     2    1744200    1745200      7       3  150064       1.8368     0.033118
enh70947     2    3624300    3625300     12       4  150064       1.9716     0.024329
enh70950     2    3641800    3642800      5       3  150064       1.6578     0.048676
enh70951     2    3642500    3643500      3       2  150064         1.74     0.040934
enh70952     2    3644200    3645200      4       2  150064       1.8517     0.032036
enh70985     2    5864900    5865900      5       2  150064       2.0876     0.018416
enh70986     2    5867000    5868000      6       2  150064       1.8706     0.030702
enh70990     2    6061400    6062400      5       3  150064       1.8364     0.033147
enh71002     2    6321600    6322600      2       1  150064       1.7199     0.042729
enh71005     2    6512000    6513000      5       3  150064        1.765     0.038778
enh71019     2    7056600    7057600      3       2  150064       2.8319    0.0023136
enh71020     2    7059100    7060100      2       1  150064       2.8676     0.002068
enh71021     2    7060100    7061100      7       3  150064       1.9216     0.027327
enh71022     2    7062100    7063100      3       1  150064       2.9313     0.001688
enh71023     2    7065300    7066300      2       1  150064        2.123     0.016876
enh71044     2    7517900    7518900      1       1  150064       2.0749        0.019
enh71047     2    7656900    7657900      2       1  150064       2.1757      0.01479
enh71048     2    7843600    7844600      3       2  150064       1.8155     0.034725
enh71086     2    8585200    8586200      6       2  150064       3.0836    0.0010224
enh71093     2    8645300    8646300      2       1  150064       1.7203     0.042686
enh71094     2    8650500    8651500      2       1  150064       2.1215      0.01694
enh71097     2    8665600    8666600      2       1  150064       1.6534     0.049129
enh71100     2    8684000    8685000      3       2  150064       1.8768     0.030272
enh71109     2    8745400    8746400      3       2  150064       2.3799    0.0086576
enh71120     2    8826000    8827000      2       1  150064       1.7307     0.041755
enh71131     2    8961200    8962200      1       1  150064       2.3737     0.008805
enh71136     2    8991900    8992900      2       1  150064        1.737     0.041194
enh71175     2    9327500    9328500      5       1  150064       1.9464     0.025804
enh71176     2    9331800    9332800      3       2  150064       1.7613     0.039092
enh71181     2    9352500    9353500      5       3  150064       1.9588     0.025067
enh71186     2    9370600    9371600      1       1  150064       1.9795      0.02388
enh71187     2    9374800    9375800      3       2  150064       2.6613    0.0038922
enh71192     2    9390000    9391000      3       2  150064       2.6987    0.0034807
enh71198     2    9404000    9405000      2       1  150064       2.7762    0.0027498
enh71199     2    9408400    9409400      4       2  150064       2.3659    0.0089922
enh71200     2    9409200    9410200      4       2  150064       2.6832    0.0036459
enh71240     2    9686000    9687000      2       1  150064       2.2989     0.010755
enh71366     2   10948000   10949000      8       2  150064       1.9353      0.02648
enh71368     2   10953200   10954200      6       3  150064       2.0708     0.019191
enh71369     2   10954300   10955300      4       2  150064       2.5586    0.0052546
enh71372     2   11004500   11005500      6       3  150064       1.7829     0.037303
enh71423     2   11597600   11598600      1       1  150064       1.8692       0.0308
enh71426     2   11602900   11603900      3       1  150064       1.7042     0.044168
enh71427     2   11604100   11605100      4       2  150064       1.9436     0.025973
enh71445     2   11888800   11889800      3       1  150064       2.3195     0.010185
enh71448     2   11904300   11905300      2       1  150064       1.7834      0.03726
enh71449     2   11915100   11916100      2       1  150064       1.6887     0.045636
enh71450     2   11918900   11919900      2       1  150064        1.751      0.03997
enh71451     2   11924600   11925600      2       1  150064       2.6214     0.004379
enh71454     2   11964700   11965700      2       1  150064       1.6495     0.049523
enh71475     2   12342500   12343500      8       4  150064       1.6584     0.048618
enh71479     2   12427300   12428300      7       2  150064       1.6758      0.04689
enh71480     2   12443900   12444900      2       1  150064       1.8588     0.031527
enh71486     2   12564500   12565500      1       1  150064       2.7788     0.002728
enh71493     2   12640600   12641600      4       2  150064       1.9469     0.025773
enh71494     2   12644200   12645200      3       2  150064       1.6727      0.04719
enh71499     2   12695400   12696400      2       1  150064       1.8598     0.031459
enh71501     2   12776700   12777700      1       1  150064       3.2707    0.0005364
enh71539     2   15309800   15310800      5       2  150064       2.4187    0.0077875
enh71545     2   15699000   15700000      4       1  150064       1.8447     0.032539
enh71589     2   16512100   16513100      1       1  150064       1.6884      0.04567
enh71601     2   16798500   16799500      5       2  150064       1.7057      0.04403
enh71602     2   16802800   16803800      5       2  150064       1.7427     0.040692
enh71630     2   17816000   17817000      2       1  150064       2.5461     0.005446
enh71635     2   17918400   17919400      2       1  150064       2.3157     0.010286
enh71637     2   17932700   17933700      3       1  150064       1.9908     0.023252
enh71638     2   17936700   17937700      1       1  150064       2.1711      0.01496
enh71639     2   17938200   17939200      1       1  150064       2.0909      0.01827
enh71643     2   17996400   17997400      3       2  150064       3.3749   0.00036922
enh71644     2   18002300   18003300      5       3  150064       3.5726   0.00017674
enh71645     2   18003900   18004900      5       2  150064       2.3929    0.0083579
enh71646     2   18074100   18075100      7       3  150064       3.3151   0.00045803
enh71700     2   19319400   19320400      5       2  150064       2.4243    0.0076695
enh71701     2   19320800   19321800      5       2  150064       2.0715     0.019154
enh71709     2   19427400   19428400      2       1  150064       2.6586    0.0039237
enh71713     2   19661600   19662600      3       2  150064       2.5629    0.0051905
enh71751     2   20262100   20263100      5       2  150064       2.2205     0.013193
enh71772     2   20369500   20370500      7       3  150064       1.7562     0.039526
enh71820     2   20765300   20766300      4       2  150064       1.7603     0.039179
enh71821     2   20767800   20768800      8       4  150064       2.3318    0.0098552
enh71822     2   20770900   20771900      6       3  150064       2.5728    0.0050441
enh71823     2   20774400   20775400      3       2  150064       2.6905    0.0035669
enh71824     2   20778500   20779500      3       1  150064       2.1385     0.016237
enh71825     2   20782800   20783800      1       1  150064       1.7098      0.04365
enh71827     2   20789700   20790700      5       2  150064       1.8173     0.034583
enh71828     2   20792900   20793900      9       3  150064       3.6687   0.00012188
enh71829     2   20797100   20798100      4       2  150064       2.2308     0.012847
enh71848     2   21493100   21494100      1       1  150064       2.1294      0.01661
enh71859     2   22045000   22046000      2       1  150064       3.0791     0.001038
enh71863     2   22503700   22504700      1       1  150064       2.4772      0.00662
enh71881     2   23703500   23704500      4       2  150064       1.8388     0.032972
enh71885     2   23726000   23727000      5       2  150064       4.2256   1.1917e-05
enh71887     2   23731800   23732800      2       1  150064        3.599    0.0001597
enh71888     2   23732800   23733800      9       3  150064       3.6649   0.00012372
enh71891     2   23742600   23743600      1       1  150064       3.4082     0.000327
enh71917     2   23921500   23922500      5       2  150064       1.6845      0.04604
enh71920     2   23980200   23981200      1       1  150064       2.0403      0.02066
enh71925     2   24124900   24125900      1       1  150064       2.0809      0.01872
enh71926     2   24127800   24128800      1       1  150064        2.071      0.01918
enh71927     2   24139500   24140500      4       2  150064       2.2374      0.01263
enh71931     2   24151100   24152100      2       1  150064       1.9116     0.027966
enh71932     2   24161400   24162400      1       1  150064       2.2362      0.01267
enh71934     2   24167000   24168000      5       2  150064       2.4735    0.0066904
enh71942     2   24347100   24348100      2       1  150064       1.6722     0.047238
enh71958     2   24657200   24658200      2       1  150064       2.5822    0.0049087
enh71959     2   24659000   24660000      2       1  150064       2.4416    0.0073102
enh71972     2   24836200   24837200      1       1  150064       2.4708      0.00674
enh71973     2   24839700   24840700      2       1  150064       1.9171     0.027614
enh71974     2   24848800   24849800      2       1  150064       2.0533     0.020024
enh71975     2   24880900   24881900      3       2  150064       1.6727     0.047197
enh72005     2   25321200   25322200      2       1  150064       1.9089     0.028136
enh72006     2   25351500   25352500      6       3  150064        4.357    6.593e-06
enh72008     2   25420300   25421300      2       1  150064       2.6263    0.0043163
enh72010     2   25432400   25433400      3       2  150064       3.1623   0.00078262
enh72012     2   25437800   25438800      2       1  150064       3.3209   0.00044866
enh72013     2   25452300   25453300      5       2  150064       4.0983   2.0809e-05
enh72019     2   25486100   25487100      2       1  150064       3.4024   0.00033401
enh72020     2   25487600   25488600      4       2  150064       2.2687     0.011644
enh72024     2   25498100   25499100      1       1  150064       2.1462      0.01593
enh72028     2   25514800   25515800      2       1  150064       2.1919     0.014194
enh72029     2   25518400   25519400      4       2  150064       1.8006     0.035884
enh72031     2   25529400   25530400      3       1  150064       3.6665   0.00012296
enh72032     2   25535000   25536000      4       2  150064       2.3255     0.010024
enh72035     2   25554700   25555700      2       1  150064        1.925     0.027113
enh72037     2   25559400   25560400      1       1  150064       1.7268       0.0421
enh72041     2   25598800   25599800      3       2  150064       3.8737   5.3599e-05
enh72052     2   25887100   25888100      2       1  150064       1.8753     0.030376
enh72055     2   25962700   25963700      1       1  150064       1.9917       0.0232
enh72058     2   26074800   26075800      5       2  150064       1.9901     0.023289
enh72064     2   26161400   26162400      1       1  150064       1.9976      0.02288
enh72066     2   26177400   26178400      1       1  150064       1.9905      0.02327
enh72069     2   26214300   26215300      3       1  150064        3.715   0.00010161
enh72070     2   26220000   26221000      7       3  150064       2.8477    0.0022021
enh72072     2   26231900   26232900      2       1  150064       3.0839    0.0010216
enh72074     2   26238800   26239800      2       1  150064       2.4055    0.0080745
enh72076     2   26254800   26255800      2       1  150064        2.286     0.011128
enh72079     2   26266800   26267800      5       1  150064       2.1868      0.01438
enh72097     2   26491600   26492600      2       1  150064       2.1871     0.014367
enh72099     2   26523300   26524300      3       2  150064       1.6587     0.048589
enh72110     2   26828800   26829800      2       1  150064       1.6939     0.045143
enh72120     2   26923500   26924500      5       3  150064       2.5335     0.005647
enh72122     2   26929500   26930500      1       1  150064       2.0956      0.01806
enh72124     2   26938000   26939000      4       2  150064       1.6856     0.045936
enh72125     2   26941200   26942200      2       1  150064       1.7193     0.042779
enh72129     2   26963500   26964500      3       1  150064        3.665   0.00012365
enh72131     2   26979000   26980000      1       1  150064       3.3366    0.0004241
enh72133     2   26985900   26986900      2       1  150064       3.1708   0.00076023
enh72135     2   26989500   26990500      3       2  150064       2.4141     0.007887
enh72136     2   26991900   26992900      2       1  150064       3.1258   0.00088647
enh72138     2   26995600   26996600      1       1  150064       3.3202    0.0004497
enh72139     2   27007500   27008500      3       2  150064       2.1143     0.017246
enh72145     2   27169800   27170800      2       1  150064       3.2823   0.00051484
enh72151     2   27243300   27244300      1       1  150064       3.3071    0.0004713
enh72153     2   27254400   27255400      1       1  150064       3.0193     0.001267
enh72156     2   27286400   27287400      2       1  150064       2.8908    0.0019214
enh72157     2   27291800   27292800      1       1  150064       2.9839     0.001423
enh72158     2   27298200   27299200      2       1  150064       2.0918     0.018229
enh72160     2   27307000   27308000      1       1  150064       2.9926     0.001383
enh72161     2   27310200   27311200      2       1  150064       2.2794     0.011321
enh72168     2   27432500   27433500      6       3  150064       2.5913    0.0047811
enh72171     2   27441000   27442000      9       3  150064       2.3197      0.01018
enh72175     2   27503600   27504600      1       1  150064       2.3305     0.009891
enh72176     2   27514000   27515000      1       1  150064        2.647     0.004061
enh72178     2   27525600   27526600      2       1  150064       1.9622      0.02487
enh72180     2   27543700   27544700      2       1  150064       1.9898     0.023304
enh72182     2   27557500   27558500      1       1  150064       2.2842      0.01118
enh72187     2   27595000   27596000      2       1  150064       2.3713    0.0088636
enh72189     2   27603900   27604900      1       1  150064       3.0578     0.001115
enh72191     2   27630200   27631200      1       1  150064       3.1035    0.0009562
enh72195     2   27668100   27669100      1       1  150064       1.9908      0.02325
enh72196     2   27711200   27712200      4       2  150064       3.6298   0.00014183
enh72197     2   27726100   27727100      1       1  150064       1.8562      0.03171
enh72199     2   27807600   27808600      3       2  150064       2.7382    0.0030892
enh72200     2   27850200   27851200      2       1  150064       1.8163      0.03466
enh72201     2   27861000   27862000      2       1  150064        1.682      0.04628
enh72209     2   27936900   27937900      1       1  150064       2.8369     0.002278
enh72212     2   27951200   27952200      1       1  150064       3.7603    8.484e-05
enh72213     2   27952700   27953700      2       1  150064       3.7337   9.4329e-05
enh72216     2   27974800   27975800      2       1  150064       4.2084   1.2859e-05
enh72217     2   27983700   27984700      2       1  150064       2.0176     0.021815
enh72218     2   27988800   27989800      3       2  150064       4.4211   4.9099e-06
enh72221     2   27999500   28000500      1       1  150064       2.4833     0.006508
enh72223     2   28017600   28018600      4       1  150064       4.1989   1.3412e-05
enh72224     2   28021000   28022000      2       1  150064       5.1919   1.0408e-07
enh72225     2   28031600   28032600      2       1  150064       4.1818   1.4459e-05
enh72226     2   28045300   28046300      3       1  150064       2.7333     0.003135
enh72228     2   28114500   28115500      1       1  150064       1.9473      0.02575
enh72229     2   28137000   28138000      2       1  150064       1.9275     0.026958
enh72230     2   28138700   28139700      2       1  150064       2.4002    0.0081929
enh72231     2   28142600   28143600      1       1  150064       3.6355    0.0001387
enh72232     2   28152600   28153600      2       1  150064       3.0591    0.0011101
enh72234     2   28179900   28180900      2       1  150064       2.8508    0.0021806
enh72238     2   28202800   28203800      2       1  150064         4.51   3.2416e-06
enh72240     2   28216400   28217400      2       1  150064       3.2524   0.00057224
enh72245     2   28276000   28277000      2       1  150064       3.1774   0.00074307
enh72246     2   28303700   28304700      4       2  150064       1.8579     0.031589
enh72247     2   28324700   28325700      1       1  150064       2.2133      0.01344
enh72282     2   28623900   28624900      4       2  150064       2.1002     0.017857
enh72283     2   28629400   28630400      3       2  150064       2.2435     0.012433
enh72285     2   28636300   28637300      2       1  150064       1.9748     0.024147
enh72287     2   28646600   28647600      5       2  150064       2.9138    0.0017851
enh72288     2   28659300   28660300      3       2  150064       3.1227   0.00089589
enh72289     2   28668700   28669700      2       1  150064       1.7911     0.036638
enh72290     2   28669400   28670400      1       1  150064       1.7357      0.04131
enh72293     2   28750700   28751700      4       2  150064       2.0234     0.021514
enh72332     2   28985200   28986200      1       1  150064        2.729     0.003176
enh72334     2   28989900   28990900      4       2  150064        2.634    0.0042194
enh72335     2   29032500   29033500      2       1  150064        3.181   0.00073373
enh72346     2   29276200   29277200      6       3  150064       2.1929     0.014157
enh72361     2   29643800   29644800      3       1  150064       3.8457   6.0109e-05
enh72364     2   29677800   29678800      3       2  150064       1.7575     0.039418
enh72372     2   30368200   30369200      2       1  150064       1.8372     0.033087
enh72382     2   30446000   30447000      2       1  150064        1.995      0.02302
enh72383     2   30450300   30451300      2       1  150064       1.8207     0.034329
enh72406     2   30583400   30584400      4       1  150064       1.9356     0.026458
enh72407     2   30589000   30590000      1       1  150064       1.8188      0.03447
enh72409     2   30594600   30595600      2       1  150064       1.7379     0.041116
enh72445     2   30848600   30849600      5       2  150064       1.8285      0.03374
enh72463     2   31202200   31203200      6       2  150064       2.2195     0.013225
enh72482     2   31544700   31545700      5       3  150064       2.1862     0.014399
enh72495     2   32182700   32183700      1       1  150064        2.742     0.003053
enh72501     2   32236400   32237400      3       2  150064       2.2825     0.011229
enh72597     2   33546300   33547300      2       1  150064       2.0047     0.022498
enh72651     2   36600200   36601200      1       1  150064       2.1792      0.01466
enh72657     2   36614600   36615600      6       2  150064       1.7866     0.037004
enh72658     2   36616800   36617800      5       3  150064       2.0453     0.020413
enh72662     2   36632100   36633100      5       3  150064       1.7881     0.036876
enh72669     2   36650100   36651100      4       2  150064       1.7258     0.042188
enh72670     2   36654200   36655200      7       3  150064       2.0034     0.022565
enh72673     2   36660900   36661900      2       1  150064       2.2032     0.013792
enh72676     2   36676200   36677200      1       1  150064       2.2365      0.01266
enh72680     2   36687900   36688900      2       1  150064       1.8887     0.029466
enh72684     2   36710200   36711200      4       2  150064       1.9059     0.028329
enh72692     2   36776300   36777300      4       2  150064       1.7002     0.044544
enh72697     2   36822400   36823400      6       2  150064       1.9998     0.022759
enh72705     2   36928100   36929100     11       3  150064       2.1642     0.015224
enh72707     2   36933400   36934400      5       3  150064       2.2929     0.010928
enh72709     2   37009400   37010400      2       1  150064       2.3739    0.0087996
enh72710     2   37012000   37013000      1       1  150064        1.806      0.03546
enh72712     2   37048100   37049100     14       3  150064       2.0559     0.019898
enh72713     2   37051000   37052000      4       1  150064       2.5964    0.0047107
enh72715     2   37116800   37117800      3       1  150064       1.7748     0.037965
enh72720     2   37168700   37169700      2       1  150064       2.0733     0.019073
enh72721     2   37178800   37179800      3       2  150064       2.6045    0.0046003
enh72722     2   37182800   37183800      3       2  150064       2.0786     0.018825
enh72724     2   37188900   37189900      3       1  150064        3.363   0.00038546
enh72725     2   37190500   37191500      4       2  150064       1.7158     0.043097
enh72729     2   37209400   37210400      3       2  150064       2.9253    0.0017206
enh72730     2   37227300   37228300      3       2  150064       3.0413    0.0011779
enh72732     2   37236700   37237700      4       2  150064       3.1317   0.00086891
enh72733     2   37238300   37239300      3       1  150064       2.6551    0.0039639
enh72741     2   37325300   37326300      2       1  150064       2.1263     0.016739
enh72743     2   37384400   37385400      3       1  150064       1.8706     0.030697
enh72745     2   37424500   37425500      3       2  150064       1.7105      0.04359
enh72746     2   37425400   37426400      3       2  150064       3.0176    0.0012741
enh72748     2   37453700   37454700      5       2  150064       2.6922    0.0035492
enh72749     2   37460000   37461000      5       2  150064        3.157   0.00079709
enh72750     2   37509900   37510900      3       2  150064       2.3853     0.008532
enh72751     2   37538900   37539900      4       2  150064       4.2399   1.1183e-05
enh72752     2   37543000   37544000      7       2  150064       3.4551   0.00027501
enh72753     2   37545000   37546000      2       1  150064       3.1965   0.00069552
enh72754     2   37548500   37549500      3       1  150064       3.5822   0.00017033
enh72755     2   37570100   37571100      5       2  150064       3.8456   6.0128e-05
enh72756     2   37572200   37573200      5       3  150064       1.9198     0.027439
enh72757     2   37576300   37577300      4       1  150064       2.9335    0.0016756
enh72758     2   37603600   37604600      6       4  150064        1.682     0.046287
enh72762     2   37641300   37642300      4       2  150064       2.1762      0.01477
enh72849     2   38528800   38529800      5       1  150064       1.8383     0.033009
enh72856     2   38633500   38634500      1       1  150064       2.1375      0.01628
enh72884     2   38948500   38949500      5       2  150064       2.5385    0.0055665
enh72886     2   38972100   38973100      1       1  150064       2.2543      0.01209
enh72898     2   39320300   39321300      3       1  150064       1.6751     0.046955
enh72905     2   39368000   39369000      3       2  150064       2.6904    0.0035682
enh72906     2   39387900   39388900      1       1  150064       1.7183      0.04287
enh72908     2   39454700   39455700      3       2  150064       1.8022     0.035754
enh72911     2   39468500   39469500      2       1  150064       2.1655     0.015175
enh72917     2   39605800   39606800      1       1  150064       1.6731      0.04715
enh72918     2   39608500   39609500      1       1  150064        2.056      0.01989
enh72919     2   39609600   39610600      3       1  150064       1.9472     0.025758
enh72920     2   39614500   39615500      4       1  150064       1.7551     0.039622
enh72926     2   39636400   39637400      4       1  150064       1.8426     0.032695
enh72941     2   39730500   39731500      3       2  150064        2.351    0.0093626
enh72943     2   39734400   39735400      1       1  150064       1.6624      0.04822
enh72948     2   39767800   39768800      3       2  150064       2.6328    0.0042341
enh72950     2   39795400   39796400      2       1  150064       2.4136    0.0078969
enh72953     2   39820700   39821700      2       1  150064       2.5822    0.0049083
enh72960     2   39867000   39868000      1       1  150064        2.064      0.01951
enh72962     2   39907900   39908900      2       1  150064       1.7849      0.03714
enh72965     2   39948200   39949200      2       1  150064       1.7727     0.038135
enh72968     2   39963500   39964500      2       1  150064       2.4439    0.0072654
enh72970     2   39970300   39971300      6       3  150064       2.0941     0.018126
enh72971     2   39999300   40000300      6       3  150064       2.5035    0.0061493
enh72972     2   40000600   40001600      2       1  150064       1.9537     0.025369
enh72974     2   40003800   40004800      2       1  150064       2.1676     0.015094
enh72975     2   40006400   40007400      2       1  150064       2.0011      0.02269
enh72981     2   40353300   40354300      3       2  150064       1.6484     0.049634
enh72983     2   40359800   40360800      3       1  150064       1.6967     0.044876
enh72986     2   40392100   40393100      3       1  150064       2.0289     0.021237
enh72989     2   40426500   40427500      4       2  150064       1.9995     0.022778
enh72990     2   40427200   40428200      4       2  150064       2.3134     0.010349
enh72995     2   40453900   40454900      2       1  150064       1.6788     0.046592
enh72997     2   40467000   40468000      5       2  150064       2.5466    0.0054393
enh72998     2   40468900   40469900      6       2  150064       1.7321     0.041626
enh72999     2   40470700   40471700      3       2  150064       2.3736    0.0088074
enh73009     2   40539700   40540700      5       3  150064        1.649     0.049572
enh73013     2   40556600   40557600      2       1  150064        1.825     0.033998
enh73018     2   40571300   40572300      5       2  150064       2.0799     0.018769
enh73021     2   40575800   40576800      7       4  150064       2.1838     0.014489
enh73022     2   40580600   40581600     11       4  150064        2.621    0.0043832
enh73023     2   40583500   40584500      2       1  150064       2.2942     0.010891
enh73024     2   40586200   40587200      4       2  150064       2.7773    0.0027405
enh73037     2   40639500   40640500      7       2  150064       2.3838    0.0085668
enh73043     2   40650200   40651200      2       1  150064       2.4335    0.0074778
enh73044     2   40652500   40653500      5       3  150064       1.7264     0.042136
enh73047     2   40659900   40660900      5       3  150064       1.7536     0.039746
enh73048     2   40662400   40663400      3       1  150064       2.4016    0.0081613
enh73049     2   40667000   40668000      5       2  150064         2.06     0.019698
enh73053     2   40681400   40682400      3       2  150064       2.9861     0.001413
enh73055     2   40698100   40699100      3       1  150064       2.3941    0.0083303
enh73057     2   40709200   40710200      3       1  150064       2.8075    0.0024966
enh73058     2   40714600   40715600      3       1  150064       2.8359     0.002285
enh73060     2   40740300   40741300      3       1  150064       2.9333    0.0016771
enh73061     2   40762000   40763000      6       2  150064       2.0535     0.020011
enh73062     2   40771200   40772200      4       2  150064       2.8729    0.0020338
enh73067     2   41825000   41826000      6       1  150064       2.0005     0.022722
enh73075     2   42006600   42007600      2       1  150064       1.8318     0.033492
enh73076     2   42067200   42068200      2       1  150064        2.308       0.0105
enh73077     2   42068500   42069500      5       1  150064       2.4789    0.0065887
enh73159     2   42981600   42982600      5       2  150064        1.738     0.041106
enh73168     2   43072100   43073100      4       2  150064       1.9494     0.025626
enh73172     2   43106300   43107300      3       1  150064       1.6831     0.046179
enh73174     2   43133900   43134900      4       2  150064       2.6493    0.0040332
enh73217     2   43379900   43380900      5       2  150064       1.9536     0.025374
enh73307     2   44330100   44331100      5       3  150064       2.1278     0.016678
enh73316     2   44410100   44411100      6       1  150064       1.7792     0.037602
enh73317     2   44410800   44411800      3       1  150064       1.7758     0.037883
enh73318     2   44417600   44418600      1       1  150064       1.7877      0.03691
enh73364     2   45781400   45782400      4       1  150064       1.9771     0.024014
enh73371     2   45881300   45882300      2       1  150064       1.8739     0.030473
enh73373     2   45895900   45896900      3       1  150064       2.4099    0.0079779
enh73374     2   45901900   45902900      3       2  150064       1.9215     0.027334
enh73382     2   45951200   45952200      5       2  150064       1.7947     0.036351
enh73386     2   45981000   45982000      7       2  150064       1.6892     0.045589
enh73387     2   45986400   45987400      3       2  150064       2.0413     0.020609
enh73395     2   46044600   46045600     10       5  150064       2.9463    0.0016082
enh73421     2   46195700   46196700      6       3  150064       2.3086     0.010483
enh73422     2   46219500   46220500      3       2  150064       2.4645    0.0068611
enh73429     2   46284800   46285800      5       3  150064        2.454    0.0070639
enh73430     2   46290100   46291100      4       2  150064         3.29    0.0005009
enh73437     2   46369300   46370300      4       2  150064        2.003     0.022586
enh73485     2   46727500   46728500      2       1  150064       2.1232     0.016868
enh73491     2   46773100   46774100      1       1  150064       1.6782      0.04665
enh73496     2   46791600   46792600      4       2  150064       1.6589     0.048568
enh73499     2   46807000   46808000      3       2  150064       1.7983     0.036065
enh73501     2   46845100   46846100      1       1  150064       1.9138      0.02782
enh73502     2   46859600   46860600      3       1  150064       1.7047     0.044128
enh73527     2   47040200   47041200      3       2  150064       1.6923     0.045291
enh73556     2   47211900   47212900      1       1  150064       1.7302       0.0418
enh73589     2   47460600   47461600      7       4  150064       1.9557     0.025251
enh73619     2   47881200   47882200      5       3  150064       1.7957     0.036269
enh73623     2   47978900   47979900      3       2  150064       1.6925     0.045279
enh73624     2   47982400   47983400      1       1  150064       1.8897       0.0294
enh73625     2   47994600   47995600      3       2  150064        2.471    0.0067377
enh73627     2   48012300   48013300      7       3  150064       2.4451    0.0072404
enh73631     2   48095700   48096700      2       1  150064       2.5494    0.0053952
enh73632     2   48115400   48116400      5       3  150064       3.1409   0.00084206
enh73633     2   48118700   48119700      5       3  150064       2.7142    0.0033215
enh73634     2   48120700   48121700      3       1  150064       2.5496    0.0053923
enh73635     2   48122000   48123000      2       1  150064       2.3482    0.0094325
enh73637     2   48126500   48127500      6       3  150064       1.7252     0.042249
enh73639     2   48129300   48130300      1       1  150064       2.9361     0.001662
enh73645     2   48340100   48341100      1       1  150064       2.0415       0.0206
enh73652     2   48475600   48476600      1       1  150064       2.1775      0.01472
enh73654     2   48533200   48534200      2       1  150064        2.354    0.0092865
enh73655     2   48543200   48544200      2       1  150064       2.2372     0.012638
enh73656     2   48545200   48546200      1       1  150064       2.3812     0.008628
enh73657     2   48551800   48552800      1       1  150064       2.8635     0.002095
enh73659     2   48557200   48558200      3       1  150064       2.4545    0.0070541
enh73660     2   48568400   48569400      5       2  150064       3.3176   0.00045403
enh73661     2   48570900   48571900      7       4  150064       1.8165     0.034646
enh73662     2   48573200   48574200      3       2  150064        3.596   0.00016159
enh73663     2   48579500   48580500      2       1  150064       2.1367     0.016312
enh73664     2   48580300   48581300      3       2  150064       1.7898     0.036746
enh73665     2   48583800   48584800      6       3  150064       2.2021     0.013828
enh73666     2   48624900   48625900      3       2  150064       1.7071     0.043902
enh73668     2   48642300   48643300      5       3  150064       2.5089    0.0060555
enh73669     2   48647000   48648000      5       3  150064       1.6782      0.04665
enh73670     2   48647700   48648700      3       2  150064       2.8124    0.0024586
enh73673     2   48671300   48672300      4       2  150064        2.113       0.0173
enh73678     2   48701400   48702400      2       1  150064       2.2353     0.012699
enh73679     2   48706900   48707900      2       1  150064       3.8153   6.8017e-05
enh73686     2   48755300   48756300      3       1  150064       1.8793     0.030104
enh73687     2   48794300   48795300      2       1  150064       2.2841     0.011182
enh73691     2   48941900   48942900      4       2  150064       2.0892     0.018347
enh73707     2   50718900   50719900      1       1  150064       3.0002     0.001349
enh73711     2   51240200   51241200      1       1  150064       2.1981      0.01397
enh73715     2   52221300   52222300      1       1  150064       1.7449       0.0405
enh73733     2   53803000   53804000      2       1  150064       1.7243     0.042324
enh73734     2   54011300   54012300      2       1  150064       2.7562    0.0029238
enh73735     2   54015400   54016400      4       1  150064       2.2744     0.011472
enh73737     2   54039200   54040200      4       2  150064       2.0415     0.020602
enh73738     2   54053800   54054800      3       2  150064       2.6099    0.0045285
enh73739     2   54172200   54173200      2       1  150064       1.7235     0.042399
enh73740     2   54184300   54185300      2       1  150064       2.3289    0.0099325
enh73741     2   54188400   54189400      2       1  150064       2.5869     0.004842
enh73746     2   54242500   54243500      2       1  150064       2.1013     0.017808
enh73749     2   54286400   54287400      1       1  150064       1.7875      0.03693
enh73750     2   54315300   54316300      2       1  150064       1.8354     0.033224
enh73751     2   54330600   54331600      4       2  150064       2.5832    0.0048945
enh73752     2   54334800   54335800      6       2  150064       3.4022   0.00033419
enh73754     2   54389100   54390100      3       1  150064       3.5509   0.00019199
enh73770     2   54629100   54630100      5       2  150064        2.144     0.016017
enh73776     2   54659200   54660200      5       2  150064       2.9612    0.0015324
enh73777     2   54662400   54663400      2       1  150064       3.1466   0.00082577
enh73786     2   54698700   54699700      5       3  150064       2.1106     0.017403
enh73790     2   54711000   54712000      5       2  150064       1.9319     0.026683
enh73794     2   54721800   54722800      1       1  150064       3.9814    3.425e-05
enh73804     2   54750300   54751300      3       2  150064       2.1909     0.014229
enh73811     2   54773000   54774000      2       1  150064       2.0531      0.02003
enh73813     2   54778500   54779500      4       2  150064       1.8371     0.033095
enh73817     2   54789600   54790600      1       1  150064       1.9019      0.02859
enh73821     2   54802300   54803300      5       2  150064       2.0154     0.021931
enh73822     2   54803100   54804100      4       2  150064       1.6473     0.049748
enh73824     2   54808400   54809400      4       1  150064       2.5842    0.0048804
enh73827     2   54817000   54818000      6       3  150064       1.6763     0.046837
enh73828     2   54822400   54823400      7       3  150064       2.1019      0.01778
enh73831     2   54831900   54832900      1       1  150064         1.65      0.04947
enh73832     2   54836800   54837800      4       2  150064       1.6573      0.04873
enh73834     2   54840200   54841200      5       2  150064       2.4294    0.0075625
enh73835     2   54841700   54842700      7       3  150064       1.9871     0.023457
enh73837     2   54851400   54852400      1       1  150064       2.3642     0.009035
enh73839     2   54858600   54859600      4       1  150064       1.7431     0.040659
enh73841     2   54863200   54864200      4       2  150064       2.3264    0.0099975
enh73845     2   54896500   54897500      1       1  150064       1.6458       0.0499
enh73848     2   54907500   54908500      7       3  150064       2.0777     0.018869
enh73851     2   54999400   55000400      3       2  150064       2.7329    0.0031386
enh73852     2   55086800   55087800      4       2  150064       2.9666    0.0015057
enh73855     2   55133300   55134300      5       3  150064       3.5043   0.00022892
enh73857     2   55154000   55155000      4       2  150064       2.6708    0.0037839
enh73858     2   55172800   55173800      5       2  150064       2.3761    0.0087491
enh73860     2   55184200   55185200      5       3  150064       2.3312    0.0098702
enh73863     2   55196200   55197200      3       1  150064       1.6572     0.048737
enh73864     2   55197700   55198700      7       3  150064       2.8845    0.0019604
enh73875     2   55241200   55242200      3       1  150064        1.882     0.029917
enh73881     2   55264100   55265100      3       2  150064       1.7492     0.040128
enh73885     2   55279400   55280400      4       2  150064       1.8963     0.028959
enh73913     2   55635800   55636800      6       2  150064       1.8328     0.033417
enh73915     2   55643500   55644500      7       3  150064        1.684     0.046086
enh73928     2   56096700   56097700      1       1  150064       1.6757       0.0469
enh73929     2   56110600   56111600      3       2  150064        1.845     0.032518
enh73933     2   56219700   56220700      3       2  150064       1.8302     0.033608
enh73935     2   56475900   56476900      4       1  150064       2.2805     0.011288
enh73947     2   57948000   57949000      2       1  150064       3.8989   4.8315e-05
enh73948     2   57986300   57987300      1       1  150064       4.5121     3.21e-06
enh73949     2   57987200   57988200      4       2  150064        6.132   4.3395e-10
enh73953     2   58269400   58270400      2       1  150064       3.1586   0.00079263
enh73954     2   58272000   58273000      2       1  150064       4.1022   2.0464e-05
enh73955     2   58275200   58276200      1       1  150064       4.4393    4.513e-06
enh73959     2   58334800   58335800      4       2  150064       4.5604    2.553e-06
enh73963     2   58464800   58465800      2       1  150064       4.6671   1.5271e-06
enh73964     2   58465800   58466800      3       2  150064       3.4372   0.00029393
enh73965     2   58468400   58469400      2       1  150064       2.0918     0.018226
enh73966     2   58653800   58654800      1       1  150064       2.5038     0.006144
enh73967     2   58656200   58657200      4       2  150064       1.8312     0.033534
enh73968     2   58721000   58722000      4       2  150064       2.1249     0.016797
enh73970     2   58749200   58750200      1       1  150064       2.3964     0.008279
enh73987     2   60296800   60297800      2       1  150064       2.7329    0.0031392
enh73988     2   60298300   60299300      1       1  150064       2.1217      0.01693
enh73990     2   60333700   60334700      4       2  150064       1.6796     0.046516
enh73991     2   60439700   60440700      2       1  150064       2.3742    0.0087927
enh73992     2   60440300   60441300      3       2  150064        2.635    0.0042066
enh73993     2   60512800   60513800      5       1  150064       2.3127     0.010369
enh73994     2   60522100   60523100      4       2  150064       2.1912     0.014218
enh73999     2   60578800   60579800      6       2  150064       1.8978     0.028861
enh74002     2   60632600   60633600      4       2  150064        1.859      0.03151
enh74004     2   60637400   60638400      1       1  150064       1.6527       0.0492
enh74018     2   60723000   60724000      3       2  150064        4.119    1.903e-05
enh74019     2   60725000   60726000      1       1  150064       4.0529    2.529e-05
enh74020     2   60726700   60727700      2       1  150064       4.5044   3.3277e-06
enh74021     2   60730600   60731600      4       2  150064       2.7543    0.0029408
enh74022     2   60736200   60737200      4       1  150064       2.5272    0.0057495
enh74023     2   60741300   60742300      2       1  150064       3.0157     0.001282
enh74024     2   60744300   60745300      6       3  150064       1.6951     0.045027
enh74026     2   60748500   60749500      7       2  150064       2.1153     0.017201
enh74029     2   60755700   60756700      2       1  150064       2.5993    0.0046703
enh74037     2   60901800   60902800      3       1  150064        2.569    0.0050995
enh74058     2   61583300   61584300      3       2  150064       2.0802     0.018755
enh74059     2   61585500   61586500      3       1  150064       2.6533    0.0039854
enh74060     2   61586000   61587000      2       1  150064       2.5458    0.0054507
enh74061     2   61607200   61608200      1       1  150064       3.3657    0.0003817
enh74062     2   61631300   61632300      2       1  150064        3.062    0.0010993
enh74063     2   61652000   61653000      2       1  150064       2.6985    0.0034829
enh74070     2   61692100   61693100      4       2  150064       2.2576     0.011985
enh74072     2   61699400   61700400      1       1  150064        1.971      0.02436
enh74117     2   62416500   62417500      2       1  150064        1.669      0.04756
enh74123     2   62493300   62494300      2       1  150064       2.5248    0.0057878
enh74127     2   62532900   62533900      2       1  150064       1.9495     0.025616
enh74128     2   62536400   62537400      1       1  150064       2.1125      0.01732
enh74131     2   62569900   62570900      3       1  150064       1.8445     0.032554
enh74134     2   62683200   62684200      1       1  150064       1.9283      0.02691
enh74135     2   62685300   62686300      3       2  150064       2.2483     0.012277
enh74139     2   62702900   62703900      2       1  150064       3.1968   0.00069488
enh74141     2   62712900   62713900      2       1  150064       2.3474     0.009452
enh74142     2   62715900   62716900      3       2  150064       2.7455    0.0030209
enh74143     2   62722700   62723700      3       2  150064       3.5736   0.00017604
enh74144     2   62731800   62732800      2       1  150064       1.7793     0.037599
enh74145     2   62733600   62734600      4       2  150064        2.598    0.0046888
enh74148     2   62796600   62797600      5       2  150064       1.6803     0.046451
enh74149     2   62805400   62806400      7       3  150064       1.6492      0.04955
enh74153     2   62889500   62890500      4       2  150064       2.9659     0.001509
enh74159     2   62954500   62955500      1       1  150064       2.7954     0.002592
enh74166     2   63043600   63044600      4       2  150064       1.8292     0.033682
enh74168     2   63052700   63053700      2       1  150064       1.7936     0.036435
enh74220     2   64290800   64291800      2       1  150064       1.9995     0.022775
enh74252     2   64674900   64675900      1       1  150064       2.2436      0.01243
enh74258     2   64749400   64750400      2       1  150064        1.778     0.037704
enh74259     2   64752700   64753700      3       2  150064       1.6627     0.048185
enh74264     2   64813800   64814800      5       2  150064       1.8747     0.030416
enh74266     2   64822100   64823100      1       1  150064       2.2417      0.01249
enh74267     2   64826300   64827300      7       2  150064       2.5498    0.0053895
enh74268     2   64828000   64829000      2       1  150064       2.8091     0.002484
enh74269     2   64833400   64834400      1       1  150064       2.7279     0.003187
enh74368     2   65634400   65635400      3       1  150064       1.6661     0.047848
enh74376     2   65772500   65773500      1       1  150064       3.1367    0.0008544
enh74405     2   66726200   66727200      4       1  150064        1.697     0.044844
enh74411     2   66751900   66752900      3       2  150064       2.3975    0.0082545
enh74412     2   66753800   66754800      1       1  150064       1.7735      0.03807
enh74413     2   66759100   66760100      3       1  150064       2.6216    0.0043754
enh74416     2   66769500   66770500      1       1  150064       2.8725     0.002036
enh74440     2   67189800   67190800      1       1  150064       1.6593      0.04853
enh74449     2   67616300   67617300      3       2  150064       1.7722     0.038178
enh74455     2   67788200   67789200      1       1  150064        1.647      0.04978
enh74477     2   68349100   68350100      3       2  150064       1.7271     0.042072
enh74481     2   68422200   68423200      3       2  150064       2.0024      0.02262
enh74483     2   68434000   68435000      2       1  150064       3.0277    0.0012321
enh74485     2   68445200   68446200      3       1  150064       2.7141    0.0033227
enh74487     2   68453500   68454500      1       1  150064       3.0253     0.001242
enh74489     2   68458400   68459400      2       1  150064       1.7499     0.040071
enh74492     2   68474300   68475300      3       1  150064       2.6963    0.0035057
enh74493     2   68481400   68482400      4       2  150064       2.1196      0.01702
enh74494     2   68482800   68483800      1       1  150064       2.8455     0.002217
enh74506     2   68656300   68657300      7       2  150064        2.461    0.0069267
enh74516     2   68992500   68993500      2       1  150064       1.7172     0.042969
enh74566     2   69423400   69424400      2       1  150064       2.1456     0.015953
enh74568     2   69429200   69430200      2       1  150064       1.8456     0.032478
enh74578     2   69525300   69526300      5       2  150064       2.3921    0.0083763
enh74580     2   69536500   69537500      1       1  150064       1.9178      0.02757
enh74625     2   69960900   69961900      4       1  150064       1.8338      0.03334
enh74627     2   69970400   69971400      1       1  150064       2.0967      0.01801
enh74637     2   70008200   70009200      1       1  150064        1.646      0.04988
enh74638     2   70016900   70017900      5       2  150064       1.7414     0.040805
enh74643     2   70055000   70056000      3       1  150064        1.947      0.02577
enh74645     2   70059700   70060700      4       2  150064       1.8116     0.035027
enh74647     2   70138700   70139700      2       1  150064       1.6613     0.048325
enh74649     2   70144700   70145700      1       1  150064       1.7393      0.04099
enh74653     2   70190900   70191900      1       1  150064       2.1937      0.01413
enh74659     2   70296200   70297200      3       1  150064        2.005     0.022483
enh74684     2   70487300   70488300      2       1  150064       1.6595     0.048504
enh74685     2   70505300   70506300      1       1  150064       1.9948      0.02303
enh74687     2   70527400   70528400      2       1  150064       2.0229     0.021543
enh74689     2   70584500   70585500      3       2  150064       1.8809     0.029993
enh74708     2   71006600   71007600      6       2  150064       1.9993     0.022789
enh74724     2   71370800   71371800      3       2  150064       2.5413    0.0055215
enh74736     2   71533600   71534600      7       3  150064       2.3967    0.0082707
enh74740     2   71566800   71567800      5       3  150064       3.0834    0.0010233
enh74743     2   71678900   71679900      2       1  150064       2.3736    0.0088076
enh74760     2   71912300   71913300      3       2  150064       1.8541     0.031863
enh74763     2   71926800   71927800      1       1  150064       2.4197     0.007766
enh74778     2   72060800   72061800      2       1  150064         2.26     0.011911
enh74792     2   72364800   72365800      1       1  150064        2.597     0.004702
enh74793     2   72400700   72401700      1       1  150064       1.6707      0.04739
enh74795     2   72463300   72464300      3       1  150064        1.783     0.037295
enh74805     2   72803100   72804100      1       1  150064       1.7126      0.04339
enh74809     2   72905100   72906100      2       1  150064       2.0716     0.019151
enh74810     2   72908100   72909100      2       1  150064       1.7352     0.041349
enh74812     2   72919800   72920800      1       1  150064       2.2055      0.01371
enh74820     2   72977300   72978300      1       1  150064       2.2568      0.01201
enh74821     2   72978600   72979600      1       1  150064       2.2304      0.01286
enh74837     2   73167900   73168900      3       1  150064       4.1935   1.3735e-05
enh74843     2   73210100   73211100      1       1  150064       4.2718    9.693e-06
enh74844     2   73216700   73217700      1       1  150064        4.059    2.464e-05
enh74845     2   73231800   73232800      3       1  150064       4.0446   2.6202e-05
enh74846     2   73271200   73272200      3       2  150064       3.3061   0.00047302
enh74849     2   73295500   73296500      2       1  150064       3.0522     0.001136
enh74852     2   73311900   73312900      3       1  150064       2.0993     0.017897
enh74853     2   73315600   73316600      1       1  150064       3.3194    0.0004511
enh74854     2   73316400   73317400      3       1  150064       2.3541    0.0092831
enh74856     2   73318700   73319700      3       1  150064       3.0385    0.0011887
enh74857     2   73329200   73330200      5       2  150064        3.643   0.00013476
enh74858     2   73332900   73333900      1       1  150064       3.2815    0.0005162
enh74859     2   73334700   73335700      2       1  150064       3.4372   0.00029392
enh74860     2   73336700   73337700      3       1  150064       3.0143    0.0012878
enh74862     2   73360900   73361900      5       2  150064       2.6979    0.0034891
enh74863     2   73439500   73440500      2       1  150064       3.9133   4.5522e-05
enh74865     2   73462800   73463800      3       1  150064       3.7782   7.8976e-05
enh74868     2   73465100   73466100      2       1  150064       1.6809     0.046393
enh74869     2   73611600   73612600      2       1  150064       3.7349   9.3901e-05
enh74870     2   73645400   73646400      2       1  150064        2.894    0.0019017
enh74871     2   73815100   73816100      2       1  150064       3.7373   9.3018e-05
enh74872     2   73868000   73869000      2       1  150064       3.5248    0.0002119
enh74875     2   73986500   73987500      2       1  150064       3.3062   0.00047286
enh74879     2   74057600   74058600      3       1  150064       2.5124    0.0059954
enh74880     2   74059400   74060400      1       1  150064       2.7245      0.00322
enh74897     2   74237100   74238100      1       1  150064       2.0266      0.02135
enh74899     2   74247700   74248700      1       1  150064       2.1868      0.01438
enh74901     2   74253000   74254000      5       1  150064       3.0081    0.0013146
enh74902     2   74253700   74254700      1       1  150064       3.0007     0.001347
enh74903     2   74256500   74257500      2       1  150064       2.1161     0.017167
enh74904     2   74258000   74259000      4       1  150064        2.161     0.015348
enh74905     2   74259700   74260700      2       1  150064       2.6726    0.0037635
enh74907     2   74266700   74267700      1       1  150064        3.108    0.0009418
enh74908     2   74269800   74270800      2       1  150064       2.0478     0.020291
enh74909     2   74272200   74273200      2       1  150064       2.4259    0.0076357
enh74910     2   74293900   74294900      7       2  150064       2.8609    0.0021121
enh74911     2   74303500   74304500      1       1  150064        2.801     0.002547
enh74920     2   74428900   74429900      3       2  150064       2.0551     0.019935
enh74952     2   74810600   74811600      1       1  150064        1.784      0.03721
enh74959     2   74968400   74969400      8       1  150064        1.872     0.030602
enh75000     2   75601600   75602600      5       1  150064       2.1843     0.014471
enh75003     2   75658400   75659400     17       6  150064       1.7341      0.04145
enh75012     2   75785900   75786900      3       2  150064       1.7691     0.038437
enh75030     2   76495200   76496200      7       3  150064       2.2917     0.010962
enh75035     2   76895200   76896200      1       1  150064       1.6513      0.04934
enh75039     2   77747000   77748000      4       2  150064       2.0716     0.019149
enh75046     2   79620800   79621800      1       1  150064       1.9993      0.02279
enh75048     2   80059200   80060200      2       1  150064       1.8252     0.033989
enh75053     2   80469200   80470200      3       1  150064       1.6853     0.045969
enh75065     2   83758000   83759000      4       2  150064       1.7278     0.042008
enh75075     2   84714200   84715200      4       2  150064       2.2462     0.012346
enh75154     2   85621100   85622100      3       2  150064       2.1436     0.016034
enh75156     2   85635700   85636700      4       2  150064       2.4865    0.0064495
enh75157     2   85637500   85638500      3       1  150064       3.2094   0.00066513
enh75159     2   85644600   85645600      5       2  150064       3.2498   0.00057749
enh75160     2   85646600   85647600      3       2  150064       2.2518     0.012167
enh75183     2   85828000   85829000      2       1  150064       1.7732     0.038094
enh75188     2   85839400   85840400      1       1  150064       1.8344       0.0333
enh75190     2   85844400   85845400      1       1  150064       2.0794      0.01879
enh75197     2   85907500   85908500      2       1  150064       2.2377     0.012621
enh75215     2   85994100   85995100      3       2  150064       1.9229     0.027247
enh75216     2   85999000   86000000      2       1  150064       2.0752     0.018985
enh75246     2   86295500   86296500      4       2  150064       1.6464      0.04984
enh75294     2   86695400   86696400      1       1  150064       2.0143      0.02199
enh75305     2   86858600   86859600      3       2  150064       2.2344     0.012729
enh75308     2   86930000   86931000      1       1  150064       2.7007      0.00346
enh75311     2   86974800   86975800      2       1  150064       2.5472    0.0054289
enh75351     2   88903100   88904100      1       1  150064       1.9455      0.02586
enh75354     2   88922800   88923800      1       1  150064       1.8843      0.02976
enh75356     2   88928200   88929200      2       1  150064       2.2154     0.013366
enh75393     2   96056500   96057500      4       2  150064       2.2059     0.013694
enh75410     2   96854400   96855400      6       2  150064       4.1052     2.02e-05
enh75416     2   96872000   96873000      2       1  150064       2.6324    0.0042391
enh75417     2   96875600   96876600      1       1  150064       3.9123    4.571e-05
enh75422     2   96927600   96928600      1       1  150064        3.299    0.0004851
enh75437     2   97205300   97206300      1       1  150064       1.9382       0.0263
enh75438     2   97219600   97220600      2       1  150064       2.1345     0.016403
enh75443     2   97282400   97283400      1       1  150064       1.9348      0.02651
enh75446     2   97297700   97298700      1       1  150064        2.562     0.005203
enh75455     2   97351800   97352800      4       2  150064       1.9728     0.024258
enh75457     2   97404200   97405200      1       1  150064       1.9779      0.02397
enh75458     2   97406000   97407000      1       1  150064       1.9779      0.02397
enh75459     2   97424600   97425600      2       1  150064       2.1331     0.016458
enh75460     2   97425400   97426400      2       1  150064       1.9136     0.027833
enh75462     2   97434000   97435000      1       1  150064       2.3494     0.009401
enh75464     2   97437400   97438400      1       1  150064       2.4135     0.007901
enh75466     2   97454500   97455500      3       1  150064       2.7531    0.0029516
enh75467     2   97458400   97459400      2       1  150064       2.9304    0.0016928
enh75471     2   97483700   97484700      1       1  150064       2.1714      0.01495
enh75473     2   97488100   97489100      1       1  150064       2.1452      0.01597
enh75474     2   97489600   97490600      2       1  150064       2.9683    0.0014971
enh75475     2   97498000   97499000      1       1  150064       2.0026      0.02261
enh75478     2   97521800   97522800      1       1  150064       2.0007      0.02271
enh75479     2   97525000   97526000      1       1  150064       2.0166      0.02187
enh75481     2   97540100   97541100      2       1  150064        2.489    0.0064044
enh75482     2   97543400   97544400      2       1  150064       3.9637   3.6895e-05
enh75483     2   97547200   97548200      1       1  150064       1.7491      0.04014
enh75487     2   97561100   97562100      5       2  150064       2.9332    0.0016776
enh75488     2   97564400   97565400      1       1  150064        3.734    9.424e-05
enh75489     2   97571600   97572600      6       1  150064       3.6787   0.00011723
enh75491     2   97578600   97579600      2       1  150064       3.5059   0.00022755
enh75494     2   97594100   97595100      2       1  150064       4.0478   2.5853e-05
enh75496     2   97615800   97616800      2       1  150064       2.6659    0.0038387
enh75498     2   97622700   97623700      5       2  150064       1.7894     0.036779
enh75502     2   97761200   97762200      6       1  150064       2.4276    0.0075996
enh75503     2   98261000   98262000      3       1  150064       2.6678    0.0038176
enh75509     2   98344000   98345000      1       1  150064       2.5057      0.00611
enh75515     2   98387000   98388000      2       1  150064       1.7025      0.04433
enh75525     2   98547100   98548100      1       1  150064       2.0043      0.02252
enh75528     2   98550600   98551600      2       1  150064       1.7451     0.040483
enh75530     2   98562000   98563000      1       1  150064       1.7704      0.03833
enh75531     2   98566900   98567900      5       2  150064       2.1116     0.017362
enh75534     2   98583000   98584000      1       1  150064       2.9781      0.00145
enh75537     2   98606400   98607400      4       2  150064       2.3705     0.008881
enh75539     2   98609000   98610000      1       1  150064       2.9188     0.001757
enh75540     2   98612900   98613900      3       1  150064       2.9854     0.001416
enh75541     2   98627000   98628000      2       1  150064       2.6621    0.0038827
enh75545     2   98750600   98751600      2       1  150064       2.2184     0.013264
enh75547     2   98758700   98759700      2       1  150064       2.8169    0.0024242
enh75560     2   99060200   99061200      2       1  150064        1.857     0.031655
enh75561     2   99062800   99063800      5       2  150064       2.1669     0.015122
enh75564     2   99075400   99076400      1       1  150064       1.7947      0.03635
enh75568     2   99088300   99089300      5       1  150064       1.7535     0.039756
enh75572     2   99100300   99101300      1       1  150064       1.8484      0.03227
enh75575     2   99121600   99122600      1       1  150064       1.8763      0.03031
enh75580     2   99222500   99223500      2       1  150064       1.8082     0.035286
enh75587     2   99422100   99423100      3       1  150064       1.7118      0.04347
enh75590     2   99449600   99450600      4       1  150064       1.8383     0.033011
enh75623     2  100252600  100253600      2       1  150064       3.1745   0.00075046
enh75624     2  100260400  100261400      4       2  150064       3.0465    0.0011575
enh75626     2  100268400  100269400      5       1  150064       3.3259   0.00044066
enh75630     2  100295800  100296800      4       2  150064       1.6711      0.04735
enh75637     2  100345300  100346300      4       2  150064       2.1264     0.016734
enh75638     2  100364300  100365300      3       1  150064       1.8631     0.031224
enh75644     2  100497300  100498300      3       2  150064       2.6288    0.0042843
enh75645     2  100506200  100507200      2       1  150064       2.2249     0.013046
enh75650     2  100577200  100578200      1       1  150064        1.887      0.02958
enh75678     2  101349800  101350800      7       2  150064       2.4091    0.0079954
enh75680     2  101364000  101365000      4       2  150064       2.3063     0.010548
enh75683     2  101382800  101383800      3       1  150064       1.8984     0.028819
enh75684     2  101396600  101397600      3       2  150064        2.002     0.022641
enh75685     2  101398000  101399000      3       1  150064       1.8236     0.034106
enh75698     2  101494200  101495200      5       2  150064       2.0443      0.02046
enh75708     2  101541400  101542400      6       2  150064        1.864     0.031159
enh75714     2  101617400  101618400      5       2  150064       2.2568     0.012011
enh75745     2  101850500  101851500      2       1  150064       2.4755    0.0066531
enh75748     2  101867400  101868400      3       2  150064       1.9112     0.027987
enh75751     2  101877900  101878900      2       1  150064       1.8971     0.028904
enh75752     2  101881100  101882100      2       1  150064       2.5866     0.004846
enh75754     2  101889000  101890000      1       1  150064       2.5485      0.00541
enh75757     2  101916100  101917100      2       1  150064       1.7458     0.040424
enh75758     2  101918200  101919200      1       1  150064       2.3392     0.009663
enh75772     2  102063200  102064200      5       2  150064        1.656     0.048866
enh75862     2  102711100  102712100      2       1  150064       2.2969     0.010812
enh75863     2  102716800  102717800      3       2  150064       2.3935    0.0083439
enh75865     2  102722500  102723500      6       3  150064       3.2639   0.00054945
enh75866     2  102725000  102726000      5       3  150064       1.9976      0.02288
enh75867     2  102726700  102727700      8       2  150064       2.9969    0.0013637
enh75868     2  102731000  102732000      2       1  150064       2.1521     0.015695
enh75869     2  102738300  102739300      3       1  150064       1.9493     0.025632
enh75871     2  102747000  102748000      1       1  150064       2.8873     0.001943
enh75873     2  102760600  102761600      4       2  150064       1.7552     0.039612
enh75874     2  102764500  102765500      5       3  150064       1.6981     0.044744
enh75877     2  102782400  102783400      3       2  150064       2.7428    0.0030459
enh75890     2  103333600  103334600      3       2  150064       2.1945     0.014099
enh75892     2  103340100  103341100      1       1  150064       2.0164      0.02188
enh75893     2  103342500  103343500      2       1  150064       2.5383    0.0055693
enh75894     2  103351200  103352200      3       1  150064       2.6778    0.0037058
enh75904     2  103425600  103426600      3       1  150064       3.0403    0.0011819
enh75916     2  104995400  104996400      3       2  150064       1.8521     0.032007
enh75921     2  105050400  105051400      3       2  150064       2.0566     0.019861
enh75964     2  106055500  106056500      6       3  150064        1.772     0.038197
enh75974     2  106120600  106121600      1       1  150064       2.0889      0.01836
enh75985     2  106341600  106342600      8       3  150064       2.2885     0.011053
enh75986     2  106348400  106349400      7       4  150064       2.0342     0.020965
enh75988     2  106359700  106360700      2       1  150064       2.2947     0.010874
enh75990     2  106371000  106372000      6       2  150064       1.9135      0.02784
enh76029     2  106526200  106527200      1       1  150064        1.723      0.04244
enh76086     2  109019400  109020400      3       1  150064       2.2687     0.011644
enh76087     2  109149000  109150000      1       1  150064        1.995      0.02302
enh76100     2  109200400  109201400      6       3  150064       1.6519      0.04928
enh76105     2  109208800  109209800      3       2  150064       2.0332     0.021014
enh76111     2  109228700  109229700      1       1  150064       2.0866      0.01846
enh76112     2  109232000  109233000      2       1  150064       1.9562     0.025221
enh76118     2  109248600  109249600      1       1  150064       2.0836       0.0186
enh76193     2  110271300  110272300      3       2  150064        3.763   8.3956e-05
enh76196     2  110303400  110304400      1       1  150064       2.2232       0.0131
enh76199     2  110363200  110364200      2       1  150064       4.0565   2.4907e-05
enh76200     2  110364000  110365000      2       1  150064       3.9318   4.2148e-05
enh76201     2  110366100  110367100      3       2  150064        3.564   0.00018261
enh76202     2  110368300  110369300      2       1  150064       2.5291    0.0057185
enh76203     2  110374200  110375200      2       1  150064       2.7704    0.0027992
enh76204     2  110395600  110396600      5       2  150064       3.7693   8.1868e-05
enh76214     2  110486100  110487100      2       1  150064       1.7444     0.040546
enh76219     2  110883500  110884500      4       2  150064        2.339    0.0096676
enh76220     2  110906900  110907900      2       1  150064        2.578    0.0049685
enh76235     2  111525400  111526400      3       1  150064       2.6019    0.0046354
enh76244     2  111600800  111601800      6       3  150064       1.6819     0.046296
enh76260     2  111905800  111906800      4       2  150064       2.3252     0.010032
enh76261     2  111919900  111920900      1       1  150064       1.6997      0.04459
enh76263     2  111936200  111937200      2       1  150064        2.345    0.0095133
enh76264     2  111943000  111944000      4       1  150064       2.1884     0.014319
enh76272     2  112252900  112253900      2       1  150064       2.6208    0.0043864
enh76292     2  112661600  112662600      3       2  150064       1.7198     0.042737
enh76296     2  112676500  112677500      2       1  150064       2.1086     0.017491
enh76297     2  112703800  112704800      3       1  150064       1.7818     0.037389
enh76302     2  112743600  112744600      7       2  150064       1.8642     0.031149
enh76303     2  112776600  112777600      4       2  150064       2.5435    0.0054878
enh76304     2  112789400  112790400      4       2  150064       2.2383     0.012601
enh76311     2  113008700  113009700      2       1  150064       2.2526     0.012141
enh76349     2  113915800  113916800      1       1  150064       1.9238      0.02719
enh76368     2  114081300  114082300      4       2  150064        1.824     0.034076
enh76370     2  114086500  114087500      2       1  150064       2.2316      0.01282
enh76388     2  114654100  114655100      3       1  150064       1.9159     0.027686
enh76424     2  119078400  119079400      5       3  150064       2.8031    0.0025307
enh76430     2  119341800  119342800      1       1  150064       1.8247      0.03402
enh76435     2  119495400  119496400      2       1  150064       2.5066    0.0060945
enh76436     2  119496200  119497200      2       1  150064       1.8167     0.034629
enh76498     2  120774400  120775400      3       1  150064       1.6981     0.044745
enh76510     2  121015000  121016000      2       1  150064        1.702     0.044374
enh76512     2  121044600  121045600      3       1  150064       1.7418     0.040776
enh76515     2  121076300  121077300      2       1  150064        1.706     0.044004
enh76517     2  121130100  121131100      4       2  150064       2.1108     0.017393
enh76536     2  121473400  121474400      8       2  150064       1.8462     0.032433
enh76554     2  121551200  121552200      5       2  150064       1.6676     0.047694
enh76594     2  122120700  122121700      1       1  150064       2.0078      0.02233
enh76609     2  122277400  122278400      3       2  150064       1.7412     0.040824
enh76613     2  122289900  122290900      4       2  150064       2.2455     0.012369
enh76638     2  122494800  122495800      1       1  150064       2.8163     0.002429
enh76639     2  122511600  122512600      1       1  150064       1.8269      0.03386
enh76642     2  122529500  122530500      2       1  150064       1.7443     0.040553
enh76643     2  122547600  122548600      1       1  150064       2.3516     0.009346
enh76651     2  122766900  122767900      1       1  150064       2.9712     0.001483
enh76652     2  122777000  122778000      2       1  150064       1.9756       0.0241
enh76671     2  127059500  127060500      2       1  150064       1.8946     0.029074
enh76690     2  127533500  127534500      4       2  150064       1.9853     0.023556
enh76692     2  127536400  127537400      2       1  150064       1.9642     0.024751
enh76700     2  127803000  127804000      2       1  150064       1.8029     0.035702
enh76709     2  127843500  127844500      7       2  150064       2.4133    0.0079045
enh76710     2  127845400  127846400      4       2  150064       3.3543   0.00039789
enh76712     2  127849700  127850700      7       4  150064       2.3606    0.0091222
enh76713     2  127852700  127853700      1       1  150064       3.3938    0.0003446
enh76714     2  127855800  127856800      2       1  150064       2.7708    0.0027957
enh76717     2  127865800  127866800      7       2  150064       1.6803     0.046452
enh76718     2  127885800  127886800      5       1  150064       2.0111     0.022158
enh76719     2  127902900  127903900      6       3  150064       1.9852     0.023563
enh76780     2  128612900  128613900      2       1  150064       1.9235     0.027207
enh76782     2  128615800  128616800      2       1  150064       1.7603     0.039175
enh76793     2  128745000  128746000      2       1  150064       1.7577     0.039395
enh76794     2  128782800  128783800      1       1  150064         1.67      0.04746
enh76824     2  129153500  129154500      9       2  150064        2.022     0.021588
enh76825     2  129163800  129164800     10       1  150064       1.8289     0.033707
enh76826     2  129166000  129167000      5       2  150064       1.9077     0.028216
enh76865     2  129950700  129951700      3       1  150064       1.6807     0.046411
enh76889     2  131132000  131133000      1       1  150064       2.2907      0.01099
enh76892     2  131149600  131150600      1       1  150064       2.1072      0.01755
enh76897     2  131798600  131799600      2       1  150064       3.2262   0.00062719
enh76898     2  131813200  131814200      1       1  150064       3.2902    0.0005006
enh76899     2  131821900  131822900      2       1  150064       3.1467   0.00082561
enh76900     2  131848900  131849900      1       1  150064       2.5573     0.005274
enh76902     2  131861200  131862200      4       2  150064        3.335   0.00042656
enh76903     2  131864400  131865400      2       1  150064        2.684    0.0036368
enh76915     2  133105500  133106500      1       1  150064       1.6687      0.04759
enh76916     2  133109300  133110300      2       1  150064       1.8331     0.033393
enh76924     2  133345800  133346800      5       3  150064       1.8317     0.033495
enh76971     2  134575200  134576200      4       2  150064       1.7073     0.043887
enh76981     2  134837700  134838700      1       1  150064       1.8672      0.03094
enh76982     2  134844200  134845200      4       1  150064       2.8525    0.0021692
enh76984     2  134883300  134884300      2       1  150064       1.7535     0.039758
enh76985     2  134885200  134886200      1       1  150064       3.1698    0.0007627
enh76987     2  134889000  134890000      1       1  150064       2.7632     0.002862
enh76988     2  134889900  134890900      2       1  150064       1.8367     0.033124
enh76989     2  134892000  134893000      4       2  150064       3.0353    0.0012014
enh76990     2  134893100  134894100      3       2  150064       1.7024     0.044336
enh76992     2  134899900  134900900      4       2  150064       2.5705    0.0050783
enh76994     2  134904200  134905200      1       1  150064       1.7945      0.03637
enh76995     2  134904800  134905800      2       1  150064       1.7528     0.039814
enh76999     2  134916300  134917300      3       2  150064       2.5167    0.0059223
enh77001     2  134920300  134921300      1       1  150064       2.4341     0.007465
enh77002     2  134921000  134922000      1       1  150064       2.4341     0.007465
enh77052     2  135198600  135199600      1       1  150064       1.6977      0.04478
enh77071     2  135674300  135675300      1       1  150064       3.0217     0.001257
enh77099     2  136781700  136782700      1       1  150064       1.7086      0.04376
enh77105     2  136869900  136870900      1       1  150064        1.695      0.04504
enh77140     2  139153500  139154500      5       1  150064       3.0641    0.0010915
enh77141     2  139191500  139192500      3       2  150064       2.7406    0.0030662
enh77142     2  139231800  139232800      2       1  150064       2.9335    0.0016758
enh77153     2  139465600  139466600      3       2  150064       2.5046    0.0061302
enh77154     2  139469000  139470000      6       4  150064       2.7028    0.0034377
enh77156     2  139481700  139482700      3       2  150064       2.2969     0.010813
enh77161     2  140935700  140936700      6       2  150064       2.8513    0.0021769
enh77168     2  143625800  143626800      2       1  150064       1.7656     0.038731
enh77174     2  144016300  144017300      3       2  150064       1.6804     0.046444
enh77177     2  144230700  144231700      4       2  150064       1.8423     0.032712
enh77178     2  144232400  144233400      2       1  150064       2.4722     0.006715
enh77202     2  144650600  144651600      3       2  150064        2.429    0.0075694
enh77213     2  144857100  144858100      1       1  150064       2.1594      0.01541
enh77216     2  144914400  144915400      1       1  150064       2.0294      0.02121
enh77217     2  144987900  144988900      1       1  150064       2.6821     0.003658
enh77220     2  144995000  144996000      1       1  150064       2.0335        0.021
enh77223     2  145087500  145088500      3       1  150064       1.9044      0.02843
enh77224     2  145090800  145091800      1       1  150064       3.2093    0.0006652
enh77229     2  145137300  145138300      2       1  150064       3.5341    0.0002046
enh77230     2  145140800  145141800      1       1  150064       4.6394    1.747e-06
enh77235     2  145170200  145171200      1       1  150064       3.3946    0.0003436
enh77236     2  145171300  145172300      2       1  150064       2.9452    0.0016138
enh77237     2  145182300  145183300      2       1  150064       2.3847    0.0085468
enh77238     2  145184200  145185200      2       1  150064       3.2428   0.00059181
enh77239     2  145186700  145187700      1       1  150064       2.9604     0.001536
enh77243     2  145198700  145199700      3       2  150064       3.3131   0.00046127
enh77246     2  145205000  145206000      1       1  150064       1.9615      0.02491
enh77253     2  145219900  145220900      2       1  150064       2.1171     0.017124
enh77289     2  145853000  145854000      2       1  150064       2.5005    0.0062014
enh77290     2  145874600  145875600      2       1  150064       2.9264    0.0017147
enh77300     2  146676200  146677200      2       1  150064       1.8994     0.028755
enh77301     2  146684900  146685900      2       1  150064       1.9703     0.024399
enh77302     2  146689100  146690100      1       1  150064       2.3584     0.009178
enh77308     2  147574600  147575600      2       1  150064       3.8143   6.8296e-05
enh77309     2  147579200  147580200      1       1  150064       2.4912     0.006365
enh77310     2  147674500  147675500      1       1  150064       2.3878     0.008475
enh77311     2  147697100  147698100      2       1  150064       1.7672     0.038597
enh77323     2  148607200  148608200      4       2  150064       3.0923   0.00099306
enh77324     2  148616900  148617900      2       1  150064       2.2004     0.013891
enh77329     2  148747200  148748200      2       1  150064        1.652     0.049272
enh77330     2  148775900  148776900      3       1  150064       1.9825     0.023711
enh77333     2  149061300  149062300      5       3  150064       2.4649    0.0068533
enh77334     2  149062700  149063700      3       1  150064       2.9061    0.0018299
enh77342     2  149403800  149404800      3       1  150064       1.7192     0.042789
enh77361     2  149875400  149876400      2       1  150064       2.2297     0.012884
enh77383     2  150436000  150437000      1       1  150064       2.1749      0.01482
enh77384     2  150436800  150437800      5       3  150064       2.0867     0.018459
enh77387     2  150453700  150454700      3       2  150064       2.2572     0.011997
enh77388     2  150454400  150455400      2       1  150064       1.9964     0.022947
enh77394     2  150587600  150588600      4       1  150064       1.9556     0.025257
enh77395     2  150589000  150590000      9       1  150064        1.935     0.026493
enh77402     2  150714400  150715400      4       2  150064        2.505    0.0061219
enh77403     2  150715300  150716300      2       1  150064       2.3679     0.008944
enh77413     2  150982700  150983700      2       1  150064       1.7862     0.037035
enh77421     2  151138400  151139400      3       1  150064       2.4088    0.0080033
enh77422     2  151183800  151184800      4       2  150064       1.9774     0.023996
enh77497     2  152906000  152907000      1       1  150064       1.7838      0.03723
enh77499     2  152919500  152920500      2       1  150064       1.8037     0.035642
enh77501     2  153023000  153024000      2       1  150064       2.3388    0.0096724
enh77503     2  153030100  153031100      2       1  150064       2.0004     0.022726
enh77504     2  153079600  153080600      1       1  150064       2.8087     0.002487
enh77505     2  153084300  153085300      4       1  150064        2.749    0.0029893
enh77506     2  153099800  153100800      3       2  150064       2.5596    0.0052395
enh77508     2  153194300  153195300      1       1  150064       1.7882      0.03687
enh77515     2  153228600  153229600      6       2  150064        2.457    0.0070057
enh77527     2  153273600  153274600      9       2  150064       1.8818     0.029932
enh77528     2  153277500  153278500      2       1  150064       2.4095    0.0079867
enh77530     2  153283000  153284000      4       2  150064       2.4042    0.0081031
enh77532     2  153289100  153290100      1       1  150064       2.5792     0.004952
enh77541     2  153325600  153326600      1       1  150064        2.779     0.002726
enh77561     2  153415800  153416800      2       1  150064       1.6515     0.049318
enh77567     2  153450800  153451800      4       1  150064       1.8652     0.031074
enh77569     2  153468400  153469400      4       1  150064       2.1423     0.016087
enh77571     2  153503800  153504800      1       1  150064       2.9765     0.001458
enh77575     2  153618400  153619400      2       1  150064       3.9656   3.6599e-05
enh77640     2  158548600  158549600      2       1  150064       1.8019      0.03578
enh77643     2  158604200  158605200      1       1  150064       2.2924      0.01094
enh77657     2  158694900  158695900      1       1  150064       1.7127      0.04338
enh77679     2  159251600  159252600     10       4  150064       1.9142     0.027795
enh77681     2  159316600  159317600      3       2  150064       3.0981   0.00097372
enh77683     2  159319900  159320900      1       1  150064       1.8669      0.03096
enh77685     2  159344100  159345100      4       2  150064       3.0485    0.0011501
enh77687     2  159346800  159347800      1       1  150064       1.9251      0.02711
enh77688     2  159349700  159350700      6       2  150064       2.8574    0.0021356
enh77692     2  159361300  159362300      5       3  150064       1.7443     0.040555
enh77693     2  159366600  159367600      3       2  150064       2.1495     0.015796
enh77696     2  159385600  159386600      3       2  150064        2.239     0.012579
enh77697     2  159395500  159396500      1       1  150064       1.8639      0.03117
enh77698     2  159442700  159443700      4       2  150064       2.3947    0.0083161
enh77703     2  159520800  159521800      1       1  150064       1.6869      0.04581
enh77726     2  159698500  159699500      1       1  150064       2.2162      0.01334
enh77791     2  160031200  160032200      4       2  150064        1.737     0.041197
enh77813     2  160373000  160374000      1       1  150064       2.9792     0.001445
enh77814     2  160461200  160462200      7       2  150064       2.7786    0.0027299
enh77815     2  160461900  160462900      5       2  150064       3.0711    0.0010662
enh77816     2  160462600  160463600      4       2  150064       2.3056     0.010567
enh77817     2  160463500  160464500      2       1  150064       1.9649     0.024715
enh77818     2  160465300  160466300      3       2  150064       1.9367     0.026389
enh77819     2  160466600  160467600      3       1  150064       2.6898    0.0035746
enh77820     2  160467300  160468300      3       2  150064       1.7494     0.040115
enh77821     2  160468000  160469000      5       3  150064       2.3694    0.0089091
enh77822     2  160474000  160475000      2       1  150064       3.4676   0.00026257
enh77823     2  160476400  160477400      3       2  150064       1.7009     0.044483
enh77824     2  160540200  160541200      4       2  150064       2.1036     0.017707
enh77825     2  160567100  160568100      5       2  150064       2.1417     0.016107
enh77827     2  160573500  160574500      3       1  150064       2.3256     0.010019
enh77829     2  160593900  160594900      9       3  150064        2.508    0.0060711
enh77830     2  160600800  160601800      8       3  150064       3.0105    0.0013042
enh77832     2  160631500  160632500      6       2  150064       3.0225    0.0012534
enh77833     2  160651700  160652700      1       1  150064       2.7293     0.003173
enh77839     2  160817100  160818100      2       1  150064       1.9166     0.027644
enh77849     2  161064500  161065500      1       1  150064       2.3001      0.01072
enh77877     2  161182200  161183200      3       2  150064       1.6553     0.048932
enh77882     2  161201900  161202900      4       2  150064       2.0584     0.019777
enh77900     2  161254600  161255600      1       1  150064       1.9493      0.02563
enh77911     2  161284400  161285400      6       2  150064       2.2613     0.011869
enh77923     2  161338200  161339200      1       1  150064       3.1088    0.0009392
enh77933     2  161389700  161390700      1       1  150064        1.896      0.02898
enh77940     2  161503500  161504500      1       1  150064        1.794      0.03641
enh77942     2  161508000  161509000      2       1  150064       1.7171     0.042984
enh77945     2  161560200  161561200      4       2  150064       1.6628     0.048171
enh77975     2  162018300  162019300      1       1  150064       2.3141      0.01033
enh77982     2  162879000  162880000      1       1  150064       3.1915    0.0007078
enh77984     2  162883700  162884700      2       1  150064       2.6031    0.0046192
enh77985     2  162885400  162886400      2       1  150064       3.1838   0.00072676
enh77986     2  162887900  162888900      4       1  150064       3.0752    0.0010518
enh77987     2  162893300  162894300      2       1  150064       2.3103     0.010435
enh78020     2  164457000  164458000      2       1  150064       1.6629     0.048164
enh78021     2  164459400  164460400      2       1  150064       1.7976     0.036118
enh78036     2  164521100  164522100      1       1  150064       1.8013      0.03583
enh78041     2  164554700  164555700      1       1  150064       2.0803      0.01875
enh78048     2  164569500  164570500      1       1  150064       2.0118      0.02212
enh78050     2  164573400  164574400      3       2  150064       1.6894      0.04557
enh78054     2  164593800  164594800      1       1  150064       1.7282      0.04198
enh78119     2  166810800  166811800      2       1  150064       3.2935   0.00049468
enh78126     2  167230800  167231800      3       2  150064       3.0568    0.0011185
enh78127     2  167267500  167268500      5       3  150064       1.8771      0.03025
enh78128     2  167350900  167351900      4       2  150064       3.2406   0.00059635
enh78152     2  168605600  168606600      2       1  150064        1.928     0.026926
enh78156     2  168802400  168803400      1       1  150064       2.3522     0.009331
enh78207     2  169315000  169316000      3       2  150064       2.2001     0.013901
enh78211     2  169326500  169327500      1       1  150064       2.2774      0.01138
enh78219     2  169374600  169375600      3       1  150064        1.888     0.029515
enh78222     2  169381500  169382500      3       1  150064       2.4077    0.0080276
enh78223     2  169385800  169386800      1       1  150064       1.7247      0.04229
enh78229     2  169424300  169425300      1       1  150064       1.9423      0.02605
enh78239     2  169469400  169470400      2       1  150064       2.4375    0.0073951
enh78240     2  169482600  169483600      5       2  150064       3.3347   0.00042701
enh78244     2  169498200  169499200      4       1  150064       2.4094    0.0079895
enh78252     2  169547100  169548100      3       1  150064       1.6792     0.046561
enh78286     2  170364400  170365400      4       2  150064       1.6791     0.046571
enh78345     2  171943000  171944000      2       1  150064       2.5562    0.0052908
enh78351     2  172038000  172039000      6       2  150064       1.8628     0.031245
enh78353     2  172042400  172043400      3       2  150064       2.5819    0.0049133
enh78355     2  172128300  172129300      4       2  150064       2.3211      0.01014
enh78374     2  172543200  172544200      4       2  150064       3.5842   0.00016909
enh78376     2  172558200  172559200      5       3  150064        2.381    0.0086319
enh78378     2  172560200  172561200      3       2  150064       4.1165   1.9238e-05
enh78379     2  172568800  172569800      1       1  150064       4.3041    8.383e-06
enh78381     2  172649600  172650600      4       2  150064       4.0283   2.8089e-05
enh78382     2  172651200  172652200      1       1  150064       3.1278    0.0008806
enh78393     2  172865400  172866400      7       2  150064       3.5524   0.00019089
enh78401     2  173138400  173139400      3       2  150064       2.3827    0.0085926
enh78402     2  173149000  173150000      4       2  150064       2.0009     0.022702
enh78403     2  173158400  173159400      5       2  150064       2.2216     0.013155
enh78404     2  173160700  173161700      4       1  150064       1.7165     0.043035
enh78469     2  173938000  173939000      1       1  150064       1.9496      0.02561
enh78470     2  173943500  173944500      4       2  150064       1.7994     0.035978
enh78475     2  173954200  173955200      2       1  150064       2.8521    0.0021718
enh78479     2  173973500  173974500      3       2  150064       1.6966     0.044891
enh78483     2  173988800  173989800      2       1  150064       3.1026   0.00095925
enh78484     2  173994800  173995800      1       1  150064       1.6463      0.04985
enh78486     2  173996900  173997900      4       2  150064       2.8268    0.0023508
enh78487     2  174000800  174001800      2       1  150064       1.6468       0.0498
enh78488     2  174014800  174015800      4       2  150064       2.5967    0.0047058
enh78494     2  174070700  174071700      1       1  150064       2.2292       0.0129
enh78495     2  174074500  174075500      5       3  150064       2.4601    0.0069447
enh78496     2  174078200  174079200      1       1  150064        1.673      0.04716
enh78499     2  174091600  174092600      4       2  150064       2.1194     0.017029
enh78526     2  174805200  174806200      6       3  150064       1.8803     0.030032
enh78528     2  174816400  174817400      7       3  150064       1.9596     0.025023
enh78531     2  174824500  174825500      5       2  150064       1.8698     0.030754
enh78542     2  174875400  174876400      7       2  150064       2.3883    0.0084642
enh78543     2  174879000  174880000      2       1  150064       1.7088     0.043747
enh78544     2  174884400  174885400      2       1  150064       1.7516     0.039924
enh78546     2  174887400  174888400      7       3  150064       2.1021     0.017771
enh78549     2  174896600  174897600      5       2  150064       1.8852     0.029699
enh78554     2  174918400  174919400      3       1  150064       1.9065     0.028292
enh78555     2  174919100  174920100      4       2  150064       3.3947   0.00034351
enh78556     2  174927400  174928400      4       2  150064       2.5798    0.0049423
enh78557     2  174983000  174984000      7       3  150064       2.7203    0.0032614
enh78562     2  175096900  175097900      1       1  150064        2.028      0.02128
enh78563     2  175111200  175112200      2       1  150064       2.6259    0.0043211
enh78564     2  175113600  175114600      3       2  150064       2.9971    0.0013628
enh78566     2  175258300  175259300      1       1  150064       1.7408      0.04086
enh78568     2  175352400  175353400      1       1  150064       3.7024    0.0001068
enh78573     2  175456200  175457200      3       2  150064       1.6973     0.044824
enh78576     2  175464300  175465300      1       1  150064       1.9423      0.02605
enh78577     2  175467300  175468300      3       1  150064       2.0291     0.021226
enh78578     2  175470700  175471700      2       1  150064       2.4229     0.007698
enh78579     2  175472600  175473600      2       1  150064       1.7895     0.036768
enh78580     2  175474800  175475800      2       1  150064       2.2738      0.01149
enh78581     2  175479500  175480500      1       1  150064       1.9596      0.02502
enh78589     2  175545200  175546200      2       1  150064       2.6965    0.0035033
enh78591     2  175627300  175628300      3       1  150064       2.0372     0.020815
enh78592     2  175636600  175637600      4       1  150064       1.6662      0.04784
enh78612     2  175753100  175754100      1       1  150064       2.6396      0.00415
enh78648     2  176749100  176750100      2       1  150064       3.6599   0.00012614
enh78656     2  177147700  177148700      1       1  150064       1.9747      0.02415
enh78657     2  177156000  177157000      2       1  150064       1.8023     0.035745
enh78658     2  177256900  177257900      1       1  150064       1.8763      0.03031
enh78757     2  178976200  178977200      2       1  150064       1.9619     0.024889
enh78758     2  178978300  178979300      2       1  150064       2.7261    0.0032045
enh78764     2  179120800  179121800      2       1  150064       1.7927     0.036508
enh78765     2  179136500  179137500      1       1  150064       1.7273      0.04206
enh78776     2  179435500  179436500      1       1  150064       1.7163      0.04305
enh78794     2  179621400  179622400      2       1  150064       1.7078     0.043833
enh78796     2  179630000  179631000      2       1  150064       1.8102     0.035133
enh78813     2  179694400  179695400      3       2  150064       1.9507     0.025549
enh78844     2  180293200  180294200      3       2  150064       2.6631    0.0038718
enh78846     2  180324600  180325600      5       3  150064       4.9887   3.0395e-07
enh78862     2  180870000  180871000      2       1  150064       2.6466    0.0040648
enh78865     2  180921600  180922600      8       5  150064        2.043     0.020528
enh78866     2  180990000  180991000      1       1  150064       3.4796    0.0002511
enh78869     2  181069600  181070600      3       2  150064       2.4369    0.0074072
enh78897     2  182655700  182656700      4       2  150064       1.6885      0.04566
enh78914     2  182931800  182932800      2       1  150064       1.8191     0.034449
enh78930     2  183451400  183452400      3       1  150064       2.8055    0.0025122
enh78938     2  183628100  183629100      4       2  150064        2.097     0.017998
enh78941     2  183710200  183711200      3       2  150064       1.6835     0.046137
enh78948     2  183813700  183814700      2       1  150064       1.8571     0.031646
enh78951     2  183874900  183875900      1       1  150064       3.2345    0.0006092
enh78958     2  183893900  183894900      4       2  150064       2.0579     0.019801
enh78967     2  184860100  184861100      1       1  150064       2.0562      0.01988
enh78980     2  187409000  187410000      2       1  150064       2.2828     0.011221
enh79016     2  188411500  188412500      3       1  150064       1.6685     0.047606
enh79017     2  188413400  188414400      1       1  150064         1.98      0.02385
enh79020     2  188419100  188420100      2       1  150064       1.9497     0.025604
enh79033     2  189168300  189169300      3       1  150064       2.9365    0.0016596
enh79034     2  189170900  189171900      1       1  150064       2.6407     0.004137
enh79036     2  189198300  189199300      2       1  150064        2.091     0.018266
enh79037     2  189246600  189247600      2       1  150064       2.9245     0.001725
enh79039     2  189327600  189328600      2       1  150064       1.8816     0.029946
enh79051     2  189651400  189652400      2       1  150064       2.6071    0.0045662
enh79053     2  189677700  189678700      4       2  150064       2.0225     0.021565
enh79054     2  189718200  189719200      3       1  150064       2.1602     0.015379
enh79114     2  190398700  190399700      1       1  150064        1.646      0.04988
enh79124     2  190433700  190434700      2       1  150064       2.1181     0.017084
enh79151     2  191217000  191218000      2       1  150064       1.8244     0.034047
enh79152     2  191220600  191221600      1       1  150064       1.7229      0.04245
enh79153     2  191222000  191223000      4       1  150064       1.6807     0.046407
enh79155     2  191243900  191244900      2       1  150064       2.5511    0.0053688
enh79163     2  191364500  191365500      4       2  150064        1.799     0.036008
enh79166     2  191400900  191401900      4       2  150064       2.1496     0.015793
enh79169     2  191437800  191438800      2       1  150064       2.3538     0.009292
enh79171     2  191447800  191448800      2       1  150064       2.2908     0.010987
enh79175     2  191471400  191472400      6       3  150064       2.9733     0.001473
enh79179     2  191494200  191495200      1       1  150064       2.4292     0.007566
enh79197     2  191677300  191678300      2       1  150064       2.3229     0.010093
enh79199     2  191699400  191700400      3       1  150064        1.665     0.047957
enh79201     2  191701000  191702000      6       2  150064       1.6614     0.048312
enh79204     2  191711900  191712900      1       1  150064       1.6837      0.04612
enh79210     2  191750600  191751600      1       1  150064       1.7059      0.04401
enh79212     2  191755900  191756900      1       1  150064       1.6797      0.04651
enh79214     2  191762700  191763700      2       1  150064       2.1062     0.017591
enh79226     2  191879400  191880400      4       2  150064       1.7544     0.039678
enh79227     2  191884100  191885100      3       2  150064       1.8504     0.032126
enh79228     2  191885900  191886900      4       2  150064       2.4662    0.0068282
enh79232     2  191906100  191907100      1       1  150064       2.1558      0.01555
enh79233     2  191915300  191916300      3       1  150064       1.7736     0.038062
enh79283     2  192265500  192266500      2       1  150064        2.081     0.018719
enh79285     2  192305900  192306900      1       1  150064       1.9478      0.02572
enh79330     2  196385600  196386600      4       2  150064       3.2693   0.00053903
enh79331     2  196397500  196398500      5       2  150064       3.1658   0.00077332
enh79332     2  196424100  196425100      3       2  150064       2.8259    0.0023575
enh79333     2  196425600  196426600      1       1  150064       3.6498    0.0001312
enh79345     2  196763300  196764300      2       1  150064       2.4382    0.0073811
enh79349     2  196944300  196945300      1       1  150064       1.8707      0.03069
enh79350     2  196965800  196966800      3       1  150064       1.9611     0.024932
enh79351     2  196977300  196978300      3       2  150064       2.0953     0.018073
enh79352     2  196988300  196989300      1       1  150064       2.0077      0.02234
enh79353     2  197029400  197030400      3       1  150064       1.6608     0.048376
enh79365     2  197148700  197149700      3       2  150064         2.75    0.0029802
enh79366     2  197155900  197156900      4       1  150064       3.0581    0.0011137
enh79373     2  197235100  197236100      4       1  150064       2.0351     0.020918
enh79377     2  197264400  197265400      3       2  150064       1.6888     0.045631
enh79384     2  197332300  197333300      1       1  150064       2.8078     0.002494
enh79388     2  197368400  197369400      2       1  150064       2.2609     0.011882
enh79389     2  197376000  197377000      1       1  150064        3.586    0.0001679
enh79392     2  197409000  197410000      1       1  150064       3.5218    0.0002143
enh79393     2  197431500  197432500      2       1  150064       2.4131    0.0079082
enh79394     2  197450900  197451900      6       2  150064       2.7834    0.0026896
enh79396     2  197466000  197467000      2       1  150064       2.7355    0.0031146
enh79397     2  197471400  197472400      2       1  150064       2.9931     0.001381
enh79398     2  197472000  197473000      3       1  150064       2.6602    0.0039046
enh79402     2  197623600  197624600      6       1  150064       1.9983     0.022839
enh79407     2  197831000  197832000      3       1  150064        1.838     0.033033
enh79408     2  197831600  197832600      3       1  150064       2.6391    0.0041565
enh79411     2  197874700  197875700      7       3  150064       1.9476     0.025729
enh79412     2  197876200  197877200      6       2  150064       3.2318   0.00061506
enh79413     2  197936600  197937600      3       2  150064       2.3643    0.0090331
enh79418     2  198017000  198018000      4       2  150064       2.1824      0.01454
enh79421     2  198029300  198030300      2       1  150064       2.3458    0.0094928
enh79432     2  198144700  198145700      3       1  150064       4.1655   1.5535e-05
enh79434     2  198157400  198158400      2       1  150064       5.0005   2.8587e-07
enh79436     2  198170800  198171800      4       2  150064       4.5313   2.9317e-06
enh79437     2  198243200  198244200      1       1  150064       4.7819    8.681e-07
enh79446     2  198478400  198479400      1       1  150064       1.9758      0.02409
enh79447     2  198484600  198485600      1       1  150064       5.9155    1.654e-09
enh79448     2  198492400  198493400      4       1  150064       2.0871      0.01844
enh79449     2  198541300  198542300      2       1  150064       4.6838    1.408e-06
enh79450     2  198568700  198569700      1       1  150064       4.1225    1.874e-05
enh79451     2  198573400  198574400      2       1  150064        4.101   2.0565e-05
enh79452     2  198668000  198669000      3       2  150064       5.3473   4.4647e-08
enh79453     2  198672800  198673800      3       1  150064       4.7274    1.137e-06
enh79455     2  198734800  198735800      2       1  150064       3.8396   6.1629e-05
enh79457     2  198743300  198744300      1       1  150064       5.1723    1.156e-07
enh79458     2  198755500  198756500      1       1  150064       4.2633    1.007e-05
enh79460     2  198762600  198763600      2       1  150064       4.6561   1.6112e-06
enh79462     2  198779900  198780900      2       1  150064       3.5144   0.00022033
enh79463     2  198780800  198781800      1       1  150064       4.2784    9.411e-06
enh79465     2  198808800  198809800      5       2  150064        4.827   6.9297e-07
enh79467     2  198814600  198815600      2       1  150064       4.2573   1.0345e-05
enh79469     2  198823600  198824600      1       1  150064       5.1876    1.065e-07
enh79470     2  198834000  198835000      1       1  150064        1.766       0.0387
enh79471     2  198861200  198862200      1       1  150064       1.9634       0.0248
enh79472     2  198917600  198918600      3       1  150064       3.2415    0.0005945
enh79497     2  200675200  200676200      2       1  150064       4.4392   4.5156e-06
enh79498     2  200678800  200679800      2       1  150064       3.2866   0.00050696
enh79499     2  200733700  200734700      3       2  150064       5.6935   6.2246e-09
enh79500     2  200778500  200779500      3       2  150064       3.7227   9.8536e-05
enh79501     2  200787100  200788100      6       2  150064       5.9093   1.7179e-09
enh79502     2  200818000  200819000      4       2  150064       5.9462   1.3719e-09
enh79509     2  200995200  200996200      3       2  150064       2.3616    0.0090976
enh79510     2  201023700  201024700      1       1  150064       6.7233    8.882e-12
enh79513     2  201067000  201068000      3       1  150064       4.9732   3.2923e-07
enh79514     2  201067800  201068800      3       1  150064       5.6306   8.9783e-09
enh79520     2  201175900  201176900      1       1  150064        4.783    8.634e-07
enh79524     2  201184300  201185300      2       1  150064       1.8411     0.032803
enh79527     2  201195000  201196000      3       1  150064       2.9176    0.0017637
enh79531     2  201215400  201216400      6       4  150064       1.7277     0.042018
enh79535     2  201221700  201222700      3       2  150064       4.1614   1.5815e-05
enh79536     2  201224000  201225000      2       1  150064       4.0502   2.5586e-05
enh79537     2  201224800  201225800      1       1  150064       3.5893    0.0001658
enh79538     2  201228200  201229200      2       1  150064       4.3395   7.1397e-06
enh79540     2  201243400  201244400      2       1  150064       4.5313   2.9317e-06
enh79543     2  201270400  201271400      1       1  150064       3.5598    0.0001856
enh79545     2  201281300  201282300      3       1  150064       3.4849   0.00024619
enh79546     2  201308300  201309300      3       1  150064       3.8557   5.7695e-05
enh79547     2  201320000  201321000      1       1  150064       3.8819    5.182e-05
enh79548     2  201331600  201332600      3       1  150064       2.2803     0.011295
enh79549     2  201334200  201335200      3       1  150064        2.314     0.010334
enh79554     2  201373100  201374100      4       2  150064        1.978     0.023962
enh79557     2  201449600  201450600      1       1  150064       1.9686       0.0245
enh79567     2  201606200  201607200      5       2  150064       1.9379     0.026317
enh79569     2  201621700  201622700      3       1  150064       2.0946     0.018104
enh79572     2  201642800  201643800      5       2  150064       2.1931     0.014149
enh79579     2  201751800  201752800      2       1  150064       2.0896     0.018329
enh79609     2  202100600  202101600      4       2  150064       2.0478      0.02029
enh79665     2  202841400  202842400      8       1  150064       1.7467     0.040344
enh79713     2  203452900  203453900      1       1  150064       1.7028       0.0443
enh79714     2  203453500  203454500      3       2  150064       1.6602     0.048435
enh79731     2  203877800  203878800      1       1  150064       2.9017     0.001856
enh79736     2  204105600  204106600      2       1  150064       2.5793    0.0049506
enh79739     2  204200500  204201500      4       2  150064       2.1361     0.016337
enh79742     2  204211400  204212400      2       1  150064       1.7446     0.040528
enh79747     2  204327900  204328900      4       1  150064       2.1728     0.014899
enh79748     2  204349000  204350000      2       1  150064       2.4373    0.0073984
enh79761     2  204521300  204522300      6       2  150064       1.6772     0.046752
enh79780     2  204876600  204877600      4       2  150064       1.8888     0.029457
enh79813     2  205837200  205838200      1       1  150064       2.1553      0.01557
enh79817     2  205918300  205919300      1       1  150064       1.7133      0.04333
enh79825     2  206217400  206218400      4       1  150064       2.1044     0.017673
enh79827     2  206231000  206232000      3       1  150064       2.8589    0.0021257
enh79831     2  206361100  206362100      1       1  150064       1.8446      0.03255
enh79868     2  206713300  206714300      2       1  150064       2.9118    0.0017968
enh79887     2  207076200  207077200      1       1  150064       1.6566       0.0488
enh79900     2  207479800  207480800      1       1  150064       1.6492      0.04955
enh79915     2  207906200  207907200      1       1  150064        1.648      0.04968
enh79921     2  207951400  207952400      1       1  150064       1.7539      0.03972
enh79954     2  208217600  208218600      2       1  150064       1.8105     0.035107
enh79955     2  208259200  208260200      7       4  150064       1.7489     0.040155
enh79956     2  208273100  208274100      5       2  150064       2.5551    0.0053075
enh79959     2  208339600  208340600      7       2  150064       3.3184   0.00045259
enh79962     2  208355500  208356500      8       3  150064       2.1668     0.015126
enh79963     2  208363500  208364500      3       2  150064       2.4476    0.0071898
enh79968     2  208398100  208399100      1       1  150064       4.0619    2.434e-05
enh79969     2  208411400  208412400      1       1  150064       4.0566     2.49e-05
enh79970     2  208413200  208414200      1       1  150064       4.0574    2.481e-05
enh79973     2  208425700  208426700      1       1  150064       4.1563    1.617e-05
enh79974     2  208481500  208482500      3       1  150064       3.7659    8.296e-05
enh80013     2  208870600  208871600      1       1  150064       1.7377      0.04113
enh80018     2  209007000  209008000      4       2  150064       1.6653     0.047923
enh80044     2  210464900  210465900      2       1  150064       2.4996    0.0062159
enh80045     2  210479300  210480300      3       2  150064       2.1778     0.014711
enh80067     2  211367700  211368700      2       1  150064       1.6503     0.049444
enh80073     2  212319300  212320300      1       1  150064       3.3681    0.0003784
enh80085     2  213092200  213093200      3       1  150064       2.8025    0.0025353
enh80086     2  213093200  213094200      5       2  150064        2.404     0.008108
enh80087     2  213102100  213103100      3       2  150064       1.9335     0.026586
enh80089     2  213194600  213195600      4       2  150064       2.5859     0.004856
enh80090     2  213202000  213203000      2       1  150064       1.7941       0.0364
enh80092     2  213222000  213223000      3       2  150064       3.2295   0.00061995
enh80095     2  213248500  213249500      3       1  150064       1.8646     0.031119
enh80101     2  213412500  213413500      1       1  150064        2.683     0.003648
enh80102     2  213550900  213551900      7       4  150064       2.1618     0.015318
enh80103     2  213641600  213642600      4       1  150064       1.8196     0.034408
enh80111     2  213836900  213837900      2       1  150064       1.6976     0.044793
enh80112     2  213839200  213840200      3       2  150064       1.8883     0.029495
enh80119     2  213963300  213964300      3       2  150064       1.9091     0.028125
enh80145     2  215571300  215572300      4       2  150064       1.8761     0.030322
enh80238     2  217171500  217172500      2       1  150064       1.9992     0.022796
enh80244     2  217277900  217278900      3       1  150064       2.8614    0.0021086
enh80245     2  217280700  217281700      4       2  150064       1.9861     0.023511
enh80249     2  217360200  217361200      4       2  150064       1.8798     0.030068
enh80254     2  217404500  217405500      2       1  150064        1.993     0.023129
enh80258     2  217427400  217428400      3       2  150064       1.6557     0.048887
enh80263     2  217484800  217485800      3       2  150064       1.7135     0.043308
enh80264     2  217502000  217503000      2       1  150064       1.9028     0.028536
enh80269     2  217529900  217530900      1       1  150064       2.3264     0.009999
enh80270     2  217537400  217538400      3       1  150064       2.4051    0.0080833
enh80303     2  217856200  217857200      1       1  150064       2.0359      0.02088
enh80310     2  217939700  217940700     10       4  150064       2.7318    0.0031495
enh80315     2  218026700  218027700      1       1  150064       2.1604      0.01537
enh80358     2  218492500  218493500      1       1  150064        2.985     0.001418
enh80376     2  218621200  218622200      4       2  150064       1.7297     0.041843
enh80378     2  218654600  218655600      2       1  150064       2.6739    0.0037486
enh80411     2  218773300  218774300      3       1  150064       3.5441   0.00019697
enh80412     2  218782000  218783000      7       3  150064       2.8592    0.0021234
enh80413     2  218783000  218784000     12       3  150064        2.606    0.0045808
enh80420     2  218824100  218825100      6       2  150064       1.7144     0.043231
enh80509     2  219973800  219974800      1       1  150064       2.3145      0.01032
enh80512     2  220025600  220026600      2       1  150064       2.6891    0.0035818
enh80519     2  220092000  220093000      1       1  150064        2.173      0.01489
enh80533     2  220227300  220228300      7       3  150064       1.7773     0.037757
enh80544     2  220290000  220291000      1       1  150064       2.4839     0.006498
enh80579     2  220487400  220488400      1       1  150064       3.6065    0.0001552
enh80580     2  220490000  220491000      1       1  150064       2.1543      0.01561
enh80608     2  221813600  221814600      2       1  150064       2.0733     0.019075
enh80609     2  221823700  221824700      1       1  150064       2.5469     0.005435
enh80615     2  222308300  222309300      3       1  150064       1.7569      0.03947
enh80622     2  222383000  222384000      2       1  150064       2.3583    0.0091804
enh80623     2  222393500  222394500      4       2  150064       2.8771     0.002007
enh80627     2  222645000  222646000      5       1  150064       2.3403    0.0096345
enh80634     2  223263200  223264200      1       1  150064        2.181      0.01459
enh80666     2  223749600  223750600      1       1  150064       1.7673      0.03859
enh80672     2  223768900  223769900      1       1  150064       1.8174      0.03458
enh80695     2  224393100  224394100      7       3  150064       2.1706     0.014982
enh80697     2  224427900  224428900      1       1  150064       2.1643      0.01522
enh80736     2  224890100  224891100      5       3  150064       1.7043     0.044167
enh80739     2  224906300  224907300      2       1  150064       1.8287     0.033719
enh80750     2  225010600  225011600      2       1  150064       1.8981     0.028841
enh80751     2  225026500  225027500      3       2  150064       2.7975    0.0025752
enh80754     2  225075900  225076900      2       1  150064       2.5323    0.0056665
enh80760     2  225276900  225277900      3       2  150064       3.3482   0.00040672
enh80763     2  225384800  225385800      3       2  150064       3.6737   0.00011953
enh80766     2  225410300  225411300      1       1  150064       2.3812     0.008627
enh80768     2  225426000  225427000      5       3  150064       3.4056   0.00033006
enh80769     2  225434900  225435900      1       1  150064       1.6773      0.04674
enh80771     2  225439500  225440500      5       2  150064       3.4801   0.00025064
enh80774     2  225446800  225447800      2       1  150064       4.7216   1.1702e-06
enh80776     2  225587400  225588400      1       1  150064       2.7417     0.003056
enh80781     2  225702200  225703200      4       2  150064         2.31     0.010443
enh80785     2  225774700  225775700      6       3  150064       2.1711      0.01496
enh80793     2  225813000  225814000      3       2  150064       2.5333    0.0056503
enh80806     2  225890500  225891500      4       2  150064       1.6587     0.048585
enh80808     2  225964700  225965700      1       1  150064        1.761      0.03912
enh80827     2  227184500  227185500      2       1  150064       2.1982     0.013969
enh80881     2  227699200  227700200      1       1  150064       2.8092     0.002483
enh80882     2  227701900  227702900      2       1  150064        1.826     0.033928
enh80916     2  229242400  229243400      7       3  150064         1.76     0.039207
enh80922     2  229948400  229949400      3       2  150064        2.714    0.0033242
enh80946     2  230844700  230845700      1       1  150064        2.353     0.009312
enh80947     2  230845400  230846400      2       1  150064       2.2909     0.010983
enh80967     2  231532500  231533500      3       2  150064        1.912      0.02794
enh81051     2  232263700  232264700      3       2  150064       1.7419      0.04076
enh81059     2  232326200  232327200      2       1  150064       1.9244     0.027151
enh81080     2  232480000  232481000      5       2  150064       1.8536     0.031899
enh81091     2  232532100  232533100      1       1  150064       2.7311     0.003156
enh81093     2  232538700  232539700      3       2  150064       2.2061     0.013688
enh81113     2  232953300  232954300      2       1  150064       1.6449     0.049999
enh81118     2  233100100  233101100      2       1  150064       1.7872      0.03695
enh81122     2  233174300  233175300      3       2  150064       2.1342     0.016413
enh81125     2  233304200  233305200     17       4  150064       2.5187    0.0058893
enh81129     2  233441600  233442600      4       2  150064       2.0523     0.020072
enh81130     2  233453100  233454100      3       1  150064       1.7228     0.042464
enh81131     2  233457300  233458300      1       1  150064       2.1019      0.01778
enh81135     2  233554000  233555000      6       3  150064       4.4505   4.2842e-06
enh81136     2  233560800  233561800      3       2  150064       4.9199   4.3302e-07
enh81139     2  233644000  233645000      2       1  150064       5.6406   8.4732e-09
enh81141     2  233698200  233699200      2       1  150064       5.7733   3.8855e-09
enh81142     2  233703200  233704200      1       1  150064       4.5208     3.08e-06
enh81143     2  233708500  233709500      2       1  150064       5.5776   1.2192e-08
enh81144     2  233718200  233719200      3       2  150064       5.9004    1.813e-09
enh81145     2  233738600  233739600      2       1  150064       2.3585    0.0091752
enh81150     2  233916600  233917600      3       2  150064       2.1138     0.017265
enh81151     2  233926000  233927000      3       1  150064       1.8984     0.028824
enh81185     2  234473600  234474600      1       1  150064       2.1638      0.01524
enh81198     2  235044400  235045400      2       1  150064       1.8077     0.035326
enh81223     2  235353400  235354400      4       2  150064         1.85      0.03216
enh81224     2  235354600  235355600      3       1  150064       1.8716      0.03063
enh81226     2  235360200  235361200      1       1  150064       1.7137      0.04329
enh81231     2  235473600  235474600      5       2  150064       1.7049      0.04411
enh81245     2  235704500  235705500      2       1  150064       1.7176     0.042939
enh81253     2  235781800  235782800      4       2  150064       1.9651     0.024701
enh81304     2  236015300  236016300     13       3  150064       1.7277     0.042021
enh81312     2  236195600  236196600      9       3  150064       1.9527      0.02543
enh81317     2  236325400  236326400      1       1  150064       1.6815      0.04633
enh81328     2  236420100  236421100      3       2  150064       2.2755     0.011438
enh81340     2  236471900  236472900      1       1  150064       2.0511      0.02013
enh81346     2  236514200  236515200      2       1  150064       1.8384     0.032999
enh81347     2  236516500  236517500      3       2  150064       1.9775     0.023993
enh81353     2  236543400  236544400      2       1  150064       1.8264     0.033891
enh81354     2  236549900  236550900      4       1  150064       2.0232     0.021528
enh81355     2  236556400  236557400      3       1  150064       2.3053     0.010575
enh81356     2  236559700  236560700      3       2  150064       1.7058     0.044018
enh81367     2  236611100  236612100      4       2  150064        1.647     0.049783
enh81368     2  236617500  236618500     10       4  150064       2.1306     0.016559
enh81379     2  236776900  236777900      4       2  150064       2.5256    0.0057755
enh81380     2  236812200  236813200      4       2  150064       2.2398     0.012552
enh81394     2  237247100  237248100      3       1  150064       2.4204    0.0077525
enh81405     2  237551000  237552000      4       2  150064       2.2977     0.010791
enh81418     2  237663800  237664800      2       1  150064       1.6818       0.0463
enh81419     2  237677900  237678900      3       1  150064       2.1965     0.014027
enh81433     2  237897400  237898400      3       1  150064       1.8737     0.030484
enh81434     2  237906200  237907200      6       1  150064       1.7131     0.043348
enh81514     2  238480900  238481900      1       1  150064       2.1434      0.01604
enh81558     2  238648900  238649900      5       1  150064       1.8088     0.035242
enh81559     2  238652000  238653000      8       2  150064       1.8747     0.030416
enh81561     2  238663500  238664500     12       3  150064       1.6731     0.047158
enh81601     2  239096200  239097200      4       2  150064       2.5448    0.0054675
enh81608     2  239169300  239170300      2       1  150064       1.6853     0.045966
enh81644     2  239850800  239851800      3       2  150064       1.6723      0.04723
enh81750     2  241226400  241227400     10       3  150064       1.7508     0.039988
enh81756     2  241290600  241291600      5       2  150064       2.0861     0.018484
enh81763     2  241351300  241352300      7       3  150064        2.181     0.014591
enh81768     2  241393300  241394300      3       1  150064       1.7794     0.037585
enh81813     2  242155500  242156500      3       2  150064       2.1119     0.017349
enh81826     2  242251700  242252700      2       1  150064       1.9405     0.026157
enh81838     2  242350100  242351100      5       3  150064       2.7348    0.0031213
enh81851     2  242574200  242575200      3       2  150064       1.8432     0.032647
enh81852     2  242578200  242579200      2       1  150064       2.3238     0.010069
enh81853     2  242579700  242580700      2       1  150064        2.187     0.014372
enh81855     2  242585100  242586100      3       2  150064       1.6763     0.046838
enh81858     2  242605000  242606000      5       2  150064       1.9092     0.028116
enh81893     3    2552700    2553700      3       2  150064        4.068   2.3711e-05
enh81904     3    3221400    3222400      4       2  150064       1.7359     0.041293
enh81905     3    3413400    3414400      7       3  150064       3.2891   0.00050251
enh81915     3    4350200    4351200      1       1  150064        1.671      0.04736
enh81934     3    4574800    4575800      5       2  150064       1.7767      0.03781
enh81942     3    4697600    4698600      4       2  150064       2.9202    0.0017491
enh81946     3    4771900    4772900      3       2  150064       1.6856      0.04594
enh81965     3    4947600    4948600      1       1  150064       1.7906      0.03668
enh81992     3    5238400    5239400      1       1  150064       2.1472      0.01589
enh82018     3    8497800    8498800      1       1  150064       1.9572      0.02516
enh82019     3    8501000    8502000      2       1  150064       1.7218     0.042553
enh82066     3    9032400    9033400      1       1  150064       2.4414     0.007316
enh82070     3    9064100    9065100      2       1  150064         2.08     0.018763
enh82071     3    9069200    9070200      5       2  150064       3.4422   0.00028848
enh82074     3    9108900    9109900      3       1  150064       2.1908     0.014235
enh82082     3    9166700    9167700      2       1  150064       2.2271     0.012969
enh82085     3    9189200    9190200      1       1  150064       1.8999      0.02872
enh82107     3    9403200    9404200      2       1  150064       2.4557    0.0070301
enh82109     3    9420600    9421600      2       1  150064       2.4753    0.0066568
enh82113     3    9451300    9452300      2       1  150064       2.6106    0.0045196
enh82115     3    9462200    9463200      2       1  150064       2.5539    0.0053266
enh82116     3    9463500    9464500      3       1  150064       1.9904     0.023276
enh82117     3    9465200    9466200      2       1  150064       1.9569     0.025179
enh82126     3    9778000    9779000      3       1  150064       1.6684     0.047614
enh82192     3   10411600   10412600      3       2  150064        3.313    0.0004615
enh82193     3   10418800   10419800      2       1  150064       3.3297   0.00043464
enh82199     3   10510600   10511600      2       1  150064       1.9084     0.028173
enh82203     3   10593200   10594200      3       1  150064       2.3492     0.009407
enh82204     3   10595200   10596200      4       2  150064       2.8506    0.0021819
enh82205     3   10600400   10601400      3       2  150064       3.6627   0.00012479
enh82238     3   11475200   11476200      1       1  150064       2.2191      0.01324
enh82263     3   11619000   11620000      2       1  150064       1.8641     0.031155
enh82282     3   11664100   11665100      4       2  150064       2.0189     0.021748
enh82285     3   11674000   11675000      2       1  150064       2.6237    0.0043495
enh82287     3   11685600   11686600      2       1  150064       3.9925   3.2686e-05
enh82297     3   11886000   11887000      4       1  150064       2.4412    0.0073193
enh82298     3   12176500   12177500      2       1  150064       2.8207    0.0023956
enh82300     3   12185200   12186200      2       1  150064       2.9421    0.0016298
enh82304     3   12221400   12222400      2       1  150064       2.6385    0.0041636
enh82316     3   12462800   12463800      3       1  150064       2.1853     0.014434
enh82321     3   12486000   12487000      4       2  150064       2.3293    0.0099221
enh82322     3   12503600   12504600      4       2  150064       1.9011     0.028642
enh82324     3   12520700   12521700      5       2  150064       2.2124      0.01347
enh82325     3   12521300   12522300      4       2  150064       2.1823     0.014543
enh82326     3   12524200   12525200      3       1  150064       1.9132     0.027863
enh82330     3   12549300   12550300      4       2  150064       2.2149     0.013384
enh82334     3   12600500   12601500      4       1  150064       2.0649     0.019466
enh82335     3   12603300   12604300      3       1  150064        2.231     0.012841
enh82336     3   12609700   12610700      3       1  150064       2.4971    0.0062612
enh82339     3   12633100   12634100      2       1  150064       1.9383     0.026296
enh82343     3   12679200   12680200      2       1  150064        2.729    0.0031768
enh82349     3   12698200   12699200      3       2  150064        1.686     0.045894
enh82352     3   12702200   12703200      5       2  150064       1.7319     0.041648
enh82353     3   12715000   12716000      3       2  150064       2.2506     0.012205
enh82354     3   12723200   12724200      1       1  150064       2.3974     0.008255
enh82355     3   12735300   12736300      4       2  150064       1.9715     0.024335
enh82356     3   12746800   12747800      1       1  150064       2.0179       0.0218
enh82359     3   12761500   12762500      6       1  150064       2.3696    0.0089049
enh82360     3   12770200   12771200      2       1  150064       2.1333     0.016449
enh82379     3   12936400   12937400      4       2  150064       1.7208     0.042646
enh82380     3   12943000   12944000      4       2  150064       1.9341      0.02655
enh82396     3   13011000   13012000      3       1  150064       1.8912     0.029299
enh82401     3   13021800   13022800      1       1  150064       1.7275      0.04204
enh82404     3   13026900   13027900      5       2  150064       1.6471     0.049772
enh82416     3   13083700   13084700      3       2  150064       2.1508     0.015748
enh82420     3   13122600   13123600      4       1  150064       3.1933    0.0007032
enh82426     3   13342500   13343500      1       1  150064       1.7837      0.03724
enh82428     3   13420300   13421300      4       2  150064        2.471    0.0067375
enh82430     3   13493800   13494800      4       2  150064       1.9606     0.024965
enh82468     3   14216900   14217900      5       2  150064       1.8216     0.034258
enh82489     3   14418900   14419900     10       2  150064       2.5294    0.0057131
enh82491     3   14442800   14443800      1       1  150064       1.7653      0.03876
enh82509     3   14565100   14566100      4       1  150064       1.8517     0.032034
enh82514     3   14691600   14692600      2       1  150064       1.7422     0.040736
enh82520     3   14855500   14856500      2       1  150064       1.7496     0.040094
enh82526     3   14894000   14895000     10       5  150064       1.9322     0.026665
enh82614     3   16000300   16001300      2       1  150064       2.3095     0.010458
enh82616     3   16024200   16025200      3       1  150064       2.0693     0.019259
enh82649     3   16353500   16354500      4       1  150064       1.8998     0.028732
enh82660     3   16433000   16434000      3       1  150064       1.7002     0.044545
enh82661     3   16440900   16441900      5       2  150064       2.0809      0.01872
enh82664     3   16460600   16461600      4       2  150064       1.7414     0.040808
enh82679     3   16558100   16559100      2       1  150064         1.85     0.032154
enh82690     3   16712600   16713600      5       3  150064       1.7476      0.04027
enh82692     3   16728000   16729000      2       1  150064       2.4667     0.006819
enh82694     3   16765800   16766800      1       1  150064       2.0294      0.02121
enh82695     3   16782900   16783900      9       4  150064       2.0215     0.021615
enh82697     3   16810700   16811700      2       1  150064       2.5194    0.0058785
enh82699     3   16834400   16835400      1       1  150064       2.7558     0.002927
enh82700     3   16841800   16842800      4       2  150064       2.6095    0.0045334
enh82701     3   16851000   16852000      7       3  150064        4.321   7.7662e-06
enh82702     3   16879700   16880700      1       1  150064       1.8239      0.03408
enh82704     3   16890700   16891700      4       2  150064       1.7068     0.043928
enh82705     3   16923500   16924500      5       2  150064       1.7036     0.044225
enh82708     3   16936800   16937800      2       1  150064       2.2577     0.011983
enh82709     3   16939600   16940600      3       2  150064       1.7217     0.042562
enh82710     3   16946500   16947500      2       1  150064       2.0614     0.019632
enh82711     3   16949400   16950400      2       1  150064       2.3769     0.008729
enh82712     3   16951300   16952300      4       2  150064       3.5827   0.00017003
enh82714     3   16957900   16958900      6       3  150064       4.1108   1.9714e-05
enh82715     3   16959700   16960700      2       1  150064       3.5633    0.0001831
enh82716     3   16970100   16971100      5       2  150064       2.4467    0.0072078
enh82717     3   16977300   16978300      3       1  150064       1.7499     0.040067
enh82718     3   16978200   16979200      1       1  150064       1.8719      0.03061
enh82725     3   17046800   17047800      5       2  150064       2.0693     0.019258
enh82729     3   17080900   17081900      5       2  150064       2.5952    0.0047272
enh82732     3   17118800   17119800      2       1  150064       2.7256    0.0032096
enh82733     3   17129700   17130700      2       1  150064       2.2981     0.010778
enh82739     3   17205900   17206900      3       2  150064       2.2499     0.012229
enh82741     3   17220900   17221900      3       1  150064       4.2715   9.7099e-06
enh82744     3   17230400   17231400      2       1  150064       1.9898     0.023304
enh82745     3   17236800   17237800      2       1  150064       3.8841   5.1359e-05
enh82746     3   17276600   17277600      1       1  150064       4.6442    1.707e-06
enh82747     3   17363800   17364800      1       1  150064       3.4059    0.0003297
enh82750     3   17576500   17577500      2       1  150064       3.9109   4.5975e-05
enh82752     3   17667600   17668600      3       1  150064       2.0597     0.019714
enh82754     3   17680600   17681600      2       1  150064       4.0461   2.6039e-05
enh82755     3   17686500   17687500      2       1  150064       1.6738     0.047088
enh82756     3   17703700   17704700      5       3  150064       3.7094   0.00010386
enh82757     3   17758600   17759600      1       1  150064       4.8662    5.687e-07
enh82758     3   17771400   17772400      2       1  150064       3.7124   0.00010265
enh82759     3   17780800   17781800      5       2  150064       4.9003   4.7839e-07
enh82760     3   17784900   17785900      3       1  150064       2.7814    0.0027066
enh82761     3   17790400   17791400      1       1  150064       3.0272     0.001234
enh82762     3   17850100   17851100      1       1  150064       1.8388      0.03297
enh82767     3   17986700   17987700      3       2  150064       2.1101     0.017424
enh82782     3   18467800   18468800      2       1  150064       1.8385     0.032998
enh82788     3   19990900   19991900      6       3  150064       2.1475     0.015878
enh82814     3   21686500   21687500      5       2  150064       1.6511     0.049358
enh82816     3   21706900   21707900      3       2  150064       2.0251     0.021429
enh82821     3   21789400   21790400      4       2  150064       2.2566     0.012017
enh82822     3   21792800   21793800      5       3  150064       1.6692     0.047534
enh82823     3   21824800   21825800      8       4  150064       3.3525   0.00040046
enh82828     3   21960700   21961700     17       2  150064       2.1552     0.015573
enh82829     3   21983700   21984700      5       2  150064       1.7045     0.044146
enh82845     3   23137000   23138000      2       1  150064       1.9492     0.025634
enh82849     3   23215700   23216700      7       3  150064       2.6645    0.0038549
enh82893     3   23853200   23854200      3       2  150064       2.8339    0.0022995
enh82894     3   23861100   23862100      5       3  150064       2.0479     0.020287
enh82899     3   23878400   23879400      2       1  150064       1.7563     0.039518
enh82923     3   24100600   24101600      5       2  150064       1.8052      0.03552
enh82924     3   24138000   24139000      2       1  150064       2.9852    0.0014169
enh82925     3   24142500   24143500      8       2  150064       3.6239    0.0001451
enh82926     3   24169300   24170300      4       2  150064       3.6972   0.00010899
enh82928     3   24179700   24180700      1       1  150064       3.0797     0.001036
enh82930     3   24226800   24227800      4       2  150064       2.5787    0.0049592
enh82932     3   24253900   24254900      6       3  150064       3.1199   0.00090454
enh82954     3   24518800   24519800      3       2  150064       2.3291    0.0099256
enh82955     3   24531600   24532600      2       1  150064       2.6322    0.0042411
enh82971     3   25197300   25198300      1       1  150064        1.898      0.02885
enh82979     3   25476000   25477000      2       1  150064       1.9017     0.028606
enh82990     3   25521300   25522300      3       2  150064       2.1813      0.01458
enh82991     3   25524400   25525400      1       1  150064       1.8719      0.03061
enh82993     3   25526800   25527800      6       2  150064       1.8168     0.034627
enh82994     3   25528900   25529900      3       1  150064       1.9054     0.028362
enh83016     3   25821100   25822100      4       1  150064       1.7056     0.044038
enh83017     3   25822700   25823700      2       1  150064       1.8144      0.03481
enh83077     3   28786200   28787200      3       2  150064       2.4661    0.0068291
enh83079     3   28885500   28886500      3       2  150064       1.8269     0.033857
enh83084     3   29106300   29107300      3       2  150064       1.7733     0.038092
enh83116     3   29447500   29448500      5       2  150064       2.4137     0.007896
enh83117     3   29451500   29452500      1       1  150064       1.8392      0.03294
enh83121     3   29482200   29483200      8       4  150064       1.9267     0.027011
enh83124     3   29495100   29496100      4       2  150064       2.8451    0.0022197
enh83130     3   29555700   29556700      6       2  150064       1.7547     0.039659
enh83134     3   29596400   29597400      4       1  150064       1.8935     0.029147
enh83135     3   29606400   29607400      4       2  150064       1.6492     0.049555
enh83142     3   29724400   29725400      4       2  150064       1.8435     0.032628
enh83143     3   29728200   29729200      5       1  150064       1.9859     0.023525
enh83144     3   29736100   29737100      5       1  150064       2.2673     0.011686
enh83147     3   29799100   29800100      1       1  150064       2.6222     0.004368
enh83148     3   29801800   29802800      6       1  150064        2.836    0.0022841
enh83149     3   29805300   29806300      5       1  150064       2.9172    0.0017661
enh83150     3   29964200   29965200      3       1  150064       3.9647   3.6751e-05
enh83152     3   29975100   29976100      5       2  150064       1.7301     0.041808
enh83153     3   29982000   29983000      4       1  150064       2.9798    0.0014423
enh83154     3   30013400   30014400      3       1  150064       1.8457     0.032465
enh83155     3   30044200   30045200      2       1  150064       3.9364   4.1363e-05
enh83156     3   30046000   30047000      2       1  150064       3.3713   0.00037412
enh83157     3   30048700   30049700      2       1  150064       3.7869   7.6273e-05
enh83158     3   30082800   30083800      1       1  150064       3.6672    0.0001226
enh83159     3   30084300   30085300      6       2  150064       1.6774     0.046737
enh83160     3   30126400   30127400      8       2  150064       2.6836    0.0036414
enh83167     3   30272100   30273100      6       3  150064       3.4222   0.00031063
enh83169     3   30302400   30303400      2       1  150064       2.5067    0.0060929
enh83170     3   30323600   30324600      5       3  150064       2.4395    0.0073537
enh83171     3   30326200   30327200      4       2  150064       2.8664     0.002076
enh83174     3   30333600   30334600      1       1  150064        2.155      0.01558
enh83176     3   30355800   30356800      3       1  150064        2.041     0.020626
enh83177     3   30357100   30358100      3       2  150064       2.1069     0.017561
enh83178     3   30361100   30362100      2       1  150064       2.1714     0.014952
enh83179     3   30373800   30374800      3       2  150064        2.272     0.011544
enh83183     3   30389000   30390000      3       1  150064       1.6587     0.048593
enh83184     3   30390900   30391900      4       2  150064       2.1428     0.016064
enh83186     3   30411800   30412800      3       2  150064       3.1646   0.00077635
enh83187     3   30414200   30415200      4       1  150064       1.8594     0.031483
enh83247     3   31118700   31119700      3       2  150064       1.8417     0.032756
enh83255     3   31402400   31403400      5       2  150064       2.0849     0.018539
enh83256     3   31411200   31412200      2       1  150064       1.7529     0.039807
enh83257     3   31480400   31481400      2       1  150064       1.9378     0.026322
enh83258     3   31503100   31504100      8       3  150064       1.7961     0.036238
enh83268     3   31589100   31590100      2       1  150064       2.6233    0.0043544
enh83293     3   31976000   31977000      3       1  150064       2.4676    0.0068009
enh83300     3   32011500   32012500      6       2  150064       3.2447   0.00058781
enh83301     3   32020400   32021400      2       1  150064       2.1924     0.014176
enh83302     3   32044400   32045400      2       1  150064       3.1636   0.00077921
enh83309     3   32159400   32160400      3       1  150064       1.7009     0.044479
enh83311     3   32167600   32168600      2       1  150064       2.3148     0.010312
enh83322     3   32345100   32346100      2       1  150064       2.4115    0.0079441
enh83323     3   32352400   32353400      3       2  150064       1.6712     0.047345
enh83366     3   32877800   32878800      2       1  150064       2.2845     0.011172
enh83368     3   32881400   32882400      1       1  150064       1.7591      0.03928
enh83381     3   33125200   33126200      1       1  150064       2.0718      0.01914
enh83387     3   33208700   33209700      4       2  150064       1.9509     0.025534
enh83393     3   33399500   33400500      1       1  150064       2.0858       0.0185
enh83394     3   33401400   33402400      1       1  150064       2.2253      0.01303
enh83395     3   33413800   33414800      1       1  150064       3.0412     0.001178
enh83399     3   33467400   33468400      5       2  150064       3.0733    0.0010585
enh83400     3   33471600   33472600      3       1  150064       2.4046    0.0080951
enh83401     3   33474800   33475800      7       3  150064         2.96    0.0015383
enh83403     3   33478000   33479000      4       2  150064        3.137   0.00085329
enh83404     3   33483200   33484200      6       3  150064       2.7076    0.0033882
enh83412     3   33696400   33697400      3       2  150064       2.3329    0.0098273
enh83426     3   34050800   34051800      7       3  150064       2.7294    0.0031728
enh83427     3   34052700   34053700      4       1  150064       2.7106    0.0033582
enh83428     3   34053800   34054800      2       1  150064       2.3246     0.010047
enh83436     3   34608500   34609500      3       2  150064       1.9336     0.026583
enh83442     3   35689400   35690400      1       1  150064        1.696      0.04494
enh83443     3   35695600   35696600      4       2  150064       1.7526     0.039836
enh83449     3   35801200   35802200      1       1  150064       2.0401      0.02067
enh83459     3   36566700   36567700      1       1  150064       2.1439      0.01602
enh83464     3   36855500   36856500      6       3  150064       4.9477    3.755e-07
enh83465     3   36884700   36885700      2       1  150064       5.3195   5.2032e-08
enh83466     3   36933700   36934700      2       1  150064        2.625     0.004332
enh83467     3   36947800   36948800      1       1  150064       2.9594     0.001541
enh83470     3   36964100   36965100      5       2  150064       5.4187   3.0018e-08
enh83471     3   36965200   36966200      2       1  150064       2.1535      0.01564
enh83472     3   36966200   36967200      1       1  150064       3.8313    6.373e-05
enh83473     3   36968100   36969100      3       1  150064       3.6494   0.00013142
enh83475     3   36978800   36979800      2       1  150064       2.9465    0.0016072
enh83478     3   36999100   37000100      2       1  150064       2.6593    0.0039153
enh83480     3   37001000   37002000      2       1  150064       2.6097    0.0045312
enh83481     3   37011000   37012000      2       1  150064       2.8671     0.002071
enh83484     3   37056800   37057800      3       1  150064       2.8611    0.0021106
enh83485     3   37066900   37067900      1       1  150064       3.0809     0.001032
enh83487     3   37073700   37074700      3       2  150064       2.4249    0.0076563
enh83488     3   37082900   37083900      4       2  150064        1.751      0.03997
enh83489     3   37091100   37092100      2       1  150064       2.7781    0.0027341
enh83490     3   37095400   37096400      3       2  150064       2.6262    0.0043168
enh83492     3   37115300   37116300      2       1  150064       2.7987    0.0025657
enh83493     3   37138100   37139100      1       1  150064       2.9884     0.001402
enh83494     3   37150400   37151400      3       2  150064       1.9031     0.028515
enh83496     3   37166000   37167000      1       1  150064       3.0645      0.00109
enh83499     3   37180900   37181900      2       1  150064       2.7607    0.0028837
enh83501     3   37196400   37197400      2       1  150064       2.8978    0.0018791
enh83502     3   37204300   37205300      3       1  150064       3.0441    0.0011669
enh83503     3   37210600   37211600      3       1  150064       2.9165      0.00177
enh83504     3   37212600   37213600      1       1  150064       2.9258     0.001718
enh83505     3   37214500   37215500      2       1  150064       2.0011     0.022689
enh83506     3   37219800   37220800      1       1  150064        2.948     0.001599
enh83508     3   37224800   37225800      6       2  150064       2.7449    0.0030265
enh83509     3   37239100   37240100      1       1  150064       2.9225     0.001736
enh83511     3   37254400   37255400      2       1  150064       2.1823     0.014545
enh83512     3   37259300   37260300      2       1  150064       2.7376    0.0030947
enh83514     3   37270400   37271400      1       1  150064       2.2127      0.01346
enh83518     3   37323900   37324900      1       1  150064       1.7312      0.04171
enh83519     3   37331900   37332900      5       2  150064       1.6897     0.045542
enh83531     3   37540000   37541000      3       1  150064       1.9193     0.027476
enh83533     3   37550800   37551800      5       3  150064       2.1867     0.014383
enh83536     3   37578400   37579400      5       2  150064       2.5563    0.0052895
enh83547     3   37687300   37688300      4       2  150064        1.982     0.023742
enh83548     3   37694000   37695000      6       1  150064       2.1961     0.014044
enh83550     3   37709200   37710200      1       1  150064       3.1679    0.0007676
enh83553     3   37730400   37731400      3       2  150064       2.1352     0.016373
enh83558     3   37777900   37778900      4       2  150064       3.2901   0.00050077
enh83559     3   37782200   37783200      1       1  150064        3.027     0.001235
enh83562     3   37804600   37805600      1       1  150064       1.8124      0.03496
enh83565     3   37820400   37821400      3       2  150064       1.9842     0.023615
enh83566     3   37828400   37829400      2       1  150064       2.2195     0.013226
enh83570     3   37867400   37868400      3       2  150064       2.0099     0.022218
enh83574     3   37906900   37907900      2       1  150064        2.173     0.014889
enh83575     3   37910600   37911600      2       1  150064       2.0876     0.018418
enh83582     3   37939700   37940700      3       1  150064       2.2623      0.01184
enh83585     3   37949000   37950000      3       2  150064       2.0896     0.018327
enh83586     3   37952200   37953200      4       1  150064       3.5504    0.0001923
enh83587     3   37958700   37959700      2       1  150064       3.3504   0.00040347
enh83589     3   37963500   37964500      2       1  150064       3.6835     0.000115
enh83590     3   37966200   37967200      4       2  150064       2.8943    0.0019001
enh83591     3   37975700   37976700      3       2  150064       2.8378     0.002271
enh83592     3   37977000   37978000      3       2  150064        3.341    0.0004174
enh83597     3   37997900   37998900      2       1  150064       2.0516     0.020107
enh83601     3   38015900   38016900      3       2  150064       1.6536     0.049107
enh83605     3   38037900   38038900      2       1  150064        1.715     0.043174
enh83630     3   38494000   38495000      3       1  150064       3.1473   0.00082402
enh83631     3   38497800   38498800      6       1  150064       3.0547    0.0011263
enh83632     3   38499300   38500300      1       1  150064       3.5425    0.0001982
enh83634     3   38513600   38514600      2       1  150064       3.2491    0.0005789
enh83638     3   38541300   38542300      3       1  150064        3.179   0.00073884
enh83639     3   38546000   38547000      1       1  150064       2.6606       0.0039
enh83643     3   38569300   38570300      4       2  150064       2.4311    0.0075264
enh83644     3   38574200   38575200      6       3  150064       3.0801    0.0010346
enh83645     3   38582400   38583400      5       2  150064       1.8357     0.033202
enh83646     3   38589800   38590800      1       1  150064       3.2215    0.0006375
enh83648     3   38621300   38622300      1       1  150064       1.8978      0.02886
enh83652     3   38675300   38676300      1       1  150064        2.288      0.01107
enh83653     3   38677200   38678200      2       1  150064       2.3694    0.0089094
enh83655     3   38682800   38683800      4       2  150064       2.6123    0.0044967
enh83656     3   38759100   38760100      5       2  150064       1.8228      0.03417
enh83666     3   39149600   39150600      8       4  150064       2.0115     0.022138
enh83735     3   40732200   40733200      2       1  150064        1.661     0.048356
enh83748     3   41037600   41038600      4       2  150064       2.0406     0.020645
enh83823     3   42142000   42143000      2       1  150064       2.0403      0.02066
enh83832     3   42190600   42191600      1       1  150064       3.0188     0.001269
enh83835     3   42202500   42203500      1       1  150064       1.7506      0.04001
enh83837     3   42206200   42207200      3       1  150064        2.118     0.017088
enh83840     3   42217500   42218500      3       2  150064       2.5686    0.0051049
enh83842     3   42221000   42222000      3       1  150064        2.453    0.0070843
enh83843     3   42221500   42222500      4       2  150064       2.7444    0.0030315
enh83844     3   42223900   42224900      3       1  150064       2.2652     0.011751
enh83845     3   42225400   42226400      4       2  150064       2.0604     0.019678
enh83846     3   42229700   42230700      5       1  150064       2.2657     0.011734
enh83847     3   42231800   42232800      3       2  150064       3.3677   0.00037899
enh83848     3   42237100   42238100      3       1  150064       2.5243    0.0057956
enh83869     3   42610600   42611600      2       1  150064       2.5944    0.0047382
enh83874     3   42644400   42645400      3       2  150064       1.7247     0.042289
enh83879     3   42692600   42693600      2       1  150064       2.1973     0.013999
enh83892     3   42790800   42791800      2       1  150064        1.707      0.04391
enh83925     3   43333100   43334100      2       1  150064       2.0887     0.018369
enh83928     3   43358600   43359600      2       1  150064       1.7782     0.037685
enh83931     3   43404900   43405900      4       2  150064       1.9069     0.028268
enh83936     3   43435200   43436200      3       2  150064       2.4605    0.0069373
enh83938     3   43455000   43456000      2       1  150064       1.8782     0.030177
enh83946     3   43680000   43681000      1       1  150064       1.7368      0.04121
enh83947     3   43688800   43689800      2       1  150064       2.1929     0.014158
enh83951     3   43737500   43738500      2       1  150064        3.346   0.00040994
enh83952     3   43738000   43739000      4       2  150064       3.2514   0.00057409
enh83954     3   43764000   43765000      3       1  150064       2.8491    0.0021923
enh83955     3   43769600   43770600      4       2  150064       3.3413   0.00041689
enh83959     3   43795200   43796200      4       2  150064       3.3299   0.00043445
enh83960     3   43800300   43801300      2       1  150064       2.1932     0.014145
enh83961     3   43806600   43807600      4       2  150064        2.036     0.020873
enh83975     3   44225600   44226600      5       3  150064       2.1993     0.013929
enh83976     3   44240000   44241000      4       2  150064       2.1694     0.015025
enh83981     3   44396700   44397700      3       1  150064       2.9899    0.0013954
enh83982     3   44400500   44401500      2       1  150064       2.9193    0.0017543
enh83989     3   44597600   44598600      1       1  150064       3.0287     0.001228
enh83995     3   44727000   44728000      5       3  150064       1.6802     0.046456
enh83996     3   44874600   44875600      1       1  150064       2.6422     0.004118
enh84028     3   45126000   45127000      2       1  150064       2.5509    0.0053718
enh84033     3   45154600   45155600      4       2  150064       2.0524     0.020064
enh84037     3   45180300   45181300      8       4  150064       2.1403     0.016165
enh84040     3   45219300   45220300     10       4  150064       1.8367     0.033125
enh84128     3   46130500   46131500      5       2  150064       1.8815     0.029954
enh84133     3   46166100   46167100      2       1  150064       1.8158     0.034701
enh84156     3   46603800   46604800      7       2  150064       1.7305     0.041767
enh84158     3   46615600   46616600      3       1  150064         1.94      0.02619
enh84231     3   47436500   47437500      1       1  150064       1.6514      0.04933
enh84265     3   47934500   47935500      4       2  150064       2.1185     0.017065
enh84266     3   47937700   47938700      1       1  150064       1.9806      0.02382
enh84268     3   47957300   47958300      2       1  150064       1.6631     0.048144
enh84279     3   48063800   48064800      1       1  150064       1.8167      0.03463
enh84292     3   48105500   48106500      1       1  150064        1.977      0.02402
enh84302     3   48160200   48161200      1       1  150064       1.8275      0.03381
enh84303     3   48166500   48167500      1       1  150064       1.8551      0.03179
enh84306     3   48192300   48193300      3       1  150064        1.899     0.028779
enh84307     3   48193400   48194400      4       1  150064       2.0731     0.019082
enh84312     3   48235800   48236800      1       1  150064       2.3208      0.01015
enh84314     3   48274100   48275100      2       1  150064       2.8184    0.0024135
enh84316     3   48281100   48282100      1       1  150064       2.3351      0.00977
enh84320     3   48411200   48412200      2       1  150064       2.1355     0.016358
enh84321     3   48414000   48415000      2       1  150064       1.7051     0.044092
enh84345     3   48603100   48604100      3       1  150064       1.7587     0.039315
enh84351     3   48661400   48662400      1       1  150064        2.289      0.01104
enh84352     3   48670900   48671900      2       1  150064       2.3372    0.0097139
enh84353     3   48674200   48675200      1       1  150064       2.2591      0.01194
enh84354     3   48701800   48702800      1       1  150064       2.6404     0.004141
enh84355     3   48719900   48720900      1       1  150064       2.6265     0.004314
enh84356     3   48724200   48725200      2       1  150064       2.5576    0.0052695
enh84359     3   48733400   48734400      2       1  150064       1.9281     0.026919
enh84360     3   48737700   48738700      3       1  150064       2.1449      0.01598
enh84362     3   48745900   48746900      2       1  150064       1.6997     0.044593
enh84363     3   48751900   48752900      1       1  150064       2.2268      0.01298
enh84364     3   48754800   48755800      1       1  150064       2.1125      0.01732
enh84370     3   48857200   48858200      1       1  150064       1.7961      0.03624
enh84371     3   48858500   48859500      1       1  150064       1.7461       0.0404
enh84377     3   48896600   48897600      1       1  150064       1.8053      0.03551
enh84378     3   48918700   48919700      1       1  150064       1.8089      0.03523
enh84383     3   48963700   48964700      1       1  150064       1.7185      0.04285
enh84390     3   49004000   49005000      1       1  150064       1.8945      0.02908
enh84393     3   49035800   49036800      1       1  150064        1.878      0.03019
enh84406     3   49135500   49136500      1       1  150064       1.9164      0.02766
enh84409     3   49156000   49157000      2       1  150064       2.1108     0.017397
enh84413     3   49201800   49202800      1       1  150064       2.1306      0.01656
enh84419     3   49275600   49276600      5       2  150064       1.7737     0.038055
enh84421     3   49285800   49286800      3       2  150064       1.9876     0.023429
enh84426     3   49334300   49335300      4       2  150064       1.8961     0.028972
enh84428     3   49378600   49379600      3       1  150064       1.7785     0.037657
enh84429     3   49382800   49383800      4       2  150064       1.7794     0.037588
enh84434     3   49415100   49416100      2       1  150064       1.9668     0.024604
enh84435     3   49425200   49426200      1       1  150064       2.3171      0.01025
enh84437     3   49437500   49438500      5       2  150064       2.2242     0.013066
enh84443     3   49458300   49459300      3       1  150064       2.1251      0.01679
enh84445     3   49465500   49466500      2       1  150064       2.3632    0.0090586
enh84446     3   49467200   49468200      1       1  150064        2.313      0.01036
enh84450     3   49497600   49498600      1       1  150064       2.1711      0.01496
enh84459     3   49556100   49557100      2       1  150064       1.8477     0.032325
enh84462     3   49590200   49591200      3       2  150064        2.041     0.020626
enh84472     3   49732000   49733000      1       1  150064       2.2998      0.01073
enh84478     3   49836600   49837600      1       1  150064       1.7144      0.04323
enh84482     3   49877200   49878200      3       1  150064       2.3023      0.01066
enh84483     3   49894200   49895200      2       1  150064       2.0486     0.020249
enh84484     3   49918500   49919500      1       1  150064       1.9222      0.02729
enh84485     3   49937800   49938800      1       1  150064       2.8215      0.00239
enh84490     3   49965300   49966300      3       2  150064       1.7315      0.04168
enh84491     3   49968000   49969000      1       1  150064       3.0538      0.00113
enh84492     3   49976600   49977600      2       1  150064       1.7141     0.043251
enh84494     3   49997300   49998300      3       1  150064       3.1182   0.00090988
enh84495     3   50004200   50005200      1       1  150064       3.0519     0.001137
enh84496     3   50040700   50041700      1       1  150064       3.2735    0.0005312
enh84498     3   50128300   50129300      3       1  150064       2.8328    0.0023068
enh84500     3   50148600   50149600      1       1  150064       2.0672      0.01936
enh84501     3   50159000   50160000      3       2  150064       2.9354    0.0016657
enh84509     3   50247800   50248800      2       1  150064         2.54    0.0055431
enh84510     3   50249100   50250100      1       1  150064        3.317     0.000455
enh84521     3   50286300   50287300      2       1  150064       2.4995    0.0062189
enh84522     3   50288200   50289200      2       1  150064       2.1402     0.016169
enh84523     3   50291900   50292900      3       2  150064       2.9169    0.0017674
enh84545     3   50409900   50410900      1       1  150064       3.7987    7.272e-05
enh84554     3   50518300   50519300      2       1  150064       2.6644    0.0038561
enh84557     3   50552000   50553000      1       1  150064         2.99     0.001395
enh84592     3   51320600   51321600      1       1  150064       2.5272     0.005749
enh84593     3   51377500   51378500      1       1  150064       2.2801       0.0113
enh84596     3   51425700   51426700      1       1  150064        2.068      0.01932
enh84598     3   51430500   51431500      1       1  150064       2.1198      0.01701
enh84604     3   51593300   51594300      2       1  150064       3.1575   0.00079559
enh84607     3   51655600   51656600      3       1  150064       1.8953     0.029025
enh84614     3   51768300   51769300      5       2  150064       2.2642     0.011782
enh84644     3   52123100   52124100      1       1  150064        1.723      0.04244
enh84648     3   52143600   52144600      1       1  150064       2.0967      0.01801
enh84661     3   52233200   52234200      1       1  150064       3.9421    4.039e-05
enh84662     3   52236200   52237200      1       1  150064        3.771    8.131e-05
enh84666     3   52266800   52267800      3       1  150064       3.3796   0.00036295
enh84667     3   52268900   52269900      5       3  150064        4.089   2.1657e-05
enh84668     3   52269600   52270600      3       2  150064       2.4794     0.006581
enh84672     3   52287300   52288300      1       1  150064       5.6654    7.336e-09
enh84674     3   52305500   52306500      3       2  150064        4.546   2.7339e-06
enh84676     3   52309100   52310100      4       2  150064       1.9093     0.028112
enh84683     3   52341300   52342300      1       1  150064       2.9234     0.001731
enh84685     3   52347700   52348700      2       1  150064       2.8812     0.001981
enh84689     3   52402400   52403400      1       1  150064       2.8922     0.001913
enh84690     3   52407000   52408000      6       3  150064       2.9819    0.0014321
enh84694     3   52456900   52457900      1       1  150064       4.7626    9.558e-07
enh84696     3   52467200   52468200      4       2  150064       3.9566   3.8006e-05
enh84699     3   52491300   52492300      3       2  150064       3.2098   0.00066409
enh84707     3   52531900   52532900      2       1  150064       2.9165    0.0017697
enh84708     3   52559800   52560800      1       1  150064       3.9805    3.439e-05
enh84709     3   52562600   52563600      4       2  150064       3.5317   0.00020643
enh84710     3   52564700   52565700      3       1  150064       3.3555   0.00039616
enh84712     3   52573000   52574000      4       2  150064       4.1864   1.4171e-05
enh84714     3   52584800   52585800      1       1  150064       5.0111    2.706e-07
enh84715     3   52640500   52641500      1       1  150064        4.617    1.947e-06
enh84718     3   52716100   52717100      3       2  150064       4.2563   1.0391e-05
enh84719     3   52717300   52718300      2       1  150064       4.4416   4.4639e-06
enh84720     3   52721200   52722200      1       1  150064       4.9238    4.245e-07
enh84721     3   52737400   52738400      1       1  150064       4.5918    2.197e-06
enh84722     3   52741200   52742200      1       1  150064       3.4679    0.0002623
enh84723     3   52803000   52804000      1       1  150064       5.0609    2.086e-07
enh84725     3   52865300   52866300      4       2  150064       3.4579   0.00027219
enh84726     3   52869300   52870300      2       1  150064       4.6622   1.5639e-06
enh84727     3   52877200   52878200      1       1  150064       1.9797      0.02387
enh84728     3   52882500   52883500      2       1  150064       4.9173   4.3883e-07
enh84729     3   52926400   52927400      3       1  150064       1.6979     0.044759
enh84731     3   52931800   52932800      2       1  150064        4.483   3.6795e-06
enh84732     3   53011900   53012900      1       1  150064       3.0485      0.00115
enh84736     3   53074100   53075100      3       1  150064        3.124   0.00089216
enh84737     3   53077400   53078400      2       1  150064       4.0936   2.1237e-05
enh84738     3   53105600   53106600      2       1  150064       2.1692     0.015032
enh84743     3   53147000   53148000      3       2  150064       2.3014     0.010685
enh84749     3   53174400   53175400      1       1  150064       5.8968    1.853e-09
enh84752     3   53183900   53184900      2       1  150064       1.7249     0.042276
enh84760     3   53227700   53228700      3       2  150064       2.0098     0.022228
enh84761     3   53230000   53231000      4       2  150064       3.2444    0.0005884
enh84762     3   53269800   53270800     10       2  150064       2.5014    0.0061859
enh84763     3   53272000   53273000      5       2  150064       3.0313    0.0012175
enh84764     3   53275000   53276000      5       2  150064       2.0875     0.018423
enh84765     3   53277500   53278500      9       3  150064       2.3838    0.0085676
enh84766     3   53284500   53285500      3       2  150064       3.1891    0.0007136
enh84769     3   53290000   53291000      4       2  150064       2.6459    0.0040737
enh84770     3   53293200   53294200      3       1  150064        3.754   8.7031e-05
enh84772     3   53298500   53299500      1       1  150064       3.9283    4.277e-05
enh84773     3   53303800   53304800      1       1  150064       1.9089      0.02814
enh84774     3   53320900   53321900      2       1  150064       2.2325     0.012791
enh84775     3   53333300   53334300      1       1  150064       4.0704    2.347e-05
enh84779     3   53354800   53355800      1       1  150064       1.6692      0.04754
enh84780     3   53357600   53358600      3       1  150064       1.8416     0.032765
enh84782     3   53362500   53363500      2       1  150064       3.4599   0.00027018
enh84783     3   53363500   53364500      3       2  150064       3.3767   0.00036674
enh84784     3   53376200   53377200      1       1  150064       4.0947    2.114e-05
enh84787     3   53384500   53385500      2       1  150064       3.3363    0.0004245
enh84788     3   53512600   53513600      1       1  150064       3.9247    4.341e-05
enh84790     3   53523700   53524700      2       1  150064       3.6698   0.00012135
enh84791     3   53532200   53533200      1       1  150064       3.5172    0.0002181
enh84792     3   53534800   53535800      3       2  150064       3.0304    0.0012211
enh84808     3   53839700   53840700      5       2  150064       1.8075     0.035339
enh84810     3   53913800   53914800      1       1  150064       2.2603       0.0119
enh84811     3   53923400   53924400      2       1  150064       1.9728     0.024257
enh84813     3   54079400   54080400      2       1  150064       1.6581     0.048646
enh84849     3   55305900   55306900      5       2  150064       2.4363    0.0074197
enh84888     3   56089000   56090000      1       1  150064        2.838      0.00227
enh84889     3   56144900   56145900      4       1  150064       2.4173     0.007818
enh84890     3   56153300   56154300      1       1  150064       2.4807     0.006557
enh84898     3   56357600   56358600      1       1  150064       1.8939      0.02912
enh84901     3   56644600   56645600      7       3  150064       1.9478      0.02572
enh84904     3   56713900   56714900      4       1  150064       2.3096     0.010455
enh84926     3   56869700   56870700      4       2  150064       2.6777    0.0037061
enh84927     3   56873700   56874700      3       1  150064       2.7889    0.0026446
enh84928     3   56889600   56890600      2       1  150064         1.66     0.048452
enh84986     3   57263200   57264200      1       1  150064       1.7645      0.03882
enh85053     3   58022000   58023000      1       1  150064       1.7185      0.04285
enh85068     3   58087000   58088000      1       1  150064       2.0058      0.02244
enh85071     3   58105100   58106100      4       2  150064        1.765     0.038785
enh85076     3   58150800   58151800      3       1  150064        2.107     0.017557
enh85077     3   58152200   58153200      3       2  150064       1.8066     0.035416
enh85081     3   58163800   58164800     10       2  150064       1.7864     0.037017
enh85091     3   58270500   58271500      2       1  150064        1.954     0.025348
enh85092     3   58273300   58274300      2       1  150064        2.578    0.0049682
enh85094     3   58306700   58307700      3       1  150064       1.6712      0.04734
enh85098     3   58337300   58338300      2       1  150064       1.8801     0.030046
enh85100     3   58369600   58370600      4       1  150064       2.1043     0.017677
enh85101     3   58373200   58374200      6       1  150064         2.13     0.016584
enh85103     3   58380100   58381100      2       1  150064       1.6753     0.046938
enh85104     3   58384500   58385500      3       1  150064       2.2677     0.011672
enh85105     3   58389600   58390600      4       1  150064       2.2947     0.010874
enh85106     3   58400000   58401000      2       1  150064       1.8105     0.035106
enh85107     3   58405200   58406200      7       2  150064       2.2722     0.011537
enh85108     3   58408500   58409500     11       3  150064       1.7912     0.036631
enh85109     3   58417600   58418600      2       1  150064       2.2582     0.011967
enh85110     3   58420500   58421500      4       2  150064       1.6809     0.046386
enh85113     3   58456600   58457600      2       1  150064       2.2212     0.013169
enh85114     3   58460600   58461600      1       1  150064       1.7159      0.04309
enh85115     3   58469700   58470700      1       1  150064       2.4373     0.007399
enh85159     3   59525900   59526900      4       2  150064       3.0798    0.0010358
enh85178     3   60050500   60051500     13       2  150064       1.8838     0.029795
enh85179     3   60089100   60090100     12       4  150064       1.9897      0.02331
enh85184     3   60289000   60290000      5       2  150064       4.2902   8.9242e-06
enh85185     3   60299000   60300000      4       2  150064       3.0758    0.0010496
enh85186     3   60301900   60302900      2       1  150064       3.2029   0.00068033
enh85204     3   61221900   61222900      2       1  150064       1.7241     0.042347
enh85206     3   61237900   61238900      5       2  150064       1.9063     0.028308
enh85239     3   61651300   61652300      3       2  150064       1.9027     0.028542
enh85278     3   61827000   61828000      3       1  150064       1.7369     0.041207
enh85279     3   61833400   61834400      3       1  150064       2.2755     0.011438
enh85281     3   61840400   61841400      1       1  150064       1.9786      0.02393
enh85282     3   61847500   61848500      5       2  150064       2.0078     0.022334
enh85283     3   61850300   61851300      3       1  150064       1.6858     0.045922
enh85284     3   61857400   61858400      1       1  150064       1.9515       0.0255
enh85285     3   61861300   61862300      2       1  150064       2.1588     0.015434
enh85293     3   61902200   61903200      2       1  150064       1.6589     0.048564
enh85294     3   61902800   61903800      1       1  150064       1.8039      0.03562
enh85306     3   62075500   62076500      4       2  150064       2.2381     0.012609
enh85308     3   62095600   62096600      5       2  150064       2.0615     0.019629
enh85331     3   62400500   62401500      1       1  150064       2.3827     0.008594
enh85340     3   62663400   62664400      3       2  150064        2.037     0.020824
enh85362     3   63840700   63841700      1       1  150064       3.9631    3.699e-05
enh85364     3   63857800   63858800      2       1  150064       2.8442     0.002226
enh85368     3   63881100   63882100      1       1  150064       3.1377    0.0008513
enh85369     3   63893700   63894700      2       1  150064       1.6855     0.045945
enh85370     3   63895800   63896800      4       2  150064       2.3692    0.0089141
enh85371     3   63899500   63900500      1       1  150064       5.1478    1.318e-07
enh85373     3   63919200   63920200      1       1  150064       2.6535     0.003983
enh85376     3   63927400   63928400      1       1  150064       2.9303     0.001693
enh85381     3   63940500   63941500      2       1  150064        3.147   0.00082469
enh85385     3   63950100   63951100      4       2  150064       2.9428    0.0016261
enh85389     3   63959600   63960600      3       2  150064       3.6189   0.00014794
enh85393     3   64007200   64008200      1       1  150064       2.6031     0.004619
enh85399     3   64079800   64080800      1       1  150064       1.8178      0.03455
enh85404     3   64136300   64137300      5       2  150064        3.605   0.00015606
enh85405     3   64142800   64143800      2       1  150064       2.1274     0.016694
enh85406     3   64147800   64148800      4       2  150064       1.9557     0.025252
enh85407     3   64152500   64153500      4       2  150064       3.4623   0.00026775
enh85409     3   64173500   64174500      3       1  150064        2.646    0.0040728
enh85415     3   64200400   64201400      2       1  150064       2.0011     0.022691
enh85416     3   64201300   64202300      5       3  150064       2.6926    0.0035452
enh85418     3   64206100   64207100      4       2  150064       2.4391    0.0073619
enh85422     3   64224400   64225400      4       2  150064       2.4588    0.0069698
enh85423     3   64227000   64228000      3       2  150064        2.609    0.0045399
enh85424     3   64242600   64243600      3       2  150064       2.8856    0.0019532
enh85440     3   64447900   64448900      2       1  150064       3.0884    0.0010063
enh85452     3   64572200   64573200      3       2  150064       1.9183     0.027538
enh85455     3   64602500   64603500      2       1  150064       2.1858     0.014415
enh85456     3   64628200   64629200      2       1  150064       1.7028     0.044302
enh85470     3   64751600   64752600      5       2  150064       2.4922    0.0063471
enh85527     3   65603000   65604000      4       2  150064       1.7282     0.041975
enh85528     3   65604700   65605700      5       2  150064       1.8333     0.033382
enh85556     3   65869200   65870200      9       2  150064       1.8502     0.032144
enh85582     3   65983500   65984500      4       2  150064       1.6736     0.047109
enh85664     3   66797900   66798900      2       1  150064       2.3522    0.0093319
enh85675     3   66983100   66984100      5       2  150064       2.0587     0.019761
enh85681     3   67433800   67434800      1       1  150064       2.6689     0.003805
enh85687     3   67650800   67651800      1       1  150064       2.4551     0.007043
enh85688     3   67660600   67661600      8       1  150064       2.7521     0.002961
enh85689     3   67685500   67686500      4       1  150064       1.8647     0.031114
enh85690     3   67698000   67699000      4       1  150064       2.0394     0.020704
enh85691     3   67699900   67700900      4       2  150064        3.489   0.00024246
enh85693     3   67703100   67704100      4       1  150064       2.1242     0.016827
enh85694     3   67711100   67712100      2       1  150064       2.0719     0.019137
enh85727     3   69246400   69247400      6       3  150064        1.863     0.031234
enh85743     3   69355500   69356500      3       2  150064       2.7642    0.0028529
enh85745     3   69375600   69376600      1       1  150064       3.3497    0.0004045
enh85747     3   69390900   69391900      2       1  150064        3.175   0.00074916
enh85748     3   69413000   69414000      9       2  150064       2.5659    0.0051455
enh85749     3   69418600   69419600      6       1  150064       2.9846    0.0014195
enh85751     3   69437900   69438900      4       2  150064       2.5108    0.0060236
enh85753     3   69457300   69458300      1       1  150064       2.4826     0.006521
enh85756     3   69482500   69483500      4       1  150064       1.9613     0.024924
enh85757     3   69492800   69493800      2       1  150064       2.2314     0.012828
enh85777     3   69791300   69792300      2       1  150064       3.3572   0.00039362
enh85778     3   69797300   69798300      2       1  150064       2.7238    0.0032266
enh85779     3   69803700   69804700      1       1  150064       3.0888     0.001005
enh85780     3   69811800   69812800      1       1  150064       3.0159     0.001281
enh85782     3   69820500   69821500      1       1  150064       3.3429    0.0004145
enh85783     3   69823500   69824500      3       2  150064       3.0826    0.0010261
enh85784     3   69825400   69826400      1       1  150064       3.3402    0.0004186
enh85785     3   69826200   69827200      1       1  150064       3.2131    0.0006565
enh85787     3   69830500   69831500      1       1  150064       2.9796     0.001443
enh85790     3   69840300   69841300      2       1  150064       3.6867   0.00011358
enh85791     3   69860600   69861600      5       1  150064       3.1552   0.00080184
enh85792     3   69865100   69866100      2       1  150064        3.182   0.00073128
enh85793     3   69868900   69869900      7       2  150064         3.39   0.00034948
enh85794     3   69886900   69887900      4       2  150064        1.788     0.036891
enh85795     3   69899400   69900400      5       2  150064        2.205     0.013729
enh85796     3   69904700   69905700      1       1  150064       3.2983    0.0004863
enh85814     3   70569000   70570000      1       1  150064       2.8143     0.002444
enh85816     3   70873100   70874100      1       1  150064       3.0469     0.001156
enh85821     3   70902900   70903900      1       1  150064       2.0777      0.01887
enh85827     3   71012300   71013300      2       1  150064       2.3281    0.0099531
enh85835     3   71080200   71081200      2       1  150064       1.7281     0.041988
enh85843     3   71117900   71118900      1       1  150064       1.8504      0.03213
enh85845     3   71121900   71122900      1       1  150064       1.7424      0.04072
enh85846     3   71126000   71127000      2       1  150064        2.893    0.0019082
enh85847     3   71128000   71129000      2       1  150064       1.9833     0.023669
enh85848     3   71129300   71130300      4       2  150064       2.0209     0.021646
enh85854     3   71156400   71157400      1       1  150064       2.2562      0.01203
enh85856     3   71166100   71167100      1       1  150064       3.1354    0.0008581
enh85857     3   71167700   71168700      1       1  150064       1.7172      0.04297
enh85858     3   71171500   71172500      2       1  150064       3.4366    0.0002945
enh85859     3   71175500   71176500      5       2  150064       2.1267     0.016723
enh85860     3   71182900   71183900      1       1  150064       1.6936      0.04517
enh85861     3   71185900   71186900      4       1  150064       1.6911     0.045409
enh85862     3   71191600   71192600      3       1  150064       1.6807      0.04641
enh85866     3   71205100   71206100      2       1  150064       1.6692     0.047543
enh85875     3   71255800   71256800      4       2  150064       3.9136   4.5465e-05
enh85877     3   71266600   71267600      2       1  150064       2.1646     0.015211
enh85878     3   71273900   71274900      2       1  150064       4.0355    2.724e-05
enh85879     3   71276300   71277300      2       1  150064        2.926    0.0017167
enh85880     3   71277300   71278300      4       2  150064       2.9169    0.0017676
enh85882     3   71287600   71288600      2       1  150064        1.951     0.025527
enh85885     3   71294200   71295200      3       1  150064       1.9355     0.026462
enh85886     3   71296900   71297900      4       2  150064       3.8785   5.2547e-05
enh85887     3   71300000   71301000      3       2  150064       2.0615      0.01963
enh85888     3   71302300   71303300      4       2  150064       3.7634   8.3814e-05
enh85890     3   71311700   71312700      1       1  150064       2.4199     0.007763
enh85891     3   71319000   71320000      6       3  150064       2.4409    0.0073251
enh85892     3   71332300   71333300      3       2  150064       3.6504   0.00013092
enh85896     3   71364200   71365200      2       1  150064       3.7618   8.4343e-05
enh85897     3   71367400   71368400      1       1  150064       4.1666    1.546e-05
enh85909     3   71465700   71466700      1       1  150064       2.1696      0.01502
enh85911     3   71472700   71473700      3       1  150064        2.399    0.0082202
enh85918     3   71494000   71495000      2       1  150064       2.2391     0.012574
enh85919     3   71496700   71497700      1       1  150064       1.8728      0.03055
enh85920     3   71498200   71499200      2       1  150064       3.8552   5.7813e-05
enh85921     3   71499800   71500800      1       1  150064       2.3986     0.008229
enh85923     3   71504600   71505600      2       1  150064       2.9132    0.0017887
enh85924     3   71505700   71506700      3       2  150064        1.718     0.042898
enh85926     3   71516400   71517400      2       1  150064       2.9705    0.0014867
enh85927     3   71537300   71538300      3       1  150064       2.4642    0.0068662
enh85928     3   71544900   71545900      4       2  150064       3.9227   4.3781e-05
enh85929     3   71548000   71549000      2       1  150064       2.5321    0.0056698
enh85930     3   71552800   71553800      1       1  150064       4.9105    4.543e-07
enh85932     3   71564600   71565600      1       1  150064        4.929    4.133e-07
enh85934     3   71569000   71570000      2       1  150064       5.5405   1.5083e-08
enh85935     3   71571400   71572400      4       1  150064       4.6564   1.6087e-06
enh85936     3   71572600   71573600      1       1  150064       2.6649     0.003851
enh85937     3   71573400   71574400      1       1  150064       4.8473    6.259e-07
enh85939     3   71580000   71581000      1       1  150064       1.7832      0.03728
enh85940     3   71585500   71586500      2       1  150064       3.1861   0.00072098
enh85941     3   71589800   71590800      4       2  150064       2.1136     0.017275
enh85959     3   71778600   71779600      5       2  150064       2.5384    0.0055687
enh85981     3   72235300   72236300      5       2  150064       2.0673     0.019352
enh85992     3   72323200   72324200      3       2  150064       1.9179     0.027564
enh85994     3   72339100   72340100      3       2  150064       1.8379     0.033036
enh85995     3   72347400   72348400      5       2  150064       2.2409     0.012516
enh85999     3   72378800   72379800      1       1  150064       2.7752     0.002758
enh86023     3   72487500   72488500      1       1  150064       1.8821      0.02991
enh86027     3   72531200   72532200      4       1  150064       1.9651     0.024701
enh86032     3   72572000   72573000      2       1  150064       1.7675     0.038576
enh86036     3   72631200   72632200      3       2  150064       2.9279    0.0017061
enh86067     3   73006100   73007100      3       1  150064       2.0631      0.01955
enh86070     3   73044800   73045800      2       1  150064       2.0258     0.021392
enh86072     3   73057600   73058600      6       1  150064        2.187     0.014371
enh86075     3   73080400   73081400      1       1  150064       1.9126       0.0279
enh86077     3   73086400   73087400      2       1  150064       1.9033     0.028498
enh86078     3   73090400   73091400      4       2  150064        1.948     0.025707
enh86080     3   73094700   73095700      6       2  150064       1.8651     0.031083
enh86082     3   73104900   73105900      1       1  150064       1.6871      0.04579
enh86084     3   73110200   73111200      3       2  150064        1.663     0.048154
enh86085     3   73119700   73120700      1       1  150064       2.3496     0.009396
enh86087     3   73149900   73150900      1       1  150064       1.9443      0.02593
enh86090     3   73249800   73250800      2       1  150064       2.3396    0.0096513
enh86113     3   73545600   73546600      3       2  150064        1.745     0.040489
enh86130     3   73596700   73597700      3       2  150064       1.7552     0.039614
enh86151     3   73675700   73676700      1       1  150064       2.1507      0.01575
enh86184     3   76614700   76615700      2       1  150064       1.6459     0.049896
enh86254     3   80238900   80239900      2       1  150064       1.6755     0.046921
enh86265     3   81540500   81541500      2       1  150064       1.6955     0.044991
enh86267     3   81673600   81674600      1       1  150064       1.9905      0.02327
enh86291     3   82017500   82018500      4       2  150064       2.3612    0.0091091
enh86383     3   94853600   94854600      9       3  150064        2.494    0.0063159
enh86384     3   95038300   95039300      3       1  150064       1.8868     0.029592
enh86390     3   97484600   97485600      1       1  150064       2.5832     0.004895
enh86392     3   97549100   97550100      1       1  150064       1.7722      0.03818
enh86398     3   97620500   97621500      2       1  150064       1.6937      0.04516
enh86400     3   97634800   97635800      1       1  150064       1.7212      0.04261
enh86402     3   97651000   97652000      3       1  150064       1.9305     0.026771
enh86418     3   98411200   98412200      3       2  150064       2.1512      0.01573
enh86462     3   99363300   99364300      3       2  150064       1.6814     0.046345
enh86467     3   99377800   99378800      4       1  150064       1.9359     0.026441
enh86468     3   99389200   99390200      5       2  150064        2.501    0.0061914
enh86469     3   99396500   99397500      3       1  150064       2.0202      0.02168
enh86470     3   99419100   99420100      4       2  150064       2.3631    0.0090611
enh86471     3   99439800   99440800      3       1  150064       2.6473    0.0040564
enh86560     3  100598300  100599300      5       2  150064        1.796     0.036245
enh86628     3  104670800  104671800      5       2  150064       1.6867     0.045833
enh86630     3  104733200  104734200      6       1  150064        2.146     0.015935
enh86631     3  104875800  104876800      7       3  150064       3.0251    0.0012426
enh86638     3  105145600  105146600      2       1  150064       2.1069     0.017564
enh86655     3  105504600  105505600      1       1  150064       2.5053     0.006118
enh86656     3  105508000  105509000      2       1  150064       2.0972     0.017989
enh86661     3  105528100  105529100      2       1  150064       2.1377     0.016272
enh86662     3  105529800  105530800      2       1  150064       1.6827     0.046218
enh86663     3  105531400  105532400      1       1  150064        1.748      0.04023
enh86664     3  105532200  105533200      2       1  150064         2.05     0.020183
enh86665     3  105541700  105542700      1       1  150064       1.7223      0.04251
enh86668     3  105554500  105555500      1       1  150064        2.238      0.01261
enh86669     3  105556800  105557800      3       1  150064        1.971      0.02436
enh86673     3  105589500  105590500      3       2  150064       1.8519     0.032021
enh86676     3  105601600  105602600      4       2  150064       2.1232     0.016868
enh86678     3  105656800  105657800      2       1  150064       1.8676     0.030909
enh86696     3  106335400  106336400      1       1  150064       2.2138      0.01342
enh86723     3  107245200  107246200      1       1  150064       2.1432      0.01605
enh86724     3  107297300  107298300      2       1  150064       2.4149    0.0078701
enh86727     3  107323000  107324000      1       1  150064       2.4233      0.00769
enh86729     3  107361000  107362000      4       2  150064       2.0874     0.018427
enh86730     3  107380100  107381100      1       1  150064       2.2708      0.01158
enh86735     3  107402600  107403600      2       1  150064       1.9936     0.023098
enh86738     3  107543400  107544400      3       2  150064       2.5161    0.0059331
enh86740     3  107564300  107565300      3       2  150064       2.4793    0.0065818
enh86755     3  107805200  107806200      3       1  150064       2.8795    0.0019913
enh86757     3  107817800  107818800      3       2  150064        2.417    0.0078241
enh86760     3  107844000  107845000      4       2  150064       2.7591    0.0028981
enh86761     3  107846000  107847000      2       1  150064       3.3802   0.00036222
enh86763     3  107937800  107938800      5       1  150064       2.6892    0.0035816
enh86764     3  107938800  107939800      5       1  150064         2.98    0.0014414
enh86765     3  107942100  107943100      2       1  150064       2.5167    0.0059228
enh86768     3  108107200  108108200      3       1  150064        1.748      0.04023
enh86771     3  108125600  108126600      3       2  150064        1.662     0.048259
enh86774     3  108172400  108173400      2       1  150064       2.0259     0.021386
enh86801     3  110403000  110404000      2       1  150064       1.7117     0.043474
enh86805     3  110532400  110533400      4       2  150064       1.9223     0.027283
enh86859     3  111686200  111687200      2       1  150064        1.699     0.044659
enh86876     3  111846000  111847000      2       1  150064       1.9087     0.028152
enh86943     3  112912500  112913500      2       1  150064       1.7796     0.037567
enh86952     3  112981800  112982800      3       2  150064       2.1398     0.016186
enh86961     3  113348700  113349700      2       1  150064       1.8377     0.033051
enh86970     3  113458000  113459000      2       1  150064       2.3717    0.0088526
enh87001     3  114168400  114169400      1       1  150064       2.1179      0.01709
enh87003     3  114170600  114171600      1       1  150064       4.4478    4.337e-06
enh87004     3  114171800  114172800      4       2  150064       3.9977   3.1978e-05
enh87005     3  114174000  114175000      3       1  150064       2.7301    0.0031653
enh87012     3  114270800  114271800      2       1  150064       2.5016     0.006182
enh87015     3  114284800  114285800      1       1  150064       2.8465      0.00221
enh87019     3  114315000  114316000      2       1  150064       2.6492    0.0040346
enh87025     3  114334300  114335300      3       2  150064       2.1633      0.01526
enh87026     3  114335700  114336700      2       1  150064       2.9184    0.0017589
enh87027     3  114340500  114341500      5       2  150064       3.1661   0.00077254
enh87028     3  114345400  114346400      1       1  150064       1.7002      0.04455
enh87030     3  114378500  114379500      4       2  150064       2.1254     0.016777
enh87057     3  115217300  115218300      1       1  150064       2.2244      0.01306
enh87070     3  115432000  115433000      1       1  150064       1.7239      0.04236
enh87095     3  116032800  116033800      2       1  150064       1.6989     0.044673
enh87103     3  116582000  116583000      8       1  150064        1.728     0.041998
enh87106     3  116778200  116779200      5       3  150064       1.6508     0.049388
enh87117     3  117639000  117640000      4       2  150064        3.204   0.00067767
enh87121     3  118651700  118652700      2       1  150064       2.1444     0.015999
enh87135     3  118957600  118958600      3       1  150064       1.8142     0.034821
enh87155     3  119064700  119065700      6       3  150064       1.9084     0.028172
enh87196     3  119741300  119742300      1       1  150064       1.8218      0.03424
enh87208     3  119889500  119890500      3       1  150064       1.8037     0.035639
enh87216     3  120069100  120070100      1       1  150064       1.7053      0.04407
enh87221     3  120145500  120146500      2       1  150064       2.1252     0.016786
enh87235     3  120216100  120217100      4       2  150064       1.6497     0.049504
enh87240     3  120285700  120286700      6       3  150064       1.9439     0.025955
enh87241     3  120286600  120287600      4       2  150064       2.6595    0.0039132
enh87242     3  120288000  120289000      3       2  150064        2.035     0.020926
enh87243     3  120313900  120314900      5       2  150064       2.3142     0.010328
enh87244     3  120316500  120317500     10       3  150064       2.4191      0.00778
enh87245     3  120319000  120320000      4       1  150064       1.9362      0.02642
enh87246     3  120323000  120324000      5       3  150064       2.0869     0.018447
enh87278     3  121632400  121633400      5       2  150064         2.06     0.019698
enh87279     3  121713900  121714900      3       1  150064        2.163     0.015272
enh87304     3  122486500  122487500      3       1  150064       1.7351     0.041362
enh87306     3  122608700  122609700      2       1  150064       2.9809    0.0014368
enh87307     3  122612400  122613400      6       2  150064       3.0443     0.001166
enh87308     3  122648200  122649200      9       2  150064       2.1606     0.015362
enh87322     3  122787600  122788600      5       2  150064       2.9058    0.0018317
enh87324     3  122793800  122794800      4       1  150064       2.6548    0.0039675
enh87326     3  122795800  122796800      3       1  150064       2.5285    0.0057282
enh87327     3  122799100  122800100      3       2  150064       1.9501      0.02558
enh87330     3  122806300  122807300      4       2  150064       1.8605     0.031406
enh87332     3  122809500  122810500      3       2  150064       1.9898     0.023309
enh87335     3  122817900  122818900      1       1  150064       2.6791     0.003691
enh87336     3  122823100  122824100      5       3  150064       2.9594    0.0015412
enh87375     3  123301600  123302600      2       1  150064       2.8251    0.0023635
enh87379     3  123324400  123325400      5       2  150064        1.714     0.043265
enh87397     3  123434600  123435600      2       1  150064       1.7034     0.044249
enh87400     3  123452700  123453700      2       1  150064       2.3623    0.0090818
enh87437     3  123953200  123954200      1       1  150064         2.11      0.01743
enh87438     3  123967400  123968400      3       2  150064       3.5508   0.00019206
enh87440     3  123979400  123980400      4       2  150064       3.9413   4.0516e-05
enh87441     3  123981700  123982700      3       2  150064       4.4017   5.3713e-06
enh87442     3  123985200  123986200      5       3  150064       3.9063   4.6852e-05
enh87443     3  123991200  123992200      2       1  150064       3.4059    0.0003297
enh87444     3  123995100  123996100      3       1  150064       3.9678    3.627e-05
enh87445     3  124016100  124017100      3       1  150064       2.4622    0.0069053
enh87447     3  124070300  124071300      4       2  150064       3.4943   0.00023761
enh87448     3  124078800  124079800      3       1  150064       4.1314   1.8027e-05
enh87449     3  124082800  124083800      3       2  150064       3.3314   0.00043202
enh87451     3  124120300  124121300      3       1  150064       3.4534   0.00027678
enh87453     3  124147500  124148500      1       1  150064       2.9762     0.001459
enh87455     3  124231600  124232600      4       2  150064       2.1287      0.01664
enh87457     3  124277400  124278400      1       1  150064       2.6641      0.00386
enh87464     3  124327200  124328200      4       2  150064       1.7223     0.042511
enh87497     3  124545800  124546800      3       1  150064       2.1792     0.014659
enh87503     3  124591900  124592900      6       2  150064       1.9827     0.023699
enh87505     3  124595000  124596000      4       2  150064       1.7681     0.038524
enh87507     3  124602100  124603100      4       1  150064       2.1112     0.017377
enh87511     3  124693500  124694500     11       1  150064       1.7791     0.037611
enh87512     3  124704300  124705300      4       1  150064       1.6788       0.0466
enh87536     3  124838100  124839100      3       2  150064       3.1386   0.00084871
enh87538     3  124844600  124845600      8       3  150064       3.3295   0.00043499
enh87539     3  124848300  124849300      8       4  150064       1.7713     0.038252
enh87550     3  124913400  124914400      3       2  150064       1.7976     0.036122
enh87551     3  124955200  124956200      3       2  150064        2.229     0.012907
enh87556     3  125070400  125071400      2       1  150064       1.8656     0.031048
enh87570     3  125310000  125311000      1       1  150064       2.2244      0.01306
enh87571     3  125315000  125316000      5       3  150064       1.9109     0.028007
enh87583     3  125725800  125726800      1       1  150064       1.8895      0.02941
enh87585     3  125733000  125734000      5       2  150064       1.9469     0.025771
enh87626     3  126451500  126452500      5       2  150064       2.0549     0.019942
enh87638     3  126585000  126586000      4       2  150064       1.9762     0.024064
enh87713     3  127779700  127780700      3       1  150064       3.1578   0.00079473
enh87716     3  127799500  127800500      3       1  150064       1.9766     0.024045
enh87720     3  127826400  127827400      2       1  150064       2.4519    0.0071044
enh87725     3  127898300  127899300      3       2  150064       3.9156   4.5091e-05
enh87726     3  127913000  127914000      4       2  150064       3.8046   7.1025e-05
enh87729     3  127923800  127924800      1       1  150064       3.7091     0.000104
enh87731     3  127935900  127936900      2       1  150064       3.7885   7.5779e-05
enh87733     3  127947600  127948600      3       1  150064       3.8282   6.4549e-05
enh87750     3  128067300  128068300      2       1  150064       1.8786     0.030149
enh87751     3  128073300  128074300      3       2  150064       2.9747    0.0014662
enh87753     3  128100600  128101600      2       1  150064       1.9878     0.023418
enh87755     3  128118600  128119600      2       1  150064       2.3849    0.0085414
enh87756     3  128121200  128122200      3       2  150064       1.9249     0.027122
enh87785     3  128503900  128504900      2       1  150064       2.6181    0.0044207
enh87799     3  128565300  128566300      5       3  150064       2.2801     0.011301
enh87816     3  128805500  128806500      1       1  150064       2.0976      0.01797
enh87821     3  128841600  128842600      2       1  150064       1.7523      0.03986
enh87822     3  128877800  128878800      2       1  150064       1.6767     0.046798
enh87832     3  128930200  128931200      1       1  150064        2.084      0.01858
enh87834     3  128958500  128959500      3       1  150064       2.8831    0.0019688
enh87836     3  128966600  128967600      3       1  150064       2.7164    0.0033002
enh87837     3  128996100  128997100      3       2  150064        3.131   0.00087118
enh87838     3  128999000  129000000      4       1  150064       3.2928   0.00049596
enh87840     3  129022400  129023400      2       1  150064       2.7247    0.0032184
enh87843     3  129032100  129033100      3       1  150064       3.1762   0.00074618
enh87845     3  129065500  129066500      5       2  150064       1.9003     0.028697
enh87846     3  129071900  129072900      3       1  150064       2.5908    0.0047878
enh87865     3  129209100  129210100      3       1  150064       1.7024     0.044341
enh87868     3  129221300  129222300      1       1  150064       2.0282      0.02127
enh87875     3  129296100  129297100      3       2  150064       1.8092     0.035211
enh87876     3  129305800  129306800      5       2  150064       1.7562     0.039524
enh87878     3  129310600  129311600      5       3  150064       2.0553     0.019927
enh87881     3  129320400  129321400      4       2  150064       1.7953     0.036304
enh87883     3  129330800  129331800      3       2  150064       1.7852     0.037112
enh87884     3  129334300  129335300      3       2  150064       1.7441     0.040567
enh87907     3  129511800  129512800      1       1  150064         1.87      0.03074
enh87931     3  130396100  130397100      3       1  150064       1.7299      0.04182
enh87953     3  130746000  130747000      3       2  150064       1.8342     0.033309
enh88006     3  132491300  132492300      2       1  150064       1.7753     0.037924
enh88007     3  132501900  132502900      3       2  150064       1.8385     0.032997
enh88015     3  132910600  132911600      6       2  150064       2.4798    0.0065732
enh88016     3  132930000  132931000      2       1  150064        2.422    0.0077176
enh88017     3  132955600  132956600      2       1  150064       2.8653    0.0020829
enh88020     3  133093500  133094500      3       2  150064        2.346    0.0094879
enh88046     3  133540200  133541200      9       4  150064       2.1688     0.015048
enh88084     3  134052200  134053200      1       1  150064       1.8294      0.03367
enh88119     3  134427900  134428900      2       1  150064       1.7915     0.036604
enh88132     3  135613800  135614800      1       1  150064       3.1315    0.0008695
enh88133     3  135648400  135649400      2       1  150064       3.8122   6.8876e-05
enh88134     3  135663700  135664700      1       1  150064       3.9272    4.297e-05
enh88135     3  135683000  135684000      2       1  150064       3.2415   0.00059451
enh88138     3  135692800  135693800      1       1  150064       3.8187    6.709e-05
enh88139     3  135701700  135702700      3       2  150064       2.5733    0.0050368
enh88140     3  135707600  135708600      3       1  150064       3.5913   0.00016452
enh88141     3  135710600  135711600      1       1  150064        2.253      0.01213
enh88142     3  135716400  135717400      4       2  150064       3.5966   0.00016121
enh88144     3  135740700  135741700      5       3  150064       3.6372   0.00013781
enh88145     3  135746200  135747200      2       1  150064        1.738      0.04111
enh88148     3  135794500  135795500      3       1  150064       2.4144    0.0078797
enh88154     3  135889800  135890800      1       1  150064       2.2668       0.0117
enh88160     3  135916600  135917600      2       1  150064       2.8409    0.0022496
enh88161     3  135968200  135969200      2       1  150064       3.6371   0.00013789
enh88165     3  136069300  136070300      3       2  150064        3.621   0.00014672
enh88166     3  136264400  136265400      2       1  150064       1.9973     0.022896
enh88170     3  136351000  136352000      4       2  150064        1.773     0.038114
enh88172     3  136444300  136445300      2       1  150064       4.9473   3.7617e-07
enh88176     3  136464000  136465000      2       1  150064         2.49     0.006388
enh88177     3  136467200  136468200      4       2  150064        2.843    0.0022346
enh88178     3  136505300  136506300      2       1  150064        3.281   0.00051724
enh88179     3  136520800  136521800      3       2  150064       1.9048     0.028405
enh88180     3  136557400  136558400      2       1  150064       2.0929     0.018179
enh88181     3  136578500  136579500      2       1  150064       2.9288    0.0017013
enh88182     3  136612500  136613500      1       1  150064       3.0285     0.001229
enh88183     3  136617500  136618500      2       1  150064       2.4929    0.0063349
enh88184     3  136618000  136619000      2       1  150064       2.5361    0.0056043
enh88185     3  136619400  136620400      1       1  150064        3.015     0.001285
enh88187     3  136648700  136649700      1       1  150064       3.0287     0.001228
enh88189     3  136661600  136662600      3       2  150064       2.6271    0.0043052
enh88190     3  136674000  136675000      4       2  150064       3.4608   0.00026925
enh88191     3  136713600  136714600      2       1  150064       1.9002     0.028701
enh88194     3  136750700  136751700      4       1  150064       4.1897   1.3968e-05
enh88195     3  136784500  136785500      1       1  150064       2.2963      0.01083
enh88216     3  137904800  137905800      2       1  150064       1.9238     0.027192
enh88221     3  138056200  138057200      3       1  150064       1.7395     0.040974
enh88224     3  138074600  138075600      1       1  150064       1.9811      0.02379
enh88225     3  138077200  138078200      2       1  150064       1.8865     0.029612
enh88227     3  138088700  138089700      5       2  150064       2.0068     0.022388
enh88229     3  138095200  138096200      3       1  150064       1.6997     0.044594
enh88250     3  138391500  138392500      1       1  150064       2.1802      0.01462
enh88251     3  138405300  138406300      1       1  150064       2.0525      0.02006
enh88255     3  138536800  138537800      1       1  150064       1.8135      0.03488
enh88259     3  138564300  138565300      1       1  150064       1.8789      0.03013
enh88260     3  138568200  138569200      2       1  150064       1.9324     0.026657
enh88285     3  139482800  139483800      7       3  150064         2.09     0.018309
enh88301     3  140307200  140308200      4       2  150064       2.6495    0.0040308
enh88303     3  140347700  140348700      7       3  150064       4.1688   1.5311e-05
enh88304     3  140355100  140356100      8       2  150064       3.8544   5.8004e-05
enh88321     3  140822900  140823900      1       1  150064       3.5491    0.0001933
enh88336     3  140974300  140975300      1       1  150064       1.7661      0.03869
enh88366     3  141138600  141139600      5       2  150064       2.2662      0.01172
enh88368     3  141143500  141144500      6       2  150064       2.0622     0.019594
enh88426     3  142572200  142573200      1       1  150064       1.7397      0.04096
enh88434     3  142706200  142707200      4       2  150064       2.0839     0.018587
enh88436     3  142721800  142722800      1       1  150064       2.6068     0.004569
enh88449     3  143021400  143022400      4       2  150064       2.0141     0.022001
enh88453     3  143148800  143149800      4       2  150064        2.101     0.017821
enh88481     3  144123900  144124900      1       1  150064       2.6145     0.004468
enh88482     3  144362400  144363400      2       1  150064       2.1401     0.016174
enh88528     3  146467900  146468900      7       3  150064       1.8998      0.02873
enh88529     3  146498500  146499500      6       3  150064       1.8002     0.035916
enh88532     3  147016000  147017000      1       1  150064       2.3525     0.009325
enh88555     3  148474900  148475900      1       1  150064       2.0657      0.01943
enh88576     3  148915000  148916000      4       1  150064       2.1274     0.016692
enh88577     3  148917000  148918000      1       1  150064       2.3391     0.009664
enh88579     3  148939400  148940400      4       2  150064       2.4525    0.0070927
enh88661     3  149369600  149370600      1       1  150064       1.6698      0.04748
enh88664     3  149379900  149380900      1       1  150064       2.2212      0.01317
enh88734     3  150106400  150107400      1       1  150064       2.0441      0.02047
enh88747     3  150236200  150237200      2       1  150064       1.8907     0.029329
enh88753     3  150323100  150324100      3       2  150064       2.0821     0.018666
enh88804     3  151218800  151219800      8       2  150064       2.5484    0.0054115
enh88820     3  151800200  151801200      3       1  150064       1.9132     0.027861
enh88832     3  151999700  152000700      2       1  150064       2.0564     0.019872
enh88849     3  152049600  152050600      1       1  150064       2.1107       0.0174
enh88857     3  152082100  152083100      1       1  150064       2.5358      0.00561
enh88859     3  152091900  152092900      2       1  150064       1.8112     0.035054
enh88871     3  152134300  152135300      1       1  150064       2.6593     0.003915
enh88883     3  152367700  152368700      6       2  150064       1.9116     0.027961
enh88885     3  152389600  152390600      7       3  150064       1.9506     0.025555
enh88886     3  152497200  152498200      2       1  150064       1.8089      0.03523
enh88887     3  152551600  152552600      3       1  150064       2.8442    0.0022259
enh88925     3  153965300  153966300      1       1  150064       1.9216      0.02733
enh88927     3  153972600  153973600      3       2  150064       1.6835     0.046143
enh88929     3  154037900  154038900      1       1  150064       2.4668     0.006817
enh88950     3  155081600  155082600      6       3  150064         2.15      0.01578
enh88954     3  155337800  155338800      8       3  150064       1.7678     0.038544
enh88960     3  155455500  155456500      1       1  150064        2.304      0.01061
enh88977     3  156018700  156019700      1       1  150064       1.6965       0.0449
enh88987     3  156209800  156210800      3       2  150064       1.7954     0.036295
enh89002     3  156332600  156333600      1       1  150064       2.1682      0.01507
enh89005     3  156360600  156361600      1       1  150064       2.0379      0.02078
enh89015     3  156438400  156439400      3       1  150064       1.7736     0.038061
enh89029     3  156794600  156795600      5       1  150064       2.0288     0.021238
enh89031     3  156808900  156809900      1       1  150064       1.7382      0.04109
enh89041     3  156922400  156923400      4       2  150064        1.993     0.023131
enh89053     3  157181600  157182600      1       1  150064       1.6731      0.04715
enh89101     3  159175700  159176700      2       1  150064       2.4551    0.0070418
enh89108     3  159386500  159387500      2       1  150064       1.7803     0.037511
enh89109     3  159390400  159391400      6       2  150064       1.8851     0.029707
enh89130     3  159554500  159555500      2       1  150064       1.6544     0.049027
enh89133     3  159563200  159564200      3       1  150064       2.2407     0.012523
enh89145     3  159611700  159612700      2       1  150064       2.5505    0.0053789
enh89152     3  159879800  159880800      1       1  150064       1.8654      0.03106
enh89164     3  160191100  160192100      3       1  150064         1.89     0.029378
enh89175     3  160395400  160396400      2       1  150064       2.3381    0.0096918
enh89180     3  160513500  160514500      5       2  150064       2.0305     0.021151
enh89181     3  160518500  160519500      3       2  150064       1.6585     0.048613
enh89183     3  160522600  160523600      1       1  150064       1.9241      0.02717
enh89184     3  160527000  160528000      7       2  150064       1.8805     0.030023
enh89185     3  160529200  160530200      6       2  150064       1.6453     0.049953
enh89186     3  160543300  160544300      3       1  150064       2.1743     0.014841
enh89187     3  160587600  160588600      4       2  150064       2.3267    0.0099919
enh89188     3  160594000  160595000      1       1  150064         2.06       0.0197
enh89190     3  160646900  160647900      3       2  150064       3.0182    0.0012716
enh89195     3  160941300  160942300      1       1  150064       3.3399     0.000419
enh89197     3  160980500  160981500      2       1  150064       2.6124    0.0044959
enh89199     3  161133600  161134600      2       1  150064       2.0542      0.01998
enh89200     3  161138700  161139700      5       3  150064       2.3314    0.0098648
enh89202     3  161277700  161278700      6       3  150064       1.9645     0.024737
enh89203     3  161391800  161392800      1       1  150064        2.893     0.001908
enh89204     3  161632300  161633300      4       2  150064       2.3263     0.010003
enh89214     3  164448300  164449300      3       1  150064       1.7252      0.04225
enh89218     3  165907800  165908800      4       2  150064       2.5962    0.0047134
enh89221     3  167021800  167022800      2       1  150064        2.464    0.0068691
enh89229     3  167454200  167455200      1       1  150064       2.9064     0.001828
enh89230     3  167531600  167532600      2       1  150064        1.852     0.032015
enh89231     3  167569700  167570700      3       2  150064       3.2462   0.00058469
enh89232     3  167580300  167581300      6       3  150064       3.4953   0.00023676
enh89233     3  167583600  167584600      5       3  150064       3.2426   0.00059213
enh89234     3  167588000  167589000      2       1  150064       3.4644   0.00026575
enh89236     3  167594300  167595300      3       2  150064        1.731      0.04173
enh89238     3  167647300  167648300      5       2  150064       2.9395    0.0016437
enh89239     3  167658200  167659200      4       2  150064       1.8281     0.033764
enh89257     3  167801900  167802900      4       1  150064       2.2563     0.012026
enh89260     3  167814500  167815500      2       1  150064       2.0918      0.01823
enh89261     3  167834100  167835100      3       1  150064       2.0051     0.022478
enh89262     3  167838900  167839900      1       1  150064       1.8286      0.03373
enh89273     3  168136100  168137100      1       1  150064       1.6561      0.04885
enh89290     3  168669800  168670800      5       3  150064       1.7386     0.041057
enh89296     3  168921600  168922600      4       2  150064       1.8647      0.03111
enh89323     3  169351000  169352000      1       1  150064       1.7068      0.04393
enh89324     3  169417100  169418100      2       1  150064       2.2414     0.012499
enh89326     3  169492900  169493900      1       1  150064       2.6313     0.004253
enh89329     3  169565300  169566300      3       1  150064       2.4407    0.0073286
enh89333     3  169689400  169690400      3       1  150064       2.2084      0.01361
enh89334     3  169763200  169764200      1       1  150064       2.0343      0.02096
enh89335     3  169767000  169768000      2       1  150064        1.753     0.039804
enh89337     3  169798000  169799000      6       3  150064       1.9915     0.023214
enh89341     3  169896000  169897000      2       1  150064       2.1719     0.014933
enh89345     3  169944100  169945100      7       4  150064       1.9895     0.023321
enh89363     3  170331800  170332800      4       2  150064       2.1998     0.013912
enh89381     3  170552800  170553800      2       1  150064       2.1544     0.015605
enh89384     3  170588400  170589400      2       1  150064       2.5201    0.0058659
enh89386     3  170684000  170685000      3       1  150064       1.6452      0.04996
enh89387     3  170715500  170716500      2       1  150064       3.1957    0.0006974
enh89398     3  170883300  170884300      2       1  150064       1.7317     0.041666
enh89400     3  170891600  170892600      2       1  150064       1.6851     0.045987
enh89401     3  170894000  170895000      5       2  150064       1.7852     0.037112
enh89413     3  170987400  170988400      3       1  150064        1.826     0.033924
enh89414     3  170991600  170992600      4       2  150064       1.8686      0.03084
enh89454     3  171135300  171136300      2       1  150064        1.944     0.025946
enh89490     3  171508000  171509000      2       1  150064       2.3313    0.0098693
enh89492     3  171519500  171520500      5       2  150064       2.0718     0.019141
enh89603     3  172233300  172234300      3       2  150064       1.7685      0.03849
enh89608     3  172297800  172298800      4       2  150064       1.7558     0.039562
enh89609     3  172312300  172313300      7       2  150064       2.7684    0.0028162
enh89621     3  172419500  172420500      4       2  150064       1.8813     0.029965
enh89622     3  172426500  172427500      1       1  150064       2.6366     0.004187
enh89640     3  173112000  173113000      5       2  150064       1.8128     0.034929
enh89641     3  173116600  173117600      3       2  150064       2.8236    0.0023741
enh89647     3  173534600  173535600      2       1  150064       4.0819   2.2332e-05
enh89650     3  173655900  173656900      3       1  150064       1.9751     0.024126
enh89651     3  173838300  173839300      3       1  150064       1.6798     0.046495
enh89656     3  173949600  173950600      3       2  150064       2.1389      0.01622
enh89662     3  174161900  174162900      5       1  150064       1.7177     0.042927
enh89663     3  174213100  174214100      6       1  150064         2.85    0.0021863
enh89673     3  175150400  175151400      1       1  150064       3.3597    0.0003901
enh89682     3  176590200  176591200      2       1  150064       1.8537     0.031893
enh89685     3  176638200  176639200      7       2  150064       2.3057     0.010563
enh89690     3  176757100  176758100      4       2  150064       2.9588    0.0015441
enh89691     3  176758900  176759900      1       1  150064        2.666     0.003838
enh89692     3  176768700  176769700      3       1  150064       2.7462    0.0030147
enh89695     3  176777400  176778400      2       1  150064       2.5752    0.0050097
enh89696     3  176777900  176778900      1       1  150064        3.166    0.0007728
enh89698     3  176781200  176782200      3       1  150064        2.876    0.0020137
enh89701     3  176789100  176790100      1       1  150064       3.2019    0.0006826
enh89702     3  176794200  176795200      3       1  150064       3.1396   0.00084599
enh89703     3  176806300  176807300      4       2  150064        1.771     0.038279
enh89709     3  176828100  176829100      2       1  150064        2.588    0.0048272
enh89710     3  176834700  176835700      2       1  150064       2.4173    0.0078178
enh89717     3  176863800  176864800      4       2  150064       2.6366    0.0041868
enh89718     3  176867000  176868000      4       2  150064       1.8897     0.029397
enh89737     3  177003400  177004400      2       1  150064        2.998    0.0013588
enh89778     3  177332900  177333900      3       2  150064       3.0052     0.001327
enh89781     3  177348400  177349400      5       2  150064       3.5208    0.0002151
enh89782     3  177359600  177360600      3       2  150064       2.1722     0.014922
enh89810     3  177541900  177542900      1       1  150064       1.7378      0.04112
enh89814     3  177553200  177554200      3       2  150064       1.6687     0.047587
enh89829     3  177877200  177878200      4       2  150064       1.9701     0.024416
enh89831     3  177919700  177920700      5       2  150064       2.8924    0.0019118
enh89832     3  177920800  177921800      1       1  150064        2.546     0.005449
enh89836     3  178037700  178038700      6       3  150064       2.6861    0.0036144
enh89839     3  178059600  178060600      4       2  150064       2.2496     0.012238
enh89845     3  178225400  178226400      6       1  150064       2.1366     0.016317
enh89919     3  179483900  179484900      2       1  150064       2.0525     0.020059
enh89926     3  179819400  179820400      1       1  150064       3.0743     0.001055
enh89931     3  180588200  180589200      4       2  150064       5.1899   1.0521e-07
enh89932     3  180589300  180590300      4       2  150064       5.7043   5.8401e-09
enh89933     3  180629000  180630000      2       1  150064       5.4446   2.5956e-08
enh89934     3  180632700  180633700      1       1  150064       6.2898    1.589e-10
enh89939     3  181252000  181253000      1       1  150064       2.0397      0.02069
enh89955     3  181955500  181956500      1       1  150064       2.4712     0.006733
enh89957     3  182044600  182045600      3       1  150064        1.767     0.038616
enh89973     3  182613300  182614300      2       1  150064       2.0375       0.0208
enh89979     3  182695600  182696600      1       1  150064       1.8448      0.03253
enh89980     3  182698600  182699600      1       1  150064       1.6873      0.04577
enh90027     3  183517500  183518500      2       1  150064       2.0624     0.019584
enh90031     3  183546000  183547000      6       2  150064       2.2935     0.010911
enh90033     3  183600300  183601300      4       2  150064       1.9349       0.0265
enh90100     3  184444800  184445800      7       3  150064        1.646     0.049881
enh90105     3  184473300  184474300      3       2  150064        2.016       0.0219
enh90111     3  184508600  184509600      1       1  150064       2.1333      0.01645
enh90114     3  184531600  184532600      2       1  150064       2.2819     0.011248
enh90115     3  184533000  184534000      3       1  150064       1.6878     0.045722
enh90117     3  184539500  184540500      2       1  150064       1.7193     0.042783
enh90139     3  185217000  185218000      1       1  150064       1.9695      0.02445
enh90154     3  185404900  185405900      1       1  150064       2.5332     0.005652
enh90156     3  185411500  185412500      2       1  150064       2.2588     0.011948
enh90160     3  185426400  185427400      2       1  150064       2.3257     0.010018
enh90166     3  185442300  185443300      2       1  150064        2.733    0.0031385
enh90167     3  185443800  185444800      2       1  150064       3.3839   0.00035737
enh90168     3  185446000  185447000      3       2  150064       1.8033     0.035669
enh90189     3  185514500  185515500      2       1  150064       2.4146    0.0078752
enh90205     3  185762900  185763900      3       2  150064       1.7112     0.043524
enh90208     3  185808400  185809400      1       1  150064       2.8366      0.00228
enh90209     3  185810800  185811800      2       1  150064        2.027     0.021332
enh90210     3  185813700  185814700      2       1  150064       2.3921    0.0083766
enh90214     3  185823000  185824000      1       1  150064       2.6957     0.003512
enh90215     3  185823900  185824900      5       2  150064       2.1541     0.015617
enh90224     3  186005700  186006700      7       3  150064       2.8441    0.0022271
enh90253     3  186507800  186508800      5       2  150064       1.9559     0.025237
enh90259     3  186646700  186647700      2       1  150064       1.9469     0.025771
enh90275     3  186692800  186693800      2       1  150064       1.7404      0.04089
enh90302     3  186891300  186892300      4       2  150064       1.9813     0.023778
enh90303     3  186902900  186903900      2       1  150064       2.0061     0.022422
enh90321     3  187449500  187450500      6       3  150064       1.7722     0.038184
enh90322     3  187452800  187453800      4       2  150064       1.8605     0.031411
enh90361     3  187882600  187883600      5       1  150064       1.7572     0.039441
enh90362     3  187886800  187887800      8       2  150064       4.1933   1.3747e-05
enh90363     3  187888800  187889800      4       2  150064        3.141   0.00084172
enh90365     3  187898200  187899200      4       2  150064       1.8424     0.032712
enh90369     3  187907700  187908700      6       3  150064       1.8865     0.029614
enh90397     3  187996700  187997700      2       1  150064       1.7365     0.041236
enh90419     3  188079900  188080900      9       3  150064       1.6473      0.04975
enh90423     3  188109000  188110000      4       2  150064       2.0921     0.018213
enh90426     3  188117900  188118900      4       1  150064       1.9962     0.022959
enh90429     3  188150500  188151500      2       1  150064       1.7346     0.041407
enh90433     3  188187800  188188800      3       2  150064       1.6698      0.04748
enh90434     3  188194500  188195500      2       1  150064       2.9073    0.0018226
enh90435     3  188200000  188201000      7       3  150064       2.9637      0.00152
enh90439     3  188225000  188226000      2       1  150064       1.7455     0.040453
enh90455     3  188349100  188350100      3       2  150064       2.5282    0.0057319
enh90456     3  188353000  188354000      6       3  150064       2.6232    0.0043559
enh90477     3  188550100  188551100      2       1  150064       1.6838     0.046108
enh90490     3  188662000  188663000      1       1  150064       1.7079      0.04383
enh90512     3  189489600  189490600      1       1  150064       2.7838     0.002686
enh90521     3  189720900  189721900      3       2  150064       2.4131    0.0079089
enh90522     3  189726100  189727100      3       1  150064        1.654     0.049062
enh90569     3  190436400  190437400      2       1  150064       1.9604     0.024972
enh90595     3  191439400  191440400      1       1  150064       1.6648      0.04798
enh90603     3  191978400  191979400      3       1  150064       1.8697     0.030764
enh90612     3  192223400  192224400      4       2  150064       1.9186     0.027516
enh90627     3  192389800  192390800      5       3  150064       1.9741     0.024185
enh90628     3  192393200  192394200      2       1  150064       1.8678     0.030897
enh90631     3  192414800  192415800      2       1  150064       1.9563     0.025214
enh90634     3  192423700  192424700      4       2  150064       2.3491    0.0094085
enh90635     3  192434500  192435500      4       2  150064       2.0109     0.022167
enh90636     3  192445900  192446900      5       1  150064       1.8207     0.034325
enh90649     3  192559700  192560700      1       1  150064       1.6959      0.04495
enh90661     3  192586300  192587300      3       1  150064        2.113     0.017301
enh90696     3  193499000  193500000      2       1  150064       2.2104      0.01354
enh90697     3  193506100  193507100      8       3  150064       1.9452     0.025873
enh90738     3  193789300  193790300      2       1  150064       2.0231     0.021531
enh90739     3  193799000  193800000      5       1  150064       2.6693    0.0038009
enh90741     3  193807000  193808000      4       2  150064       2.4049    0.0080891
enh90751     3  193865800  193866800      9       3  150064       2.7323    0.0031448
enh90815     3  194341600  194342600      4       2  150064         2.12     0.017004
enh90817     3  194360500  194361500      6       3  150064        1.825     0.033999
enh90875     3  194928900  194929900      1       1  150064       1.7171      0.04298
enh90890     3  195106000  195107000      2       1  150064       1.9039     0.028459
enh90897     3  195258800  195259800      4       1  150064       1.7614     0.039084
enh90965     3  195922900  195923900      4       2  150064       2.1927     0.014164
enh90966     3  195929100  195930100      6       3  150064       2.4566     0.007013
enh90967     3  195946000  195947000      4       2  150064        2.306     0.010554
enh90970     3  196005200  196006200      6       3  150064       2.4587    0.0069715
enh90971     3  196006800  196007800      2       1  150064       1.6797      0.04651
enh90972     3  196010000  196011000      1       1  150064       1.8952      0.02903
enh90973     3  196015200  196016200      6       2  150064        2.365    0.0090155
enh90975     3  196146000  196147000      3       2  150064       2.7846      0.00268
enh90977     3  196149000  196150000      3       2  150064       3.3795   0.00036303
enh90979     3  196156800  196157800      3       2  150064       1.8914     0.029284
enh90980     3  196160000  196161000      2       1  150064       3.1878   0.00071689
enh91001     3  196465800  196466800      4       2  150064       1.7618     0.039056
enh91003     3  196471200  196472200      1       1  150064       1.8468      0.03239
enh91004     3  196499400  196500400      3       1  150064       1.9662     0.024637
enh91008     3  196519300  196520300      5       2  150064       2.5748    0.0050152
enh91021     3  196901400  196902400      3       2  150064       1.8101     0.035137
enh91022     3  196905400  196906400     11       4  150064       1.6899     0.045525
enh91023     3  196907600  196908600      1       1  150064       2.0521      0.02008
enh91026     3  196929400  196930400      1       1  150064       2.8786     0.001997
enh91030     3  196948500  196949500      4       2  150064       2.8136    0.0024491
enh91031     3  196950000  196951000      2       1  150064       1.8838     0.029794
enh91032     3  196952700  196953700      3       2  150064       1.7607      0.03914
enh91034     3  197020200  197021200      7       1  150064       2.6481     0.004047
enh91035     3  197021700  197022700      3       2  150064       2.7061    0.0034044
enh91054     3  197193300  197194300      2       1  150064       1.8761      0.03032
enh91055     3  197195300  197196300      2       1  150064       2.2304      0.01286
enh91059     3  197221500  197222500      4       2  150064       3.4503   0.00027995
enh91063     3  197247900  197248900      6       2  150064       1.7079     0.043827
enh91064     3  197268000  197269000      4       2  150064       1.8659     0.031024
enh91101     4     656400     657400      3       1  150064       2.1924     0.014177
enh91102     4     666400     667400      3       2  150064        2.863    0.0020979
enh91103     4     670600     671600      2       1  150064       2.8569    0.0021387
enh91105     4     677300     678300      2       1  150064       1.8302     0.033612
enh91107     4     683300     684300      4       2  150064       1.8117     0.035013
enh91108     4     701000     702000     11       3  150064       2.5933    0.0047528
enh91109     4     701400     702400      5       2  150064       1.9469     0.025775
enh91110     4     702100     703100      4       2  150064       3.1694   0.00076368
enh91111     4     714800     715800      2       1  150064       2.0964     0.018022
enh91112     4     717300     718300      1       1  150064       1.9425      0.02604
enh91113     4     719800     720800      3       1  150064       1.9845     0.023598
enh91115     4     766500     767500      6       3  150064       2.3949     0.008313
enh91139     4    1124200    1125200      3       2  150064       1.8339     0.033336
enh91145     4    1202400    1203400      3       1  150064       2.1162     0.017166
enh91155     4    1338500    1339500      4       1  150064       2.2306     0.012855
enh91157     4    1345300    1346300      6       3  150064       2.1873      0.01436
enh91158     4    1546200    1547200      6       2  150064       1.7186     0.042839
enh91179     4    1845800    1846800      2       1  150064       1.7573      0.03943
enh91184     4    1878800    1879800      1       1  150064       1.8009      0.03586
enh91186     4    1883000    1884000      2       1  150064       1.8136     0.034869
enh91207     4    2267700    2268700      3       2  150064       2.4332    0.0074822
enh91266     4    2860500    2861500      4       2  150064       2.2611     0.011875
enh91280     4    2960000    2961000      1       1  150064        1.876      0.03033
enh91315     4    3343500    3344500      3       2  150064       1.9386     0.026278
enh91347     4    4425100    4426100      6       3  150064       2.6162    0.0044458
enh91348     4    4428000    4429000     11       3  150064       2.3085     0.010485
enh91352     4    4463700    4464700      2       1  150064       1.7588     0.039304
enh91353     4    4475000    4476000      5       2  150064       2.9182    0.0017604
enh91354     4    4482400    4483400      4       2  150064       2.5993    0.0046702
enh91355     4    4489900    4490900      2       1  150064       1.7919     0.036571
enh91357     4    4504200    4505200      2       1  150064       1.7055     0.044048
enh91360     4    4541300    4542300      5       2  150064       2.5781    0.0049674
enh91364     4    4615000    4616000      1       1  150064       2.3378     0.009699
enh91365     4    4642500    4643500      4       2  150064       1.7929     0.036494
enh91374     4    4793000    4794000      3       2  150064       2.2788     0.011341
enh91382     4    5166900    5167900      5       1  150064       2.0379     0.020777
enh91387     4    5640100    5641100      7       4  150064       1.8498     0.032175
enh91389     4    5708100    5709100      4       2  150064       1.7617     0.039059
enh91391     4    5748900    5749900     11       4  150064        1.991     0.023241
enh91395     4    5774600    5775600      3       2  150064       1.9838     0.023641
enh91405     4    6155400    6156400      6       2  150064       1.6506     0.049413
enh91458     4    6953100    6954100      2       1  150064       1.8657     0.031045
enh91459     4    6955600    6956600      7       2  150064       1.8253     0.033977
enh91480     4    7136300    7137300      6       2  150064       2.2416     0.012495
enh91508     4    7335000    7336000      7       3  150064       2.2474     0.012307
enh91524     4    7706800    7707800      7       3  150064       1.9106      0.02803
enh91525     4    7745200    7746200      3       2  150064       3.3344   0.00042748
enh91526     4    7751200    7752200     10       4  150064         2.03     0.021177
enh91535     4    7812100    7813100      8       4  150064       1.9536     0.025377
enh91636     4    8373200    8374200      5       2  150064       2.0645     0.019483
enh91639     4    8386800    8387800      3       2  150064       2.0447     0.020442
enh91641     4    8403900    8404900      7       4  150064       1.9971     0.022909
enh91644     4    8428300    8429300      3       2  150064       2.0252     0.021422
enh91646     4    8439400    8440400      2       1  150064       1.7125     0.043404
enh91647     4    8440500    8441500      5       3  150064       2.1675     0.015099
enh91650     4    8504800    8505800     11       4  150064       1.6737     0.047099
enh91660     4    9882300    9883300      5       1  150064       1.7783     0.037677
enh91668     4   10033700   10034700      2       1  150064       1.7062     0.043989
enh91679     4   10112900   10113900      1       1  150064       1.7224       0.0425
enh91686     4   10176100   10177100      4       2  150064       2.3902    0.0084185
enh91691     4   10456600   10457600      1       1  150064       2.5717      0.00506
enh91696     4   10959500   10960500      7       2  150064       2.2117     0.013493
enh91699     4   10983400   10984400      2       1  150064       2.0944     0.018112
enh91701     4   11000300   11001300      2       1  150064       2.9584    0.0015463
enh91704     4   11156300   11157300      2       1  150064        1.743     0.040669
enh91705     4   11224500   11225500      3       1  150064       1.7104     0.043595
enh91730     4   12244200   12245200      1       1  150064       2.2748      0.01146
enh91733     4   12490300   12491300      4       2  150064       1.8224     0.034198
enh91745     4   13627200   13628200      2       1  150064       1.7364     0.041251
enh91748     4   13643400   13644400      1       1  150064       2.1365      0.01632
enh91757     4   13842000   13843000      1       1  150064       2.1786      0.01468
enh91770     4   14347200   14348200      4       2  150064       2.7133    0.0033308
enh91781     4   14929000   14930000      6       2  150064       2.3221     0.010113
enh91786     4   15032600   15033600      3       1  150064       2.1122     0.017335
enh91787     4   15033100   15034100      5       2  150064       1.7776     0.037735
enh91821     4   15661000   15662000      3       2  150064       1.9296     0.026829
enh91824     4   15679600   15680600      1       1  150064       1.6784      0.04663
enh91829     4   15708400   15709400      3       2  150064       2.2168      0.01332
enh91863     4   16208000   16209000      7       3  150064       2.0632     0.019546
enh91864     4   16219000   16220000      4       2  150064       2.5969    0.0047028
enh91871     4   16440900   16441900      2       1  150064       1.6732     0.047144
enh91875     4   16599400   16600400      2       1  150064       2.1121     0.017339
enh91876     4   16609100   16610100      3       2  150064         1.78     0.037538
enh91879     4   16654400   16655400      2       1  150064       2.9336    0.0016754
enh91881     4   16673700   16674700      2       1  150064       2.1636     0.015247
enh91884     4   16685200   16686200      1       1  150064       1.9829      0.02369
enh91885     4   16687700   16688700      1       1  150064       1.9774        0.024
enh91908     4   17034900   17035900      2       1  150064       1.6887     0.045643
enh91918     4   17325300   17326300      8       3  150064       2.1933     0.014144
enh91919     4   17329200   17330200      5       2  150064       1.8105     0.035107
enh91924     4   17514300   17515300      1       1  150064        2.006      0.02243
enh91926     4   17577600   17578600      5       1  150064       2.1161      0.01717
enh91927     4   17580200   17581200      3       2  150064       1.7988     0.036028
enh91928     4   17581700   17582700      2       1  150064       2.1565     0.015523
enh91929     4   17617100   17618100      7       1  150064       2.2245     0.013058
enh91930     4   17617800   17618800      4       1  150064        2.376    0.0087514
enh91931     4   17620400   17621400      3       1  150064       2.3445    0.0095259
enh91932     4   17689000   17690000      2       1  150064       2.0555     0.019914
enh91933     4   17808100   17809100      1       1  150064       1.9182      0.02754
enh91935     4   17818500   17819500      2       1  150064       1.7774     0.037751
enh91937     4   18013300   18014300      1       1  150064       2.2473      0.01231
enh91938     4   18020700   18021700      3       1  150064       2.2682     0.011659
enh91944     4   18882900   18883900      2       1  150064       2.1669     0.015122
enh91945     4   18883700   18884700      4       2  150064       3.8475   5.9655e-05
enh91946     4   18925200   18926200      4       1  150064       2.1259     0.016756
enh91949     4   19053100   19054100      1       1  150064       3.2979     0.000487
enh91950     4   19196600   19197600      2       1  150064       2.0535     0.020014
enh91952     4   19695500   19696500      4       2  150064       2.7101    0.0033635
enh91953     4   19731200   19732200      2       1  150064       2.3972      0.00826
enh91954     4   19947000   19948000      4       2  150064       2.2323     0.012797
enh91955     4   19948300   19949300      7       3  150064       2.5112    0.0060166
enh91975     4   20626400   20627400      1       1  150064       3.2885    0.0005037
enh91977     4   20702800   20703800      5       2  150064       1.9287     0.026885
enh92004     4   22843900   22844900      1       1  150064       2.0047       0.0225
enh92007     4   23370700   23371700      1       1  150064        2.446     0.007223
enh92009     4   23392400   23393400      2       1  150064        4.231    1.163e-05
enh92010     4   23424200   23425200      4       1  150064       4.7299    1.123e-06
enh92036     4   23922200   23923200      3       1  150064       1.9478     0.025721
enh92042     4   24003400   24004400      2       1  150064       1.8697     0.030761
enh92055     4   24231200   24232200      9       1  150064       1.9411     0.026123
enh92056     4   24235500   24236500      1       1  150064       1.7576      0.03941
enh92057     4   24242600   24243600      4       2  150064       1.6479     0.049683
enh92058     4   24245700   24246700      1       1  150064       2.2179      0.01328
enh92062     4   24257900   24258900      3       2  150064       2.2131     0.013447
enh92063     4   24262900   24263900      8       3  150064       1.9053     0.028371
enh92071     4   24477200   24478200      4       2  150064       1.7546     0.039667
enh92101     4   24912900   24913900      2       1  150064       1.7957     0.036271
enh92103     4   24925100   24926100      3       1  150064       2.0777     0.018869
enh92109     4   25061600   25062600      5       2  150064       2.2947     0.010874
enh92110     4   25066800   25067800     10       4  150064       1.9988     0.022817
enh92134     4   25412500   25413500      6       3  150064       2.1521     0.015695
enh92137     4   25441700   25442700      3       2  150064       2.4407    0.0073299
enh92141     4   25588800   25589800      7       2  150064       2.6548    0.0039682
enh92146     4   25812700   25813700      2       1  150064       1.8406      0.03284
enh92154     4   25891900   25892900      2       1  150064       2.0089     0.022273
enh92159     4   25929800   25930800      3       2  150064       2.8159    0.0024318
enh92161     4   25954600   25955600      8       3  150064        3.213    0.0006568
enh92194     4   26240200   26241200      3       2  150064       2.4754     0.006655
enh92208     4   26348500   26349500      4       2  150064       1.8537     0.031889
enh92231     4   26586700   26587700      1       1  150064       3.4971    0.0002352
enh92232     4   26590700   26591700      4       1  150064       3.5956   0.00016184
enh92239     4   26783400   26784400      2       1  150064       4.2863   9.0852e-06
enh92242     4   26804800   26805800      2       1  150064        3.133   0.00086519
enh92243     4   26813300   26814300      2       1  150064       2.4518    0.0071075
enh92249     4   26866400   26867400      4       2  150064       1.7861     0.037042
enh92263     4   27004800   27005800      2       1  150064       1.7483     0.040209
enh92267     4   27049900   27050900      2       1  150064       1.7341     0.041453
enh92272     4   27250600   27251600      1       1  150064       1.7213       0.0426
enh92273     4   27253200   27254200      4       2  150064       1.9182     0.027541
enh92275     4   27362300   27363300      6       2  150064       1.7262     0.042159
enh92283     4   30601900   30602900      4       1  150064       2.3706    0.0088807
enh92286     4   30754600   30755600      4       1  150064       2.2053     0.013715
enh92290     4   30794000   30795000      3       2  150064       2.8598    0.0021198
enh92291     4   30795200   30796200      1       1  150064        2.971     0.001484
enh92292     4   30804000   30805000      2       1  150064       2.3696    0.0089047
enh92293     4   30823300   30824300      3       2  150064       3.1472   0.00082412
enh92295     4   30839000   30840000      5       2  150064       3.8977   4.8548e-05
enh92296     4   30848600   30849600      3       2  150064       2.9124    0.0017931
enh92299     4   30866100   30867100      3       2  150064       1.6704     0.047415
enh92300     4   30868600   30869600      3       2  150064       2.5026    0.0061636
enh92301     4   30913500   30914500      2       1  150064       1.7623     0.039012
enh92302     4   30947200   30948200      2       1  150064       1.6863     0.045873
enh92307     4   31045200   31046200      2       1  150064        1.805     0.035534
enh92321     4   34000400   34001400      2       1  150064        2.753    0.0029526
enh92325     4   34975400   34976400      4       2  150064       2.7147    0.0033172
enh92327     4   36028800   36029800      5       2  150064       2.4015    0.0081634
enh92334     4   37465400   37466400      5       3  150064       1.7737     0.038054
enh92360     4   37826400   37827400      2       1  150064       1.7997     0.035952
enh92379     4   37985000   37986000      5       3  150064       2.0879     0.018405
enh92382     4   38003000   38004000      1       1  150064       1.8273      0.03383
enh92388     4   38025700   38026700      7       3  150064       1.9814     0.023774
enh92390     4   38052000   38053000      6       2  150064       1.7916     0.036598
enh92401     4   38107900   38108900      2       1  150064       1.6687     0.047586
enh92403     4   38114200   38115200      4       2  150064       2.1479     0.015862
enh92416     4   38190800   38191800      4       2  150064        2.043     0.020527
enh92442     4   38607100   38608100      4       2  150064       1.8197     0.034404
enh92443     4   38612300   38613300      7       3  150064       2.3497    0.0093939
enh92446     4   38663100   38664100      4       2  150064       1.8361      0.03317
enh92451     4   38686600   38687600      1       1  150064       2.0313      0.02111
enh92456     4   38725300   38726300      3       2  150064       1.6803      0.04645
enh92497     4   39503700   39504700      6       3  150064       1.7085     0.043775
enh92506     4   39616000   39617000      6       3  150064       1.9549       0.0253
enh92511     4   39637400   39638400      2       1  150064       2.5878    0.0048293
enh92512     4   39641500   39642500      1       1  150064       2.5731      0.00504
enh92522     4   39935600   39936600      7       4  150064       1.7555     0.039591
enh92531     4   40185000   40186000      3       1  150064       1.7107     0.043572
enh92532     4   40187300   40188300      3       2  150064        1.797     0.036168
enh92669     4   42607600   42608600      8       2  150064       2.0051     0.022477
enh92672     4   42629900   42630900      3       2  150064       2.3649    0.0090165
enh92694     4   45035500   45036500      2       1  150064       2.1594     0.015411
enh92697     4   45122000   45123000      7       3  150064       3.7178    0.0001005
enh92711     4   47453400   47454400      1       1  150064       2.3398     0.009647
enh92716     4   47488400   47489400      5       3  150064        2.309     0.010473
enh92718     4   47495400   47496400      1       1  150064       2.2414       0.0125
enh92750     4   48081800   48082800      2       1  150064       1.8936     0.029138
enh92753     4   48131600   48132600      7       2  150064       1.7792     0.037607
enh92754     4   48135500   48136500      1       1  150064       1.9899       0.0233
enh92762     4   48339500   48340500      2       1  150064       1.9425      0.02604
enh92767     4   48371100   48372100      4       2  150064       1.8141     0.034832
enh92773     4   48644600   48645600      2       1  150064       1.8341     0.033319
enh92775     4   48653500   48654500      3       2  150064       2.7995    0.0025593
enh92776     4   48655800   48656800      1       1  150064       1.7022      0.04436
enh92778     4   48670100   48671100      1       1  150064       2.3414     0.009606
enh92789     4   48777900   48778900      1       1  150064       2.0972      0.01799
enh92790     4   48783200   48784200      1       1  150064        2.482     0.006533
enh92791     4   48788700   48789700      1       1  150064       2.4901     0.006386
enh92866     4   53798900   53799900      2       1  150064        1.952     0.025467
enh92899     4   54343700   54344700      3       2  150064       1.8324     0.033448
enh92929     4   54715800   54716800      2       1  150064       3.0166     0.001278
enh92953     4   55063300   55064300      5       2  150064       2.9432    0.0016241
enh92954     4   55079400   55080400      5       1  150064       2.7423    0.0030505
enh92955     4   55083200   55084200      1       1  150064       2.3698       0.0089
enh92970     4   55527800   55528800      4       2  150064       2.1825     0.014536
enh93002     4   56343800   56344800      6       4  150064       1.9786     0.023929
enh93007     4   56419800   56420800      6       2  150064       1.8119     0.035003
enh93013     4   56731900   56732900      4       2  150064       2.0486     0.020248
enh93077     4   57960400   57961400      4       2  150064       1.7935     0.036446
enh93078     4   57964500   57965500      1       1  150064        1.673      0.04716
enh93081     4   57972200   57973200      1       1  150064        1.734      0.04146
enh93091     4   58136100   58137100      6       2  150064       1.8825     0.029885
enh93101     4   59167200   59168200      1       1  150064       2.2439      0.01242
enh93105     4   62075500   62076500      2       1  150064       2.1082     0.017505
enh93109     4   62198000   62199000      3       2  150064       3.3111    0.0004646
enh93110     4   62202200   62203200      2       1  150064       2.6715    0.0037759
enh93116     4   62385800   62386800      3       1  150064       2.1059     0.017608
enh93118     4   62406500   62407500      4       2  150064       2.2184     0.013265
enh93119     4   62411300   62412300      6       3  150064       1.8328     0.033417
enh93120     4   62421400   62422400      4       2  150064       1.8855     0.029682
enh93139     4   67559300   67560300      1       1  150064       1.8792      0.03011
enh93146     4   68553400   68554400      6       2  150064       2.4542    0.0070602
enh93147     4   68565000   68566000      4       2  150064       2.3874    0.0084849
enh93148     4   68567600   68568600      4       2  150064       3.3077   0.00047037
enh93149     4   68579600   68580600      2       1  150064       3.2434   0.00059065
enh93255     4   73432300   73433300      2       1  150064       2.8718    0.0020405
enh93256     4   73435400   73436400      4       2  150064       2.3569    0.0092148
enh93259     4   73930800   73931800      2       1  150064       2.1904     0.014246
enh93261     4   73932700   73933700      2       1  150064       1.7046     0.044138
enh93299     4   75022100   75023100      1       1  150064       2.1452      0.01597
enh93310     4   75400200   75401200      4       2  150064       2.2095     0.013571
enh93362     4   76933000   76934000      3       2  150064       1.9994     0.022781
enh93376     4   77127400   77128400      4       2  150064       2.2392     0.012571
enh93377     4   77128600   77129600      2       1  150064       1.9545     0.025321
enh93387     4   77298600   77299600      2       1  150064       1.7072     0.043889
enh93400     4   77456700   77457700     10       1  150064       1.8187     0.034478
enh93401     4   77460900   77461900      4       2  150064       1.8469      0.03238
enh93410     4   77512700   77513700      3       2  150064       1.7521     0.039882
enh93411     4   77515400   77516400      4       2  150064       2.5569    0.0052807
enh93414     4   77525500   77526500      1       1  150064       2.3729     0.008824
enh93415     4   77528200   77529200      2       1  150064       1.8516     0.032039
enh93416     4   77532100   77533100      2       1  150064       2.2832      0.01121
enh93420     4   77578000   77579000      1       1  150064       1.7246       0.0423
enh93425     4   77604200   77605200      1       1  150064       2.1759      0.01478
enh93426     4   77608400   77609400      2       1  150064       1.6707     0.047388
enh93437     4   77645300   77646300      3       2  150064        1.884     0.029782
enh93438     4   77650500   77651500      2       1  150064       1.7852     0.037118
enh93531     4   79169000   79170000      6       3  150064       2.0307     0.021144
enh93532     4   79188400   79189400      3       2  150064       1.8342     0.033314
enh93533     4   79189200   79190200      2       1  150064       1.8605     0.031404
enh93555     4   79563700   79564700      2       1  150064       1.8125     0.034958
enh93558     4   79573300   79574300      1       1  150064       2.5063       0.0061
enh93569     4   79670700   79671700      1       1  150064       2.3241      0.01006
enh93571     4   79687000   79688000      1       1  150064       1.9781      0.02396
enh93572     4   79690400   79691400      1       1  150064       2.7371     0.003099
enh93593     4   80194500   80195500      2       1  150064       2.6445    0.0040905
enh93594     4   80202500   80203500      3       1  150064       3.5661   0.00018114
enh93595     4   80208800   80209800      3       2  150064       3.0032    0.0013359
enh93613     4   80990100   80991100      1       1  150064       3.0418     0.001176
enh93620     4   81156800   81157800      4       2  150064       1.6512     0.049349
enh93622     4   81192400   81193400      6       2  150064       1.8653     0.031072
enh93629     4   81256000   81257000      1       1  150064       2.4495     0.007152
enh93634     4   82015400   82016400      1       1  150064       3.3966    0.0003412
enh93635     4   82057200   82058200      1       1  150064       1.9606      0.02496
enh93650     4   82394600   82395600      3       1  150064       1.7014     0.044434
enh93655     4   82470900   82471900      1       1  150064       2.4929     0.006336
enh93672     4   83189100   83190100      3       1  150064        2.799    0.0025631
enh93675     4   83281800   83282800      4       2  150064       2.4843    0.0064902
enh93676     4   83285300   83286300      1       1  150064        2.389     0.008448
enh93678     4   83289200   83290200      2       1  150064       1.6963     0.044919
enh93705     4   83732900   83733900      1       1  150064         1.89      0.02938
enh93706     4   83754800   83755800      4       1  150064       1.7723     0.038172
enh93713     4   83910400   83911400      4       1  150064       2.3499    0.0093887
enh93735     4   84468600   84469600      5       1  150064       2.3884    0.0084605
enh93737     4   84476000   84477000      6       2  150064       2.4344    0.0074578
enh93738     4   84479200   84480200      6       2  150064       2.7951    0.0025938
enh93739     4   84494700   84495700      3       1  150064       1.8346     0.033283
enh93741     4   84503000   84504000      3       1  150064       2.7951     0.002594
enh93742     4   84520000   84521000      4       1  150064       2.8341    0.0022979
enh93743     4   84523700   84524700      3       1  150064        2.917    0.0017669
enh93744     4   84527100   84528100      5       1  150064       2.7194    0.0032697
enh93745     4   84537100   84538100      8       2  150064       2.7765    0.0027472
enh93746     4   84539500   84540500      2       1  150064       2.2656     0.011738
enh93747     4   84546200   84547200      3       1  150064       1.9654     0.024686
enh93748     4   84548100   84549100      4       2  150064       2.6655    0.0038442
enh93749     4   84551400   84552400      2       1  150064       1.8953     0.029027
enh93762     4   85582200   85583200      1       1  150064       1.9328      0.02663
enh93763     4   85594600   85595600      2       1  150064       2.3121     0.010386
enh93772     4   85777000   85778000      1       1  150064       1.9527      0.02543
enh93824     4   86706400   86707400      3       2  150064       2.3566     0.009222
enh93846     4   86887100   86888100      4       2  150064       1.9979     0.022862
enh93848     4   86891100   86892100      3       2  150064       2.1843      0.01447
enh93853     4   86964800   86965800      4       2  150064       2.7312    0.0031554
enh93854     4   87010000   87011000      1       1  150064       1.8946      0.02907
enh93856     4   87123700   87124700      6       1  150064       2.2746     0.011464
enh93876     4   87812200   87813200      2       1  150064       2.7537    0.0029461
enh93877     4   87814000   87815000      3       1  150064       2.1295     0.016608
enh93878     4   87825200   87826200      4       2  150064        1.715     0.043176
enh93883     4   87860200   87861200      1       1  150064       2.8133     0.002452
enh93891     4   87884200   87885200      2       1  150064       2.5695    0.0050921
enh93893     4   87891800   87892800      4       2  150064       3.2405   0.00059662
enh93895     4   87895300   87896300      1       1  150064       2.7898     0.002637
enh93903     4   87939300   87940300      4       2  150064       2.3785     0.008692
enh93905     4   87946200   87947200      3       1  150064       2.5648    0.0051625
enh93908     4   87950100   87951100      2       1  150064       2.1782     0.014696
enh93909     4   87953500   87954500      1       1  150064       2.7191     0.003273
enh93910     4   87954500   87955500      2       1  150064       2.0702     0.019215
enh93911     4   87955700   87956700      2       1  150064       1.7688      0.03846
enh93915     4   87964900   87965900      5       3  150064       1.9246      0.02714
enh93917     4   87969400   87970400      2       1  150064       2.1279     0.016672
enh93920     4   87975500   87976500      8       4  150064       2.7267     0.003199
enh93922     4   87979900   87980900      5       2  150064       1.7086     0.043766
enh93938     4   88024600   88025600      3       1  150064       1.7177     0.042927
enh93942     4   88039400   88040400      1       1  150064       1.9919      0.02319
enh93947     4   88156000   88157000      1       1  150064       1.7099      0.04364
enh93953     4   88348000   88349000      5       2  150064        1.826     0.033928
enh93961     4   88476600   88477600      4       2  150064       1.8689     0.030818
enh93963     4   88541300   88542300      4       1  150064       1.9433     0.025989
enh93996     4   89140000   89141000      3       2  150064        1.795      0.03633
enh94073     4   90629900   90630900      3       1  150064       2.7836    0.0026883
enh94074     4   90674100   90675100      3       2  150064       1.9803     0.023833
enh94078     4   90750600   90751600      4       1  150064       1.6997     0.044592
enh94093     4   93442900   93443900      2       1  150064       2.3355    0.0097599
enh94100     4   95130800   95131800      1       1  150064       1.8048      0.03555
enh94180     4   96114200   96115200      3       2  150064       1.9356     0.026458
enh94183     4   96225600   96226600      1       1  150064       2.3781       0.0087
enh94184     4   96239000   96240000      1       1  150064       2.6021     0.004633
enh94192     4   96459900   96460900      3       2  150064       1.7131     0.043346
enh94193     4   96461100   96462100      3       1  150064        2.176     0.014777
enh94204     4   97657000   97658000      6       2  150064        4.278   9.4302e-06
enh94220     4   99404000   99405000      1       1  150064        2.184      0.01448
enh94222     4   99416300   99417300      2       1  150064       2.0368     0.020833
enh94232     4   99449300   99450300      1       1  150064       1.7038      0.04421
enh94233     4   99467100   99468100      6       2  150064       2.0905     0.018286
enh94234     4   99468200   99469200      2       1  150064       2.2797     0.011311
enh94236     4   99476800   99477800      6       3  150064         2.08     0.018762
enh94239     4   99482700   99483700      2       1  150064       2.2727     0.011521
enh94242     4   99489800   99490800      3       2  150064       1.8183      0.03451
enh94249     4   99508700   99509700      4       2  150064       2.7843    0.0026822
enh94305     4  100245000  100246000      2       1  150064       1.6594      0.04852
enh94307     4  100282800  100283800      2       1  150064       1.6487     0.049606
enh94308     4  100304300  100305300      7       3  150064       1.7141     0.043251
enh94328     4  100815800  100816800      6       2  150064       1.7416     0.040791
enh94330     4  100865600  100866600      4       2  150064       2.5919    0.0047717
enh94331     4  100919200  100920200      2       1  150064       2.9503    0.0015871
enh94332     4  100943600  100944600      5       3  150064       2.6592    0.0039165
enh94333     4  101009000  101010000      2       1  150064       2.0363     0.020858
enh94335     4  101017000  101018000      4       2  150064       2.5487    0.0054055
enh94348     4  101903000  101904000      2       1  150064       2.4757    0.0066491
enh94353     4  101953400  101954400      4       2  150064       2.2314     0.012828
enh94354     4  101976200  101977200      2       1  150064       2.5219    0.0058356
enh94355     4  102023900  102024900      1       1  150064         2.09      0.01831
enh94357     4  102048200  102049200      2       1  150064       1.7554     0.039595
enh94361     4  102098000  102099000      2       1  150064       2.2876     0.011081
enh94362     4  102112600  102113600      3       1  150064       1.9254     0.027088
enh94365     4  102122300  102123300      2       1  150064       2.1351     0.016378
enh94370     4  102160000  102161000      3       1  150064       1.7503     0.040034
enh94385     4  102256100  102257100      1       1  150064       1.7044      0.04415
enh94392     4  102570800  102571800      1       1  150064       1.7432      0.04065
enh94397     4  102786100  102787100      6       3  150064       1.7862     0.037033
enh94408     4  103350300  103351300      4       2  150064       2.0251      0.02143
enh94413     4  103464000  103465000      1       1  150064       2.2316      0.01282
enh94430     4  103605000  103606000      2       1  150064       2.1528     0.015666
enh94432     4  103633800  103634800      3       1  150064        2.323      0.01009
enh94435     4  103653500  103654500      2       1  150064       3.8077   7.0121e-05
enh94438     4  103678600  103679600      2       1  150064       2.3234     0.010078
enh94439     4  103679700  103680700      1       1  150064       2.4385     0.007374
enh94440     4  103682800  103683800      2       1  150064       2.6844    0.0036333
enh94441     4  103729800  103730800      1       1  150064       3.7385    9.257e-05
enh94442     4  103733300  103734300      3       2  150064       3.0763    0.0010479
enh94443     4  103735300  103736300      1       1  150064        3.712    0.0001028
enh94444     4  103736800  103737800      3       1  150064       3.6081   0.00015424
enh94445     4  103738400  103739400      2       1  150064       2.4408    0.0073274
enh94447     4  103741800  103742800      4       1  150064       3.6501   0.00013107
enh94448     4  103743400  103744400      2       1  150064       3.1289   0.00087718
enh94449     4  103750700  103751700      2       1  150064       3.4804   0.00025034
enh94450     4  103751400  103752400      2       1  150064        3.072     0.001063
enh94451     4  103788000  103789000      1       1  150064       3.8858      5.1e-05
enh94453     4  103858600  103859600      6       2  150064       3.9378   4.1113e-05
enh94454     4  103930200  103931200      4       2  150064       3.4517   0.00027849
enh94455     4  103932700  103933700      4       2  150064       2.5792     0.004952
enh94456     4  103939400  103940400      2       1  150064       3.5984   0.00016012
enh94462     4  104284600  104285600      5       2  150064       2.4767    0.0066302
enh94471     4  105413800  105414800      2       1  150064       2.8243    0.0023695
enh94474     4  105513100  105514100      3       2  150064       2.5019     0.006176
enh94484     4  106083000  106084000      2       1  150064       1.6467     0.049805
enh94514     4  107194700  107195700      1       1  150064       2.3226       0.0101
enh94538     4  108827700  108828700      1       1  150064        1.868      0.03088
[truncated: 1,057,113 more chars]
