# Supplementary material for: Identifying enhancer properties associated with genetic risk for complex traits using regulome-wide association studies
Source: PLoS Comput Biol. 2022 Sep 7;18(9):e1010430. doi: 10.1371/journal.pcbi.1010430 (PMC9484640; doi:10.1371/journal.pcbi.1010430)
Supplement: S3 Table — Sample names are as described in the ROADMAP epigenomics project integrative analysis portal: https://egg2.wustl.edu/roadmap/web_portal/meta.html. (ZIP) [file pcbi.1010430.s010.zip › supplemental_table3/E016esc_sig_enhancers05.gcov.out]

GENE       CHR      START       STOP  NSNPS  NPARAM       N        ZSTAT            P
enh44725     1     892800     893800      3       1  150064       1.7601     0.039192
enh44732     1     966300     967300      1       1  150064       1.6666       0.0478
enh44740     1    1168200    1169200      2       1  150064       1.7908     0.036659
enh44741     1    1168700    1169700      3       1  150064       1.9619      0.02489
enh44742     1    1172600    1173600      1       1  150064       2.0969        0.018
enh44749     1    1251200    1252200      1       1  150064       2.2501      0.01222
enh44775     1    1473800    1474800      1       1  150064       1.6972      0.04483
enh44798     1    1841200    1842200      3       1  150064       2.0797     0.018775
enh44802     1    1891900    1892900      2       1  150064       2.9489    0.0015948
enh44812     1    2046300    2047300      3       1  150064       1.7997     0.035957
enh44815     1    2062900    2063900      3       2  150064       3.1698   0.00076283
enh44822     1    2126700    2127700      2       1  150064       2.5265    0.0057606
enh44833     1    2172900    2173900      6       2  150064       1.9091     0.028122
enh44843     1    2207900    2208900      2       1  150064       1.6578     0.048676
enh44844     1    2211300    2212300      3       1  150064       2.1734     0.014875
enh44855     1    2378600    2379600      5       2  150064       2.8075    0.0024964
enh44856     1    2383500    2384500      5       2  150064       4.2717   9.6995e-06
enh44864     1    2542300    2543300      1       1  150064       2.6463     0.004069
enh44865     1    2564100    2565100      3       1  150064       2.9906    0.0013922
enh44873     1    3121100    3122100      1       1  150064       3.1663     0.000772
enh44874     1    3132300    3133300      1       1  150064       2.7633     0.002861
enh44899     1    3591600    3592600      3       2  150064        1.824     0.034079
enh44901     1    3604700    3605700      4       2  150064       1.9732     0.024239
enh44922     1    4210200    4211200      4       2  150064       2.7769    0.0027437
enh44928     1    4485900    4486900      3       1  150064       1.9947     0.023038
enh44929     1    4507800    4508800      4       2  150064       3.0982   0.00097366
enh44951     1    5149800    5150800      5       2  150064       2.0876     0.018418
enh44955     1    5203100    5204100      2       1  150064       1.7346     0.041406
enh44956     1    5295000    5296000      4       2  150064       2.4662    0.0068271
enh44962     1    5514900    5515900      4       1  150064        1.761     0.039123
enh44972     1    5826200    5827200      6       3  150064       1.6582     0.048639
enh44976     1    5896400    5897400      8       3  150064       2.0681     0.019316
enh44994     1    6260400    6261400      1       1  150064       1.7453      0.04047
enh45013     1    6447100    6448100      2       1  150064       1.7695     0.038403
enh45016     1    6519900    6520900      3       2  150064       1.7943     0.036383
enh45017     1    6525200    6526200      4       2  150064       2.4484    0.0071749
enh45021     1    6551700    6552700      3       1  150064       1.9459     0.025835
enh45022     1    6555200    6556200      3       1  150064       2.1548      0.01559
enh45027     1    6659600    6660600      2       1  150064       3.0805    0.0010333
enh45029     1    6669000    6670000      2       1  150064       1.8024     0.035742
enh45030     1    6676100    6677100      3       1  150064       3.1552    0.0008019
enh45031     1    6684200    6685200      2       1  150064       2.1264     0.016733
enh45032     1    6686000    6687000      2       1  150064       3.2428   0.00059191
enh45036     1    6756000    6757000      3       2  150064       2.7038    0.0034278
enh45037     1    6759700    6760700      2       1  150064       3.5669   0.00018061
enh45038     1    6790400    6791400      2       1  150064       2.4071    0.0080405
enh45041     1    6847600    6848600      4       2  150064       1.8525     0.031976
enh45043     1    6850800    6851800      6       3  150064       1.6744     0.047029
enh45060     1    7081500    7082500      2       1  150064       1.8876     0.029537
enh45081     1    7542500    7543500      4       2  150064       1.9408     0.026143
enh45084     1    7561400    7562400      6       3  150064       1.6837     0.046121
enh45130     1    8361800    8362800      2       1  150064       3.7709    8.133e-05
enh45133     1    8411500    8412500      1       1  150064       2.0981      0.01795
enh45134     1    8427600    8428600      1       1  150064       2.9348     0.001669
enh45135     1    8430000    8431000      3       1  150064       2.7711    0.0027935
enh45136     1    8431900    8432900      3       2  150064        4.388   5.7203e-06
enh45139     1    8439200    8440200      2       1  150064       4.8415   6.4436e-07
enh45141     1    8444800    8445800      2       1  150064       4.8974   4.8548e-07
enh45142     1    8455200    8456200      1       1  150064       1.6624      0.04822
enh45143     1    8457200    8458200      1       1  150064       1.6541      0.04905
enh45144     1    8466800    8467800      3       2  150064       4.5486   2.6996e-06
enh45147     1    8484800    8485800      2       1  150064       4.3574   6.5811e-06
enh45148     1    8490700    8491700      2       1  150064       4.9962   2.9234e-07
enh45149     1    8497900    8498900      1       1  150064        5.656    7.747e-09
enh45150     1    8501000    8502000      2       1  150064       4.5893   2.2235e-06
enh45151     1    8503700    8504700      1       1  150064       4.6085    2.028e-06
enh45152     1    8509600    8510600      3       2  150064       3.2243    0.0006314
enh45154     1    8529400    8530400      1       1  150064       3.2476     0.000582
enh45158     1    8563800    8564800      1       1  150064       3.0618       0.0011
enh45161     1    8580600    8581600      3       2  150064       2.3313    0.0098686
enh45165     1    8611800    8612800      2       1  150064       2.5226     0.005825
enh45166     1    8621200    8622200      1       1  150064       2.5716     0.005062
enh45167     1    8623200    8624200      3       2  150064       2.3761    0.0087482
enh45169     1    8647000    8648000      3       2  150064       2.2438     0.012422
enh45170     1    8647600    8648600      3       1  150064       3.0085    0.0013126
enh45171     1    8649500    8650500      2       1  150064       2.5036    0.0061472
enh45173     1    8659000    8660000      2       1  150064       2.9415    0.0016333
enh45174     1    8664100    8665100      1       1  150064       2.0891      0.01835
enh45175     1    8686500    8687500      1       1  150064       2.9013     0.001858
enh45177     1    8691100    8692100      1       1  150064        2.875      0.00202
enh45179     1    8701100    8702100      2       1  150064       3.7904    7.521e-05
enh45180     1    8706800    8707800      2       1  150064       2.9936    0.0013784
enh45182     1    8721200    8722200      1       1  150064        3.686    0.0001139
enh45183     1    8723700    8724700      1       1  150064       2.9184     0.001759
enh45184     1    8725500    8726500      1       1  150064       2.9385     0.001649
enh45185     1    8728000    8729000      3       1  150064       1.7973     0.036148
enh45186     1    8730200    8731200      3       2  150064       2.5074    0.0060804
enh45188     1    8737500    8738500      1       1  150064       2.9436     0.001622
enh45193     1    8744600    8745600      2       1  150064       2.1884     0.014321
enh45195     1    8749700    8750700      1       1  150064       2.2389      0.01258
enh45200     1    8758500    8759500      1       1  150064       2.7985     0.002567
enh45204     1    8766700    8767700      2       1  150064       1.8211     0.034297
enh45205     1    8769700    8770700      3       2  150064        3.775   7.9989e-05
enh45206     1    8771400    8772400      1       1  150064       1.8001      0.03592
enh45207     1    8772600    8773600      2       1  150064       2.4944    0.0063093
enh45216     1    8843600    8844600      2       1  150064       2.4847    0.0064836
enh45218     1    8851400    8852400      1       1  150064       2.5376      0.00558
enh45228     1    8927900    8928900      2       1  150064       1.9018     0.028599
enh45229     1    8931600    8932600      1       1  150064       1.8274      0.03382
enh45233     1    8968300    8969300      4       1  150064        2.198     0.013975
enh45234     1    8971200    8972200      4       2  150064       1.9044     0.028426
enh45236     1    9001000    9002000      8       3  150064       2.6574     0.003937
enh45253     1    9326600    9327600      4       2  150064       1.9922     0.023176
enh45254     1    9330400    9331400      5       2  150064       2.0821     0.018668
enh45263     1    9408600    9409600      7       3  150064       2.0271     0.021327
enh45276     1    9651300    9652300      1       1  150064       1.8634       0.0312
enh45307     1    9910600    9911600      3       2  150064       1.7286      0.04194
enh45341     1   10407700   10408700      4       1  150064       1.8267     0.033876
enh45376     1   10774400   10775400      1       1  150064       1.9622      0.02487
enh45391     1   10961200   10962200      3       1  150064       2.1209     0.016963
enh45413     1   11335600   11336600      1       1  150064       2.0523      0.02007
enh45433     1   11547100   11548100      4       2  150064       1.8073     0.035357
enh45448     1   11767300   11768300      3       2  150064       1.6636     0.048096
enh45465     1   11942900   11943900      2       1  150064       2.4724    0.0067108
enh45470     1   12003900   12004900      3       2  150064       1.9455     0.025858
enh45474     1   12127500   12128500      2       1  150064       2.6411    0.0041314
enh45475     1   12135300   12136300      5       2  150064       2.1026      0.01775
enh45476     1   12138300   12139300      3       2  150064       2.3256      0.01002
enh45508     1   12661200   12662200      1       1  150064       2.1033      0.01772
enh45529     1   14091300   14092300      2       1  150064       1.8981     0.028844
enh45535     1   14336800   14337800      5       2  150064       1.7541     0.039708
enh45536     1   14401400   14402400      1       1  150064       1.6506      0.04941
enh45537     1   14462300   14463300      4       2  150064       1.8362     0.033167
enh45542     1   14582000   14583000      3       1  150064       1.8542     0.031858
enh45573     1   15093800   15094800      1       1  150064       1.7877      0.03691
enh45577     1   15182800   15183800      2       1  150064       2.3982    0.0082378
enh45579     1   15202200   15203200      3       2  150064       1.9802     0.023842
enh45580     1   15210600   15211600      2       1  150064       2.0204     0.021673
enh45657     1   16353500   16354500      3       2  150064       2.0894     0.018335
enh45658     1   16354700   16355700      7       3  150064       1.8141      0.03483
enh45675     1   16478400   16479400      3       1  150064       1.8023     0.035746
enh45684     1   16535800   16536800      2       1  150064       2.0455     0.020402
enh45685     1   16536600   16537600      2       1  150064       2.0415     0.020599
enh45686     1   16537400   16538400      5       3  150064       2.7588    0.0029006
enh45690     1   16563800   16564800      1       1  150064       2.1876      0.01435
enh45692     1   16570400   16571400      1       1  150064        2.126      0.01675
enh45693     1   16594200   16595200      2       1  150064       1.6956     0.044977
enh45699     1   16703400   16704400      3       1  150064       2.0108     0.022174
enh45700     1   16711500   16712500      2       1  150064       1.7801     0.037533
enh45703     1   16817500   16818500      3       2  150064       2.5381    0.0055725
enh45709     1   17003000   17004000      2       1  150064       1.8029     0.035703
enh45726     1   17301500   17302500      2       1  150064       1.8791     0.030114
enh45727     1   17307200   17308200      1       1  150064       2.1879      0.01434
enh45731     1   17340800   17341800      4       2  150064       1.7058     0.044019
enh45732     1   17372000   17373000      6       1  150064       2.4293    0.0075639
enh45733     1   17386200   17387200      2       1  150064       3.0875    0.0010093
enh45798     1   18444500   18445500      5       2  150064       1.7422     0.040737
enh45801     1   18502700   18503700      4       2  150064       2.2093     0.013576
enh45805     1   18556700   18557700      4       2  150064       1.6962     0.044927
enh45900     1   19966300   19967300      2       1  150064       2.1289     0.016633
enh45901     1   19967000   19968000      2       1  150064       1.6743     0.047036
enh45917     1   20276100   20277100      2       1  150064       3.4913   0.00024037
enh45939     1   20819900   20820900      1       1  150064       1.7361      0.04127
enh45955     1   21232600   21233600      2       1  150064       2.4483    0.0071758
enh45959     1   21319200   21320200      2       1  150064       2.0949     0.018091
enh45960     1   21348500   21349500      1       1  150064       2.1326      0.01648
enh45961     1   21369200   21370200      5       3  150064       2.6484    0.0040443
enh45963     1   21395600   21396600      2       1  150064       1.9849      0.02358
enh45964     1   21399600   21400600      2       1  150064       2.0127     0.022071
enh45965     1   21416000   21417000      3       1  150064       2.7094    0.0033702
enh45967     1   21448300   21449300      1       1  150064       2.4748     0.006666
enh45968     1   21453200   21454200      2       1  150064       1.7895     0.036771
enh45969     1   21476100   21477100      2       1  150064       3.0777    0.0010431
enh45970     1   21499900   21500900      1       1  150064       2.4774     0.006618
enh46016     1   21917300   21918300      6       4  150064       2.4764    0.0066359
enh46024     1   21999600   22000600      4       2  150064       1.7454     0.040457
enh46026     1   22032400   22033400      3       2  150064        1.769      0.03845
enh46028     1   22090900   22091900      3       1  150064        1.892     0.029244
enh46051     1   22349900   22350900      4       2  150064       2.5908    0.0047877
enh46058     1   22392900   22393900      2       1  150064       1.8091     0.035216
enh46060     1   22398700   22399700      1       1  150064       3.3647    0.0003831
enh46061     1   22401200   22402200      3       2  150064       2.1345     0.016401
enh46068     1   22448200   22449200      5       3  150064       3.1556   0.00080089
enh46074     1   22560300   22561300      4       2  150064       1.8535     0.031908
enh46076     1   22576900   22577900      8       3  150064       1.6875     0.045753
enh46126     1   23302500   23303500      2       1  150064       1.8716     0.030629
enh46137     1   23438300   23439300      1       1  150064       2.0492      0.02022
enh46173     1   23939300   23940300      3       1  150064        2.028     0.021279
enh46208     1   24560600   24561600      2       1  150064       2.6026    0.0046263
enh46225     1   24719100   24720100      2       1  150064       2.4106    0.0079635
enh46230     1   24807500   24808500      4       2  150064       2.0033     0.022575
enh46233     1   24833700   24834700      1       1  150064       2.5335     0.005646
enh46234     1   24835700   24836700      2       1  150064       1.9884     0.023382
enh46237     1   24867400   24868400      7       3  150064       2.6823    0.0036556
enh46389     1   27016800   27017800      1       1  150064       2.4913     0.006363
enh46393     1   27040000   27041000      1       1  150064        2.725     0.003215
enh46394     1   27041800   27042800      1       1  150064       2.7222     0.003242
enh46396     1   27048200   27049200      1       1  150064       2.7248     0.003217
enh46397     1   27053100   27054100      1       1  150064       2.7026      0.00344
enh46398     1   27070300   27071300      3       2  150064        1.957     0.025176
enh46399     1   27098100   27099100      1       1  150064       2.7473     0.003004
enh46401     1   27112200   27113200      1       1  150064       2.4696     0.006764
enh46413     1   27249400   27250400      1       1  150064        2.512     0.006003
enh46436     1   27425600   27426600      1       1  150064         2.29      0.01101
enh46438     1   27445400   27446400      2       1  150064       1.7562     0.039525
enh46439     1   27448700   27449700      1       1  150064       2.1775      0.01472
enh46458     1   27693700   27694700      1       1  150064       1.8301      0.03362
enh46463     1   27726600   27727600      1       1  150064       1.7424      0.04072
enh46508     1   27955300   27956300      2       1  150064        1.664     0.048061
enh46524     1   28258500   28259500      4       2  150064        2.443    0.0072821
enh46526     1   28266200   28267200      1       1  150064       2.0323      0.02106
enh46533     1   28431500   28432500      3       2  150064        2.405    0.0080863
enh46538     1   28523000   28524000      6       4  150064       1.7939     0.036417
enh46541     1   28575100   28576100      5       2  150064       1.6932      0.04521
enh46543     1   28588100   28589100      3       1  150064        2.265     0.011756
enh46549     1   28622400   28623400      2       1  150064        2.398    0.0082421
enh46554     1   28698300   28699300      2       1  150064       1.9834     0.023663
enh46556     1   28725800   28726800      1       1  150064       2.2751      0.01145
enh46558     1   28741600   28742600      2       1  150064       2.0323     0.021061
enh46561     1   28782100   28783100      2       1  150064       1.8159     0.034693
enh46565     1   28848000   28849000      1       1  150064       2.8219     0.002387
enh46567     1   28905100   28906100      2       1  150064       2.7673    0.0028261
enh46569     1   28925200   28926200      4       2  150064       1.8943     0.029094
enh46571     1   28967600   28968600      2       1  150064       2.2942     0.010889
enh46572     1   28989900   28990900      6       3  150064       2.7607    0.0028835
enh46578     1   29060100   29061100      2       1  150064        2.618    0.0044224
enh46585     1   29119100   29120100      2       1  150064       1.8173     0.034588
enh46590     1   29211700   29212700      5       1  150064       2.1952     0.014076
enh46591     1   29219700   29220700      6       2  150064       2.2925     0.010939
enh46595     1   29279800   29280800      2       1  150064       2.9504    0.0015869
enh46596     1   29282100   29283100      1       1  150064       2.0212      0.02163
enh46601     1   29338500   29339500      5       2  150064       2.6684    0.0038102
enh46604     1   29439000   29440000      3       2  150064       3.1734   0.00075334
enh46610     1   29504900   29505900      2       1  150064       2.8382    0.0022683
enh46616     1   29555600   29556600      4       2  150064       1.8991     0.028773
enh46619     1   29575600   29576600      4       2  150064       2.1119     0.017348
enh46629     1   29750700   29751700      5       2  150064       1.6827     0.046214
enh46647     1   30404200   30405200      4       2  150064       2.5697    0.0050894
enh46648     1   30416600   30417600      3       2  150064       4.1317   1.8003e-05
enh46649     1   30418400   30419400      3       1  150064       2.0649     0.019466
enh46650     1   30433400   30434400      6       3  150064       5.8979   1.8413e-09
enh46651     1   30446000   30447000      2       1  150064       4.3058   8.3182e-06
enh46653     1   30456900   30457900      1       1  150064       5.0893    1.797e-07
enh46655     1   30478500   30479500      2       1  150064       3.8019   7.1798e-05
enh46665     1   30830900   30831900      2       1  150064       3.2479   0.00058125
enh46666     1   30852200   30853200      2       1  150064       2.1618     0.015317
enh46671     1   31158700   31159700      8       1  150064       1.8063      0.03544
enh46687     1   31282700   31283700      1       1  150064       1.7529      0.03981
enh46704     1   31382200   31383200      2       1  150064       1.7205     0.042675
enh46723     1   31594700   31595700      2       1  150064       2.0356     0.020896
enh46728     1   31688100   31689100     11       2  150064       3.1441   0.00083309
enh46729     1   31706800   31707800      5       2  150064       1.8927     0.029201
enh46731     1   31770900   31771900      2       1  150064       3.3482   0.00040666
enh46733     1   31844600   31845600      3       2  150064        2.686    0.0036152
enh46734     1   31846600   31847600      2       1  150064        1.886     0.029645
enh46735     1   31847400   31848400      2       1  150064       2.7671    0.0028278
enh46736     1   31848900   31849900      1       1  150064       3.3277    0.0004379
enh46737     1   31888300   31889300      2       1  150064        2.709    0.0033745
enh46739     1   31893900   31894900      3       1  150064       2.0048      0.02249
enh46740     1   31906900   31907900      1       1  150064       1.9219      0.02731
enh46748     1   32029700   32030700      1       1  150064       2.3782     0.008699
enh46784     1   32398200   32399200      4       2  150064       1.8691     0.030805
enh46812     1   32704300   32705300      2       1  150064       1.6513     0.049341
enh46813     1   32707200   32708200      3       1  150064       1.7063     0.043974
enh46814     1   32707600   32708600      3       1  150064       1.7063     0.043974
enh46815     1   32708000   32709000      1       1  150064       1.8506      0.03211
enh46832     1   32910500   32911500      1       1  150064       1.8008      0.03587
enh46841     1   33101300   33102300      2       1  150064       1.9847     0.023588
enh46857     1   33223100   33224100      3       1  150064        2.368    0.0089431
enh46864     1   33276900   33277900      1       1  150064       1.7174      0.04295
enh46890     1   33629700   33630700      1       1  150064       2.1434      0.01604
enh46899     1   33724100   33725100      3       2  150064       2.2615     0.011863
enh46901     1   33733600   33734600      1       1  150064       1.7148      0.04319
enh46903     1   33760600   33761600      3       2  150064       1.7552     0.039615
enh46909     1   33810700   33811700      1       1  150064       1.7861      0.03704
enh46922     1   33936900   33937900      2       1  150064       2.0795     0.018788
enh46923     1   33981700   33982700      1       1  150064        2.199      0.01394
enh46926     1   34177300   34178300      3       1  150064       2.1769     0.014744
enh46969     1   35318200   35319200      4       2  150064       1.8872     0.029566
enh46970     1   35323200   35324200      3       2  150064       2.0918     0.018229
enh46984     1   35675200   35676200      1       1  150064       3.7357    9.359e-05
enh46985     1   35676400   35677400      4       1  150064       3.5179   0.00021747
enh46986     1   35687000   35688000      5       2  150064       3.4303    0.0003015
enh46991     1   35826500   35827500      1       1  150064         3.91    4.615e-05
enh46994     1   35892900   35893900      1       1  150064       1.7962      0.03623
enh47002     1   36018600   36019600      2       1  150064       3.2653   0.00054682
enh47005     1   36102200   36103200      2       1  150064       3.6011   0.00015847
enh47010     1   36156300   36157300      3       1  150064       2.7357    0.0031125
enh47015     1   36274900   36275900      5       2  150064       4.2923   8.8424e-06
enh47022     1   36400800   36401800      1       1  150064       3.4205    0.0003125
enh47023     1   36411600   36412600      1       1  150064       3.2418    0.0005938
enh47025     1   36553000   36554000      1       1  150064       3.1405    0.0008432
enh47026     1   36555500   36556500      3       2  150064        3.192   0.00070642
enh47027     1   36562500   36563500      2       1  150064       3.0303    0.0012214
enh47028     1   36565000   36566000      6       2  150064       2.3137     0.010343
enh47030     1   36616700   36617700      2       1  150064       4.0756   2.2946e-05
enh47032     1   36625200   36626200      2       1  150064       2.3209     0.010145
enh47033     1   36627300   36628300      4       2  150064        4.552   2.6572e-06
enh47035     1   36641400   36642400      2       1  150064       2.6942    0.0035279
enh47037     1   36652900   36653900      3       1  150064       2.6234    0.0043531
enh47062     1   37176300   37177300      3       2  150064       2.2052     0.013719
enh47063     1   37196200   37197200      3       1  150064       2.7812     0.002708
enh47064     1   37202200   37203200      1       1  150064       1.8664      0.03099
enh47107     1   37875400   37876400      1       1  150064       2.5458     0.005452
enh47129     1   38323400   38324400      1       1  150064       3.1702    0.0007616
enh47130     1   38395600   38396600      3       1  150064       2.8765    0.0020106
enh47132     1   38433600   38434600      2       1  150064       1.9205       0.0274
enh47133     1   38453400   38454400      1       1  150064        2.104      0.01769
enh47166     1   38735200   38736200      4       1  150064       2.7595    0.0028944
enh47167     1   38738500   38739500      6       2  150064       2.1472     0.015887
enh47168     1   38751600   38752600      3       1  150064       1.9679     0.024539
enh47169     1   38756900   38757900      5       2  150064       2.5707    0.0050745
enh47171     1   38802700   38803700      4       2  150064        2.775      0.00276
enh47172     1   38810100   38811100      3       2  150064        3.112    0.0009291
enh47175     1   38836200   38837200      3       2  150064       2.1219     0.016922
enh47178     1   38858600   38859600      2       1  150064        2.331    0.0098773
enh47180     1   38895800   38896800      1       1  150064       2.7128     0.003336
enh47181     1   38898300   38899300      1       1  150064       2.2876      0.01108
enh47182     1   38910100   38911100      6       2  150064       2.8259    0.0023573
enh47207     1   39406900   39407900      2       1  150064       1.6718     0.047283
enh47216     1   39464300   39465300      6       2  150064       1.8299     0.033634
enh47223     1   39490800   39491800      2       1  150064       1.8507     0.032107
enh47225     1   39517400   39518400      2       1  150064       2.1215     0.016939
enh47230     1   39575000   39576000      4       2  150064       1.8558     0.031741
enh47232     1   39577000   39578000      4       2  150064       2.0126     0.022076
enh47235     1   39582500   39583500      4       2  150064       1.8098      0.03516
enh47240     1   39601600   39602600      2       1  150064       1.8929     0.029185
enh47248     1   39627800   39628800      1       1  150064       1.7912      0.03663
enh47254     1   39636800   39637800      3       1  150064       1.7642     0.038851
enh47259     1   39649000   39650000      3       2  150064       1.7095      0.04368
enh47260     1   39651000   39652000      2       1  150064       2.1225     0.016899
enh47265     1   39660500   39661500      2       1  150064       2.1287     0.016641
enh47268     1   39671400   39672400      3       2  150064       2.5326    0.0056613
enh47275     1   39696700   39697700      1       1  150064       1.7105      0.04359
enh47288     1   39859300   39860300      2       1  150064       1.7647     0.038809
enh47290     1   39863600   39864600      2       1  150064       1.6897     0.045544
enh47329     1   40848700   40849700      3       2  150064       2.0998     0.017875
enh47334     1   40997900   40998900      2       1  150064       1.9879     0.023409
enh47339     1   41155400   41156400      3       2  150064       3.1215   0.00089971
enh47342     1   41168900   41169900      5       2  150064       1.8471      0.03237
enh47343     1   41170200   41171200      2       1  150064        2.747     0.003007
enh47350     1   41238700   41239700      4       2  150064       1.7305     0.041774
enh47363     1   41447600   41448600      1       1  150064       1.7839      0.03722
enh47366     1   41522000   41523000      5       2  150064       2.0268     0.021341
enh47368     1   41575000   41576000      2       1  150064        2.326     0.010009
enh47380     1   41836800   41837800      2       1  150064       2.6367    0.0041863
enh47381     1   41853200   41854200      2       1  150064       1.9565     0.025206
enh47382     1   41859500   41860500      2       1  150064       2.0628     0.019566
enh47386     1   41873200   41874200      4       2  150064       2.9148    0.0017796
enh47387     1   41901400   41902400      5       3  150064       1.8623     0.031282
enh47391     1   41950600   41951600      4       2  150064       3.2566   0.00056377
enh47392     1   41953000   41954000      4       2  150064       1.8677     0.030899
enh47393     1   41960600   41961600      4       2  150064       3.2234    0.0006334
enh47395     1   41969000   41970000      6       3  150064       2.8696     0.002055
enh47466     1   43426100   43427100      6       2  150064       1.6939     0.045146
enh47468     1   43432500   43433500      7       3  150064       2.1356     0.016354
enh47488     1   43739600   43740600      2       1  150064        2.174     0.014854
enh47495     1   43815600   43816600      1       1  150064       3.5706    0.0001781
enh47496     1   43826800   43827800      1       1  150064       2.7397     0.003075
enh47497     1   43831000   43832000      2       1  150064       1.9653     0.024692
enh47499     1   43856200   43857200      4       2  150064       4.1648   1.5578e-05
enh47500     1   43901300   43902300      2       1  150064       3.4636   0.00026649
enh47503     1   43920200   43921200      3       2  150064       4.1734   1.5006e-05
enh47505     1   43941300   43942300      3       1  150064       3.6843   0.00011465
enh47506     1   43959000   43960000      3       2  150064        1.681     0.046377
enh47510     1   43999200   44000200      1       1  150064       3.6736    0.0001196
enh47511     1   44002100   44003100      1       1  150064       2.9111     0.001801
enh47512     1   44010500   44011500      2       1  150064       2.7759    0.0027523
enh47513     1   44013300   44014300      5       2  150064       2.8382    0.0022687
enh47515     1   44023400   44024400      1       1  150064       3.0287     0.001228
enh47516     1   44024400   44025400      2       1  150064       2.6016    0.0046399
enh47518     1   44031300   44032300      4       2  150064         3.44   0.00029085
enh47519     1   44047400   44048400      5       2  150064       2.8226    0.0023819
enh47520     1   44114000   44115000      4       2  150064       4.5272    2.988e-06
enh47521     1   44118000   44119000      4       2  150064       3.8625    5.612e-05
enh47523     1   44124500   44125500      3       2  150064       3.1997   0.00068778
enh47524     1   44125600   44126600      3       1  150064        4.276   9.5139e-06
enh47525     1   44126500   44127500      3       1  150064       1.9405     0.026158
enh47526     1   44171000   44172000      2       1  150064       2.8891     0.001932
enh47529     1   44233000   44234000      2       1  150064       2.3286    0.0099401
enh47530     1   44235500   44236500      1       1  150064       3.2928     0.000496
enh47531     1   44248800   44249800      3       2  150064       3.7981   7.2899e-05
enh47533     1   44287100   44288100      5       2  150064       2.0417     0.020591
enh47534     1   44294800   44295800      2       1  150064       2.4683    0.0067884
enh47535     1   44300900   44301900      1       1  150064       2.9436     0.001622
enh47539     1   44350600   44351600      4       2  150064       2.8485    0.0021961
enh47540     1   44353100   44354100      4       2  150064       3.6321   0.00014058
enh47541     1   44378500   44379500      4       2  150064       2.2522     0.012154
enh47542     1   44395600   44396600      4       2  150064       2.1073     0.017547
enh47543     1   44400300   44401300      3       2  150064        1.882     0.029916
enh47544     1   44402400   44403400      4       2  150064        2.011      0.02216
enh47546     1   44413600   44414600      5       3  150064       3.3699   0.00037591
enh47549     1   44439100   44440100      2       1  150064       1.9816     0.023762
enh47550     1   44443400   44444400      5       3  150064       2.4915    0.0063602
enh47551     1   44446200   44447200      4       2  150064       1.9799      0.02386
enh47552     1   44456100   44457100      1       1  150064       2.0898      0.01832
enh47562     1   44554900   44555900      5       2  150064       1.7225     0.042493
enh47567     1   44677800   44678800      1       1  150064       2.7892     0.002642
enh47569     1   44704700   44705700      2       1  150064       2.6077    0.0045579
enh47626     1   45304800   45305800      3       2  150064       1.7558     0.039565
enh47641     1   45785500   45786500      2       1  150064       1.8371     0.033095
enh47673     1   46333100   46334100      2       1  150064       1.6633     0.048129
enh47698     1   46764400   46765400      1       1  150064       2.5042     0.006137
enh47712     1   46985300   46986300      1       1  150064       2.8534     0.002163
enh47714     1   47023800   47024800      1       1  150064       2.0179       0.0218
enh47731     1   47254800   47255800      1       1  150064        2.326      0.01001
enh47744     1   47657500   47658500      1       1  150064       1.7423      0.04073
enh47769     1   48276000   48277000      1       1  150064        2.217      0.01331
enh47771     1   48308100   48309100      4       2  150064       2.3655    0.0090039
enh47772     1   48319900   48320900      3       1  150064       2.9284    0.0017034
enh47773     1   48353100   48354100      3       2  150064         1.69      0.04551
enh47803     1   49076400   49077400      4       2  150064        1.823     0.034149
enh47816     1   49349800   49350800      2       1  150064       1.9175     0.027587
enh47820     1   49666300   49667300      3       2  150064       2.4642    0.0068663
enh47821     1   49731400   49732400      4       2  150064       3.9532   3.8559e-05
enh47824     1   49878600   49879600      2       1  150064       3.2568   0.00056334
enh47825     1   50571200   50572200      1       1  150064       4.3763    6.036e-06
enh47828     1   50576100   50577100      1       1  150064       2.0337      0.02099
enh47829     1   50595000   50596000      2       1  150064       2.0318     0.021088
enh47831     1   50612700   50613700      2       1  150064       1.9376     0.026338
enh47832     1   50617100   50618100      3       2  150064       1.8766     0.030288
enh47855     1   51133400   51134400      1       1  150064        2.012      0.02211
enh47861     1   51258900   51259900      4       2  150064       1.7814     0.037428
enh47980     1   53759700   53760700      1       1  150064         2.26      0.01191
enh47981     1   53760300   53761300      4       2  150064       3.3613   0.00038792
enh47986     1   53836200   53837200      4       2  150064       2.4082     0.008016
enh47988     1   53856000   53857000      3       2  150064       1.8763     0.030305
enh47994     1   53900500   53901500      6       2  150064       1.8065     0.035422
enh47995     1   53907000   53908000      5       3  150064       2.2031     0.013792
enh47996     1   53913000   53914000      1       1  150064       2.1607      0.01536
enh47997     1   53915700   53916700      2       1  150064       1.9218     0.027313
enh48037     1   54672800   54673800      1       1  150064       2.4455     0.007232
enh48038     1   54687600   54688600      3       2  150064        2.643     0.004109
enh48039     1   54689200   54690200      6       2  150064       2.4008    0.0081794
enh48057     1   54781000   54782000      2       1  150064       1.6486     0.049616
enh48076     1   54837900   54838900      3       1  150064       1.8835     0.029816
enh48077     1   54839900   54840900      4       2  150064       1.8995     0.028749
enh48078     1   54845900   54846900      4       2  150064       1.7313     0.041702
enh48079     1   54850500   54851500      1       1  150064       2.1615      0.01533
enh48140     1   56042200   56043200      8       3  150064       2.2098     0.013561
enh48144     1   56184500   56185500      2       1  150064       1.7767      0.03781
enh48145     1   56206800   56207800      1       1  150064       1.7343      0.04143
enh48154     1   56808600   56809600      2       1  150064       1.6806     0.046421
enh48204     1   57285600   57286600      4       2  150064       2.1604     0.015372
enh48302     1   58811000   58812000      6       3  150064       1.8497     0.032176
enh48308     1   58874900   58875900      5       2  150064       1.6609     0.048363
enh48323     1   59165800   59166800      2       1  150064       2.3789    0.0086815
enh48360     1   59622200   59623200      8       2  150064       1.8643     0.031141
enh48361     1   59645400   59646400      4       2  150064       2.6023    0.0046299
enh48400     1   60927200   60928200      4       2  150064       2.5433    0.0054905
enh48402     1   61039400   61040400      1       1  150064       3.0103     0.001305
enh48403     1   61086900   61087900      2       1  150064       3.1647   0.00077609
enh48405     1   61171800   61172800      6       3  150064       1.9575     0.025142
enh48412     1   61356000   61357000      5       2  150064       2.0167     0.021865
enh48415     1   61377500   61378500      3       2  150064       1.8438     0.032605
enh48417     1   61401800   61402800      2       1  150064       1.7825     0.037332
enh48423     1   61459500   61460500      2       1  150064        2.473     0.006699
enh48482     1   62505900   62506900      2       1  150064       1.9761     0.024069
enh48510     1   62866400   62867400      2       1  150064       1.6873     0.045778
enh48546     1   63466100   63467100      5       3  150064       2.1994     0.013924
enh48547     1   63476700   63477700      5       1  150064        3.346   0.00040998
enh48559     1   63664700   63665700      1       1  150064       1.8373      0.03308
enh48620     1   64342200   64343200      2       1  150064       1.6885     0.045658
enh48641     1   64504100   64505100      1       1  150064       2.6022     0.004631
enh48673     1   64947700   64948700      1       1  150064       1.7013      0.04444
enh48675     1   64953900   64954900      3       2  150064       1.9262     0.027038
enh48679     1   64973800   64974800      6       4  150064       1.9806     0.023816
enh48688     1   65016600   65017600      2       1  150064       1.8602     0.031425
enh48690     1   65032800   65033800      5       2  150064       2.0647     0.019476
enh48704     1   65177300   65178300      1       1  150064       1.8193      0.03443
enh48706     1   65220900   65221900      6       3  150064       2.0416     0.020595
enh48717     1   65382700   65383700      5       2  150064       3.3802   0.00036213
enh48720     1   65399800   65400800      3       2  150064       2.5661    0.0051429
enh48722     1   65421600   65422600      2       1  150064       2.4354    0.0074375
enh48727     1   65460600   65461600      2       1  150064       2.1867     0.014382
enh48730     1   65529800   65530800      3       2  150064       1.7161     0.043068
enh48735     1   65618400   65619400      1       1  150064       2.2949      0.01087
enh48736     1   65619400   65620400      4       2  150064       2.1894     0.014283
enh48738     1   65633000   65634000      1       1  150064       2.3522     0.009332
enh48740     1   65640300   65641300      3       1  150064       1.8961     0.028976
enh48766     1   65932700   65933700      9       3  150064       1.7164     0.043047
enh48771     1   66152800   66153800      5       2  150064       1.6468       0.0498
enh48772     1   66153300   66154300      5       2  150064       2.7778    0.0027366
enh48774     1   66277500   66278500      2       1  150064       2.2327     0.012785
enh48775     1   66504000   66505000      4       2  150064       1.7638     0.038883
enh48780     1   66737000   66738000      4       2  150064       1.8972       0.0289
enh48798     1   66889600   66890600      3       1  150064       2.6342    0.0042171
enh48801     1   66901800   66902800      2       1  150064       2.4514    0.0071153
enh48836     1   67802000   67803000      4       1  150064        1.806      0.03546
enh48842     1   67855300   67856300      1       1  150064       1.9281      0.02692
enh48843     1   67858500   67859500      3       2  150064       2.1952     0.014076
enh48844     1   67864900   67865900      3       1  150064       2.1493     0.015804
enh48857     1   68120900   68121900      4       2  150064       2.1359     0.016344
enh48860     1   68166100   68167100      4       2  150064       1.9657     0.024668
enh48863     1   68189100   68190100      2       1  150064       1.9157     0.027699
enh48877     1   68257500   68258500      4       2  150064       3.7431   9.0892e-05
enh48878     1   68259400   68260400      2       1  150064        3.677   0.00011798
enh48879     1   68269700   68270700      1       1  150064       2.2365      0.01266
enh48881     1   68295900   68296900      4       2  150064       3.5136     0.000221
enh48882     1   68305200   68306200      2       1  150064       2.2469     0.012322
enh48884     1   68310500   68311500      5       2  150064       3.9931   3.2613e-05
enh48886     1   68358200   68359200      6       2  150064       3.1198   0.00090472
enh48887     1   68373000   68374000      2       1  150064       2.7823    0.0026984
enh48908     1   68930300   68931300      3       2  150064       2.2886      0.01105
enh48909     1   68938500   68939500      2       1  150064        2.882    0.0019761
enh48910     1   68944400   68945400      3       1  150064       2.3159     0.010283
enh48920     1   69442000   69443000      1       1  150064       2.4153     0.007861
enh48928     1   69594800   69595800      5       2  150064       1.7047     0.044124
enh48943     1   70311000   70312000      1       1  150064       1.8971      0.02891
enh48987     1   72220600   72221600      2       1  150064        3.136   0.00085643
enh48995     1   72385300   72386300      1       1  150064       1.7049      0.04411
enh48998     1   72471700   72472700      5       2  150064       2.1583     0.015451
enh49000     1   72488100   72489100      4       2  150064       1.9547      0.02531
enh49003     1   72836900   72837900      4       2  150064        1.983     0.023685
enh49010     1   73072000   73073000      1       1  150064       3.0704     0.001069
enh49017     1   73303100   73304100      1       1  150064       5.4489    2.534e-08
enh49019     1   73313200   73314200      1       1  150064       5.1167    1.555e-07
enh49024     1   73446100   73447100      7       2  150064       4.7333   1.1046e-06
enh49029     1   73506400   73507400      6       2  150064       1.8873     0.029563
enh49030     1   73530500   73531500      6       2  150064       4.6864   1.3905e-06
enh49031     1   73531900   73532900      7       2  150064       2.9239    0.0017286
enh49034     1   73642300   73643300      5       1  150064        4.835   6.6575e-07
enh49036     1   73776200   73777200      4       1  150064       5.4109   3.1353e-08
enh49037     1   74058800   74059800      3       1  150064       2.6569    0.0039432
enh49038     1   74070100   74071100      2       1  150064       2.1933     0.014145
enh49071     1   75539000   75540000      3       2  150064       1.8411     0.032807
enh49077     1   75582300   75583300      1       1  150064       1.8406      0.03284
enh49108     1   76619600   76620600      2       1  150064       1.6795     0.046531
enh49109     1   76620000   76621000      2       1  150064       1.6795     0.046531
enh49120     1   76744800   76745800      1       1  150064       1.7041      0.04418
enh49138     1   76977100   76978100      4       2  150064       3.4642    0.0002659
enh49162     1   77484500   77485500      2       1  150064       1.6833     0.046159
enh49179     1   77981000   77982000      5       2  150064       1.7911     0.036635
enh49186     1   78298800   78299800      1       1  150064       2.6962     0.003507
enh49188     1   78353000   78354000      9       4  150064       2.7102    0.0033617
enh49192     1   78446500   78447500      1       1  150064        2.645     0.004084
enh49194     1   78449200   78450200      2       1  150064       1.7929     0.036491
enh49205     1   78620200   78621200      3       1  150064        2.072     0.019131
enh49223     1   79830200   79831200      1       1  150064       2.7567     0.002919
enh49225     1   79950100   79951100      2       1  150064       2.2402     0.012539
enh49226     1   79953900   79954900      5       2  150064       2.1605     0.015365
enh49227     1   79959800   79960800      4       2  150064       2.7312    0.0031552
enh49228     1   79961000   79962000      2       1  150064       2.2835       0.0112
enh49234     1   80129300   80130300      3       1  150064       2.2924     0.010942
enh49241     1   80531400   80532400      4       1  150064       2.8279    0.0023427
enh49244     1   80646600   80647600      4       1  150064       1.7441     0.040567
enh49245     1   80655700   80656700      3       2  150064        3.387    0.0003533
enh49268     1   81667900   81668900      5       3  150064       1.7642      0.03885
enh49269     1   81669500   81670500      2       1  150064       2.0242     0.021474
enh49286     1   81777500   81778500      2       1  150064       1.7118     0.043466
enh49313     1   82125800   82126800      5       2  150064        1.654     0.049062
enh49317     1   82146600   82147600      4       2  150064       1.8182     0.034516
enh49319     1   82156100   82157100      3       1  150064       1.9691     0.024473
enh49320     1   82164800   82165800      4       2  150064       1.8271      0.03384
enh49321     1   82169200   82170200      3       2  150064       1.9089     0.028135
enh49385     1   83492200   83493200      2       1  150064        1.779     0.037621
enh49389     1   83674300   83675300      2       1  150064        1.929     0.026866
enh49392     1   84039700   84040700      4       2  150064       1.6528     0.049183
enh49400     1   84213200   84214200      5       2  150064        2.577    0.0049825
enh49401     1   84216900   84217900      8       3  150064       1.8513     0.032063
enh49402     1   84226400   84227400      6       2  150064       1.6781     0.046661
enh49404     1   84229800   84230800      4       1  150064       2.5068    0.0060908
enh49405     1   84235200   84236200      3       1  150064       2.9141    0.0017835
enh49406     1   84243600   84244600      4       2  150064       2.2538     0.012105
enh49407     1   84244600   84245600      3       1  150064       2.6938    0.0035327
enh49408     1   84252900   84253900      4       2  150064       4.0076   3.0667e-05
enh49410     1   84303900   84304900      2       1  150064       2.2968     0.010815
enh49416     1   84541800   84542800      1       1  150064       1.8123      0.03497
enh49420     1   84639600   84640600      1       1  150064        1.923      0.02724
enh49431     1   84966900   84967900      2       1  150064       1.9051     0.028385
enh49460     1   85439100   85440100      7       2  150064       2.1951     0.014079
enh49488     1   85808900   85809900      5       3  150064         1.97     0.024421
enh49490     1   85859100   85860100      5       2  150064       1.8255     0.033962
enh49491     1   85862500   85863500      3       1  150064       1.8151     0.034754
enh49494     1   85872600   85873600      1       1  150064       2.0853      0.01852
enh49496     1   85892600   85893600      2       1  150064       1.8308     0.033566
enh49499     1   85916900   85917900      1       1  150064       2.6717     0.003773
enh49523     1   86533500   86534500      2       1  150064       1.6626     0.048198
enh49580     1   87811500   87812500      3       1  150064       1.7206     0.042657
enh49582     1   87817300   87818300      4       1  150064       1.9307     0.026758
enh49587     1   87902400   87903400      3       1  150064        1.677     0.046773
enh49589     1   87929400   87930400      4       2  150064       2.0591     0.019742
enh49591     1   87978400   87979400      4       2  150064       1.9687     0.024494
enh49592     1   88064900   88065900      2       1  150064       2.9528    0.0015745
enh49615     1   88870100   88871100      1       1  150064       2.0958      0.01805
enh49647     1   89777100   89778100      2       1  150064       2.6612    0.0038928
enh49648     1   89786400   89787400      3       2  150064       1.8503     0.032133
enh49651     1   89829300   89830300      3       2  150064       1.8499     0.032165
enh49669     1   90158200   90159200      2       1  150064       1.6794     0.046541
enh49671     1   90174400   90175400      1       1  150064       2.0233      0.02152
enh49672     1   90184900   90185900      1       1  150064       1.6991      0.04465
enh49673     1   90267300   90268300      5       1  150064       1.9248     0.027126
enh49674     1   90273800   90274800      1       1  150064       2.1419       0.0161
enh49680     1   90307600   90308600      3       2  150064       2.4101    0.0079752
enh49698     1   90445700   90446700      4       2  150064       1.8077     0.035326
enh49722     1   91227100   91228100      4       1  150064        1.964     0.024765
enh49727     1   91390700   91391700      2       1  150064       2.9037    0.0018437
enh49733     1   91422800   91423800      2       1  150064       1.9565     0.025204
enh49734     1   91423700   91424700      4       2  150064       2.4568    0.0070083
enh49735     1   91438900   91439900      2       1  150064       2.2799     0.011308
enh49736     1   91440400   91441400      2       1  150064       2.8601    0.0021177
enh49737     1   91440800   91441800      1       1  150064       2.3657     0.008998
enh49740     1   91459800   91460800      3       1  150064       2.0763     0.018932
enh49742     1   91475800   91476800      3       1  150064       1.7594     0.039254
enh49745     1   91483000   91484000      1       1  150064       2.3451      0.00951
enh49746     1   91488100   91489100      3       1  150064       2.4412    0.0073191
enh49762     1   91964900   91965900      8       4  150064       2.6659     0.003839
enh49772     1   92098200   92099200      4       2  150064       2.6378    0.0041723
enh49787     1   92243800   92244800      5       2  150064        1.937     0.026371
enh49800     1   92655400   92656400      1       1  150064       2.8129     0.002455
enh49802     1   92766000   92767000      4       2  150064       3.0186    0.0012699
enh49809     1   93175100   93176100      1       1  150064        1.834      0.03333
enh49816     1   93416000   93417000      3       1  150064       1.8399     0.032888
enh49818     1   93438000   93439000      1       1  150064       1.6825      0.04624
enh49857     1   94037400   94038400      3       2  150064       1.9434     0.025982
enh49963     1   95349300   95350300      3       2  150064       2.2582     0.011965
enh49972     1   95401200   95402200      2       1  150064       1.8626     0.031258
enh49977     1   95508400   95509400      7       2  150064       1.9798     0.023862
enh49979     1   95551300   95552300      3       1  150064       1.8334     0.033372
enh49980     1   95663000   95664000      1       1  150064       2.2038      0.01377
enh49985     1   95747700   95748700      3       2  150064       2.3819    0.0086125
enh49986     1   95774200   95775200      3       2  150064        2.556    0.0052935
enh49988     1   95777600   95778600      4       2  150064       1.7331      0.04154
enh49989     1   95788100   95789100      2       1  150064       2.9059    0.0018313
enh49990     1   95827400   95828400      3       1  150064       3.6633   0.00012451
enh49992     1   95903000   95904000      3       1  150064       3.9505   3.8992e-05
enh49994     1   95969900   95970900      1       1  150064       1.6935      0.04518
enh50017     1   96724500   96725500      3       1  150064       2.7586    0.0029025
enh50019     1   96782800   96783800      2       1  150064       2.3588    0.0091661
enh50021     1   96948000   96949000      3       2  150064       2.0392     0.020717
enh50022     1   96953000   96954000      2       1  150064       2.3162     0.010272
enh50023     1   96975500   96976500      3       2  150064       2.1881     0.014333
enh50027     1   97020000   97021000      2       1  150064       2.0611     0.019648
enh50030     1   97059700   97060700      1       1  150064       1.8001      0.03592
enh50031     1   97063400   97064400      1       1  150064       2.7308     0.003159
enh50033     1   97180600   97181600      3       1  150064       2.0798     0.018773
enh50034     1   97185800   97186800      2       1  150064       1.7221     0.042524
enh50035     1   97189400   97190400      4       1  150064       3.7569   8.6005e-05
enh50036     1   97206400   97207400      3       1  150064       2.4378    0.0073895
enh50038     1   97212200   97213200      2       1  150064       1.8213      0.03428
enh50039     1   97213400   97214400      2       1  150064       2.1013     0.017805
enh50053     1   97736900   97737900      6       3  150064       3.0926   0.00099196
enh50055     1   97850800   97851800      8       2  150064       4.7416   1.0603e-06
enh50056     1   97889400   97890400      1       1  150064       2.7502     0.002978
enh50057     1   97907300   97908300      3       2  150064       1.9034     0.028494
enh50061     1   98123900   98124900      2       1  150064       4.3036    8.402e-06
enh50062     1   98206300   98207300      2       1  150064        3.546   0.00019555
enh50064     1   98335900   98336900      4       2  150064       5.8171   2.9934e-09
enh50068     1   98520500   98521500      1       1  150064       2.3986     0.008228
enh50069     1   98535400   98536400      3       2  150064       2.3715    0.0088574
enh50071     1   98670700   98671700      3       1  150064       3.6776   0.00011772
enh50072     1   98673400   98674400      3       2  150064       2.6343    0.0042161
enh50074     1   98676200   98677200      2       1  150064       3.4448   0.00028573
enh50075     1   98718400   98719400      2       1  150064       3.6806   0.00011636
enh50089     1   99139400   99140400      6       2  150064       2.3395    0.0096559
enh50168     1  101213100  101214100      3       1  150064       2.5968    0.0047045
enh50170     1  101260300  101261300      5       1  150064       1.6481      0.04967
enh50171     1  101285300  101286300      2       1  150064       2.8123    0.0024597
enh50198     1  101949800  101950800      5       3  150064       2.0943     0.018117
enh50208     1  102370700  102371700      2       1  150064       1.7135     0.043312
enh50209     1  102372400  102373400      1       1  150064        2.027      0.02133
enh50213     1  102571500  102572500      1       1  150064       1.7803      0.03751
enh50218     1  103241300  103242300      2       1  150064       2.3777    0.0087116
enh50220     1  103349500  103350500      5       2  150064       3.5705   0.00017814
enh50221     1  103352000  103353000      5       1  150064       3.0235    0.0012493
enh50230     1  104045900  104046900      1       1  150064       2.1765      0.01476
enh50235     1  104626800  104627800      6       1  150064       2.4194    0.0077733
enh50236     1  104634800  104635800      3       1  150064       2.7163    0.0033004
enh50267     1  107466800  107467800      1       1  150064       2.0703      0.01921
enh50274     1  107619000  107620000      1       1  150064        1.877      0.03026
enh50292     1  107886500  107887500      1       1  150064       2.3211      0.01014
enh50312     1  108347100  108348100      8       3  150064       2.6676    0.0038199
enh50313     1  108364000  108365000      4       2  150064       2.2704     0.011593
enh50322     1  108441900  108442900      5       1  150064       2.0115     0.022135
enh50331     1  108740100  108741100      6       2  150064       2.6406    0.0041376
enh50399     1  110082300  110083300      3       1  150064       2.3695    0.0089072
enh50400     1  110088600  110089600      3       2  150064       1.7333     0.041525
enh50412     1  110178200  110179200      2       1  150064       1.8193      0.03443
enh50434     1  110545500  110546500      1       1  150064        1.927      0.02699
enh50446     1  110855300  110856300      6       3  150064       2.4458    0.0072262
enh50448     1  110888500  110889500      2       1  150064       1.9859     0.023522
enh50456     1  111019700  111020700      1       1  150064       2.4479     0.007185
enh50461     1  111107800  111108800      3       1  150064       2.2393     0.012569
enh50462     1  111291600  111292600      4       2  150064       2.0083     0.022306
enh50471     1  111686300  111687300      1       1  150064       1.7117      0.04348
enh50494     1  112135100  112136100      3       2  150064        2.308     0.010501
enh50495     1  112164100  112165100      5       3  150064       2.4759    0.0066453
enh50496     1  112170900  112171900      5       3  150064       1.8394     0.032931
enh50498     1  112181000  112182000      2       1  150064       2.0288     0.021239
enh50500     1  112202500  112203500      4       2  150064       2.3038     0.010617
enh50513     1  112399100  112400100      1       1  150064       1.9062      0.02831
enh50515     1  112431200  112432200      3       1  150064       1.9319     0.026687
enh50518     1  112453400  112454400      4       2  150064       1.9824     0.023719
enh50520     1  112490900  112491900      4       2  150064       1.7928     0.036501
enh50521     1  112506400  112507400      4       2  150064       2.1583     0.015451
enh50522     1  112548700  112549700      5       3  150064       1.6967     0.044881
enh50523     1  112606900  112607900      8       3  150064       2.2147      0.01339
enh50525     1  112634800  112635800      3       1  150064       1.7656     0.038735
enh50530     1  112850800  112851800      1       1  150064       2.0476       0.0203
enh50534     1  112936800  112937800      3       1  150064       1.8802     0.030041
enh50535     1  112940300  112941300      4       1  150064       2.2752     0.011447
enh50536     1  112942400  112943400      3       1  150064       2.0587     0.019764
enh50537     1  112944200  112945200      2       1  150064       2.2625     0.011834
enh50538     1  112947100  112948100      1       1  150064       2.4319      0.00751
enh50539     1  112966000  112967000      3       1  150064        2.429     0.007571
enh50541     1  113007000  113008000      1       1  150064       2.0222      0.02158
enh50545     1  113159500  113160500      4       2  150064       3.9287   4.2698e-05
enh50546     1  113163700  113164700      1       1  150064       3.1803    0.0007357
enh50548     1  113178900  113179900      1       1  150064       3.2955    0.0004912
enh50549     1  113214700  113215700      1       1  150064       3.3733    0.0003714
enh50550     1  113241300  113242300      2       1  150064       3.6366   0.00013811
enh50552     1  113246200  113247200      5       2  150064       2.2074     0.013643
enh50567     1  113355600  113356600      2       1  150064       1.7875     0.036926
enh50572     1  113368800  113369800      1       1  150064       1.7095      0.04368
enh50610     1  113671800  113672800      1       1  150064       2.0335        0.021
enh50611     1  113683100  113684100      1       1  150064       1.6575      0.04871
enh50613     1  113690200  113691200      4       1  150064       1.9368     0.026387
enh50618     1  113742300  113743300      1       1  150064       2.0602      0.01969
enh50625     1  113863600  113864600      4       1  150064       2.0552     0.019931
enh50681     1  114687900  114688900      6       3  150064       1.9886     0.023374
enh50682     1  114690400  114691400      7       3  150064       1.7176     0.042934
enh50685     1  114755800  114756800      4       2  150064       1.6756     0.046912
enh50694     1  115008900  115009900      1       1  150064       2.3746     0.008785
enh50696     1  115020400  115021400      2       1  150064       2.1436     0.016031
enh50697     1  115032600  115033600      6       2  150064       2.1326     0.016481
enh50703     1  115257400  115258400      2       1  150064       1.7788     0.037633
enh50704     1  115259800  115260800      1       1  150064       1.8554      0.03177
enh50705     1  115294700  115295700      2       1  150064       2.6518    0.0040031
enh50706     1  115296400  115297400      7       3  150064       3.0456    0.0011612
enh50712     1  115589200  115590200      5       3  150064       2.8519     0.002173
enh50714     1  115625600  115626600      9       4  150064        2.741    0.0030622
enh50715     1  115627600  115628600      3       2  150064         3.46   0.00027013
enh50717     1  115655000  115656000      8       4  150064       3.5527   0.00019065
enh50720     1  115762800  115763800      7       3  150064       2.7666    0.0028325
enh50724     1  115919500  115920500      4       2  150064        2.816    0.0024314
enh50741     1  116219400  116220400      3       2  150064       1.9971     0.022909
enh50796     1  117195200  117196200      1       1  150064        2.002      0.02264
enh50802     1  117320400  117321400      3       1  150064       3.3991   0.00033806
enh50805     1  117350300  117351300      1       1  150064       3.2432    0.0005909
enh50806     1  117367500  117368500      2       1  150064       3.8933   4.9437e-05
enh50835     1  117689200  117690200      6       1  150064       1.8393     0.032934
enh50836     1  117704800  117705800      1       1  150064       1.8586      0.03154
enh50838     1  117714400  117715400      4       2  150064       2.8175    0.0024202
enh50839     1  117717300  117718300      3       1  150064       2.2797     0.011312
enh50842     1  117751600  117752600      6       3  150064       1.7162     0.043064
enh50876     1  118616600  118617600      3       2  150064       1.9325     0.026649
enh50884     1  118729800  118730800      3       1  150064       2.3688    0.0089234
enh50886     1  118808600  118809600      1       1  150064       2.0009       0.0227
enh50908     1  119845800  119846800      1       1  150064       1.9403      0.02617
enh51011     1  145436600  145437600      1       1  150064       1.7244      0.04232
enh51031     1  145588000  145589000      3       1  150064       1.9471     0.025762
enh51041     1  145726700  145727700      2       1  150064       2.2974     0.010797
enh51047     1  146640000  146641000      1       1  150064       2.1682      0.01507
enh51048     1  146656300  146657300      5       2  150064       2.5468    0.0054365
enh51049     1  146711700  146712700      3       2  150064       1.7301     0.041808
enh51050     1  146716200  146717200      4       2  150064       2.1871     0.014367
enh51051     1  146718700  146719700      5       3  150064       1.7537     0.039744
enh51054     1  146802700  146803700      3       2  150064       1.6977     0.044785
enh51059     1  146977200  146978200      3       1  150064       3.0802    0.0010345
enh51060     1  146981600  146982600      2       1  150064       2.4945    0.0063075
enh51080     1  147245300  147246300      5       2  150064       1.9182      0.02754
enh51081     1  147252800  147253800      1       1  150064       2.1717      0.01494
enh51110     1  149909400  149910400      1       1  150064       1.7142      0.04325
enh51121     1  150124400  150125400      4       2  150064       4.5844    2.276e-06
enh51122     1  150133000  150134000      3       1  150064       5.6361   8.6982e-09
enh51124     1  150166500  150167500      3       1  150064       4.1871   1.4126e-05
enh51127     1  150209400  150210400      4       1  150064       3.5451   0.00019627
enh51131     1  150242000  150243000      3       1  150064       4.9797   3.1842e-07
enh51133     1  150245800  150246800      1       1  150064        5.069        2e-07
enh51135     1  150267100  150268100      2       1  150064       1.9883     0.023391
enh51136     1  150273500  150274500      4       2  150064       3.8913   4.9849e-05
enh51138     1  150334800  150335800      5       2  150064       4.6395   1.7465e-06
enh51139     1  150339400  150340400      3       2  150064       4.0739   2.3115e-05
enh51140     1  150346000  150347000      2       1  150064       4.3419   7.0643e-06
enh51141     1  150347400  150348400      2       1  150064       1.8599      0.03145
enh51143     1  150379400  150380400      6       3  150064        3.193    0.0007039
enh51144     1  150381000  150382000      1       1  150064       4.3622    6.439e-06
enh51146     1  150382800  150383800      3       1  150064       4.4268   4.7811e-06
enh51149     1  150460800  150461800      3       1  150064       4.5462   2.7315e-06
enh51151     1  150486800  150487800      2       1  150064       4.1525   1.6446e-05
enh51152     1  150510200  150511200      5       2  150064       3.3805   0.00036178
enh51159     1  150537000  150538000      4       2  150064       2.2919     0.010955
enh51164     1  150544600  150545600      7       3  150064       2.0208      0.02165
enh51165     1  150546100  150547100      5       2  150064       1.6844     0.046052
enh51168     1  150577300  150578300      1       1  150064       2.3657     0.008998
enh51177     1  150685300  150686300      5       2  150064       2.4626    0.0068966
enh51179     1  150779400  150780400      2       1  150064       1.7807     0.037479
enh51187     1  150951100  150952100      3       1  150064       2.2704     0.011591
enh51198     1  151035200  151036200      2       1  150064       2.0734     0.019068
enh51200     1  151041600  151042600      3       2  150064       3.2928   0.00049598
enh51203     1  151097400  151098400      3       2  150064       2.2981     0.010779
enh51204     1  151115900  151116900      5       3  150064       2.9243    0.0017263
enh51205     1  151128400  151129400      1       1  150064       2.5476     0.005424
enh51208     1  151168300  151169300      4       2  150064       1.8421     0.032727
enh51217     1  151344000  151345000      2       1  150064       1.6452     0.049965
enh51219     1  151373400  151374400      1       1  150064       3.3175    0.0004542
enh51220     1  151416300  151417300      2       1  150064       2.1019      0.01778
enh51221     1  151428500  151429500      3       1  150064       2.7731    0.0027763
enh51276     1  152040300  152041300      1       1  150064       2.4626     0.006896
enh51307     1  153583700  153584700      2       1  150064       2.4537    0.0070704
enh51320     1  153702900  153703900      2       1  150064       1.9206     0.027394
enh51323     1  153718000  153719000      7       3  150064       1.8706       0.0307
enh51328     1  153756200  153757200      1       1  150064       2.9848     0.001419
enh51331     1  153775800  153776800      1       1  150064       3.5823    0.0001703
enh51332     1  153836300  153837300      2       1  150064       3.3166   0.00045566
enh51333     1  153845400  153846400      6       2  150064       1.6544     0.049022
enh51334     1  153854200  153855200      2       1  150064       1.8961     0.028974
enh51336     1  153919300  153920300      2       1  150064       2.1054     0.017629
enh51338     1  153931500  153932500      5       3  150064       2.2696     0.011615
enh51339     1  153941100  153942100      2       1  150064       2.3994    0.0082099
enh51340     1  153948100  153949100      2       1  150064       2.2278     0.012946
enh51344     1  154126600  154127600      2       1  150064         2.75    0.0029799
enh51347     1  154150200  154151200      2       1  150064        1.801     0.035852
enh51354     1  154243300  154244300      1       1  150064       1.8912       0.0293
enh51355     1  154245800  154246800      1       1  150064       2.0864      0.01847
enh51364     1  154395300  154396300      4       2  150064       2.1786      0.01468
enh51366     1  154414300  154415300      1       1  150064       1.7906      0.03668
enh51372     1  154528000  154529000      2       1  150064       2.1382     0.016251
enh51399     1  154822500  154823500      4       1  150064       2.9849    0.0014183
enh51401     1  154842400  154843400      1       1  150064       3.8504    5.896e-05
enh51402     1  154843200  154844200      1       1  150064       3.8504    5.896e-05
enh51403     1  154850400  154851400      2       1  150064       3.2677   0.00054205
enh51404     1  154912800  154913800      7       3  150064       3.8524   5.8477e-05
enh51406     1  154925800  154926800      1       1  150064       2.1154       0.0172
enh51407     1  154926400  154927400      1       1  150064       2.0764      0.01893
enh51416     1  154977500  154978500      1       1  150064       2.6744     0.003743
enh51417     1  154979900  154980900      3       2  150064       2.1948      0.01409
enh51421     1  154984200  154985200      1       1  150064       2.1154       0.0172
enh51422     1  154988600  154989600      2       1  150064       1.7026     0.044321
enh51423     1  154990200  154991200      1       1  150064       4.5142    3.178e-06
enh51425     1  155016700  155017700      2       1  150064       2.4019    0.0081556
enh51427     1  155041900  155042900      1       1  150064       1.8595      0.03148
enh51433     1  155111200  155112200      2       1  150064       1.7452     0.040475
enh51436     1  155148200  155149200      3       2  150064       1.8078     0.035319
enh51443     1  155194800  155195800      2       1  150064       1.9981     0.022851
enh51448     1  155241200  155242200      2       1  150064       2.0835     0.018604
enh51449     1  155248400  155249400      1       1  150064       2.4281      0.00759
enh51451     1  155277200  155278200      2       1  150064       2.5297     0.005708
enh51454     1  155411300  155412300      1       1  150064         2.52     0.005868
enh51462     1  155605900  155606900      1       1  150064       2.7108     0.003356
enh51463     1  155617900  155618900      2       1  150064       2.5713    0.0050652
enh51466     1  155656500  155657500      1       1  150064       3.3819    0.0003599
enh51468     1  155666200  155667200      2       1  150064       2.4825    0.0065226
enh51473     1  155862800  155863800      1       1  150064       3.1041    0.0009543
enh51474     1  155879400  155880400      3       1  150064       2.0894     0.018336
enh51476     1  155900100  155901100      1       1  150064       2.1215      0.01694
enh51477     1  155910500  155911500      1       1  150064       1.8582      0.03157
enh51478     1  155914200  155915200      3       1  150064       2.2401     0.012541
enh51482     1  155941300  155942300      1       1  150064        2.449     0.007163
enh51483     1  155943700  155944700      2       1  150064       2.7033     0.003433
enh51485     1  155958500  155959500      1       1  150064       2.1154       0.0172
enh51487     1  155976300  155977300      1       1  150064       3.3362    0.0004246
enh51489     1  155995600  155996600      5       3  150064       1.6783      0.04664
enh51495     1  156039800  156040800      1       1  150064       2.1843      0.01447
enh51496     1  156042700  156043700      3       2  150064       2.2902     0.011005
enh51499     1  156059800  156060800      2       1  150064       1.8362     0.033167
enh51503     1  156082600  156083600      3       1  150064       1.8479     0.032306
enh51517     1  156146400  156147400      5       3  150064       1.6704     0.047417
enh51566     1  156709200  156710200      3       2  150064        1.714     0.043261
enh51567     1  156711400  156712400      4       2  150064       2.4346    0.0074544
enh51601     1  157209700  157210700      5       1  150064       1.9593     0.025036
enh51620     1  157722800  157723800      1       1  150064       1.7575      0.03942
enh51626     1  157961600  157962600      3       1  150064       1.7069     0.043921
enh51629     1  157970700  157971700      1       1  150064       1.7935      0.03645
enh51676     1  159095200  159096200      1       1  150064       2.0097      0.02223
enh51679     1  159156400  159157400      1       1  150064       1.8163      0.03466
enh51682     1  159189100  159190100      6       2  150064       1.8239     0.034081
enh51705     1  159999300  160000300      1       1  150064       1.9906      0.02326
enh51723     1  160162200  160163200      4       2  150064       1.6516     0.049309
enh51724     1  160163100  160164100      4       2  150064       2.5539    0.0053259
enh51725     1  160173900  160174900      1       1  150064       3.0586     0.001112
enh51727     1  160186700  160187700      1       1  150064       2.1502      0.01577
enh51728     1  160188900  160189900      2       1  150064       2.8634    0.0020956
enh51729     1  160226500  160227500      2       1  150064       2.4212    0.0077354
enh51731     1  160229300  160230300      3       2  150064       2.3705    0.0088829
enh51733     1  160277400  160278400      2       1  150064       3.3489    0.0004056
enh51734     1  160309800  160310800      1       1  150064       2.7614     0.002878
enh51735     1  160331900  160332900      2       1  150064       2.1367     0.016313
enh51737     1  160343700  160344700      2       1  150064       2.0524     0.020064
enh51743     1  160375500  160376500      3       1  150064       1.8578     0.031599
enh51744     1  160377800  160378800      5       2  150064       2.1186     0.017063
enh51770     1  160883400  160884400      4       2  150064       1.6925     0.045275
enh51804     1  161179400  161180400      1       1  150064       2.1338      0.01643
enh51805     1  161186100  161187100      3       2  150064       2.0847     0.018546
enh51810     1  161255000  161256000      3       1  150064       1.7544     0.039684
enh51858     1  162174700  162175700      3       1  150064       2.0013     0.022678
enh51859     1  162184200  162185200      6       2  150064       1.6906     0.045461
enh51888     1  162529800  162530800      2       1  150064       1.9254      0.02709
enh51901     1  163038200  163039200      4       2  150064       1.8871     0.029576
enh51903     1  163101000  163102000      5       3  150064       1.8354     0.033222
enh51904     1  163101600  163102600      3       2  150064       1.9299     0.026813
enh51905     1  163125000  163126000      3       1  150064       3.3011   0.00048148
enh51906     1  163136300  163137300      3       2  150064       2.9387     0.001648
enh51909     1  163246200  163247200      5       2  150064       2.8132    0.0024526
enh51911     1  163267200  163268200      6       3  150064       2.1558      0.01555
enh51934     1  163706200  163707200      3       2  150064       3.6062   0.00015534
enh51935     1  163716200  163717200      6       2  150064       3.3413   0.00041698
enh51936     1  163765400  163766400      1       1  150064       4.4302    4.708e-06
enh51937     1  163768500  163769500      3       2  150064       2.3483    0.0094307
enh51938     1  163805600  163806600      5       1  150064       1.7629     0.038958
enh52002     1  164741700  164742700      1       1  150064       1.7675      0.03857
enh52004     1  164751000  164752000      1       1  150064       2.0456       0.0204
enh52036     1  165598600  165599600      8       2  150064       1.8212     0.034289
enh52041     1  165706800  165707800      5       2  150064       3.5775   0.00017346
enh52042     1  165721200  165722200      4       2  150064       2.4999    0.0062122
enh52044     1  165739200  165740200      2       1  150064       2.3176     0.010235
enh52051     1  165808200  165809200      4       1  150064       1.8558     0.031742
enh52053     1  165811100  165812100      4       2  150064       2.0756     0.018967
enh52054     1  165820100  165821100      2       1  150064       1.7741      0.03802
enh52076     1  166289700  166290700      1       1  150064       1.6992      0.04464
enh52100     1  167117300  167118300      3       2  150064       1.9656     0.024672
enh52102     1  167131900  167132900      7       3  150064        1.965     0.024706
enh52106     1  167165000  167166000      2       1  150064       2.1517      0.01571
enh52107     1  167167500  167168500      1       1  150064       1.8443      0.03257
enh52109     1  167187700  167188700      1       1  150064       2.7692      0.00281
enh52126     1  167270200  167271200      1       1  150064       1.9178      0.02757
enh52200     1  168288600  168289600      2       1  150064       1.6562     0.048841
enh52201     1  168289600  168290600      4       2  150064       1.8115     0.035028
enh52204     1  168355900  168356900      2       1  150064       2.0245     0.021461
enh52205     1  168357000  168358000      2       1  150064       2.1514     0.015723
enh52209     1  168408800  168409800      2       1  150064       2.0125     0.022083
enh52258     1  169714500  169715500      1       1  150064       2.2949      0.01087
enh52297     1  170986300  170987300      4       1  150064       1.8345     0.033289
enh52314     1  171366100  171367100      8       3  150064       2.3192     0.010192
enh52331     1  171712400  171713400      3       1  150064       1.8565     0.031693
enh52334     1  171751900  171752900      3       1  150064       2.1709     0.014968
enh52340     1  171878700  171879700      2       1  150064       2.0567     0.019859
enh52345     1  171911700  171912700      3       1  150064        2.172     0.014929
enh52361     1  172312100  172313100      2       1  150064       1.8722     0.030589
enh52366     1  172352100  172353100      1       1  150064       2.5269     0.005753
enh52367     1  172359800  172360800      5       2  150064       2.0803     0.018749
enh52369     1  172367900  172368900      2       1  150064       2.4344    0.0074585
enh52378     1  172500000  172501000      3       2  150064       1.6888     0.045631
enh52412     1  173388800  173389800      5       2  150064       2.6576    0.0039345
enh52413     1  173398100  173399100      4       2  150064       2.3375    0.0097071
enh52415     1  173407900  173408900      4       2  150064       2.1843     0.014471
enh52417     1  173418100  173419100      2       1  150064       2.3566    0.0092223
enh52418     1  173422900  173423900      2       1  150064       2.2138     0.013423
enh52419     1  173428700  173429700      3       2  150064       1.9085     0.028166
enh52422     1  173459000  173460000      2       1  150064       2.6997    0.0034706
enh52423     1  173475400  173476400      2       1  150064       1.9133     0.027853
enh52426     1  173489600  173490600      1       1  150064       2.3268     0.009988
enh52432     1  173656800  173657800      3       2  150064       2.7811    0.0027091
enh52436     1  173821700  173822700      2       1  150064       3.2107   0.00066201
enh52437     1  173831000  173832000      6       3  150064       2.0412     0.020613
enh52438     1  173838600  173839600      2       1  150064       3.0471    0.0011552
enh52439     1  173857200  173858200      2       1  150064       3.6058   0.00015557
enh52441     1  173869000  173870000      5       2  150064       2.9249    0.0017226
enh52443     1  173903300  173904300      3       1  150064        3.271   0.00053584
enh52444     1  173970100  173971100      2       1  150064       3.2422   0.00059298
enh52445     1  173987400  173988400      4       2  150064       3.5258    0.0002111
enh52446     1  173988300  173989300      1       1  150064       3.5227    0.0002136
enh52449     1  174049500  174050500      2       1  150064       3.0535    0.0011311
enh52451     1  174129500  174130500      2       1  150064       3.0947   0.00098495
enh52453     1  174175000  174176000      3       2  150064       2.9516    0.0015809
enh52455     1  174341700  174342700      4       1  150064       2.2224     0.013129
enh52456     1  174352600  174353600      6       3  150064       3.0046    0.0013298
enh52458     1  174538200  174539200      4       1  150064       2.2801     0.011301
enh52459     1  174621400  174622400      6       3  150064        1.775      0.03795
enh52461     1  174661900  174662900      5       2  150064       3.1094   0.00093743
enh52466     1  174735400  174736400      3       1  150064       1.7226     0.042477
enh52467     1  174739400  174740400      3       2  150064       1.9817     0.023754
enh52469     1  174767800  174768800      1       1  150064       3.2494    0.0005783
enh52475     1  174841400  174842400      2       1  150064       2.1363     0.016328
enh52479     1  174869400  174870400      7       3  150064       2.4334    0.0074786
enh52490     1  174959300  174960300      1       1  150064       2.1394       0.0162
enh52499     1  175121300  175122300      3       2  150064       2.6526    0.0039937
enh52506     1  175301200  175302200      6       2  150064       2.0781     0.018849
enh52507     1  175307100  175308100      4       2  150064       2.3173     0.010244
enh52515     1  175670700  175671700      6       2  150064       1.8776     0.030219
enh52518     1  175800400  175801400      3       2  150064       1.6878     0.045722
enh52522     1  175817000  175818000      5       2  150064       1.8357     0.033201
enh52528     1  176027800  176028800      6       3  150064       2.2438     0.012422
enh52530     1  176071900  176072900      5       3  150064       2.5125    0.0059932
enh52533     1  176156800  176157800      3       2  150064       2.1309     0.016549
enh52535     1  176194000  176195000      1       1  150064       2.1402      0.01617
enh52546     1  176630600  176631600      3       2  150064       1.7258     0.042189
enh52547     1  176663800  176664800      1       1  150064       2.3283     0.009949
enh52552     1  176872700  176873700      4       2  150064       2.4694    0.0067663
enh52557     1  176965100  176966100      1       1  150064       2.6149     0.004463
enh52567     1  177251400  177252400      3       1  150064       4.0481   2.5815e-05
enh52568     1  177319600  177320600      3       2  150064       1.8365     0.033142
enh52570     1  177382900  177383900      3       1  150064       2.3388    0.0096722
enh52571     1  177569300  177570300      3       1  150064       1.8717     0.030625
enh52573     1  177624600  177625600      3       1  150064       1.8693     0.030793
enh52575     1  177710200  177711200      4       2  150064       1.9318     0.026693
enh52579     1  177765800  177766800      6       3  150064       5.1265   1.4756e-07
enh52580     1  177767200  177768200      2       1  150064       2.1679     0.015085
enh52581     1  177769200  177770200      5       2  150064       2.7588    0.0029004
enh52608     1  178141900  178142900      4       2  150064       2.1307     0.016557
enh52612     1  178219300  178220300      2       1  150064       1.7081     0.043808
enh52630     1  178357500  178358500      1       1  150064       1.8337      0.03335
enh52632     1  178395500  178396500      2       1  150064       1.8075     0.035345
enh52655     1  178942100  178943100      1       1  150064       2.9835     0.001425
enh52670     1  179068600  179069600      3       2  150064       1.8253     0.033979
enh52672     1  179098600  179099600      2       1  150064       1.8322     0.033458
enh52673     1  179110900  179111900      1       1  150064       1.9879      0.02341
enh52685     1  179844500  179845500      1       1  150064       1.9217      0.02732
enh52699     1  180213600  180214600      5       2  150064        1.675     0.046965
enh52700     1  180216200  180217200      9       3  150064       1.6764     0.046831
enh52728     1  180645800  180646800      1       1  150064       2.7861     0.002667
enh52730     1  180663800  180664800      4       2  150064       3.6836   0.00011496
enh52733     1  180811000  180812000      2       1  150064       1.9967     0.022931
enh52736     1  180867800  180868800      3       1  150064       2.8672    0.0020704
enh52768     1  181175000  181176000      3       2  150064       2.0098     0.022226
enh52774     1  181489800  181490800      3       2  150064       2.0965     0.018018
enh52776     1  181501000  181502000      4       2  150064       2.0786     0.018829
enh52777     1  181514100  181515100      4       1  150064       2.4088    0.0080024
enh52795     1  182062500  182063500      2       1  150064       1.6529     0.049171
enh52811     1  182318000  182319000      3       2  150064       2.3673    0.0089584
enh52829     1  182638900  182639900      2       1  150064       2.2515     0.012176
enh52830     1  182640800  182641800      6       1  150064       2.8032    0.0025298
enh52836     1  182708700  182709700      2       1  150064       2.0266      0.02135
enh52838     1  182750800  182751800      1       1  150064       3.4569    0.0002732
enh52846     1  182926800  182927800      5       2  150064       2.4399    0.0073463
enh52850     1  182998000  182999000      5       2  150064       1.8251     0.033992
enh52864     1  183078000  183079000      3       1  150064       1.7544     0.039682
enh52872     1  183199300  183200300      1       1  150064       1.8077      0.03533
enh52881     1  183282000  183283000      2       1  150064       2.0402     0.020667
enh52882     1  183285000  183286000      1       1  150064       2.3343     0.009789
enh52884     1  183292600  183293600      1       1  150064       2.7287     0.003179
enh52886     1  183302800  183303800      6       2  150064       2.3987    0.0082276
enh52888     1  183322500  183323500      1       1  150064       2.3222      0.01011
enh52891     1  183372500  183373500      2       1  150064       1.8943      0.02909
enh52892     1  183375200  183376200      3       1  150064       2.1039     0.017694
enh52893     1  183380400  183381400      5       2  150064       2.8634    0.0020959
enh52898     1  183443500  183444500      2       1  150064       3.0031    0.0013362
enh52939     1  184022000  184023000      1       1  150064       1.9914      0.02322
enh52944     1  184037800  184038800      2       1  150064       1.7625      0.03899
enh52946     1  184125700  184126700      2       1  150064        1.891     0.029312
enh52949     1  184187200  184188200      1       1  150064       3.4707    0.0002596
enh52953     1  184291400  184292400      1       1  150064       2.3044       0.0106
enh52972     1  184430300  184431300      3       2  150064       1.7562     0.039529
enh52974     1  184441900  184442900      3       1  150064       2.6597    0.0039103
enh52975     1  184449400  184450400      6       3  150064       2.0442     0.020468
enh52978     1  184459000  184460000      3       2  150064       2.5246    0.0057912
enh52979     1  184463700  184464700      4       2  150064       2.6179    0.0044233
enh52985     1  184524600  184525600      3       2  150064       2.2174     0.013297
enh52986     1  184543500  184544500      5       2  150064       2.3178      0.01023
enh52994     1  184633700  184634700      3       2  150064       2.1721     0.014923
enh53002     1  184869400  184870400      2       1  150064       1.9275     0.026959
enh53005     1  184908400  184909400      1       1  150064        2.336     0.009745
enh53016     1  185040000  185041000      4       2  150064        2.055      0.01994
enh53093     1  187439300  187440300      7       4  150064       3.1405   0.00084317
enh53095     1  187446100  187447100      3       1  150064       2.0559     0.019896
enh53112     1  188333900  188334900      4       2  150064       2.9185    0.0017584
enh53113     1  188335400  188336400      1       1  150064       3.3709    0.0003746
enh53114     1  188343700  188344700      3       2  150064       2.6036     0.004612
enh53119     1  188910900  188911900      1       1  150064       2.1024      0.01776
enh53125     1  189374500  189375500      5       2  150064       2.4628    0.0068929
enh53128     1  189733400  189734400      1       1  150064        2.252      0.01216
enh53134     1  189969900  189970900      6       3  150064       2.8329    0.0023067
enh53135     1  190020400  190021400      4       2  150064       2.6393    0.0041537
enh53136     1  190085600  190086600      2       1  150064       2.7373    0.0030975
enh53137     1  190087300  190088300      2       1  150064       2.4059    0.0080665
enh53142     1  190904800  190905800      2       1  150064       3.9846   3.3794e-05
enh53143     1  191123800  191124800      6       2  150064       2.7152    0.0033113
enh53144     1  191142900  191143900      4       2  150064       3.2908   0.00049956
enh53149     1  191559400  191560400      1       1  150064       1.9532       0.0254
enh53158     1  192120400  192121400      5       2  150064       1.8506     0.032111
enh53167     1  192518800  192519800      2       1  150064       2.1947     0.014093
enh53172     1  192645500  192646500      1       1  150064       1.9943      0.02306
enh53173     1  192659900  192660900      2       1  150064       2.1773     0.014729
enh53176     1  192795400  192796400      3       1  150064       2.7685    0.0028161
enh53180     1  192856500  192857500      4       2  150064       2.2139     0.013417
enh53190     1  193032800  193033800      1       1  150064       2.7888     0.002645
enh53192     1  193072200  193073200      1       1  150064       3.0838     0.001022
enh53193     1  193074800  193075800      5       2  150064       2.2378     0.012616
enh53195     1  193083300  193084300      4       2  150064       2.7887    0.0026463
enh53196     1  193093400  193094400      1       1  150064       3.2099     0.000664
enh53197     1  193154000  193155000      2       1  150064       2.6921    0.0035497
enh53199     1  193185700  193186700      4       2  150064       2.0235     0.021512
enh53201     1  193244300  193245300      3       2  150064       2.3981    0.0082395
enh53202     1  193251900  193252900      2       1  150064       2.6138    0.0044768
enh53208     1  193558200  193559200      3       1  150064       1.6962     0.044926
enh53223     1  194504100  194505100      2       1  150064       1.9781     0.023957
enh53228     1  195129600  195130600      4       1  150064       1.9973     0.022894
enh53264     1  196313600  196314600      3       2  150064       2.1098     0.017439
enh53277     1  196543000  196544000      1       1  150064       1.7051      0.04409
enh53281     1  196579000  196580000      1       1  150064       2.3659     0.008992
enh53282     1  196580400  196581400      1       1  150064       1.6525      0.04922
enh53284     1  196873500  196874500      1       1  150064       1.9323      0.02666
enh53291     1  197165800  197166800      2       1  150064       3.1732   0.00075396
enh53295     1  197408600  197409600      1       1  150064       2.1571       0.0155
enh53303     1  197588000  197589000      1       1  150064       2.3821     0.008608
enh53308     1  197652700  197653700      1       1  150064       2.5949     0.004731
enh53310     1  197702200  197703200      3       1  150064       2.1119     0.017347
enh53312     1  197768200  197769200      4       2  150064       1.8445     0.032552
enh53313     1  197780500  197781500      6       2  150064       2.6368    0.0041852
enh53314     1  197813500  197814500      1       1  150064       1.7384      0.04107
enh53341     1  198574700  198575700      4       2  150064        1.812     0.034995
enh53344     1  198650500  198651500      4       2  150064       2.1116     0.017359
enh53346     1  198669500  198670500      3       2  150064       2.0084       0.0223
enh53351     1  198757800  198758800      1       1  150064       1.7767      0.03781
enh53352     1  198788400  198789400      3       1  150064       2.8457    0.0022157
enh53365     1  199272700  199273700      5       2  150064       3.3683   0.00037811
enh53369     1  199372400  199373400      4       2  150064       2.8735      0.00203
enh53370     1  199460000  199461000      7       3  150064       1.8337     0.033349
enh53371     1  199481000  199482000      5       2  150064       2.4832    0.0065104
enh53372     1  199552100  199553100      2       1  150064       2.0332     0.021018
enh53383     1  199834300  199835300      2       1  150064         1.88     0.030053
enh53394     1  200143000  200144000      3       1  150064       2.4283    0.0075858
enh53398     1  200259100  200260100      3       1  150064       2.1526     0.015675
enh53401     1  200298600  200299600      1       1  150064       2.9973     0.001362
enh53402     1  200305800  200306800      3       1  150064       2.5561     0.005292
enh53405     1  200322000  200323000      4       1  150064       2.8377    0.0022719
enh53406     1  200329000  200330000      6       1  150064       3.0309     0.001219
enh53407     1  200333200  200334200      1       1  150064       2.9197     0.001752
enh53408     1  200336900  200337900      1       1  150064       2.8341     0.002298
enh53412     1  200346600  200347600      2       1  150064       2.0842      0.01857
enh53415     1  200360800  200361800      2       1  150064       2.5699     0.005087
enh53416     1  200364500  200365500      3       2  150064       1.7583     0.039352
enh53417     1  200369000  200370000      3       2  150064       2.8092    0.0024833
enh53422     1  200452500  200453500      4       1  150064       2.1779     0.014706
enh53438     1  200728600  200729600      2       1  150064       1.9234     0.027218
enh53442     1  200771300  200772300      1       1  150064       2.3823     0.008602
enh53443     1  200774200  200775200      2       1  150064       2.2644     0.011775
enh53451     1  200865000  200866000      1       1  150064       2.5461     0.005446
enh53453     1  200885200  200886200      3       1  150064       2.7938    0.0026043
enh53454     1  200928300  200929300      7       4  150064       3.0968   0.00097813
enh53456     1  200982700  200983700      3       2  150064       3.1954   0.00069808
enh53458     1  200989300  200990300      4       2  150064       3.7517   8.7833e-05
enh53463     1  201087800  201088800      3       2  150064       1.8457     0.032465
enh53483     1  201435300  201436300      4       2  150064       2.2423     0.012472
enh53485     1  201451200  201452200      7       2  150064       2.0246     0.021452
enh53525     1  201810900  201811900      4       2  150064       2.6064    0.0045749
enh53526     1  201818500  201819500      1       1  150064       1.6978      0.04477
enh53532     1  201864900  201865900      1       1  150064       1.6949      0.04505
enh53533     1  201873500  201874500      2       1  150064       2.1693     0.015029
enh53534     1  201880600  201881600      1       1  150064       2.2476       0.0123
enh53546     1  202053600  202054600      1       1  150064       1.9841      0.02362
enh53597     1  202587400  202588400      1       1  150064       1.7735      0.03807
enh53619     1  202927800  202928800      2       1  150064       1.6632     0.048132
enh53624     1  203017500  203018500      1       1  150064       1.8383      0.03301
enh53630     1  203109500  203110500      4       2  150064       1.6788     0.046592
enh53709     1  204006100  204007100      3       1  150064       2.6733    0.0037558
enh53711     1  204036400  204037400      1       1  150064       2.0731      0.01908
enh53713     1  204041000  204042000      3       2  150064       3.7423   9.1186e-05
enh53715     1  204051500  204052500      1       1  150064       2.9675     0.001501
enh53719     1  204057400  204058400      2       1  150064        3.731    9.535e-05
enh53722     1  204064100  204065100      2       1  150064       3.4118   0.00032269
enh53723     1  204065800  204066800      2       1  150064       1.6759     0.046877
enh53725     1  204071000  204072000      3       2  150064       3.3447    0.0004119
enh53728     1  204076300  204077300      1       1  150064         2.48      0.00657
enh53762     1  204415100  204416100      2       1  150064       1.9149     0.027755
enh53763     1  204419000  204420000      1       1  150064       2.2698      0.01161
enh53765     1  204421900  204422900      4       1  150064       1.9812     0.023783
enh53766     1  204424800  204425800      4       1  150064        1.987      0.02346
enh53767     1  204435700  204436700      3       1  150064       1.7244     0.042321
enh53769     1  204450200  204451200      6       2  150064       3.5434   0.00019752
enh53770     1  204452600  204453600      2       1  150064       1.8526      0.03197
enh53771     1  204461000  204462000      1       1  150064       3.1617    0.0007842
enh53774     1  204493600  204494600      4       2  150064       2.2973     0.010801
enh53778     1  204543000  204544000      2       1  150064       1.7213     0.042596
enh53779     1  204547000  204548000      1       1  150064       3.4754     0.000255
enh53781     1  204553800  204554800      2       1  150064       2.2901     0.011007
enh53782     1  204557700  204558700      3       2  150064       1.9323     0.026663
enh53785     1  204593000  204594000      1       1  150064       3.3053    0.0004743
enh53786     1  204599400  204600400      5       2  150064       2.3775    0.0087148
enh53812     1  204910200  204911200      5       2  150064       1.7406     0.040878
enh53814     1  204927400  204928400      3       2  150064       2.6409    0.0041344
enh53816     1  204972100  204973100      3       1  150064       2.4865    0.0064501
enh53817     1  204981300  204982300      2       1  150064       1.9512     0.025517
enh53822     1  205030700  205031700      3       1  150064       3.9982   3.1909e-05
enh53823     1  205089100  205090100      5       1  150064       2.1342     0.016412
enh53824     1  205106900  205107900      3       1  150064        3.887   5.0745e-05
enh53825     1  205110600  205111600      4       2  150064       3.4959   0.00023627
enh53827     1  205144400  205145400      1       1  150064       4.3031    8.423e-06
enh53828     1  205152400  205153400      4       1  150064       4.0881   2.1748e-05
enh53829     1  205156000  205157000      1       1  150064       3.9746    3.525e-05
enh53830     1  205157800  205158800      4       2  150064       3.8204   6.6629e-05
enh53831     1  205159500  205160500      2       1  150064       3.2263   0.00062699
enh53832     1  205161200  205162200      4       2  150064       3.4903   0.00024123
enh53833     1  205162800  205163800      2       1  150064        3.957   3.7951e-05
enh53834     1  205164400  205165400      5       2  150064       4.3654   6.3436e-06
enh53836     1  205171300  205172300      2       1  150064       3.2906   0.00049996
enh53837     1  205178600  205179600      4       2  150064       4.4417   4.4622e-06
enh53839     1  205198800  205199800      5       2  150064       2.9599    0.0015387
enh53840     1  205216200  205217200      4       1  150064       2.1364     0.016323
enh53841     1  205227400  205228400      2       1  150064       2.1628      0.01528
enh53846     1  205261200  205262200      5       2  150064         1.71     0.043629
enh53850     1  205269400  205270400      2       1  150064        1.791     0.036648
enh53854     1  205285500  205286500      3       1  150064        1.854     0.031872
enh53860     1  205321100  205322100      3       1  150064       2.1718     0.014934
enh53863     1  205325900  205326900      1       1  150064       2.3607      0.00912
enh53877     1  205461100  205462100      8       3  150064       2.1382      0.01625
enh53879     1  205469600  205470600      5       2  150064       1.7148     0.043191
enh53885     1  205491700  205492700      2       1  150064       1.8262     0.033908
enh53891     1  205571100  205572100      3       1  150064       2.1901     0.014259
enh53901     1  205641200  205642200      2       1  150064       1.8798     0.030065
enh53905     1  205662400  205663400      3       2  150064       2.1211     0.016956
enh53910     1  205761100  205762100      3       1  150064       2.5277    0.0057412
enh53911     1  205780100  205781100      1       1  150064       2.4157     0.007853
enh53927     1  206628200  206629200      1       1  150064       1.9709      0.02437
enh53930     1  206645500  206646500      6       3  150064       1.8622     0.031289
enh53931     1  206652700  206653700      2       1  150064       1.9277     0.026945
enh53963     1  207219800  207220800      2       1  150064        3.258   0.00056106
enh53964     1  207224900  207225900      3       1  150064       3.1904    0.0007105
enh53988     1  207923700  207924700      2       1  150064       3.7753   7.9905e-05
enh53989     1  207927900  207928900      1       1  150064       3.3754    0.0003685
enh53991     1  207997100  207998100      2       1  150064       3.4704    0.0002598
enh53992     1  208026200  208027200      6       3  150064       2.7576     0.002911
enh54005     1  208293500  208294500      6       2  150064       2.0621     0.019599
enh54006     1  208300800  208301800     10       2  150064       3.0871    0.0010106
enh54007     1  208306900  208307900      2       1  150064       2.7083    0.0033817
enh54009     1  208322900  208323900      3       1  150064       2.1308     0.016553
enh54021     1  208386700  208387700      2       1  150064       2.0546     0.019961
enh54022     1  208392800  208393800      2       1  150064       2.4943    0.0063098
enh54024     1  208405900  208406900      4       2  150064       2.4225    0.0077063
enh54025     1  208409000  208410000      5       2  150064        2.023     0.021538
enh54039     1  208628900  208629900      2       1  150064       1.8463     0.032421
enh54055     1  209285900  209286900      1       1  150064       2.0078      0.02233
enh54056     1  209304300  209305300      3       1  150064       2.1585     0.015443
enh54077     1  209571600  209572600      1       1  150064       2.1746      0.01483
enh54078     1  209577100  209578100      3       1  150064       2.2172     0.013305
enh54095     1  209803100  209804100      2       1  150064       1.7491     0.040137
enh54111     1  210247500  210248500      2       1  150064       1.9724     0.024282
enh54144     1  211337400  211338400      3       2  150064       2.2372     0.012638
enh54147     1  211420300  211421300      3       1  150064        2.435    0.0074457
enh54161     1  211574300  211575300      3       2  150064       1.8709     0.030681
enh54202     1  212483800  212484800      1       1  150064       2.2238      0.01308
enh54284     1  213843200  213844200     12       3  150064       2.0116      0.02213
enh54291     1  214049600  214050600      4       2  150064       1.7873     0.036945
enh54293     1  214175000  214176000      4       2  150064       3.2911   0.00049905
enh54294     1  214189600  214190600      1       1  150064         3.48    0.0002507
enh54298     1  214280500  214281500      3       2  150064       2.0863     0.018477
enh54308     1  214422000  214423000      2       1  150064        1.672     0.047259
enh54309     1  214432400  214433400      1       1  150064       3.8431    6.075e-05
enh54315     1  214470300  214471300      2       1  150064       1.6482     0.049656
enh54322     1  214510600  214511600      4       2  150064       2.3236     0.010075
enh54324     1  214522600  214523600      1       1  150064       2.5352     0.005619
enh54345     1  214633500  214634500      7       1  150064       1.7358     0.041304
enh54348     1  214644500  214645500     12       2  150064       1.7096     0.043667
enh54353     1  214659500  214660500      6       3  150064       1.9881     0.023398
enh54358     1  214671200  214672200      4       1  150064       1.8782     0.030174
enh54361     1  214678500  214679500      9       3  150064       2.4045     0.008098
enh54364     1  214689700  214690700      2       1  150064       1.6599     0.048465
enh54365     1  214693700  214694700      2       1  150064       1.9989     0.022807
enh54383     1  215401300  215402300      3       1  150064        2.536    0.0056057
enh54498     1  218632800  218633800      2       1  150064       2.0383     0.020761
enh54540     1  220217500  220218500      2       1  150064       2.0112     0.022151
enh54542     1  220268500  220269500      3       2  150064       1.6464     0.049836
enh54543     1  220386800  220387800      3       1  150064       1.9506     0.025552
enh54549     1  220447100  220448100      2       1  150064       1.6588     0.048577
enh54573     1  220924200  220925200      2       1  150064        2.042     0.020575
enh54590     1  221538800  221539800      1       1  150064       1.6849        0.046
enh54601     1  221886000  221887000      1       1  150064       1.7438       0.0406
enh54607     1  221912600  221913600      3       1  150064       1.8928     0.029189
enh54608     1  221917200  221918200      4       2  150064        3.037    0.0011949
enh54630     1  222628000  222629000      3       1  150064       2.8637    0.0020939
enh54634     1  222816000  222817000      1       1  150064       2.1669      0.01512
enh54635     1  222818300  222819300      1       1  150064       2.1321       0.0165
enh54675     1  223840300  223841300      6       2  150064       2.2187     0.013252
enh54676     1  223888900  223889900      4       1  150064        1.785     0.037132
enh54677     1  223892400  223893400      3       2  150064       3.1024   0.00095976
enh54679     1  223901700  223902700      5       2  150064       2.9462    0.0016083
enh54680     1  223904700  223905700      2       1  150064       3.8069   7.0355e-05
enh54681     1  223907100  223908100      5       2  150064       2.3613    0.0091061
enh54682     1  223913100  223914100      1       1  150064       2.8498     0.002187
enh54683     1  223913900  223914900      1       1  150064       2.9057     0.001832
enh54684     1  223915100  223916100      3       1  150064       2.7735    0.0027725
enh54686     1  223921000  223922000      1       1  150064       2.7258     0.003207
enh54689     1  223952600  223953600      3       1  150064       2.5186    0.0058919
enh54690     1  223959300  223960300      4       2  150064       3.7196   9.9754e-05
enh54691     1  223993500  223994500      4       2  150064       2.1967     0.014022
enh54692     1  224007600  224008600      2       1  150064       3.2512   0.00057456
enh54693     1  224010400  224011400      5       2  150064       3.6324   0.00014041
enh54695     1  224014500  224015500      1       1  150064       3.5115    0.0002228
enh54697     1  224023500  224024500      1       1  150064       3.4465     0.000284
enh54698     1  224025400  224026400      2       1  150064       2.0076     0.022345
enh54699     1  224028000  224029000      2       1  150064       1.8336     0.033354
enh54700     1  224028800  224029800      2       1  150064       3.7203   9.9492e-05
enh54727     1  224546900  224547900      4       2  150064        2.912    0.0017959
enh54729     1  224617500  224618500      2       1  150064       1.9301       0.0268
enh54731     1  224626400  224627400      2       1  150064       2.3043     0.010602
enh54733     1  224644400  224645400      3       2  150064       2.0156     0.021919
enh54737     1  224684600  224685600      1       1  150064       2.0878      0.01841
enh54738     1  224686700  224687700      6       3  150064       2.2552     0.012062
enh54745     1  224794800  224795800      3       2  150064       1.7776     0.037732
enh54747     1  224891200  224892200      3       1  150064         1.98      0.02385
enh54808     1  225835100  225836100      2       1  150064       1.9975     0.022886
enh54813     1  225934800  225935800      4       2  150064       1.8791     0.030115
enh54825     1  226003000  226004000      2       1  150064       1.9121     0.027931
enh54827     1  226011700  226012700      7       3  150064       2.6815    0.0036648
enh54828     1  226014600  226015600      7       3  150064       2.4848    0.0064807
enh54830     1  226037500  226038500      4       2  150064       1.7418     0.040769
enh54833     1  226067200  226068200      3       1  150064       2.2423      0.01247
enh54835     1  226077400  226078400      3       2  150064       2.2789     0.011337
enh54847     1  226184800  226185800      2       1  150064       1.8909     0.029316
enh54848     1  226187600  226188600      3       2  150064       1.8656     0.031051
enh54852     1  226254200  226255200      2       1  150064       2.7206    0.0032585
enh54861     1  226311200  226312200      1       1  150064       2.6169     0.004437
enh54862     1  226312400  226313400      3       2  150064       2.0554     0.019921
enh54866     1  226320200  226321200      5       3  150064       1.6661     0.047846
enh54867     1  226322800  226323800      2       1  150064       2.2549     0.012069
enh54870     1  226388600  226389600      3       2  150064        1.987     0.023459
enh54874     1  226403100  226404100      2       1  150064       2.1089     0.017478
enh54875     1  226407800  226408800      3       1  150064       2.4499    0.0071443
enh54877     1  226460000  226461000      1       1  150064       2.2138      0.01342
enh54882     1  226596000  226597000      5       2  150064       1.6976     0.044794
enh54887     1  226679300  226680300      5       2  150064       2.2464      0.01234
enh54902     1  226857600  226858600      2       1  150064       1.8933     0.029158
enh54909     1  226896000  226897000      3       2  150064       2.3533    0.0093048
enh54912     1  226915000  226916000      2       1  150064       2.3349    0.0097731
enh54917     1  227014800  227015800      5       2  150064       2.1254     0.016775
enh54940     1  227372600  227373600      5       3  150064        1.991     0.023238
enh54941     1  227373800  227374800      4       2  150064       2.0847     0.018546
enh54944     1  227446600  227447600      7       3  150064       1.7786     0.037656
enh54955     1  227517800  227518800      4       2  150064       2.9753    0.0014634
enh54957     1  227544200  227545200      6       2  150064       2.4737    0.0066859
enh55020     1  229035900  229036900      3       1  150064       1.9746     0.024159
enh55029     1  229104200  229105200      5       2  150064       2.0285     0.021257
enh55037     1  229162500  229163500      4       2  150064       1.8643     0.031138
enh55038     1  229163900  229164900      1       1  150064       1.8152      0.03475
enh55106     1  230236800  230237800      8       2  150064       3.6151   0.00015013
enh55107     1  230239300  230240300      1       1  150064       3.7917     7.48e-05
enh55108     1  230242200  230243200      8       3  150064       3.6345   0.00013928
enh55109     1  230248000  230249000      2       1  150064       3.1926    0.0007051
enh55110     1  230251200  230252200      3       1  150064       4.2486   1.0756e-05
enh55111     1  230254600  230255600      3       2  150064       2.5137    0.0059731
enh55112     1  230255800  230256800      4       2  150064       3.7928    7.449e-05
enh55114     1  230263200  230264200     10       3  150064       3.2148   0.00065264
enh55115     1  230265800  230266800      2       1  150064       1.8541     0.031859
enh55116     1  230271800  230272800      7       3  150064       2.8519    0.0021733
enh55117     1  230275800  230276800      5       3  150064       2.1215     0.016938
enh55118     1  230276800  230277800      7       4  150064       2.5369    0.0055917
enh55127     1  230310500  230311500      7       2  150064       1.9523     0.025453
enh55131     1  230328600  230329600      4       2  150064       1.6655     0.047909
enh55137     1  230405900  230406900      2       1  150064       2.0144     0.021985
enh55141     1  230463200  230464200      3       2  150064       1.7145     0.043219
enh55145     1  230513400  230514400      2       1  150064       1.8794     0.030094
enh55190     1  231654400  231655400      1       1  150064       1.7739      0.03804
enh55229     1  232502700  232503700      2       1  150064       1.9408     0.026144
enh55232     1  232573700  232574700      3       1  150064       2.5378    0.0055771
enh55233     1  232589900  232590900      3       1  150064       2.8087    0.0024873
enh55235     1  232595300  232596300      8       2  150064       2.9944    0.0013749
enh55236     1  232608500  232609500      2       1  150064       1.9085     0.028161
enh55237     1  232613100  232614100      1       1  150064       1.8193      0.03443
enh55293     1  233425400  233426400      1       1  150064       3.2319    0.0006149
enh55294     1  233426200  233427200      3       1  150064       1.6804     0.046444
enh55309     1  233646200  233647200      5       2  150064       2.9272    0.0017099
enh55333     1  234361600  234362600      1       1  150064       1.8965      0.02895
enh55341     1  234611000  234612000     14       3  150064       2.1915     0.014208
enh55344     1  234626500  234627500      9       5  150064       2.6977    0.0034906
enh55345     1  234630600  234631600      5       2  150064       1.9164     0.027658
enh55346     1  234634700  234635700      4       2  150064       2.3377    0.0097027
enh55347     1  234638200  234639200      7       2  150064       2.5803    0.0049353
enh55348     1  234640500  234641500      2       1  150064       2.2576     0.011985
enh55350     1  234648000  234649000      5       2  150064       1.6483     0.049641
enh55351     1  234650900  234651900      2       1  150064       1.9779     0.023968
enh55371     1  234895700  234896700      3       2  150064       1.7982     0.036074
enh55430     1  235804600  235805600      2       1  150064       2.2448      0.01239
enh55431     1  235806100  235807100      6       2  150064       2.1067     0.017573
enh55457     1  236450800  236451800      3       2  150064       2.1894     0.014284
enh55464     1  236665700  236666700      1       1  150064       1.7372      0.04118
enh55471     1  237162500  237163500      4       2  150064       1.7585     0.039335
enh55504     1  237575300  237576300      6       2  150064       2.2569     0.012007
enh55515     1  237996100  237997100      2       1  150064       1.9274     0.026963
enh55521     1  238139500  238140500      3       2  150064       2.2004     0.013888
enh55537     1  238809000  238810000      1       1  150064       2.2058       0.0137
enh55541     1  239224700  239225700      1       1  150064       1.7285      0.04195
enh55543     1  239270100  239271100      3       2  150064       4.3497   6.8147e-06
enh55546     1  239288900  239289900      6       3  150064       2.3209     0.010146
enh55550     1  239405700  239406700      1       1  150064       1.9456      0.02585
enh55552     1  239447300  239448300      3       2  150064       2.4323    0.0075009
enh55553     1  239450400  239451400      2       1  150064       1.7559     0.039552
enh55554     1  239624600  239625600      1       1  150064       2.2682      0.01166
enh55560     1  239796500  239797500      2       1  150064       2.4692    0.0067716
enh55578     1  240193400  240194400      5       3  150064       2.0996     0.017881
enh55586     1  240348600  240349600      3       2  150064       2.1576     0.015479
enh55587     1  240454600  240455600      6       1  150064       1.8307     0.033576
enh55598     1  240852100  240853100      4       2  150064       1.7496     0.040093
enh55603     1  240932000  240933000      3       2  150064        2.437    0.0074041
enh55605     1  241133000  241134000      9       1  150064       1.7847     0.037152
enh55609     1  241197200  241198200      3       1  150064       2.1666     0.015133
enh55617     1  241237400  241238400      1       1  150064       2.4299     0.007552
enh55624     1  241365400  241366400      5       3  150064       1.7921     0.036558
enh55625     1  241371200  241372200      6       3  150064        2.167     0.015119
enh55627     1  241389400  241390400      3       2  150064       2.0665     0.019393
enh55635     1  241790800  241791800      6       2  150064       2.5618    0.0052061
enh55653     1  242344000  242345000      5       2  150064       1.6819     0.046297
enh55671     1  242756600  242757600      4       2  150064       1.7397     0.040952
enh55677     1  243277200  243278200      2       1  150064       2.1798     0.014634
enh55680     1  243338000  243339000      1       1  150064       3.2075    0.0006695
enh55681     1  243368400  243369400      1       1  150064       3.2555    0.0005659
enh55682     1  243378500  243379500      5       2  150064       3.8406   6.1369e-05
enh55685     1  243413800  243414800      4       2  150064       4.2609   1.0181e-05
enh55686     1  243420000  243421000      1       1  150064       4.8412    6.453e-07
enh55687     1  243432400  243433400      1       1  150064       4.8999    4.794e-07
enh55691     1  243469700  243470700      3       2  150064       3.2768   0.00052498
enh55692     1  243471000  243472000      3       2  150064       4.7544   9.9511e-07
enh55698     1  243557900  243558900      2       1  150064       1.9029     0.028525
enh55701     1  243578900  243579900      1       1  150064       3.9443    4.001e-05
enh55703     1  243603100  243604100      3       1  150064       2.1631     0.015268
enh55705     1  243638500  243639500      2       1  150064       3.6339   0.00013961
enh55706     1  243653300  243654300      2       1  150064       3.8519   5.8594e-05
enh55708     1  243669200  243670200      1       1  150064       4.7535    9.995e-07
enh55711     1  243722800  243723800      2       1  150064       4.2275   1.1816e-05
enh55714     1  243881100  243882100      2       1  150064       4.5163   3.1464e-06
enh55717     1  243894900  243895900      1       1  150064       3.8931    4.948e-05
enh55719     1  243909800  243910800      1       1  150064       4.8363    6.613e-07
enh55720     1  243930000  243931000      3       2  150064       3.2508   0.00057541
enh55722     1  243982100  243983100      1       1  150064       3.4162    0.0003175
enh55724     1  244010400  244011400      1       1  150064        4.007    3.075e-05
enh55725     1  244011000  244012000      2       1  150064       3.4812   0.00024957
enh55727     1  244055400  244056400      4       1  150064       3.9246   4.3429e-05
enh55728     1  244087800  244088800      1       1  150064       4.2458    1.089e-05
enh55730     1  244093800  244094800      2       1  150064       2.5559     0.005296
enh55751     1  244377300  244378300      6       2  150064       2.5072    0.0060851
enh55767     1  244602700  244603700      4       2  150064       2.1017     0.017792
enh55768     1  244608800  244609800      2       1  150064       2.3236     0.010074
enh55771     1  244623600  244624600      3       2  150064       1.7861     0.037045
enh55779     1  244845400  244846400      3       2  150064       1.7599     0.039213
enh55821     1  245543400  245544400      1       1  150064       2.1058      0.01761
enh55823     1  245565000  245566000      4       2  150064       1.7391     0.041009
enh55848     1  246149700  246150700      3       2  150064       2.1807     0.014603
enh55856     1  246382400  246383400     10       3  150064        2.497     0.006262
enh55857     1  246425900  246426900      6       1  150064       2.6163     0.004445
enh55858     1  246430800  246431800      6       2  150064       2.0525      0.02006
enh55872     1  246771600  246772600      3       1  150064       2.1364     0.016321
enh55873     1  246781300  246782300      3       2  150064       1.9409     0.026136
enh55879     1  246931200  246932200      7       2  150064       1.6483     0.049641
enh62637     2     232800     233800      1       1  150064       1.8119        0.035
enh62664     2     826500     827500      5       2  150064       2.0316     0.021097
enh62666     2     883400     884400      5       2  150064       2.5169    0.0059198
enh62669     2     899400     900400      7       3  150064       1.9381     0.026303
enh62670     2     920200     921200      5       2  150064       1.9286      0.02689
enh62672     2     941500     942500      3       2  150064       1.6449     0.049991
enh62676     2     974600     975600     10       2  150064       2.2742     0.011477
enh62677     2     979800     980800      4       1  150064       2.5559    0.0052961
enh62678     2     985400     986400      3       2  150064       1.8301     0.033615
enh62679     2    1028500    1029500      8       3  150064       3.0532    0.0011323
enh62705     2    1732600    1733600      7       2  150064       2.2354     0.012696
enh62706     2    1734800    1735800      7       3  150064       1.6572     0.048737
enh62708     2    1770600    1771600      3       1  150064        2.064     0.019511
enh62733     2    2426200    2427200      1       1  150064       2.3575     0.009198
enh62738     2    2685100    2686100      3       2  150064       1.9542     0.025338
enh62743     2    2775900    2776900      7       3  150064       2.4257    0.0076399
enh62749     2    3099200    3100200      1       1  150064       2.2107      0.01353
enh62755     2    3260800    3261800      2       1  150064       1.9542     0.025339
enh62759     2    3307200    3308200      4       1  150064       2.7783    0.0027318
enh62812     2    5323100    5324100      4       2  150064       2.1074     0.017542
enh62816     2    5389600    5390600      5       1  150064       3.3902   0.00034918
enh62817     2    5431800    5432800      3       1  150064       3.2092   0.00066563
enh62818     2    5483600    5484600      2       1  150064       3.4903   0.00024125
enh62840     2    5864600    5865600      7       2  150064       2.1668     0.015124
enh62841     2    5867100    5868100      6       2  150064       1.8706     0.030702
enh62872     2    6569800    6570800      3       2  150064       1.7078     0.043838
enh62891     2    7055200    7056200      1       1  150064       3.6514    0.0001304
enh62892     2    7060000    7061000      5       2  150064       2.1164     0.017155
enh62893     2    7071000    7072000      5       2  150064       1.9998     0.022762
enh62901     2    7200400    7201400      3       2  150064       1.6484     0.049634
enh62917     2    7571500    7572500      1       1  150064       1.9847      0.02359
enh62919     2    7613000    7614000      7       2  150064       3.5002   0.00023242
enh62922     2    7796600    7797600      1       1  150064        2.009      0.02227
enh62924     2    7843600    7844600      3       2  150064       1.8155     0.034725
enh62935     2    8112500    8113500      4       2  150064       2.1318     0.016512
enh62958     2    8645300    8646300      2       1  150064       1.7203     0.042686
enh62967     2    8778200    8779200      3       2  150064       2.3115     0.010403
enh62969     2    8826000    8827000      2       1  150064       1.7307     0.041755
enh62995     2    9314800    9315800      4       1  150064       2.0648     0.019473
enh62997     2    9331200    9332200      1       1  150064       1.9545      0.02532
enh63001     2    9372800    9373800      1       1  150064       1.8161      0.03468
enh63002     2    9374300    9375300      2       1  150064       2.6857    0.0036193
enh63004     2    9391400    9392400      7       2  150064        3.044    0.0011674
enh63007     2    9400800    9401800      3       2  150064       2.3721    0.0088434
enh63009     2    9408500    9409500      4       2  150064       2.3659    0.0089922
enh63031     2    9747900    9748900      3       1  150064       1.6503     0.049439
enh63032     2    9750900    9751900      1       1  150064       1.7362      0.04126
enh63036     2    9788900    9789900      1       1  150064       1.8615      0.03134
enh63037     2    9790100    9791100      1       1  150064       2.4696     0.006764
enh63064     2   10130600   10131600      4       1  150064       1.6644     0.048016
enh63092     2   10544200   10545200      5       2  150064       1.7802      0.03752
enh63111     2   10954200   10955200      4       2  150064       2.5586    0.0052546
enh63149     2   11602700   11603700      4       1  150064       1.7731     0.038105
enh63177     2   11889400   11890400      3       2  150064       1.7823     0.037353
enh63179     2   11916400   11917400      2       1  150064       1.7045      0.04414
enh63180     2   11918600   11919600      2       1  150064        1.751      0.03997
enh63184     2   12036000   12037000      2       1  150064       2.0779     0.018861
enh63185     2   12036600   12037600      5       2  150064       2.1289      0.01663
enh63198     2   12247300   12248300      3       1  150064       1.7176     0.042939
enh63199     2   12249400   12250400      5       2  150064       1.6559     0.048875
enh63217     2   12695400   12696400      2       1  150064       1.8598     0.031459
enh63219     2   12764800   12765800      2       1  150064       2.7038    0.0034275
enh63220     2   12776500   12777500      1       1  150064       3.2707    0.0005364
enh63268     2   15309900   15310900      6       2  150064       2.6182    0.0044192
enh63275     2   15494400   15495400      1       1  150064       1.7738      0.03805
enh63276     2   15498200   15499200      3       1  150064       1.7823     0.037349
enh63282     2   15699300   15700300      2       1  150064       1.8953     0.029027
enh63291     2   15949200   15950200      6       2  150064       1.7619     0.039041
enh63292     2   15951200   15952200      4       2  150064       1.9688     0.024489
enh63298     2   16078300   16079300      3       1  150064       2.3687    0.0089256
enh63303     2   16105400   16106400      2       1  150064       1.6605      0.04841
enh63336     2   16499400   16500400      3       2  150064       1.8499     0.032161
enh63338     2   16512400   16513400      1       1  150064       1.6884      0.04567
enh63343     2   16799000   16800000      4       2  150064       1.6767     0.046797
enh63357     2   17063600   17064600      7       2  150064       2.4621    0.0069069
enh63389     2   17910400   17911400      1       1  150064       2.3962     0.008282
enh63393     2   17932200   17933200      2       1  150064       1.9987     0.022823
enh63394     2   17936900   17937900      1       1  150064       2.1711      0.01496
enh63395     2   17938000   17939000      1       1  150064       2.0909      0.01827
enh63396     2   17996500   17997500      3       2  150064       3.3749   0.00036922
enh63397     2   18003200   18004200      3       2  150064        2.641    0.0041333
enh63398     2   18008500   18009500      5       1  150064       3.6754   0.00011876
enh63400     2   18073900   18074900      6       3  150064       3.1105   0.00093398
enh63401     2   18095000   18096000      3       1  150064        2.384    0.0085622
enh63402     2   18097100   18098100      4       2  150064       2.4685    0.0067849
enh63438     2   19661000   19662000      3       1  150064       2.7207    0.0032568
enh63460     2   20365700   20366700      1       1  150064       1.7425      0.04071
enh63461     2   20369300   20370300      6       3  150064       1.8979     0.028855
enh63495     2   20765600   20766600      4       2  150064       2.8054    0.0025126
enh63497     2   20778700   20779700      5       2  150064       2.5188    0.0058882
enh63501     2   20814000   20815000      8       3  150064       1.8901     0.029373
enh63502     2   20817000   20818000     11       3  150064       1.7874     0.036934
enh63505     2   20841600   20842600      4       2  150064       2.0273     0.021318
enh63522     2   21511200   21512200      3       1  150064        2.194     0.014116
enh63546     2   22301200   22302200      1       1  150064       2.3885     0.008459
enh63548     2   22366600   22367600      2       1  150064       2.6104    0.0045212
enh63549     2   22372400   22373400      1       1  150064       2.6856      0.00362
enh63550     2   22416800   22417800      3       1  150064       1.6598     0.048475
enh63552     2   22468100   22469100      1       1  150064        3.173    0.0007544
enh63555     2   22583400   22584400      4       2  150064       2.2736     0.011494
enh63556     2   22599900   22600900      2       1  150064        2.362    0.0090878
enh63557     2   22605200   22606200      2       1  150064        3.157   0.00079707
enh63558     2   22685000   22686000      1       1  150064       4.7121    1.226e-06
enh63559     2   22708100   22709100      3       1  150064       4.1142   1.9424e-05
enh63560     2   22709900   22710900      2       1  150064       3.9451    3.989e-05
enh63561     2   22744300   22745300      3       2  150064        2.949    0.0015938
enh63569     2   23169100   23170100      1       1  150064        2.068      0.01932
enh63586     2   23703600   23704600      4       2  150064       1.8388     0.032972
enh63590     2   23726200   23727200      5       2  150064       4.2256   1.1917e-05
enh63591     2   23743100   23744100      4       2  150064       2.9808    0.0014373
enh63607     2   23921400   23922400      5       2  150064       1.6845      0.04604
enh63609     2   23973600   23974600      4       2  150064       2.6443    0.0040932
enh63612     2   23980100   23981100      1       1  150064       2.0403      0.02066
enh63614     2   24034400   24035400      1       1  150064       2.1033      0.01772
enh63617     2   24139300   24140300      3       2  150064       2.2082     0.013614
enh63619     2   24151200   24152200      2       1  150064       1.9116     0.027966
enh63620     2   24161500   24162500      1       1  150064       2.2362      0.01267
enh63622     2   24167100   24168100      5       2  150064       2.4735    0.0066904
enh63677     2   25321000   25322000      2       1  150064       1.9089     0.028136
enh63678     2   25328000   25329000      2       1  150064       3.7146   0.00010178
enh63679     2   25351500   25352500      6       3  150064        4.357    6.593e-06
enh63682     2   25437800   25438800      2       1  150064       3.3209   0.00044866
enh63683     2   25452300   25453300      5       2  150064       4.0983   2.0809e-05
enh63687     2   25486100   25487100      2       1  150064       3.4024   0.00033401
enh63688     2   25487500   25488500      5       3  150064       2.1024     0.017758
enh63690     2   25498400   25499400      3       2  150064       2.4501    0.0071413
enh63691     2   25501100   25502100      2       1  150064       1.7057      0.04403
enh63693     2   25508300   25509300      2       1  150064       1.9292     0.026854
enh63694     2   25512200   25513200      4       2  150064       2.7444    0.0030312
enh63698     2   25535500   25536500      3       1  150064       2.2809     0.011276
enh63699     2   25545500   25546500      2       1  150064       1.7595     0.039251
enh63702     2   25598800   25599800      3       2  150064       3.8737   5.3599e-05
enh63727     2   26075300   26076300      4       2  150064       2.3044     0.010601
enh63737     2   26220200   26221200      7       3  150064       2.8477    0.0022021
enh63750     2   26320800   26321800      2       1  150064       2.9095      0.00181
enh63753     2   26398000   26399000      6       2  150064       2.1345     0.016402
enh63754     2   26402500   26403500      3       1  150064        1.709     0.043728
enh63771     2   26700100   26701100      5       2  150064       2.4833    0.0065086
enh63785     2   26929100   26930100      1       1  150064       2.1156      0.01719
enh63787     2   26972000   26973000      2       1  150064       2.8406    0.0022515
enh63791     2   26987900   26988900      2       1  150064       2.6494    0.0040322
enh63792     2   26989700   26990700      4       2  150064       3.0451     0.001163
enh63793     2   26991700   26992700      2       1  150064       3.1258   0.00088647
enh63795     2   26994600   26995600      3       1  150064        3.144   0.00083325
enh63800     2   27164900   27165900      1       1  150064       2.8733     0.002031
enh63801     2   27170000   27171000      2       1  150064       3.3282   0.00043702
enh63802     2   27197400   27198400      1       1  150064       3.3102    0.0004662
enh63804     2   27254400   27255400      1       1  150064       3.0193     0.001267
enh63806     2   27271800   27272800      2       1  150064       3.4335   0.00029787
enh63807     2   27292200   27293200      3       1  150064       3.2354   0.00060736
enh63808     2   27295600   27296600      1       1  150064       2.9142     0.001783
enh63809     2   27300800   27301800      2       1  150064       3.1008   0.00096492
enh63810     2   27301700   27302700      3       1  150064       2.4245    0.0076658
enh63814     2   27431700   27432700      4       2  150064       2.1396     0.016193
enh63817     2   27441200   27442200      7       2  150064       2.4696    0.0067624
enh63818     2   27472700   27473700      1       1  150064       2.5646     0.005165
enh63819     2   27473200   27474200      2       1  150064       2.3245      0.01005
enh63822     2   27514300   27515300      1       1  150064       2.6433     0.004105
enh63825     2   27543600   27544600      2       1  150064       1.9898     0.023304
enh63834     2   27632800   27633800      2       1  150064       2.0799     0.018769
enh63840     2   27712800   27713800      2       1  150064        2.505    0.0061232
enh63842     2   27807500   27808500      3       2  150064       2.7382    0.0030892
enh63844     2   27850300   27851300      2       1  150064       1.8163      0.03466
enh63845     2   27877800   27878800      1       1  150064       3.9509    3.893e-05
enh63854     2   27974400   27975400      2       1  150064       4.2084   1.2859e-05
enh63856     2   27988800   27989800      3       2  150064       4.4211   4.9099e-06
enh63858     2   28021800   28022800      2       1  150064       4.0494   2.5671e-05
enh63859     2   28114100   28115100      1       1  150064       1.9473      0.02575
enh63860     2   28139100   28140100      1       1  150064       2.2514      0.01218
enh63862     2   28249600   28250600      1       1  150064       3.5055    0.0002279
enh63865     2   28303400   28304400      5       3  150064       2.3963    0.0082801
enh63877     2   28600800   28601800      1       1  150064       2.1429      0.01606
enh63878     2   28619300   28620300      3       1  150064       2.3435    0.0095507
enh63879     2   28622800   28623800      2       1  150064       2.6156     0.004454
enh63880     2   28636400   28637400      2       1  150064       1.9748     0.024147
enh63906     2   29275800   29276800      6       2  150064       2.6776    0.0037075
enh63922     2   29643100   29644100      4       2  150064       3.8794   5.2357e-05
enh63949     2   30447800   30448800      3       2  150064       2.0993     0.017896
enh64027     2   32236600   32237600      3       2  150064       2.2825     0.011229
enh64079     2   33905700   33906700      1       1  150064       1.9595      0.02503
enh64092     2   34671900   34672900      2       1  150064       1.8334     0.033368
enh64096     2   34956000   34957000      5       2  150064       1.8855     0.029682
enh64097     2   34959400   34960400      5       2  150064       1.9049     0.028397
enh64105     2   35186700   35187700      3       1  150064       1.7483      0.04021
enh64107     2   35453700   35454700      6       2  150064       1.8146     0.034793
enh64108     2   35518200   35519200      1       1  150064       2.3412     0.009612
enh64109     2   35563600   35564600      2       1  150064       3.1877   0.00071707
enh64116     2   35955200   35956200      7       3  150064       1.6464     0.049841
enh64121     2   36082400   36083400     12       3  150064       3.2532   0.00057055
enh64135     2   36600800   36601800      2       1  150064       1.8621     0.031293
enh64146     2   36632100   36633100      5       3  150064       1.7881     0.036876
enh64148     2   36636400   36637400      1       1  150064       1.8342      0.03331
enh64152     2   36649600   36650600      3       2  150064       2.3732    0.0088164
enh64153     2   36651000   36652000      1       1  150064       2.1612      0.01534
enh64164     2   36713300   36714300      1       1  150064       1.9852      0.02356
enh64165     2   36719300   36720300      1       1  150064       2.1306      0.01656
enh64172     2   36791200   36792200      3       2  150064       2.2329     0.012778
enh64176     2   36822600   36823600      7       2  150064       2.0295     0.021202
enh64183     2   36928200   36929200     10       3  150064       2.0389     0.020732
enh64192     2   37011600   37012600      2       1  150064       2.5539    0.0053255
enh64194     2   37024200   37025200      7       2  150064        2.172     0.014927
enh64195     2   37048400   37049400     10       2  150064       2.9124    0.0017931
enh64196     2   37051100   37052100      4       1  150064       2.5964    0.0047107
enh64201     2   37082400   37083400      3       1  150064       1.8988     0.028799
enh64208     2   37183500   37184500      2       1  150064       3.4503   0.00027996
enh64210     2   37188800   37189800      3       1  150064        3.363   0.00038546
enh64211     2   37190700   37191700      2       1  150064       2.4392    0.0073608
enh64213     2   37237800   37238800      4       2  150064       1.8745     0.030427
enh64218     2   37386000   37387000      8       3  150064       1.9639      0.02477
enh64219     2   37407000   37408000      9       2  150064       2.2675     0.011681
enh64220     2   37408700   37409700     16       3  150064       2.5772    0.0049797
enh64224     2   37431300   37432300      4       2  150064       3.1914   0.00070803
enh64230     2   37498400   37499400      6       3  150064       4.0798   2.2538e-05
enh64231     2   37528900   37529900      5       2  150064       3.1276   0.00088123
enh64232     2   37538900   37539900      4       2  150064       4.2399   1.1183e-05
enh64233     2   37542200   37543200      4       2  150064       3.3774   0.00036586
enh64234     2   37543500   37544500      5       2  150064       3.3598   0.00038997
enh64235     2   37544400   37545400      4       2  150064       3.9477   3.9447e-05
enh64237     2   37548500   37549500      3       1  150064       3.5822   0.00017033
enh64238     2   37570200   37571200      5       2  150064       3.6298    0.0001418
enh64239     2   37576000   37577000      6       2  150064       3.8151   6.8053e-05
enh64241     2   37733700   37734700      4       1  150064       1.8585     0.031551
enh64247     2   37882800   37883800      1       1  150064       2.3419     0.009592
enh64264     2   38189000   38190000      5       2  150064       2.5663    0.0051391
enh64265     2   38195300   38196300      1       1  150064       2.2734       0.0115
enh64267     2   38203200   38204200      1       1  150064       2.2501      0.01222
enh64284     2   38528700   38529700      6       2  150064       1.7642     0.038848
enh64288     2   38601600   38602600      2       1  150064       1.8326     0.033433
enh64296     2   38665700   38666700      3       2  150064       2.0174     0.021826
enh64298     2   38670300   38671300      2       1  150064       2.1099     0.017433
enh64317     2   38964500   38965500      2       1  150064       2.4299    0.0075516
enh64335     2   39320400   39321400      3       1  150064       1.6751     0.046955
enh64345     2   39381600   39382600      3       2  150064       1.8599     0.031449
enh64347     2   39430000   39431000      1       1  150064       2.4234     0.007687
enh64348     2   39446700   39447700      4       1  150064       1.7894     0.036772
enh64349     2   39454500   39455500      4       2  150064            2      0.02275
enh64351     2   39468300   39469300      2       1  150064       2.1655     0.015175
enh64352     2   39508100   39509100      5       2  150064       1.7056     0.044042
enh64357     2   39590300   39591300      2       1  150064       1.7264     0.042134
enh64366     2   39609700   39610700      3       1  150064       1.9472     0.025758
enh64367     2   39614800   39615800      4       1  150064       1.7551     0.039622
enh64390     2   39713700   39714700      3       1  150064       1.7757     0.037893
enh64414     2   39970300   39971300      6       3  150064       2.0941     0.018126
enh64415     2   39998600   39999600      4       1  150064       2.6811     0.003669
enh64417     2   40000600   40001600      2       1  150064       1.9537     0.025369
enh64418     2   40003500   40004500      1       1  150064       2.1843      0.01447
enh64419     2   40006400   40007400      2       1  150064       2.0011      0.02269
enh64430     2   40370500   40371500      2       1  150064       1.9983     0.022844
enh64441     2   40598700   40599700      6       2  150064       1.9226     0.027263
enh64444     2   40661800   40662800      5       2  150064       2.1392     0.016211
enh64445     2   40715100   40716100      4       2  150064       1.9466     0.025791
enh64446     2   40738800   40739800      4       1  150064       3.0293    0.0012257
enh64447     2   40771200   40772200      4       2  150064       2.8729    0.0020338
enh64449     2   40912000   40913000      1       1  150064        2.622     0.004371
enh64451     2   40978400   40979400      2       1  150064       2.8432    0.0022332
enh64458     2   41565000   41566000      1       1  150064       2.1568      0.01551
enh64459     2   41602700   41603700      4       2  150064       2.3408    0.0096211
enh64466     2   42006500   42007500      2       1  150064       1.8318     0.033492
enh64467     2   42086400   42087400      2       1  150064       2.0372     0.020817
enh64521     2   42685100   42686100      1       1  150064       2.0805      0.01874
enh64546     2   42965100   42966100      1       1  150064       2.2801       0.0113
enh64547     2   42966200   42967200      2       1  150064        2.294     0.010894
enh64549     2   43000500   43001500      1       1  150064       1.8987       0.0288
enh64550     2   43021300   43022300      3       2  150064       1.6521     0.049252
enh64552     2   43133400   43134400      3       2  150064        2.377    0.0087282
enh64577     2   43379400   43380400      4       2  150064       1.9039      0.02846
enh64578     2   43385300   43386300      3       1  150064       1.8329     0.033408
enh64637     2   44330100   44331100      5       3  150064       2.1278     0.016678
enh64646     2   44409900   44410900      4       1  150064       1.8436     0.032623
enh64647     2   44411000   44412000      3       1  150064       1.7758     0.037883
enh64648     2   44415300   44416300      2       1  150064       1.6504     0.049435
enh64693     2   44902400   44903400      4       1  150064        1.788     0.036888
enh64710     2   45202200   45203200      8       4  150064       1.8977      0.02887
enh64738     2   45781400   45782400      4       1  150064       1.9771     0.024014
enh64754     2   46063500   46064500      6       2  150064       2.3969    0.0082667
enh64783     2   46845100   46846100      1       1  150064       1.9138      0.02782
enh64810     2   47212800   47213800      1       1  150064       1.7302       0.0418
enh64829     2   47425800   47426800      4       2  150064       2.5149    0.0059534
enh64835     2   47492100   47493100      7       4  150064       1.7038     0.044211
enh64868     2   47881600   47882600      5       3  150064       1.8078     0.035315
enh64875     2   47979000   47980000      3       2  150064       1.6925     0.045279
enh64876     2   47982400   47983400      1       1  150064       1.8897       0.0294
enh64877     2   47994600   47995600      3       2  150064        2.471    0.0067377
enh64885     2   48097100   48098100      3       1  150064        2.669    0.0038038
enh64889     2   48120700   48121700      3       1  150064       2.5496    0.0053923
enh64890     2   48122200   48123200      4       2  150064        2.343    0.0095659
enh64893     2   48129300   48130300      1       1  150064       2.9361     0.001662
enh64895     2   48242300   48243300      4       2  150064        1.997     0.022912
enh64903     2   48398200   48399200      1       1  150064        2.484     0.006496
enh64907     2   48425900   48426900      7       4  150064       1.8813     0.029963
enh64910     2   48475800   48476800      1       1  150064       2.1128      0.01731
enh64913     2   48510900   48511900      5       3  150064       2.9794    0.0014442
enh64914     2   48540200   48541200      7       3  150064       3.0479    0.0011524
enh64915     2   48543600   48544600      1       1  150064       2.8941     0.001901
enh64916     2   48545400   48546400      2       1  150064        2.511    0.0060198
enh64917     2   48547500   48548500      4       2  150064       2.1309     0.016547
enh64918     2   48549700   48550700      2       1  150064       1.8534     0.031915
enh64919     2   48550700   48551700      3       1  150064       3.1945   0.00070043
enh64920     2   48551700   48552700      1       1  150064       2.8635     0.002095
enh64921     2   48552800   48553800      5       2  150064       2.6788    0.0036946
enh64922     2   48555800   48556800      3       2  150064       2.9422    0.0016293
enh64923     2   48557400   48558400      5       2  150064       3.0344    0.0012052
enh64924     2   48558200   48559200      8       4  150064       1.7196     0.042757
enh64926     2   48570900   48571900      7       4  150064       1.8165     0.034646
enh64927     2   48572800   48573800      4       2  150064       2.3954    0.0083022
enh64928     2   48583700   48584700      5       2  150064       2.1058      0.01761
enh64929     2   48589100   48590100      2       1  150064        2.646    0.0040726
enh64930     2   48593200   48594200      4       2  150064       2.8644    0.0020888
enh64932     2   48598800   48599800      5       3  150064       1.8615     0.031339
enh64935     2   48642200   48643200      4       2  150064         1.76     0.039204
enh64936     2   48647200   48648200      4       2  150064       2.5545    0.0053166
enh64938     2   48671400   48672400      5       2  150064       1.9132     0.027859
enh64942     2   48729000   48730000      2       1  150064       3.5185   0.00021701
enh64943     2   48736000   48737000      2       1  150064       2.8269      0.00235
enh64948     2   48787500   48788500      5       2  150064       1.8514     0.032056
enh64949     2   48812400   48813400      5       2  150064       1.7777     0.037725
enh64954     2   48942400   48943400      5       3  150064       2.6064     0.004575
enh64956     2   48946300   48947300      1       1  150064       2.2862      0.01112
enh64975     2   49665000   49666000     10       3  150064       1.7048     0.044117
enh64979     2   50141200   50142200      1       1  150064       1.7203      0.04269
enh64991     2   50245500   50246500      3       1  150064       2.5078    0.0060741
enh64992     2   50263400   50264400      2       1  150064       1.9028     0.028537
enh64999     2   50388800   50389800      6       3  150064       1.6816     0.046326
enh65000     2   50420600   50421600      4       2  150064       2.4677    0.0067995
enh65002     2   50424100   50425100      5       2  150064       1.9771     0.024016
enh65003     2   50451500   50452500      2       1  150064       2.6253    0.0043283
enh65007     2   50562400   50563400      4       2  150064       2.8764    0.0020115
enh65008     2   50571100   50572100      2       1  150064       3.8708   5.4235e-05
enh65010     2   50625000   50626000      4       2  150064       2.5274    0.0057451
enh65014     2   50718900   50719900      1       1  150064       3.0002     0.001349
enh65015     2   50741600   50742600      7       2  150064       2.2842      0.01118
enh65026     2   50991900   50992900      4       2  150064       1.8114     0.035039
enh65028     2   51002600   51003600      2       1  150064       3.0285    0.0012287
enh65041     2   51239200   51240200      2       1  150064       1.6865     0.045852
enh65072     2   52281400   52282400      1       1  150064       1.7053      0.04407
enh65079     2   52485400   52486400      3       2  150064       1.7291     0.041898
enh65081     2   52503500   52504500      6       2  150064       1.6644     0.048013
enh65087     2   52564600   52565600      4       2  150064       1.8178     0.034545
enh65121     2   53501800   53502800      2       1  150064       1.9385     0.026284
enh65132     2   53856400   53857400      4       1  150064       2.1476     0.015871
enh65133     2   53868000   53869000      2       1  150064       3.1025   0.00095941
enh65134     2   53868700   53869700      1       1  150064       3.4242    0.0003083
enh65136     2   53954900   53955900      8       3  150064        3.245   0.00058733
enh65137     2   53996200   53997200      3       2  150064       2.1957     0.014056
enh65139     2   54011000   54012000      1       1  150064        3.377    0.0003664
enh65140     2   54053700   54054700      3       2  150064       2.6099    0.0045285
enh65142     2   54184000   54185000      1       1  150064       2.7414     0.003059
enh65143     2   54185400   54186400      4       2  150064       1.7495     0.040102
enh65144     2   54187700   54188700      3       2  150064       1.7952      0.03631
enh65149     2   54330700   54331700      4       2  150064       2.5832    0.0048945
enh65159     2   54724800   54725800      6       4  150064       3.2476   0.00058198
enh65164     2   54750100   54751100      2       1  150064       1.8078     0.035319
enh65169     2   54789600   54790600      1       1  150064       1.9019      0.02859
enh65173     2   54804800   54805800      7       1  150064        1.679     0.046574
enh65174     2   54808500   54809500      3       1  150064       1.6691     0.047552
enh65177     2   54816200   54817200      2       1  150064       1.7745     0.037992
enh65178     2   54823400   54824400      6       2  150064       2.0396     0.020693
enh65179     2   54828900   54829900      5       2  150064       2.5436    0.0054855
enh65180     2   54831400   54832400      1       1  150064       1.8599      0.03145
enh65182     2   54837400   54838400      2       1  150064       1.8893     0.029423
enh65183     2   54840500   54841500      5       2  150064       2.0938     0.018138
enh65184     2   54861200   54862200      6       3  150064       2.3214     0.010132
enh65185     2   54892400   54893400      6       3  150064       1.6664     0.047815
enh65189     2   55172500   55173500      5       2  150064       3.4998    0.0002328
enh65190     2   55183900   55184900      6       4  150064       2.7024    0.0034423
enh65196     2   55242000   55243000      1       1  150064         2.37     0.008894
enh65201     2   55264200   55265200      3       2  150064       1.7492     0.040128
enh65204     2   55283100   55284100      1       1  150064       2.6145     0.004468
enh65212     2   55380900   55381900      3       2  150064       2.0241     0.021481
enh65231     2   55643400   55644400      5       2  150064       1.7164     0.043048
enh65248     2   56221300   56222300      3       2  150064       2.6818    0.0036609
enh65256     2   56498000   56499000      2       1  150064       1.7577       0.0394
enh65263     2   56611100   56612100      1       1  150064        3.107    0.0009449
enh65271     2   57196000   57197000      2       1  150064        1.652     0.049267
enh65274     2   57425800   57426800      1       1  150064       2.6477     0.004052
enh65280     2   57922800   57923800      4       2  150064       2.6884      0.00359
enh65284     2   57938300   57939300      3       1  150064       2.0727     0.019102
enh65286     2   57948000   57949000      2       1  150064       3.8989   4.8315e-05
enh65291     2   58129800   58130800      3       2  150064        6.607   1.9609e-11
enh65292     2   58194700   58195700      1       1  150064       3.0928    0.0009914
enh65296     2   58272100   58273100      3       1  150064       3.1905   0.00071004
enh65297     2   58275300   58276300      2       1  150064       3.6076   0.00015451
enh65303     2   58457600   58458600      3       2  150064       2.2396     0.012557
enh65306     2   58462300   58463300      2       1  150064       3.3604   0.00038908
enh65308     2   58469400   58470400      3       1  150064        1.992     0.023185
enh65309     2   58546300   58547300      1       1  150064       1.8606       0.0314
enh65311     2   58614100   58615100      6       3  150064       2.7852    0.0026749
enh65312     2   58653800   58654800      1       1  150064       2.5038     0.006144
enh65313     2   58656500   58657500      5       3  150064       3.0291    0.0012265
enh65314     2   58659100   58660100      3       2  150064       2.2453     0.012376
enh65315     2   58662400   58663400      2       1  150064       2.1894     0.014285
enh65316     2   58671200   58672200      1       1  150064       3.5251    0.0002117
enh65317     2   58675700   58676700      3       2  150064       2.6471    0.0040592
enh65321     2   58734800   58735800      1       1  150064        1.764      0.03887
enh65322     2   58740400   58741400      3       2  150064       2.2089     0.013591
enh65324     2   58749000   58750000      1       1  150064       2.3964     0.008279
enh65341     2   58991500   58992500      3       1  150064       2.5256    0.0057749
enh65344     2   59058300   59059300      6       2  150064        1.694     0.045134
enh65345     2   59072000   59073000      4       2  150064       2.1206     0.016979
enh65355     2   59155000   59156000      1       1  150064       2.1906      0.01424
enh65377     2   59654200   59655200      2       1  150064        1.982     0.023742
enh65378     2   59690500   59691500      2       1  150064       1.7251     0.042254
enh65398     2   60321600   60322600      3       1  150064       1.6804     0.046441
enh65399     2   60352700   60353700      3       2  150064       1.9754     0.024113
enh65401     2   60512600   60513600      4       1  150064       2.2367     0.012652
enh65406     2   60602400   60603400      3       2  150064       2.2795     0.011318
enh65408     2   60621800   60622800      5       2  150064       1.8523     0.031991
enh65409     2   60635700   60636700      6       3  150064       1.8253     0.033975
enh65410     2   60637200   60638200      1       1  150064       1.6527       0.0492
enh65421     2   60707700   60708700      5       2  150064       1.9617     0.024897
enh65426     2   60733600   60734600      1       1  150064       2.9957     0.001369
enh65427     2   60736700   60737700      5       2  150064       3.3072    0.0004711
enh65428     2   60740500   60741500      2       1  150064        2.985     0.001418
enh65429     2   60743000   60744000      2       1  150064       2.0799     0.018768
enh65439     2   60787800   60788800      1       1  150064       1.7762      0.03785
enh65440     2   60804600   60805600      2       1  150064       2.7049    0.0034165
enh65443     2   60875700   60876700      1       1  150064       3.2718    0.0005343
enh65444     2   60901700   60902700      3       1  150064        2.569    0.0050995
enh65451     2   61191800   61192800      2       1  150064        2.347    0.0094639
enh65456     2   61406400   61407400      6       4  150064       1.8196     0.034408
enh65458     2   61469400   61470400      4       2  150064       1.7636     0.038901
enh65460     2   61582100   61583100      3       1  150064       2.6137    0.0044785
enh65462     2   61625800   61626800      1       1  150064       3.2751    0.0005281
enh65464     2   61655000   61656000      4       2  150064       2.1706     0.014982
enh65477     2   61812200   61813200      1       1  150064       1.7928       0.0365
enh65499     2   62311300   62312300      1       1  150064       1.6879      0.04572
enh65515     2   62431700   62432700      2       1  150064       1.8729     0.030541
enh65519     2   62444000   62445000      1       1  150064       2.2089      0.01359
enh65521     2   62489700   62490700      3       2  150064       3.1808   0.00073428
enh65522     2   62493400   62494400      2       1  150064       2.5248    0.0057878
enh65524     2   62532000   62533000      4       2  150064       1.7705      0.03832
enh65526     2   62536300   62537300      1       1  150064       2.1125      0.01732
enh65535     2   62597400   62598400      4       2  150064       1.7125     0.043403
enh65541     2   62692700   62693700      2       1  150064       2.5123    0.0059976
enh65542     2   62702200   62703200      2       1  150064       2.1779     0.014706
enh65543     2   62709900   62710900      5       3  150064       4.3677   6.2781e-06
enh65544     2   62724400   62725400      7       4  150064        2.518    0.0059011
enh65545     2   62731800   62732800      2       1  150064       1.7793     0.037599
enh65546     2   62733600   62734600      4       2  150064        2.598    0.0046888
enh65549     2   62768200   62769200      2       1  150064       1.7775     0.037739
enh65553     2   62889300   62890300      4       2  150064       2.9659     0.001509
enh65562     2   62969100   62970100      1       1  150064       2.8907     0.001922
enh65563     2   62971000   62972000      1       1  150064       2.5492     0.005399
enh65564     2   63052900   63053900      2       1  150064       1.7936     0.036435
enh65617     2   64012000   64013000      3       2  150064       1.7271     0.042075
enh65638     2   64291500   64292500      4       2  150064       1.7811     0.037451
enh65640     2   64298800   64299800      7       3  150064       2.8003    0.0025525
enh65661     2   64423800   64424800      4       2  150064       1.7415     0.040802
enh65697     2   64679200   64680200      1       1  150064       1.6838      0.04611
enh65706     2   64833700   64834700      1       1  150064       2.7279     0.003187
enh65770     2   65634300   65635300      2       1  150064       1.8394      0.03293
enh65778     2   65785300   65786300      8       1  150064        1.674     0.047065
enh65817     2   66768500   66769500      3       1  150064       2.7564    0.0029225
enh65818     2   66770500   66771500      3       2  150064       2.8564    0.0021427
enh65839     2   67190000   67191000      1       1  150064       1.6593      0.04853
enh65845     2   67564500   67565500      2       1  150064       2.0051     0.022476
enh65846     2   67616200   67617200      4       2  150064       2.2801     0.011301
enh65847     2   67618000   67619000      1       1  150064       2.5445     0.005471
enh65848     2   67621200   67622200      2       1  150064       2.2525     0.012146
enh65858     2   68036400   68037400      6       3  150064       1.7839     0.037222
enh65871     2   68386300   68387300      3       2  150064       3.0763     0.001048
enh65872     2   68417600   68418600      2       1  150064       1.6748     0.046984
enh65875     2   68446200   68447200      2       1  150064       1.7764     0.037832
enh65880     2   68474300   68475300      3       1  150064       2.6963    0.0035057
enh65882     2   68483200   68484200      1       1  150064       2.8455     0.002217
enh65898     2   68992600   68993600      2       1  150064       1.7172     0.042969
enh65926     2   69536400   69537400      1       1  150064       1.9178      0.02757
enh65927     2   69585400   69586400      2       1  150064       1.8479      0.03231
enh65928     2   69586300   69587300      1       1  150064       1.9254      0.02709
enh65969     2   70008200   70009200      1       1  150064        1.646      0.04988
enh65970     2   70016800   70017800      5       2  150064       1.7414     0.040805
enh65974     2   70055000   70056000      3       1  150064        1.947      0.02577
enh65976     2   70144800   70145800      2       1  150064        1.804     0.035616
enh65984     2   70229200   70230200      1       1  150064       1.7059      0.04401
enh66001     2   70469700   70470700      2       1  150064       1.7034     0.044247
enh66005     2   70527400   70528400      2       1  150064       2.0229     0.021543
enh66008     2   70584400   70585400      3       2  150064       1.8809     0.029993
enh66025     2   70956500   70957500      7       3  150064       1.8001      0.03592
enh66031     2   70975300   70976300      2       1  150064       1.6812     0.046358
enh66033     2   70991400   70992400      3       1  150064       1.6644     0.048016
enh66046     2   71330100   71331100      9       3  150064       1.9458     0.025837
enh66056     2   71506400   71507400      3       1  150064       2.0484     0.020262
enh66058     2   71554800   71555800      3       2  150064       2.3225     0.010102
enh66062     2   71644800   71645800      2       1  150064       2.6902    0.0035708
enh66063     2   71645600   71646600      6       2  150064       3.2841   0.00051156
enh66070     2   71754200   71755200      4       2  150064        1.926     0.027049
enh66083     2   72400700   72401700      1       1  150064       1.6707      0.04739
enh66085     2   72446800   72447800      3       2  150064       1.9589     0.025065
enh66086     2   72457100   72458100      2       1  150064       2.3392    0.0096618
enh66088     2   72463200   72464200      1       1  150064        2.753     0.002953
enh66096     2   72765900   72766900      1       1  150064         2.22      0.01321
enh66100     2   72803200   72804200      1       1  150064       1.7126      0.04339
enh66102     2   72846300   72847300      2       1  150064       1.9368     0.026382
enh66111     2   72978300   72979300      3       2  150064       2.8095    0.0024806
enh66123     2   73163600   73164600      5       2  150064       3.3412   0.00041702
enh66124     2   73167700   73168700      3       1  150064       4.1935   1.3735e-05
enh66127     2   73201500   73202500      2       1  150064       3.2103   0.00066289
enh66128     2   73207400   73208400      1       1  150064       4.2077     1.29e-05
enh66129     2   73227200   73228200      2       1  150064        3.489   0.00024239
enh66131     2   73271500   73272500      2       1  150064       3.3479   0.00040717
enh66133     2   73289800   73290800      4       1  150064       2.2631     0.011816
enh66136     2   73295600   73296600      1       1  150064       3.5033    0.0002298
enh66138     2   73308100   73309100      2       1  150064       2.1077     0.017528
enh66140     2   73318800   73319800      3       1  150064       3.0385    0.0011887
enh66141     2   73328900   73329900      5       2  150064        3.643   0.00013476
enh66143     2   73360900   73361900      5       2  150064       2.6979    0.0034891
enh66144     2   73418700   73419700      4       2  150064       4.3334   7.3418e-06
enh66145     2   73439000   73440000      2       1  150064       3.0255    0.0012412
enh66149     2   73462800   73463800      3       1  150064       3.7782   7.8976e-05
enh66152     2   73482600   73483600      4       2  150064       3.3052   0.00047458
enh66153     2   73784100   73785100      1       1  150064       4.6523    1.641e-06
enh66154     2   73784800   73785800      2       1  150064       4.2944   8.7579e-06
enh66155     2   73791500   73792500      2       1  150064       3.0235    0.0012493
enh66156     2   73814900   73815900      2       1  150064       3.7373   9.3018e-05
enh66157     2   73906700   73907700      5       2  150064       2.5242    0.0057983
enh66176     2   74252400   74253400      3       2  150064       2.5212    0.0058484
enh66178     2   74256400   74257400      2       1  150064       2.1161     0.017167
enh66179     2   74258200   74259200      1       1  150064       2.3537     0.009295
enh66180     2   74259700   74260700      2       1  150064       2.6726    0.0037635
enh66183     2   74333800   74334800      2       1  150064        1.669     0.047562
enh66186     2   74408400   74409400      2       1  150064       2.0268     0.021342
enh66189     2   74418900   74419900      4       2  150064       1.7647     0.038805
enh66191     2   74428600   74429600      3       2  150064       2.0551     0.019935
enh66192     2   74430900   74431900      4       2  150064       2.1334     0.016444
enh66212     2   74810500   74811500      1       1  150064        1.784      0.03721
enh66213     2   74812700   74813700      1       1  150064        1.748      0.04023
enh66218     2   74967700   74968700      6       1  150064       2.0549     0.019946
enh66248     2   75339800   75340800      3       1  150064       2.0077     0.022337
enh66262     2   75601400   75602400      4       1  150064        2.253      0.01213
enh66266     2   75658500   75659500     19       7  150064       1.8726     0.030561
enh66268     2   75688800   75689800      4       1  150064       2.8206    0.0023966
enh66287     2   76185700   76186700      3       1  150064       2.6785    0.0036972
enh66289     2   76234900   76235900      2       1  150064       2.0811     0.018711
enh66290     2   76236200   76237200      2       1  150064       2.1634     0.015254
enh66292     2   76340200   76341200      3       2  150064       3.8815     5.19e-05
enh66293     2   76438700   76439700      3       1  150064       2.2894     0.011027
enh66294     2   76495300   76496300      5       3  150064       3.3651   0.00038255
enh66320     2   77042000   77043000      4       1  150064       2.4412    0.0073195
enh66322     2   77192800   77193800      2       1  150064       2.5466    0.0054383
enh66332     2   77323400   77324400      2       1  150064       1.9731     0.024244
enh66346     2   77711100   77712100      8       2  150064       1.8679     0.030887
enh66347     2   77739600   77740600      3       2  150064       3.0483    0.0011507
enh66349     2   77746600   77747600      1       1  150064       3.6083    0.0001541
enh66354     2   78013600   78014600      4       2  150064       2.2202     0.013203
enh66357     2   78056200   78057200      2       1  150064        1.737     0.041191
enh66366     2   78533900   78534900      3       1  150064       2.1047     0.017658
enh66373     2   78833800   78834800      2       1  150064       2.0872     0.018437
enh66380     2   79428300   79429300      5       2  150064       2.5598     0.005236
enh66386     2   79620700   79621700      1       1  150064       1.9993      0.02279
enh66400     2   79929500   79930500      2       1  150064       2.9159    0.0017734
enh66410     2   80055500   80056500      2       1  150064        2.175     0.014816
enh66412     2   80060400   80061400      1       1  150064       1.7596      0.03924
enh66415     2   80087700   80088700      2       1  150064       2.1408     0.016144
enh66419     2   80147700   80148700      2       1  150064       1.6836     0.046125
enh66427     2   80363000   80364000      1       1  150064        2.168      0.01508
enh66490     2   83757900   83758900      4       2  150064       1.7278     0.042008
enh66502     2   84198800   84199800      4       1  150064       2.2716     0.011556
enh66553     2   85384700   85385700      2       1  150064       1.8849     0.029719
enh66587     2   85558100   85559100      1       1  150064       1.6659      0.04787
enh66595     2   85635500   85636500      4       2  150064       1.7675     0.038569
enh66596     2   85637300   85638300      2       1  150064       3.2842   0.00051131
enh66598     2   85644600   85645600      5       2  150064       3.2498   0.00057749
enh66599     2   85646400   85647400      2       1  150064       2.1765     0.014757
enh66601     2   85656100   85657100      3       2  150064       1.8575     0.031617
enh66602     2   85658900   85659900      8       3  150064       1.7293      0.04188
enh66622     2   85839400   85840400      1       1  150064       1.8344       0.0333
enh66623     2   85844600   85845600      1       1  150064       2.0794      0.01879
enh66625     2   85913900   85914900      2       1  150064       1.7585     0.039335
enh66631     2   85998800   85999800      3       1  150064       2.2507     0.012201
enh66665     2   86858500   86859500      2       1  150064       1.9239     0.027186
enh66667     2   86974500   86975500      3       2  150064       3.0095    0.0013083
enh66670     2   87058500   87059500      6       2  150064       2.4106    0.0079626
enh66779     2   96813500   96814500      1       1  150064       1.8958      0.02899
enh66780     2   96814500   96815500      2       1  150064       1.8478     0.032316
enh66782     2   96823200   96824200      1       1  150064        2.975     0.001465
enh66786     2   96871900   96872900      2       1  150064       2.6324    0.0042391
enh66799     2   97198500   97199500      3       2  150064       1.9101      0.02806
enh66801     2   97205300   97206300      1       1  150064       1.9382       0.0263
enh66807     2   97425400   97426400      2       1  150064       1.9136     0.027833
enh66812     2   97484300   97485300      3       1  150064       1.9841     0.023623
enh66814     2   97498100   97499100      1       1  150064       2.0026      0.02261
enh66815     2   97521800   97522800      1       1  150064       2.0007      0.02271
enh66816     2   97524600   97525600      1       1  150064       2.0166      0.02187
enh66817     2   97532000   97533000      1       1  150064       2.6807     0.003673
enh66819     2   97540900   97541900      1       1  150064       3.2988    0.0004855
enh66820     2   97547000   97548000      1       1  150064       1.7491      0.04014
enh66823     2   97561200   97562200      5       2  150064       2.9332    0.0016776
enh66824     2   97571600   97572600      6       1  150064       3.6787   0.00011723
enh66825     2   97573100   97574100      4       1  150064         3.47   0.00026018
enh66826     2   97577500   97578500      4       2  150064       3.6822   0.00011562
enh66828     2   97598800   97599800      4       2  150064       3.0486    0.0011495
enh66830     2   97622800   97623800      5       2  150064       1.7894     0.036779
enh66833     2   98260800   98261800      2       1  150064       2.3703    0.0088868
enh66834     2   98277800   98278800      1       1  150064       2.0619      0.01961
enh66839     2   98327200   98328200      3       1  150064       1.6724     0.047225
enh66844     2   98423000   98424000      2       1  150064       2.0199     0.021697
enh66846     2   98438700   98439700      3       2  150064       2.3024     0.010658
enh66858     2   98567400   98568400      3       2  150064       2.3493    0.0094037
enh66860     2   98599300   98600300      4       2  150064       2.3889    0.0084491
enh66861     2   98609200   98610200      2       1  150064       2.7566    0.0029207
enh66862     2   98612900   98613900      3       1  150064       2.9854     0.001416
enh66867     2   98750600   98751600      2       1  150064       2.2184     0.013264
enh66868     2   98758300   98759300      4       2  150064       2.5821    0.0049106
enh66874     2   99010700   99011700      1       1  150064       1.8401      0.03288
enh66876     2   99053000   99054000      3       2  150064       1.8838     0.029795
enh66878     2   99058800   99059800      2       1  150064       1.6848     0.046015
enh66879     2   99063400   99064400      2       1  150064       1.7943     0.036386
enh66880     2   99064700   99065700      2       1  150064       1.6915     0.045375
enh66881     2   99068200   99069200      1       1  150064        1.848       0.0323
enh66883     2   99075200   99076200      2       1  150064       1.7638     0.038884
enh66896     2   99222700   99223700      3       1  150064       1.6702     0.047443
enh66932     2  100268400  100269400      5       1  150064       3.3259   0.00044066
enh66933     2  100277000  100278000      1       1  150064       2.0517       0.0201
enh66936     2  100345300  100346300      4       2  150064       2.1264     0.016734
enh66937     2  100364600  100365600      3       1  150064       1.8259     0.033932
enh66940     2  100439200  100440200      4       2  150064       1.8461     0.032436
enh66942     2  100506900  100507900      1       1  150064       2.3222      0.01011
enh66945     2  100576900  100577900      1       1  150064        1.887      0.02958
enh66969     2  101349800  101350800      7       2  150064       2.4091    0.0079954
enh66970     2  101398200  101399200      1       1  150064       1.9045      0.02842
enh66999     2  101866600  101867600      4       2  150064       2.2906     0.010993
enh67005     2  101943800  101944800      1       1  150064       1.7071       0.0439
enh67006     2  101945900  101946900      1       1  150064       1.7149      0.04318
enh67013     2  102051200  102052200      8       2  150064       1.7225     0.042492
enh67076     2  102726800  102727800      8       2  150064       2.8734    0.0020302
enh67077     2  102728200  102729200      3       2  150064       1.8882     0.029497
enh67099     2  103838000  103839000      2       1  150064       2.7186    0.0032784
enh67127     2  104708000  104709000      4       2  150064       1.7598     0.039219
enh67129     2  104830300  104831300      2       1  150064       2.2049      0.01373
enh67135     2  104991200  104992200      5       1  150064       2.3925    0.0083668
enh67139     2  105049100  105050100      3       1  150064       2.4076    0.0080296
enh67192     2  106084600  106085600      2       1  150064       1.6794     0.046533
enh67207     2  106371000  106372000      6       2  150064       1.9135      0.02784
enh67209     2  106376600  106377600      4       1  150064       2.7082    0.0033821
enh67211     2  106380200  106381200      7       2  150064       1.6886     0.045649
enh67267     2  107417300  107418300      1       1  150064       2.9372     0.001656
enh67268     2  107455800  107456800      4       1  150064       2.6135    0.0044815
enh67269     2  107464400  107465400      5       2  150064       1.7221     0.042527
enh67271     2  107471600  107472600      3       2  150064       1.8514     0.032054
enh67294     2  108566000  108567000      3       2  150064       1.7444     0.040547
enh67311     2  109008100  109009100      4       2  150064       1.7847     0.037154
enh67313     2  109019700  109020700      4       1  150064       2.3583    0.0091788
enh67325     2  109208800  109209800      3       2  150064       2.0332     0.021014
enh67331     2  109239400  109240400      6       2  150064        1.647     0.049784
enh67348     2  109644600  109645600      3       2  150064       1.7807     0.037478
enh67367     2  110315500  110316500      1       1  150064       3.9136    4.546e-05
enh67369     2  110363100  110364100      2       1  150064       4.0565   2.4907e-05
enh67370     2  110364000  110365000      2       1  150064       3.9318   4.2148e-05
enh67371     2  110365200  110366200      1       1  150064       3.0332      0.00121
enh67372     2  110366800  110367800      4       2  150064       2.2476     0.012302
enh67373     2  110368800  110369800      5       3  150064       3.4337   0.00029767
enh67375     2  110416800  110417800      6       2  150064       2.0148     0.021962
enh67383     2  110858700  110859700      3       2  150064       1.9862     0.023508
enh67384     2  110924000  110925000      3       2  150064       2.4227    0.0077038
enh67385     2  110925200  110926200      1       1  150064       2.1394       0.0162
enh67391     2  111451700  111452700      2       1  150064       1.8864     0.029619
enh67404     2  111529000  111530000      4       2  150064       2.3416    0.0096007
enh67408     2  111600800  111601800      6       3  150064       1.6819     0.046296
enh67412     2  111630500  111631500      1       1  150064       1.8392      0.03294
enh67422     2  111903600  111904600      4       2  150064       1.7203     0.042685
enh67427     2  111985300  111986300      6       3  150064       1.6461     0.049874
enh67434     2  112252800  112253800      1       1  150064        2.238      0.01261
enh67436     2  112374800  112375800      6       3  150064       1.6459     0.049889
enh67442     2  112468300  112469300      5       2  150064       1.6743     0.047032
enh67444     2  112661300  112662300      3       1  150064       2.0154      0.02193
enh67447     2  112698200  112699200      5       3  150064       1.8789      0.03013
enh67448     2  112703700  112704700      3       1  150064       1.7818     0.037389
enh67449     2  112743400  112744400      5       2  150064        1.976     0.024077
enh67450     2  112776800  112777800      3       1  150064       2.1135      0.01728
enh67516     2  114651100  114652100     10       3  150064       2.2863      0.01112
enh67519     2  114657400  114658400      4       2  150064       2.3854    0.0085306
enh67559     2  115843900  115844900      4       2  150064       2.4854    0.0064704
enh67560     2  115852400  115853400      8       3  150064       2.6745    0.0037421
enh67562     2  115889700  115890700      6       3  150064       1.7932     0.036469
enh67568     2  115969200  115970200      4       2  150064       2.0093     0.022255
enh67569     2  115971100  115972100      2       1  150064       1.7749     0.037961
enh67573     2  116117600  116118600      3       1  150064       2.1003      0.01785
enh67577     2  116184600  116185600      1       1  150064       2.0208      0.02165
enh67581     2  116281700  116282700      2       1  150064            2     0.022753
enh67582     2  116290600  116291600      2       1  150064        1.869      0.03081
enh67583     2  116300100  116301100      3       2  150064       2.1047     0.017661
enh67584     2  116315900  116316900      3       1  150064       1.6719      0.04727
enh67588     2  116474000  116475000      3       1  150064       1.7385     0.041065
enh67621     2  118372100  118373100     11       2  150064       1.8561     0.031723
enh67622     2  118418700  118419700      4       2  150064       1.9623     0.024862
enh67639     2  118862700  118863700      1       1  150064       3.1163    0.0009157
enh67642     2  119013200  119014200      2       1  150064       2.3751    0.0087712
enh67644     2  119066500  119067500      1       1  150064       2.1578      0.01547
enh67645     2  119068500  119069500      3       2  150064       2.7741    0.0027677
enh67647     2  119074900  119075900      2       1  150064       2.4087     0.008005
enh67648     2  119078500  119079500      5       3  150064       2.8031    0.0025307
enh67649     2  119097500  119098500      4       1  150064       2.7551    0.0029342
enh67652     2  119128700  119129700      3       2  150064       2.0382     0.020765
enh67653     2  119130200  119131200      1       1  150064       2.4441     0.007261
enh67654     2  119182200  119183200      3       2  150064       1.9659     0.024657
enh67657     2  119207700  119208700      2       1  150064       1.8863     0.029625
enh67659     2  119234500  119235500      4       2  150064       2.8235    0.0023751
enh67662     2  119265400  119266400      4       2  150064       2.3537    0.0092948
enh67664     2  119341500  119342500      2       1  150064       2.1303     0.016572
enh67665     2  119347200  119348200      2       1  150064       2.2724     0.011532
enh67667     2  119391400  119392400      1       1  150064       2.0071      0.02237
enh67669     2  119401200  119402200      1       1  150064       1.9665      0.02462
enh67671     2  119495300  119496300      2       1  150064       2.5066    0.0060945
enh67672     2  119513100  119514100      3       2  150064        1.982     0.023738
enh67678     2  119826500  119827500      6       2  150064         2.57    0.0050843
enh67685     2  119905100  119906100      2       1  150064       1.6519     0.049275
enh67758     2  121131300  121132300      6       2  150064       2.0724     0.019114
enh67770     2  121460900  121461900      1       1  150064       1.6851      0.04598
enh67794     2  121551200  121552200      5       2  150064       1.6676     0.047694
enh67827     2  121819300  121820300      3       1  150064       1.6514     0.049329
enh67834     2  122229500  122230500      2       1  150064       1.6831     0.046175
enh67844     2  122289900  122290900      4       2  150064       2.2455     0.012369
enh67874     2  122838800  122839800      2       1  150064       1.8155     0.034721
enh67889     2  123522400  123523400      1       1  150064       1.7506      0.04001
enh67911     2  124938000  124939000      4       2  150064       2.2912     0.010975
enh67912     2  124944100  124945100      5       2  150064       2.5288     0.005722
enh67913     2  125007400  125008400      3       1  150064       2.6477    0.0040516
enh67923     2  125368000  125369000      3       2  150064       1.6506     0.049415
enh67930     2  125756100  125757100      2       1  150064       2.0308     0.021136
enh67963     2  127584500  127585500      2       1  150064       1.9724     0.024284
enh67964     2  127589000  127590000      3       2  150064       2.3034     0.010628
enh67969     2  127713100  127714100      7       1  150064       1.6719     0.047276
enh67977     2  127844600  127845600      1       1  150064       2.7431     0.003043
enh67978     2  127850600  127851600      1       1  150064       2.1792      0.01466
enh67979     2  127852200  127853200      2       1  150064       2.9506    0.0015858
enh67980     2  127855100  127856100      4       2  150064        2.229     0.012906
enh67981     2  127857800  127858800      3       2  150064       2.1412      0.01613
enh67983     2  127861900  127862900     10       5  150064       2.3416    0.0096011
enh67984     2  127885700  127886700      5       1  150064       2.0111     0.022158
enh68031     2  128612900  128613900      2       1  150064       1.9235     0.027207
enh68064     2  129153200  129154200     10       2  150064       2.0164     0.021882
enh68065     2  129153800  129154800      9       2  150064       1.9465     0.025797
enh68066     2  129163800  129164800     10       1  150064       1.8289     0.033707
enh68067     2  129165600  129166600      7       3  150064       2.3541    0.0092833
enh68092     2  129931400  129932400      1       1  150064       1.8031      0.03569
enh68136     2  131630000  131631000      4       2  150064       1.6677     0.047692
enh68141     2  131724800  131725800      2       1  150064       2.1688     0.015049
enh68142     2  131848800  131849800      2       1  150064       2.0167     0.021865
enh68143     2  131861300  131862300      4       2  150064        3.335   0.00042656
enh68144     2  131864300  131865300      2       1  150064        2.684    0.0036368
enh68148     2  131887000  131888000      2       1  150064        2.517    0.0059177
enh68157     2  133105300  133106300      1       1  150064       1.6687      0.04759
enh68158     2  133149500  133150500      1       1  150064       1.8515      0.03205
enh68212     2  134563000  134564000      4       1  150064       2.2722     0.011536
enh68219     2  134837800  134838800      1       1  150064       1.8672      0.03094
enh68220     2  134844400  134845400      3       1  150064       3.2997   0.00048399
enh68221     2  134875700  134876700      2       1  150064       2.7512    0.0029685
enh68222     2  134879300  134880300      4       2  150064       2.8228      0.00238
enh68223     2  134880900  134881900      1       1  150064       3.3242    0.0004434
enh68226     2  134889000  134890000      1       1  150064       2.7632     0.002862
enh68227     2  134889900  134890900      2       1  150064       1.8367     0.033124
enh68228     2  134892000  134893000      4       2  150064       3.0353    0.0012014
enh68230     2  134900100  134901100      3       2  150064       3.1516   0.00081185
enh68231     2  134904000  134905000      1       1  150064       1.7945      0.03637
enh68232     2  134904800  134905800      2       1  150064       1.7528     0.039814
enh68235     2  134920200  134921200      1       1  150064       2.4341     0.007465
enh68236     2  134921000  134922000      1       1  150064       2.4341     0.007465
enh68268     2  135674200  135675200      1       1  150064       3.0217     0.001257
enh68302     2  136781600  136782600      1       1  150064       1.7086      0.04376
enh68312     2  136898900  136899900      2       1  150064       1.6819     0.046293
enh68333     2  137667200  137668200      3       1  150064       2.1144      0.01724
enh68360     2  138605000  138606000      3       1  150064       1.6664     0.047817
enh68373     2  138975400  138976400      2       1  150064       1.6719     0.047274
enh68377     2  139028300  139029300      7       2  150064        1.748     0.040235
enh68385     2  139251900  139252900      3       2  150064       2.5571    0.0052776
enh68398     2  139481700  139482700      3       2  150064       2.2969     0.010813
enh68409     2  139757800  139758800      1       1  150064       2.4677       0.0068
enh68414     2  139864800  139865800      5       2  150064        2.101     0.017822
enh68438     2  140585400  140586400      6       2  150064       2.0167     0.021862
enh68445     2  140790800  140791800      4       2  150064       1.7506     0.040004
enh68446     2  140809700  140810700      2       1  150064        2.379    0.0086805
enh68449     2  140943800  140944800      2       1  150064       1.8965     0.028947
enh68450     2  141105900  141106900      4       2  150064       3.1922   0.00070604
enh68451     2  141112400  141113400      4       2  150064       2.0317      0.02109
enh68453     2  141149200  141150200      4       2  150064       3.2555   0.00056601
enh68454     2  141192800  141193800      6       2  150064       2.7357    0.0031126
enh68455     2  141231300  141232300      5       1  150064       1.6695     0.047512
enh68469     2  141751600  141752600      2       1  150064       1.7176     0.042932
enh68476     2  141867500  141868500      7       2  150064       3.3252   0.00044185
enh68477     2  141870200  141871200      3       2  150064       1.6473     0.049745
enh68478     2  141927600  141928600      1       1  150064       2.5234     0.005812
enh68496     2  142559200  142560200     10       2  150064       1.7616      0.03907
enh68528     2  144016000  144017000      5       3  150064        1.734     0.041456
enh68547     2  144553200  144554200      1       1  150064       3.0219     0.001256
enh68548     2  144565500  144566500      1       1  150064       2.4016     0.008162
enh68550     2  144582600  144583600      5       2  150064       1.9301     0.026799
enh68551     2  144590200  144591200      3       1  150064       2.8902     0.001925
enh68553     2  144649200  144650200      2       1  150064       2.5748    0.0050144
enh68557     2  144710800  144711800      3       1  150064       2.8618     0.002106
enh68566     2  144914300  144915300      1       1  150064       2.0294      0.02121
enh68574     2  145028800  145029800      2       1  150064       2.4279    0.0075937
enh68580     2  145087400  145088400      2       1  150064       2.3347    0.0097797
enh68587     2  145129700  145130700      1       1  150064       3.0087     0.001312
enh68588     2  145159000  145160000      1       1  150064       4.6476    1.679e-06
enh68589     2  145169700  145170700      1       1  150064       3.4481    0.0002823
enh68590     2  145182200  145183200      2       1  150064       2.3847    0.0085468
enh68591     2  145184400  145185400      2       1  150064       3.1832   0.00072837
enh68596     2  145198600  145199600      6       3  150064       2.3436    0.0095487
enh68597     2  145202100  145203100      1       1  150064       4.3878    5.724e-06
enh68602     2  145213900  145214900      3       1  150064       4.0622   2.4309e-05
enh68646     2  146296100  146297100      1       1  150064       2.1738      0.01486
enh68651     2  146401900  146402900      2       1  150064       2.8347    0.0022935
enh68662     2  146676300  146677300      2       1  150064       1.8994     0.028755
enh68663     2  146688500  146689500      1       1  150064       2.1622       0.0153
enh68685     2  147578700  147579700      2       1  150064       4.3816   5.8918e-06
enh68690     2  147751400  147752400      2       1  150064       2.6749    0.0037373
enh68697     2  147851300  147852300      3       1  150064       1.9172     0.027605
enh68699     2  147952600  147953600      2       1  150064       1.6706     0.047398
enh68704     2  148041500  148042500      1       1  150064       2.3098      0.01045
enh68711     2  148357800  148358800      1       1  150064       1.7634      0.03892
enh68715     2  148480600  148481600      5       2  150064       2.0947     0.018097
enh68717     2  148531000  148532000      2       1  150064       2.2388     0.012583
enh68721     2  148607400  148608400      3       1  150064       2.6279    0.0042959
enh68723     2  148616700  148617700      2       1  150064       2.2004     0.013891
enh68725     2  148620200  148621200      2       1  150064       1.6453     0.049952
enh68726     2  148626700  148627700      2       1  150064       2.2105     0.013534
enh68727     2  148627600  148628600      2       1  150064       2.2233     0.013097
enh68728     2  148633800  148634800      1       1  150064       2.3904     0.008414
enh68734     2  148734800  148735800      1       1  150064        1.891      0.02931
enh68737     2  148757700  148758700      4       2  150064       1.6556     0.048896
enh68738     2  148764000  148765000      4       2  150064       1.7801     0.037534
enh68739     2  148775000  148776000      1       1  150064       2.3974     0.008257
enh68744     2  148815500  148816500      2       1  150064       1.8172     0.034591
enh68745     2  148839300  148840300      3       2  150064       2.1737     0.014865
enh68750     2  149040400  149041400      3       2  150064       2.9896    0.0013967
enh68751     2  149055100  149056100      3       2  150064       2.2032     0.013791
enh68752     2  149061500  149062500      6       3  150064       2.0589     0.019752
enh68753     2  149119200  149120200      5       2  150064       1.6979     0.044765
enh68755     2  149258800  149259800      1       1  150064       2.4484     0.007175
enh68757     2  149276400  149277400      2       1  150064        1.695     0.045041
enh68759     2  149291600  149292600      2       1  150064       2.8176    0.0024192
enh68760     2  149311800  149312800      3       1  150064       2.2495     0.012239
enh68764     2  149403800  149404800      3       1  150064       1.7192     0.042789
enh68785     2  149684700  149685700      3       2  150064       2.2262     0.012999
enh68789     2  149836000  149837000      1       1  150064       1.7951      0.03632
enh68791     2  149862900  149863900      2       1  150064       1.8528     0.031956
enh68800     2  150015400  150016400      4       2  150064       1.8583     0.031565
enh68804     2  150044400  150045400      2       1  150064       1.8057     0.035484
enh68805     2  150073200  150074200      4       2  150064       2.1238     0.016844
enh68812     2  150220300  150221300      2       1  150064       2.2779     0.011366
enh68825     2  150450200  150451200      4       2  150064       2.2629      0.01182
enh68826     2  150454000  150455000      3       2  150064       2.2572     0.011997
enh68829     2  150587200  150588200      5       1  150064        1.955     0.025292
enh68830     2  150590400  150591400      1       1  150064       2.0191      0.02174
enh68847     2  151064900  151065900      2       1  150064       1.7599     0.039216
enh68851     2  151177900  151178900      2       1  150064       2.2209     0.013179
enh68854     2  151232600  151233600      2       1  150064       1.8048     0.035552
enh68908     2  152264900  152265900      8       5  150064       1.9923      0.02317
enh68913     2  152354400  152355400      1       1  150064        2.957     0.001553
enh68915     2  152402200  152403200      2       1  150064       1.8467     0.032394
enh68925     2  152725400  152726400      2       1  150064       2.0537     0.020002
enh68939     2  152929800  152930800      6       3  150064       1.8981     0.028839
enh68943     2  153056900  153057900      1       1  150064        3.074     0.001056
enh68944     2  153194600  153195600      2       1  150064       1.6989     0.044667
enh68951     2  153251700  153252700      3       2  150064       1.8598     0.031458
enh68960     2  153277000  153278000      1       1  150064       2.4169     0.007827
enh68962     2  153282300  153283300      5       2  150064       1.9843     0.023611
enh68963     2  153283000  153284000      4       2  150064       2.4042    0.0081031
enh68964     2  153287200  153288200      1       1  150064       1.9508      0.02554
enh68966     2  153290400  153291400      2       1  150064       2.0212     0.021629
enh68977     2  153325600  153326600      1       1  150064        2.779     0.002726
enh68992     2  153504500  153505500      4       2  150064       1.8088      0.03524
enh68994     2  153577000  153578000      2       1  150064        2.911    0.0018013
enh68995     2  153618400  153619400      2       1  150064       3.9656   3.6599e-05
enh69041     2  155096800  155097800      3       2  150064       2.1878     0.014342
enh69057     2  155438600  155439600      1       1  150064       1.7215      0.04258
enh69066     2  155802400  155803400      2       1  150064       1.6886     0.045652
enh69067     2  155825700  155826700      3       1  150064       3.7354   9.3693e-05
enh69068     2  155911000  155912000      5       3  150064       2.7169    0.0032949
enh69069     2  155956000  155957000      3       2  150064       4.3736   6.1118e-06
enh69072     2  156271800  156272800      2       1  150064       1.7532     0.039786
enh69086     2  156877600  156878600      6       3  150064       1.7078     0.043835
enh69122     2  157515100  157516100      4       2  150064       2.0347     0.020941
enh69125     2  157541400  157542400      2       1  150064       1.9318     0.026691
enh69126     2  157552000  157553000      3       2  150064       1.7986     0.036044
enh69127     2  157557700  157558700      4       2  150064       1.9974     0.022892
enh69178     2  158867700  158868700      4       2  150064       1.9431     0.026002
enh69182     2  158977000  158978000      3       2  150064       2.1871     0.014368
enh69190     2  159173700  159174700      5       3  150064       2.5034    0.0061496
enh69192     2  159200100  159201100      4       2  150064       2.0453     0.020412
enh69193     2  159207000  159208000     11       5  150064       1.8224     0.034196
enh69194     2  159216000  159217000      3       2  150064        2.468    0.0067942
enh69196     2  159260200  159261200      4       2  150064       2.1612     0.015341
enh69198     2  159316600  159317600      3       2  150064       3.0981   0.00097372
enh69200     2  159326300  159327300      1       1  150064       2.4287     0.007577
enh69201     2  159327100  159328100      4       2  150064       2.1395     0.016197
enh69203     2  159333400  159334400      1       1  150064       3.0841     0.001021
enh69204     2  159341000  159342000      5       2  150064        1.803     0.035691
enh69205     2  159342900  159343900      4       2  150064       2.8311    0.0023193
enh69206     2  159344600  159345600      4       2  150064       3.2208   0.00063926
enh69207     2  159346300  159347300      1       1  150064       1.9251      0.02711
enh69208     2  159349600  159350600      6       2  150064       2.8574    0.0021356
enh69211     2  159366600  159367600      3       2  150064       2.1495     0.015796
enh69217     2  159533900  159534900      4       2  150064       2.4492    0.0071585
enh69261     2  160373200  160374200      3       1  150064       3.2503   0.00057649
enh69262     2  160374400  160375400      1       1  150064        2.404     0.008109
enh69263     2  160381400  160382400      1       1  150064        2.679     0.003692
enh69264     2  160403000  160404000      1       1  150064       2.7902     0.002634
enh69265     2  160414000  160415000      2       1  150064        1.768     0.038534
enh69267     2  160457100  160458100      2       1  150064       1.8756     0.030352
enh69269     2  160462300  160463300      5       2  150064       2.5663    0.0051388
enh69270     2  160463500  160464500      2       1  150064       1.9649     0.024715
enh69271     2  160466900  160467900      3       1  150064       2.6654    0.0038452
enh69272     2  160475500  160476500      2       1  150064       2.7915    0.0026231
enh69274     2  160541600  160542600      2       1  150064       3.1741   0.00075157
enh69275     2  160567000  160568000      5       2  150064       2.1417     0.016107
enh69276     2  160571600  160572600      4       1  150064       2.4048    0.0080913
enh69277     2  160643800  160644800      3       1  150064       3.4207   0.00031225
enh69279     2  160751800  160752800      5       3  150064       1.7245     0.042311
enh69289     2  161036900  161037900      6       3  150064       1.7327     0.041576
enh69291     2  161064500  161065500      1       1  150064       2.3001      0.01072
enh69300     2  161201400  161202400      3       2  150064       1.9094     0.028103
enh69310     2  161236600  161237600      3       2  150064       1.9082     0.028185
enh69322     2  161276600  161277600      2       1  150064       1.7479     0.040244
enh69338     2  161503100  161504100      3       1  150064       1.8889     0.029451
enh69341     2  161560200  161561200      4       2  150064       1.6628     0.048171
enh69365     2  162018200  162019200      1       1  150064       2.3141      0.01033
enh69369     2  162045900  162046900      3       2  150064        1.932      0.02668
enh69383     2  162369700  162370700      4       2  150064       1.7163     0.043053
enh69386     2  162493800  162494800      1       1  150064       1.7308      0.04174
enh69391     2  162854600  162855600      2       1  150064       3.0845    0.0010196
enh69392     2  162858300  162859300      2       1  150064       2.9675    0.0015011
enh69394     2  162865800  162866800      3       1  150064       3.8399   6.1547e-05
enh69395     2  162884700  162885700      2       1  150064       2.7702    0.0028009
enh69419     2  163933500  163934500      3       1  150064       1.6574     0.048717
enh69433     2  164454200  164455200      4       2  150064       1.9435     0.025981
enh69447     2  164547600  164548600      2       1  150064       1.8937     0.029135
enh69449     2  164551000  164552000      2       1  150064        1.874     0.030464
enh69450     2  164554600  164555600      1       1  150064       2.0803      0.01875
enh69454     2  164571800  164572800      1       1  150064       2.1163      0.01716
enh69455     2  164574100  164575100      2       1  150064       1.9304      0.02678
enh69458     2  164593900  164594900      1       1  150064       1.7282      0.04198
enh69507     2  165970600  165971600      1       1  150064       1.6512      0.04935
enh69508     2  165997800  165998800      1       1  150064       1.6875      0.04575
enh69555     2  166653300  166654300      8       3  150064       1.7241     0.042346
enh69557     2  166700300  166701300      3       2  150064       3.4903   0.00024128
enh69558     2  166703000  166704000      3       2  150064       2.1797     0.014639
enh69562     2  166811000  166812000      2       1  150064       3.2935   0.00049468
enh69570     2  167199800  167200800      3       2  150064       2.7631    0.0028626
enh69572     2  167228500  167229500      3       2  150064       1.7447     0.040521
enh69575     2  167351000  167352000      4       2  150064       3.2406   0.00059635
enh69588     2  167748200  167749200      1       1  150064       2.9631     0.001523
enh69606     2  168241500  168242500      3       2  150064       1.9246     0.027139
enh69628     2  168440600  168441600      3       1  150064       1.9666     0.024617
enh69630     2  168507900  168508900      8       1  150064       3.5985   0.00016001
enh69638     2  168605700  168606700      2       1  150064        1.928     0.026926
enh69644     2  168648900  168649900      4       2  150064       1.8427     0.032688
enh69659     2  168988000  168989000      2       1  150064       1.7147     0.043203
enh69689     2  169326700  169327700      1       1  150064       2.2774      0.01138
enh69700     2  169374600  169375600      3       1  150064        1.888     0.029515
enh69701     2  169377500  169378500      2       1  150064       1.8727     0.030553
enh69702     2  169382000  169383000      2       1  150064       2.5275    0.0057434
enh69703     2  169386100  169387100      3       1  150064       1.7742     0.038014
enh69712     2  169459800  169460800      1       1  150064       2.4821     0.006531
enh69713     2  169482300  169483300      5       2  150064       3.2136   0.00065548
enh69716     2  169491200  169492200      4       2  150064       3.3854   0.00035542
enh69718     2  169495500  169496500      3       1  150064        2.075     0.018993
enh69719     2  169497400  169498400      8       4  150064       3.7973   7.3146e-05
enh69727     2  169587400  169588400      3       2  150064       2.1367     0.016311
enh69796     2  171139000  171140000      6       2  150064       1.9669     0.024596
enh69829     2  171633700  171634700      4       1  150064        1.867     0.030953
enh69831     2  171668700  171669700      1       1  150064       1.9777      0.02398
enh69842     2  171943400  171944400      1       1  150064       3.1075    0.0009435
enh69846     2  171991000  171992000      3       1  150064         2.14     0.016177
enh69849     2  172002900  172003900      4       2  150064       2.1514     0.015721
enh69854     2  172037900  172038900      6       2  150064       1.8628     0.031245
enh69861     2  172128000  172129000      3       1  150064       2.4973    0.0062564
enh69882     2  172532000  172533000      2       1  150064        3.471    0.0002593
enh69888     2  172646100  172647100      6       3  150064        3.497   0.00023527
enh69889     2  172650200  172651200      1       1  150064       4.1654    1.554e-05
enh69890     2  172654600  172655600      3       2  150064       3.3947   0.00034357
enh69893     2  172877300  172878300      3       2  150064       3.3925   0.00034624
enh69908     2  173138500  173139500      4       2  150064       2.4307    0.0075348
enh69909     2  173148800  173149800      4       2  150064       2.0017      0.02266
enh69941     2  173942100  173943100      4       2  150064         2.51    0.0060362
enh69942     2  173943000  173944000      6       3  150064       2.7866    0.0026633
enh69945     2  173967800  173968800      3       2  150064       2.8157    0.0024336
enh69946     2  173996800  173997800      4       2  150064       2.8268    0.0023508
enh69947     2  174000100  174001100      3       2  150064       2.5849      0.00487
enh69951     2  174058400  174059400      5       3  150064       2.2718     0.011549
enh69953     2  174091700  174092700      4       2  150064       2.1194     0.017029
enh69979     2  174531600  174532600      3       2  150064       1.7208     0.042641
enh69995     2  174805200  174806200      6       3  150064       1.8803     0.030032
enh69996     2  174813500  174814500      3       2  150064       1.8153     0.034736
enh69997     2  174814400  174815400      5       1  150064       2.0835     0.018605
enh69998     2  174824000  174825000      4       2  150064       1.6724     0.047225
enh70004     2  174878700  174879700      2       1  150064       1.7088     0.043747
enh70007     2  174897200  174898200      2       1  150064       2.7309    0.0031579
enh70011     2  174918500  174919500      4       2  150064       2.6057    0.0045841
enh70012     2  174927100  174928100      2       1  150064       2.2485     0.012273
enh70013     2  174936500  174937500      5       2  150064       2.6899    0.0035734
enh70014     2  174940500  174941500      1       1  150064       2.4381     0.007382
enh70016     2  174946400  174947400      2       1  150064       1.7987     0.036034
enh70020     2  174979900  174980900      3       1  150064       2.5953    0.0047256
enh70022     2  174987700  174988700      2       1  150064       2.0252     0.021423
enh70024     2  175025000  175026000      3       2  150064       3.1999   0.00068744
enh70025     2  175041300  175042300      1       1  150064       2.2454      0.01237
enh70027     2  175062000  175063000      4       2  150064       3.1742   0.00075113
enh70028     2  175063200  175064200      3       2  150064       2.3364    0.0097339
enh70030     2  175082300  175083300      1       1  150064       3.4068    0.0003286
enh70032     2  175110900  175111900      2       1  150064       2.6259    0.0043211
enh70035     2  175162900  175163900      3       2  150064       3.0923   0.00099313
enh70038     2  175210700  175211700      4       2  150064       3.1527   0.00080896
enh70039     2  175258600  175259600      2       1  150064       3.0919   0.00099448
enh70042     2  175411000  175412000      3       2  150064       2.9867      0.00141
enh70050     2  175615400  175616400      4       2  150064       1.9811     0.023792
enh70051     2  175626800  175627800      3       1  150064       1.9893     0.023332
enh70052     2  175628700  175629700      3       2  150064       1.9024     0.028562
enh70054     2  175636500  175637500      3       1  150064       1.6477     0.049707
enh70061     2  175690600  175691600      1       1  150064       2.8696     0.002055
enh70075     2  175746800  175747800      1       1  150064        1.688      0.04571
enh70076     2  175753200  175754200      1       1  150064       2.6396      0.00415
enh70086     2  175816100  175817100      1       1  150064       2.1397      0.01619
enh70087     2  175817000  175818000      1       1  150064       2.1397      0.01619
enh70131     2  176748500  176749500      4       2  150064       2.3691    0.0089152
enh70137     2  177156200  177157200      2       1  150064       1.8023     0.035745
enh70138     2  177157800  177158800      2       1  150064       2.0204     0.021671
enh70139     2  177181900  177182900      2       1  150064        1.916     0.027683
enh70231     2  179089600  179090600      3       1  150064       1.7311     0.041714
enh70233     2  179120700  179121700      1       1  150064       2.0193      0.02173
enh70247     2  179506100  179507100      2       1  150064       1.8637     0.031185
enh70281     2  180299300  180300300      4       2  150064       2.2557     0.012046
enh70283     2  180308200  180309200      6       3  150064       2.5323    0.0056657
enh70284     2  180310800  180311800      4       2  150064       3.2546   0.00056773
enh70285     2  180312000  180313000      5       3  150064       3.7576   8.5773e-05
enh70286     2  180325100  180326100      4       2  150064       4.0775   2.2765e-05
enh70287     2  180334600  180335600      9       4  150064       3.7776   7.9184e-05
enh70302     2  180831800  180832800      6       2  150064       4.5141   3.1799e-06
enh70303     2  180852200  180853200      3       1  150064       3.4152   0.00031862
enh70304     2  180852600  180853600      3       1  150064       3.4152   0.00031862
enh70305     2  180859900  180860900      2       1  150064       1.8151     0.034758
enh70306     2  180868500  180869500      7       3  150064       2.3175     0.010238
enh70309     2  180936300  180937300      4       2  150064       1.6883     0.045679
enh70310     2  180989800  180990800      1       1  150064       3.4796    0.0002511
enh70311     2  180994800  180995800      6       3  150064       2.1596     0.015402
enh70314     2  181044800  181045800      6       3  150064       2.6204    0.0043909
enh70319     2  181455500  181456500      2       1  150064       1.7404     0.040897
enh70364     2  182655300  182656300      4       2  150064       1.7244     0.042318
enh70370     2  182737200  182738200      2       1  150064       1.6457     0.049915
enh70379     2  182974900  182975900      4       2  150064       2.5068    0.0060916
enh70392     2  183451400  183452400      3       1  150064       2.8055    0.0025122
enh70394     2  183460400  183461400      1       1  150064       1.6867      0.04583
enh70401     2  183579200  183580200      2       1  150064       2.4001    0.0081953
enh70415     2  183814000  183815000      2       1  150064       1.8571     0.031646
enh70421     2  183875200  183876200      3       2  150064       3.0092    0.0013096
enh70425     2  183893800  183894800      4       2  150064       2.0579     0.019801
enh70429     2  183935800  183936800      2       1  150064       1.8647      0.03111
enh70436     2  184012500  184013500      4       2  150064       1.6694     0.047515
enh70466     2  185509000  185510000      2       1  150064       2.1602     0.015378
enh70467     2  185599000  185600000      3       2  150064       3.5717   0.00017734
enh70468     2  185624700  185625700      2       1  150064       1.9351     0.026488
enh70472     2  185739800  185740800      1       1  150064       4.6372    1.766e-06
enh70473     2  185770900  185771900      2       1  150064       3.3438   0.00041318
enh70474     2  185835800  185836800      2       1  150064       2.3978    0.0082467
enh70477     2  186154500  186155500      3       2  150064        2.053     0.020034
enh70545     2  188384100  188385100      2       1  150064       1.9141     0.027805
enh70546     2  188390800  188391800      4       2  150064       1.7682     0.038518
enh70551     2  188419100  188420100      2       1  150064       1.9497     0.025604
enh70571     2  188841700  188842700      2       1  150064        1.927     0.026988
enh70577     2  188895000  188896000      6       2  150064       2.2209      0.01318
enh70579     2  188915300  188916300      4       2  150064       1.8515     0.032046
enh70586     2  189114000  189115000      3       2  150064        1.767     0.038612
enh70589     2  189149600  189150600      6       4  150064       3.7356   9.3626e-05
enh70592     2  189166500  189167500      5       3  150064       2.5651    0.0051578
enh70593     2  189168200  189169200      2       1  150064       2.7644    0.0028516
enh70594     2  189171200  189172200      2       1  150064       2.4976    0.0062514
enh70595     2  189172800  189173800      7       3  150064       2.2083     0.013611
enh70603     2  189193800  189194800      4       2  150064       3.0682    0.0010766
enh70604     2  189198400  189199400      2       1  150064       2.6501    0.0040238
enh70606     2  189208500  189209500      2       1  150064       2.5902    0.0047962
enh70609     2  189215600  189216600      4       2  150064       1.9197     0.027445
enh70618     2  189244200  189245200      1       1  150064       1.7265      0.04213
enh70619     2  189246600  189247600      2       1  150064       2.9245     0.001725
enh70620     2  189253200  189254200      3       2  150064       2.1288     0.016635
enh70623     2  189260100  189261100      3       2  150064       2.1617     0.015322
enh70624     2  189260800  189261800      3       2  150064       2.1617     0.015322
enh70626     2  189274900  189275900      3       2  150064       1.7086     0.043767
enh70627     2  189287200  189288200      2       1  150064       2.5779      0.00497
enh70633     2  189307300  189308300      2       1  150064       2.8398    0.0022572
enh70636     2  189337800  189338800      2       1  150064       2.7616    0.0028756
enh70646     2  189651600  189652600      2       1  150064       2.6071    0.0045662
enh70648     2  189792800  189793800      1       1  150064        1.836      0.03318
enh70699     2  191277400  191278400      1       1  150064       1.8367      0.03313
enh70702     2  191364600  191365600      4       2  150064        1.799     0.036008
enh70704     2  191400800  191401800      3       2  150064       1.7662     0.038684
enh70719     2  191668300  191669300      4       2  150064       1.7563     0.039521
enh70729     2  191800800  191801800      1       1  150064       1.8984      0.02882
enh70733     2  191906100  191907100      1       1  150064       2.1558      0.01555
enh70734     2  191909800  191910800      3       2  150064       2.3977    0.0082491
enh70763     2  192265500  192266500      2       1  150064        2.081     0.018719
enh70809     2  193530000  193531000      2       1  150064       2.2128     0.013456
enh70810     2  193551100  193552100      3       2  150064       2.2785      0.01135
enh70811     2  193776000  193777000      2       1  150064       3.7284   9.6348e-05
enh70813     2  194007100  194008100      6       1  150064       4.2364   1.1359e-05
enh70815     2  194168900  194169900      2       1  150064       2.4374    0.0073965
enh70817     2  194190000  194191000      2       1  150064       2.3995    0.0082091
enh70819     2  194367800  194368800     14       1  150064       4.6509   1.6527e-06
enh70820     2  194385600  194386600      3       1  150064       4.9795   3.1879e-07
enh70822     2  194544200  194545200      1       1  150064       1.6459      0.04989
enh70830     2  195086200  195087200      1       1  150064       2.1299      0.01659
enh70832     2  195101000  195102000      1       1  150064       1.9576      0.02514
enh70850     2  196397300  196398300      4       1  150064       3.4271   0.00030498
enh70851     2  196398500  196399500      3       2  150064       2.4275    0.0076017
enh70852     2  196423900  196424900      3       1  150064        3.563   0.00018331
enh70853     2  196434700  196435700      1       1  150064       2.3371     0.009717
enh70858     2  196465600  196466600      2       1  150064       2.4135    0.0079001
enh70861     2  196476300  196477300      4       2  150064       1.7441     0.040572
enh70866     2  196510700  196511700      2       1  150064       2.1144     0.017242
enh70870     2  196548900  196549900      3       2  150064       2.4345    0.0074563
enh70871     2  196551800  196552800      1       1  150064       2.1163      0.01716
enh70877     2  196639100  196640100      1       1  150064       2.2708      0.01158
enh70881     2  196695500  196696500      2       1  150064        2.123     0.016875
enh70883     2  196923800  196924800      3       1  150064       3.2109    0.0006615
enh70884     2  196961400  196962400      2       1  150064       1.6877     0.045734
enh70885     2  196966100  196967100      2       1  150064       1.6737       0.0471
enh70886     2  196976600  196977600      3       1  150064       1.8839     0.029786
enh70887     2  196978600  196979600      2       1  150064       2.0906     0.018284
enh70888     2  196988300  196989300      1       1  150064       2.0077      0.02234
enh70889     2  196998900  196999900      7       2  150064       2.0889     0.018358
enh70890     2  197001100  197002100      1       1  150064       2.0268      0.02134
enh70891     2  197001700  197002700      1       1  150064       1.9742      0.02418
enh70895     2  197033100  197034100      1       1  150064       1.6869      0.04581
enh70901     2  197235000  197236000      3       1  150064       1.9985     0.022829
enh70904     2  197391900  197392900      5       3  150064       3.6835   0.00011503
enh70907     2  197466100  197467100      2       1  150064       2.7355    0.0031146
enh70912     2  197769400  197770400      5       2  150064       2.3569    0.0092148
enh70917     2  197831800  197832800      2       1  150064       2.3767    0.0087347
enh70918     2  197836100  197837100      3       2  150064       1.9183     0.027538
enh70921     2  197874400  197875400      8       4  150064       2.2193     0.013234
enh70922     2  197955200  197956200      2       1  150064       2.7055    0.0034098
enh70924     2  198017000  198018000      4       2  150064       2.1824      0.01454
enh70926     2  198029200  198030200      2       1  150064       2.3458    0.0094928
enh70929     2  198295600  198296600      2       1  150064       1.6989     0.044668
enh70939     2  198478400  198479400      1       1  150064       1.9758      0.02409
enh70940     2  198484400  198485400      2       1  150064       5.2791   6.4921e-08
enh70941     2  198491400  198492400      1       1  150064       4.5072    3.285e-06
enh70942     2  198492800  198493800      4       1  150064       3.2662    0.0005451
enh70944     2  198521900  198522900      4       2  150064       5.1526   1.2845e-07
enh70948     2  198568600  198569600      1       1  150064       4.1225    1.874e-05
enh70950     2  198721900  198722900      2       1  150064       4.8696   5.5923e-07
enh70951     2  198737700  198738700      2       1  150064       3.7759   7.9729e-05
enh70953     2  198753300  198754300      2       1  150064       4.2409   1.1133e-05
enh70967     2  199885000  199886000      5       2  150064       2.4284     0.007583
enh70972     2  200028500  200029500      2       1  150064       4.5229   3.0502e-06
enh70973     2  200043400  200044400      5       1  150064       4.4296   4.7197e-06
enh70974     2  200050500  200051500      1       1  150064       4.8974    4.856e-07
enh70975     2  200052200  200053200      2       1  150064       3.6546   0.00012879
enh70976     2  200056000  200057000      3       2  150064       4.2029   1.3175e-05
enh70977     2  200132700  200133700      2       1  150064         3.74   9.2004e-05
enh70978     2  200199100  200200100      1       1  150064       3.0701      0.00107
enh70979     2  200262600  200263600      2       1  150064       2.0722     0.019122
enh70982     2  200276700  200277700      2       1  150064       3.4618   0.00026826
enh70983     2  200288400  200289400      3       1  150064        3.696   0.00010951
enh70984     2  200295100  200296100      2       1  150064       3.5119    0.0002225
enh70987     2  200305000  200306000      2       1  150064       4.2969   8.6592e-06
enh70991     2  200435700  200436700      2       1  150064       2.0346     0.020947
enh70996     2  200489600  200490600      3       1  150064       1.9792     0.023894
enh71004     2  200669100  200670100      5       3  150064       2.8315    0.0023163
enh71005     2  200675900  200676900      1       1  150064        4.404    5.314e-06
enh71008     2  200712000  200713000      1       1  150064       4.1027    2.042e-05
enh71012     2  200777800  200778800      4       2  150064       5.6966   6.1128e-09
enh71013     2  200787100  200788100      6       2  150064       5.9093   1.7179e-09
enh71014     2  200792500  200793500      3       2  150064       5.6647   7.3635e-09
enh71015     2  200817700  200818700      2       1  150064       5.8308   2.7575e-09
enh71018     2  200847800  200848800      6       4  150064       5.4135   3.0905e-08
enh71021     2  200904500  200905500      2       1  150064       5.5961   1.0958e-08
enh71022     2  200945900  200946900      2       1  150064       1.7517     0.039912
enh71026     2  201001400  201002400      4       2  150064       3.4516   0.00027861
enh71029     2  201042300  201043300      1       1  150064       3.5659    0.0001813
enh71030     2  201050200  201051200      1       1  150064       5.5405    1.508e-08
enh71031     2  201056800  201057800      3       1  150064       6.0177    8.843e-10
enh71033     2  201066300  201067300      4       2  150064       5.0037   2.8117e-07
enh71034     2  201077400  201078400      3       1  150064       6.0039   9.6305e-10
enh71035     2  201079300  201080300      1       1  150064       2.4929     0.006336
enh71038     2  201138800  201139800      2       1  150064       4.0677   2.3739e-05
enh71041     2  201179500  201180500      3       2  150064       2.5797     0.004945
enh71042     2  201180900  201181900      1       1  150064       2.5725     0.005049
enh71043     2  201184100  201185100      2       1  150064       1.8411     0.032803
enh71045     2  201193700  201194700      3       2  150064       3.5441   0.00019701
enh71046     2  201204400  201205400      7       4  150064       2.3425    0.0095773
enh71047     2  201206500  201207500      4       2  150064       1.7008     0.044493
enh71049     2  201212700  201213700      4       2  150064        1.711     0.043541
enh71051     2  201217900  201218900      1       1  150064       2.9942     0.001376
enh71052     2  201220600  201221600      2       1  150064       4.1552   1.6251e-05
enh71053     2  201225600  201226600      2       1  150064       4.7202   1.1779e-06
enh71054     2  201228200  201229200      2       1  150064       4.3395   7.1397e-06
enh71056     2  201232400  201233400      4       2  150064       5.1196   1.5312e-07
enh71057     2  201234200  201235200      3       1  150064        5.596   1.0966e-08
enh71058     2  201241900  201242900      4       2  150064        5.263   7.0867e-08
enh71060     2  201248400  201249400      2       1  150064       3.0275    0.0012328
enh71064     2  201270300  201271300      2       1  150064       2.8659    0.0020794
enh71066     2  201281100  201282100      3       1  150064       3.4849   0.00024619
enh71067     2  201289400  201290400      3       2  150064       4.7961   8.0872e-07
enh71068     2  201317800  201318800      4       2  150064        3.666   0.00012317
enh71073     2  201449600  201450600      1       1  150064       1.9686       0.0245
enh71084     2  201751800  201752800      2       1  150064       2.0896     0.018329
enh71111     2  202118900  202119900      9       4  150064       3.3699   0.00037591
enh71113     2  202124800  202125800      2       1  150064       2.1583     0.015454
enh71152     2  202827400  202828400      5       3  150064       2.0115     0.022137
enh71156     2  202837600  202838600      3       2  150064       2.2077     0.013634
enh71157     2  202842200  202843200      6       1  150064       1.7569     0.039469
enh71192     2  203113500  203114500      1       1  150064       1.7039       0.0442
enh71210     2  203452900  203453900      1       1  150064       1.7028       0.0443
enh71211     2  203453400  203454400      2       1  150064       1.7147     0.043196
enh71216     2  203665800  203666800      2       1  150064       1.6616     0.048294
enh71217     2  203670300  203671300      1       1  150064       1.9178      0.02757
enh71220     2  203878000  203879000      1       1  150064       2.9017     0.001856
enh71223     2  204105000  204106000      3       1  150064        2.659    0.0039186
enh71226     2  204211600  204212600      3       1  150064       1.7276     0.042027
enh71228     2  204327600  204328600      4       2  150064       1.6784     0.046638
enh71229     2  204349100  204350100      2       1  150064       2.4373    0.0073984
enh71230     2  204374800  204375800      1       1  150064       2.3611     0.009111
enh71285     2  205837200  205838200      1       1  150064       2.1553      0.01557
enh71289     2  205918400  205919400      1       1  150064       1.7133      0.04333
enh71309     2  206185900  206186900      2       1  150064       2.4038    0.0081136
enh71312     2  206228500  206229500      7       2  150064        3.409   0.00032604
enh71321     2  206360400  206361400      2       1  150064       1.8145     0.034801
enh71355     2  206747300  206748300      2       1  150064       2.0289     0.021234
enh71366     2  206944800  206945800      6       3  150064       2.2353     0.012697
enh71371     2  207027500  207028500      4       2  150064       2.0237     0.021501
enh71373     2  207076400  207077400      1       1  150064       1.6566       0.0488
enh71380     2  207142500  207143500      2       1  150064       2.4777    0.0066117
enh71414     2  207911200  207912200      3       2  150064       1.8611     0.031363
enh71418     2  207940900  207941900      2       1  150064       1.8274     0.033818
enh71434     2  208014700  208015700      2       1  150064       2.2176     0.013292
enh71440     2  208064400  208065400      2       1  150064       2.0703      0.01921
enh71441     2  208079500  208080500      3       1  150064       2.1625      0.01529
enh71442     2  208086400  208087400      5       3  150064       2.5598    0.0052368
enh71443     2  208090000  208091000      2       1  150064       2.8246     0.002367
enh71460     2  208234200  208235200      3       2  150064       2.7171    0.0032928
enh71461     2  208249400  208250400      2       1  150064       2.2641     0.011785
enh71465     2  208273600  208274600      3       1  150064       2.5903    0.0047951
enh71475     2  208388200  208389200      3       2  150064       4.7358   1.0912e-06
enh71481     2  208538600  208539600      2       1  150064       1.9907     0.023259
enh71524     2  208976200  208977200      9       3  150064       1.6962      0.04492
enh71528     2  209047700  209048700      1       1  150064       1.7304      0.04178
enh71530     2  209051500  209052500      2       1  150064       1.7519     0.039893
enh71532     2  209078200  209079200      1       1  150064       1.8089      0.03523
enh71557     2  210022100  210023100      6       2  150064       1.6569     0.048773
enh71577     2  210292600  210293600      2       1  150064       1.6461     0.049876
enh71587     2  210464900  210465900      2       1  150064       2.4996    0.0062159
enh71590     2  210494400  210495400      2       1  150064       1.7151      0.04316
enh71595     2  210530800  210531800      1       1  150064       2.3524     0.009327
enh71621     2  211367900  211368900      2       1  150064       1.6503     0.049444
enh71631     2  211485000  211486000      4       2  150064        2.385    0.0085392
enh71650     2  212209200  212210200      4       2  150064       1.7408     0.040859
enh71652     2  212213400  212214400      1       1  150064       1.6576       0.0487
enh71653     2  212224900  212225900      4       2  150064        1.966     0.024652
enh71656     2  212255300  212256300      2       1  150064       1.9995     0.022776
enh71658     2  212319200  212320200      1       1  150064       3.3681    0.0003784
enh71673     2  212785800  212786800      3       2  150064       1.7513      0.03995
enh71680     2  213102100  213103100      3       2  150064       1.9335     0.026586
enh71681     2  213110000  213111000      3       1  150064       2.8409    0.0022496
enh71682     2  213201800  213202800      2       1  150064       1.7941       0.0364
enh71684     2  213248300  213249300      2       1  150064       2.3657     0.008997
enh71688     2  213550900  213551900      7       4  150064       2.1618     0.015318
enh71730     2  215315000  215316000      2       1  150064       2.9984    0.0013569
enh71734     2  215571400  215572400      4       2  150064       1.8761     0.030322
enh71765     2  216636400  216637400      4       2  150064       1.6504      0.04943
enh71788     2  216875800  216876800      5       2  150064       1.6575     0.048708
enh71805     2  217171400  217172400      2       1  150064       1.9992     0.022796
enh71816     2  217256800  217257800      2       1  150064       3.1645   0.00077676
enh71823     2  217366700  217367700      3       2  150064       2.8024    0.0025361
enh71829     2  217448900  217449900      3       2  150064       2.1276     0.016683
enh71834     2  217483900  217484900      4       2  150064       1.9169     0.027628
enh71835     2  217502000  217503000      2       1  150064       1.9028     0.028536
enh71840     2  217521800  217522800      3       1  150064        1.825     0.033998
enh71841     2  217530000  217531000      3       1  150064       2.2746     0.011465
enh71844     2  217627900  217628900      2       1  150064       2.0977     0.017967
enh71854     2  217788800  217789800      4       2  150064       2.0073     0.022358
enh71885     2  218653800  218654800      8       3  150064       2.4918    0.0063543
enh71894     2  218776200  218777200      4       2  150064       1.7179     0.042911
enh71903     2  218815600  218816600      3       1  150064        2.189     0.014298
enh71964     2  220022000  220023000      2       1  150064        2.691    0.0035614
enh71987     2  220310200  220311200      2       1  150064       3.7925   7.4572e-05
enh71991     2  220340200  220341200      3       1  150064         2.09     0.018311
enh72023     2  220825000  220826000      6       1  150064        2.254     0.012098
enh72025     2  220831200  220832200      4       2  150064       2.0658     0.019425
enh72041     2  221721800  221722800      2       1  150064       2.5004    0.0062027
enh72045     2  221813600  221814600      2       1  150064       2.0733     0.019075
enh72073     2  222384100  222385100      3       2  150064        2.047     0.020331
enh72074     2  222391800  222392800      3       2  150064       3.3528   0.00039999
enh72075     2  222394900  222395900      4       2  150064        2.334    0.0097972
enh72077     2  222407200  222408200      4       1  150064       2.8679    0.0020661
enh72084     2  222445600  222446600      1       1  150064       2.2536      0.01211
enh72087     2  222465800  222466800      1       1  150064       2.2991      0.01075
enh72097     2  222576200  222577200      1       1  150064        1.807      0.03538
enh72100     2  222644500  222645500      3       1  150064        2.206     0.013693
enh72106     2  222683400  222684400      1       1  150064       1.8588      0.03153
enh72124     2  223233100  223234100      1       1  150064       2.3736     0.008807
enh72141     2  223728100  223729100      2       1  150064       1.6604     0.048413
enh72175     2  224037800  224038800      7       3  150064       1.8155     0.034721
enh72181     2  224402800  224403800      4       2  150064       1.8459     0.032452
enh72183     2  224427900  224428900      1       1  150064       2.1643      0.01522
enh72221     2  225075800  225076800      4       1  150064       2.5992    0.0046721
enh72224     2  225086200  225087200      1       1  150064       1.7432      0.04065
enh72231     2  225251400  225252400      4       2  150064       2.8613    0.0021095
enh72232     2  225264200  225265200      3       1  150064       2.6498    0.0040264
enh72233     2  225281600  225282600     10       3  150064       2.8162    0.0024301
enh72234     2  225298300  225299300     13       4  150064       2.6853     0.003623
enh72238     2  225384800  225385800      3       2  150064       3.6737   0.00011953
enh72241     2  225397000  225398000      4       2  150064        4.806   7.6996e-07
enh72242     2  225398200  225399200      3       1  150064       1.6902     0.045496
enh72243     2  225399600  225400600      4       2  150064        3.561   0.00018471
enh72245     2  225410600  225411600      2       1  150064       2.7169    0.0032953
enh72246     2  225412400  225413400      3       2  150064        4.235   1.1426e-05
enh72249     2  225426000  225427000      5       3  150064       3.4056   0.00033006
enh72250     2  225434600  225435600      1       1  150064       1.6773      0.04674
enh72252     2  225446700  225447700      2       1  150064       4.7216   1.1702e-06
enh72257     2  225774200  225775200      6       2  150064        1.783     0.037296
enh72265     2  225937200  225938200      3       1  150064        2.147     0.015897
enh72267     2  225968000  225969000      6       1  150064       1.7921     0.036557
enh72268     2  225984300  225985300      7       2  150064       1.6833     0.046161
enh72306     2  227306300  227307300      1       1  150064       1.9067      0.02828
enh72309     2  227349000  227350000      6       4  150064       2.0659     0.019421
enh72332     2  227701600  227702600      1       1  150064       1.8145       0.0348
enh72333     2  227727100  227728100      4       1  150064       2.3948    0.0083141
enh72335     2  227733400  227734400      5       2  150064        1.886     0.029647
enh72336     2  227739200  227740200      2       1  150064       2.0421     0.020573
enh72356     2  228319000  228320000      2       1  150064       2.2063     0.013681
enh72357     2  228329200  228330200      9       5  150064       2.0141     0.021998
enh72358     2  228330900  228331900      2       1  150064       2.2141     0.013412
enh72370     2  228382500  228383500      6       3  150064       2.3233     0.010082
enh72371     2  228383200  228384200      8       4  150064       2.3467    0.0094713
enh72372     2  228435200  228436200      4       2  150064       1.7166     0.043029
enh72384     2  228675900  228676900      2       1  150064       1.6524     0.049225
enh72396     2  229369200  229370200      5       2  150064       2.5639    0.0051753
enh72422     2  230562500  230563500      3       1  150064       2.6316    0.0042491
enh72440     2  230844700  230845700      1       1  150064        2.353     0.009312
enh72443     2  231094600  231095600      1       1  150064       2.4535     0.007073
enh72447     2  231337800  231338800      2       1  150064       1.7103     0.043601
enh72515     2  232264600  232265600      1       1  150064       2.3044       0.0106
enh72532     2  232470100  232471100      2       1  150064       1.7846      0.03716
enh72534     2  232480000  232481000      5       2  150064       1.8536     0.031899
enh72543     2  232531800  232532800      2       1  150064       2.2746     0.011466
enh72545     2  232538600  232539600      4       2  150064       1.7385     0.041059
enh72567     2  232870800  232871800      3       1  150064       1.7645     0.038824
enh72573     2  233060700  233061700      3       1  150064       2.5587    0.0052532
enh72583     2  233234000  233235000     12       6  150064       2.4141    0.0078881
enh72585     2  233279200  233280200      3       1  150064       2.4747    0.0066683
enh72586     2  233289000  233290000      2       1  150064       2.4092    0.0079936
enh72587     2  233297100  233298100      5       2  150064       2.5456    0.0054541
enh72588     2  233304200  233305200     17       4  150064       2.5187    0.0058893
enh72591     2  233451400  233452400      2       1  150064        1.735     0.041372
enh72594     2  233560800  233561800      3       2  150064       4.9199   4.3302e-07
enh72596     2  233640600  233641600      4       2  150064       5.6966   6.1121e-09
enh72598     2  233702800  233703800      1       1  150064       3.5443    0.0001968
enh72601     2  233771600  233772600      1       1  150064       3.1983    0.0006912
enh72606     2  233914700  233915700      8       1  150064       2.5223    0.0058297
enh72607     2  233916800  233917800      2       1  150064       1.8498     0.032173
enh72633     2  234473600  234474600      1       1  150064       2.1638      0.01524
enh72646     2  235044400  235045400      2       1  150064       1.8077     0.035326
enh72669     2  235358600  235359600      5       1  150064       1.7763     0.037845
enh72679     2  235509400  235510400      8       2  150064       2.2349     0.012714
enh72680     2  235531000  235532000      5       3  150064       1.7093     0.043699
enh72744     2  236419700  236420700      1       1  150064       2.9263     0.001715
enh72754     2  236471500  236472500      1       1  150064       2.0511      0.02013
enh72764     2  236514200  236515200      2       1  150064       1.8384     0.032999
enh72767     2  236548700  236549700      4       2  150064       2.3769    0.0087296
enh72791     2  236703400  236704400      1       1  150064       1.9305      0.02677
enh72798     2  236812200  236813200      4       2  150064       2.2398     0.012552
enh72801     2  236897300  236898300      1       1  150064       1.7745      0.03799
enh72819     2  237247000  237248000      2       1  150064       2.0376     0.020796
enh72820     2  237250200  237251200      4       2  150064       1.9921     0.023179
enh72823     2  237310600  237311600      1       1  150064       2.2724      0.01153
enh72824     2  237314600  237315600      1       1  150064       1.8999      0.02872
enh72825     2  237340800  237341800      1       1  150064       2.3587     0.009169
enh72827     2  237393900  237394900      1       1  150064       2.0706       0.0192
enh72833     2  237551000  237552000      4       2  150064       2.2977     0.010791
enh72903     2  238603100  238604100      1       1  150064       1.7474      0.04028
enh72918     2  238651900  238652900      8       2  150064       1.8747     0.030416
enh72919     2  238653100  238654100      9       2  150064       1.7161     0.043073
enh72936     2  239109900  239110900      5       3  150064        1.647     0.049782
enh73047     2  241948300  241949300      5       3  150064       1.8338     0.033341
enh73085     2  242579800  242580800      3       1  150064       2.1179      0.01709
enh73088     2  242604400  242605400      2       1  150064       1.8155      0.03472
enh73090     2  242638400  242639400      5       2  150064       1.8395     0.032919
enh73108     3     104600     105600      2       1  150064        1.671      0.04736
enh73137     3    1330600    1331600      3       2  150064       1.6867     0.045826
enh73138     3    1331400    1332400      6       3  150064       1.7972      0.03615
enh73146     3    1772600    1773600      3       1  150064       2.2341     0.012737
enh73154     3    2218500    2219500      2       1  150064       2.0206     0.021659
enh73159     3    2390500    2391500      7       2  150064       2.0241     0.021482
enh73162     3    2415400    2416400      3       2  150064       1.8755     0.030362
enh73163     3    2461700    2462700      5       2  150064       2.5214     0.005844
enh73165     3    2493600    2494600      6       2  150064       3.5589   0.00018617
enh73167     3    2559000    2560000      3       1  150064        5.207   9.5969e-08
enh73220     3    4348100    4349100      2       1  150064       2.5024    0.0061681
enh73221     3    4350500    4351500      1       1  150064        1.671      0.04736
enh73234     3    4574800    4575800      5       2  150064       1.7767      0.03781
enh73256     3    4947600    4948600      1       1  150064       1.7906      0.03668
enh73267     3    5174000    5175000      5       2  150064       1.7521     0.039875
enh73276     3    5230800    5231800      4       2  150064       2.2906     0.010994
enh73280     3    5238200    5239200      1       1  150064       2.1472      0.01589
enh73284     3    5264100    5265100      9       4  150064       2.1221     0.016914
enh73321     3    7267800    7268800      4       1  150064       1.9051     0.028382
enh73340     3    7995400    7996400      4       2  150064       2.2197      0.01322
enh73361     3    8497700    8498700      1       1  150064       1.9572      0.02516
enh73390     3    9034200    9035200      4       2  150064       1.7425     0.040711
enh73398     3    9166400    9167400      2       1  150064       2.2271     0.012969
enh73403     3    9240500    9241500      2       1  150064       1.9505      0.02556
enh73418     3    9403300    9404300      2       1  150064       2.4557    0.0070301
enh73421     3    9449800    9450800      2       1  150064       2.3792    0.0086755
enh73422     3    9451400    9452400      1       1  150064       2.0714      0.01916
enh73424     3    9462500    9463500      3       2  150064       2.2163     0.013337
enh73425     3    9464600    9465600      3       2  150064       1.6735     0.047116
enh73426     3    9592100    9593100      1       1  150064       2.0944      0.01811
enh73462     3   10413500   10414500      5       3  150064       2.1862     0.014401
enh73463     3   10417600   10418600     10       3  150064       3.1925    0.0007052
enh73464     3   10436800   10437800      3       2  150064       2.3382    0.0096895
enh73465     3   10512000   10513000      6       2  150064       1.8425     0.032699
enh73467     3   10593600   10594600      3       1  150064       2.2016     0.013848
enh73468     3   10595200   10596200      4       2  150064       2.8506    0.0021819
enh73485     3   11433300   11434300      2       1  150064       1.8042     0.035598
enh73518     3   11685400   11686400      1       1  150064       4.0817    2.235e-05
enh73521     3   11702100   11703100      3       1  150064       2.5495    0.0053936
enh73529     3   11826200   11827200      2       1  150064         1.94     0.026187
enh73531     3   11874300   11875300      4       2  150064       1.9411     0.026124
enh73532     3   11886100   11887100      7       1  150064       2.3975    0.0082534
enh73535     3   12047800   12048800      2       1  150064       2.0537     0.020003
enh73538     3   12066300   12067300      2       1  150064       1.9213     0.027349
enh73542     3   12125800   12126800      2       1  150064       2.3047     0.010591
enh73553     3   12485600   12486600      3       2  150064       3.6089   0.00015378
enh73554     3   12486300   12487300      6       3  150064       2.1171     0.017124
enh73555     3   12521300   12522300      4       2  150064       2.1823     0.014543
enh73556     3   12524400   12525400      3       1  150064       1.9132     0.027863
enh73559     3   12586100   12587100      3       2  150064       2.0741     0.019033
enh73561     3   12600700   12601700      3       1  150064       2.5355    0.0056143
enh73562     3   12603800   12604800      4       1  150064       2.3425    0.0095783
enh73564     3   12671600   12672600      3       2  150064       1.8875     0.029546
enh73567     3   12678700   12679700      3       2  150064       2.3135     0.010348
enh73568     3   12685400   12686400      2       1  150064       1.7638     0.038879
enh73573     3   12713200   12714200      4       2  150064       1.9336     0.026584
enh73574     3   12715700   12716700      5       1  150064        2.312      0.01039
enh73575     3   12719000   12720000      3       2  150064       2.2295     0.012889
enh73577     3   12761000   12762000      2       1  150064       1.7552      0.03961
enh73597     3   13027800   13028800      3       1  150064        2.488    0.0064226
enh73605     3   13081400   13082400      5       2  150064       2.7651     0.002845
enh73606     3   13083800   13084800      3       2  150064       2.1508     0.015748
enh73618     3   13332100   13333100      5       2  150064       3.0892    0.0010036
enh73619     3   13338300   13339300      5       2  150064       2.0317      0.02109
enh73620     3   13342600   13343600      1       1  150064       1.7837      0.03724
enh73625     3   13493700   13494700      5       2  150064       2.0119     0.022113
enh73665     3   14162400   14163400      2       1  150064       2.1816      0.01457
enh73685     3   14385400   14386400      8       4  150064       1.7087     0.043753
enh73687     3   14408300   14409300      5       3  150064       2.3288     0.009936
enh73691     3   14437200   14438200      2       1  150064       1.9864     0.023493
enh73692     3   14442800   14443800      1       1  150064       1.7653      0.03876
enh73707     3   14550600   14551600      3       2  150064       2.6799    0.0036824
enh73708     3   14567200   14568200      6       3  150064       1.7142     0.043245
enh73711     3   14596800   14597800      4       2  150064       2.7684    0.0028166
enh73712     3   14605200   14606200      3       2  150064       2.1257     0.016763
enh73713     3   14615800   14616800      1       1  150064       2.6663     0.003835
enh73723     3   14845200   14846200      1       1  150064       1.8796      0.03008
enh73724     3   14855400   14856400      2       1  150064       1.7496     0.040094
enh73784     3   15836100   15837100      2       1  150064       1.7865     0.037006
enh73800     3   16296600   16297600      3       1  150064       2.1462      0.01593
enh73812     3   16440600   16441600      4       2  150064       2.0361     0.020872
enh73821     3   16558100   16559100      2       1  150064         1.85     0.032154
enh73833     3   16712600   16713600      5       3  150064       1.7476      0.04027
enh73834     3   16728800   16729800      2       1  150064       2.2356      0.01269
enh73836     3   16765500   16766500      1       1  150064       2.0294      0.02121
enh73837     3   16791200   16792200      5       3  150064       2.1998      0.01391
enh73842     3   16834800   16835800      1       1  150064       2.7297      0.00317
enh73843     3   16851400   16852400      5       3  150064       4.0278   2.8149e-05
enh73844     3   16870200   16871200      6       3  150064       2.5502    0.0053827
enh73845     3   16878600   16879600      2       1  150064       2.6737    0.0037508
enh73847     3   16890400   16891400      3       2  150064       1.9217     0.027321
enh73848     3   16890800   16891800      5       3  150064       1.8073     0.035355
enh73853     3   16948200   16949200      2       1  150064       2.0693     0.019258
enh73854     3   16958400   16959400      4       1  150064       3.3791   0.00036362
enh73856     3   16977800   16978800      3       2  150064       2.7808    0.0027113
enh73861     3   17080200   17081200      2       1  150064       2.3698    0.0088991
enh73865     3   17129500   17130500      3       2  150064       1.7814     0.037421
enh73868     3   17185200   17186200      1       1  150064       2.8664     0.002076
enh73872     3   17375200   17376200      3       2  150064       4.7517   1.0084e-06
enh73873     3   17398200   17399200      3       1  150064       3.7936   7.4249e-05
enh73874     3   17426900   17427900      6       2  150064       3.9709   3.5794e-05
enh73875     3   17447700   17448700      2       1  150064       3.2012   0.00068429
enh73876     3   17467200   17468200      3       1  150064       1.6472     0.049763
enh73877     3   17473200   17474200      2       1  150064       3.6793   0.00011695
enh73880     3   17580600   17581600      3       1  150064        1.659     0.048554
enh73881     3   17587900   17588900      2       1  150064       3.4922   0.00023954
enh73887     3   17661200   17662200      2       1  150064       4.3834   5.8411e-06
enh73888     3   17666300   17667300      3       2  150064       3.9044   4.7237e-05
enh73889     3   17669300   17670300      1       1  150064       1.7002      0.04455
enh73890     3   17706200   17707200      2       1  150064       4.1961   1.3575e-05
enh73891     3   17771400   17772400      2       1  150064       3.7124   0.00010265
enh73892     3   17780400   17781400      3       1  150064       4.7451    1.042e-06
enh73893     3   17781300   17782300      4       1  150064       4.7449   1.0431e-06
enh73894     3   17784800   17785800      4       1  150064         2.91     0.001807
enh73895     3   17801000   17802000      1       1  150064       5.1881    1.062e-07
enh73896     3   17882100   17883100      2       1  150064       4.1648   1.5584e-05
enh73897     3   17887400   17888400      3       1  150064       4.4535   4.2248e-06
enh73898     3   17950100   17951100      6       1  150064       1.7411     0.040836
enh73899     3   17986900   17987900      3       2  150064       2.1101     0.017424
enh73904     3   18144900   18145900      3       2  150064       1.8271     0.033844
enh73910     3   18256700   18257700      2       1  150064       2.7986    0.0025662
enh73912     3   18277000   18278000      6       3  150064       3.0621     0.001099
enh73920     3   18403400   18404400      6       3  150064       1.6628     0.048178
enh73921     3   18404800   18405800      3       2  150064       1.7196      0.04275
enh73922     3   18414700   18415700      3       1  150064       1.7903       0.0367
enh73923     3   18421200   18422200      5       2  150064       1.6885     0.045654
enh73984     3   19991300   19992300      6       3  150064       1.6766     0.046809
enh73985     3   20029200   20030200      5       2  150064       2.4063    0.0080572
enh74010     3   20958300   20959300      1       1  150064        1.699      0.04466
enh74024     3   21478100   21479100      3       2  150064       2.2181     0.013275
enh74026     3   21541700   21542700      2       1  150064       1.9928     0.023141
enh74027     3   21543900   21544900      4       2  150064       1.8112     0.035054
enh74033     3   21686500   21687500      5       2  150064       1.6511     0.049358
enh74034     3   21706600   21707600      3       2  150064       2.0251     0.021429
enh74037     3   21792800   21793800      5       3  150064       1.6692     0.047534
enh74039     3   21960800   21961800     18       2  150064       2.2155     0.013364
enh74059     3   23137100   23138100      2       1  150064       1.9492     0.025634
enh74067     3   23382000   23383000      4       2  150064       1.6533     0.049138
enh74101     3   23769900   23770900      1       1  150064       1.8874      0.02955
enh74112     3   23853300   23854300      1       1  150064       2.4984     0.006238
enh74114     3   23863200   23864200      3       2  150064       2.1025     0.017754
enh74130     3   23989100   23990100      5       2  150064        1.698     0.044755
enh74134     3   24040300   24041300      2       1  150064       2.0099     0.022223
enh74136     3   24143200   24144200      6       2  150064        3.521   0.00021493
enh74137     3   24192200   24193200      4       2  150064       2.2855     0.011141
enh74142     3   24214200   24215200      5       3  150064       4.1781   1.4699e-05
enh74152     3   24539700   24540700      3       1  150064        2.389    0.0084479
enh74170     3   25184500   25185500      8       3  150064       1.6697      0.04749
enh74175     3   25329900   25330900      3       2  150064       2.2939       0.0109
enh74178     3   25365100   25366100      3       1  150064       2.2673     0.011686
enh74179     3   25391400   25392400      2       1  150064       2.0229      0.02154
enh74187     3   25514000   25515000      2       1  150064       2.7866    0.0026636
enh74199     3   25789300   25790300      1       1  150064        1.931      0.02674
enh74200     3   25822600   25823600      2       1  150064       1.8144      0.03481
enh74202     3   25833700   25834700      3       1  150064       2.1868     0.014379
enh74290     3   28711200   28712200      3       2  150064       2.2584     0.011962
enh74295     3   28832700   28833700      1       1  150064       2.7854     0.002673
enh74302     3   29106100   29107100      6       3  150064       1.7259     0.042187
enh74327     3   29447000   29448000      3       2  150064       1.7226     0.042482
enh74334     3   29482100   29483100      8       4  150064       1.9267     0.027011
enh74341     3   29599000   29600000      2       1  150064       1.7938      0.03642
enh74347     3   29684200   29685200      1       1  150064       2.0431      0.02052
enh74348     3   29696200   29697200      6       3  150064       1.8322     0.033463
enh74350     3   29735800   29736800      3       1  150064       2.6028    0.0046228
enh74352     3   29781300   29782300      1       1  150064       2.7627     0.002866
enh74355     3   29800700   29801700      1       1  150064       3.0275     0.001233
enh74361     3   29909800   29910800      1       1  150064       2.2386      0.01259
enh74363     3   29974900   29975900      5       2  150064       1.7301     0.041808
enh74364     3   30013800   30014800      3       2  150064       2.3963    0.0082807
enh74365     3   30046500   30047500      3       1  150064       3.7476   8.9264e-05
enh74366     3   30048900   30049900      4       1  150064       3.6944   0.00011022
enh74368     3   30085400   30086400      3       1  150064       4.7628   9.5477e-07
enh74369     3   30099000   30100000      9       3  150064       4.4249   4.8233e-06
enh74370     3   30100200   30101200      5       2  150064       4.8089   7.5877e-07
enh74371     3   30126400   30127400      8       2  150064       2.6836    0.0036414
enh74376     3   30287500   30288500      5       2  150064       1.8075     0.035346
enh74377     3   30300300   30301300      5       2  150064       2.6396    0.0041497
enh74378     3   30322900   30323900      3       1  150064       2.2034     0.013783
enh74403     3   30722300   30723300      3       2  150064         2.28     0.011304
enh74422     3   31094800   31095800      2       1  150064       1.7512     0.039954
enh74425     3   31126000   31127000      3       1  150064       1.8108     0.035089
enh74436     3   31391700   31392700      1       1  150064         1.96        0.025
enh74437     3   31402400   31403400      5       2  150064       2.0849     0.018539
enh74447     3   31588900   31589900      2       1  150064       2.6997    0.0034698
enh74454     3   31666400   31667400      1       1  150064       1.6819      0.04629
enh74484     3   31970000   31971000      7       2  150064       1.6705     0.047411
enh74485     3   31975300   31976300      7       3  150064       3.0041    0.0013318
enh74486     3   31977700   31978700      4       2  150064       2.4066    0.0080515
enh74488     3   31986700   31987700      2       1  150064       2.5406    0.0055332
enh74491     3   31993500   31994500      4       2  150064       1.9057     0.028342
enh74498     3   32016000   32017000      3       1  150064       2.2546      0.01208
enh74499     3   32020000   32021000      3       1  150064       2.4148     0.007872
enh74500     3   32044500   32045500      2       1  150064       3.1636   0.00077921
enh74505     3   32344900   32345900      5       2  150064       2.3861    0.0085144
enh74506     3   32353000   32354000      4       2  150064       2.1792     0.014659
enh74551     3   32835600   32836600      3       2  150064       2.7519    0.0029626
enh74553     3   32854400   32855400      4       2  150064       2.0734      0.01907
enh74558     3   32886800   32887800      3       1  150064       2.1824      0.01454
enh74559     3   32888400   32889400      5       3  150064       1.8043     0.035592
enh74575     3   33173200   33174200      2       1  150064       2.6213    0.0043794
enh74577     3   33356400   33357400      1       1  150064       2.3141      0.01033
enh74579     3   33401400   33402400      1       1  150064       2.2253      0.01303
enh74581     3   33413800   33414800      1       1  150064       3.0412     0.001178
enh74582     3   33466200   33467200      2       1  150064       2.1255     0.016774
enh74583     3   33467300   33468300      4       2  150064        2.981    0.0014365
enh74584     3   33470900   33471900      2       1  150064       2.2573     0.011995
enh74586     3   33477800   33478800      2       1  150064       3.0634    0.0010943
enh74587     3   33483000   33484000      6       3  150064       2.7076    0.0033882
enh74588     3   33599500   33600500      1       1  150064       1.7529      0.03981
enh74595     3   33696000   33697000      2       1  150064       1.8818     0.029929
enh74617     3   34050700   34051700      6       3  150064       2.1892     0.014291
enh74618     3   34053300   34054300      4       2  150064       2.5003    0.0062049
enh74625     3   34295800   34296800      2       1  150064        1.798     0.036087
enh74626     3   34297400   34298400      2       1  150064         1.92     0.027431
enh74631     3   34344700   34345700      1       1  150064       2.9824      0.00143
enh74632     3   34447800   34448800      1       1  150064        1.818      0.03453
enh74633     3   34608500   34609500      3       2  150064       1.9336     0.026583
enh74635     3   34681100   34682100      6       2  150064       2.3722    0.0088419
enh74637     3   34822400   34823400      7       3  150064       1.7617      0.03906
enh74639     3   34880900   34881900      5       2  150064       2.4135    0.0079001
enh74644     3   34961900   34962900      2       1  150064       2.3342    0.0097915
enh74648     3   35418100   35419100      2       1  150064       2.5319    0.0056719
enh74649     3   35480200   35481200      2       1  150064       1.9626     0.024849
enh74652     3   35637200   35638200      3       2  150064       1.7108      0.04356
enh74661     3   35940900   35941900      3       2  150064       1.8888     0.029461
enh74673     3   36566500   36567500      1       1  150064       2.1439      0.01602
enh74680     3   36841900   36842900      4       2  150064       4.8554   6.0087e-07
enh74681     3   36861800   36862800      2       1  150064       4.8409   6.4624e-07
enh74682     3   36909800   36910800      2       1  150064       3.0448    0.0011641
enh74683     3   36934400   36935400      3       1  150064       3.0222    0.0012545
enh74684     3   36949300   36950300      1       1  150064       2.8166     0.002427
enh74685     3   36965700   36966700      2       1  150064       3.5707     0.000178
enh74686     3   36966200   36967200      1       1  150064       3.8313    6.373e-05
enh74687     3   36974000   36975000      2       1  150064       2.5998    0.0046632
enh74688     3   36978800   36979800      2       1  150064       2.9465    0.0016072
enh74689     3   37006600   37007600      4       2  150064       2.6997    0.0034697
enh74690     3   37010900   37011900      2       1  150064       2.8671     0.002071
enh74692     3   37035800   37036800      3       2  150064       3.0748    0.0010533
enh74694     3   37173000   37174000      1       1  150064       3.0572     0.001117
enh74696     3   37204500   37205500      3       1  150064       3.0441    0.0011669
enh74699     3   37239200   37240200      2       1  150064       2.1644     0.015216
enh74703     3   37288500   37289500      1       1  150064       1.6743      0.04704
enh74705     3   37343200   37344200      3       1  150064       1.6691     0.047552
enh74713     3   37708500   37709500      4       2  150064       1.8345     0.033287
enh74717     3   37784200   37785200      4       2  150064       2.4055    0.0080749
enh74718     3   37803400   37804400      1       1  150064        1.677      0.04677
enh74722     3   37866100   37867100      3       2  150064       2.1402     0.016169
enh74727     3   37940300   37941300      4       2  150064       2.6076    0.0045593
enh74729     3   37950400   37951400      2       1  150064       3.6389   0.00013692
enh74730     3   37957600   37958600      4       2  150064       3.7603   8.4841e-05
enh74731     3   37959600   37960600      6       3  150064       3.2575   0.00056198
enh74733     3   37965800   37966800      5       2  150064       2.7937    0.0026054
enh74734     3   37977400   37978400      3       2  150064        3.341    0.0004174
enh74735     3   37987200   37988200      3       2  150064       2.8174    0.0024209
enh74736     3   37997900   37998900      2       1  150064       2.0516     0.020107
enh74756     3   38423600   38424600      4       2  150064       2.9964    0.0013657
enh74758     3   38493800   38494800      5       2  150064       3.3582   0.00039223
enh74759     3   38497600   38498600      5       1  150064       3.0905   0.00099896
enh74760     3   38498500   38499500      3       1  150064       3.0752    0.0010518
enh74761     3   38499900   38500900      3       2  150064       2.6357    0.0041986
enh74763     3   38573200   38574200      2       1  150064       2.5421    0.0055091
enh74764     3   38577900   38578900      2       1  150064       2.9532    0.0015727
enh74765     3   38589500   38590500      1       1  150064       3.2215    0.0006375
enh74766     3   38620200   38621200      1       1  150064       1.7587      0.03931
enh74770     3   38699700   38700700      4       2  150064       2.8831    0.0019692
enh74771     3   38703600   38704600      3       2  150064       2.8448    0.0022223
enh74776     3   39010600   39011600      2       1  150064       1.8766      0.03029
enh74780     3   39054500   39055500      4       2  150064       2.1761     0.014774
enh74783     3   39147000   39148000      1       1  150064       2.2728      0.01152
enh74822     3   40004300   40005300      2       1  150064       2.0648     0.019469
enh74823     3   40063400   40064400      5       3  150064        2.601    0.0046474
enh74824     3   40078600   40079600      3       1  150064       2.0395     0.020702
enh74859     3   41037900   41038900      1       1  150064       1.6922       0.0453
enh74941     3   42190400   42191400      1       1  150064       3.0188     0.001269
enh74944     3   42202400   42203400      1       1  150064       1.7506      0.04001
enh74945     3   42202900   42203900      1       1  150064       1.7506      0.04001
enh74947     3   42205600   42206600      2       1  150064       1.7237     0.042378
enh74948     3   42220300   42221300      5       2  150064       2.7289    0.0031772
enh74949     3   42225200   42226200      4       2  150064       2.0604     0.019678
enh74950     3   42232200   42233200      4       2  150064       3.0996   0.00096902
enh74951     3   42233600   42234600      6       2  150064       1.9939     0.023082
enh74957     3   42481500   42482500      3       1  150064       1.8931     0.029173
enh74964     3   42576800   42577800      3       1  150064       2.6543    0.0039736
enh74974     3   42644200   42645200      3       2  150064       1.7247     0.042289
enh74979     3   42689200   42690200      3       2  150064       1.9283     0.026906
enh74980     3   42692900   42693900      2       1  150064       2.1973     0.013999
enh74986     3   42790800   42791800      2       1  150064        1.707      0.04391
enh75010     3   43358400   43359400      2       1  150064       1.7782     0.037685
enh75026     3   43579200   43580200      4       2  150064       1.7475     0.040279
enh75029     3   43647400   43648400      5       2  150064       1.6479     0.049689
enh75031     3   43680100   43681100      1       1  150064       1.7368      0.04121
enh75032     3   43688700   43689700      2       1  150064       2.1929     0.014158
enh75037     3   43737500   43738500      2       1  150064        3.346   0.00040994
enh75040     3   43800300   43801300      2       1  150064       2.1932     0.014145
enh75042     3   43897100   43898100      3       1  150064       2.0593     0.019733
enh75045     3   43914000   43915000      1       1  150064       1.8833      0.02983
enh75050     3   43965000   43966000      4       2  150064       1.8774     0.030228
enh75051     3   44000700   44001700      2       1  150064       2.2344     0.012727
enh75056     3   44071800   44072800      1       1  150064       1.8716      0.03063
enh75057     3   44073600   44074600      8       3  150064        4.104   2.0301e-05
enh75062     3   44115600   44116600      4       2  150064       1.9358     0.026447
enh75069     3   44225900   44226900      5       3  150064       2.1993     0.013929
enh75070     3   44240000   44241000      4       2  150064       2.1694     0.015025
enh75075     3   44385700   44386700      4       1  150064       1.7231      0.04244
enh75076     3   44396500   44397500      3       1  150064       2.9899    0.0013954
enh75077     3   44400500   44401500      2       1  150064       2.9193    0.0017543
enh75086     3   44554700   44555700      2       1  150064       2.9627    0.0015246
enh75092     3   44836100   44837100      3       2  150064       3.2097   0.00066429
enh75110     3   45164900   45165900      1       1  150064       1.7014      0.04443
enh75112     3   45180400   45181400      7       4  150064       2.1191      0.01704
enh75119     3   45289000   45290000      4       2  150064       2.0644     0.019488
enh75121     3   45313400   45314400      2       1  150064        2.864    0.0020917
enh75122     3   45316500   45317500      2       1  150064       2.7099    0.0033653
enh75196     3   46602300   46603300      3       2  150064       1.9465     0.025798
enh75199     3   46612800   46613800      4       2  150064       3.0034    0.0013351
enh75200     3   46615600   46616600      3       1  150064         1.94      0.02619
enh75204     3   46648800   46649800      5       3  150064       1.6996       0.0446
enh75298     3   48131100   48132100      1       1  150064       1.7805       0.0375
enh75301     3   48157300   48158300      1       1  150064        1.839      0.03296
enh75304     3   48166600   48167600      1       1  150064       1.8551      0.03179
enh75305     3   48171700   48172700      2       1  150064       1.9356      0.02646
enh75311     3   48235800   48236800      1       1  150064       2.3208      0.01015
enh75317     3   48319000   48320000      2       1  150064       1.7441     0.040571
enh75319     3   48411100   48412100      2       1  150064       2.1355     0.016358
enh75346     3   48661200   48662200      1       1  150064        2.289      0.01104
enh75347     3   48671000   48672000      2       1  150064       2.3372    0.0097139
enh75348     3   48674300   48675300      1       1  150064       2.2591      0.01194
enh75351     3   48701900   48702900      1       1  150064       2.6404     0.004141
enh75357     3   48737600   48738600      2       1  150064       2.2084     0.013607
enh75358     3   48739400   48740400      3       2  150064       1.6535     0.049117
enh75360     3   48745900   48746900      2       1  150064       1.6997     0.044593
enh75361     3   48751800   48752800      2       1  150064       2.1101     0.017423
enh75362     3   48754800   48755800      1       1  150064       2.1125      0.01732
enh75364     3   48777200   48778200      1       1  150064        1.712      0.04345
enh75368     3   48883400   48884400      1       1  150064       1.9677      0.02455
enh75370     3   48934700   48935700      1       1  150064       1.9167      0.02764
enh75373     3   48986200   48987200      1       1  150064       1.9022      0.02857
enh75382     3   49156400   49157400      2       1  150064       2.1108     0.017397
enh75392     3   49423600   49424600      5       3  150064       2.2637     0.011796
enh75394     3   49437400   49438400      5       2  150064       2.2242     0.013066
enh75395     3   49443400   49444400      1       1  150064        1.914      0.02781
enh75398     3   49450500   49451500      1       1  150064       2.4297     0.007556
enh75400     3   49458400   49459400      3       1  150064       2.1882     0.014328
enh75403     3   49496900   49497900      1       1  150064       2.1711      0.01496
enh75404     3   49499500   49500500      2       1  150064       1.8576     0.031613
enh75405     3   49502800   49503800      2       1  150064        1.769     0.038446
enh75409     3   49556200   49557200      2       1  150064       1.8477     0.032325
enh75412     3   49590200   49591200      3       2  150064        2.041     0.020626
enh75420     3   49738300   49739300      3       2  150064       2.3215     0.010131
enh75423     3   49759600   49760600      2       1  150064       1.7308     0.041743
enh75425     3   49843400   49844400      1       1  150064       2.0166      0.02187
enh75427     3   49894200   49895200      2       1  150064       2.0486     0.020249
enh75428     3   49902100   49903100      3       1  150064        2.542    0.0055116
enh75429     3   49904500   49905500      1       1  150064       1.8158       0.0347
enh75430     3   49905600   49906600      1       1  150064       1.9364      0.02641
enh75431     3   49918300   49919300      1       1  150064       1.9222      0.02729
enh75435     3   49967900   49968900      1       1  150064       3.0538      0.00113
enh75436     3   49976600   49977600      2       1  150064       1.7141     0.043251
enh75437     3   50040700   50041700      1       1  150064       3.2735    0.0005312
enh75438     3   50128000   50129000      4       2  150064       3.1826   0.00072983
enh75444     3   50196300   50197300      5       2  150064       2.3333    0.0098167
enh75446     3   50207800   50208800      3       2  150064       1.8383     0.033008
enh75449     3   50248300   50249300      3       2  150064       2.0777     0.018868
enh75451     3   50267800   50268800      1       1  150064       2.4402     0.007339
enh75460     3   50292000   50293000      3       2  150064       2.9169    0.0017674
enh75462     3   50296500   50297500      1       1  150064       2.6618     0.003886
enh75477     3   50409100   50410100      3       2  150064       3.0316    0.0012165
enh75482     3   50518300   50519300      2       1  150064       2.6644    0.0038561
enh75485     3   50552100   50553100      1       1  150064         2.99     0.001395
enh75489     3   50561900   50562900      2       1  150064       2.4395    0.0073542
enh75516     3   50878300   50879300      2       1  150064       1.8597     0.031463
enh75533     3   51341100   51342100      2       1  150064       3.0211    0.0012591
enh75534     3   51371400   51372400      2       1  150064       1.7101     0.043626
enh75537     3   51425500   51426500      2       1  150064       2.0594     0.019727
enh75541     3   51532000   51533000      2       1  150064       1.8601     0.031432
enh75544     3   51593600   51594600      3       1  150064       2.5281    0.0057334
enh75554     3   51737300   51738300      3       2  150064       2.4528    0.0070866
enh75556     3   51768300   51769300      5       2  150064       2.2642     0.011782
enh75558     3   51807200   51808200      1       1  150064       2.1589      0.01543
enh75573     3   52036300   52037300      1       1  150064       2.0196      0.02171
enh75590     3   52233000   52234000      1       1  150064       3.9421    4.039e-05
enh75594     3   52309000   52310000      4       2  150064       1.9093     0.028112
enh75597     3   52322500   52323500      3       2  150064       3.8033   7.1389e-05
enh75601     3   52402100   52403100      2       1  150064       3.8245   6.5506e-05
enh75602     3   52406600   52407600      3       2  150064       4.0901   2.1562e-05
enh75605     3   52456900   52457900      1       1  150064       4.7626    9.558e-07
enh75606     3   52478400   52479400      2       1  150064       2.5522    0.0053525
enh75609     3   52491200   52492200      3       2  150064       3.2098   0.00066409
enh75610     3   52564900   52565900      3       1  150064       3.3555   0.00039616
enh75611     3   52568800   52569800      3       2  150064       4.5318   2.9247e-06
enh75613     3   52572500   52573500      4       2  150064       3.1443   0.00083228
enh75618     3   52717800   52718800      2       1  150064       4.4416   4.4639e-06
enh75619     3   52722000   52723000      2       1  150064       4.9234   4.2524e-07
enh75620     3   52737500   52738500      1       1  150064       4.5918    2.197e-06
enh75621     3   52741200   52742200      1       1  150064       3.4679    0.0002623
enh75622     3   52749000   52750000      1       1  150064       4.6541    1.627e-06
enh75624     3   52815800   52816800      1       1  150064       6.3754    9.124e-11
enh75625     3   52853600   52854600      3       1  150064       5.2096   9.4637e-08
enh75626     3   52866600   52867600      4       2  150064        5.022   2.5574e-07
enh75627     3   52868900   52869900      2       1  150064       4.8526   6.0923e-07
enh75628     3   52907200   52908200      1       1  150064       5.8086    3.149e-09
enh75629     3   52909200   52910200      1       1  150064       5.0388    2.342e-07
enh75631     3   52931800   52932800      2       1  150064        4.483   3.6795e-06
enh75633     3   53050100   53051100      1       1  150064       3.6075    0.0001546
enh75638     3   53076400   53077400      4       1  150064       3.9566   3.8015e-05
enh75639     3   53103400   53104400      4       1  150064       1.6688     0.047576
enh75650     3   53227600   53228600      2       1  150064       2.3172     0.010246
enh75652     3   53230200   53231200      3       1  150064       3.1565   0.00079849
enh75653     3   53270000   53271000     11       2  150064       2.4312    0.0075242
enh75654     3   53277300   53278300      8       2  150064         2.14     0.016177
enh75658     3   53293700   53294700      4       1  150064       3.4535   0.00027669
enh75659     3   53298400   53299400      1       1  150064       3.9283    4.277e-05
enh75661     3   53303300   53304300      2       1  150064       1.7912     0.036629
enh75664     3   53312400   53313400      4       2  150064       2.5601    0.0052318
enh75665     3   53320700   53321700      2       1  150064       2.2325     0.012791
enh75666     3   53358000   53359000      2       1  150064       1.8425     0.032701
enh75667     3   53379100   53380100      1       1  150064        4.146    1.692e-05
enh75680     3   53914000   53915000      1       1  150064       2.2603       0.0119
enh75681     3   53923600   53924600      2       1  150064       1.9728     0.024257
enh75689     3   54166000   54167000      3       2  150064       2.1864     0.014392
enh75702     3   54502300   54503300      2       1  150064       2.8825    0.0019724
enh75740     3   55096400   55097400      4       1  150064       2.2219     0.013145
enh75775     3   55720300   55721300      3       2  150064       1.9619     0.024885
enh75789     3   56015200   56016200      4       2  150064       2.6292    0.0042796
enh75792     3   56027800   56028800      7       3  150064       1.7864      0.03702
enh75793     3   56035600   56036600      2       1  150064       2.6624     0.003879
enh75800     3   56135600   56136600      3       1  150064       1.9327     0.026638
enh75801     3   56145200   56146200      2       1  150064        2.631     0.004257
enh75802     3   56149500   56150500      2       1  150064       2.5989    0.0046766
enh75809     3   56285300   56286300      1       1  150064       3.7055    0.0001055
enh75811     3   56289400   56290400      3       1  150064       3.0186    0.0012698
enh75814     3   56325100   56326100      2       1  150064       1.9096     0.028095
enh75816     3   56343200   56344200      6       3  150064       2.0585     0.019773
enh75819     3   56357700   56358700      1       1  150064       1.8939      0.02912
enh75836     3   56644500   56645500      6       2  150064       2.1153     0.017203
enh75844     3   56873800   56874800      4       2  150064       2.6244    0.0043396
enh75845     3   56889600   56890600      2       1  150064         1.66     0.048452
enh75884     3   57263200   57264200      1       1  150064       1.7645      0.03882
enh75943     3   58150700   58151700      3       1  150064        2.107     0.017557
enh75954     3   58320800   58321800      4       2  150064       2.8257    0.0023589
enh75955     3   58337400   58338400      2       1  150064       1.8801     0.030046
enh75956     3   58365000   58366000      6       2  150064       2.4645    0.0068594
enh75957     3   58372400   58373400      7       3  150064       2.0974     0.017981
enh75958     3   58374200   58375200      4       2  150064       2.2624     0.011836
enh75959     3   58380300   58381300      6       2  150064       1.8487     0.032251
enh75960     3   58389300   58390300      4       1  150064       2.2943     0.010887
enh75961     3   58398200   58399200     10       4  150064       2.2007     0.013878
enh75963     3   58417600   58418600      2       1  150064       2.2582     0.011967
enh75965     3   58422700   58423700      3       2  150064       1.8104     0.035119
enh75966     3   58427200   58428200      1       1  150064       2.2353       0.0127
enh75969     3   58456700   58457700      3       2  150064       2.0161     0.021894
enh76012     3   59501100   59502100      7       2  150064        2.096     0.018042
enh76013     3   59525900   59526900      4       2  150064       3.0798    0.0010358
enh76018     3   59735000   59736000      2       1  150064       3.1127   0.00092693
enh76022     3   59788000   59789000      6       2  150064       2.5461    0.0054468
enh76029     3   59954000   59955000      6       3  150064       2.2201     0.013205
enh76032     3   59995900   59996900      5       3  150064        2.187      0.01437
enh76039     3   60301800   60302800      1       1  150064       3.6131    0.0001513
enh76040     3   60309100   60310100      5       1  150064       3.1541     0.000805
enh76073     3   61071700   61072700      4       2  150064       2.0486     0.020251
enh76076     3   61153800   61154800      9       4  150064       3.1052   0.00095079
enh76081     3   61237600   61238600      4       2  150064       1.7454     0.040454
enh76161     3   61826700   61827700      2       1  150064        1.969     0.024476
enh76164     3   61850800   61851800      2       1  150064       1.7268     0.042101
enh76173     3   61889700   61890700      2       1  150064       2.0449     0.020432
enh76204     3   62246600   62247600      1       1  150064       3.3594    0.0003906
enh76207     3   62400500   62401500      1       1  150064       2.3827     0.008594
enh76223     3   62672400   62673400      6       3  150064       2.3764     0.008742
enh76225     3   62696100   62697100      9       4  150064       2.6606    0.0039005
enh76227     3   62704100   62705100      9       2  150064       2.1838     0.014488
enh76228     3   62709000   62710000      9       4  150064       1.9383      0.02629
enh76266     3   63203200   63204200      9       3  150064       2.3155     0.010294
enh76267     3   63213200   63214200      5       3  150064       2.9447    0.0016162
enh76294     3   63840500   63841500      1       1  150064       3.9631    3.699e-05
enh76295     3   63841500   63842500      4       2  150064       4.0853   2.2014e-05
enh76297     3   63846200   63847200      4       2  150064       2.6841    0.0036359
enh76299     3   63856100   63857100      2       1  150064       4.0051   3.0991e-05
enh76303     3   63880800   63881800      2       1  150064       3.4688   0.00026138
enh76305     3   63919400   63920400      1       1  150064       2.6535     0.003983
enh76309     3   63940700   63941700      3       1  150064       1.9063     0.028307
enh76310     3   63942100   63943100      5       2  150064       2.5769    0.0049846
enh76313     3   63950100   63951100      4       2  150064       2.9428    0.0016261
enh76319     3   63985500   63986500      1       1  150064       4.8955    4.903e-07
enh76320     3   64007000   64008000      3       2  150064       2.3156     0.010291
enh76323     3   64017500   64018500      2       1  150064          2.2     0.013905
enh76325     3   64039200   64040200      1       1  150064       1.6948      0.04506
enh76330     3   64079900   64080900      1       1  150064       1.8178      0.03455
enh76336     3   64142500   64143500      2       1  150064       2.1274     0.016694
enh76337     3   64147800   64148800      4       2  150064       1.9557     0.025252
enh76338     3   64152700   64153700      3       2  150064       2.2024     0.013818
enh76339     3   64173700   64174700      4       1  150064       2.7712    0.0027929
enh76341     3   64193500   64194500      2       1  150064       1.9958     0.022976
enh76343     3   64201300   64202300      5       3  150064       2.6926    0.0035452
enh76345     3   64207700   64208700      3       2  150064       1.9626     0.024847
enh76348     3   64226900   64227900      3       2  150064        2.609    0.0045399
enh76360     3   64403100   64404100      4       2  150064        2.592    0.0047704
enh76368     3   64445400   64446400      2       1  150064       1.9914     0.023216
enh76369     3   64452900   64453900      3       1  150064       2.3831    0.0085848
enh76376     3   64572400   64573400      3       2  150064       1.7418     0.040771
enh76387     3   64751400   64752400      6       3  150064        2.382    0.0086087
enh76453     3   65604900   65605900      4       2  150064       2.0677     0.019333
enh76486     3   65864400   65865400      3       1  150064       1.9522     0.025457
enh76488     3   65869400   65870400      8       2  150064       1.8087     0.035247
enh76584     3   66771100   66772100      3       2  150064       2.1128      0.01731
enh76603     3   67047500   67048500      1       1  150064       2.2613      0.01187
enh76605     3   67061500   67062500      2       1  150064       2.5536    0.0053311
enh76616     3   67345900   67346900      9       4  150064        2.464    0.0068701
enh76624     3   67652900   67653900      3       1  150064       2.6431    0.0041071
enh76625     3   67669600   67670600      4       1  150064       2.7539    0.0029444
enh76627     3   67680100   67681100      5       2  150064       1.9712      0.02435
enh76628     3   67703100   67704100      4       1  150064       2.1242     0.016827
enh76639     3   67997800   67998800      6       2  150064        2.185     0.014445
enh76647     3   68466700   68467700      3       2  150064       2.1157     0.017185
enh76649     3   68582800   68583800      4       2  150064       1.8862     0.029636
enh76653     3   68765600   68766600      2       1  150064       1.7571      0.03945
enh76685     3   69291300   69292300      1       1  150064       1.9781      0.02396
enh76691     3   69375600   69376600      1       1  150064       3.3497    0.0004045
enh76692     3   69441300   69442300      3       1  150064       1.9979     0.022863
enh76704     3   69840000   69841000      2       1  150064       3.6867   0.00011358
enh76705     3   69931200   69932200      2       1  150064       1.7925     0.036527
enh76708     3   69994000   69995000      2       1  150064       2.9268    0.0017124
enh76714     3   70294800   70295800      1       1  150064       2.7907      0.00263
enh76720     3   70484000   70485000      2       1  150064         2.14     0.016178
enh76721     3   70520400   70521400      4       2  150064       1.9871     0.023458
enh76722     3   70524900   70525900      2       1  150064       1.9034     0.028496
enh76724     3   70568500   70569500      3       1  150064       2.8195    0.0024053
enh76725     3   70575800   70576800      3       1  150064       2.5311    0.0056855
enh76730     3   70632300   70633300      1       1  150064       2.2392      0.01257
enh76736     3   70780400   70781400      1       1  150064       2.0191      0.02174
enh76737     3   70786800   70787800      4       2  150064        2.917    0.0017672
enh76742     3   70902700   70903700      1       1  150064       2.0777      0.01887
enh76743     3   70907400   70908400      3       2  150064       1.6662     0.047835
enh76746     3   71012300   71013300      2       1  150064       2.3281    0.0099531
enh76757     3   71100300   71101300      2       1  150064       2.1929     0.014156
enh76758     3   71102800   71103800      1       1  150064       1.8667      0.03097
enh76763     3   71128000   71129000      2       1  150064       1.9833     0.023669
enh76766     3   71152200   71153200      2       1  150064       1.9843     0.023609
enh76767     3   71159500   71160500      1       1  150064       2.8255      0.00236
enh76768     3   71177000   71178000      1       1  150064       2.9911      0.00139
enh76771     3   71186000   71187000      4       1  150064       1.6911     0.045409
enh76776     3   71205000   71206000      2       1  150064       1.6692     0.047543
enh76783     3   71255600   71256600      2       1  150064       4.4936   3.5016e-06
enh76784     3   71258100   71259100      4       1  150064       1.7293     0.041879
enh76786     3   71266600   71267600      2       1  150064       2.1646     0.015211
enh76789     3   71289000   71290000      5       1  150064       3.7249   9.7678e-05
enh76791     3   71295500   71296500      1       1  150064       2.4266     0.007621
enh76793     3   71311700   71312700      1       1  150064       2.4199     0.007763
enh76794     3   71331900   71332900      4       2  150064       3.1513   0.00081269
enh76795     3   71344100   71345100      1       1  150064       2.2616      0.01186
enh76796     3   71345500   71346500      3       2  150064       3.3101   0.00046633
enh76800     3   71359300   71360300      3       1  150064       3.1417   0.00083982
enh76810     3   71498100   71499100      2       1  150064       3.8552   5.7813e-05
enh76811     3   71499900   71500900      1       1  150064       2.3986     0.008229
enh76812     3   71505200   71506200      2       1  150064       2.8391    0.0022621
enh76813     3   71517000   71518000      4       1  150064       3.2518   0.00057339
enh76814     3   71532400   71533400      6       3  150064       4.5712   2.4248e-06
enh76815     3   71538200   71539200      5       2  150064        2.322     0.010118
enh76816     3   71545800   71546800      5       1  150064       2.4894    0.0063985
enh76817     3   71555100   71556100      5       2  150064       3.3135   0.00046064
enh76820     3   71569000   71570000      2       1  150064       5.5405   1.5083e-08
enh76821     3   71572600   71573600      1       1  150064       2.6649     0.003851
enh76823     3   71580000   71581000      1       1  150064       1.7832      0.03728
enh76828     3   71693800   71694800      3       2  150064       2.4209     0.007742
enh76839     3   71778500   71779500      6       2  150064       2.4784    0.0065989
enh76841     3   71817500   71818500      3       2  150064       2.4918     0.006355
enh76843     3   71828700   71829700      4       2  150064       1.8585     0.031547
enh76858     3   71991300   71992300      3       1  150064       1.7392     0.040998
enh76877     3   72347300   72348300      5       2  150064       2.2409     0.012516
enh76879     3   72378000   72379000      2       1  150064       2.3925    0.0083672
enh76897     3   72487000   72488000      1       1  150064       1.8821      0.02991
enh76904     3   72630600   72631600      1       1  150064       3.1844    0.0007252
enh76932     3   73006100   73007100      3       1  150064       2.0631      0.01955
enh76936     3   73057600   73058600      6       1  150064        2.187     0.014371
enh76937     3   73072600   73073600      1       1  150064       1.9969      0.02292
enh76940     3   73090300   73091300      3       1  150064       2.0939     0.018135
enh76941     3   73093900   73094900      5       2  150064       1.9326     0.026642
enh76943     3   73119800   73120800      2       1  150064       2.3643    0.0090329
enh76948     3   73249800   73250800      2       1  150064       2.3396    0.0096513
enh76960     3   73545100   73546100      3       2  150064        1.745     0.040489
enh76967     3   73670600   73671600      5       3  150064       2.0341     0.020969
enh76971     3   73733200   73734200      7       3  150064        2.436    0.0074258
enh76990     3   74463500   74464500      1       1  150064       1.6484      0.04964
enh77014     3   75865400   75866400      2       1  150064       1.9126     0.027898
enh77033     3   76291900   76292900      8       3  150064       2.1979     0.013978
enh77035     3   76401900   76402900      1       1  150064       2.2426      0.01246
enh77037     3   76471800   76472800      5       2  150064        3.303   0.00047829
enh77038     3   76487900   76488900      7       2  150064       1.8586      0.03154
enh77042     3   76681600   76682600      1       1  150064       1.9132      0.02786
enh77054     3   76991800   76992800      5       2  150064       1.8071     0.035373
enh77085     3   77588000   77589000      2       1  150064       1.8062     0.035441
enh77088     3   77654800   77655800      2       1  150064       1.8895     0.029414
enh77117     3   78376800   78377800      3       2  150064       1.9144     0.027782
enh77118     3   78386700   78387700      4       2  150064       3.1943   0.00070074
enh77119     3   78390300   78391300      6       2  150064       2.5086    0.0060605
enh77120     3   78394700   78395700      3       1  150064       1.8944     0.029086
enh77121     3   78401300   78402300      4       2  150064       2.4935    0.0063249
enh77122     3   78402300   78403300      2       1  150064       2.9578    0.0015494
enh77170     3   79116100   79117100      1       1  150064       1.9268        0.027
enh77193     3   79530100   79531100      2       1  150064       1.8553     0.031778
enh77201     3   79920000   79921000      3       2  150064       1.7646     0.038812
enh77209     3   80238900   80239900      2       1  150064       1.6755     0.046921
enh77214     3   80312000   80313000      3       1  150064       2.7349      0.00312
enh77215     3   80334300   80335300      2       1  150064       2.2565      0.01202
enh77218     3   80574600   80575600      2       1  150064       3.5197   0.00021599
enh77219     3   80630200   80631200      1       1  150064       4.1949    1.365e-05
enh77220     3   80655900   80656900      1       1  150064       3.7562    8.626e-05
enh77222     3   80793200   80794200      5       3  150064       2.3771    0.0087253
enh77223     3   80802100   80803100      3       2  150064       2.2021     0.013829
enh77226     3   81203100   81204100      4       2  150064       2.7726    0.0027809
enh77228     3   81219100   81220100      2       1  150064       2.9704    0.0014872
enh77235     3   81503400   81504400      2       1  150064       2.6563    0.0039499
enh77240     3   81628700   81629700      2       1  150064       1.9129     0.027884
enh77246     3   81792400   81793400      5       2  150064       1.9278     0.026937
enh77249     3   81811600   81812600      5       2  150064       1.6726     0.047206
enh77258     3   81940300   81941300      2       1  150064       2.3027     0.010647
enh77259     3   81962900   81963900      4       1  150064       1.9995     0.022777
enh77262     3   81987600   81988600      4       2  150064       1.8162     0.034671
enh77264     3   82017400   82018400      3       2  150064       2.4943      0.00631
enh77277     3   82311300   82312300      1       1  150064        1.671      0.04736
enh77280     3   82392400   82393400      2       1  150064        1.934     0.026555
enh77281     3   82404300   82405300      5       3  150064       2.7241    0.0032238
enh77320     3   84850700   84851700      2       1  150064       3.0808    0.0010321
enh77357     3   85839400   85840400      1       1  150064       1.6913      0.04539
enh77363     3   85984100   85985100      4       2  150064       2.0644     0.019489
enh77365     3   86153300   86154300      5       3  150064       2.0397      0.02069
enh77367     3   86225000   86226000      2       1  150064       2.5101     0.006034
enh77378     3   86560600   86561600      3       2  150064       1.8714     0.030646
enh77405     3   87235600   87236600      3       2  150064       1.9694     0.024456
enh77495     3   93849000   93850000      1       1  150064       1.6941      0.04512
enh77498     3   93945800   93946800      2       1  150064       1.9989     0.022811
enh77502     3   94025000   94026000      2       1  150064       1.9932     0.023122
enh77515     3   94755500   94756500      4       2  150064        3.546    0.0001956
enh77518     3   94891200   94892200      5       2  150064       3.2097   0.00066447
enh77519     3   94931700   94932700      1       1  150064       1.8903      0.02936
enh77520     3   94996200   94997200      3       1  150064       2.8478    0.0022013
enh77521     3   95038500   95039500      3       2  150064       2.6985    0.0034824
enh77524     3   95072700   95073700      1       1  150064       2.5657     0.005148
enh77534     3   95602300   95603300      3       1  150064       1.7077     0.043847
enh77536     3   95646700   95647700      3       2  150064       1.7675     0.038572
enh77537     3   95819800   95820800      2       1  150064       2.0418     0.020587
enh77560     3   97380500   97381500      2       1  150064       2.4435    0.0072718
enh77565     3   97465800   97466800      2       1  150064       2.1065     0.017581
enh77567     3   97484400   97485400      1       1  150064       2.5832     0.004895
enh77569     3   97563000   97564000      1       1  150064        1.763      0.03895
enh77588     3   98047700   98048700      4       2  150064       1.7485     0.040188
enh77590     3   98235900   98236900      2       1  150064       1.6495     0.049518
enh77628     3   99434900   99435900      3       1  150064       2.3366     0.009731
enh77629     3   99440000   99441000      3       1  150064       2.6473    0.0040564
enh77630     3   99466400   99467400      2       1  150064       2.1725     0.014908
enh77632     3   99495400   99496400      5       3  150064       2.1911     0.014223
enh77701     3  100555000  100556000      3       2  150064       2.0641     0.019504
enh77742     3  101797700  101798700      4       2  150064        1.746     0.040403
enh77814     3  104732100  104733100      6       2  150064       1.8883     0.029495
enh77816     3  104827100  104828100      1       1  150064       2.0969        0.018
enh77818     3  104875500  104876500      5       3  150064        2.825    0.0023642
enh77822     3  105052600  105053600      3       1  150064       1.9307      0.02676
enh77824     3  105083000  105084000      1       1  150064       2.5429     0.005497
enh77830     3  105145700  105146700      2       1  150064       2.1069     0.017564
enh77835     3  105189400  105190400      5       2  150064       2.3404    0.0096324
enh77842     3  105233900  105234900      7       2  150064       1.9857     0.023533
enh77850     3  105511100  105512100      3       2  150064       1.7735     0.038075
enh77851     3  105518500  105519500      5       3  150064       1.8578     0.031598
enh77853     3  105530300  105531300      3       2  150064       2.2878     0.011075
enh77855     3  105542000  105543000      1       1  150064       1.7223      0.04251
enh77857     3  105554000  105555000      3       2  150064       1.6692     0.047542
enh77859     3  105557500  105558500      2       1  150064       1.9134      0.02785
enh77860     3  105561300  105562300      5       3  150064       2.3494    0.0094029
enh77861     3  105562400  105563400      2       1  150064       1.7758     0.037887
enh77863     3  105583800  105584800      4       2  150064       2.1044     0.017672
enh77869     3  105863200  105864200      2       1  150064       1.7601     0.039195
enh77872     3  105893500  105894500      3       2  150064        2.273     0.011512
enh77875     3  105964000  105965000      3       2  150064       1.8331     0.033394
enh77914     3  107160100  107161100      1       1  150064       1.6739      0.04708
enh77916     3  107188800  107189800      3       2  150064       1.6823     0.046259
enh77918     3  107200000  107201000      3       1  150064       1.7719     0.038209
enh77919     3  107253200  107254200      2       1  150064       2.0233     0.021519
enh77920     3  107262100  107263100      2       1  150064       1.9914     0.023218
enh77921     3  107281400  107282400      1       1  150064       1.7343      0.04143
enh77922     3  107297300  107298300      2       1  150064       2.4149    0.0078701
enh77923     3  107299700  107300700      1       1  150064       2.3353     0.009764
enh77924     3  107312700  107313700      2       1  150064       2.4641    0.0068685
enh77930     3  107333400  107334400      1       1  150064       1.7278      0.04201
enh77931     3  107338000  107339000      1       1  150064       1.6518      0.04929
enh77932     3  107339000  107340000      5       3  150064       2.3975    0.0082533
enh77936     3  107360900  107361900      4       2  150064       2.0699      0.01923
enh77937     3  107379800  107380800      2       1  150064         2.44    0.0073433
enh77939     3  107386900  107387900      1       1  150064       2.0333      0.02101
enh77940     3  107402900  107403900      1       1  150064       2.6608     0.003898
enh77942     3  107462700  107463700      1       1  150064       2.1091      0.01747
enh77951     3  107733400  107734400      2       1  150064       2.7907    0.0026299
enh77953     3  107747300  107748300      7       4  150064        2.079      0.01881
enh77960     3  107894300  107895300      9       2  150064        3.407   0.00032844
enh77961     3  107900800  107901800      6       2  150064       3.2356   0.00060701
enh77962     3  107941800  107942800      1       1  150064       3.2034     0.000679
enh77967     3  108107200  108108200      3       1  150064        1.748      0.04023
enh78012     3  109141800  109142800      2       1  150064       2.1524     0.015685
enh78014     3  109197700  109198700      3       1  150064        2.127     0.016708
enh78089     3  111080900  111081900      4       1  150064       1.6769     0.046777
enh78114     3  111685900  111686900      2       1  150064        2.109     0.017473
enh78120     3  111771200  111772200      8       2  150064       2.0187     0.021757
enh78127     3  111845900  111846900      2       1  150064       1.9087     0.028152
enh78163     3  112311300  112312300      6       2  150064        1.694     0.045136
enh78237     3  113467400  113468400      2       1  150064       2.1893     0.014287
enh78244     3  113650800  113651800      3       2  150064       2.0959     0.018045
enh78248     3  113737400  113738400      1       1  150064       1.8744      0.03044
enh78266     3  114053000  114054000      5       2  150064       1.9219     0.027309
enh78273     3  114168000  114169000      1       1  150064       2.1179      0.01709
enh78274     3  114170800  114171800      2       1  150064       4.1046    2.025e-05
enh78275     3  114173800  114174800      1       1  150064       3.2368    0.0006044
enh78282     3  114336000  114337000      3       2  150064       2.6356    0.0041996
enh78285     3  114368000  114369000      3       1  150064       2.1597     0.015399
enh78286     3  114377900  114378900      4       2  150064        2.748    0.0029978
enh78313     3  115069500  115070500      3       2  150064       1.7654     0.038748
enh78315     3  115104600  115105600      3       2  150064       2.0423     0.020562
enh78320     3  115217000  115218000      2       1  150064       2.1426     0.016072
enh78325     3  115299400  115300400      2       1  150064       1.8338     0.033345
enh78349     3  115617600  115618600      1       1  150064       2.1602      0.01538
enh78351     3  115634400  115635400      4       2  150064       2.7033    0.0034324
enh78376     3  115978700  115979700      3       1  150064       1.6511     0.049364
enh78411     3  116581600  116582600     10       2  150064       1.6922     0.045308
enh78412     3  116583300  116584300      4       1  150064        1.863     0.031233
enh78420     3  116778900  116779900      1       1  150064       1.6728      0.04718
enh78456     3  117520300  117521300      2       1  150064       3.7246   9.7823e-05
enh78458     3  117552100  117553100      1       1  150064        1.811      0.03507
enh78459     3  117592800  117593800      3       2  150064       2.0952     0.018077
enh78460     3  117594000  117595000      4       2  150064       2.4139    0.0078911
enh78461     3  117629500  117630500      7       3  150064       4.3439   7.0003e-06
enh78462     3  117638900  117639900      5       3  150064         3.39   0.00034943
enh78463     3  117640900  117641900      4       2  150064       4.0274   2.8193e-05
enh78469     3  117999100  118000100      3       2  150064       2.4183    0.0077959
enh78537     3  119741300  119742300      1       1  150064       1.8218      0.03424
enh78557     3  120069000  120070000      1       1  150064       1.7053      0.04407
enh78559     3  120137000  120138000      1       1  150064       1.8344       0.0333
enh78572     3  120216900  120217900      3       1  150064       1.7997     0.035956
enh78577     3  120286500  120287500      5       3  150064       2.6967    0.0035017
enh78625     3  121633100  121634100      8       1  150064       2.1799     0.014634
enh78626     3  121657000  121658000      4       2  150064       1.8804     0.030026
enh78628     3  121675000  121676000      6       4  150064       1.7988     0.036023
enh78653     3  122369600  122370600      5       1  150064       2.5034    0.0061496
enh78656     3  122473600  122474600      3       1  150064       1.7455      0.04045
enh78660     3  122608700  122609700      2       1  150064       2.9809    0.0014368
enh78661     3  122612600  122613600      3       2  150064       2.9374    0.0016551
enh78675     3  122787800  122788800      7       2  150064       2.8627    0.0021001
enh78676     3  122789000  122790000      4       1  150064       2.8865     0.001948
enh78678     3  122793600  122794600      3       1  150064       2.6157    0.0044524
enh78679     3  122802300  122803300      3       2  150064       1.9012     0.028639
enh78680     3  122806500  122807500      3       2  150064       1.8142     0.034827
enh78701     3  123301600  123302600      2       1  150064       2.8251    0.0023635
enh78703     3  123324300  123325300      5       2  150064        1.714     0.043265
enh78705     3  123339800  123340800      2       1  150064       1.8527     0.031962
enh78707     3  123354400  123355400      4       2  150064       1.8847     0.029732
enh78709     3  123405000  123406000      2       1  150064       1.6677     0.047691
enh78728     3  123948900  123949900      2       1  150064       1.9753     0.024115
enh78729     3  123974800  123975800      7       2  150064       3.3184   0.00045262
enh78731     3  123979400  123980400      4       2  150064       3.9413   4.0516e-05
enh78732     3  123981700  123982700      3       2  150064       4.4017   5.3713e-06
enh78734     3  124058000  124059000      2       1  150064       2.3795    0.0086676
enh78735     3  124070300  124071300      4       2  150064       3.4943   0.00023761
enh78737     3  124091600  124092600      5       2  150064       3.2465   0.00058414
enh78739     3  124101300  124102300      4       2  150064       4.0351   2.7285e-05
enh78742     3  124231700  124232700      4       2  150064       2.1287      0.01664
enh78766     3  124543000  124544000      3       1  150064       1.6822     0.046266
enh78768     3  124545800  124546800      3       1  150064       2.1792     0.014659
enh78774     3  124570600  124571600      4       2  150064       1.9598     0.025009
enh78775     3  124577700  124578700      3       2  150064       2.3357    0.0097542
enh78777     3  124592100  124593100      5       2  150064       2.2692     0.011628
enh78778     3  124595000  124596000      4       2  150064       1.7681     0.038524
enh78779     3  124597500  124598500      2       1  150064        2.161     0.015349
enh78781     3  124602800  124603800      7       1  150064       2.0639     0.019512
enh78788     3  124718600  124719600      2       1  150064       2.5264    0.0057621
enh78800     3  124817300  124818300      3       1  150064       2.1786     0.014681
enh78804     3  124837900  124838900      2       1  150064       2.6613    0.0038921
enh78811     3  124874300  124875300      9       4  150064       2.0717     0.019148
enh78814     3  124910700  124911700      2       1  150064       2.9975    0.0013612
enh78820     3  125000400  125001400      3       2  150064       1.9235     0.027208
enh78834     3  125310000  125311000      1       1  150064       2.2244      0.01306
enh78836     3  125315200  125316200      6       2  150064       1.8224     0.034197
enh78840     3  125369700  125370700      4       1  150064       1.8113     0.035048
enh78848     3  125732700  125733700      5       2  150064        2.026      0.02138
enh78850     3  125750400  125751400      3       1  150064       1.7951     0.036316
enh78876     3  126217400  126218400      9       4  150064       1.7117     0.043475
enh78877     3  126220200  126221200      4       2  150064       1.7424     0.040723
enh78881     3  126439600  126440600      2       1  150064        1.681     0.046383
enh78884     3  126496000  126497000      2       1  150064       2.5596    0.0052402
enh78902     3  126851200  126852200      2       1  150064       1.9793     0.023889
enh78918     3  127185700  127186700      4       2  150064       1.8835     0.029819
enh78945     3  127720400  127721400      7       1  150064       2.6602    0.0039043
enh78946     3  127724300  127725300      3       1  150064       2.6514    0.0040077
enh78947     3  127724900  127725900      1       1  150064       1.7595      0.03925
enh78949     3  127773600  127774600      2       1  150064       2.6506    0.0040175
enh78953     3  127814500  127815500      2       1  150064       3.7991   7.2614e-05
enh78954     3  127817500  127818500      2       1  150064       3.1616    0.0007845
enh78962     3  127913900  127914900      4       1  150064       3.5851   0.00016848
enh78967     3  127928600  127929600      3       2  150064       3.1417   0.00083977
enh78968     3  127934300  127935300      4       2  150064       4.4757   3.8078e-06
enh78969     3  127945100  127946100      3       2  150064       3.2226   0.00063518
enh78980     3  128067500  128068500      1       1  150064       2.0585      0.01977
enh78982     3  128118800  128119800      1       1  150064       2.4769     0.006627
enh78985     3  128278000  128279000      3       1  150064       1.6777     0.046702
enh79026     3  128947500  128948500      2       1  150064       2.1499     0.015783
enh79027     3  128958700  128959700      3       1  150064       2.8831    0.0019688
enh79029     3  128996300  128997300      3       2  150064        3.131   0.00087118
enh79030     3  129023700  129024700      1       1  150064       3.6939    0.0001104
enh79032     3  129032300  129033300      2       1  150064       2.9966    0.0013648
enh79046     3  129209000  129210000      3       1  150064       1.7024     0.044341
enh79049     3  129244900  129245900      4       2  150064       2.0613     0.019639
enh79060     3  129310100  129311100      5       3  150064       2.2154     0.013365
enh79062     3  129316300  129317300      1       1  150064       1.8047      0.03556
enh79063     3  129318800  129319800      2       1  150064       1.9711     0.024356
enh79064     3  129320700  129321700      2       1  150064       1.7511     0.039961
enh79066     3  129328600  129329600      3       1  150064       2.0466     0.020351
enh79069     3  129340800  129341800      4       2  150064        2.376    0.0087503
enh79078     3  129403200  129404200      3       2  150064       1.9086     0.028155
enh79109     3  130462600  130463600      1       1  150064       1.9919      0.02319
enh79135     3  131287100  131288100      2       1  150064       1.7048     0.044116
enh79136     3  131342000  131343000      8       1  150064       2.0588     0.019754
enh79165     3  131898800  131899800      7       3  150064       2.1146     0.017233
enh79166     3  131925500  131926500      4       2  150064       2.3052     0.010577
enh79187     3  132501800  132502800      3       2  150064       1.8385     0.032997
enh79199     3  132910900  132911900     10       2  150064        2.576    0.0049977
enh79200     3  132925600  132926600      4       1  150064        3.129   0.00087716
enh79201     3  132930000  132931000      2       1  150064        2.422    0.0077176
enh79203     3  132989900  132990900      3       2  150064       1.9276     0.026953
enh79204     3  133002700  133003700      2       1  150064       2.6075    0.0045601
enh79205     3  133014000  133015000      8       3  150064       3.2726   0.00053273
enh79207     3  133081200  133082200      2       1  150064       1.8794     0.030092
enh79208     3  133093600  133094600      4       2  150064       2.0702     0.019219
enh79230     3  133540200  133541200      9       4  150064       2.1688     0.015048
enh79235     3  133656200  133657200      2       1  150064       2.7084    0.0033802
enh79303     3  134978000  134979000      1       1  150064       2.1741      0.01485
enh79304     3  134984000  134985000      6       2  150064       2.0642     0.019501
enh79306     3  135028800  135029800      3       2  150064       2.3911    0.0083981
enh79317     3  135458000  135459000      2       1  150064       2.6485     0.004042
enh79319     3  135615400  135616400      2       1  150064       3.1098    0.0009361
enh79320     3  135682600  135683600      3       2  150064       4.3216   7.7437e-06
enh79321     3  135686900  135687900      2       1  150064       3.6211   0.00014665
enh79322     3  135692700  135693700      1       1  150064       3.8187    6.709e-05
enh79323     3  135716100  135717100      2       1  150064       2.3028     0.010644
enh79326     3  135760200  135761200      1       1  150064       3.7435    9.072e-05
enh79330     3  135889800  135890800      1       1  150064       2.2668       0.0117
enh79334     3  135916500  135917500      2       1  150064       2.8409    0.0022496
enh79335     3  135954300  135955300      2       1  150064       3.9874   3.3408e-05
enh79338     3  136015600  136016600      2       1  150064       2.3228     0.010094
enh79340     3  136068900  136069900      4       2  150064       3.9783   3.4701e-05
enh79342     3  136168800  136169800      2       1  150064       1.6704     0.047417
enh79343     3  136246600  136247600      1       1  150064        1.681      0.04638
enh79348     3  136350600  136351600      4       2  150064       3.4995    0.0002331
enh79354     3  136449600  136450600      2       1  150064       2.5073    0.0060829
enh79357     3  136455200  136456200      3       1  150064        2.456    0.0070252
enh79358     3  136465800  136466800      5       2  150064       3.7947   7.3912e-05
enh79359     3  136467800  136468800      3       2  150064       3.8258    6.517e-05
enh79360     3  136472400  136473400      3       2  150064       3.2031   0.00067987
enh79361     3  136505400  136506400      2       1  150064        3.281   0.00051724
enh79362     3  136511400  136512400      3       1  150064       1.8063     0.035433
enh79363     3  136557700  136558700      2       1  150064       3.4104   0.00032429
enh79364     3  136578000  136579000      1       1  150064       3.0867     0.001012
enh79365     3  136582200  136583200      3       1  150064       2.8193    0.0024062
enh79366     3  136589200  136590200      2       1  150064       3.2489   0.00057917
enh79367     3  136590100  136591100      5       2  150064       3.0455    0.0011616
enh79368     3  136612400  136613400      1       1  150064       3.0285     0.001229
enh79370     3  136617700  136618700      2       1  150064       2.4929    0.0063349
enh79371     3  136620400  136621400      4       2  150064       2.7962    0.0025853
enh79372     3  136625500  136626500      1       1  150064       2.6813     0.003667
enh79373     3  136632800  136633800      2       1  150064       2.4977    0.0062507
enh79374     3  136634600  136635600      3       2  150064       2.5181    0.0059003
enh79375     3  136661400  136662400      2       1  150064       2.4908    0.0063731
enh79376     3  136676200  136677200      6       2  150064       4.3769   6.0195e-06
enh79379     3  136753600  136754600      5       1  150064       4.0341   2.7404e-05
enh79381     3  136783700  136784700      2       1  150064       1.9714      0.02434
enh79382     3  136785200  136786200      4       1  150064       2.6437    0.0040997
enh79383     3  136816200  136817200      1       1  150064       1.8894      0.02942
enh79396     3  137046400  137047400      1       1  150064       1.7783      0.03768
enh79420     3  137815900  137816900      3       2  150064       1.8316     0.033503
enh79427     3  137931800  137932800      2       1  150064       2.4196    0.0077692
enh79430     3  138055600  138056600      4       2  150064       1.8072     0.035367
enh79437     3  138127500  138128500      1       1  150064       1.6643      0.04803
enh79454     3  138536800  138537800      1       1  150064       1.8135      0.03488
enh79460     3  138564400  138565400      2       1  150064       1.7239     0.042367
enh79461     3  138568100  138569100      2       1  150064       1.9324     0.026657
enh79484     3  139397000  139398000      4       2  150064       1.6763     0.046837
enh79513     3  140306600  140307600      4       2  150064       2.8558    0.0021463
enh79514     3  140307400  140308400      4       2  150064       2.6495    0.0040308
enh79515     3  140355100  140356100      8       2  150064       3.8544   5.8004e-05
enh79516     3  140432400  140433400      6       1  150064       2.3707    0.0088769
enh79541     3  140822700  140823700      1       1  150064       3.5491    0.0001933
enh79545     3  140946600  140947600      1       1  150064       2.1643      0.01522
enh79551     3  141030800  141031800      1       1  150064       1.8051      0.03553
enh79556     3  141081100  141082100      1       1  150064       3.1196    0.0009054
enh79599     3  141888600  141889600      2       1  150064       1.7351     0.041358
enh79624     3  142572200  142573200      1       1  150064       1.7397      0.04096
enh79625     3  142574600  142575600      2       1  150064       1.8352     0.033239
enh79632     3  142722200  142723200      3       2  150064       2.0135     0.022032
enh79647     3  143148500  143149500      2       1  150064       2.6181    0.0044217
enh79659     3  143513600  143514600      2       1  150064       2.2234     0.013094
enh79684     3  144148200  144149200      3       2  150064       2.3332    0.0098179
enh79686     3  144201400  144202400      1       1  150064       1.7258      0.04219
enh79687     3  144202600  144203600      3       1  150064       2.5324    0.0056639
enh79688     3  144220800  144221800      2       1  150064       2.7156    0.0033076
enh79693     3  144363700  144364700      3       1  150064       2.6803    0.0036774
enh79719     3  145643500  145644500      5       2  150064       2.9591    0.0015429
enh79758     3  146398100  146399100      3       2  150064       2.2614     0.011867
enh79760     3  146498200  146499200      4       2  150064       1.7083     0.043794
enh79767     3  147016000  147017000      1       1  150064       2.3525     0.009325
enh79769     3  147165300  147166300      5       2  150064       2.2349     0.012712
enh79772     3  147332600  147333600      1       1  150064       1.6496      0.04951
enh79792     3  147793400  147794400      1       1  150064       1.7152      0.04315
enh79812     3  148538000  148539000      3       2  150064       2.4291    0.0075686
enh79828     3  148905900  148906900      2       1  150064       2.1297       0.0166
enh79884     3  149379800  149380800      1       1  150064       2.2212      0.01317
enh79934     3  150067300  150068300      2       1  150064       2.0154     0.021934
enh79938     3  150097200  150098200      2       1  150064       1.9489     0.025651
enh79984     3  150689000  150690000      3       1  150064       1.9434     0.025986
enh80025     3  151201400  151202400      3       1  150064       2.3414     0.009607
enh80026     3  151218900  151219900      7       2  150064       2.2771     0.011389
enh80034     3  151309500  151310500      1       1  150064        1.933      0.02662
enh80035     3  151316400  151317400      2       1  150064       1.8997     0.028736
enh80055     3  151998700  151999700      1       1  150064       1.8744      0.03044
enh80061     3  152035900  152036900      3       2  150064       2.3114     0.010405
enh80078     3  152120800  152121800      1       1  150064       2.1297       0.0166
enh80084     3  152188400  152189400      1       1  150064       2.9498      0.00159
enh80086     3  152234100  152235100      4       2  150064       2.1472      0.01589
enh80087     3  152313900  152314900      2       1  150064        1.938     0.026311
enh80091     3  152436300  152437300      1       1  150064        2.134      0.01642
enh80093     3  152463000  152464000      4       2  150064       1.8822     0.029905
enh80094     3  152497300  152498300      2       1  150064       1.8089      0.03523
enh80115     3  153154400  153155400      2       1  150064       2.4929    0.0063359
enh80125     3  153435400  153436400      4       2  150064       1.9638     0.024775
enh80142     3  153965200  153966200      1       1  150064       1.9216      0.02733
enh80145     3  154037500  154038500      1       1  150064       2.4668     0.006817
enh80146     3  154038200  154039200      1       1  150064       2.4668     0.006817
enh80168     3  155080100  155081100      2       1  150064       1.8224     0.034198
enh80175     3  155215800  155216800      3       1  150064       2.5181    0.0058987
enh80176     3  155229900  155230900      5       1  150064       2.2509     0.012194
enh80181     3  155323200  155324200      2       1  150064        3.033    0.0012107
enh80182     3  155324200  155325200      4       2  150064       2.0369      0.02083
enh80193     3  155393800  155394800      4       2  150064       2.0026     0.022611
enh80196     3  155422000  155423000      3       2  150064       2.6168    0.0044378
enh80198     3  155432000  155433000      3       2  150064       1.7073     0.043885
enh80199     3  155443600  155444600      1       1  150064       2.3557     0.009244
enh80200     3  155455400  155456400      1       1  150064        2.304      0.01061
enh80222     3  156029100  156030100      2       1  150064       2.0014     0.022677
enh80243     3  156332300  156333300      1       1  150064       2.1682      0.01507
enh80251     3  156394900  156395900      2       1  150064       1.8562      0.03171
enh80271     3  156793000  156794000      2       1  150064       1.6885     0.045661
enh80272     3  156794800  156795800      5       1  150064       2.0288     0.021238
enh80275     3  156807100  156808100      1       1  150064       1.9919      0.02319
enh80333     3  159171500  159172500      1       1  150064       2.9324     0.001682
enh80335     3  159277200  159278200      6       3  150064       1.8325     0.033442
enh80340     3  159357900  159358900      3       2  150064       1.7752     0.037929
enh80341     3  159390500  159391500      6       2  150064       1.8748     0.030407
enh80358     3  159555200  159556200      1       1  150064       1.6551      0.04895
enh80377     3  159996300  159997300      1       1  150064       2.0714      0.01916
enh80380     3  160032400  160033400      1       1  150064       1.8402      0.03287
enh80383     3  160102200  160103200      2       1  150064       1.7493     0.040116
enh80397     3  160395200  160396200      1       1  150064         2.73     0.003167
enh80401     3  160513700  160514700      6       2  150064       1.8441     0.032582
enh80402     3  160532800  160533800      1       1  150064       1.6873      0.04577
enh80404     3  160587500  160588500      5       2  150064       2.6066    0.0045717
enh80406     3  160603700  160604700      3       2  150064       2.4849    0.0064802
enh80407     3  160610700  160611700      2       1  150064       2.1746      0.01483
enh80409     3  160618800  160619800      3       2  150064       1.7538     0.039733
enh80410     3  160629000  160630000      4       2  150064       2.4229    0.0076988
enh80417     3  160854800  160855800      3       2  150064       2.3324    0.0098409
enh80418     3  160902000  160903000      4       2  150064       2.8467    0.0022086
enh80422     3  161092800  161093800      4       2  150064       3.5357   0.00020335
enh80423     3  161133400  161134400      1       1  150064       2.3963      0.00828
enh80424     3  161137700  161138700      1       1  150064       1.6536       0.0491
enh80426     3  161144300  161145300      2       1  150064       2.6915    0.0035563
enh80429     3  161277700  161278700      6       3  150064       1.9645     0.024737
enh80430     3  161293800  161294800      2       1  150064       1.7007     0.044503
enh80433     3  161353200  161354200      4       2  150064       3.3914   0.00034765
enh80435     3  161357500  161358500      5       3  150064         3.97   3.5942e-05
enh80436     3  161360800  161361800      5       2  150064        3.302   0.00048006
enh80437     3  161362800  161363800      1       1  150064       2.1248       0.0168
enh80438     3  161367600  161368600      3       1  150064       3.2743    0.0005296
enh80440     3  161407700  161408700      1       1  150064       2.4593      0.00696
enh80441     3  161439200  161440200      9       4  150064       4.4439   4.4178e-06
enh80442     3  161445600  161446600      7       2  150064       2.7471    0.0030062
enh80443     3  161484000  161485000      3       1  150064       4.7957   8.1071e-07
enh80447     3  161577500  161578500      1       1  150064       1.8771      0.03025
enh80448     3  161657400  161658400      1       1  150064       3.5127    0.0002218
enh80449     3  161759100  161760100      5       2  150064       4.3683   6.2605e-06
enh80474     3  163642000  163643000      4       2  150064       2.0066     0.022398
enh80483     3  164448300  164449300      3       1  150064       1.7252      0.04225
enh80484     3  164454700  164455700      2       1  150064       2.3533    0.0093049
enh80507     3  165907800  165908800      4       2  150064       2.5962    0.0047134
enh80518     3  166703500  166704500      1       1  150064       1.8162      0.03467
enh80522     3  166881700  166882700      1       1  150064       2.2546      0.01208
enh80538     3  167375300  167376300      1       1  150064        2.879     0.001995
enh80549     3  167613200  167614200      2       1  150064       2.8432    0.0022332
enh80551     3  167670600  167671600      3       1  150064       1.7851     0.037119
enh80559     3  167805800  167806800      4       1  150064       2.3456    0.0094992
enh80561     3  167809400  167810400      5       1  150064       2.1498     0.015786
enh80562     3  167814400  167815400      2       1  150064       2.0918      0.01823
enh80563     3  167860200  167861200      4       1  150064       1.9394     0.026225
enh80567     3  167993400  167994400      2       1  150064       2.1889     0.014301
enh80589     3  168301300  168302300      6       2  150064       2.2338     0.012749
enh80607     3  168657100  168658100      1       1  150064       1.9872      0.02345
enh80610     3  168708200  168709200      6       3  150064       1.9849     0.023576
enh80613     3  168794600  168795600      5       3  150064       2.3953    0.0083031
enh80615     3  168812400  168813400      1       1  150064       1.7854       0.0371
enh80626     3  169007000  169008000      1       1  150064       1.9339      0.02656
enh80644     3  169347300  169348300      5       3  150064       1.8142     0.034821
enh80646     3  169461500  169462500      1       1  150064       3.0957    0.0009819
enh80647     3  169492600  169493600      1       1  150064       2.6313     0.004253
enh80648     3  169528400  169529400      3       1  150064       1.8795      0.03009
enh80657     3  169826400  169827400      1       1  150064       2.5035     0.006149
enh80659     3  169914200  169915200      3       2  150064       1.9131      0.02787
enh80662     3  169944000  169945000      7       4  150064       1.9895     0.023321
enh80666     3  170039500  170040500      1       1  150064       1.8439       0.0326
enh80696     3  170549400  170550400      2       1  150064       2.1717     0.014939
enh80697     3  170556900  170557900      3       1  150064       3.1249   0.00088939
enh80699     3  170592700  170593700      3       1  150064       2.4129    0.0079139
enh80700     3  170671200  170672200      5       2  150064       4.0648   2.4035e-05
enh80702     3  170759800  170760800      1       1  150064       2.6597     0.003911
enh80706     3  170883200  170884200      2       1  150064       1.7317     0.041666
enh80718     3  171001700  171002700      6       2  150064       1.6521      0.04926
enh80746     3  171171900  171172900      2       1  150064       1.6574     0.048716
enh80747     3  171173700  171174700      2       1  150064        1.803     0.035695
enh80755     3  171436400  171437400      3       1  150064        1.778     0.037701
enh80756     3  171438200  171439200      4       1  150064       1.7202     0.042699
enh80757     3  171444700  171445700      5       1  150064       1.7283     0.041968
enh80758     3  171449700  171450700      4       1  150064       1.6794     0.046542
enh80763     3  171509300  171510300      4       1  150064       1.9826     0.023706
enh80865     3  172426900  172427900      1       1  150064       2.6366     0.004187
enh80868     3  172463800  172464800      3       1  150064       1.8401     0.032876
enh80897     3  173071000  173072000      3       1  150064       1.6569     0.048771
enh80914     3  173514600  173515600      5       2  150064       4.0832   2.2207e-05
enh80915     3  173517300  173518300      2       1  150064       3.8847   5.1229e-05
enh80916     3  173534300  173535300      2       1  150064       1.8468      0.03239
enh80917     3  173536700  173537700      3       2  150064       3.9302   4.2429e-05
enh80918     3  173552000  173553000      3       1  150064       2.2119     0.013485
enh80923     3  173637900  173638900      1       1  150064       1.7697      0.03839
enh80928     3  173655700  173656700      2       1  150064       1.8661     0.031013
enh80931     3  173710600  173711600      1       1  150064       2.6597      0.00391
enh80933     3  173768400  173769400      2       1  150064       2.3961    0.0082845
enh80934     3  173785400  173786400      4       2  150064       2.9135     0.001787
enh80936     3  173812000  173813000      4       2  150064       2.0066     0.022398
enh80939     3  173838300  173839300      3       1  150064       1.6798     0.046495
enh80942     3  173866500  173867500      2       1  150064       1.7413     0.040811
enh80953     3  174007700  174008700      5       2  150064       1.7208     0.042642
enh80961     3  174159900  174160900      1       1  150064       1.8057      0.03548
enh80962     3  174178300  174179300      2       1  150064       2.3179     0.010227
enh80963     3  174180400  174181400      1       1  150064       1.8518      0.03203
enh80966     3  174257000  174258000      6       3  150064       2.5203    0.0058635
enh80988     3  175129400  175130400      3       2  150064       2.8948    0.0018968
enh81001     3  175703400  175704400      1       1  150064       2.1625      0.01529
enh81003     3  175733600  175734600      4       1  150064       2.2566     0.012017
enh81004     3  175777200  175778200      4       1  150064       3.0064     0.001322
enh81006     3  175895200  175896200      4       2  150064       1.7118     0.043468
enh81025     3  176239900  176240900      2       1  150064       1.8405     0.032849
enh81029     3  176295100  176296100      1       1  150064       1.6688      0.04758
enh81032     3  176414500  176415500      2       1  150064       1.9224      0.02728
enh81043     3  176731100  176732100      1       1  150064       2.5773     0.004979
enh81044     3  176757200  176758200      4       2  150064       2.9588    0.0015441
enh81049     3  176792600  176793600      4       2  150064       2.4124     0.007924
enh81051     3  176806500  176807500      4       2  150064        1.838     0.033032
enh81052     3  176807200  176808200      4       2  150064       1.6732      0.04714
enh81055     3  176821800  176822800      5       2  150064       2.9531    0.0015729
enh81057     3  176827600  176828600      3       2  150064       2.9074    0.0018222
enh81061     3  176841900  176842900      2       1  150064       2.5751    0.0050104
enh81067     3  176863900  176864900      4       2  150064       2.6366    0.0041868
enh81088     3  177003500  177004500      2       1  150064        2.998    0.0013588
enh81090     3  177062400  177063400      2       1  150064       1.6588     0.048578
enh81093     3  177103200  177104200      2       1  150064       2.1051     0.017641
enh81095     3  177148100  177149100      3       1  150064       2.3278    0.0099612
enh81113     3  177325200  177326200      1       1  150064       1.7224       0.0425
enh81123     3  177541500  177542500      1       1  150064       1.7585      0.03933
enh81129     3  177818500  177819500      5       2  150064       1.6519     0.049277
enh81130     3  177877200  177878200      4       2  150064       1.9701     0.024416
enh81131     3  177898000  177899000      2       1  150064       1.9335      0.02659
enh81132     3  177899200  177900200      6       3  150064       2.3451     0.009511
enh81142     3  178059300  178060300      4       2  150064       1.9085     0.028166
enh81205     3  179429400  179430400      3       1  150064       1.8645     0.031127
enh81222     3  179835900  179836900      1       1  150064       2.9568     0.001554
enh81223     3  179852900  179853900      1       1  150064       1.8939      0.02912
enh81226     3  179894800  179895800      1       1  150064       1.9393      0.02623
enh81231     3  180100300  180101300      3       2  150064        1.887     0.029577
enh81234     3  180289200  180290200      1       1  150064       3.8437    6.059e-05
enh81245     3  180523000  180524000      3       2  150064       2.0318     0.021088
enh81246     3  180566600  180567600      2       1  150064       1.8913     0.029289
enh81248     3  180628800  180629800      2       1  150064       5.4446   2.5956e-08
enh81249     3  180632900  180633900      1       1  150064       6.2898    1.589e-10
enh81256     3  180726700  180727700      2       1  150064       4.8541   6.0462e-07
enh81257     3  180773600  180774600      2       1  150064       6.1088   5.0193e-10
enh81260     3  180856400  180857400      4       2  150064       5.4428   2.6224e-08
enh81262     3  180893800  180894800      1       1  150064       5.8081     3.16e-09
enh81266     3  181101400  181102400      2       1  150064       3.7763   7.9599e-05
enh81269     3  181176400  181177400      1       1  150064       4.1959    1.359e-05
enh81270     3  181181700  181182700      2       1  150064        3.155   0.00080237
enh81271     3  181207500  181208500      2       1  150064       4.3979   5.4647e-06
enh81277     3  181404800  181405800      1       1  150064        2.334     0.009799
enh81323     3  181934300  181935300      2       1  150064       2.4517    0.0071097
enh81326     3  181953100  181954100      1       1  150064       2.5607     0.005223
enh81327     3  181955700  181956700      1       1  150064       2.5801     0.004938
enh81334     3  182023500  182024500      4       1  150064        1.656     0.048863
enh81335     3  182040600  182041600      3       1  150064       1.7073     0.043887
enh81337     3  182044800  182045800      4       2  150064       1.7424     0.040718
enh81370     3  182695600  182696600      1       1  150064       1.8448      0.03253
enh81411     3  183543700  183544700      2       1  150064       2.0985     0.017932
enh81413     3  183600100  183601100      2       1  150064       2.0495     0.020209
enh81444     3  184244200  184245200      2       1  150064       1.7889     0.036814
enh81458     3  184396100  184397100      2       1  150064       1.7178     0.042921
enh81468     3  184473900  184474900      5       2  150064       2.5502    0.0053834
enh81469     3  184478800  184479800      1       1  150064       2.2389      0.01258
enh81474     3  184508700  184509700      1       1  150064       2.1333      0.01645
enh81478     3  184554800  184555800      3       2  150064       2.2851     0.011155
enh81509     3  185419800  185420800      1       1  150064       1.8946      0.02907
enh81510     3  185421500  185422500      3       2  150064       2.8216    0.0023891
enh81511     3  185426500  185427500      1       1  150064       2.6721     0.003769
enh81517     3  185442300  185443300      2       1  150064        2.733    0.0031385
enh81518     3  185444200  185445200      4       1  150064       3.4119   0.00032251
enh81519     3  185445700  185446700      5       3  150064       2.0433     0.020511
enh81547     3  185514600  185515600      2       1  150064       2.4146    0.0078752
enh81561     3  185655800  185656800      1       1  150064       2.0847      0.01855
enh81568     3  185795300  185796300      3       1  150064       2.2884     0.011057
enh81570     3  185801100  185802100      2       1  150064        3.238   0.00060188
enh81571     3  185810700  185811700      2       1  150064        2.027     0.021332
enh81572     3  185813600  185814600      1       1  150064       2.8143     0.002444
enh81601     3  186493800  186494800      4       2  150064        1.754     0.039714
enh81604     3  186507800  186508800      5       2  150064       1.9559     0.025237
enh81636     3  186891300  186892300      4       2  150064       1.9813     0.023778
enh81640     3  186937400  186938400      3       2  150064       2.2378     0.012619
enh81664     3  187453200  187454200      2       1  150064       1.9236     0.027202
enh81687     3  187875300  187876300      5       3  150064       1.8275     0.033815
enh81689     3  187881600  187882600      1       1  150064       1.6793      0.04655
enh81690     3  187886300  187887300      5       2  150064        3.378   0.00036513
enh81691     3  187888600  187889600      3       1  150064       2.1511     0.015734
enh81695     3  187914700  187915700      5       2  150064       1.6731     0.047154
enh81716     3  188191800  188192800      3       1  150064       2.2416     0.012492
enh81726     3  188353200  188354200      7       3  150064       2.3247     0.010045
enh81757     3  189484000  189485000      3       2  150064       1.8207     0.034325
enh81772     3  189712500  189713500      7       2  150064        2.148     0.015855
enh81774     3  189723000  189724000      4       2  150064       2.0482     0.020268
enh81776     3  189735200  189736200      5       2  150064       2.0192     0.021735
enh81811     3  190269900  190270900      1       1  150064       2.2226      0.01312
enh81831     3  190723200  190724200      2       1  150064       2.7822    0.0026998
enh81858     3  191193800  191194800      3       1  150064       2.6391     0.004156
enh81859     3  191344400  191345400      6       2  150064       2.6805    0.0036761
enh81864     3  191412500  191413500      3       1  150064       1.9176     0.027581
enh81868     3  191599700  191600700      1       1  150064        2.177      0.01474
enh81880     3  191821200  191822200      6       2  150064        1.924     0.027179
enh81881     3  191823600  191824600      2       1  150064       2.7767     0.002746
enh81882     3  191873100  191874100      7       4  150064       2.5401    0.0055408
enh81883     3  191879600  191880600      3       1  150064       2.1465     0.015918
enh81893     3  192135000  192136000      2       1  150064       2.1532     0.015652
enh81899     3  192398000  192399000      5       2  150064       1.8429     0.032674
enh81900     3  192414600  192415600      2       1  150064       1.9563     0.025214
enh81901     3  192418100  192419100      2       1  150064       2.3243     0.010054
enh81902     3  192434500  192435500      4       2  150064       2.0109     0.022167
enh81903     3  192436200  192437200      3       1  150064       1.9967     0.022931
enh81904     3  192445400  192446400      5       1  150064       1.8524     0.031985
enh81906     3  192465100  192466100      1       1  150064       1.9591      0.02505
enh81907     3  192467700  192468700      4       1  150064       1.7502     0.040044
enh81911     3  192550800  192551800      3       1  150064       1.7791      0.03761
enh81917     3  192578400  192579400      2       1  150064       2.0782     0.018847
enh81947     3  193106100  193107100      4       2  150064       1.7899     0.036737
enh81966     3  193506000  193507000      6       2  150064       1.9538     0.025362
enh81968     3  193510900  193511900      2       1  150064       2.5506    0.0053769
enh81989     3  193693300  193694300      3       1  150064       1.8298     0.033643
enh81999     3  193807000  193808000      4       2  150064       2.4049    0.0080891
enh82093     3  194981600  194982600      1       1  150064       2.3337     0.009805
enh82127     3  195615100  195616100      2       1  150064       1.7152     0.043154
enh82156     3  195942700  195943700      1       1  150064       3.0354     0.001201
enh82158     3  195945900  195946900      5       2  150064       2.8535    0.0021617
enh82161     3  195989800  195990800      3       1  150064       2.3464    0.0094789
enh82163     3  196005900  196006900      5       1  150064       1.7428     0.040681
enh82166     3  196046700  196047700      5       2  150064       2.9089    0.0018135
enh82167     3  196053900  196054900      7       2  150064       2.2808     0.011281
enh82171     3  196156800  196157800      3       2  150064       1.8914     0.029284
enh82172     3  196160000  196161000      2       1  150064       3.1878   0.00071689
enh82173     3  196170800  196171800      2       1  150064       1.6772     0.046751
enh82194     3  196471100  196472100      2       1  150064        1.772     0.038201
enh82195     3  196473800  196474800      5       2  150064       1.7943     0.036385
enh82196     3  196498800  196499800      3       1  150064       2.0254     0.021411
enh82197     3  196499600  196500600      4       2  150064       1.7966     0.036198
enh82199     3  196513800  196514800      4       2  150064       1.8614     0.031342
enh82202     3  196519900  196520900      3       2  150064       2.8199    0.0024021
enh82206     3  196670800  196671800      1       1  150064       2.0387      0.02074
enh82208     3  196748700  196749700      2       1  150064        1.865     0.031089
enh82212     3  196894800  196895800      1       1  150064       1.9581      0.02511
enh82213     3  196901600  196902600      3       2  150064       1.8101     0.035137
enh82215     3  196910400  196911400      3       2  150064       1.8387     0.032981
enh82216     3  196911600  196912600      2       1  150064       1.7339     0.041468
enh82219     3  196929500  196930500      1       1  150064       2.8786     0.001997
enh82220     3  196931700  196932700      4       2  150064       1.9165     0.027651
enh82222     3  196936200  196937200      1       1  150064       2.2616      0.01186
enh82224     3  196939700  196940700      3       2  150064       2.2427     0.012459
enh82226     3  196946200  196947200      2       1  150064       2.0038     0.022548
enh82227     3  196949500  196950500      2       1  150064       2.2519     0.012164
enh82229     3  196952700  196953700      3       2  150064       1.7607      0.03914
enh82230     3  196984000  196985000      1       1  150064       2.9008     0.001861
enh82232     3  197022200  197023200      2       1  150064        2.091     0.018266
enh82233     3  197030600  197031600      3       2  150064        2.087     0.018444
enh82244     3  197191700  197192700      4       2  150064       2.6695     0.003798
enh82247     3  197208400  197209400      4       2  150064       2.6481    0.0040468
enh82250     3  197247300  197248300      4       2  150064       1.9261     0.027044
enh82251     3  197267800  197268800      5       2  150064       1.8161     0.034679
enh82290     4     618400     619400      2       1  150064       1.8109     0.035078
enh82292     4     657800     658800      2       1  150064       1.9956     0.022989
enh82293     4     670000     671000      2       1  150064       1.8823     0.029897
enh82295     4     677400     678400      1       1  150064       2.4305     0.007538
enh82297     4     683300     684300      4       2  150064       1.8117     0.035013
enh82298     4     686300     687300      1       1  150064       1.9559      0.02524
enh82299     4     701900     702900      3       2  150064       3.1089   0.00093905
enh82312     4    1238400    1239400      7       3  150064       2.8265    0.0023529
enh82315     4    1285000    1286000      6       3  150064       1.6768     0.046791
enh82322     4    1345300    1346300      6       3  150064       2.1873      0.01436
enh82345     4    1831100    1832100      1       1  150064       1.9583       0.0251
enh82350     4    1994000    1995000      3       1  150064       1.9887     0.023369
enh82359     4    2270400    2271400      4       1  150064       2.3663    0.0089837
enh82425     4    3343500    3344500      3       2  150064       1.9386     0.026278
enh82469     4    4425400    4426400      4       2  150064        2.047     0.020327
enh82470     4    4428800    4429800      5       2  150064       1.6525     0.049212
enh82473     4    4464000    4465000      2       1  150064        3.152   0.00081067
enh82474     4    4482600    4483600      4       2  150064       2.0127     0.022073
enh82475     4    4489900    4490900      2       1  150064       1.7919     0.036571
enh82476     4    4493800    4494800      4       2  150064        2.593    0.0047578
enh82478     4    4504300    4505300      3       1  150064        1.806     0.035458
enh82482     4    4541800    4542800      3       2  150064       2.5175    0.0059092
enh82486     4    4609600    4610600      2       1  150064       2.0199     0.021698
enh82488     4    4642000    4643000      6       3  150064       2.1718     0.014937
enh82491     4    4667400    4668400      1       1  150064       1.9197      0.02745
enh82505     4    4793000    4794000      3       2  150064       2.2788     0.011341
enh82513     4    5166900    5167900      5       1  150064       2.0379     0.020777
enh82515     4    5205000    5206000      6       2  150064       2.2061     0.013688
enh82517     4    5219800    5220800      5       3  150064       2.9082    0.0018178
enh82522     4    5593100    5594100      2       1  150064       2.1063      0.01759
enh82523     4    5613400    5614400      5       1  150064       2.1359     0.016343
enh82524     4    5633800    5634800      2       1  150064       2.8804    0.0019856
enh82525     4    5638600    5639600      4       1  150064        2.622    0.0043708
enh82529     4    5774600    5775600      3       2  150064       1.9838     0.023641
enh82545     4    6073300    6074300      1       1  150064       2.2568      0.01201
enh82548     4    6118100    6119100      5       3  150064       2.5858    0.0048582
enh82564     4    6404400    6405400      9       4  150064       2.7923    0.0026168
enh82569     4    6495100    6496100      6       3  150064       1.7633     0.038929
enh82576     4    6690700    6691700      1       1  150064       1.8193      0.03443
enh82598     4    6940800    6941800      7       3  150064       1.8755     0.030359
enh82600     4    6953300    6954300      1       1  150064       1.9286      0.02689
enh82601     4    6955000    6956000      5       2  150064       1.8782     0.030178
enh82612     4    7136800    7137800     11       4  150064       1.9909     0.023243
enh82617     4    7299000    7300000      1       1  150064       1.8798      0.03007
enh82618     4    7301200    7302200      4       1  150064       1.8499     0.032161
enh82641     4    7807500    7808500      4       2  150064        1.968     0.024531
enh82713     4    8428700    8429700      1       1  150064        1.848       0.0323
enh82716     4    8439400    8440400      2       1  150064       1.7125     0.043404
enh82745     4    9882500    9883500      5       1  150064       1.7906     0.036678
enh82761     4   10142500   10143500      7       2  150064       1.9975     0.022885
enh82769     4   10455900   10456900      4       2  150064       2.5836    0.0048883
enh82771     4   10502300   10503300      4       2  150064       2.2423      0.01247
enh82783     4   10960200   10961200      3       1  150064       1.7594     0.039254
enh82790     4   11151600   11152600      4       2  150064       1.8392     0.032942
enh82793     4   11224800   11225800      5       2  150064       1.8019     0.035782
enh82822     4   12100300   12101300      2       1  150064       2.5986    0.0046798
enh82825     4   12244000   12245000      1       1  150064       2.2748      0.01146
enh82827     4   12364700   12365700      1       1  150064       2.0695      0.01925
enh82829     4   12567200   12568200      6       2  150064       1.6856     0.045938
enh82860     4   13627200   13628200      2       1  150064       1.7364     0.041251
enh82896     4   14905200   14906200      5       1  150064       1.7273     0.042053
enh82933     4   15653300   15654300      2       1  150064       1.9803     0.023833
enh82970     4   16207800   16208800      7       3  150064       2.0126      0.02208
enh82971     4   16219000   16220000      4       2  150064       2.5969    0.0047028
enh82976     4   16316800   16317800      5       2  150064        2.036     0.020874
enh82977     4   16324100   16325100      5       3  150064       1.9924     0.023163
enh82978     4   16352900   16353900      4       2  150064       1.7575     0.039419
enh82979     4   16592300   16593300      4       2  150064       1.9328     0.026631
enh82980     4   16599300   16600300      2       1  150064       2.1121     0.017339
enh82981     4   16609700   16610700      5       2  150064       2.4117    0.0079386
enh82984     4   16674000   16675000      4       2  150064       2.0859     0.018493
enh82987     4   16695600   16696600      3       2  150064       1.6993     0.044627
enh82990     4   16733500   16734500      4       2  150064       1.9025     0.028553
enh83023     4   17034500   17035500      1       1  150064       2.2389      0.01258
enh83035     4   17304400   17305400     10       2  150064        2.571    0.0050707
enh83037     4   17329500   17330500      4       1  150064       2.2741     0.011479
enh83038     4   17348100   17349100      4       2  150064       1.9868     0.023471
enh83045     4   17577600   17578600      5       1  150064       2.1161      0.01717
enh83046     4   17585500   17586500      2       1  150064       2.1486     0.015834
enh83052     4   17826800   17827800      4       1  150064       1.9474     0.025743
enh83055     4   17959900   17960900      2       1  150064       2.0735     0.019063
enh83056     4   17996600   17997600      3       1  150064       1.9378     0.026325
enh83058     4   18020800   18021800      4       1  150064       2.2446     0.012396
enh83060     4   18399600   18400600      3       1  150064       2.1917       0.0142
enh83064     4   18579500   18580500      3       2  150064       2.3463    0.0094807
enh83070     4   18860900   18861900      3       2  150064       3.0033    0.0013353
enh83071     4   18871500   18872500      2       1  150064       2.0722     0.019125
enh83072     4   18883700   18884700      4       2  150064       3.8475   5.9655e-05
enh83073     4   18937100   18938100      4       1  150064       3.0566    0.0011194
enh83079     4   19053100   19054100      1       1  150064       3.2979     0.000487
enh83080     4   19096900   19097900      2       1  150064       1.8613     0.031354
enh83081     4   19134100   19135100      1       1  150064       3.5703    0.0001783
enh83082     4   19135900   19136900      4       2  150064       3.1991    0.0006893
enh83083     4   19144800   19145800      4       2  150064       2.5679    0.0051161
enh83085     4   19320900   19321900      4       2  150064       2.3372    0.0097151
enh83086     4   19946600   19947600      5       2  150064       2.4184    0.0077948
enh83107     4   20620200   20621200      2       1  150064       2.5003    0.0062051
enh83111     4   20673300   20674300      2       1  150064       2.3031     0.010636
enh83112     4   20678600   20679600      2       1  150064       2.3016     0.010678
enh83113     4   20702800   20703800      5       2  150064       1.9287     0.026885
enh83131     4   21575000   21576000      1       1  150064       1.8578       0.0316
enh83145     4   22239500   22240500      5       2  150064       1.7073     0.043885
enh83147     4   22362100   22363100      1       1  150064       1.8942       0.0291
enh83173     4   23034800   23035800      1       1  150064       1.7011      0.04446
enh83174     4   23035500   23036500      3       1  150064       1.7287     0.041929
enh83182     4   23325500   23326500      4       1  150064       2.3645    0.0090262
enh83185     4   23336600   23337600      1       1  150064       1.7479      0.04024
enh83186     4   23424300   23425300      2       1  150064       4.4969   3.4483e-06
enh83195     4   23581400   23582400      1       1  150064       1.7803      0.03751
enh83230     4   24205800   24206800      4       2  150064       1.8493     0.032206
enh83233     4   24231200   24232200      9       1  150064       1.9411     0.026123
enh83234     4   24242600   24243600      4       2  150064       1.6479     0.049683
enh83236     4   24249900   24250900      3       1  150064       2.1637     0.015242
enh83237     4   24257700   24258700      3       2  150064       2.2131     0.013447
enh83238     4   24263100   24264100     10       3  150064       2.2605     0.011896
enh83242     4   24317400   24318400      2       1  150064       1.6488     0.049593
enh83248     4   24466500   24467500      1       1  150064        3.714     0.000102
enh83250     4   24477200   24478200      4       2  150064       1.7546     0.039667
enh83251     4   24489800   24490800      2       1  150064       2.9152    0.0017773
enh83253     4   24506900   24507900      3       2  150064       2.4228       0.0077
enh83254     4   24508500   24509500      1       1  150064       2.1015       0.0178
enh83278     4   24806800   24807800      4       2  150064       2.2666     0.011706
enh83282     4   24883400   24884400      3       2  150064       1.6829     0.046198
enh83283     4   24884800   24885800      7       2  150064       2.6869    0.0036062
enh83293     4   25066100   25067100      7       1  150064       2.9895    0.0013971
enh83321     4   25587000   25588000     10       2  150064       2.0272     0.021322
enh83322     4   25588700   25589700      6       2  150064       2.7717    0.0027878
enh83323     4   25591200   25592200      6       2  150064       3.1687   0.00076556
enh83330     4   25812800   25813800      2       1  150064       1.8406      0.03284
enh83338     4   25861200   25862200      2       1  150064       2.6848    0.0036285
enh83341     4   25921100   25922100      1       1  150064       2.4589     0.006968
enh83344     4   25954700   25955700      9       4  150064       3.2532   0.00057065
enh83372     4   26335600   26336600      2       1  150064       1.6923     0.045293
enh83376     4   26348600   26349600      4       2  150064       1.8537     0.031889
enh83378     4   26357200   26358200      2       1  150064       2.2508       0.0122
enh83384     4   26392100   26393100      1       1  150064       1.9618      0.02489
enh83385     4   26396500   26397500      1       1  150064       2.1765      0.01476
enh83391     4   26532800   26533800      2       1  150064       1.7214     0.042585
enh83392     4   26590900   26591900      4       1  150064       3.5956   0.00016184
enh83393     4   26609600   26610600      1       1  150064       3.9175    4.474e-05
enh83394     4   26649100   26650100      1       1  150064         3.34    0.0004189
enh83401     4   26804800   26805800      2       1  150064        3.133   0.00086519
enh83408     4   26866300   26867300      4       2  150064       1.7861     0.037042
enh83412     4   26905700   26906700      2       1  150064       1.7489     0.040153
enh83413     4   26906400   26907400      2       1  150064       2.1604     0.015371
enh83420     4   26966100   26967100      6       3  150064       1.7092     0.043706
enh83427     4   27050000   27051000      1       1  150064       1.7987      0.03603
enh83435     4   27128700   27129700      3       2  150064       1.8918     0.029258
enh83436     4   27131200   27132200      3       2  150064        2.058     0.019794
enh83437     4   27143600   27144600      4       1  150064        2.084     0.018579
enh83438     4   27162500   27163500      3       1  150064        2.797    0.0025789
enh83445     4   27362000   27363000      5       2  150064       2.1398     0.016185
enh83446     4   27447200   27448200      1       1  150064       1.8719      0.03061
enh83447     4   27466200   27467200      1       1  150064       2.4813     0.006545
enh83459     4   28280000   28281000      6       2  150064       1.6695     0.047509
enh83468     4   28491700   28492700      1       1  150064       2.2801       0.0113
enh83495     4   30602000   30603000      4       1  150064       2.3706    0.0088807
enh83496     4   30607000   30608000      1       1  150064       2.0794      0.01879
enh83499     4   30778500   30779500      1       1  150064       2.2328      0.01278
enh83503     4   30820200   30821200      2       1  150064        3.045    0.0011633
enh83504     4   30823300   30824300      3       2  150064       3.1472   0.00082412
enh83505     4   30838900   30839900      4       2  150064       3.4951   0.00023697
enh83508     4   30848400   30849400      3       2  150064       2.9124    0.0017931
enh83512     4   30913500   30914500      2       1  150064       1.7623     0.039012
enh83513     4   30919700   30920700      5       2  150064       2.7347    0.0031219
enh83514     4   30929300   30930300      5       3  150064       1.9016     0.028612
enh83515     4   30931000   30932000      2       1  150064       2.1097     0.017442
enh83517     4   30947000   30948000      2       1  150064       1.6863     0.045873
enh83518     4   30952100   30953100      2       1  150064       2.6713    0.0037775
enh83523     4   31044200   31045200      2       1  150064       2.3976    0.0082516
enh83528     4   31147900   31148900      5       2  150064       2.0218     0.021599
enh83529     4   31150300   31151300      3       1  150064       1.9208      0.02738
enh83530     4   31157800   31158800      3       1  150064       2.4249    0.0076561
enh83534     4   31336800   31337800      8       2  150064        2.543     0.005495
enh83558     4   33818400   33819400      1       1  150064       3.1488    0.0008197
enh83562     4   33997500   33998500      1       1  150064       2.8711     0.002045
enh83563     4   33999600   34000600      2       1  150064       2.0006     0.022719
enh83565     4   34187500   34188500      2       1  150064        2.302     0.010669
enh83566     4   34310700   34311700      2       1  150064       2.8741    0.0020262
enh83567     4   34312600   34313600      1       1  150064       3.0757      0.00105
enh83568     4   34330300   34331300      3       1  150064       2.3604    0.0091272
enh83575     4   34677600   34678600      1       1  150064       1.9107      0.02802
enh83585     4   35302200   35303200      2       1  150064       1.9749     0.024142
enh83596     4   36026700   36027700      2       1  150064        1.903     0.028517
enh83597     4   36028300   36029300      6       2  150064        2.081     0.018718
enh83605     4   36468300   36469300      3       2  150064       3.0401    0.0011824
enh83609     4   36640900   36641900      5       2  150064       2.1713     0.014954
enh83620     4   37147600   37148600      9       2  150064        2.953    0.0015737
enh83645     4   37807100   37808100     11       3  150064       1.9713     0.024346
enh83667     4   38121100   38122100      1       1  150064       1.7643      0.03884
enh83691     4   38607100   38608100      4       2  150064       1.8197     0.034404
enh83692     4   38612100   38613100      6       3  150064       2.1447      0.01599
enh83695     4   38676100   38677100      2       1  150064        2.276     0.011423
enh83696     4   38697200   38698200      1       1  150064       1.9636      0.02479
enh83697     4   38701900   38702900      2       1  150064       2.2978     0.010786
enh83705     4   38888300   38889300      2       1  150064       1.9533     0.025394
enh83708     4   39044500   39045500      2       1  150064       1.7223     0.042507
enh83727     4   39618500   39619500      1       1  150064       2.1846      0.01446
enh83733     4   39641500   39642500      1       1  150064       2.5731      0.00504
enh83734     4   39642800   39643800      3       1  150064       2.3882    0.0084647
enh83754     4   40121400   40122400      3       2  150064       2.2248     0.013046
enh83756     4   40177900   40178900      1       1  150064       2.1956      0.01406
enh83757     4   40187300   40188300      3       2  150064        1.797     0.036168
enh83794     4   40583600   40584600      2       1  150064       1.8499     0.032163
enh83796     4   40623300   40624300      4       2  150064       1.8001     0.035925
enh83889     4   41811500   41812500      4       2  150064       2.3909    0.0084025
enh83923     4   42459600   42460600      1       1  150064       1.7681      0.03852
enh83944     4   43876800   43877800      3       1  150064       2.3611    0.0091097
enh83957     4   44417200   44418200      2       1  150064       1.6931     0.045223
enh83967     4   45006400   45007400      8       2  150064        1.747      0.04032
enh83969     4   45035800   45036800      2       1  150064       2.1594     0.015411
enh83970     4   45038600   45039600      1       1  150064       2.2623      0.01184
enh83982     4   45772700   45773700      4       2  150064       1.7494      0.04011
enh83984     4   46331000   46332000      3       1  150064       3.4818   0.00024903
enh84023     4   48127000   48128000      2       1  150064       2.0155     0.021928
enh84041     4   48371500   48372500      4       2  150064       1.9472     0.025758
enh84043     4   48382300   48383300      1       1  150064       3.0226     0.001253
enh84049     4   48540300   48541300      1       1  150064       2.3947     0.008318
enh84050     4   48596000   48597000      2       1  150064        2.359    0.0091629
enh84052     4   48635600   48636600      1       1  150064       2.2209      0.01318
enh84054     4   48642800   48643800      2       1  150064       1.7304     0.041777
enh84055     4   48644700   48645700      2       1  150064       1.8341     0.033319
enh84056     4   48655500   48656500      1       1  150064       1.7022      0.04436
enh84057     4   48670100   48671100      1       1  150064       2.3414     0.009606
enh84063     4   48696200   48697200      2       1  150064       2.8661    0.0020777
enh84065     4   48705400   48706400      1       1  150064       2.3536     0.009297
enh84069     4   48748500   48749500      1       1  150064       2.4588      0.00697
enh84071     4   48777200   48778200      2       1  150064       2.0317     0.021093
enh84072     4   48778700   48779700      2       1  150064       1.9604     0.024973
enh84073     4   48783200   48784200      1       1  150064        2.482     0.006533
enh84075     4   48817100   48818100      1       1  150064       1.8633      0.03121
enh84174     4   54492900   54493900      6       2  150064       2.4491    0.0071607
enh84189     4   55063400   55064400      3       2  150064       3.2963   0.00048988
enh84194     4   55268800   55269800      5       2  150064       2.4344    0.0074587
enh84195     4   55274600   55275600      2       1  150064        2.726    0.0032051
enh84196     4   55275700   55276700      6       2  150064       1.9152     0.027736
enh84197     4   55283000   55284000      4       1  150064       2.2421     0.012477
enh84198     4   55292500   55293500      3       1  150064       2.0125     0.022083
enh84211     4   55541800   55542800      5       3  150064       1.9319     0.026686
enh84221     4   55851900   55852900      2       1  150064       1.7013     0.044443
enh84250     4   56265500   56266500      2       1  150064       1.7153     0.043149
enh84254     4   56343800   56344800      6       4  150064       1.9786     0.023929
enh84256     4   56375500   56376500      7       3  150064       1.9551     0.025284
enh84260     4   56395400   56396400      5       2  150064       1.7751      0.03794
enh84262     4   56402600   56403600      4       2  150064        1.795     0.036328
enh84263     4   56406500   56407500      7       2  150064       1.8599     0.031452
enh84264     4   56407600   56408600      5       2  150064       1.6513     0.049334
enh84266     4   56414500   56415500      5       2  150064       1.6582     0.048634
enh84267     4   56419500   56420500      4       2  150064       1.9678     0.024544
enh84273     4   56541000   56542000      4       2  150064       1.9465     0.025798
enh84277     4   56707400   56708400      8       4  150064       2.4604    0.0069395
enh84278     4   56715900   56716900      2       1  150064        2.018     0.021795
enh84282     4   56732000   56733000      2       1  150064       1.8645     0.031126
enh84286     4   56813300   56814300      2       1  150064       2.3964    0.0082785
enh84347     4   57967600   57968600      1       1  150064       1.6622      0.04824
enh84348     4   57969000   57970000      1       1  150064        2.077       0.0189
enh84358     4   58136000   58137000      7       2  150064       1.8906      0.02934
enh84366     4   58505600   58506600      3       2  150064       1.8548     0.031813
enh84370     4   58577500   58578500      5       2  150064       1.7772      0.03777
enh84376     4   59035200   59036200      2       1  150064       1.6856     0.045938
enh84378     4   59080700   59081700      2       1  150064       2.0972     0.017986
enh84379     4   59115100   59116100      1       1  150064       2.4932     0.006329
enh84380     4   59167200   59168200      1       1  150064       2.2439      0.01242
enh84392     4   59805000   59806000      4       2  150064       1.6957     0.044974
enh84399     4   60183200   60184200      6       3  150064       2.0419     0.020583
enh84421     4   62055200   62056200      3       1  150064       2.8039    0.0025246
enh84423     4   62075600   62076600      2       1  150064       2.1082     0.017505
enh84432     4   62164000   62165000      6       3  150064       2.7619     0.002873
enh84433     4   62167100   62168100      3       1  150064       2.0771     0.018897
enh84434     4   62169500   62170500      2       1  150064       2.6776    0.0037075
enh84435     4   62171000   62172000      2       1  150064       2.3207      0.01015
enh84436     4   62185600   62186600      3       2  150064       1.7914     0.036615
enh84437     4   62193500   62194500      3       1  150064       1.8583     0.031563
enh84450     4   62385700   62386700      3       1  150064       2.1059     0.017608
enh84451     4   62406300   62407300      4       2  150064       2.2386     0.012591
enh84452     4   62419000   62420000      5       2  150064       2.1233     0.016865
enh84453     4   62421300   62422300      5       2  150064       1.6834     0.046152
enh84454     4   62467800   62468800      2       1  150064       2.2551     0.012065
enh84458     4   62588800   62589800      3       2  150064       2.3057     0.010564
enh84459     4   62589500   62590500      5       2  150064       2.7375    0.0030951
enh84463     4   62670800   62671800      3       2  150064        2.095     0.018084
enh84485     4   62945800   62946800      4       2  150064        1.828     0.033771
enh84494     4   63320100   63321100      1       1  150064       2.3554     0.009251
enh84500     4   63416900   63417900      3       1  150064       1.8099     0.035152
enh84507     4   64357800   64358800      2       1  150064       2.6355    0.0042002
enh84512     4   64849400   64850400      6       1  150064       1.7422     0.040734
enh84513     4   64944200   64945200      3       1  150064       3.6648   0.00012377
enh84514     4   65061300   65062300      3       2  150064       2.8465    0.0022104
enh84520     4   65586700   65587700      3       2  150064       2.0974      0.01798
enh84522     4   65602400   65603400      5       2  150064        2.249     0.012257
enh84523     4   65636800   65637800      2       1  150064       1.8953     0.029024
enh84533     4   66124600   66125600      5       2  150064       2.3826    0.0085964
enh84534     4   66315100   66316100      3       2  150064        2.099      0.01791
enh84536     4   66381100   66382100      7       4  150064       2.5117    0.0060072
enh84537     4   66400200   66401200      6       3  150064       1.7252     0.042249
enh84538     4   66424500   66425500      2       1  150064       2.7762    0.0027503
enh84539     4   66446200   66447200      6       3  150064       2.5619    0.0052049
enh84540     4   66455100   66456100      8       3  150064       2.6956    0.0035134
enh84541     4   66457500   66458500      1       1  150064       2.5808     0.004929
enh84555     4   66879900   66880900      5       2  150064       1.8792     0.030106
enh84556     4   66899900   66900900      4       2  150064        2.006     0.022428
enh84563     4   67559200   67560200      1       1  150064       1.8792      0.03011
enh84586     4   68487800   68488800      1       1  150064       3.0094     0.001309
enh84587     4   68564600   68565600      3       1  150064       2.7744    0.0027653
enh84588     4   68567800   68568800      5       2  150064        3.129   0.00087715
enh84589     4   68578400   68579400      3       1  150064       2.9293    0.0016986
enh84650     4   71302600   71303600      5       2  150064       1.7634      0.03892
enh84651     4   71348700   71349700      8       3  150064       1.8936     0.029138
enh84699     4   72436100   72437100      1       1  150064        2.151      0.01574
enh84707     4   72587700   72588700      4       2  150064       3.5102   0.00022387
enh84718     4   72950300   72951300      2       1  150064       1.7533     0.039774
enh84730     4   73432300   73433300      2       1  150064       2.8718    0.0020405
enh84733     4   73711900   73712900     12       3  150064       2.2314     0.012826
enh84734     4   73752500   73753500      2       1  150064        1.662     0.048257
enh84742     4   73933200   73934200      1       1  150064       1.8949      0.02905
enh84757     4   74241500   74242500      4       1  150064       1.7349     0.041382
enh84785     4   75022200   75023200      1       1  150064       2.1452      0.01597
enh84803     4   75677000   75678000      3       2  150064       1.7668     0.038631
enh84844     4   76932900   76933900      3       2  150064       1.9994     0.022781
enh84848     4   77007800   77008800      1       1  150064        1.962      0.02488
enh84853     4   77135800   77136800      2       1  150064       1.7965     0.036211
enh84857     4   77298500   77299500      2       1  150064       1.7072     0.043889
enh84860     4   77318100   77319100      4       1  150064       1.6887     0.045637
enh84861     4   77351400   77352400      2       1  150064       2.4122    0.0079277
enh84872     4   77456700   77457700     10       1  150064       1.8187     0.034478
enh84878     4   77500400   77501400      3       2  150064       2.3775    0.0087164
enh84881     4   77512300   77513300      3       1  150064        2.419    0.0077811
enh84883     4   77528400   77529400      2       1  150064       1.8516     0.032039
enh84884     4   77531900   77532900      3       1  150064       2.2019     0.013836
enh84898     4   77645300   77646300      3       2  150064        1.884     0.029782
enh84899     4   77650400   77651400      2       1  150064       1.7852     0.037118
enh84941     4   78221800   78222800     14       2  150064       2.3976    0.0082523
enh84943     4   78296600   78297600      4       2  150064       2.3287    0.0099364
enh84944     4   78308600   78309600      5       3  150064       2.3592    0.0091584
enh84980     4   79076700   79077700      3       2  150064       1.9805     0.023823
enh84981     4   79083300   79084300      4       2  150064       1.6643     0.048027
enh84983     4   79091400   79092400      2       1  150064        1.863     0.031234
enh84984     4   79093800   79094800      1       1  150064       1.7906      0.03668
enh84985     4   79095900   79096900      3       2  150064       1.8045     0.035573
enh84987     4   79122000   79123000      1       1  150064       1.6628      0.04818
enh84996     4   79171200   79172200      2       1  150064       1.6458     0.049902
enh84997     4   79172800   79173800      3       1  150064       1.8753     0.030375
enh84998     4   79203000   79204000      3       1  150064       1.9149      0.02775
enh85005     4   79276900   79277900      4       1  150064       1.9463      0.02581
enh85035     4   80120000   80121000      1       1  150064       2.2949      0.01087
enh85038     4   80202700   80203700      4       2  150064       3.6875   0.00011322
enh85041     4   80367200   80368200      2       1  150064       1.8373     0.033085
enh85042     4   80386200   80387200      3       2  150064        2.393    0.0083547
enh85058     4   80991300   80992300      1       1  150064       1.7049      0.04411
enh85089     4   82406900   82407900      2       1  150064       1.7824      0.03734
enh85095     4   82439800   82440800      5       2  150064       1.7518     0.039902
enh85096     4   82444600   82445600      9       3  150064       1.7894     0.036779
enh85126     4   83189000   83190000      3       1  150064        2.799    0.0025631
enh85127     4   83192700   83193700      6       2  150064       2.3611    0.0091098
enh85128     4   83224100   83225100      3       2  150064       1.8767     0.030277
enh85131     4   83281700   83282700      4       2  150064       2.4843    0.0064902
enh85134     4   83288600   83289600      2       1  150064       2.2999     0.010726
enh85158     4   83732900   83733900      1       1  150064         1.89      0.02938
enh85167     4   83957200   83958200      3       1  150064       2.2133     0.013438
enh85178     4   84469200   84470200      2       1  150064       2.1792     0.014659
enh85179     4   84526300   84527300      5       2  150064       2.9084    0.0018162
enh85180     4   84537200   84538200      9       2  150064       2.6736    0.0037517
enh85181     4   84539100   84540100      3       2  150064       1.9171     0.027613
enh85183     4   84585200   84586200     11       3  150064       1.7391     0.041009
enh85226     4   85581300   85582300      1       1  150064       1.9081      0.02819
enh85229     4   85738700   85739700      1       1  150064       1.9786      0.02393
enh85230     4   85777100   85778100      1       1  150064       1.9527      0.02543
enh85252     4   86289500   86290500      5       1  150064       2.2836     0.011197
enh85269     4   86850000   86851000      2       1  150064       1.8225     0.034189
enh85272     4   86876800   86877800      2       1  150064       2.1706     0.014981
enh85275     4   86966200   86967200      3       2  150064        2.679    0.0036922
enh85276     4   86996800   86997800      5       2  150064       2.2357     0.012685
enh85278     4   87010700   87011700      2       1  150064       1.8291     0.033692
enh85279     4   87020000   87021000      1       1  150064       2.0381      0.02077
enh85280     4   87029000   87030000      3       1  150064       2.5047    0.0061274
enh85282     4   87123500   87124500      5       1  150064       2.3316    0.0098603
enh85284     4   87154200   87155200      3       1  150064       2.1364     0.016322
enh85285     4   87186700   87187700      1       1  150064       1.7522      0.03987
enh85327     4   87811800   87812800      1       1  150064       2.6206     0.004389
enh85331     4   87860600   87861600      3       2  150064       2.4621    0.0069057
enh85336     4   87877000   87878000      5       2  150064       2.9425    0.0016281
enh85339     4   87884200   87885200      2       1  150064       2.5695    0.0050921
enh85340     4   87887100   87888100      3       2  150064       2.4889    0.0064068
enh85341     4   87889400   87890400      3       2  150064       2.1956      0.01406
enh85342     4   87891500   87892500      5       2  150064       2.7788    0.0027279
enh85345     4   87895500   87896500      2       1  150064       2.5701    0.0050827
enh85346     4   87898500   87899500      5       2  150064       2.8232    0.0023776
enh85351     4   87931800   87932800      4       2  150064       2.6129    0.0044888
enh85354     4   87935800   87936800      2       1  150064       2.3269    0.0099849
enh85355     4   87939500   87940500      3       1  150064       2.6285    0.0042886
enh85357     4   87946900   87947900      3       1  150064       2.5648    0.0051625
enh85358     4   87949400   87950400      1       1  150064       2.7113     0.003351
enh85359     4   87950600   87951600      3       2  150064       2.6331    0.0042302
enh85360     4   87953400   87954400      1       1  150064       2.7191     0.003273
enh85361     4   87955400   87956400      2       1  150064       2.6384    0.0041643
enh85363     4   87960400   87961400      2       1  150064       2.6756    0.0037299
enh85365     4   87963500   87964500      3       1  150064       2.5445     0.005472
enh85366     4   87965800   87966800      2       1  150064       2.1474     0.015879
enh85367     4   87969300   87970300      2       1  150064       2.1279     0.016672
enh85369     4   87975300   87976300      5       3  150064        3.191   0.00070895
enh85371     4   87979300   87980300      3       1  150064       1.6901     0.045501
enh85429     4   88899000   88900000      5       2  150064        1.811     0.035068
enh85450     4   89140000   89141000      3       2  150064        1.795      0.03633
enh85460     4   89376300   89377300      1       1  150064        1.896      0.02898
enh85519     4   90629900   90630900      3       1  150064       2.7836    0.0026883
enh85520     4   90674300   90675300      3       1  150064       1.7397     0.040952
enh85521     4   90702800   90703800      3       2  150064       1.7469     0.040326
enh85523     4   90759500   90760500      4       2  150064       1.9092     0.028116
enh85524     4   90819400   90820400      7       3  150064       1.6915     0.045368
enh85529     4   90872700   90873700      1       1  150064       2.5741     0.005025
enh85530     4   90878200   90879200      3       1  150064       2.2885     0.011053
enh85532     4   90916800   90917800      2       1  150064       2.7928    0.0026129
enh85534     4   90928400   90929400      1       1  150064       2.7304     0.003163
enh85535     4   90962800   90963800     10       5  150064       2.0993     0.017895
enh85536     4   90973400   90974400      3       1  150064       2.2582     0.011965
enh85537     4   90980800   90981800      3       1  150064       2.3694    0.0089086
enh85538     4   90985000   90986000      2       1  150064        1.936     0.026436
enh85547     4   91136500   91137500      4       1  150064       1.8329     0.033405
enh85561     4   91825100   91826100      6       3  150064       1.6517     0.049299
enh85564     4   91939300   91940300      2       1  150064       1.7756     0.037903
enh85569     4   92020300   92021300      1       1  150064       1.8174      0.03458
enh85570     4   92035200   92036200      2       1  150064       1.9829     0.023689
enh85571     4   92133000   92134000      4       2  150064       2.0474     0.020311
enh85580     4   92517500   92518500      5       3  150064       2.5617     0.005208
enh85581     4   92522200   92523200      2       1  150064       2.0901     0.018304
enh85582     4   92532500   92533500      4       2  150064       2.0142     0.021995
enh85584     4   92581500   92582500      4       2  150064       1.7932     0.036471
enh85587     4   92956600   92957600      3       2  150064       2.8421    0.0022411
enh85639     4   93553200   93554200      6       2  150064       2.3577    0.0091938
enh85680     4   94868400   94869400      2       1  150064       1.7294     0.041867
enh85683     4   94981800   94982800      2       1  150064       1.6812     0.046363
enh85689     4   95131200   95132200      1       1  150064       1.8048      0.03555
enh85690     4   95254300   95255300      4       2  150064       2.0465     0.020355
enh85691     4   95303800   95304800     10       2  150064       1.7808     0.037474
enh85731     4   95777200   95778200      6       1  150064       2.9565    0.0015558
enh85739     4   95877900   95878900      5       2  150064       1.8186      0.03449
enh85747     4   96101300   96102300      2       1  150064       1.8314     0.033523
enh85749     4   96225700   96226700      2       1  150064       2.5885    0.0048202
enh85773     4   96820200   96821200      1       1  150064       2.0304      0.02116
enh85775     4   97018000   97019000      1       1  150064       2.3836     0.008573
enh85786     4   97407200   97408200      5       3  150064       1.8827     0.029869
enh85791     4   97657300   97658300      4       1  150064       4.1127   1.9549e-05
enh85792     4   97660100   97661100      1       1  150064       4.1531     1.64e-05
enh85794     4   97795300   97796300      4       2  150064       1.7901     0.036719
enh85836     4   99404000   99405000      1       1  150064        2.184      0.01448
enh85839     4   99419800   99420800      5       3  150064       2.2683     0.011654
enh85847     4   99467800   99468800      5       2  150064        2.319     0.010199
enh85849     4   99476900   99477900      6       3  150064         2.08     0.018762
enh85916     4  100943600  100944600      5       3  150064       2.6592    0.0039165
enh85917     4  100970500  100971500      4       2  150064       1.6643     0.048031
enh85919     4  101008100  101009100      2       1  150064       2.1744     0.014836
enh85923     4  101034100  101035100      1       1  150064       2.0445      0.02045
enh85924     4  101036300  101037300      1       1  150064       1.7751      0.03794
enh85927     4  101106900  101107900     10       3  150064       2.3957     0.008295
enh85929     4  101201800  101202800      2       1  150064       2.4379    0.0073868
enh85931     4  101210200  101211200      8       3  150064       2.1166     0.017145
enh85933     4  101287100  101288100      4       2  150064       2.1688      0.01505
enh85940     4  101711700  101712700      3       2  150064       2.0327     0.021039
enh85942     4  101725900  101726900      1       1  150064       3.0307      0.00122
enh85954     4  101902500  101903500      1       1  150064       2.2511      0.01219
enh85955     4  101904200  101905200      4       2  150064       3.0586    0.0011118
enh85957     4  101918200  101919200      1       1  150064       2.4363      0.00742
enh85963     4  101976300  101977300      1       1  150064       2.6296     0.004274
enh85964     4  101988000  101989000      2       1  150064       2.4246     0.007662
enh85965     4  101993100  101994100      4       2  150064       3.1531   0.00080765
enh85967     4  102023900  102024900      1       1  150064         2.09      0.01831
enh85971     4  102058200  102059200      3       2  150064       2.1628      0.01528
enh85977     4  102097200  102098200      3       1  150064       2.0358     0.020886
enh85985     4  102159700  102160700      3       1  150064       1.7503     0.040034
enh85998     4  102256000  102257000      1       1  150064       1.7044      0.04415
enh86008     4  102752700  102753700      1       1  150064       2.1284      0.01665
enh86009     4  102791400  102792400      5       2  150064       2.7564    0.0029216
enh86014     4  102902700  102903700      1       1  150064       4.7338    1.102e-06
enh86015     4  103072500  103073500      4       2  150064       2.3609    0.0091148
enh86017     4  103111000  103112000      4       2  150064       2.6482    0.0040462
enh86018     4  103139800  103140800      3       2  150064       2.4492    0.0071578
enh86019     4  103217300  103218300      2       1  150064       1.8466     0.032403
enh86042     4  103678500  103679500      2       1  150064       2.3234     0.010078
enh86043     4  103680000  103681000      2       1  150064       3.0803    0.0010341
enh86044     4  103732500  103733500      3       1  150064       3.5565   0.00018795
enh86045     4  103735400  103736400      2       1  150064       3.7785   7.8876e-05
enh86047     4  103752200  103753200      1       1  150064       3.6827    0.0001154
enh86048     4  103787600  103788600      1       1  150064       3.8858      5.1e-05
enh86052     4  103858600  103859600      6       2  150064       3.9378   4.1113e-05
enh86056     4  104180000  104181000      2       1  150064       2.6751    0.0037351
enh86058     4  104224000  104225000      1       1  150064       2.0462      0.02037
enh86060     4  104239100  104240100      1       1  150064       2.9429     0.001626
enh86062     4  104293100  104294100      1       1  150064       2.8904     0.001924
enh86063     4  104295400  104296400      2       1  150064       2.5189    0.0058854
enh86069     4  104352000  104353000      1       1  150064       2.4939     0.006318
enh86083     4  105335500  105336500      3       1  150064       1.8612     0.031355
enh86085     4  105340900  105341900      2       1  150064        1.726     0.042178
enh86089     4  105391500  105392500      3       2  150064       2.0507     0.020147
enh86092     4  105410000  105411000      3       2  150064       3.4284   0.00030361
enh86093     4  105413800  105414800      2       1  150064       2.8243    0.0023695
enh86096     4  105473300  105474300      4       2  150064       2.0419     0.020581
enh86097     4  105492200  105493200      6       2  150064       2.0018     0.022651
enh86098     4  105512800  105513800      2       1  150064       1.8278     0.033792
enh86106     4  106101800  106102800      1       1  150064       2.2268      0.01298
enh86108     4  106127100  106128100      1       1  150064       1.9772      0.02401
enh86119     4  106628000  106629000      1       1  150064        2.009      0.02227
enh86121     4  106766200  106767200      2       1  150064        1.942     0.026069
enh86131     4  106978600  106979600      2       1  150064        1.875     0.030396
enh86139     4  107194600  107195600      2       1  150064       1.8752     0.030382
enh86193     4  108827800  108828800      1       1  150064        1.868      0.03088
enh86206     4  109076100  109077100      1       1  150064       1.8854      0.02969
enh86207     4  109081600  109082600      1       1  150064       3.0304     0.001221
enh86221     4  109510000  109511000      2       1  150064       1.6707      0.04739
enh86275     4  110550500  110551500      1       1  150064        1.752      0.03989
enh86276     4  110552400  110553400      1       1  150064       1.9644      0.02474
enh86279     4  110603200  110604200      1       1  150064       1.7095      0.04368
enh86286     4  110835300  110836300      2       1  150064        1.978     0.023966
enh86287     4  110837200  110838200      5       2  150064       2.9794     0.001444
enh86288     4  110842100  110843100      3       1  150064        2.422    0.0077167
enh86290     4  110873900  110874900      2       1  150064       2.9951    0.0013717
enh86291     4  110893600  110894600      2       1  150064       2.4073    0.0080345
enh86292     4  110900800  110901800      2       1  150064       2.3197     0.010178
enh86293     4  110941400  110942400      2       1  150064       2.4776     0.006613
enh86309     4  111120400  111121400      1       1  150064       1.6484      0.04964
enh86313     4  111166300  111167300      5       3  150064       1.6942     0.045116
enh86330     4  112152200  112153200      5       2  150064       2.3899    0.0084267
enh86338     4  112922000  112923000      3       1  150064       1.7943     0.036383
enh86376     4  113577400  113578400      1       1  150064       1.8801      0.03005
enh86388     4  113669400  113670400      2       1  150064       1.9739     0.024198
enh86399     4  113739800  113740800      4       2  150064       2.3507    0.0093702
enh86405     4  113786700  113787700      3       2  150064        1.652      0.04927
enh86428     4  113998500  113999500      3       2  150064       1.9817     0.023755
enh86429     4  114024800  114025800      3       2  150064        2.228      0.01294
enh86430     4  114027200  114028200      7       2  150064       3.4638   0.00026627
enh86431     4  114030000  114031000      8       2  150064       3.2627   0.00055178
enh86432     4  114037400  114038400      3       2  150064       3.3631   0.00038538
enh86433     4  114052100  114053100      3       2  150064       3.3118   0.00046345
enh86434     4  114064000  114065000      3       1  150064         2.67    0.0037929
enh86435     4  114068400  114069400      4       2  150064       3.4443   0.00028628
enh86437     4  114092600  114093600      2       1  150064       1.7612     0.039104
enh86438     4  114107700  114108700      1       1  150064        1.901      0.02865
enh86450     4  114356900  114357900      3       2  150064       1.8809      0.02999
enh86481     4  115055300  115056300      2       1  150064       1.8689     0.030822
enh86482     4  115113600  115114600      5       2  150064       3.2786   0.00052159
enh86483     4  115147300  115148300      5       2  150064       3.0031    0.0013361
enh86499     4  115571000  115572000      4       2  150064       2.7976    0.0025744
enh86501     4  115641500  115642500      1       1  150064       2.3575       0.0092
enh86502     4  115648300  115649300      7       2  150064       2.2103     0.013541
enh86523     4  116246800  116247800      3       2  150064       2.0458     0.020389
enh86540     4  118006800  118007800      6       2  150064       2.1713     0.014955
enh86547     4  118646900  118647900      2       1  150064       3.4299   0.00030189
enh86548     4  118711100  118712100      3       1  150064       3.5971    0.0001609
enh86551     4  118735900  118736900      3       2  150064        4.205   1.3055e-05
enh86553     4  118742300  118743300      1       1  150064       4.1964    1.356e-05
enh86554     4  118765000  118766000      4       2  150064       1.9759     0.024081
enh86556     4  118813200  118814200      2       1  150064       2.1829     0.014523
enh86557     4  118821900  118822900      3       1  150064       3.4241   0.00030839
enh86558     4  118840800  118841800      3       2  150064        2.378    0.0087024
enh86559     4  118862200  118863200      2       1  150064       3.1344   0.00086113
enh86569     4  119243800  119244800      2       1  150064       1.9118     0.027951
enh86572     4  119261000  119262000      1       1  150064        2.447     0.007202
enh86573     4  119264200  119265200      1       1  150064       2.0069      0.02238
enh86575     4  119283600  119284600      1       1  150064        2.414      0.00789
enh86581     4  119604300  119605300      4       2  150064       1.8435     0.032626
enh86664     4  121184400  121185400      3       2  150064       1.6482     0.049659
enh86667     4  121351200  121352200      1       1  150064       2.2386      0.01259
enh86675     4  121569400  121570400      8       4  150064       2.3086     0.010482
enh86677     4  121642900  121643900      8       3  150064       2.2127      0.01346
enh86678     4  121651800  121652800      2       1  150064       1.9754     0.024112
enh86679     4  121654800  121655800      4       2  150064       1.6645     0.048007
enh86682     4  121703500  121704500      7       4  150064       1.6686     0.047599
enh86706     4  122190000  122191000      6       3  150064       2.7385    0.0030864
enh86708     4  122259800  122260800      4       2  150064       1.6969     0.044857
enh86729     4  123021900  123022900      2       1  150064       2.5377     0.005579
enh86731     4  123145300  123146300      2       1  150064       1.9646     0.024732
enh86733     4  123285700  123286700      1       1  150064       2.1727       0.0149
enh86734     4  123379500  123380500      2       1  150064       1.7955     0.036284
enh86735     4  123470100  123471100      2       1  150064       2.4261    0.0076302
enh86737     4  123538500  123539500      1       1  150064       2.1659      0.01516
enh86740     4  123652400  123653400      1       1  150064       1.7892      0.03679
enh86741     4  123667400  123668400      2       1  150064       1.6922     0.045306
enh86763     4  123784200  123785200      5       3  150064       1.8498     0.032168
enh86765     4  123820400  123821400      1       1  150064       1.7466      0.04035
enh86766     4  123824400  123825400      3       1  150064       1.6752     0.046946
enh86767     4  123830400  123831400      4       2  150064       2.0614     0.019634
enh86770     4  123887000  123888000      6       3  150064       1.9126     0.027903
enh86772     4  124074400  124075400      3       2  150064       1.7212     0.042608
enh86821     4  124777400  124778400      1       1  150064       1.6813      0.04635
enh86855     4  125731500  125732500      2       1  150064       1.7123     0.043425
enh86865     4  125934800  125935800      1       1  150064       2.1757      0.01479
enh86866     4  125941700  125942700      1       1  150064       2.0949      0.01809
enh86868     4  125996700  125997700      4       2  150064       2.1321     0.016498
enh86884     4  126271300  126272300      2       1  150064       2.1671     0.015114
enh86888     4  126279400  126280400      4       1  150064       2.3068     0.010532
enh86895     4  126422400  126423400      6       3  150064       1.9233     0.027222
enh86924     4  127454100  127455100      3       1  150064       2.1157     0.017184
enh86926     4  127636300  127637300      3       1  150064         2.01     0.022215
enh86966     4  129178600  129179600      4       1  150064       2.1223     0.016904
enh86969     4  129205000  129206000      1       1  150064       1.7304      0.04178
enh86970     4  129226400  129227400      2       1  150064       2.0192     0.021733
enh86982     4  129449700  129450700      4       2  150064       1.6508     0.049387
enh87002     4  129610600  129611600      4       2  150064       2.7961    0.0025863
enh87010     4  129678900  129679900      1       1  150064       1.9123      0.02792
enh87048     4  130953300  130954300      3       1  150064       2.9228    0.0017344
enh87049     4  130966200  130967200      6       2  150064       1.9027     0.028542
enh87071     4  131643000  131644000      2       1  150064       2.7144    0.0033202
enh87072     4  131643800  131644800      2       1  150064       3.4112   0.00032338
enh87073     4  131687500  131688500      2       1  150064       1.8207     0.034328
enh87087     4  133414700  133415700      2       1  150064       2.4063     0.008057
enh87119     4  134720600  134721600      1       1  150064        2.509     0.006053
enh87133     4  135123300  135124300      2       1  150064       1.7499     0.040069
enh87139     4  135465100  135466100      2       1  150064       1.8596     0.031471
enh87140     4  135472700  135473700      4       2  150064       2.0733     0.019074
enh87167     4  136760100  136761100      2       1  150064       2.3242     0.010058
enh87169     4  136946200  136947200      2       1  150064       1.7541     0.039707
enh87186     4  137676000  137677000      2       1  150064        1.739     0.041013
enh87191     4  137724600  137725600      3       1  150064       1.6847     0.046024
enh87198     4  138121000  138122000      6       3  150064       1.8854     0.029685
enh87217     4  138544100  138545100      3       2  150064        1.748     0.040233
enh87229     4  138949900  138950900      3       2  150064       1.6601     0.048452
enh87249     4  139150000  139151000      3       2  150064        1.964     0.024763
enh87257     4  139329600  139330600      4       2  150064       2.2241     0.013072
enh87260     4  139408900  139409900      5       2  150064       1.7152     0.043155
enh87263     4  139534000  139535000      2       1  150064       1.7332     0.041527
enh87270     4  139599700  139600700      3       1  150064       1.7314     0.041692
enh87291     4  139941200  139942200      2       1  150064       2.8693     0.002057
enh87294     4  139948900  139949900      1       1  150064       2.7598     0.002892
enh87300     4  140002600  140003600      1       1  150064       2.6525     0.003995
enh87301     4  140006500  140007500      1       1  150064       1.7745      0.03799
enh87302     4  140051500  140052500      3       2  150064       1.7186      0.04284
enh87304     4  140065600  140066600      4       2  150064       2.3645    0.0090284
enh87311     4  140090000  140091000      5       3  150064       2.4629    0.0068911
enh87312     4  140093300  140094300      3       2  150064       1.9157     0.027702
enh87313     4  140095200  140096200      6       3  150064       2.1262     0.016743
enh87314     4  140100900  140101900      3       1  150064       1.6694     0.047515
enh87316     4  140117200  140118200      6       2  150064       2.3266    0.0099934
enh87317     4  140135400  140136400      2       1  150064       1.9669     0.024596
enh87319     4  140162500  140163500      2       1  150064       2.5493    0.0053967
enh87321     4  140187800  140188800      2       1  150064       1.8131     0.034907
enh87339     4  140471900  140472900      1       1  150064       2.9567     0.001555
enh87340     4  140473200  140474200      3       2  150064       2.2174     0.013298
enh87342     4  140481500  140482500      2       1  150064       1.7002     0.044543
enh87343     4  140489400  140490400      5       2  150064       3.5675   0.00018021
enh87358     4  140722600  140723600      3       2  150064       2.2868     0.011102
enh87360     4  140735700  140736700      4       1  150064       3.1349   0.00085947
enh87394     4  141015600  141016600      3       1  150064       1.8587     0.031533
enh87395     4  141019500  141020500      4       2  150064       2.2114     0.013505
enh87448     4  142235400  142236400      3       1  150064       1.9378     0.026325
enh87464     4  143115500  143116500      4       1  150064       1.9576     0.025137
enh87483     4  143479800  143480800      4       2  150064       1.6757     0.046894
enh87489     4  143905600  143906600      3       1  150064       2.5166    0.0059242
enh87503     4  144280000  144281000      2       1  150064        2.196     0.014047
enh87504     4  144282000  144283000      5       2  150064       1.8792     0.030105
enh87506     4  144285200  144286200      4       2  150064       2.0195     0.021717
enh87507     4  144296700  144297700      2       1  150064       1.7799     0.037544
enh87510     4  144318700  144319700      1       1  150064       2.8923     0.001912
enh87517     4  144437600  144438600      3       2  150064       2.2625     0.011832
enh87518     4  144634200  144635200      2       1  150064       2.1709      0.01497
enh87528     4  145276500  145277500      1       1  150064       2.1892      0.01429
enh87596     4  146819900  146820900      2       1  150064       1.6754     0.046931
enh87623     4  147765500  147766500      2       1  150064       2.0554     0.019919
enh87625     4  147864700  147865700      8       3  150064       1.7905     0.036686
enh87634     4  148009600  148010600      4       2  150064       1.7016     0.044419
enh87680     4  148975100  148976100      2       1  150064       2.2553     0.012056
enh87686     4  149124100  149125100      1       1  150064       2.3489     0.009414
enh87688     4  149192000  149193000      2       1  150064       2.8671    0.0020711
enh87691     4  149265200  149266200      4       2  150064       1.7394     0.040982
enh87692     4  149280500  149281500      2       1  150064       3.1307   0.00087195
[truncated: 932,327 more chars]
