# Supplementary material for: Identifying enhancer properties associated with genetic risk for complex traits using regulome-wide association studies
Source: PLoS Comput Biol. 2022 Sep 7;18(9):e1010430. doi: 10.1371/journal.pcbi.1010430 (PMC9484640; doi:10.1371/journal.pcbi.1010430)
Supplement: S3 Table — Sample names are as described in the ROADMAP epigenomics project integrative analysis portal: https://egg2.wustl.edu/roadmap/web_portal/meta.html. (ZIP) [file pcbi.1010430.s010.zip › supplemental_table3/E068brain_sig_enhancers05.gcov.out]

GENE       CHR      START       STOP  NSNPS  NPARAM       N        ZSTAT            P
enh58950     1     894900     895900      1       1  150064       1.8429      0.03267
enh58982     1    1168300    1169300      2       1  150064       1.7908     0.036659
enh59046     1    1706300    1707300      2       1  150064       2.8494    0.0021899
enh59079     1    1841000    1842000      3       1  150064       2.0797     0.018775
enh59098     1    2038400    2039400      5       2  150064       2.8336    0.0023012
enh59100     1    2046400    2047400      4       2  150064       2.7169    0.0032953
enh59102     1    2057600    2058600      3       1  150064       2.0745     0.019015
enh59103     1    2062900    2063900      3       2  150064       3.1698   0.00076283
enh59104     1    2068200    2069200      4       2  150064       3.2811   0.00051702
enh59105     1    2077800    2078800      7       2  150064       3.3841   0.00035707
enh59106     1    2082300    2083300      8       2  150064       3.1966   0.00069533
enh59107     1    2084100    2085100      2       1  150064       2.5889    0.0048143
enh59108     1    2089300    2090300      2       1  150064       3.1738   0.00075222
enh59111     1    2110600    2111600      7       3  150064       2.8597    0.0021204
enh59115     1    2127000    2128000      2       1  150064       2.5265    0.0057606
enh59125     1    2173600    2174600      1       1  150064       3.7831    7.743e-05
enh59137     1    2214800    2215800      6       3  150064       1.7659     0.038702
enh59142     1    2234100    2235100      4       2  150064       1.7475     0.040274
enh59143     1    2236400    2237400      4       2  150064       2.3255     0.010022
enh59159     1    2369400    2370400      3       2  150064       4.1847   1.4275e-05
enh59160     1    2372500    2373500      8       3  150064        5.342   4.5955e-08
enh59161     1    2380300    2381300      2       1  150064       1.7994     0.035975
enh59163     1    2391200    2392200      5       2  150064       4.0566     2.49e-05
enh59164     1    2401100    2402100      1       1  150064       3.8269    6.488e-05
enh59175     1    2486000    2487000      1       1  150064       2.5752     0.005009
enh59181     1    2542100    2543100      1       1  150064       2.6463     0.004069
enh59204     1    3043200    3044200      2       1  150064       1.8963     0.028961
enh59223     1    3123700    3124700      3       1  150064       3.2339    0.0006105
enh59224     1    3128800    3129800      3       2  150064       3.1928   0.00070444
enh59225     1    3131800    3132800      1       1  150064       2.7633     0.002861
enh59226     1    3137100    3138100      8       3  150064       2.4736    0.0066885
enh59230     1    3200300    3201300      5       3  150064       2.0681     0.019313
enh59231     1    3220600    3221600      5       2  150064       1.9829     0.023692
enh59255     1    3400000    3401000      4       2  150064       1.9233     0.027219
enh59305     1    4231000    4232000     10       3  150064       3.1256   0.00088726
enh59308     1    4490400    4491400      3       2  150064       1.8519     0.032022
enh59309     1    4507400    4508400      8       3  150064       2.9316    0.0016859
enh59336     1    4838200    4839200      5       3  150064       1.8009     0.035856
enh59337     1    4855900    4856900      3       2  150064       2.6429    0.0041098
enh59343     1    5283100    5284100      6       2  150064       1.7952     0.036309
enh59344     1    5299000    5300000      5       1  150064       1.8901      0.02937
enh59348     1    5354200    5355200     11       2  150064       2.5907    0.0047887
enh59354     1    5553400    5554400      4       2  150064       1.6899      0.04552
enh59364     1    5831300    5832300      6       2  150064       2.7305    0.0031624
enh59372     1    5995300    5996300      1       1  150064        2.313      0.01036
enh59392     1    6087900    6088900      3       2  150064       1.8115     0.035031
enh59410     1    6260400    6261400      1       1  150064       1.7453      0.04047
enh59434     1    6446900    6447900      2       1  150064       1.7695     0.038403
enh59441     1    6552100    6553100      3       1  150064       1.9459     0.025835
enh59442     1    6554700    6555700      3       1  150064       2.1548      0.01559
enh59445     1    6562500    6563500      2       1  150064        3.039     0.001187
enh59446     1    6567900    6568900      3       2  150064       2.1731     0.014888
enh59460     1    6657000    6658000      6       2  150064       1.7669      0.03862
enh59461     1    6658100    6659100      6       3  150064       1.6901     0.045505
enh59463     1    6669200    6670200      2       1  150064       1.8024     0.035742
enh59465     1    6676100    6677100      3       1  150064       3.1552    0.0008019
enh59471     1    6759700    6760700      2       1  150064       3.5669   0.00018061
enh59479     1    6847100    6848100      3       1  150064       1.7795     0.037581
enh59481     1    6851000    6852000      4       2  150064       1.8562     0.031711
enh59489     1    6867500    6868500      1       1  150064       1.8682      0.03087
enh59515     1    7020200    7021200      1       1  150064       1.9101      0.02806
enh59521     1    7044900    7045900      3       2  150064       2.4135    0.0078999
enh59551     1    7531300    7532300      5       3  150064        1.792     0.036566
enh59587     1    7829800    7830800      1       1  150064       1.8858      0.02966
enh59590     1    7845400    7846400      6       3  150064       1.9298     0.026813
enh59597     1    8002700    8003700      2       1  150064       2.0947     0.018098
enh59632     1    8360700    8361700      2       1  150064       4.2841   9.1725e-06
enh59633     1    8362200    8363200      2       1  150064       3.5833   0.00016966
enh59634     1    8372300    8373300      5       2  150064       3.7223   9.8697e-05
enh59635     1    8373800    8374800      3       2  150064        4.624   1.8821e-06
enh59637     1    8377000    8378000      1       1  150064       3.5064    0.0002271
enh59638     1    8378600    8379600      3       1  150064       3.1682   0.00076692
enh59639     1    8383700    8384700      3       2  150064       3.6196    0.0001475
enh59641     1    8403500    8404500      2       1  150064       3.1255   0.00088761
enh59643     1    8416400    8417400      1       1  150064        2.381     0.008632
enh59644     1    8422800    8423800      1       1  150064       5.5666    1.299e-08
enh59647     1    8429600    8430600      3       1  150064       2.8972    0.0018824
enh59649     1    8436100    8437100      4       2  150064       4.3432   7.0227e-06
enh59651     1    8440200    8441200      1       1  150064       3.7753     7.99e-05
enh59654     1    8445000    8446000      3       2  150064       4.7039   1.2763e-06
enh59655     1    8446800    8447800      3       1  150064       5.1215   1.5158e-07
enh59656     1    8449900    8450900      3       2  150064       2.6929    0.0035421
enh59657     1    8450800    8451800      3       2  150064       2.9505    0.0015861
enh59658     1    8452700    8453700      1       1  150064       5.5087    1.807e-08
enh59659     1    8454200    8455200      2       1  150064       3.3185   0.00045251
enh59661     1    8457700    8458700      1       1  150064       2.3545     0.009273
enh59662     1    8464300    8465300      2       1  150064       4.6602   1.5796e-06
enh59663     1    8466500    8467500      5       2  150064       5.5447    1.472e-08
enh59665     1    8473000    8474000      4       2  150064       5.1209   1.5201e-07
enh59669     1    8488500    8489500      2       1  150064       5.4703   2.2466e-08
enh59670     1    8495400    8496400      2       1  150064       5.0697   1.9924e-07
enh59671     1    8498500    8499500      1       1  150064        5.656    7.747e-09
enh59672     1    8501200    8502200      1       1  150064       4.7089    1.245e-06
enh59681     1    8524800    8525800      2       1  150064       2.7551     0.002934
enh59684     1    8529400    8530400      1       1  150064       3.2476     0.000582
enh59686     1    8536900    8537900      3       1  150064       3.2444   0.00058856
enh59687     1    8539200    8540200      2       1  150064       3.3125   0.00046229
enh59690     1    8552600    8553600      3       2  150064       2.8475    0.0022034
enh59693     1    8556800    8557800      3       1  150064       2.7352    0.0031169
enh59694     1    8563100    8564100      1       1  150064       2.3189       0.0102
enh59698     1    8569100    8570100      2       1  150064       2.9289    0.0017009
enh59701     1    8573300    8574300      4       1  150064       2.9886    0.0014015
enh59702     1    8575000    8576000      1       1  150064       3.0464     0.001158
enh59705     1    8581200    8582200      1       1  150064       3.0094     0.001309
enh59706     1    8581800    8582800      1       1  150064        1.931      0.02674
enh59707     1    8582700    8583700      2       1  150064       1.9051     0.028382
enh59710     1    8611900    8612900      1       1  150064        3.126    0.0008859
enh59711     1    8614900    8615900      2       1  150064       3.0698    0.0010711
enh59712     1    8616800    8617800      2       1  150064       2.9897    0.0013961
enh59713     1    8621000    8622000      1       1  150064       2.5716     0.005062
enh59714     1    8623000    8624000      3       2  150064       2.3761    0.0087482
enh59718     1    8650000    8651000      2       1  150064       2.4947    0.0063024
enh59719     1    8656600    8657600      2       1  150064       2.6275    0.0043008
enh59720     1    8659500    8660500      1       1  150064       3.0959    0.0009812
enh59722     1    8662800    8663800      2       1  150064       2.2696     0.011615
enh59724     1    8680700    8681700      2       1  150064       2.4474     0.007194
enh59728     1    8695100    8696100      2       1  150064       1.8611     0.031368
enh59730     1    8700800    8701800      2       1  150064       3.7904    7.521e-05
enh59731     1    8703200    8704200      1       1  150064       2.8288     0.002336
enh59732     1    8704600    8705600      1       1  150064       2.8444     0.002225
enh59733     1    8706800    8707800      2       1  150064       2.9936    0.0013784
enh59735     1    8711800    8712800      1       1  150064       2.6695     0.003798
enh59736     1    8713500    8714500      3       1  150064         2.51    0.0060361
enh59737     1    8719100    8720100      1       1  150064       2.4949       0.0063
enh59739     1    8722300    8723300      1       1  150064       2.2886      0.01105
enh59740     1    8725400    8726400      2       1  150064        2.471    0.0067368
enh59742     1    8729800    8730800      3       2  150064       2.5074    0.0060804
enh59746     1    8737600    8738600      1       1  150064       2.9436     0.001622
enh59748     1    8741400    8742400      2       1  150064         2.38    0.0086572
enh59750     1    8744400    8745400      1       1  150064       2.2705      0.01159
enh59756     1    8758900    8759900      1       1  150064       1.7527      0.03983
enh59758     1    8767000    8768000      4       2  150064       2.4406    0.0073308
enh59759     1    8769600    8770600      2       1  150064       3.6694   0.00012155
enh59760     1    8771800    8772800      1       1  150064       1.8001      0.03592
enh59761     1    8774100    8775100      2       1  150064       3.7182   0.00010033
enh59766     1    8800200    8801200      1       1  150064       1.7758      0.03788
enh59767     1    8808100    8809100      2       1  150064       1.8948     0.029057
enh59772     1    8843600    8844600      2       1  150064       2.4847    0.0064836
enh59776     1    8866400    8867400      1       1  150064       3.1217    0.0008989
enh59777     1    8869000    8870000      1       1  150064       2.4829     0.006516
enh59778     1    8871100    8872100      5       3  150064       2.2859     0.011131
enh59791     1    8928800    8929800      1       1  150064       1.9841      0.02362
enh59799     1    8963400    8964400      4       2  150064       1.9326     0.026642
enh59801     1    8971000    8972000      4       2  150064       2.1078     0.017526
enh59803     1    8977800    8978800      4       1  150064       2.2139     0.013419
enh59804     1    8978400    8979400      4       2  150064       1.9894      0.02333
enh59805     1    9000200    9001200      6       3  150064       1.9165     0.027653
enh59842     1    9326600    9327600      4       2  150064       1.9922     0.023176
enh59847     1    9351400    9352400      3       2  150064       2.4918    0.0063544
enh59866     1    9409700    9410700      1       1  150064       1.7885      0.03685
enh59872     1    9422400    9423400      6       3  150064        2.065     0.019463
enh59945     1    9899300    9900300      1       1  150064       2.2414       0.0125
enh59949     1    9923000    9924000      3       1  150064       2.2575     0.011988
enh60034     1   10346700   10347700      3       1  150064       1.6461     0.049876
enh60041     1   10367800   10368800      3       1  150064       1.7143     0.043237
enh60043     1   10383200   10384200      3       1  150064       1.9753     0.024116
enh60046     1   10387900   10388900      3       2  150064       1.9237     0.027197
enh60047     1   10391300   10392300      5       2  150064       1.7446     0.040527
enh60053     1   10433700   10434700      1       1  150064       1.6958      0.04496
enh60147     1   11335700   11336700      1       1  150064       2.0523      0.02007
enh60153     1   11376400   11377400      3       1  150064       2.2901     0.011008
enh60170     1   11544900   11545900      4       2  150064       3.2263     0.000627
enh60187     1   11763900   11764900      3       2  150064       1.6916     0.045363
enh60188     1   11767400   11768400      4       2  150064       1.7161     0.043076
enh60211     1   11942800   11943800      3       2  150064       2.1546     0.015597
enh60215     1   11981000   11982000      6       3  150064       1.9053      0.02837
enh60218     1   11990200   11991200      2       1  150064       1.7587     0.039313
enh60221     1   11996700   11997700      3       1  150064        2.566    0.0051442
enh60222     1   11997300   11998300      3       1  150064       2.7109    0.0033549
enh60223     1   11997800   11998800      1       1  150064       2.7935     0.002607
enh60224     1   11999000   12000000      5       2  150064       2.1527     0.015672
enh60225     1   11999700   12000700      4       2  150064       2.6462    0.0040698
enh60227     1   12012300   12013300      9       3  150064       2.1053     0.017631
enh60238     1   12112100   12113100      4       2  150064       1.7134     0.043322
enh60317     1   12774400   12775400      2       1  150064       1.7815     0.037412
enh60330     1   14029100   14030100      3       2  150064       2.6984    0.0034838
enh60333     1   14074400   14075400      2       1  150064       1.6562     0.048838
enh60351     1   14234500   14235500      2       1  150064       1.8519     0.032019
enh60361     1   14465000   14466000      6       2  150064       2.0446     0.020449
enh60371     1   14582300   14583300      3       1  150064       2.1735     0.014871
enh60372     1   14587300   14588300      3       2  150064       1.8523     0.031991
enh60389     1   14813100   14814100      3       2  150064        2.427    0.0076113
enh60437     1   15253200   15254200      4       1  150064       1.7052      0.04408
enh60625     1   16345600   16346600      9       4  150064       1.7948     0.036344
enh60652     1   16538600   16539600      2       1  150064       1.6726     0.047208
enh60654     1   16564000   16565000      2       1  150064       2.7283    0.0031827
enh60655     1   16570400   16571400      1       1  150064        2.126      0.01675
enh60656     1   16574600   16575600      1       1  150064       2.3933     0.008348
enh60657     1   16577100   16578100      2       1  150064       1.8597     0.031464
enh60659     1   16592700   16593700      2       1  150064       1.9997     0.022765
enh60660     1   16594200   16595200      2       1  150064       1.6956     0.044977
enh60661     1   16613200   16614200      2       1  150064       2.1435     0.016038
enh60662     1   16620000   16621000      3       2  150064       1.8576     0.031611
enh60664     1   16643600   16644600      5       2  150064       2.2124      0.01347
enh60665     1   16645100   16646100      3       1  150064       2.0685     0.019295
enh60667     1   16650600   16651600      2       1  150064       1.7495       0.0401
enh60670     1   16679500   16680500      1       1  150064       2.0801      0.01876
enh60671     1   16689400   16690400      3       2  150064       1.9634     0.024801
enh60674     1   16698400   16699400      2       1  150064       1.7669     0.038622
enh60677     1   16703600   16704600      1       1  150064       1.8561      0.03172
enh60679     1   16711000   16712000      3       1  150064       1.7799     0.037547
enh60680     1   16713900   16714900      2       1  150064       1.8111     0.035064
enh60683     1   16722900   16723900      4       1  150064       2.0449      0.02043
enh60688     1   16817500   16818500      3       2  150064       2.5381    0.0055725
enh60691     1   16823700   16824700      3       1  150064       1.8836     0.029809
enh60723     1   17287700   17288700      3       2  150064       1.8156     0.034716
enh60725     1   17301700   17302700      1       1  150064       1.9867      0.02348
enh60727     1   17310900   17311900      2       1  150064       2.5752    0.0050092
enh60732     1   17342300   17343300      5       2  150064       2.0112     0.022154
enh60733     1   17349600   17350600      6       3  150064       1.9207     0.027385
enh60735     1   17371400   17372400      7       2  150064        2.316      0.01028
enh60736     1   17372500   17373500      4       1  150064       2.2675     0.011681
enh60737     1   17374100   17375100      5       2  150064       2.4699    0.0067575
enh60738     1   17378300   17379300      2       1  150064       2.7791    0.0027255
enh60740     1   17385600   17386600      2       1  150064        2.242     0.012479
enh60741     1   17386800   17387800      4       2  150064       2.7751    0.0027589
enh60742     1   17389200   17390200      8       4  150064       2.4777     0.006611
enh60743     1   17393400   17394400      4       2  150064       3.2053    0.0006746
enh60744     1   17407100   17408100      9       3  150064        2.637    0.0041819
enh60745     1   17408600   17409600      4       2  150064       2.0374     0.020806
enh60746     1   17409900   17410900      2       1  150064       2.3079     0.010502
enh60824     1   18441300   18442300      3       2  150064        3.283   0.00051347
enh60825     1   18444500   18445500      5       2  150064       1.7422     0.040737
enh60827     1   18458500   18459500      4       2  150064       2.3496    0.0093958
enh60829     1   18475200   18476200     15       6  150064       1.8968      0.02893
enh60839     1   18556700   18557700      4       2  150064       1.6962     0.044927
enh60864     1   19263100   19264100      2       1  150064        1.845     0.032521
enh60902     1   19636400   19637400      6       3  150064       1.7159     0.043089
enh60903     1   19640400   19641400      2       1  150064       2.3414    0.0096047
enh60904     1   19642400   19643400      5       1  150064       1.6584     0.048615
enh60953     1   19820700   19821700      5       3  150064       2.7967    0.0025816
enh60954     1   19821600   19822600      2       1  150064       3.1151    0.0009193
enh60955     1   19832100   19833100      7       3  150064       1.8529     0.031947
enh60965     1   19966700   19967700      1       1  150064       2.3371     0.009718
enh60995     1   20427100   20428100      2       1  150064        1.645     0.049985
enh61014     1   20651400   20652400      4       2  150064       1.8356     0.033212
enh61018     1   20700000   20701000      1       1  150064       2.6014     0.004642
enh61022     1   20730300   20731300      4       2  150064       2.0296       0.0212
enh61023     1   20732300   20733300      5       1  150064       2.2927     0.010932
enh61065     1   21059900   21060900      1       1  150064       2.8655     0.002082
enh61069     1   21114600   21115600      2       1  150064       2.4415    0.0073133
enh61072     1   21261800   21262800      1       1  150064       1.7834      0.03726
enh61080     1   21339400   21340400      1       1  150064       2.4906     0.006376
enh61082     1   21351200   21352200      5       3  150064       2.4355    0.0074355
enh61083     1   21359000   21360000      1       1  150064       1.8696      0.03077
enh61084     1   21359600   21360600      1       1  150064       1.8696      0.03077
enh61085     1   21361200   21362200      2       1  150064       2.2974     0.010797
enh61088     1   21375000   21376000      3       2  150064       2.8456    0.0022163
enh61090     1   21399300   21400300      2       1  150064       2.0127     0.022071
enh61091     1   21402600   21403600      3       1  150064       2.1445     0.015997
enh61092     1   21416300   21417300      2       1  150064       2.7459    0.0030177
enh61094     1   21438700   21439700      2       1  150064        1.697     0.044853
enh61095     1   21442000   21443000      2       1  150064       2.4319    0.0075103
enh61097     1   21448100   21449100      2       1  150064       2.8703    0.0020502
enh61100     1   21455900   21456900      1       1  150064       2.4452     0.007239
enh61101     1   21465900   21466900      1       1  150064       2.4763     0.006638
enh61105     1   21475000   21476000      3       2  150064       1.9115     0.027969
enh61106     1   21476400   21477400      4       2  150064       1.7142     0.043247
enh61108     1   21484000   21485000      1       1  150064       2.8357     0.002286
enh61109     1   21489300   21490300      2       1  150064        2.621    0.0043839
enh61111     1   21497700   21498700      3       1  150064       2.9716     0.001481
enh61112     1   21499700   21500700      3       2  150064       2.0852     0.018525
enh61114     1   21521000   21522000      2       1  150064        2.607    0.0045671
enh61115     1   21521400   21522400      1       1  150064       1.7381       0.0411
enh61187     1   21998800   21999800      4       2  150064       2.1205     0.016982
enh61188     1   22015800   22016800      2       1  150064       1.8231     0.034147
enh61190     1   22031000   22032000      3       2  150064       1.7924     0.036534
enh61191     1   22033800   22034800      4       2  150064       1.7022      0.04436
enh61192     1   22052200   22053200      4       2  150064       2.4974     0.006255
enh61194     1   22085600   22086600      5       2  150064        1.674     0.047065
enh61196     1   22095100   22096100      1       1  150064       2.0355       0.0209
enh61222     1   22350000   22351000      5       2  150064       2.2927     0.010933
enh61225     1   22374800   22375800      2       1  150064       3.2572   0.00056259
enh61226     1   22378000   22379000      4       2  150064       2.2292     0.012899
enh61229     1   22386500   22387500      5       3  150064       2.5419    0.0055127
enh61232     1   22401400   22402400      3       2  150064       2.1345     0.016401
enh61240     1   22448300   22449300      5       3  150064       2.9265    0.0017142
enh61241     1   22452700   22453700      5       3  150064       2.0685     0.019295
enh61242     1   22453600   22454600     10       2  150064       3.4402   0.00029063
enh61277     1   23141000   23142000      9       2  150064       1.7441     0.040571
enh61284     1   23178500   23179500      2       1  150064       1.7988     0.036028
enh61365     1   24073900   24074900      1       1  150064       2.1532      0.01565
enh61367     1   24086700   24087700      2       1  150064        2.179     0.014666
enh61395     1   24372800   24373800      4       2  150064       2.5537      0.00533
enh61408     1   24712600   24713600      4       1  150064       2.1959     0.014051
enh61409     1   24717200   24718200      5       2  150064       1.7514     0.039939
enh61410     1   24719300   24720300      2       1  150064       2.4106    0.0079635
enh61414     1   24744300   24745300      2       1  150064       2.1965     0.014027
enh61418     1   24759100   24760100      5       2  150064       2.1784     0.014689
enh61423     1   24807200   24808200      3       2  150064       2.5254    0.0057788
enh61427     1   24833100   24834100      2       1  150064       1.7526     0.039832
enh61433     1   24946400   24947400      4       2  150064       3.0953   0.00098292
enh61620     1   26481400   26482400      1       1  150064       1.7446      0.04053
enh61621     1   26485500   26486500      3       2  150064       1.6581     0.048647
enh61655     1   26875100   26876100      1       1  150064        1.665      0.04796
enh61656     1   26877400   26878400      2       1  150064       1.9891     0.023348
enh61658     1   26881700   26882700      2       1  150064       1.8363     0.033157
enh61663     1   26900500   26901500      9       4  150064       2.8403    0.0022539
enh61672     1   27020300   27021300      2       1  150064       2.5533    0.0053346
enh61674     1   27033600   27034600      2       1  150064       2.6037    0.0046111
enh61675     1   27034600   27035600      4       2  150064       3.4952   0.00023688
enh61676     1   27041000   27042000      2       1  150064       1.8779     0.030197
enh61677     1   27047600   27048600      2       1  150064       2.6519    0.0040023
enh61678     1   27053300   27054300      2       1  150064        1.943      0.02601
enh61685     1   27078600   27079600      1       1  150064       2.7031     0.003435
enh61687     1   27094600   27095600      1       1  150064       2.7557     0.002928
enh61688     1   27097800   27098800      1       1  150064       2.7473     0.003004
enh61691     1   27117300   27118300      1       1  150064       2.6875     0.003599
enh61697     1   27157700   27158700      1       1  150064        2.646     0.004073
enh61703     1   27203900   27204900      1       1  150064       2.0777      0.01887
enh61704     1   27214600   27215600      1       1  150064       2.4794      0.00658
enh61707     1   27246900   27247900      2       1  150064       2.7103    0.0033606
enh61708     1   27249600   27250600      1       1  150064        2.512     0.006003
enh61721     1   27397000   27398000      4       1  150064        1.756     0.039544
enh61722     1   27413900   27414900      5       3  150064       1.7316     0.041675
enh61725     1   27433100   27434100      1       1  150064       1.8883      0.02949
enh61730     1   27449100   27450100      2       1  150064        2.571    0.0050697
enh61731     1   27450500   27451500      1       1  150064       3.3091    0.0004679
enh61737     1   27465300   27466300      1       1  150064       1.8414      0.03278
enh61754     1   27667900   27668900      2       1  150064       2.6571    0.0039408
enh61760     1   27693700   27694700      1       1  150064       1.8301      0.03362
enh61802     1   27861200   27862200      1       1  150064       1.8429      0.03267
enh61815     1   27900000   27901000      2       1  150064       1.9362     0.026424
enh61821     1   27920300   27921300      1       1  150064       1.7472       0.0403
enh61822     1   27932200   27933200      1       1  150064       2.0323      0.02106
enh61824     1   27941200   27942200      2       1  150064       2.2872     0.011093
enh61825     1   27947700   27948700      2       1  150064       1.6501     0.049462
enh61827     1   27951900   27952900      1       1  150064       2.1084       0.0175
enh61828     1   27955000   27956000      2       1  150064        1.664     0.048061
enh61829     1   27958000   27959000      6       2  150064       1.8263     0.033902
enh61890     1   28439000   28440000      4       2  150064       1.7302     0.041799
enh61901     1   28522900   28523900      5       3  150064       2.1289     0.016631
enh61908     1   28575800   28576800      2       1  150064       1.7769     0.037792
enh61910     1   28588100   28589100      3       1  150064        2.265     0.011756
enh61914     1   28623000   28624000      3       2  150064       2.0438     0.020484
enh61917     1   28695200   28696200      2       1  150064       1.9333     0.026598
enh61918     1   28718100   28719100      3       1  150064       2.1312     0.016538
enh61919     1   28726000   28727000      4       1  150064       2.1669      0.01512
enh61920     1   28735800   28736800      6       2  150064       2.3521    0.0093345
enh61922     1   28765400   28766400      1       1  150064       2.3988     0.008225
enh61925     1   28782300   28783300      1       1  150064       2.4036     0.008118
enh61927     1   28835400   28836400      1       1  150064       3.3835    0.0003578
enh61931     1   28845600   28846600      1       1  150064       2.4689     0.006776
enh61933     1   28878200   28879200      1       1  150064       2.8194     0.002406
enh61934     1   28905000   28906000      2       1  150064       2.7673    0.0028261
enh61935     1   28905600   28906600      1       1  150064        2.917     0.001767
enh61938     1   28966900   28967900      2       1  150064       2.2745     0.011467
enh61939     1   28967600   28968600      2       1  150064       2.2942     0.010889
enh61940     1   28970700   28971700      1       1  150064       2.3123      0.01038
enh61941     1   28973600   28974600      2       1  150064       2.0484     0.020261
enh61943     1   28989900   28990900      6       3  150064       2.7607    0.0028835
enh61950     1   29080500   29081500      4       2  150064       1.8316     0.033503
enh61956     1   29111200   29112200      1       1  150064       2.4417      0.00731
enh61958     1   29161600   29162600      6       2  150064       2.9663    0.0015069
enh61962     1   29211200   29212200      4       1  150064       2.0635      0.01953
enh61966     1   29242200   29243200      2       1  150064       2.7571    0.0029156
enh61968     1   29369600   29370600      2       1  150064        3.021    0.0012595
enh61970     1   29439500   29440500      3       1  150064       2.2939     0.010898
enh61971     1   29459800   29460800      2       1  150064       1.7028     0.044305
enh61978     1   29496500   29497500      3       2  150064       1.8796      0.03008
enh61983     1   29555800   29556800      3       1  150064       2.0326     0.021045
enh61986     1   29572200   29573200      5       2  150064        1.794     0.036405
enh61988     1   29585500   29586500      2       1  150064       2.6601    0.0039063
enh62000     1   30507000   30508000      4       2  150064       2.5053    0.0061176
enh62008     1   30852400   30853400      4       2  150064       2.1621     0.015304
enh62009     1   30853000   30854000      4       2  150064       2.0705     0.019204
enh62015     1   31179800   31180800      8       1  150064       1.9241     0.027168
enh62032     1   31282600   31283600      1       1  150064       1.7529      0.03981
enh62048     1   31351800   31352800      2       1  150064        1.785     0.037131
enh62073     1   31449200   31450200      1       1  150064       1.7721      0.03819
enh62104     1   31673900   31674900      2       1  150064        2.523    0.0058174
enh62106     1   31688000   31689000     10       2  150064       3.2172   0.00064721
enh62107     1   31691000   31692000      4       2  150064       3.5822   0.00017037
enh62108     1   31693500   31694500      4       1  150064       3.5873   0.00016706
enh62110     1   31696700   31697700      4       1  150064       3.3258   0.00044089
enh62111     1   31700800   31701800      1       1  150064       2.3908     0.008405
enh62112     1   31706500   31707500      7       2  150064       1.9323     0.026659
enh62114     1   31771800   31772800      5       2  150064       3.9229   4.3737e-05
enh62116     1   31800000   31801000      4       1  150064       3.2306   0.00061763
enh62117     1   31807500   31808500      1       1  150064       3.2262    0.0006273
enh62118     1   31826900   31827900      1       1  150064       3.6317    0.0001408
enh62119     1   31841900   31842900      2       1  150064       1.7321      0.04163
enh62120     1   31847100   31848100      2       1  150064       2.7671    0.0028278
enh62121     1   31851700   31852700      2       1  150064       3.5907   0.00016492
enh62122     1   31856100   31857100      1       1  150064        3.228    0.0006232
enh62123     1   31867600   31868600      2       1  150064       2.8315    0.0023167
enh62124     1   31895200   31896200      5       2  150064       2.0482     0.020269
enh62129     1   32029400   32030400      1       1  150064       2.3782     0.008699
enh62147     1   32138200   32139200      2       1  150064       1.7052     0.044079
enh62175     1   32262000   32263000      1       1  150064       1.7442      0.04056
enh62195     1   32391000   32392000      2       1  150064       2.0527      0.02005
enh62229     1   32592700   32593700      3       2  150064       1.6917     0.045349
enh62233     1   32616800   32617800      1       1  150064       2.0177      0.02181
enh62245     1   32707400   32708400      3       1  150064       1.7063     0.043974
enh62246     1   32712900   32713900      1       1  150064       1.6948      0.04506
enh62257     1   32810900   32811900      1       1  150064        2.932     0.001684
enh62281     1   33166500   33167500      2       1  150064       2.0339     0.020982
enh62291     1   33223100   33224100      3       1  150064        2.368    0.0089431
enh62298     1   33279700   33280700      1       1  150064       1.7094      0.04369
enh62300     1   33313600   33314600      2       1  150064       2.2069     0.013661
enh62307     1   33338000   33339000      2       1  150064        1.997     0.022915
enh62342     1   33502600   33503600      2       1  150064       1.8687     0.030829
enh62382     1   33737300   33738300      3       2  150064        1.645     0.049989
enh62387     1   33761000   33762000      3       1  150064       1.8874     0.029554
enh62388     1   33766100   33767100      3       2  150064       2.3437    0.0095463
enh62395     1   33810900   33811900      1       1  150064       1.7861      0.03704
enh62418     1   33928000   33929000      2       1  150064       2.0893     0.018343
enh62468     1   34907000   34908000      4       2  150064       1.7329     0.041555
enh62485     1   35322900   35323900      4       2  150064        1.898     0.028849
enh62504     1   35647900   35648900      2       1  150064       3.4701   0.00026011
enh62509     1   35675700   35676700      4       1  150064       3.5153   0.00021964
enh62510     1   35676200   35677200      4       1  150064       3.5179   0.00021747
enh62522     1   35897900   35898900      3       2  150064        3.309    0.0004681
enh62540     1   36002300   36003300      2       1  150064       3.0799    0.0010355
enh62556     1   36102200   36103200      2       1  150064       3.6011   0.00015847
enh62560     1   36140800   36141800      3       1  150064       2.4185    0.0077922
enh62561     1   36174300   36175300      2       1  150064       2.5094    0.0060466
enh62563     1   36181900   36182900      1       1  150064       3.4063    0.0003292
enh62566     1   36276100   36277100      1       1  150064       1.7772      0.03777
enh62567     1   36310500   36311500      2       1  150064       2.7211    0.0032536
enh62569     1   36315800   36316800      2       1  150064       2.2341     0.012738
enh62570     1   36317100   36318100      2       1  150064        2.693    0.0035405
enh62575     1   36369700   36370700      2       1  150064       2.9542    0.0015675
enh62577     1   36398200   36399200      1       1  150064        3.492    0.0002397
enh62579     1   36401300   36402300      3       2  150064       2.5871    0.0048389
enh62580     1   36406500   36407500      1       1  150064       3.5036    0.0002295
enh62581     1   36410800   36411800      1       1  150064       3.2418    0.0005938
enh62585     1   36537700   36538700      2       1  150064       3.5808    0.0001713
enh62586     1   36548600   36549600      5       2  150064       4.1544   1.6307e-05
enh62588     1   36553100   36554100      1       1  150064       3.1405    0.0008432
enh62591     1   36564700   36565700      5       2  150064       2.1471     0.015892
enh62592     1   36565500   36566500      4       2  150064       2.6879    0.0035954
enh62593     1   36581300   36582300      3       1  150064       2.1813     0.014579
enh62594     1   36584000   36585000      1       1  150064       2.2761      0.01142
enh62595     1   36588300   36589300      3       2  150064       3.1784   0.00074039
enh62596     1   36588900   36589900      2       1  150064       3.7128   0.00010249
enh62597     1   36601000   36602000      1       1  150064       4.0568    2.488e-05
enh62599     1   36606500   36607500      2       1  150064       2.4713    0.0067318
enh62600     1   36607600   36608600      2       1  150064       3.3975   0.00034006
enh62601     1   36612700   36613700      2       1  150064       3.3903    0.0003491
enh62607     1   36633500   36634500      2       1  150064       3.8296   6.4181e-05
enh62609     1   36637400   36638400      1       1  150064       4.5633    2.518e-06
enh62611     1   36642300   36643300      4       1  150064       2.8124    0.0024588
enh62674     1   37169200   37170200      1       1  150064        2.832     0.002313
enh62675     1   37171200   37172200      2       1  150064       1.9777     0.023981
enh62740     1   38271800   38272800      4       2  150064       2.3417     0.009599
enh62741     1   38275700   38276700      2       1  150064       2.7272    0.0031936
enh62743     1   38278900   38279900      1       1  150064       3.2541    0.0005687
enh62744     1   38281400   38282400      1       1  150064       2.8484     0.002197
enh62745     1   38283500   38284500      2       1  150064       3.2022   0.00068187
enh62748     1   38315000   38316000      1       1  150064        3.465    0.0002651
enh62755     1   38395700   38396700      3       1  150064       2.8765    0.0020106
enh62760     1   38453400   38454400      1       1  150064        2.104      0.01769
enh62781     1   38757100   38758100      5       2  150064       2.5707    0.0050745
enh62785     1   38897900   38898900      2       1  150064       2.1803     0.014617
enh62786     1   38899900   38900900      5       1  150064       2.6307    0.0042607
enh62818     1   39464300   39465300      6       2  150064       1.8299     0.033634
enh62819     1   39468400   39469400      1       1  150064       2.3639     0.009042
enh62820     1   39482300   39483300      6       2  150064       2.1243     0.016821
enh62821     1   39492800   39493800      5       2  150064       1.7435     0.040624
enh62824     1   39541900   39542900      2       1  150064       2.9168    0.0017683
enh62831     1   39575400   39576400      3       2  150064       1.7509     0.039984
enh62833     1   39577100   39578100      4       2  150064       2.0126     0.022076
enh62859     1   39651000   39652000      2       1  150064       2.1225     0.016899
enh62869     1   39668800   39669800      2       1  150064       1.7404     0.040897
enh62877     1   39696700   39697700      1       1  150064       1.7105      0.04359
enh62910     1   39859200   39860200      2       1  150064       1.7647     0.038809
enh62912     1   39863000   39864000      4       2  150064       2.4163    0.0078392
enh62936     1   39974600   39975600      4       2  150064       2.3427    0.0095713
enh62953     1   40166200   40167200      1       1  150064       3.3126    0.0004621
enh62964     1   40308300   40309300      2       1  150064       1.8236     0.034103
enh62974     1   40346500   40347500      4       2  150064       2.1626     0.015285
enh62975     1   40352400   40353400      2       1  150064       2.5929    0.0047587
enh62976     1   40358200   40359200      1       1  150064       1.8066      0.03541
enh62978     1   40363900   40364900      2       1  150064        1.836     0.033181
enh62980     1   40371200   40372200      2       1  150064       3.2839   0.00051189
enh63026     1   40842600   40843600      3       2  150064       2.0006      0.02272
enh63034     1   40863900   40864900      4       2  150064       2.5177    0.0059057
enh63035     1   40864900   40865900      3       1  150064       1.7961     0.036238
enh63047     1   40998000   40999000      3       2  150064       1.9022     0.028572
enh63048     1   41054000   41055000      2       1  150064       1.6961     0.044933
enh63050     1   41087900   41088900      4       2  150064       1.9403     0.026172
enh63055     1   41117400   41118400      3       2  150064       1.6987     0.044684
enh63060     1   41144200   41145200      2       1  150064       2.3878    0.0084739
enh63061     1   41155700   41156700      3       2  150064       2.3236     0.010073
enh63065     1   41164600   41165600      3       1  150064        2.891    0.0019199
enh63066     1   41169000   41170000      7       3  150064       1.8022     0.035758
enh63069     1   41178300   41179300      2       1  150064        2.522    0.0058352
enh63073     1   41188200   41189200      3       2  150064       2.6826    0.0036529
enh63075     1   41220300   41221300      4       2  150064        2.841    0.0022486
enh63077     1   41233200   41234200      6       3  150064       1.7502     0.040043
enh63097     1   41380600   41381600      5       3  150064       2.0864     0.018472
enh63109     1   41447000   41448000      2       1  150064       2.1477     0.015868
enh63110     1   41449200   41450200      5       2  150064       1.8721     0.030596
enh63111     1   41452500   41453500      2       1  150064       3.6418   0.00013538
enh63119     1   41574600   41575600      4       2  150064       2.1731     0.014886
enh63136     1   41833900   41834900      3       1  150064       4.1559   1.6204e-05
enh63138     1   41842800   41843800      4       2  150064       2.6422    0.0041181
enh63140     1   41848400   41849400      2       1  150064       3.0744    0.0010548
enh63145     1   41873100   41874100      4       2  150064       2.9148    0.0017796
enh63146     1   41892600   41893600      8       3  150064       2.1631     0.015268
enh63147     1   41897200   41898200      7       3  150064       2.1618     0.015315
enh63148     1   41898800   41899800      2       1  150064        2.695    0.0035195
enh63154     1   41960600   41961600      4       2  150064       3.2234    0.0006334
enh63155     1   41962400   41963400      4       2  150064       2.6271    0.0043063
enh63247     1   42845000   42846000      1       1  150064       2.2319      0.01281
enh63248     1   42850400   42851400      3       1  150064       2.1118     0.017351
enh63290     1   43419700   43420700      3       2  150064       2.1424      0.01608
enh63293     1   43432400   43433400      6       3  150064       2.2228     0.013115
enh63318     1   43720800   43721800      6       3  150064       1.6815      0.04633
enh63320     1   43739700   43740700      4       2  150064       1.8094     0.035197
enh63323     1   43763400   43764400      3       1  150064        2.779    0.0027264
enh63325     1   43782100   43783100      1       1  150064          3.2    0.0006871
enh63329     1   43810900   43811900      1       1  150064       3.4765     0.000254
enh63332     1   43817100   43818100      1       1  150064        2.873     0.002033
enh63334     1   43825800   43826800      2       1  150064       2.9374     0.001655
enh63337     1   43836100   43837100      1       1  150064       3.6003    0.0001589
enh63340     1   43841100   43842100      1       1  150064       3.6578    0.0001272
enh63341     1   43844100   43845100      3       2  150064        4.079   2.2612e-05
enh63342     1   43849700   43850700      2       1  150064       3.0105    0.0013043
enh63344     1   43856500   43857500      3       1  150064       3.6146   0.00015038
enh63346     1   43901100   43902100      2       1  150064       3.4636   0.00026649
enh63348     1   43917700   43918700      2       1  150064       2.3167     0.010261
enh63355     1   44014700   44015700      3       1  150064       2.0947     0.018098
enh63357     1   44019100   44020100      1       1  150064       2.3878     0.008474
enh63358     1   44022100   44023100      4       2  150064        2.423    0.0076959
enh63359     1   44023100   44024100      1       1  150064       3.0287     0.001228
enh63360     1   44025800   44026800      6       2  150064       3.4438   0.00028681
enh63361     1   44028800   44029800      3       1  150064       4.4741   3.8364e-06
enh63362     1   44035600   44036600      2       1  150064       4.3442   6.9885e-06
enh63363     1   44043200   44044200      2       1  150064        3.046    0.0011597
enh63364     1   44047700   44048700      5       2  150064       2.8226    0.0023819
enh63365     1   44052700   44053700      3       1  150064       1.9224      0.02728
enh63368     1   44114300   44115300      5       2  150064       4.0012   3.1507e-05
enh63369     1   44117600   44118600      3       2  150064       4.0608   2.4453e-05
enh63371     1   44136900   44137900      2       1  150064       2.7227    0.0032376
enh63372     1   44148400   44149400      2       1  150064       4.0017   3.1446e-05
enh63373     1   44154500   44155500      1       1  150064       3.3162    0.0004562
enh63378     1   44177400   44178400      1       1  150064       3.1581     0.000794
enh63380     1   44195300   44196300      3       1  150064       2.9082    0.0018175
enh63381     1   44197500   44198500      1       1  150064       4.5098    3.245e-06
enh63382     1   44228800   44229800      1       1  150064       3.2448    0.0005877
enh63384     1   44230500   44231500      3       1  150064       2.7625    0.0028682
enh63386     1   44249000   44250000      4       2  150064       3.6857   0.00011403
enh63387     1   44252000   44253000      3       2  150064       1.9596     0.025019
enh63389     1   44289800   44290800      2       1  150064       2.3578     0.009191
enh63390     1   44300500   44301500      1       1  150064        2.945     0.001615
enh63392     1   44318700   44319700      2       1  150064        3.435   0.00029627
enh63396     1   44334100   44335100      3       2  150064       2.4468    0.0072075
enh63397     1   44345100   44346100      2       1  150064       3.6295   0.00014198
enh63399     1   44400400   44401400      4       2  150064       2.6634    0.0038677
enh63401     1   44417300   44418300      1       1  150064       3.1562    0.0007992
enh63402     1   44424000   44425000      3       2  150064       3.8126   6.8752e-05
enh63403     1   44429900   44430900      1       1  150064       2.3325     0.009836
enh63406     1   44439100   44440100      2       1  150064       1.9816     0.023762
enh63407     1   44442800   44443800      5       2  150064       2.5588    0.0052521
enh63408     1   44446200   44447200      4       2  150064       1.9799      0.02386
enh63410     1   44456000   44457000      1       1  150064       2.0898      0.01832
enh63411     1   44458100   44459100      1       1  150064       2.9213     0.001743
enh63416     1   44480700   44481700      1       1  150064       1.7054      0.04406
enh63424     1   44677600   44678600      1       1  150064       2.7892     0.002642
enh63425     1   44680100   44681100      2       1  150064       1.8408     0.032822
enh63427     1   44685600   44686600      3       2  150064       1.9515     0.025502
enh63429     1   44710600   44711600      2       1  150064       1.6477     0.049711
enh63482     1   45019300   45020300      2       1  150064        1.649     0.049575
enh63484     1   45035000   45036000      2       1  150064       2.7116    0.0033479
enh63643     1   46713900   46714900      2       1  150064       1.7757      0.03789
enh63659     1   46985800   46986800      4       1  150064       2.0555     0.019915
enh63665     1   47015200   47016200      3       2  150064       1.9002     0.028706
enh63700     1   47640300   47641300      4       2  150064       1.8457     0.032464
enh63701     1   47640900   47641900      3       2  150064       2.1798     0.014637
enh63729     1   48251600   48252600      1       1  150064       1.7146      0.04321
enh63731     1   48274400   48275400      4       2  150064        2.135     0.016379
enh63761     1   49076500   49077500      4       2  150064       1.6691      0.04755
enh63773     1   49240500   49241500      4       2  150064       1.9819     0.023747
enh63777     1   49564100   49565100      1       1  150064       2.8294     0.002332
enh63779     1   49628800   49629800      1       1  150064       2.6826     0.003653
enh63781     1   49789800   49790800      2       1  150064       3.3806   0.00036164
enh63784     1   50801500   50802500      1       1  150064        1.704      0.04419
enh63791     1   51116800   51117800      1       1  150064       1.8274      0.03382
enh63807     1   51345600   51346600      3       2  150064       1.6532     0.049144
enh63809     1   51382400   51383400      2       1  150064       2.0839     0.018585
enh63811     1   51416700   51417700      2       1  150064       2.1716     0.014943
enh63815     1   51439900   51440900      2       1  150064       1.9673     0.024574
enh63818     1   51449000   51450000      3       2  150064       1.9745      0.02416
enh63833     1   51733000   51734000      2       1  150064       1.7671     0.038602
enh63837     1   51761600   51762600      4       2  150064       1.7318     0.041651
enh63864     1   51985700   51986700      4       2  150064       1.6839     0.046102
enh63980     1   53641900   53642900      5       3  150064        2.858    0.0021316
enh63981     1   53660900   53661900      1       1  150064        2.074      0.01904
enh63982     1   53664000   53665000      1       1  150064       2.8243     0.002369
enh63984     1   53702100   53703100      4       2  150064       2.5829    0.0048987
enh63987     1   53760100   53761100      3       2  150064        3.057    0.0011178
enh64002     1   53841400   53842400      4       2  150064       2.9327    0.0016799
enh64004     1   53858700   53859700      2       1  150064       2.2749     0.011456
enh64021     1   54336500   54337500      1       1  150064        1.657      0.04876
enh64034     1   54422500   54423500      3       1  150064       1.7584     0.039338
enh64051     1   54667600   54668600      4       2  150064       2.4067    0.0080495
enh64052     1   54686300   54687300      3       1  150064        2.033     0.021024
enh64085     1   54798700   54799700      2       1  150064       1.6899     0.045526
enh64091     1   54815600   54816600      1       1  150064       1.7965      0.03621
enh64100     1   54837000   54838000      1       1  150064       2.1367      0.01631
enh64101     1   54841400   54842400      3       1  150064       1.8758     0.030339
enh64102     1   54844000   54845000      3       1  150064        1.783     0.037291
enh64103     1   54845900   54846900      4       2  150064       1.7313     0.041702
enh64104     1   54851100   54852100      5       2  150064       1.7428     0.040687
enh64144     1   55327000   55328000      7       3  150064       1.6762     0.046849
enh64189     1   56005600   56006600      2       1  150064       2.3569    0.0092137
enh64191     1   56046200   56047200      5       2  150064       2.4073    0.0080365
enh64195     1   56116000   56117000      5       2  150064       2.1957     0.014058
enh64199     1   56207100   56208100      1       1  150064       1.7343      0.04143
enh64260     1   57286200   57287200      6       2  150064       2.0605     0.019677
enh64267     1   57603800   57604800      3       1  150064       1.8685     0.030848
enh64298     1   59183800   59184800      1       1  150064       1.8184       0.0345
enh64314     1   59323700   59324700      3       2  150064       2.1509     0.015741
enh64315     1   59325400   59326400      4       2  150064       3.4153   0.00031856
enh64341     1   59617000   59618000      1       1  150064       1.7215      0.04258
enh64342     1   59622000   59623000      8       1  150064       1.6942     0.045117
enh64385     1   60224200   60225200      2       1  150064       2.2913     0.010974
enh64404     1   61042700   61043700      1       1  150064       1.9192      0.02748
enh64405     1   61043300   61044300      1       1  150064       3.9587    3.768e-05
enh64406     1   61086100   61087100      3       2  150064       2.8263    0.0023548
enh64407     1   61087900   61088900      4       2  150064       2.7918    0.0026211
enh64408     1   61102500   61103500      4       2  150064       1.9107     0.028024
enh64409     1   61122200   61123200      7       3  150064       3.3553   0.00039641
enh64411     1   61198400   61199400      5       2  150064       2.1075     0.017537
enh64420     1   61377400   61378400      4       2  150064        1.968     0.024537
enh64423     1   61401800   61402800      2       1  150064       1.7825     0.037332
enh64426     1   61455500   61456500      2       1  150064       2.5657    0.0051491
enh64480     1   61680000   61681000      6       2  150064       2.0686     0.019293
enh64487     1   61696000   61697000      3       1  150064       1.8764     0.030301
enh64488     1   61698800   61699800      3       1  150064       1.7509      0.03998
enh64493     1   61709000   61710000      4       2  150064       1.7548     0.039648
enh64520     1   61858600   61859600      6       3  150064       1.7485     0.040192
enh64522     1   61869300   61870300      1       1  150064       2.1912      0.01422
enh64532     1   62035700   62036700      1       1  150064       2.2133      0.01344
enh64552     1   62849800   62850800      1       1  150064       2.0361      0.02087
enh64577     1   63476400   63477400      4       1  150064        3.494   0.00023796
enh64583     1   63664400   63665400      1       1  150064       1.8373      0.03308
enh64649     1   64710400   64711400      1       1  150064       2.1165      0.01715
enh64662     1   64954800   64955800      2       1  150064       1.6481     0.049669
enh64663     1   64959200   64960200      2       1  150064       2.5166    0.0059241
enh64702     1   65340600   65341600      4       2  150064       1.7017     0.044402
enh64706     1   65360300   65361300      3       1  150064       1.8943     0.029093
enh64709     1   65367600   65368600      4       1  150064       1.6604     0.048419
enh64712     1   65376800   65377800      3       1  150064       2.6756    0.0037299
enh64713     1   65379300   65380300      2       1  150064        1.913     0.027875
enh64715     1   65382800   65383800      4       2  150064       3.3401   0.00041881
enh64718     1   65398200   65399200      3       1  150064       2.3488    0.0094178
enh64719     1   65399900   65400900      3       2  150064       2.5661    0.0051429
enh64721     1   65402400   65403400      3       2  150064       3.1377   0.00085137
enh64722     1   65412600   65413600      2       1  150064       2.8544    0.0021562
enh64724     1   65417400   65418400      4       2  150064       2.9826    0.0014292
enh64725     1   65421500   65422500      2       1  150064       2.4354    0.0074375
enh64726     1   65423400   65424400      8       2  150064       2.5629    0.0051894
enh64727     1   65427700   65428700      5       2  150064       2.9459    0.0016099
enh64740     1   65514000   65515000      3       2  150064       2.0127     0.022073
enh64743     1   65527100   65528100      1       1  150064         2.06       0.0197
enh64747     1   65580300   65581300      3       1  150064        2.237     0.012642
enh64748     1   65615400   65616400      2       1  150064       2.3592    0.0091569
enh64749     1   65615900   65616900      1       1  150064       2.0298      0.02119
enh64755     1   65641200   65642200      4       2  150064       2.0686      0.01929
enh64810     1   66152900   66153900      5       2  150064       2.1148     0.017222
enh64811     1   66153900   66154900      7       3  150064       2.2409     0.012516
enh64812     1   66156600   66157600      4       2  150064        1.722     0.042536
enh64813     1   66277600   66278600      1       1  150064       1.6821      0.04627
enh64814     1   66279300   66280300      1       1  150064       1.6931      0.04522
enh64816     1   66377400   66378400      3       1  150064       1.9033     0.028499
enh64819     1   66421300   66422300      3       1  150064       1.7686     0.038483
enh64820     1   66424400   66425400      6       2  150064        2.077     0.018901
enh64822     1   66430300   66431300      2       1  150064        2.661    0.0038954
enh64823     1   66433900   66434900      1       1  150064       3.4177    0.0003158
enh64825     1   66445500   66446500      2       1  150064       2.2897     0.011019
enh64826     1   66449300   66450300      3       2  150064       2.3609    0.0091141
enh64827     1   66451400   66452400      2       1  150064       2.2519     0.012163
enh64828     1   66455700   66456700      2       1  150064        2.091     0.018264
enh64829     1   66465400   66466400      1       1  150064       2.1568      0.01551
enh64832     1   66473800   66474800      1       1  150064       2.1591      0.01542
enh64833     1   66478100   66479100      3       2  150064        2.579    0.0049537
enh64834     1   66481000   66482000      4       2  150064       2.3629    0.0090654
enh64835     1   66482200   66483200      2       1  150064         1.71     0.043633
enh64838     1   66500000   66501000      4       2  150064       2.6272    0.0043051
enh64840     1   66508600   66509600      5       2  150064       2.4441     0.007261
enh64843     1   66516300   66517300      7       3  150064        2.116     0.017173
enh64845     1   66527200   66528200      5       2  150064       3.2403   0.00059692
enh64846     1   66529600   66530600      7       3  150064       2.7136    0.0033276
enh64848     1   66537400   66538400      4       2  150064       2.7183    0.0032804
enh64849     1   66539000   66540000      4       2  150064       3.1102   0.00093487
enh64850     1   66540800   66541800      3       2  150064       3.7583    8.555e-05
enh64851     1   66546500   66547500     11       5  150064       3.1814    0.0007328
enh64852     1   66550000   66551000      2       1  150064       1.7523     0.039857
enh64885     1   66731200   66732200      1       1  150064       2.4844     0.006489
enh64886     1   66740600   66741600      1       1  150064       2.3167      0.01026
enh64889     1   66765800   66766800      8       2  150064       2.1848     0.014452
enh64892     1   66772300   66773300      5       1  150064       2.4434     0.007274
enh64986     1   68001800   68002800      4       2  150064        1.869      0.03081
enh64987     1   68003100   68004100      2       1  150064       2.2326     0.012789
enh64995     1   68084200   68085200      3       2  150064       2.2176     0.013291
enh65002     1   68154300   68155300      5       2  150064       2.2618     0.011855
enh65007     1   68189200   68190200      1       1  150064       2.0043      0.02252
enh65013     1   68214400   68215400      2       1  150064       2.0104     0.022192
enh65020     1   68257400   68258400      3       1  150064       3.6703   0.00012111
enh65021     1   68259200   68260200      3       2  150064       3.2428   0.00059183
enh65022     1   68269300   68270300      3       2  150064       2.5673    0.0051245
enh65023     1   68278300   68279300      5       2  150064       2.6452    0.0040827
enh65025     1   68280800   68281800      3       2  150064       3.1099   0.00093561
enh65026     1   68292300   68293300      3       1  150064       1.9308     0.026756
enh65027     1   68295900   68296900      4       2  150064       3.5136     0.000221
enh65028     1   68305400   68306400      2       1  150064       2.2469     0.012322
enh65029     1   68315900   68316900      5       2  150064       2.6032    0.0046185
enh65030     1   68321300   68322300      4       2  150064       3.3082   0.00046949
enh65031     1   68327300   68328300      4       2  150064       3.2694   0.00053882
enh65032     1   68411200   68412200      4       2  150064       1.8077      0.03533
enh65070     1   68795100   68796100      2       1  150064        2.141     0.016138
enh65077     1   69090200   69091200      7       3  150064        1.823     0.034155
enh65116     1   70198700   70199700      1       1  150064        1.799      0.03601
enh65117     1   70204500   70205500      3       2  150064       2.3173     0.010245
enh65125     1   70311200   70312200      1       1  150064       1.8971      0.02891
enh65142     1   70792600   70793600      1       1  150064       2.5499     0.005388
enh65152     1   71548500   71549500      4       2  150064       1.9261     0.027045
enh65235     1   76976800   76977800      2       1  150064       2.1659     0.015161
enh65236     1   76998300   76999300      3       1  150064       1.7492     0.040125
enh65237     1   77008100   77009100      2       1  150064       1.9918     0.023196
enh65299     1   77938300   77939300      5       2  150064       2.3112     0.010412
enh65301     1   77953000   77954000      2       1  150064       2.7635     0.002859
enh65305     1   77972400   77973400      4       2  150064       1.8029     0.035698
enh65306     1   77976700   77977700      2       1  150064       1.7428     0.040683
enh65328     1   78134400   78135400      3       2  150064       2.3802     0.008651
enh65344     1   78298900   78299900      1       1  150064       2.6962     0.003507
enh65353     1   78446600   78447600      1       1  150064        2.645     0.004084
enh65356     1   78465600   78466600      1       1  150064       1.7875      0.03693
enh65358     1   78474600   78475600      3       2  150064       2.0605     0.019677
enh65361     1   78561300   78562300      2       1  150064       1.7587     0.039313
enh65367     1   79114500   79115500      1       1  150064       2.3844     0.008554
enh65372     1   81358200   81359200      4       2  150064        1.976     0.024078
enh65377     1   81943800   81944800      6       3  150064       1.6498     0.049489
enh65381     1   82146800   82147800      4       2  150064       1.8182     0.034516
enh65397     1   83910400   83911400      3       1  150064       2.1415     0.016115
enh65401     1   84157600   84158600      3       2  150064       2.2405     0.012529
enh65404     1   84235300   84236300      2       1  150064       2.8771    0.0020066
enh65405     1   84242800   84243800      2       1  150064       2.9659    0.0015091
enh65406     1   84295100   84296100      7       3  150064       2.9703    0.0014875
enh65419     1   84394600   84395600      2       1  150064       1.8242     0.034061
enh65439     1   84541200   84542200      2       1  150064       1.9202     0.027417
enh65447     1   84611900   84612900      2       1  150064       1.9793     0.023889
enh65449     1   84622100   84623100      3       2  150064       2.3493    0.0094036
enh65450     1   84628200   84629200      2       1  150064       1.9878     0.023417
enh65451     1   84634100   84635100      1       1  150064       1.7669      0.03862
enh65465     1   84762700   84763700      1       1  150064        2.096      0.01804
enh65488     1   85077300   85078300      3       1  150064       1.6537     0.049095
enh65498     1   85219100   85220100      6       2  150064       1.7042     0.044175
enh65525     1   85808900   85809900      5       3  150064         1.97     0.024421
enh65528     1   85828700   85829700      2       1  150064       1.9954     0.023002
enh65535     1   85845000   85846000      5       2  150064       2.2581     0.011969
enh65536     1   85858400   85859400      4       2  150064       2.2996     0.010735
enh65540     1   85873300   85874300      3       2  150064       2.2119     0.013487
enh65541     1   85874700   85875700      3       2  150064       1.8308     0.033569
enh65544     1   85892900   85893900      2       1  150064       2.0435     0.020503
enh65547     1   85906000   85907000      3       1  150064       1.7187     0.042831
enh65549     1   85914600   85915600      8       3  150064       2.0648     0.019472
enh65550     1   85917000   85918000      1       1  150064       2.6717     0.003773
enh65552     1   85920000   85921000      7       3  150064       2.0211     0.021635
enh65553     1   85924900   85925900      5       2  150064       1.8171     0.034598
enh65554     1   85926000   85927000      5       2  150064       2.5868    0.0048438
enh65566     1   86043800   86044800      2       1  150064       2.2819     0.011249
enh65640     1   87929400   87930400      4       2  150064       2.0591     0.019742
enh65643     1   88108100   88109100      1       1  150064       2.1609      0.01535
enh65651     1   88645800   88646800      1       1  150064       1.7953       0.0363
enh65704     1   89823600   89824600      4       2  150064       1.7728     0.038134
enh65709     1   89964700   89965700      2       1  150064       1.7191     0.042794
enh65719     1   90015800   90016800      2       1  150064       1.6699     0.047472
enh65733     1   90068800   90069800      3       1  150064       1.8446     0.032545
enh65745     1   90132800   90133800      2       1  150064         2.09     0.018307
enh65751     1   90157400   90158400      2       1  150064        1.881     0.029988
enh65752     1   90163400   90164400      1       1  150064       1.7523      0.03986
enh65756     1   90184800   90185800      1       1  150064       1.6991      0.04465
enh65758     1   90190300   90191300      1       1  150064       1.9254      0.02709
enh65767     1   90270000   90271000      5       2  150064       1.9993     0.022786
enh65768     1   90275600   90276600      1       1  150064       2.0944      0.01811
enh65772     1   90293900   90294900      3       2  150064       2.0047       0.0225
enh65779     1   90312500   90313500      2       1  150064       2.7441    0.0030334
enh65782     1   90316400   90317400      1       1  150064       2.4456     0.007231
enh65827     1   91341600   91342600      2       1  150064       1.9124      0.02791
enh65831     1   91389700   91390700      2       1  150064       2.3206     0.010155
enh65832     1   91391100   91392100      2       1  150064       2.1155     0.017195
enh65834     1   91410600   91411600      1       1  150064       2.1571       0.0155
enh65837     1   91427800   91428800      4       2  150064       2.1388     0.016224
enh65838     1   91434400   91435400      1       1  150064       1.9934      0.02311
enh65839     1   91437300   91438300      2       1  150064       1.8083     0.035277
enh65842     1   91448200   91449200      2       1  150064       2.4807    0.0065562
enh65845     1   91473700   91474700      1       1  150064       2.0974      0.01798
enh65846     1   91475000   91476000      4       1  150064       1.9502     0.025573
enh65848     1   91488100   91489100      3       1  150064       2.4412    0.0073191
enh65875     1   92244600   92245600      3       1  150064       2.4125    0.0079211
enh65876     1   92248100   92249100      6       1  150064       2.1202     0.016993
enh65909     1   92766000   92767000      4       2  150064       3.0186    0.0012699
enh65910     1   93016900   93017900      4       1  150064       2.1111     0.017381
enh65911     1   93177200   93178200      2       1  150064       2.0033     0.022573
enh65913     1   93218100   93219100      1       1  150064       1.8782      0.03018
enh65916     1   93222000   93223000      2       1  150064       1.7861     0.037044
enh65930     1   93324300   93325300      1       1  150064        1.779      0.03762
enh65932     1   93330600   93331600      1       1  150064       1.7846      0.03716
enh65933     1   93333200   93334200      1       1  150064       1.8629      0.03124
enh65935     1   93336600   93337600      2       1  150064       1.6697     0.047487
enh65940     1   93367000   93368000      2       1  150064       1.6776     0.046711
enh65942     1   93387400   93388400      2       1  150064       1.6894     0.045572
enh65943     1   93389800   93390800      2       1  150064       1.7182     0.042882
enh65944     1   93394800   93395800      1       1  150064       1.6959      0.04495
enh65946     1   93397800   93398800      2       1  150064       1.7648       0.0388
enh65947     1   93400700   93401700      3       1  150064        1.798     0.036085
enh65951     1   93411900   93412900      1       1  150064        2.074      0.01904
enh65952     1   93414900   93415900      1       1  150064       1.8291      0.03369
enh65953     1   93415900   93416900      3       1  150064       1.8399     0.032888
enh65954     1   93417700   93418700      1       1  150064       2.1765      0.01476
enh65955     1   93420200   93421200      3       1  150064       2.0853      0.01852
enh65959     1   93438300   93439300      1       1  150064       1.6825      0.04624
enh65960     1   93459100   93460100      1       1  150064        1.827      0.03385
enh66107     1   95330000   95331000      5       3  150064       2.7381      0.00309
enh66122     1   95448300   95449300      3       2  150064        1.731     0.041722
enh66123     1   95455000   95456000      1       1  150064       1.9067      0.02828
enh66129     1   95505600   95506600      5       2  150064       1.9867     0.023477
enh66132     1   95515500   95516500      3       1  150064       2.4504    0.0071353
enh66133     1   95532600   95533600      2       1  150064       2.3697    0.0089024
enh66136     1   95552300   95553300      3       1  150064       2.2242     0.013066
enh66137     1   95581600   95582600      4       2  150064       4.1881   1.4067e-05
enh66141     1   95644500   95645500      2       1  150064       1.7002     0.044545
enh66143     1   95663000   95664000      1       1  150064       2.2038      0.01377
enh66144     1   95664800   95665800      2       1  150064       1.7274     0.042047
enh66146     1   95694700   95695700      1       1  150064       2.2998      0.01073
enh66151     1   95709600   95710600      4       2  150064       2.0297     0.021191
enh66153     1   95786300   95787300      5       3  150064       3.5002   0.00023246
enh66154     1   95787900   95788900      2       1  150064       2.9059    0.0018313
enh66159     1   96881800   96882800      4       2  150064       2.8778    0.0020024
enh66161     1   96947600   96948600      3       2  150064       2.0392     0.020717
enh66162     1   96952000   96953000      4       1  150064       3.0241     0.001247
enh66163     1   96953200   96954200      1       1  150064       2.9066     0.001827
enh66169     1   97019500   97020500      2       1  150064       2.0611     0.019648
enh66176     1   97063400   97064400      1       1  150064       2.7308     0.003159
enh66177     1   97097500   97098500      4       1  150064       1.7977     0.036111
enh66178     1   97180000   97181000      6       2  150064       2.3405    0.0096292
enh66179     1   97185800   97186800      2       1  150064       1.7221     0.042524
enh66180     1   97189800   97190800      3       1  150064       3.3608   0.00038864
enh66183     1   97206900   97207900      1       1  150064       2.5762     0.004994
enh66184     1   97212200   97213200      2       1  150064       1.8213      0.03428
enh66185     1   97213200   97214200      2       1  150064       2.1013     0.017805
enh66190     1   97298400   97299400      3       2  150064       2.5248    0.0057878
enh66191     1   97301000   97302000      2       1  150064       2.2799     0.011306
enh66202     1   97610700   97611700      1       1  150064       2.1594      0.01541
enh66203     1   97623800   97624800      3       2  150064       3.0593    0.0011093
enh66205     1   97639400   97640400      1       1  150064       3.6086    0.0001539
enh66209     1   97764800   97765800      6       3  150064       3.3466   0.00040908
enh66210     1   97769500   97770500      2       1  150064       1.9258     0.027062
enh66211     1   97813700   97814700      3       2  150064       4.1599   1.5917e-05
enh66213     1   97877300   97878300      3       1  150064       4.4742   3.8347e-06
enh66215     1   97922700   97923700      2       1  150064       2.4139    0.0078921
enh66219     1   98096000   98097000      1       1  150064       2.5085     0.006062
enh66221     1   98297600   98298600      2       1  150064       5.3535   4.3124e-08
enh66223     1   98315100   98316100      1       1  150064       6.4331    6.251e-11
enh66224     1   98320500   98321500      2       1  150064       3.8796   5.2309e-05
enh66225     1   98351400   98352400      2       1  150064       4.9823   3.1417e-07
enh66227     1   98369300   98370300      2       1  150064       5.3934   3.4576e-08
enh66228     1   98370600   98371600      4       2  150064       5.4629   2.3425e-08
enh66231     1   98382900   98383900      2       1  150064       5.6442   8.2998e-09
enh66234     1   98397200   98398200      1       1  150064       7.0289    1.041e-12
enh66235     1   98398800   98399800      1       1  150064       4.1676    1.539e-05
enh66237     1   98408800   98409800      3       2  150064        5.561   1.3409e-08
enh66238     1   98446000   98447000      2       1  150064       5.5925   1.1189e-08
enh66239     1   98461900   98462900      2       1  150064       5.9387   1.4362e-09
enh66240     1   98499600   98500600      4       2  150064       6.0297   8.2138e-10
enh66241     1   98500900   98501900      4       2  150064       2.6143    0.0044706
enh66242     1   98522800   98523800      3       1  150064       2.0986     0.017925
enh66244     1   98673300   98674300      3       2  150064       2.6343    0.0042161
enh66245     1   98853500   98854500      3       2  150064        1.968     0.024534
enh66250     1   99164600   99165600      1       1  150064       2.1848      0.01445
enh66251     1   99169900   99170900      1       1  150064       1.9897      0.02331
enh66252     1   99394600   99395600      6       2  150064        1.746     0.040403
enh66328     1  101331300  101332300      2       1  150064       3.2501   0.00057676
enh66347     1  101669700  101670700      5       1  150064       1.6925     0.045276
enh66387     1  108669000  108670000      5       2  150064       2.8524    0.0021695
enh66388     1  108733000  108734000      2       1  150064       2.9407    0.0016371
enh66389     1  108740300  108741300      7       3  150064       2.7227    0.0032374
enh66532     1  110052800  110053800      4       2  150064       1.8154     0.034728
enh66539     1  110081700  110082700      2       1  150064       2.0187     0.021761
enh66541     1  110088400  110089400      3       2  150064       1.7333     0.041525
enh66554     1  110178200  110179200      2       1  150064       1.8193      0.03443
enh66557     1  110186200  110187200      2       1  150064       2.0658     0.019423
enh66558     1  110191300  110192300      6       2  150064       2.0553     0.019923
enh66582     1  110351200  110352200      3       1  150064       1.6463     0.049848
enh66583     1  110356600  110357600      2       1  150064       2.3471    0.0094601
enh66597     1  110438400  110439400      5       2  150064       1.9161     0.027674
enh66614     1  110545100  110546100      1       1  150064        1.927      0.02699
enh66619     1  110576000  110577000      1       1  150064       2.1318      0.01651
enh66634     1  110745400  110746400      3       1  150064       1.7137      0.04329
enh66644     1  110852300  110853300      2       1  150064       2.0465     0.020351
enh66646     1  110855100  110856100      5       2  150064       2.4154     0.007859
enh66650     1  110892900  110893900      2       1  150064       2.1775     0.014723
enh66658     1  111005800  111006800      1       1  150064       2.4417      0.00731
enh66659     1  111009000  111010000      4       2  150064       1.8261     0.033916
enh66661     1  111033300  111034300      5       2  150064       1.7483     0.040207
enh66664     1  111099200  111100200      5       3  150064       1.7081     0.043812
enh66665     1  111107900  111108900      3       1  150064       2.4798    0.0065734
enh66673     1  111255800  111256800      2       1  150064       1.6667     0.047784
enh66676     1  111298800  111299800      2       1  150064       2.0187     0.021762
enh66678     1  111323100  111324100      4       2  150064       2.3344    0.0097885
enh66699     1  111994000  111995000      3       2  150064       1.8109      0.03508
enh66716     1  112134200  112135200      3       2  150064       2.8477     0.002202
enh66718     1  112147900  112148900      3       2  150064       1.9887     0.023367
enh66720     1  112165000  112166000      6       3  150064       1.6705     0.047415
enh66733     1  112202700  112203700      4       2  150064       2.3038     0.010617
enh66742     1  112283600  112284600      4       2  150064       2.0108     0.022175
enh66756     1  112399300  112400300      1       1  150064        2.006      0.02243
enh66757     1  112418300  112419300      1       1  150064       1.7118      0.04347
enh66758     1  112423000  112424000      3       2  150064       1.9172     0.027609
enh66760     1  112446700  112447700      3       1  150064       2.1347     0.016393
enh66762     1  112454200  112455200      5       2  150064       1.8456     0.032479
enh66764     1  112463700  112464700      3       2  150064       1.9134     0.027848
enh66765     1  112466800  112467800      4       2  150064       1.8144     0.034805
enh66769     1  112494200  112495200      2       1  150064        2.496    0.0062806
enh66770     1  112498700  112499700      1       1  150064       2.0179       0.0218
enh66772     1  112506400  112507400      4       2  150064       2.1583     0.015451
enh66776     1  112522200  112523200      6       4  150064       3.2124   0.00065805
enh66777     1  112523000  112524000      2       1  150064       2.3988    0.0082252
enh66782     1  112604300  112605300      6       1  150064       2.1933     0.014144
enh66799     1  112935900  112936900      1       1  150064       1.8083      0.03528
enh66800     1  112940800  112941800      4       1  150064       2.2752     0.011447
enh66801     1  112941700  112942700      3       1  150064        2.087     0.018442
enh66802     1  112942400  112943400      3       1  150064       2.0587     0.019764
enh66803     1  112944300  112945300      2       1  150064       2.2625     0.011834
enh66804     1  112946400  112947400      1       1  150064        2.414     0.007889
enh66806     1  112951800  112952800      4       1  150064       2.5727    0.0050457
enh66807     1  112960500  112961500      2       1  150064        2.549    0.0054009
enh66809     1  112978400  112979400      2       1  150064       2.3905    0.0084126
enh66810     1  112981000  112982000      3       2  150064       2.1976     0.013988
enh66811     1  112987200  112988200      4       1  150064       2.2709     0.011576
enh66812     1  112987900  112988900      4       1  150064       2.1596     0.015402
enh66813     1  112990300  112991300      3       1  150064       2.2245     0.013056
enh66816     1  113006800  113007800      2       1  150064       1.7463     0.040382
enh66819     1  113055300  113056300      1       1  150064       3.8697    5.448e-05
enh66822     1  113159600  113160600      4       2  150064       3.9287   4.2698e-05
enh66824     1  113169500  113170500      5       2  150064       2.6285    0.0042875
enh66825     1  113173100  113174100      1       1  150064       3.3565    0.0003947
enh66826     1  113179500  113180500      1       1  150064       3.2955    0.0004912
enh66827     1  113181600  113182600      1       1  150064       3.5841    0.0001691
enh66831     1  113215600  113216600      5       2  150064       4.1504   1.6592e-05
enh66832     1  113218600  113219600      2       1  150064       2.7755    0.0027562
enh66834     1  113241800  113242800      2       1  150064       2.5326    0.0056605
enh66835     1  113244700  113245700      2       1  150064       1.7851     0.037121
enh66836     1  113245900  113246900      4       2  150064       2.5308    0.0056894
enh66875     1  113674600  113675600      2       1  150064       1.7731     0.038103
enh66876     1  113682700  113683700      1       1  150064       1.6575      0.04871
enh66938     1  114853100  114854100      2       1  150064       2.0404     0.020656
enh66942     1  114977400  114978400      4       1  150064       2.1871     0.014367
enh66944     1  115000400  115001400      2       1  150064       2.0958     0.018052
enh66946     1  115020300  115021300      2       1  150064       2.1436     0.016031
enh66951     1  115046900  115047900      5       3  150064       1.8815     0.029955
enh66952     1  115050000  115051000      1       1  150064       2.5298     0.005706
enh66959     1  115259400  115260400      2       1  150064       1.9462     0.025816
enh66960     1  115285800  115286800      2       1  150064       2.3134      0.01035
enh66962     1  115294700  115295700      2       1  150064       2.6518    0.0040031
enh66964     1  115444400  115445400      4       2  150064       2.7194      0.00327
enh66965     1  115610300  115611300      2       1  150064       2.2853     0.011149
enh66967     1  115625800  115626800      7       3  150064       2.9467    0.0016057
enh66968     1  115641000  115642000      2       1  150064       1.8164     0.034656
enh66969     1  115642200  115643200      5       2  150064       3.6876   0.00011318
enh66970     1  115655300  115656300      7       4  150064       3.7919   7.4742e-05
enh66976     1  115773200  115774200      5       2  150064       2.3307    0.0098848
enh66980     1  115856500  115857500      2       1  150064       2.8495    0.0021896
enh66981     1  115906600  115907600      6       2  150064       2.6484    0.0040439
enh66984     1  116185900  116186900      1       1  150064       2.1895      0.01428
enh66991     1  116219200  116220200      3       2  150064       1.8328     0.033415
enh67000     1  116451200  116452200      7       3  150064        1.667     0.047757
enh67039     1  116853400  116854400      3       1  150064       1.9122     0.027926
enh67041     1  116866900  116867900      4       1  150064       1.6622     0.048233
enh67086     1  117189300  117190300      1       1  150064       1.7897      0.03675
enh67091     1  117349800  117350800      1       1  150064       3.2432    0.0005909
enh67092     1  117367600  117368600      3       1  150064       3.6779   0.00011757
enh67093     1  117375300  117376300      3       2  150064       2.9293    0.0016989
enh67108     1  117514000  117515000      3       2  150064       1.6571     0.048752
enh67123     1  117714200  117715200      4       2  150064        2.812    0.0024619
enh67124     1  117718400  117719400      3       1  150064       1.7114     0.043507
enh67181     1  120188300  120189300      1       1  150064       1.9527      0.02543
enh67184     1  120260800  120261800      4       2  150064       1.7108     0.043562
enh67369     1  146638700  146639700      4       1  150064       2.0033     0.022571
enh67370     1  146640800  146641800      4       1  150064       2.0503     0.020167
enh67371     1  146645600  146646600      6       2  150064       2.0747     0.019009
enh67372     1  146670200  146671200      7       2  150064       2.5704    0.0050783
enh67373     1  146695100  146696100      3       2  150064       2.2922     0.010946
enh67374     1  146696000  146697000      2       1  150064       3.3803   0.00036204
enh67375     1  146697300  146698300      7       3  150064       2.6934    0.0035359
enh67376     1  146713000  146714000      2       1  150064       3.1524   0.00080975
enh67377     1  146716100  146717100      4       2  150064       2.1871     0.014367
enh67378     1  146717200  146718200     13       3  150064       2.2755     0.011437
enh67379     1  146718800  146719800      5       3  150064       1.7537     0.039744
enh67381     1  146745100  146746100      6       3  150064       2.5136    0.0059761
enh67383     1  146966700  146967700      2       1  150064       2.1904     0.014247
enh67386     1  146976800  146977800      3       2  150064       2.4113    0.0079485
enh67424     1  149897300  149898300      4       2  150064       1.7368     0.041216
enh67431     1  149949400  149950400      1       1  150064       2.8656     0.002081
enh67435     1  149955500  149956500      3       2  150064        1.737     0.041194
enh67440     1  149966800  149967800      1       1  150064       1.6967      0.04488
enh67446     1  149984100  149985100      2       1  150064       1.9331     0.026611
enh67449     1  150017800  150018800      4       1  150064       5.1694    1.174e-07
enh67450     1  150021900  150022900      1       1  150064         5.25    7.606e-08
enh67453     1  150037100  150038100      1       1  150064       5.5334     1.57e-08
enh67456     1  150065200  150066200      2       1  150064       5.0056   2.7838e-07
enh67457     1  150118800  150119800      3       1  150064       5.2081   9.5414e-08
enh67459     1  150124400  150125400      4       2  150064       4.5844    2.276e-06
enh67461     1  150126400  150127400      1       1  150064       2.7587     0.002902
enh67466     1  150148400  150149400      2       1  150064       4.8146   7.3729e-07
enh67467     1  150153500  150154500      1       1  150064       5.5829    1.183e-08
enh67468     1  150158500  150159500      3       2  150064       4.7642   9.4794e-07
enh67469     1  150159200  150160200      1       1  150064       5.4736    2.205e-08
enh67471     1  150209000  150210000      2       1  150064       1.9992     0.022793
enh67476     1  150245800  150246800      1       1  150064        5.069        2e-07
enh67478     1  150256600  150257600      1       1  150064       4.9984    2.891e-07
enh67479     1  150266800  150267800      1       1  150064       1.7334      0.04151
enh67480     1  150273800  150274800      5       2  150064       4.5301   2.9482e-06
enh67482     1  150294800  150295800      5       2  150064       5.3544   4.2929e-08
enh67484     1  150339400  150340400      3       2  150064       4.0739   2.3115e-05
enh67485     1  150340000  150341000      2       1  150064       1.7546     0.039661
enh67489     1  150356000  150357000      2       1  150064       3.9827   3.4068e-05
enh67490     1  150361800  150362800      3       2  150064       4.0914   2.1441e-05
enh67491     1  150377700  150378700      3       2  150064       1.8845     0.029749
enh67495     1  150436600  150437600      3       2  150064       4.9256   4.2054e-07
enh67496     1  150441600  150442600      3       2  150064       4.1578   1.6068e-05
enh67498     1  150447800  150448800      4       1  150064       4.6038   2.0741e-06
enh67499     1  150479900  150480900      5       2  150064       1.8588      0.03153
enh67500     1  150481000  150482000      3       2  150064        4.157   1.6125e-05
enh67501     1  150486800  150487800      2       1  150064       4.1525   1.6446e-05
enh67502     1  150489300  150490300      2       1  150064       4.4767   3.7907e-06
enh67513     1  150544600  150545600      7       3  150064       2.0208      0.02165
enh67514     1  150546200  150547200      3       1  150064       1.8757     0.030351
enh67519     1  150597800  150598800      1       1  150064       1.8349      0.03326
enh67526     1  150842600  150843600      1       1  150064       2.8772     0.002006
enh67536     1  150964800  150965800      2       1  150064       4.3661   6.3238e-06
enh67538     1  150970200  150971200      4       2  150064       4.0081   3.0605e-05
enh67539     1  150973200  150974200      6       3  150064       3.5739   0.00017583
enh67549     1  151037200  151038200      3       2  150064       2.5984    0.0046832
enh67550     1  151041600  151042600      3       2  150064       3.2928   0.00049598
enh67551     1  151044400  151045400      6       4  150064       2.3316    0.0098612
enh67553     1  151115900  151116900      5       3  150064       2.9243    0.0017263
enh67555     1  151128800  151129800      1       1  150064       2.5476     0.005424
enh67557     1  151135500  151136500      1       1  150064       2.9771     0.001455
enh67582     1  151373300  151374300      1       1  150064       3.3175    0.0004542
enh67583     1  151378500  151379500      1       1  150064       2.7838     0.002686
enh67584     1  151392400  151393400      2       1  150064       2.5833    0.0048929
enh67585     1  151404200  151405200      1       1  150064       1.8473      0.03235
enh67587     1  151410800  151411800      2       1  150064       2.9299    0.0016954
enh67588     1  151412900  151413900      3       2  150064       2.7539    0.0029447
enh67589     1  151416900  151417900      2       1  150064        2.118     0.017088
enh67591     1  151426800  151427800      1       1  150064       3.3109     0.000465
enh67592     1  151428400  151429400      3       1  150064       2.7731    0.0027763
enh67594     1  151444800  151445800      1       1  150064       2.5897     0.004803
enh67596     1  151447400  151448400      1       1  150064       1.8391      0.03295
enh67612     1  151603200  151604200      6       3  150064       2.4418    0.0073069
enh67619     1  151675800  151676800      2       1  150064        2.098     0.017954
enh67711     1  153702400  153703400      2       1  150064       1.9206     0.027394
enh67720     1  153761500  153762500      1       1  150064       2.5081     0.006069
enh67723     1  153769300  153770300      2       1  150064       3.2724   0.00053311
enh67724     1  153776600  153777600      2       1  150064       3.5068   0.00022676
enh67726     1  153793500  153794500      1       1  150064       3.4056    0.0003301
enh67727     1  153805200  153806200      3       2  150064        3.258   0.00056092
enh67728     1  153810200  153811200      1       1  150064       2.2206      0.01319
enh67729     1  153824700  153825700      3       2  150064       3.3975   0.00034007
enh67730     1  153836200  153837200      2       1  150064       3.3166   0.00045566
enh67731     1  153838600  153839600      1       1  150064       2.2649      0.01176
enh67732     1  153845200  153846200      5       1  150064       1.7399     0.040938
enh67733     1  153852300  153853300      1       1  150064       4.0063    3.084e-05
enh67735     1  153859600  153860600      4       2  150064       2.9433    0.0016238
enh67737     1  153872600  153873600      3       2  150064       2.1709     0.014969
enh67741     1  153890300  153891300      1       1  150064       2.1213      0.01695
enh67743     1  153896400  153897400      2       1  150064        2.061     0.019652
enh67744     1  153899500  153900500      2       1  150064       1.9876     0.023427
enh67748     1  153908000  153909000      1       1  150064       2.2386      0.01259
enh67750     1  153919300  153920300      2       1  150064       2.1054     0.017629
enh67751     1  153926500  153927500      2       1  150064       2.1156     0.017188
enh67754     1  153932200  153933200      2       1  150064       2.6389    0.0041582
enh67755     1  153933400  153934400      2       1  150064       2.7014    0.0034523
enh67756     1  153936800  153937800      2       1  150064       2.0757     0.018962
enh67757     1  153938200  153939200      2       1  150064       2.7928     0.002613
enh67758     1  153941100  153942100      2       1  150064       2.3994    0.0082099
enh67759     1  153947800  153948800      2       1  150064       2.2278     0.012946
enh67760     1  153948200  153949200      2       1  150064       2.2278     0.012946
enh67765     1  153965700  153966700      5       3  150064       3.1034   0.00095657
enh67766     1  154127100  154128100      4       2  150064       1.9295     0.026836
enh67768     1  154148600  154149600      3       2  150064       3.1236   0.00089326
enh67770     1  154152700  154153700      1       1  150064       2.3617     0.009096
enh67776     1  154263400  154264400      4       2  150064       3.7185   0.00010022
enh67781     1  154324100  154325100      3       2  150064       2.1166     0.017146
enh67783     1  154358900  154359900      2       1  150064       2.2642     0.011781
enh67796     1  154395400  154396400      4       2  150064       2.1786      0.01468
enh67799     1  154404500  154405500      3       2  150064       1.8075     0.035343
enh67801     1  154414300  154415300      1       1  150064       1.7906      0.03668
enh67807     1  154452100  154453100      1       1  150064        1.801      0.03585
enh67811     1  154467600  154468600      2       1  150064       2.0616     0.019625
enh67813     1  154528200  154529200      1       1  150064       2.2665      0.01171
enh67821     1  154581700  154582700      2       1  150064       1.6851      0.04598
enh67826     1  154591900  154592900      3       2  150064       1.6886     0.045644
enh67828     1  154595100  154596100      2       1  150064       1.8479     0.032309
enh67843     1  154731700  154732700      1       1  150064       1.9346      0.02652
enh67851     1  154785600  154786600      2       1  150064       1.7956     0.036283
enh67852     1  154792800  154793800      6       3  150064       4.3864    5.763e-06
enh67854     1  154804800  154805800      1       1  150064       1.7455      0.04045
enh67863     1  154843100  154844100      1       1  150064       3.8504    5.896e-05
enh67865     1  154868700  154869700      3       1  150064       4.1106   1.9735e-05
enh67866     1  154884000  154885000      1       1  150064       3.9787    3.464e-05
enh67870     1  154910700  154911700      5       2  150064       3.8442   6.0473e-05
enh67871     1  154915400  154916400      3       1  150064       3.7877   7.6028e-05
enh67872     1  154924000  154925000      1       1  150064       2.0133      0.02204
enh67885     1  154985400  154986400      1       1  150064       2.0143      0.02199
enh67886     1  154986000  154987000      2       1  150064       3.7761   7.9665e-05
enh67887     1  154988200  154989200      3       2  150064       2.4353      0.00744
enh67890     1  155017000  155018000      2       1  150064       2.4019    0.0081556
enh67893     1  155033400  155034400      2       1  150064       2.2043     0.013751
enh67897     1  155043900  155044900      1       1  150064       2.5649     0.005161
enh67904     1  155082700  155083700      3       2  150064       1.7917     0.036592
enh67909     1  155111100  155112100      2       1  150064       1.7452     0.040475
enh67913     1  155148000  155149000      3       2  150064       1.8078     0.035319
enh67915     1  155157100  155158100      4       2  150064       1.6924     0.045283
enh67919     1  155175600  155176600      1       1  150064       1.7265      0.04213
enh67923     1  155194300  155195300      3       1  150064       1.9033     0.028501
enh67924     1  155195100  155196100      1       1  150064        2.079      0.01881
enh67929     1  155214800  155215800      1       1  150064       2.2046      0.01374
enh67930     1  155219700  155220700      1       1  150064       2.0947       0.0181
enh67932     1  155222600  155223600      3       1  150064       2.0189     0.021748
enh67934     1  155229800  155230800      2       1  150064       2.0295     0.021205
enh67936     1  155241200  155242200      2       1  150064       2.0835     0.018604
enh67938     1  155248400  155249400      1       1  150064       2.4281      0.00759
enh67939     1  155259400  155260400      3       1  150064       2.1944     0.014102
enh67940     1  155277200  155278200      2       1  150064       2.5297     0.005708
enh67941     1  155280100  155281100      1       1  150064       2.7019     0.003447
enh67942     1  155282700  155283700      1       1  150064        2.495     0.006298
enh67943     1  155289500  155290500      2       1  150064       1.8741      0.03046
enh67947     1  155426100  155427100      1       1  150064       2.5712     0.005067
enh67950     1  155436700  155437700      2       1  150064       1.7855      0.03709
enh67960     1  155477500  155478500      1       1  150064       2.3163      0.01027
enh67963     1  155500900  155501900      2       1  150064       1.9459     0.025832
enh67964     1  155505800  155506800      1       1  150064        2.431     0.007528
enh67979     1  155618200  155619200      2       1  150064       1.8937     0.029134
enh67982     1  155625000  155626000      3       2  150064       1.6895     0.045564
enh67988     1  155666200  155667200      2       1  150064       2.4825    0.0065226
enh67989     1  155668000  155669000      3       2  150064       1.7902     0.036713
enh67991     1  155688400  155689400      1       1  150064       2.2445       0.0124
enh67997     1  155827500  155828500      1       1  150064       2.1047      0.01766
enh68004     1  155843700  155844700      2       1  150064       1.9611     0.024934
enh68005     1  155845200  155846200      1       1  150064       3.0648     0.001089
enh68007     1  155849800  155850800      1       1  150064       1.9813      0.02378
enh68009     1  155859500  155860500      2       1  150064       2.3789    0.0086825
enh68010     1  155862700  155863700      1       1  150064       3.1041    0.0009543
enh68011     1  155868700  155869700      1       1  150064       1.9241      0.02717
enh68012     1  155879000  155880000      1       1  150064       1.9714      0.02434
enh68014     1  155899300  155900300      2       1  150064       1.7528     0.039814
enh68019     1  155927600  155928600      3       1  150064       2.3961    0.0082861
enh68020     1  155929000  155930000      6       2  150064       2.5731     0.005039
enh68021     1  155930700  155931700      2       1  150064       2.8968    0.0018848
enh68024     1  155940800  155941800      2       1  150064       2.3704    0.0088844
enh68026     1  155950300  155951300      1       1  150064       1.7514      0.03994
enh68030     1  155958000  155959000      1       1  150064       2.4907     0.006375
enh68031     1  155959900  155960900      2       1  150064       2.8238    0.0023733
enh68034     1  155974500  155975500      3       2  150064       3.6245   0.00014478
enh68036     1  155983000  155984000      4       1  150064       3.2964    0.0004897
enh68041     1  156039600  156040600      1       1  150064       2.1843      0.01447
enh68043     1  156045300  156046300      3       2  150064       1.6535     0.049113
enh68046     1  156049500  156050500      2       1  150064       2.7774      0.00274
enh68048     1  156059800  156060800      2       1  150064       1.8362     0.033167
enh68049     1  156066200  156067200      1       1  150064       1.6961      0.04493
enh68051     1  156070100  156071100      1       1  150064       1.9914      0.02322
enh68056     1  156081800  156082800      1       1  150064       1.6693      0.04753
enh68057     1  156088500  156089500      2       1  150064       1.6726     0.047208
enh68060     1  156100200  156101200      5       1  150064       1.6464     0.049836
enh68065     1  156129000  156130000      4       2  150064       2.4699     0.006758
enh68066     1  156131900  156132900      1       1  150064       3.0823     0.001027
enh68083     1  156228500  156229500      1       1  150064       1.6537      0.04909
enh68132     1  156588500  156589500      2       1  150064       1.6452     0.049963
enh68150     1  156709300  156710300      3       2  150064        1.714     0.043261
enh68151     1  156711500  156712500      4       2  150064       2.4346    0.0074544
enh68163     1  156766700  156767700      2       1  150064       1.7185     0.042849
enh68164     1  156770900  156771900      2       1  150064       1.7927     0.036514
enh68195     1  157961900  157962900      1       1  150064        1.748      0.04023
enh68235     1  159083600  159084600      2       1  150064       2.6704    0.0037886
enh68237     1  159144100  159145100      2       1  150064       1.7495     0.040105
enh68243     1  159156600  159157600      1       1  150064       1.8163      0.03466
enh68262     1  159890700  159891700      2       1  150064        1.986     0.023515
enh68266     1  159993200  159994200      3       1  150064       2.0624     0.019583
enh68282     1  160083500  160084500      3       1  150064       1.7346     0.041408
enh68284     1  160091000  160092000      4       1  150064       2.2623     0.011838
enh68295     1  160142300  160143300      3       1  150064       1.9747     0.024148
enh68299     1  160162400  160163400      4       2  150064       1.6516     0.049309
enh68301     1  160173600  160174600      1       1  150064       3.0586     0.001112
enh68304     1  160184800  160185800      2       1  150064       1.8687     0.030834
enh68306     1  160189600  160190600      1       1  150064       3.0075     0.001317
enh68307     1  160213700  160214700      2       1  150064       2.7438     0.003037
enh68308     1  160214600  160215600      1       1  150064       2.5426     0.005501
enh68309     1  160215900  160216900      4       1  150064       2.5834    0.0048914
enh68310     1  160219300  160220300      2       1  150064       2.6088    0.0045425
enh68311     1  160220100  160221100      2       1  150064       2.6088    0.0045425
enh68313     1  160226000  160227000      1       1  150064       2.5212     0.005847
enh68317     1  160262300  160263300      3       1  150064       3.0995   0.00096939
enh68319     1  160277800  160278800      1       1  150064        3.005     0.001328
enh68321     1  160299600  160300600      3       1  150064       2.5001    0.0062072
enh68322     1  160301700  160302700      1       1  150064       2.8475     0.002203
enh68323     1  160309800  160310800      1       1  150064       2.7614     0.002878
enh68325     1  160314000  160315000      1       1  150064       2.4281     0.007589
enh68326     1  160323800  160324800      4       2  150064       3.3228   0.00044553
enh68331     1  160346000  160347000      6       2  150064       2.4663    0.0068263
enh68334     1  160375700  160376700      4       2  150064       1.7151     0.043159
enh68382     1  161179000  161180000      1       1  150064       2.1338      0.01643
enh68383     1  161182800  161183800      1       1  150064       1.7673      0.03859
enh68384     1  161183200  161184200      2       1  150064       1.8556     0.031753
enh68386     1  161194400  161195400      6       3  150064       1.7374     0.041158
enh68390     1  161242200  161243200      2       1  150064       2.3415    0.0096042
enh68402     1  161352200  161353200      4       2  150064       1.6675     0.047707
enh68407     1  161462700  161463700      8       2  150064         2.42    0.0077607
enh68408     1  161469000  161470000      2       1  150064        2.616    0.0044487
enh68409     1  161481900  161482900      1       1  150064       2.1487      0.01583
enh68461     1  162176700  162177700      3       2  150064       2.0176     0.021818
enh68462     1  162183200  162184200      2       1  150064       1.7728     0.038131
enh68476     1  162529800  162530800      2       1  150064       1.9254      0.02709
enh68483     1  162640500  162641500      4       2  150064       1.7747     0.037976
enh68500     1  163037600  163038600      1       1  150064        2.323      0.01009
enh68503     1  163140600  163141600      3       2  150064       1.9778     0.023974
enh68504     1  163141300  163142300      5       2  150064       2.3108     0.010423
enh68507     1  163292500  163293500      3       1  150064       1.6795     0.046525
enh68515     1  163811300  163812300      1       1  150064       2.5331     0.005653
enh68546     1  164597800  164598800      1       1  150064       2.1757      0.01479
enh68578     1  164743700  164744700      4       2  150064       1.7874     0.036938
enh68580     1  164754900  164755900      1       1  150064       2.9073     0.001823
enh68582     1  164763600  164764600      3       1  150064       1.8793     0.030105
enh68585     1  164774900  164775900      4       1  150064       2.0457     0.020393
enh68588     1  164805800  164806800      2       1  150064       1.9839     0.023631
enh68595     1  164941000  164942000      2       1  150064       1.8444     0.032565
enh68597     1  164951500  164952500      6       3  150064       1.8999     0.028721
enh68616     1  165403400  165404400      3       2  150064       1.7088     0.043748
enh68617     1  165404900  165405900      1       1  150064       1.6571      0.04875
enh68621     1  165412000  165413000      3       2  150064       2.5642    0.0051703
enh68628     1  165569900  165570900      6       2  150064       1.6886     0.045646
enh68629     1  165570800  165571800      7       3  150064       1.9355     0.026464
enh68634     1  165611000  165612000      4       1  150064        2.027     0.021334
enh68641     1  165692800  165693800      2       1  150064       2.2419     0.012485
enh68642     1  165707000  165708000      4       2  150064       2.9292    0.0016991
enh68644     1  165739200  165740200      2       1  150064       2.3176     0.010235
enh68648     1  165811200  165812200      6       2  150064       2.0958     0.018051
enh68649     1  165813100  165814100      3       1  150064       1.9251     0.027107
enh68650     1  165818100  165819100      1       1  150064       2.3829     0.008588
enh68651     1  165819900  165820900      1       1  150064       2.3611      0.00911
enh68652     1  165822900  165823900      1       1  150064       2.4075     0.008032
enh68654     1  165826500  165827500      2       1  150064       2.5516    0.0053621
enh68668     1  166439000  166440000      2       1  150064       2.7182     0.003282
enh68679     1  166843400  166844400      2       1  150064       3.4847   0.00024635
enh68684     1  166936800  166937800      2       1  150064       3.4978   0.00023452
enh68685     1  166940000  166941000      4       2  150064       2.9893    0.0013981
enh68686     1  166941400  166942400      3       2  150064       2.3657    0.0089979
enh68699     1  167188000  167189000      1       1  150064       2.7692      0.00281
enh68720     1  167270400  167271400      1       1  150064       1.9178      0.02757
enh68744     1  167493600  167494600      6       2  150064       1.9199     0.027433
enh68792     1  167882800  167883800      2       1  150064       2.2423      0.01247
enh68815     1  168269800  168270800      3       1  150064       1.8528     0.031952
enh68816     1  168273600  168274600      5       2  150064       2.0718     0.019143
enh68822     1  168355800  168356800      1       1  150064       2.0929      0.01818
enh68823     1  168356700  168357700      3       2  150064       2.2226     0.013122
enh68831     1  168408800  168409800      2       1  150064       2.0125     0.022083
enh68850     1  168704100  168705100      1       1  150064       1.8928      0.02919
enh68865     1  168974600  168975600      4       2  150064       1.7826     0.037322
enh68883     1  169087800  169088800      9       2  150064       2.1646     0.015211
enh68884     1  169090600  169091600      5       2  150064       2.3255     0.010024
enh68885     1  169091900  169092900      3       1  150064       2.1157     0.017186
enh68886     1  169096000  169097000      2       1  150064       1.6933     0.045199
enh68887     1  169103200  169104200      3       2  150064       1.8182     0.034514
enh68910     1  169848100  169849100      3       1  150064       1.9956     0.022986
enh68912     1  169860200  169861200      4       2  150064       1.8634     0.031205
enh68918     1  170041700  170042700      5       2  150064       1.6629     0.048167
enh68959     1  171403700  171404700     11       2  150064       1.7213     0.042595
enh68980     1  171751800  171752800      3       1  150064       2.1709     0.014968
enh68982     1  171757500  171758500      4       2  150064       2.0175     0.021824
enh69004     1  171878700  171879700      2       1  150064       2.0567     0.019859
enh69014     1  171947900  171948900      1       1  150064       1.9972       0.0229
enh69040     1  172208500  172209500      3       1  150064       1.8908     0.029325
enh69047     1  172292200  172293200      3       1  150064       2.1488     0.015825
enh69048     1  172312000  172313000      2       1  150064       1.8722     0.030589
enh69049     1  172320200  172321200      3       1  150064       1.7542     0.039694
enh69051     1  172329100  172330100      1       1  150064       1.8053      0.03551
enh69056     1  172352300  172353300      1       1  150064       2.5269     0.005753
enh69057     1  172360600  172361600      6       2  150064       2.4919    0.0063536
enh69084     1  173408000  173409000      4       2  150064       2.1843     0.014471
enh69086     1  173442800  173443800      4       2  150064       1.7748     0.037967
enh69092     1  173683000  173684000      1       1  150064       3.4023    0.0003341
enh69093     1  173685500  173686500      1       1  150064       3.4989    0.0002336
enh69095     1  173702700  173703700      3       1  150064       3.4193    0.0003139
enh69099     1  173839200  173840200      2       1  150064       2.2799     0.011306
enh69100     1  173916400  173917400      1       1  150064       3.4498    0.0002805
enh69101     1  173967200  173968200      3       1  150064       3.5217   0.00021441
enh69102     1  173968200  173969200      1       1  150064       3.4307     0.000301
enh69103     1  173969700  173970700      1       1  150064       3.4298     0.000302
enh69104     1  173974100  173975100      2       1  150064       2.9816    0.0014339
enh69105     1  173977100  173978100      5       1  150064       3.2379   0.00060207
enh69107     1  173980600  173981600      1       1  150064       3.4179    0.0003155
enh69108     1  173982900  173983900      2       1  150064       2.6351    0.0042052
enh69109     1  173987200  173988200      4       2  150064       3.5258    0.0002111
enh69111     1  174009300  174010300      1       1  150064       3.5075    0.0002262
enh69112     1  174020400  174021400      3       1  150064       3.4553   0.00027483
enh69115     1  174083700  174084700      3       2  150064       1.7062     0.043982
enh69118     1  174134900  174135900      2       1  150064       2.7675    0.0028248
enh69121     1  174231300  174232300      3       2  150064       2.4088    0.0080024
enh69122     1  174232100  174233100      4       2  150064       3.6282    0.0001427
enh69123     1  174233700  174234700      1       1  150064       1.9451      0.02588
enh69127     1  174336100  174337100      2       1  150064       2.7562    0.0029237
enh69133     1  174711800  174712800      3       2  150064       2.8619    0.0021054
enh69134     1  174713000  174714000      1       1  150064       1.9648      0.02472
enh69135     1  174767600  174768600      1       1  150064       3.2494    0.0005783
enh69139     1  174808000  174809000      2       1  150064       2.9205    0.0017475
enh69140     1  174844100  174845100      4       2  150064       2.0411     0.020621
enh69143     1  174897400  174898400      3       2  150064       2.7199    0.0032651
enh69153     1  174944400  174945400      2       1  150064       2.5071     0.006086
enh69155     1  174960000  174961000      2       1  150064        2.055     0.019939
enh69162     1  174998400  174999400      2       1  150064       1.9851     0.023567
enh69163     1  175040600  175041600      3       2  150064       1.7792     0.037602
enh69167     1  175119200  175120200      2       1  150064       2.9425    0.0016277
enh69169     1  175127200  175128200      4       1  150064       2.7138    0.0033256
enh69170     1  175155200  175156200      2       1  150064       2.6587     0.003922
enh69172     1  175162400  175163400      5       1  150064       3.3626   0.00038601
enh69178     1  175287300  175288300      1       1  150064       2.0206      0.02166
enh69194     1  175671000  175672000      7       2  150064       1.9453     0.025869
enh69196     1  175684600  175685600      1       1  150064       2.5494     0.005396
enh69197     1  175712500  175713500      2       1  150064       3.1199   0.00090455
enh69199     1  175752100  175753100      1       1  150064       2.3676     0.008952
enh69200     1  175757200  175758200      3       1  150064         3.44    0.0002909
enh69205     1  175836100  175837100      2       1  150064       1.9993     0.022791
enh69207     1  175850300  175851300      3       2  150064       2.0299     0.021181
enh69212     1  176042400  176043400      4       2  150064       1.8718      0.03062
enh69218     1  176625600  176626600      3       2  150064       1.8445     0.032556
enh69225     1  176872600  176873600      4       2  150064       2.4694    0.0067663
enh69230     1  176959400  176960400      3       2  150064       1.8674     0.030925
enh69231     1  176965400  176966400      2       1  150064       2.0625     0.019579
enh69232     1  176976500  176977500      3       1  150064       3.0323    0.0012136
enh69233     1  176992800  176993800      4       2  150064       2.4173    0.0078187
enh69234     1  177003100  177004100      3       1  150064       2.1093     0.017459
enh69251     1  177143700  177144700      2       1  150064       2.1866     0.014384
enh69253     1  177164200  177165200      2       1  150064       2.1879     0.014339
enh69262     1  177250900  177251900      1       1  150064       4.1675     1.54e-05
enh69264     1  177275300  177276300      3       1  150064       4.8293   6.8507e-07
enh69266     1  177309400  177310400      3       1  150064       3.7401   9.1974e-05
enh69268     1  177319900  177320900      2       1  150064       1.8755     0.030364
enh69269     1  177323000  177324000      2       1  150064       3.6525   0.00012987
enh69270     1  177393500  177394500      5       2  150064       3.7079   0.00010451
enh69271     1  177394900  177395900      2       1  150064       3.6696   0.00012145
enh69272     1  177417100  177418100      6       2  150064        4.102   2.0484e-05
enh69275     1  177614000  177615000      1       1  150064       1.9874      0.02344
enh69278     1  177710300  177711300      4       2  150064       1.8984      0.02882
enh69279     1  177722000  177723000      2       1  150064       3.3581   0.00039241
enh69280     1  177723000  177724000      5       2  150064       1.8187     0.034479
enh69291     1  177914600  177915600      5       3  150064       3.2393   0.00059919
enh69303     1  178025600  178026600      3       2  150064       1.7944     0.036373
enh69305     1  178029800  178030800      6       3  150064       2.1663     0.015143
enh69318     1  178124500  178125500      1       1  150064        2.104      0.01769
enh69330     1  178276300  178277300      2       1  150064       1.7214     0.042593
enh69335     1  178341400  178342400      1       1  150064       3.3527    0.0004002
enh69336     1  178357200  178358200      1       1  150064       1.8337      0.03335
enh69339     1  178454700  178455700      2       1  150064       2.8972    0.0018824
enh69340     1  178456000  178457000      4       2  150064       3.2125   0.00065795
enh69377     1  179068800  179069800      3       2  150064       1.8253     0.033979
enh69380     1  179095700  179096700      2       1  150064       1.6824      0.04625
enh69381     1  179098000  179099000      4       2  150064       1.7121     0.043439
enh69385     1  179111000  179112000      1       1  150064       1.9879      0.02341
enh69389     1  179138800  179139800      1       1  150064       2.1591      0.01542
enh69394     1  179171200  179172200      5       2  150064       1.9741     0.024186
enh69395     1  179174700  179175700      1       1  150064       2.2842      0.01118
enh69396     1  179176200  179177200      1       1  150064       2.2935      0.01091
enh69403     1  179199500  179200500      1       1  150064       1.8435      0.03263
enh69408     1  179279800  179280800      4       2  150064       1.9407     0.026146
enh69409     1  179333800  179334800      5       3  150064       2.8804    0.0019862
enh69414     1  179782800  179783800      1       1  150064        2.367     0.008966
enh69418     1  179844500  179845500      1       1  150064       1.9217      0.02732
enh69421     1  179853700  179854700      2       1  150064       1.6764     0.046831
enh69423     1  179890800  179891800      4       2  150064       1.6839       0.0461
enh69429     1  179938400  179939400      3       1  150064       1.7133     0.043328
enh69458     1  180474500  180475500      5       2  150064       1.6794     0.046538
enh69462     1  180503000  180504000      3       2  150064       2.0381     0.020769
enh69463     1  180511800  180512800      3       2  150064       2.0023     0.022629
enh69466     1  180586500  180587500      1       1  150064       1.9612      0.02493
enh69469     1  180612500  180613500      3       2  150064       3.8602   5.6639e-05
enh69470     1  180751000  180752000      2       1  150064       3.3287   0.00043619
enh69477     1  180882800  180883800      2       1  150064       1.8636     0.031189
enh69536     1  181392200  181393200      4       2  150064       2.0772     0.018891
enh69537     1  181393200  181394200      2       1  150064       1.7121     0.043441
enh69540     1  181438300  181439300      3       1  150064       2.9702     0.001488
enh69547     1  181470400  181471400      1       1  150064       1.6491      0.04956
enh69553     1  181519300  181520300      3       2  150064       1.6673     0.047729
enh69566     1  181673300  181674300      3       1  150064       2.0301     0.021171
enh69570     1  181753100  181754100      2       1  150064       2.3408    0.0096222
enh69572     1  181905900  181906900      3       2  150064       2.0606     0.019672
enh69585     1  182106100  182107100      3       1  150064        2.043     0.020525
enh69587     1  182116000  182117000      5       3  150064       2.3993    0.0082143
enh69599     1  182226500  182227500      3       1  150064       1.8808     0.030002
enh69604     1  182262000  182263000      4       1  150064       1.7366     0.041233
enh69612     1  182306800  182307800      1       1  150064       2.1135      0.01728
enh69613     1  182317500  182318500      7       4  150064        1.674     0.047061
enh69614     1  182326600  182327600      3       2  150064        1.724     0.042358
enh69616     1  182350700  182351700      4       2  150064       2.5322    0.0056676
enh69617     1  182353100  182354100      1       1  150064       2.2811      0.01127
enh69618     1  182354000  182355000      2       1  150064       1.9755     0.024107
enh69619     1  182363900  182364900      2       1  150064       2.2552     0.012059
enh69637     1  182631100  182632100      1       1  150064       1.7513      0.03995
enh69638     1  182643900  182644900      5       2  150064       3.0523    0.0011355
enh69642     1  182731000  182732000      3       2  150064       1.7371     0.041183
enh69643     1  182750900  182751900      1       1  150064       3.4569    0.0002732
enh69683     1  183302800  183303800      6       2  150064       2.3987    0.0082276
enh69684     1  183306400  183307400      3       1  150064       2.5338    0.0056412
enh69685     1  183307500  183308500      4       1  150064       2.6413    0.0041289
enh69687     1  183322500  183323500      1       1  150064       2.3222      0.01011
enh69690     1  183373300  183374300      3       1  150064       2.3074     0.010516
enh69691     1  183387400  183388400      2       1  150064       1.8321     0.033468
enh69696     1  183449500  183450500      1       1  150064       3.0575     0.001116
enh69702     1  183486600  183487600      2       1  150064         2.63    0.0042698
enh69705     1  183512400  183513400      2       1  150064       2.7729     0.002778
enh69741     1  183783100  183784100      1       1  150064       1.9374      0.02635
enh69755     1  183842100  183843100      4       2  150064       2.3725    0.0088349
enh69769     1  183894700  183895700      3       2  150064       1.9592     0.025047
enh69791     1  184037200  184038200      2       1  150064       1.7625      0.03899
enh69796     1  184120600  184121600      1       1  150064       2.2839      0.01119
enh69799     1  184187300  184188300      2       1  150064       3.2756   0.00052715
enh69812     1  184431100  184432100      2       1  150064       1.9928     0.023142
enh69814     1  184449300  184450300      6       3  150064       2.0442     0.020468
enh69816     1  184453200  184454200      3       2  150064       1.8674     0.030925
enh69818     1  184460900  184461900      3       2  150064       2.2858     0.011132
enh69819     1  184463000  184464000      2       1  150064        1.661     0.048356
enh69820     1  184465800  184466800      1       1  150064       2.8417     0.002244
enh69821     1  184472400  184473400      1       1  150064       1.6776      0.04671
enh69823     1  184476400  184477400      1       1  150064       2.4618     0.006913
enh69825     1  184503300  184504300      5       3  150064       2.6296    0.0042748
enh69827     1  184524500  184525500      3       2  150064       2.2174     0.013297
enh69829     1  184543600  184544600      4       2  150064        1.876      0.03033
enh69832     1  184584200  184585200      1       1  150064       1.9899       0.0233
enh69837     1  184604600  184605600      2       1  150064       1.8448     0.032533
enh69841     1  184629300  184630300      3       2  150064       1.8551     0.031788
enh69844     1  184633700  184634700      3       2  150064       2.1721     0.014923
enh69847     1  184714600  184715600      4       2  150064       2.0694     0.019256
enh69856     1  184950800  184951800      3       1  150064        2.411    0.0079547
enh69863     1  185127300  185128300      1       1  150064       1.9047      0.02841
enh69864     1  185127800  185128800      2       1  150064       2.1308     0.016552
enh69886     1  186342200  186343200      1       1  150064        1.751      0.03997
enh69887     1  186345900  186346900      1       1  150064       1.7256      0.04221
enh69903     1  190098600  190099600      3       2  150064       2.1511     0.015735
enh69909     1  190448400  190449400      2       1  150064       1.9318     0.026693
enh69929     1  193072000  193073000      1       1  150064       3.0838     0.001022
enh69930     1  193074800  193075800      5       2  150064       2.2378     0.012616
enh69932     1  193089600  193090600      2       1  150064       3.0646    0.0010898
enh69933     1  193093100  193094100      3       1  150064       3.1849   0.00072396
enh69934     1  193111000  193112000      3       1  150064       1.7103     0.043608
enh69936     1  193126200  193127200      2       1  150064       2.6826    0.0036527
enh69938     1  193147200  193148200      3       1  150064       2.9891     0.001399
enh69942     1  193158600  193159600      2       1  150064       2.6785    0.0036974
enh69948     1  193558200  193559200      3       1  150064       1.6962     0.044926
enh69949     1  193558600  193559600      5       1  150064       1.7012     0.044455
enh69959     1  196066300  196067300      3       2  150064       2.4068    0.0080454
enh69961     1  196369700  196370700      1       1  150064       2.2115       0.0135
enh69972     1  197254300  197255300      1       1  150064       3.5453    0.0001961
enh69973     1  197256400  197257400      3       2  150064       2.0015     0.022668
enh69975     1  197267900  197268900      4       2  150064       1.6803     0.046445
enh69985     1  197329100  197330100      4       2  150064       1.8205     0.034343
enh69992     1  197438700  197439700      1       1  150064       2.7426     0.003048
enh69996     1  197702200  197703200      3       1  150064       2.1119     0.017347
enh70017     1  198171600  198172600      4       2  150064        1.932     0.026681
enh70034     1  198651100  198652100      2       1  150064       2.0182     0.021784
enh70038     1  198767800  198768800      4       2  150064       1.9539     0.025358
enh70041     1  198805900  198806900      1       1  150064       3.2068    0.0006712
enh70048     1  198842700  198843700      2       1  150064       1.8115     0.035033
enh70100     1  200258900  200259900      2       1  150064       2.7771    0.0027421
enh70101     1  200269900  200270900      3       2  150064       2.9052    0.0018348
enh70103     1  200288400  200289400      1       1  150064       2.4172      0.00782
enh70105     1  200301900  200302900      1       1  150064       2.8441     0.002227
enh70106     1  200302600  200303600      1       1  150064        2.848       0.0022
enh70108     1  200321200  200322200      1       1  150064       2.9111     0.001801
enh70109     1  200334700  200335700      4       1  150064       2.8025    0.0025355
enh70110     1  200342200  200343200      3       2  150064       2.9832    0.0014262
enh70112     1  200361100  200362100      4       1  150064       2.9582     0.001547
enh70113     1  200367200  200368200      3       2  150064       2.2781     0.011362
enh70116     1  200379600  200380600      2       1  150064         2.31     0.010443
enh70118     1  200442800  200443800      2       1  150064       2.6782    0.0037013
enh70120     1  200494100  200495100      4       2  150064       2.0448     0.020439
enh70121     1  200505700  200506700      6       3  150064       2.0601     0.019694
enh70134     1  200713800  200714800      3       2  150064       1.7804     0.037506
enh70140     1  200728600  200729600      2       1  150064       1.9234     0.027218
enh70150     1  200774200  200775200      2       1  150064       2.2644     0.011775
enh70155     1  200799000  200800000      2       1  150064       1.7271     0.042072
enh70162     1  200928300  200929300      7       4  150064       3.0968   0.00097813
enh70163     1  200928800  200929800      5       2  150064       3.8626   5.6084e-05
enh70165     1  200941100  200942100      7       3  150064       1.8872     0.029566
enh70166     1  200950600  200951600      3       2  150064       4.5685   2.4565e-06
enh70169     1  200977500  200978500      2       1  150064        2.105     0.017644
enh70170     1  200981200  200982200      1       1  150064       3.4787    0.0002519
enh70171     1  200984400  200985400      2       1  150064       3.8614   5.6376e-05
enh70172     1  200987000  200988000      1       1  150064       2.1717      0.01494
enh70173     1  200988500  200989500      2       1  150064       3.5022   0.00023074
enh70174     1  200995700  200996700      2       1  150064        1.899     0.028785
enh70175     1  201005200  201006200      6       2  150064       3.4663   0.00026382
enh70176     1  201007800  201008800      3       2  150064       3.0747    0.0010535
enh70177     1  201011600  201012600      7       3  150064         3.71   0.00010363
enh70178     1  201022900  201023900      4       1  150064       2.8093    0.0024826
enh70179     1  201025200  201026200      3       1  150064       2.0282     0.021271
enh70182     1  201053300  201054300      3       2  150064       1.8395     0.032922
enh70186     1  201084100  201085100      2       1  150064       1.9144     0.027783
enh70188     1  201094400  201095400      1       1  150064        1.821       0.0343
enh70189     1  201106400  201107400      2       1  150064       1.7983     0.036062
enh70232     1  201532400  201533400      1       1  150064       1.7729      0.03812
enh70304     1  201818400  201819400      1       1  150064       1.6978      0.04477
enh70306     1  201844900  201845900      2       1  150064       1.6456     0.049919
enh70309     1  201860600  201861600      5       2  150064       1.7515     0.039927
enh70311     1  201869300  201870300      1       1  150064       1.6739      0.04708
enh70312     1  201872900  201873900      2       1  150064       1.9511      0.02552
enh70313     1  201880800  201881800      1       1  150064       2.2476       0.0123
enh70334     1  202090400  202091400      5       3  150064       1.6736     0.047107
enh70342     1  202111000  202112000      6       2  150064       2.0488     0.020239
enh70431     1  203015900  203016900      2       1  150064       1.9891     0.023343
enh70437     1  203041100  203042100      6       3  150064       2.4356    0.0074328
enh70438     1  203058800  203059800      2       1  150064       1.9921     0.023181
enh70440     1  203094400  203095400      1       1  150064       2.2966      0.01082
enh70441     1  203101700  203102700      7       4  150064       1.6595     0.048506
enh70443     1  203106200  203107200      2       1  150064       1.8554     0.031771
enh70459     1  203232400  203233400      1       1  150064       1.8487      0.03225
enh70482     1  203323100  203324100      2       1  150064        1.962     0.024882
enh70517     1  203587800  203588800      3       1  150064       2.1153     0.017202
enh70518     1  203594000  203595000      1       1  150064       1.7035      0.04424
enh70533     1  203651200  203652200      6       1  150064       1.7335     0.041505
enh70556     1  204010400  204011400      3       2  150064       2.1398     0.016185
enh70558     1  204035400  204036400      3       2  150064       2.1509      0.01574
enh70559     1  204041200  204042200      3       2  150064       3.7423   9.1186e-05
enh70560     1  204045700  204046700      2       1  150064       2.5349    0.0056243
enh70562     1  204051600  204052600      1       1  150064       2.9675     0.001501
enh70567     1  204065700  204066700      3       2  150064        1.942     0.026067
enh70570     1  204076500  204077500      2       1  150064       2.4232    0.0076912
enh70589     1  204225500  204226500      1       1  150064       2.1865      0.01439
enh70590     1  204234200  204235200      1       1  150064       1.6502      0.04945
enh70591     1  204241800  204242800      4       2  150064       1.6923     0.045294
enh70592     1  204243900  204244900      8       3  150064       2.0888     0.018362
enh70595     1  204254600  204255600      6       2  150064       2.5887     0.004817
enh70626     1  204407100  204408100      1       1  150064       2.0255      0.02141
enh70628     1  204411600  204412600      1       1  150064       2.1158      0.01718
enh70629     1  204417700  204418700      5       1  150064       1.9721     0.024298
enh70630     1  204421900  204422900      4       1  150064       1.9812     0.023783
enh70631     1  204423300  204424300      4       2  150064       3.3562   0.00039506
enh70632     1  204425400  204426400      7       2  150064       2.4645    0.0068604
enh70635     1  204436000  204437000      6       2  150064       1.7306     0.041765
enh70638     1  204445200  204446200      2       1  150064       2.1175     0.017111
enh70642     1  204455700  204456700      1       1  150064       3.1125    0.0009276
enh70643     1  204457100  204458100      2       1  150064        3.035    0.0012027
enh70645     1  204464400  204465400      3       2  150064       2.2606     0.011893
enh70650     1  204489800  204490800      2       1  150064       2.1818     0.014561
enh70652     1  204544000  204545000      2       1  150064       2.6815    0.0036645
enh70653     1  204547500  204548500      4       2  150064       2.0928     0.018185
enh70655     1  204553000  204554000      2       1  150064       2.4218    0.0077228
enh70656     1  204586700  204587700      5       2  150064        2.841    0.0022485
enh70657     1  204588500  204589500      3       2  150064       2.4306    0.0075372
enh70658     1  204589400  204590400      2       1  150064       4.3305   7.4381e-06
enh70659     1  204590300  204591300      1       1  150064       2.5047     0.006128
enh70661     1  204596200  204597200      2       1  150064        2.455    0.0070436
enh70662     1  204599300  204600300      6       2  150064       2.0742     0.019029
enh70663     1  204602200  204603200      2       1  150064       1.9687     0.024496
enh70664     1  204606700  204607700      7       3  150064       2.4211    0.0077358
enh70665     1  204609400  204610400      1       1  150064       2.9109     0.001802
enh70716     1  204903900  204904900      4       2  150064       1.8297     0.033649
enh70717     1  204908400  204909400      4       2  150064       1.8467     0.032398
enh70722     1  204939300  204940300      2       1  150064       2.5667    0.0051331
enh70723     1  204940600  204941600      2       1  150064        2.686    0.0036155
enh70726     1  204955600  204956600      2       1  150064       2.0282     0.021269
enh70730     1  204972100  204973100      3       1  150064       2.4865    0.0064501
enh70731     1  204975400  204976400      9       3  150064       2.2853     0.011147
enh70732     1  204978500  204979500      7       3  150064       3.1527   0.00080892
enh70733     1  204979900  204980900      2       1  150064       2.4975    0.0062537
enh70737     1  205001600  205002600      3       2  150064       1.7721     0.038191
enh70741     1  205028700  205029700      2       1  150064       3.1017   0.00096196
enh70745     1  205041000  205042000      5       2  150064       3.9359   4.1446e-05
enh70747     1  205048200  205049200      3       1  150064       4.1689   1.5301e-05
enh70749     1  205077600  205078600      3       2  150064       2.2542     0.012091
enh70750     1  205088500  205089500      2       1  150064       2.0437     0.020491
enh70751     1  205110500  205111500      4       2  150064       3.4959   0.00023627
enh70753     1  205142400  205143400      2       1  150064       3.4231   0.00030955
enh70754     1  205144300  205145300      2       1  150064       4.1479   1.6775e-05
enh70755     1  205152300  205153300      3       1  150064       4.1702   1.5218e-05
enh70756     1  205156700  205157700      2       1  150064       3.8869   5.0768e-05
enh70757     1  205158100  205159100      3       2  150064       4.1558   1.6206e-05
enh70758     1  205159500  205160500      2       1  150064       3.2263   0.00062699
enh70760     1  205164500  205165500      5       2  150064       4.3654   6.3436e-06
enh70761     1  205168300  205169300      3       1  150064       4.0127   3.0014e-05
enh70762     1  205172500  205173500      2       1  150064        3.743    9.092e-05
enh70763     1  205173500  205174500      3       2  150064       4.4648   4.0074e-06
enh70764     1  205178200  205179200      2       1  150064       3.9688   3.6121e-05
enh70765     1  205181200  205182200      2       1  150064       3.1831   0.00072844
enh70768     1  205204000  205205000      3       1  150064       1.9331     0.026609
enh70770     1  205215800  205216800      4       2  150064       2.4166    0.0078334
enh70772     1  205226900  205227900      2       1  150064       2.1628      0.01528
enh70773     1  205233800  205234800      3       2  150064       2.2537     0.012106
enh70774     1  205237300  205238300      3       2  150064       1.8077     0.035324
enh70777     1  205263100  205264100      3       2  150064       2.0907      0.01828
enh70787     1  205321100  205322100      3       1  150064       2.1718     0.014934
enh70789     1  205326200  205327200      3       1  150064       2.1951     0.014079
enh70791     1  205329700  205330700      3       2  150064       2.3744    0.0087894
enh70794     1  205344200  205345200      2       1  150064       2.3737    0.0088059
enh70799     1  205463700  205464700      2       1  150064       2.5456     0.005454
enh70801     1  205476500  205477500      5       2  150064       1.8686     0.030841
enh70802     1  205478100  205479100      3       2  150064       1.9895     0.023322
enh70804     1  205488800  205489800      7       3  150064       2.0551     0.019935
enh70813     1  205562700  205563700      5       2  150064       1.7678     0.038543
enh70814     1  205567800  205568800      8       3  150064       2.3828    0.0085916
enh70827     1  205662500  205663500      4       2  150064       2.0385     0.020748
enh70840     1  205761200  205762200      4       2  150064        2.162     0.015311
enh70842     1  205774400  205775400      3       1  150064       1.7156     0.043116
enh70868     1  206589200  206590200      2       1  150064       1.6656     0.047892
enh70878     1  206645500  206646500      6       3  150064       1.8622     0.031289
enh70930     1  207219600  207220600      2       1  150064       3.2002   0.00068663
enh70932     1  207225000  207226000      2       1  150064       2.7994    0.0025596
enh70936     1  207237800  207238800      1       1  150064       2.4979     0.006247
enh70937     1  207239200  207240200      2       1  150064       2.7143    0.0033206
enh70939     1  207242900  207243900      2       1  150064       3.0753    0.0010514
enh70941     1  207250600  207251600      2       1  150064       2.7064    0.0034006
enh70967     1  207922200  207923200      3       2  150064        3.773   8.0646e-05
enh70968     1  207923400  207924400      2       1  150064       3.7753   7.9905e-05
enh70969     1  207928300  207929300      1       1  150064       3.3754    0.0003685
enh70970     1  207967500  207968500      2       1  150064       3.2423   0.00059281
enh70971     1  207971200  207972200      3       2  150064       3.8717   5.4031e-05
enh70973     1  207976900  207977900      3       1  150064       3.7054   0.00010552
enh70975     1  207991200  207992200      2       1  150064       3.2939   0.00049399
enh70978     1  208006900  208007900      3       2  150064       3.8044   7.1075e-05
enh70979     1  208010600  208011600      4       2  150064       2.7929    0.0026119
enh70981     1  208013100  208014100      3       2  150064       3.9261   4.3175e-05
enh70982     1  208014200  208015200      3       2  150064       3.7764   7.9544e-05
enh70983     1  208016100  208017100      4       2  150064       3.0587    0.0011114
enh70984     1  208019300  208020300      4       2  150064       3.4074    0.0003279
enh70985     1  208021200  208022200      3       2  150064       3.0595    0.0011085
enh70986     1  208024600  208025600      3       2  150064       1.8867       0.0296
enh70987     1  208027800  208028800      3       2  150064       2.7525    0.0029569
enh70988     1  208030800  208031800      5       2  150064       4.1601   1.5908e-05
enh70989     1  208033800  208034800      3       2  150064       3.0147     0.001286
enh70990     1  208035200  208036200      6       3  150064       3.7508   8.8118e-05
enh70991     1  208036200  208037200      5       2  150064       3.2962   0.00049004
enh70992     1  208037700  208038700      6       3  150064       3.0892    0.0010036
enh71011     1  208227800  208228800      1       1  150064       1.8504      0.03213
enh71019     1  208262000  208263000      7       2  150064       2.2198     0.013218
enh71020     1  208266900  208267900      3       2  150064       2.4617    0.0069144
enh71022     1  208277900  208278900      4       2  150064       2.2444     0.012404
enh71023     1  208286100  208287100      4       2  150064        2.728    0.0031863
enh71024     1  208291000  208292000      6       2  150064         2.51    0.0060366
enh71025     1  208300700  208301700      8       2  150064       3.1368   0.00085395
enh71026     1  208303000  208304000      3       1  150064       2.8442    0.0022263
enh71036     1  208349800  208350800      2       1  150064       1.6756     0.046906
enh71086     1  209768700  209769700      6       2  150064       2.3326    0.0098356
enh71131     1  210166200  210167200      3       1  150064       1.7656     0.038731
enh71136     1  210409400  210410400      1       1  150064       2.4304     0.007541
enh71175     1  210793800  210794800      3       2  150064       1.6874     0.045761
enh71220     1  211210000  211211000      2       1  150064       1.9052     0.028377
enh71223     1  211301800  211302800      6       2  150064       2.1526     0.015673
enh71229     1  211444900  211445900      3       2  150064       2.1764     0.014762
enh71242     1  211556800  211557800      4       2  150064       2.1653     0.015181
enh71250     1  211715100  211716100      1       1  150064       1.8722      0.03059
enh71257     1  211780200  211781200      5       2  150064       2.1011     0.017817
enh71332     1  212428900  212429900      7       2  150064       2.3348    0.0097762
enh71339     1  212474500  212475500      2       1  150064       1.8451     0.032513
enh71340     1  212483300  212484300      1       1  150064       2.2238      0.01308
enh71350     1  212603200  212604200      3       1  150064       2.4224    0.0077097
enh71351     1  212604600  212605600      6       3  150064       1.8601     0.031435
enh71381     1  212769500  212770500      6       3  150064       1.9121      0.02793
enh71382     1  212785900  212786900      4       2  150064       2.2373     0.012633
enh71442     1  214078300  214079300      1       1  150064       2.6749     0.003738
enh71471     1  214510500  214511500      3       2  150064        2.452    0.0071034
enh71482     1  214649300  214650300      1       1  150064       1.7057      0.04403
enh71483     1  214671200  214672200      4       1  150064       1.8782     0.030174
enh71485     1  214688000  214689000      3       1  150064       2.0606     0.019668
enh71488     1  214715400  214716400      6       2  150064       1.8077     0.035323
enh71490     1  214721000  214722000      1       1  150064       2.3529     0.009314
enh71521     1  217117800  217118800      2       1  150064       1.6912     0.045395
enh71522     1  217119100  217120100      3       1  150064       2.0565     0.019868
enh71561     1  218594600  218595600      1       1  150064       1.6614      0.04832
enh71566     1  218620000  218621000      6       2  150064       2.6508    0.0040151
enh71567     1  218632900  218633900      2       1  150064       2.0383     0.020761
enh71602     1  219832500  219833500      1       1  150064       2.2344      0.01273
enh71615     1  220217500  220218500      2       1  150064       2.0112     0.022151
enh71619     1  220268500  220269500      3       2  150064       1.6464     0.049836
enh71623     1  220392500  220393500      3       2  150064       2.3917    0.0083851
enh71627     1  220442100  220443100      2       1  150064       1.7508      0.03999
enh71633     1  220582600  220583600      4       2  150064       1.8176     0.034562
enh71644     1  220905400  220906400      2       1  150064        1.773     0.038112
enh71646     1  220924000  220925000      1       1  150064       2.1008      0.01783
enh71661     1  221456800  221457800      4       2  150064          2.4    0.0081972
enh71666     1  221509900  221510900      2       1  150064       1.6949      0.04505
enh71681     1  221883300  221884300      1       1  150064       1.6585      0.04861
enh71718     1  222792900  222793900      3       1  150064       1.7014     0.044431
enh71719     1  222802300  222803300      4       2  150064       1.7211      0.04262
enh71721     1  222818600  222819600      1       1  150064       2.1321       0.0165
enh71722     1  222828200  222829200      3       2  150064       2.1824     0.014538
enh71727     1  222911800  222912800      1       1  150064       2.4579     0.006987
enh71730     1  222939900  222940900      6       2  150064       2.1564     0.015527
enh71731     1  222944000  222945000      3       1  150064       2.0275     0.021306
enh71732     1  222945800  222946800      4       1  150064       2.4529     0.007086
enh71774     1  223839600  223840600      6       2  150064       1.8328     0.033416
enh71778     1  223891900  223892900      4       2  150064       2.6177     0.004426
enh71780     1  223898600  223899600      7       2  150064       3.8684   5.4769e-05
enh71781     1  223902900  223903900      5       2  150064       2.4327    0.0074939
enh71782     1  223904400  223905400      3       1  150064       2.3498     0.009392
enh71783     1  223909000  223910000      6       1  150064       3.0402    0.0011821
enh71784     1  223913100  223914100      1       1  150064       2.8498     0.002187
enh71785     1  223914900  223915900      1       1  150064       2.6463     0.004069
enh71786     1  223917700  223918700      2       1  150064       2.7587    0.0029013
enh71788     1  223922100  223923100      1       1  150064       3.3609    0.0003884
enh71789     1  223924000  223925000      2       1  150064       3.3102   0.00046619
enh71792     1  223930400  223931400     11       2  150064       1.6715     0.047308
enh71793     1  223934700  223935700      1       1  150064       2.1959      0.01405
enh71794     1  223935900  223936900      2       1  150064       1.9251      0.02711
enh71795     1  223936800  223937800      3       1  150064       2.5361    0.0056044
enh71796     1  223943500  223944500      2       1  150064       2.5803    0.0049351
enh71800     1  223957500  223958500      1       1  150064       3.4838    0.0002472
enh71801     1  223959500  223960500      5       2  150064       3.4798   0.00025089
enh71802     1  223960400  223961400      6       2  150064       2.1735     0.014873
enh71803     1  223962700  223963700      2       1  150064       3.5699   0.00017853
enh71805     1  223970400  223971400      4       2  150064       2.9287    0.0017019
enh71806     1  223971300  223972300      2       1  150064       2.9954    0.0013704
enh71810     1  223980300  223981300      2       1  150064       3.2489   0.00057933
enh71815     1  223991200  223992200      3       1  150064       3.4382   0.00029277
enh71816     1  223994100  223995100      3       2  150064       2.5957    0.0047199
enh71819     1  224007900  224008900      1       1  150064        2.297      0.01081
enh71821     1  224014600  224015600      1       1  150064       3.5115    0.0002228
enh71822     1  224019300  224020300      4       2  150064       3.2273   0.00062475
enh71824     1  224021200  224022200      6       2  150064       2.6392    0.0041545
enh71826     1  224027900  224028900      3       1  150064       2.8672    0.0020706
enh71827     1  224028800  224029800      2       1  150064       3.7203   9.9492e-05
enh71850     1  224546400  224547400      2       1  150064       2.3981    0.0082411
enh71851     1  224564200  224565200      2       1  150064       2.2896     0.011023
enh71852     1  224565400  224566400      3       1  150064       1.8923     0.029228
enh71853     1  224566400  224567400      2       1  150064       2.4161    0.0078444
enh71854     1  224615000  224616000      1       1  150064       2.2869       0.0111
enh71855     1  224617300  224618300      3       2  150064       2.1806     0.014606
enh71858     1  224641900  224642900      2       1  150064       2.0662     0.019405
enh71859     1  224643300  224644300      2       1  150064       2.5083    0.0060664
enh71860     1  224646200  224647200      1       1  150064       2.6379     0.004171
enh71863     1  224690000  224691000      3       2  150064         2.69    0.0035731
enh71869     1  224832200  224833200      6       2  150064       2.3481    0.0094353
enh71941     1  225932900  225933900      3       2  150064       1.7451     0.040481
enh71942     1  225934900  225935900      4       2  150064       1.8791     0.030115
enh71957     1  226011900  226012900      9       3  150064       2.0852     0.018525
enh71962     1  226039900  226040900      5       3  150064       1.8817     0.029937
enh71964     1  226054100  226055100      4       2  150064       2.1141     0.017252
enh71981     1  226184100  226185100      2       1  150064        1.676     0.046864
enh71989     1  226253700  226254700      2       1  150064        2.767    0.0028287
enh71990     1  226269800  226270800      2       1  150064       2.3561    0.0092342
enh71995     1  226310200  226311200      1       1  150064       2.5982     0.004686
enh71997     1  226315200  226316200      4       2  150064       1.6576       0.0487
enh71998     1  226320200  226321200      5       3  150064       1.6661     0.047846
enh71999     1  226322500  226323500      1       1  150064       2.6331     0.004231
enh72008     1  226540900  226541900      1       1  150064        1.734      0.04146
enh72011     1  226587800  226588800      2       1  150064       1.6568     0.048784
enh72013     1  226591600  226592600      1       1  150064       1.8744      0.03044
enh72014     1  226596000  226597000      5       2  150064       1.6976     0.044794
enh72020     1  226681500  226682500      2       1  150064       1.7204      0.04268
enh72027     1  226755200  226756200      8       3  150064       2.1488     0.015826
enh72031     1  226789700  226790700      6       3  150064       4.4887   3.5831e-06
enh72038     1  226820800  226821800      3       2  150064       1.9506      0.02555
enh72039     1  226827600  226828600      4       2  150064       2.0122     0.022102
enh72040     1  226834800  226835800      2       1  150064       1.9905     0.023269
enh72046     1  226858000  226859000      2       1  150064       1.8933     0.029158
enh72052     1  226872500  226873500      4       2  150064       2.1706     0.014981
enh72062     1  226898600  226899600      1       1  150064       2.4902     0.006384
enh72065     1  226914400  226915400      3       2  150064       1.8692     0.030796
enh72066     1  226916400  226917400      2       1  150064       2.1689     0.015043
enh72067     1  226917600  226918600      1       1  150064       2.6623     0.003881
enh72068     1  226919800  226920800      5       2  150064       2.6231    0.0043573
enh72069     1  226928100  226929100      2       1  150064       2.1571     0.015498
enh72079     1  227063200  227064200      4       2  150064       1.6895     0.045558
enh72080     1  227070000  227071000      2       1  150064       2.4803    0.0065635
enh72081     1  227071400  227072400      5       2  150064       2.2744      0.01147
enh72083     1  227073600  227074600      3       2  150064       2.4116    0.0079421
enh72084     1  227079500  227080500      7       2  150064       2.3018     0.010672
enh72105     1  227340800  227341800      4       2  150064         1.71     0.043629
enh72114     1  227422100  227423100      5       3  150064       1.8141     0.034834
enh72115     1  227422900  227423900      5       2  150064       1.6671     0.047744
enh72116     1  227426300  227427300      5       2  150064       2.0699     0.019231
enh72141     1  227517900  227518900      4       2  150064       2.9753    0.0014634
enh72142     1  227531600  227532600      5       2  150064       1.8518     0.032026
enh72144     1  227544600  227545600      5       2  150064        2.537    0.0055896
enh72145     1  227547500  227548500      6       3  150064       1.9605     0.024967
enh72230     1  228869800  228870800      2       1  150064       1.8273     0.033824
enh72261     1  229089200  229090200      7       2  150064        2.275     0.011452
enh72274     1  229163000  229164000      1       1  150064       1.8157      0.03471
enh72385     1  230220600  230221600      2       1  150064       1.8316     0.033502
enh72386     1  230222200  230223200      1       1  150064       2.1121      0.01734
enh72388     1  230232100  230233100      5       2  150064       3.3618   0.00038712
enh72389     1  230234900  230235900      2       1  150064       1.6923     0.045294
enh72390     1  230238200  230239200      3       2  150064       3.3968    0.0003409
enh72391     1  230241400  230242400      6       3  150064       3.9093   4.6281e-05
enh72392     1  230243200  230244200      5       3  150064       3.2921    0.0004972
enh72393     1  230246200  230247200      5       2  150064       3.2958    0.0004907
enh72394     1  230249800  230250800      3       1  150064       3.5765   0.00017411
enh72395     1  230251000  230252000      3       1  150064       4.2486   1.0756e-05
enh72396     1  230252700  230253700      6       1  150064       3.6529   0.00012965
enh72397     1  230256100  230257100      3       2  150064       2.5537    0.0053289
enh72400     1  230263400  230264400      9       3  150064       3.2828   0.00051388
enh72403     1  230271200  230272200      8       3  150064       2.0014     0.022674
enh72404     1  230273200  230274200      6       3  150064       2.7839    0.0026857
enh72405     1  230274900  230275900      6       2  150064        3.592   0.00016408
enh72406     1  230276300  230277300      5       3  150064       2.5174    0.0059112
enh72417     1  230301100  230302100      5       2  150064       1.7598     0.039222
enh72424     1  230310900  230311900      5       2  150064       2.1163     0.017158
enh72425     1  230313200  230314200      4       1  150064       1.9108     0.028015
enh72426     1  230318000  230319000      3       2  150064        2.167     0.015119
enh72427     1  230321700  230322700      3       2  150064       1.7646     0.038818
enh72428     1  230325800  230326800      1       1  150064       2.1306      0.01656
enh72429     1  230328500  230329500      4       2  150064       1.6655     0.047909
enh72448     1  230406200  230407200      2       1  150064       2.0144     0.021985
enh72449     1  230409700  230410700      3       2  150064       1.8399     0.032893
enh72452     1  230443300  230444300      2       1  150064       2.2896     0.011023
enh72461     1  230483300  230484300      2       1  150064       2.4469    0.0072037
enh72466     1  230517000  230518000      4       2  150064       1.6873     0.045776
enh72503     1  230848100  230849100      3       2  150064       1.8843     0.029762
enh72587     1  231558900  231559900      2       1  150064       2.0492     0.020222
enh72595     1  231682100  231683100      1       1  150064       1.9496      0.02561
enh72644     1  232571300  232572300      6       3  150064       2.2176     0.013292
enh72645     1  232573600  232574600      3       1  150064       2.5378    0.0055771
enh72646     1  232585800  232586800      1       1  150064       2.9876     0.001406
enh72647     1  232593400  232594400      4       2  150064       2.3011     0.010693
enh72648     1  232607900  232608900      6       1  150064       2.2821     0.011241
enh72649     1  232608700  232609700      1       1  150064        2.439     0.007363
enh72711     1  233426400  233427400      3       1  150064       1.6804     0.046444
enh72715     1  233645000  233646000      4       2  150064       2.2662     0.011718
enh72716     1  233653900  233654900      1       1  150064       3.5236    0.0002129
enh72724     1  233762400  233763400      5       2  150064       2.1082     0.017509
enh72737     1  233807900  233808900      4       2  150064       1.9693     0.024459
enh72738     1  233813100  233814100      1       1  150064       1.9388      0.02626
enh72745     1  233926200  233927200      3       2  150064       1.6839     0.046102
enh72757     1  234238000  234239000      3       1  150064       1.8301     0.033619
enh72763     1  234398000  234399000      3       2  150064       2.2873     0.011088
enh72765     1  234417200  234418200      6       4  150064       1.7986     0.036043
enh72768     1  234450200  234451200      8       2  150064       1.6898     0.045532
enh72769     1  234461600  234462600      3       2  150064       2.1089     0.017476
enh72776     1  234610300  234611300      5       2  150064       1.9476     0.025731
enh72777     1  234611600  234612600      7       3  150064       2.2207     0.013185
enh72780     1  234620600  234621600      5       2  150064       1.7944     0.036371
enh72781     1  234623000  234624000      2       1  150064       1.9415     0.026101
enh72782     1  234630600  234631600      5       2  150064       1.9164     0.027658
enh72783     1  234633900  234634900      4       2  150064       2.8166    0.0024266
enh72784     1  234636100  234637100      3       2  150064       1.8352     0.033238
enh72786     1  234651000  234652000      2       1  150064       2.7282    0.0031841
enh72787     1  234652800  234653800      7       2  150064       2.9931    0.0013809
enh72797     1  234697800  234698800      2       1  150064       1.9754     0.024111
enh72799     1  234706000  234707000      5       2  150064       3.0113    0.0013005
enh72800     1  234708700  234709700      1       1  150064       2.3094      0.01046
enh72802     1  234722400  234723400      3       2  150064       2.0786     0.018826
enh72829     1  234895800  234896800      3       2  150064       1.7982     0.036074
enh72848     1  235095100  235096100      6       2  150064        1.916     0.027685
enh72850     1  235108100  235109100      4       1  150064       1.6533     0.049134
enh72977     1  236665700  236666700      1       1  150064       1.7372      0.04118
enh72989     1  236879600  236880600      6       2  150064       1.6991     0.044647
enh73024     1  237523000  237524000      4       1  150064       1.9204     0.027406
enh73025     1  237556600  237557600      3       2  150064       2.7602    0.0028882
enh73037     1  239154600  239155600      3       2  150064       2.1131     0.017295
enh73038     1  239288900  239289900      6       3  150064       2.3209     0.010146
enh73055     1  240275700  240276700      2       1  150064       1.8045     0.035578
enh73062     1  240302600  240303600      1       1  150064       2.7091     0.003373
enh73066     1  240352200  240353200      2       1  150064        1.906     0.028328
enh73067     1  240354000  240355000      3       2  150064       2.1021     0.017774
enh73068     1  240356600  240357600      4       2  150064       3.3749   0.00036917
enh73069     1  240382100  240383100      2       1  150064       2.6388    0.0041598
enh73076     1  241215000  241216000      3       2  150064       1.6842     0.046068
enh73077     1  241237500  241238500      1       1  150064       2.4299     0.007552
enh73082     1  241392100  241393100      2       1  150064       1.9483      0.02569
enh73098     1  241800100  241801100      5       2  150064       1.7727     0.038137
enh73137     1  243347900  243348900      1       1  150064       3.0624     0.001098
enh73138     1  243368200  243369200      1       1  150064       3.2555    0.0005659
enh73140     1  243381100  243382100      1       1  150064       3.8197    6.681e-05
enh73142     1  243386300  243387300      1       1  150064        3.365    0.0003827
enh73143     1  243397200  243398200      2       1  150064       3.3309   0.00043287
enh73145     1  243404800  243405800      2       1  150064        2.784    0.0026849
enh73146     1  243407400  243408400      1       1  150064       3.8631    5.598e-05
enh73147     1  243409800  243410800      1       1  150064       3.5241    0.0002125
enh73148     1  243411400  243412400      2       1  150064       3.4903   0.00024122
enh73149     1  243413500  243414500      2       1  150064       3.7783   7.8938e-05
enh73150     1  243420700  243421700      2       1  150064       4.0095   3.0424e-05
enh73154     1  243431200  243432200      1       1  150064       4.8918    4.997e-07
enh73155     1  243433500  243434500      1       1  150064       4.9018    4.748e-07
enh73157     1  243450000  243451000      1       1  150064       4.8728    5.502e-07
enh73160     1  243469700  243470700      3       2  150064       3.2768   0.00052498
enh73162     1  243485200  243486200      1       1  150064        2.008      0.02232
enh73166     1  243518100  243519100      2       1  150064       3.4178    0.0003157
enh73168     1  243554200  243555200      1       1  150064       5.7522    4.404e-09
enh73169     1  243555200  243556200      1       1  150064       5.5106    1.788e-08
enh73170     1  243557900  243558900      2       1  150064       1.9029     0.028525
enh73179     1  243621500  243622500      3       2  150064        1.931      0.02674
enh73182     1  243630100  243631100      1       1  150064       1.7293      0.04188
enh73185     1  243640500  243641500      3       1  150064       4.5811   2.3125e-06
enh73186     1  243644900  243645900      2       1  150064       4.1066   2.0075e-05
enh73187     1  243646800  243647800      3       1  150064       3.6675   0.00012246
enh73188     1  243651100  243652100      2       1  150064       3.2216   0.00063738
enh73189     1  243654000  243655000      1       1  150064       4.2856    9.112e-06
enh73192     1  243660400  243661400      2       1  150064       4.4615   4.0698e-06
enh73193     1  243664000  243665000      4       2  150064       5.2183   9.0264e-08
enh73195     1  243672600  243673600      1       1  150064       3.4815    0.0002493
enh73197     1  243789000  243790000      2       1  150064       4.5493   2.6912e-06
enh73198     1  243791500  243792500      1       1  150064        3.651    0.0001306
enh73202     1  243871500  243872500      2       1  150064       3.0764    0.0010476
enh73203     1  243874700  243875700      2       1  150064       3.0015    0.0013432
enh73204     1  243878200  243879200      2       1  150064       4.8436   6.3738e-07
enh73206     1  243883800  243884800      2       1  150064       4.0418   2.6525e-05
enh73207     1  243886400  243887400      2       1  150064       2.5088    0.0060569
enh73209     1  243891100  243892100      2       1  150064       4.1132   1.9514e-05
enh73210     1  243892900  243893900      1       1  150064       3.3494    0.0004049
enh73212     1  243897300  243898300      1       1  150064       4.7869     8.47e-07
enh73213     1  243901300  243902300      1       1  150064       2.1589      0.01543
enh73215     1  243909900  243910900      1       1  150064       4.8363    6.613e-07
enh73217     1  243914400  243915400      2       1  150064        3.559   0.00018614
enh73219     1  243917200  243918200      3       1  150064       3.3696   0.00037632
enh73220     1  243923400  243924400      2       1  150064        2.801    0.0025474
enh73222     1  243946000  243947000      3       1  150064       4.5019   3.3667e-06
enh73223     1  243947000  243948000      1       1  150064       2.9342     0.001672
enh73225     1  243954600  243955600      3       2  150064       2.0206     0.021663
enh73226     1  243957800  243958800      1       1  150064       3.3098    0.0004668
enh73227     1  243963000  243964000      2       1  150064       4.3661    6.323e-06
enh73230     1  243990400  243991400      3       1  150064       4.3839   5.8276e-06
enh73231     1  243992900  243993900      2       1  150064       3.4688   0.00026137
enh73232     1  243993800  243994800      1       1  150064       4.6335    1.798e-06
enh73235     1  244008800  244009800      1       1  150064         3.42    0.0003131
enh73236     1  244010300  244011300      1       1  150064        4.007    3.075e-05
enh73237     1  244014700  244015700      1       1  150064       3.3251     0.000442
enh73239     1  244065800  244066800      1       1  150064        3.855    5.787e-05
enh73240     1  244081500  244082500      2       1  150064       2.8917    0.0019159
enh73242     1  244087700  244088700      1       1  150064       4.2458    1.089e-05
enh73243     1  244093900  244094900      1       1  150064       2.6135     0.004481
enh73245     1  244102400  244103400      1       1  150064       2.3782     0.008698
enh73261     1  244251000  244252000      4       2  150064       2.0724     0.019114
enh73271     1  244375600  244376600      3       2  150064       2.1621     0.015305
enh73272     1  244377100  244378100      8       3  150064       2.3082     0.010495
enh73275     1  244393900  244394900      2       1  150064       2.1176     0.017106
enh73289     1  244525300  244526300      4       2  150064        1.823      0.03415
enh73291     1  244552200  244553200      2       1  150064       3.4996   0.00023301
enh73292     1  244558400  244559400      6       2  150064         1.93     0.026804
enh73299     1  244594100  244595100      2       1  150064       2.0863     0.018477
enh73304     1  244602500  244603500      4       2  150064       2.1017     0.017792
enh73306     1  244607600  244608600      1       1  150064       2.2307      0.01285
enh73308     1  244612000  244613000      2       1  150064       2.3452    0.0095087
enh73309     1  244623300  244624300      1       1  150064       1.7102      0.04361
enh73315     1  244828600  244829600      7       3  150064       2.0573     0.019829
enh73317     1  244841700  244842700      4       2  150064       3.0702    0.0010695
enh73345     1  245534000  245535000      2       1  150064       2.0438     0.020485
enh73354     1  245762100  245763100      8       2  150064       2.5045    0.0061312
enh73369     1  246362300  246363300      6       2  150064        2.091     0.018266
enh73370     1  246437800  246438800      8       1  150064       2.0767     0.018916
enh73374     1  246639500  246640500      4       2  150064       1.7248     0.042281
enh73379     1  246670800  246671800     13       5  150064       2.4524    0.0070952
enh73389     1  246772000  246773000      2       1  150064       2.2501      0.01222
enh73390     1  246773700  246774700      3       1  150064       1.9938     0.023087
enh73391     1  246776000  246777000      4       2  150064       1.7275     0.042042
enh73392     1  246780300  246781300      2       1  150064       1.9448     0.025902
enh73393     1  246785100  246786100      7       3  150064       2.2465     0.012335
enh73405     1  246859600  246860600      3       1  150064       2.1281     0.016664
enh73406     1  246861600  246862600      6       3  150064        1.869     0.030814
enh73409     1  246932100  246933100      2       1  150064        1.668     0.047662
enh73432     1  247265500  247266500      1       1  150064       2.0738      0.01905
enh73468     1  249134800  249135800      2       1  150064       1.8202     0.034368
enh82772     2     193000     194000      4       2  150064       2.1163      0.01716
enh82778     2     232800     233800      1       1  150064       1.8119        0.035
enh82800     2    1005800    1006800      2       1  150064       2.2477     0.012297
enh82819     2    1745500    1746500      8       2  150064       2.2944     0.010884
enh82876     2    2297300    2298300      1       1  150064       3.8755    5.321e-05
enh82879     2    2334800    2335800      2       1  150064       2.8226    0.0023819
enh82880     2    2336200    2337200      2       1  150064       2.5963    0.0047112
enh82883     2    2527300    2528300      6       2  150064       2.3859     0.008519
enh82899     2    2711000    2712000      2       1  150064       2.0053     0.022466
enh82906     2    2842700    2843700      7       3  150064       1.8802     0.030041
enh82908     2    2871600    2872600      2       1  150064       1.8742      0.03045
enh82913     2    3076600    3077600      4       2  150064       1.9952      0.02301
enh82921     2    3146800    3147800      2       1  150064       1.9284     0.026903
enh82924     2    3198300    3199300      3       1  150064        1.701     0.044473
enh82926     2    3204200    3205200      6       2  150064       1.6769     0.046783
enh82927     2    3259100    3260100      5       2  150064       2.4429    0.0072858
enh82928     2    3260700    3261700      5       2  150064       1.6683     0.047625
enh82929     2    3267700    3268700      2       1  150064       2.4762    0.0066389
enh82932     2    3286900    3287900      4       2  150064        3.142   0.00083885
enh82933     2    3288200    3289200      5       2  150064       2.8242    0.0023701
enh82935     2    3290600    3291600      7       3  150064       2.8425    0.0022382
enh82936     2    3292400    3293400      3       1  150064       2.4773    0.0066195
enh82937     2    3294400    3295400      3       2  150064       1.7763     0.037841
enh82939     2    3307300    3308300      4       1  150064       2.7783    0.0027318
enh82971     2    3621700    3622700      1       1  150064       2.0286      0.02125
enh83000     2    6104500    6105500      6       2  150064       2.0289     0.021234
enh83012     2    6646500    6647500      3       1  150064       1.7894     0.036772
enh83026     2    7055400    7056400      2       1  150064       3.4444    0.0002862
enh83027     2    7060500    7061500      7       3  150064       1.9487     0.025663
enh83028     2    7062200    7063200      4       2  150064       3.0894    0.0010026
enh83029     2    7062600    7063600      9       2  150064        3.055    0.0011254
enh83030     2    7063700    7064700      3       1  150064       2.9754    0.0014629
enh83031     2    7065300    7066300      2       1  150064        2.123     0.016876
enh83032     2    7066400    7067400      5       3  150064       2.2311     0.012837
enh83034     2    7071300    7072300      3       2  150064       2.0562      0.01988
enh83063     2    7571000    7572000      1       1  150064       1.9847      0.02359
enh83121     2    8797200    8798200      4       2  150064       1.9805     0.023821
enh83129     2    8961200    8962200      1       1  150064       2.3737     0.008805
enh83133     2    9012700    9013700      2       1  150064       2.2586     0.011954
enh83168     2    9330900    9331900      2       1  150064       2.0791     0.018805
enh83172     2    9352400    9353400      6       4  150064       1.7396     0.040964
enh83173     2    9353400    9354400      1       1  150064       3.0893     0.001003
enh83175     2    9355700    9356700      3       1  150064       2.9002    0.0018646
enh83180     2    9372500    9373500      1       1  150064       1.8161      0.03468
enh83181     2    9374400    9375400      1       1  150064       3.1764    0.0007455
enh83191     2    9403600    9404600      4       2  150064       2.2769     0.011396
enh83192     2    9404200    9405200      1       1  150064        3.188    0.0007163
enh83195     2    9409200    9410200      4       2  150064       2.6832    0.0036459
enh83261     2    9790200    9791200      2       1  150064       2.2059     0.013696
enh83262     2    9793700    9794700      5       3  150064       2.1275      0.01669
enh83295     2   10130400   10131400      4       1  150064       1.6644     0.048016
enh83307     2   10259600   10260600      3       2  150064       2.0375     0.020802
enh83365     2   10953200   10954200      6       3  150064       2.0708     0.019191
enh83366     2   10954300   10955300      4       2  150064       2.5586    0.0052546
enh83370     2   10976900   10977900      2       1  150064       2.1521     0.015696
enh83374     2   11004500   11005500      6       3  150064       1.7829     0.037303
enh83436     2   11535000   11536000      5       2  150064        1.661     0.048357
enh83443     2   11586600   11587600      5       1  150064       1.8761     0.030321
enh83446     2   11602700   11603700      4       1  150064       1.7731     0.038105
enh83488     2   11883100   11884100      5       3  150064       1.8186     0.034489
enh83491     2   11892800   11893800      4       2  150064       1.7322     0.041615
enh83492     2   11894300   11895300      2       1  150064       1.8675     0.030919
enh83496     2   11904200   11905200      2       1  150064       1.7834      0.03726
enh83500     2   11918400   11919400      1       1  150064       2.5252     0.005782
enh83502     2   11924600   11925600      2       1  150064       2.6214     0.004379
enh83521     2   12282100   12283100      9       1  150064       2.5248    0.0057889
enh83537     2   12695400   12696400      2       1  150064       1.8598     0.031459
enh83551     2   12881200   12882200      4       2  150064       1.7151     0.043167
enh83579     2   15309900   15310900      6       2  150064       2.6182    0.0044192
enh83585     2   15578200   15579200      2       1  150064       2.0762     0.018936
enh83587     2   15634700   15635700      3       1  150064       1.7243     0.042331
enh83588     2   15654700   15655700      3       1  150064       1.7592     0.039275
enh83590     2   15699000   15700000      4       1  150064       1.8447     0.032539
enh83602     2   15942700   15943700      4       2  150064       2.0187     0.021758
enh83603     2   15943300   15944300      1       1  150064       1.9737      0.02421
enh83661     2   16894000   16895000      2       1  150064       1.8874     0.029551
enh83672     2   17815900   17816900      2       1  150064       2.5461     0.005446
enh83679     2   17932800   17933800      3       1  150064       1.9908     0.023252
enh83682     2   17981300   17982300      7       1  150064       2.4234    0.0076879
enh83684     2   18002500   18003500      4       2  150064       2.9745    0.0014676
enh83685     2   18003400   18004400      3       1  150064       2.7565    0.0029214
enh83686     2   18012000   18013000      1       1  150064        1.924      0.02718
enh83687     2   18032800   18033800      6       4  150064       2.1164     0.017156
enh83689     2   18063300   18064300      4       2  150064       2.1107       0.0174
enh83690     2   18082300   18083300      1       1  150064       3.5084    0.0002254
enh83691     2   18093100   18094100      6       4  150064       2.7728    0.0027791
enh83692     2   18096400   18097400      4       2  150064       2.9331    0.0016782
enh83693     2   18100000   18101000      4       2  150064       1.7179     0.042909
enh83698     2   18285700   18286700      9       2  150064       2.5972    0.0046995
enh83717     2   19314200   19315200      1       1  150064       2.6166     0.004441
enh83718     2   19319100   19320100      3       1  150064       2.0728     0.019094
enh83719     2   19321100   19322100      4       2  150064       1.9945     0.023048
enh83739     2   20241700   20242700      3       1  150064       1.8505     0.032123
enh83743     2   20261900   20262900      5       2  150064       2.3283    0.0099476
enh83752     2   20369400   20370400      6       3  150064       1.8979     0.028855
enh83754     2   20406300   20407300      3       2  150064       2.6101    0.0045264
enh83762     2   20541600   20542600      3       1  150064       1.7864      0.03702
enh83796     2   20765700   20766700      4       2  150064       2.8054    0.0025126
enh83797     2   20772400   20773400      8       3  150064       1.8935     0.029147
enh83798     2   20777400   20778400      5       2  150064       2.5391    0.0055574
enh83799     2   20779200   20780200      6       2  150064       2.7579    0.0029089
enh83801     2   20788800   20789800      1       1  150064       2.4756      0.00665
enh83805     2   20816800   20817800     10       2  150064       1.9268     0.027001
enh83807     2   20828500   20829500      7       3  150064       1.7189     0.042814
enh83808     2   20829400   20830400      5       2  150064       1.7905     0.036689
enh83813     2   20842300   20843300      2       1  150064       2.1033     0.017719
enh83824     2   21472000   21473000      2       1  150064       2.5064    0.0060986
enh83830     2   21511500   21512500      3       1  150064       2.1364     0.016322
enh83832     2   21537100   21538100      6       2  150064       1.8925     0.029212
enh83843     2   22112900   22113900      5       2  150064        3.053    0.0011327
enh83846     2   22605200   22606200      2       1  150064        3.157   0.00079707
enh83847     2   22672400   22673400      3       2  150064       4.5199   3.0938e-06
enh83848     2   22673500   22674500      5       2  150064       4.2675   9.8849e-06
enh83852     2   22801700   22802700      3       1  150064       1.7785     0.037657
enh83869     2   23703500   23704500      4       2  150064       1.8388     0.032972
enh83873     2   23726600   23727600      5       2  150064        4.558   2.5815e-06
enh83915     2   23920500   23921500     11       3  150064       1.9402     0.026177
enh83916     2   23928200   23929200      6       2  150064       2.5014    0.0061857
enh83923     2   24122900   24123900      3       1  150064       1.7631     0.038946
enh83925     2   24124900   24125900      1       1  150064       2.0809      0.01872
enh83926     2   24127200   24128200      2       1  150064       2.0112     0.022153
enh83927     2   24139400   24140400      4       2  150064       2.2374      0.01263
enh83929     2   24151200   24152200      2       1  150064       1.9116     0.027966
enh83930     2   24161500   24162500      1       1  150064       2.2362      0.01267
enh83932     2   24166500   24167500      5       2  150064       2.4833    0.0065081
enh83933     2   24167500   24168500      3       2  150064       1.7523     0.039858
enh83945     2   24347300   24348300      2       1  150064       1.6722     0.047238
enh83946     2   24376100   24377100     10       3  150064       1.6729     0.047172
enh83949     2   24425700   24426700      3       2  150064       1.6579     0.048667
enh83981     2   24657400   24658400      2       1  150064       2.5822    0.0049087
enh83982     2   24659100   24660100      3       1  150064       2.4573    0.0069987
enh83996     2   24728900   24729900      3       2  150064       2.1438     0.016025
enh84000     2   24782100   24783100      2       1  150064       1.7998     0.035949
enh84006     2   24809200   24810200      1       1  150064       2.3914     0.008392
enh84008     2   24835800   24836800      2       1  150064       1.8495     0.032195
enh84010     2   24848800   24849800      2       1  150064       2.0533     0.020024
enh84018     2   24946700   24947700      3       2  150064       1.7307     0.041749
enh84069     2   25293200   25294200      2       1  150064       2.1428     0.016063
enh84074     2   25320800   25321800      2       1  150064       1.9089     0.028136
enh84076     2   25328300   25329300      3       1  150064       3.6525   0.00012984
enh84077     2   25346300   25347300      4       1  150064       3.6785   0.00011729
enh84078     2   25347700   25348700      7       3  150064       4.2729   9.6484e-06
enh84080     2   25352600   25353600      1       1  150064       1.7621      0.03903
enh84082     2   25384200   25385200      3       1  150064       4.1609   1.5851e-05
enh84083     2   25419600   25420600      1       1  150064       3.3917    0.0003473
enh84084     2   25452200   25453200      4       2  150064       3.7835   7.7333e-05
enh84094     2   25485100   25486100      2       1  150064        3.535    0.0002039
enh84095     2   25486300   25487300      3       2  150064       3.6998   0.00010789
enh84096     2   25487500   25488500      5       3  150064       2.1024     0.017758
enh84098     2   25495300   25496300      2       1  150064        2.054     0.019988
enh84099     2   25497800   25498800      1       1  150064       2.1462      0.01593
enh84100     2   25500900   25501900      2       1  150064       1.7057      0.04403
enh84107     2   25512000   25513000      2       1  150064         3.36   0.00038974
enh84108     2   25513600   25514600      2       1  150064       2.3009     0.010698
enh84109     2   25515700   25516700      1       1  150064       2.0822      0.01866
enh84114     2   25526000   25527000      4       2  150064       2.7383    0.0030879
enh84115     2   25530200   25531200      3       2  150064        2.412    0.0079332
enh84116     2   25532400   25533400      2       1  150064       2.3566    0.0092222
enh84117     2   25534900   25535900      4       2  150064       2.9471    0.0016038
enh84118     2   25536900   25537900      1       1  150064       1.7506      0.04001
enh84120     2   25542600   25543600      4       2  150064       1.9663     0.024633
enh84121     2   25543800   25544800      1       1  150064       2.1931      0.01415
enh84124     2   25548300   25549300      3       2  150064       2.0021     0.022638
enh84125     2   25550900   25551900      3       1  150064       2.5519    0.0053573
enh84127     2   25554300   25555300      3       1  150064       1.6767     0.046798
enh84129     2   25559700   25560700      1       1  150064       1.7268       0.0421
enh84136     2   25598300   25599300      4       2  150064       3.7367   9.3221e-05
enh84149     2   25750500   25751500      1       1  150064       1.8522        0.032
enh84155     2   25817500   25818500      2       1  150064       1.6519     0.049275
enh84156     2   25824300   25825300      1       1  150064       2.1545       0.0156
enh84157     2   25826000   25827000      1       1  150064       2.1906      0.01424
enh84176     2   26075800   26076800      2       1  150064       2.3922    0.0083738
enh84189     2   26180400   26181400      2       1  150064       1.7782     0.037688
enh84196     2   26205800   26206800      2       1  150064       1.6586     0.048595
enh84197     2   26214500   26215500      4       2  150064       3.7867   7.6332e-05
enh84198     2   26215600   26216600      1       1  150064       2.2247      0.01305
enh84199     2   26220200   26221200      7       3  150064       2.8477    0.0022021
enh84201     2   26231400   26232400      5       1  150064         1.72     0.042716
enh84204     2   26254800   26255800      2       1  150064        2.286     0.011128
enh84206     2   26260800   26261800      4       2  150064       2.8396    0.0022588
enh84207     2   26262800   26263800      2       1  150064       2.6277    0.0042987
enh84209     2   26267100   26268100      3       1  150064       2.7329    0.0031394
enh84213     2   26277600   26278600      3       2  150064        1.748     0.040235
enh84223     2   26320800   26321800      2       1  150064       2.9095      0.00181
enh84225     2   26343800   26344800      3       1  150064       1.6545     0.049009
enh84235     2   26398200   26399200      5       2  150064       2.2219     0.013146
enh84236     2   26401000   26402000      2       1  150064       2.4287     0.007577
enh84237     2   26402400   26403400      3       1  150064        1.709     0.043728
enh84240     2   26411300   26412300      2       1  150064       1.6462     0.049862
enh84258     2   26579800   26580800      4       2  150064       1.6837     0.046123
enh84270     2   26929700   26930700      1       1  150064       2.0956      0.01806
enh84277     2   26985900   26986900      2       1  150064       3.1708   0.00076023
enh84279     2   26989800   26990800      4       2  150064       3.0451     0.001163
enh84280     2   26991300   26992300      1       1  150064       3.3193    0.0004512
enh84282     2   26995600   26996600      1       1  150064       3.3202    0.0004497
enh84283     2   27007500   27008500      3       2  150064       2.1143     0.017246
enh84284     2   27030600   27031600      2       1  150064       3.2377   0.00060239
enh84285     2   27065700   27066700      4       2  150064       3.2778   0.00052308
enh84286     2   27073400   27074400      2       1  150064        1.868     0.030884
enh84289     2   27080400   27081400      3       1  150064       2.4674    0.0068044
enh84291     2   27087600   27088600      2       1  150064       2.1132      0.01729
enh84292     2   27094600   27095600      2       1  150064       2.0126     0.022081
enh84294     2   27097800   27098800      2       1  150064       2.8885    0.0019353
enh84296     2   27103300   27104300      1       1  150064       3.1922     0.000706
enh84299     2   27111400   27112400      2       1  150064       2.8657    0.0020802
enh84300     2   27114600   27115600      2       1  150064        3.227    0.0006254
enh84302     2   27130800   27131800      2       1  150064       2.9626    0.0015253
enh84303     2   27134000   27135000      1       1  150064       3.0729      0.00106
enh84304     2   27137500   27138500      3       1  150064       2.9681    0.0014983
enh84305     2   27143100   27144100      1       1  150064       3.4185    0.0003148
enh84307     2   27155700   27156700      4       1  150064       3.1323   0.00086736
enh84308     2   27165100   27166100      1       1  150064       2.8733     0.002031
enh84310     2   27169100   27170100      5       2  150064        3.295   0.00049209
enh84311     2   27172400   27173400      4       2  150064       2.9261    0.0017164
enh84312     2   27184100   27185100      2       1  150064       2.4556    0.0070326
enh84314     2   27195500   27196500      1       1  150064       3.3323    0.0004307
enh84315     2   27197600   27198600      1       1  150064       3.3102    0.0004662
enh84318     2   27204000   27205000      1       1  150064       3.2539    0.0005691
enh84319     2   27208000   27209000      1       1  150064       3.2606    0.0005558
enh84321     2   27211100   27212100      1       1  150064       3.2155     0.000651
enh84322     2   27224800   27225800      1       1  150064       3.1894    0.0007128
enh84323     2   27229400   27230400      3       1  150064       3.7567   8.6083e-05
enh84325     2   27242800   27243800      3       1  150064        3.198   0.00069193
enh84326     2   27248600   27249600      1       1  150064       3.3146    0.0004588
enh84328     2   27254100   27255100      1       1  150064       3.0193     0.001267
enh84331     2   27291800   27292800      1       1  150064       2.9839     0.001423
enh84333     2   27300100   27301100      1       1  150064       2.6139     0.004476
enh84335     2   27307300   27308300      2       1  150064       2.5213    0.0058457
enh84336     2   27310300   27311300      2       1  150064       2.2794     0.011321
enh84339     2   27345300   27346300      2       1  150064       2.6162    0.0044459
enh84341     2   27355100   27356100      2       1  150064       2.4193    0.0077762
enh84344     2   27425500   27426500      1       1  150064       2.8605     0.002115
enh84346     2   27432300   27433300      6       3  150064       2.0871     0.018438
enh84349     2   27441000   27442000      9       3  150064       2.3197      0.01018
enh84351     2   27503400   27504400      1       1  150064       2.3305     0.009891
enh84361     2   27604200   27605200      1       1  150064       3.0578     0.001115
enh84363     2   27630200   27631200      1       1  150064       3.1035    0.0009562
enh84366     2   27664900   27665900      1       1  150064       3.1687    0.0007655
enh84368     2   27711100   27712100      5       2  150064       3.1921   0.00070617
enh84369     2   27716300   27717300      1       1  150064        3.188    0.0007163
enh84370     2   27807600   27808600      3       2  150064       2.7382    0.0030892
enh84371     2   27821600   27822600      1       1  150064       2.1959      0.01405
enh84373     2   27852600   27853600      4       2  150064       1.6601     0.048445
enh84377     2   27906000   27907000      2       1  150064       1.7749     0.037961
enh84381     2   27930800   27931800      1       1  150064       4.0723    2.328e-05
enh84382     2   27937200   27938200      2       1  150064       2.0899     0.018314
enh84386     2   27952500   27953500      2       1  150064       3.7337   9.4329e-05
enh84392     2   28019000   28020000      6       1  150064        4.483   3.6802e-06
enh84393     2   28021400   28022400      1       1  150064       3.8846    5.125e-05
enh84394     2   28022100   28023100      3       2  150064        3.992   3.2759e-05
enh84396     2   28045800   28046800      4       1  150064       2.1924     0.014174
enh84398     2   28083000   28084000      2       1  150064       3.2658   0.00054575
enh84404     2   28142900   28143900      1       1  150064       3.6355    0.0001387
enh84407     2   28179800   28180800      2       1  150064       2.8508    0.0021806
enh84412     2   28325000   28326000      1       1  150064       2.2133      0.01344
enh84440     2   28611700   28612700      2       1  150064       3.1887   0.00071447
enh84441     2   28623400   28624400      2       1  150064        1.993     0.023133
enh84442     2   28629300   28630300      5       2  150064       2.8037    0.0025262
enh84443     2   28646700   28647700      7       3  150064       3.4769   0.00025358
enh84444     2   28668200   28669200      3       2  150064       2.0575      0.01982
enh84467     2   28898900   28899900      4       2  150064       2.2463     0.012343
enh84481     2   28982500   28983500      4       2  150064       2.2686     0.011645
enh84483     2   28991300   28992300      3       1  150064       3.0695     0.001072
enh84486     2   29025200   29026200      1       1  150064       2.8096      0.00248
enh84487     2   29032400   29033400      3       1  150064       3.1758   0.00074719
enh84489     2   29089600   29090600      2       1  150064       2.0869     0.018448
enh84491     2   29093600   29094600      6       3  150064         1.99     0.023295
enh84513     2   29276300   29277300      6       3  150064       2.1929     0.014157
enh84522     2   29340800   29341800      2       1  150064       1.9973     0.022896
enh84523     2   29342800   29343800      3       2  150064       2.5611    0.0052165
enh84529     2   29364200   29365200      6       2  150064       1.6716     0.047297
enh84531     2   29379600   29380600      2       1  150064       1.7538     0.039734
enh84532     2   29381600   29382600      5       2  150064       1.9422     0.026054
enh84540     2   29643200   29644200      4       2  150064       3.8794   5.2357e-05
enh84542     2   29678200   29679200      4       2  150064       2.1187     0.017056
enh84543     2   29698500   29699500      6       2  150064       2.0371     0.020822
enh84556     2   30368200   30369200      2       1  150064       1.8372     0.033087
enh84563     2   30447400   30448400      5       2  150064       2.1539     0.015623
enh84591     2   30911700   30912700      2       1  150064       1.9676     0.024559
enh84718     2   33905500   33906500      1       1  150064       1.9595      0.02503
enh84719     2   33906300   33907300      1       1  150064       2.0218       0.0216
enh84728     2   34959400   34960400      5       2  150064       1.9049     0.028397
enh84758     2   36641000   36642000      3       2  150064       1.8467     0.032392
enh84761     2   36656700   36657700      4       2  150064       1.7202       0.0427
enh84763     2   36661000   36662000      1       1  150064       2.1714      0.01495
enh84770     2   36712500   36713500      4       1  150064       1.8349     0.033259
enh84772     2   36716700   36717700      2       1  150064       1.7236     0.042387
enh84780     2   36791900   36792900      4       2  150064       2.0243      0.02147
enh84786     2   36817200   36818200      2       1  150064       1.9193     0.027473
enh84788     2   36822400   36823400      6       2  150064       1.9998     0.022759
enh84795     2   37010200   37011200      3       1  150064       2.6133    0.0044833
enh84797     2   37016200   37017200      2       1  150064       1.9155     0.027712
enh84798     2   37024700   37025700      9       2  150064       2.6961    0.0035081
enh84800     2   37068000   37069000      1       1  150064       2.1964      0.01403
enh84804     2   37116700   37117700      2       1  150064       2.0112     0.022153
enh84809     2   37138000   37139000      4       2  150064       2.5653    0.0051542
enh84812     2   37178800   37179800      3       2  150064       2.6045    0.0046003
enh84815     2   37188600   37189600      2       1  150064       3.3872   0.00035306
enh84819     2   37231900   37232900      4       2  150064       2.3685    0.0089302
enh84827     2   37422600   37423600      1       1  150064       3.5202    0.0002156
enh84828     2   37424600   37425600      3       2  150064       1.7105      0.04359
enh84829     2   37453100   37454100      3       2  150064       3.4905   0.00024103
enh84830     2   37456400   37457400      3       2  150064       2.2591     0.011938
enh84831     2   37460000   37461000      5       2  150064        3.157   0.00079709
enh84832     2   37528400   37529400      7       2  150064       3.2505    0.0005761
enh84833     2   37544900   37545900      2       1  150064       3.1965   0.00069552
enh84834     2   37548700   37549700      3       2  150064       3.9044   4.7237e-05
enh84835     2   37569600   37570600      4       2  150064       3.0193    0.0012666
enh84836     2   37570600   37571600      7       3  150064        3.884   5.1384e-05
enh84837     2   37572200   37573200      5       3  150064       1.9198     0.027439
enh84840     2   37641500   37642500      4       2  150064       2.1762      0.01477
enh84842     2   37733800   37734800      4       1  150064       1.8585     0.031551
enh84867     2   38151100   38152100      4       2  150064       1.9939     0.023079
enh84872     2   38323100   38324100      3       1  150064       1.9375     0.026341
enh84884     2   38528800   38529800      5       1  150064       1.8383     0.033009
enh84887     2   38574000   38575000      1       1  150064       1.7225      0.04249
enh84894     2   38633500   38634500      1       1  150064       2.1375      0.01628
enh84900     2   38665100   38666100      3       1  150064       2.1838     0.014489
enh84902     2   38670200   38671200      2       1  150064       2.1099     0.017433
enh84929     2   38948500   38949500      5       2  150064       2.5385    0.0055665
enh84931     2   38964200   38965200      3       1  150064       2.2612     0.011875
enh84932     2   38967700   38968700      1       1  150064       2.2486      0.01227
enh84942     2   39299800   39300800      3       2  150064       1.7475     0.040276
enh84943     2   39322000   39323000      1       1  150064       1.6606       0.0484
enh84954     2   39454600   39455600      4       2  150064            2      0.02275
enh84964     2   39609600   39610600      3       1  150064       1.9472     0.025758
enh84965     2   39614200   39615200      3       1  150064       1.6713     0.047327
enh84992     2   39795600   39796600      2       1  150064       2.4136    0.0078969
enh84995     2   39820600   39821600      1       1  150064        2.696     0.003509
enh84999     2   39866800   39867800      1       1  150064        2.064      0.01951
enh85002     2   39891700   39892700      2       1  150064       1.6812     0.046359
enh85007     2   39945000   39946000      1       1  150064       2.6065     0.004573
enh85011     2   39955800   39956800      1       1  150064       2.2685      0.01165
enh85013     2   39959600   39960600      1       1  150064        2.403      0.00813
enh85016     2   39970300   39971300      6       3  150064       2.0941     0.018126
enh85017     2   39997400   39998400      2       1  150064       2.3486    0.0094212
enh85018     2   39999400   40000400      4       2  150064       2.0368     0.020835
enh85021     2   40003600   40004600      2       1  150064       2.1676     0.015094
enh85041     2   40466700   40467700      3       1  150064       2.5137    0.0059734
enh85042     2   40470900   40471900      3       2  150064       2.3736    0.0088074
enh85044     2   40500800   40501800      4       1  150064       1.6571     0.048748
enh85047     2   40511000   40512000      2       1  150064       1.7692     0.038426
enh85048     2   40511700   40512700      2       1  150064       1.7162     0.043063
enh85049     2   40573000   40574000      6       3  150064       1.9061     0.028321
enh85050     2   40587400   40588400      3       1  150064        1.653      0.04917
enh85058     2   40630800   40631800      3       2  150064       2.1199     0.017005
enh85062     2   40645800   40646800      1       1  150064       1.9016      0.02861
enh85066     2   40662300   40663300      2       1  150064       2.4336     0.007474
enh85071     2   40681700   40682700      3       1  150064       2.3402    0.0096374
enh85073     2   40715100   40716100      4       2  150064       1.9466     0.025791
enh85074     2   41824800   41825800      4       1  150064       1.9595     0.025028
enh85079     2   42068600   42069600      5       1  150064       2.4789    0.0065887
enh85080     2   42080500   42081500      7       2  150064       2.7927    0.0026139
enh85153     2   42981000   42982000      3       2  150064       1.9159     0.027691
enh85162     2   43072100   43073100      4       2  150064       1.9494     0.025626
enh85166     2   43106600   43107600      3       1  150064       1.6831     0.046179
enh85294     2   44330100   44331100      5       3  150064       2.1278     0.016678
enh85300     2   44410800   44411800      3       1  150064       1.7758     0.037883
enh85302     2   44415500   44416500      4       2  150064       1.6708     0.047376
enh85303     2   44417800   44418800      1       1  150064       1.7877      0.03691
enh85310     2   44470000   44471000      3       1  150064       1.9098     0.028081
enh85356     2   45881200   45882200      3       1  150064       1.6803     0.046453
enh85357     2   45882300   45883300      2       1  150064       2.2782     0.011357
enh85360     2   45895800   45896800      2       1  150064       2.0769     0.018907
enh85368     2   45940000   45941000      1       1  150064       1.7881      0.03688
enh85373     2   45986400   45987400      3       2  150064       2.0413     0.020609
enh85384     2   46049500   46050500      5       3  150064       1.8345      0.03329
enh85389     2   46071300   46072300      5       3  150064       2.5976    0.0046935
enh85395     2   46115500   46116500      1       1  150064       2.2402      0.01254
enh85402     2   46149400   46150400      4       1  150064        1.812     0.034993
enh85410     2   46219800   46220800      2       1  150064       2.7393    0.0030783
enh85416     2   46285000   46286000      5       3  150064        2.454    0.0070639
enh85417     2   46290000   46291000      4       2  150064         3.29    0.0005009
enh85486     2   46773400   46774400      1       1  150064       1.6782      0.04665
enh85492     2   46790900   46791900      5       3  150064        1.992     0.023186
enh85499     2   46807200   46808200      3       2  150064       2.5819    0.0049134
enh85522     2   47007500   47008500      1       1  150064       1.8987       0.0288
enh85584     2   47322400   47323400      7       3  150064       1.8579      0.03159
enh85587     2   47359200   47360200      2       1  150064       1.6513     0.049337
enh85597     2   47448600   47449600      5       2  150064       2.3861    0.0085141
enh85615     2   47563600   47564600      3       1  150064       1.6973     0.044819
enh85630     2   47748800   47749800      3       2  150064       1.8383     0.033008
enh85643     2   47994400   47995400      3       2  150064        2.471    0.0067377
enh85647     2   48012100   48013100      6       3  150064       2.3277    0.0099645
enh85655     2   48092600   48093600      4       2  150064       2.6304    0.0042637
enh85656     2   48096100   48097100      1       1  150064       2.6681     0.003814
enh85659     2   48115600   48116600      5       3  150064       3.1409   0.00084206
enh85660     2   48120100   48121100      2       1  150064       1.8438     0.032605
enh85664     2   48129000   48130000      1       1  150064       2.9361     0.001662
enh85673     2   48371500   48372500      2       1  150064       1.9717     0.024323
enh85674     2   48376000   48377000      2       1  150064       3.8408   6.1328e-05
enh85676     2   48425900   48426900      7       4  150064       1.8813     0.029963
enh85679     2   48476200   48477200      1       1  150064       2.1128      0.01731
enh85680     2   48539600   48540600      2       1  150064       2.0353      0.02091
enh85682     2   48545000   48546000      3       2  150064       2.2742     0.011476
enh85683     2   48545800   48546800      1       1  150064       2.7125     0.003339
enh85684     2   48547200   48548200      4       2  150064       2.0054     0.022463
enh85686     2   48552100   48553100      2       1  150064       2.8979    0.0018782
enh85687     2   48554800   48555800      4       2  150064       3.2699   0.00053797
enh85688     2   48557800   48558800     10       4  150064       2.6078    0.0045565
enh85690     2   48566100   48567100      3       1  150064       3.1904   0.00071027
enh85693     2   48571800   48572800      6       2  150064       2.0167     0.021866
enh85694     2   48572700   48573700      5       2  150064       2.7475    0.0030026
enh85695     2   48573900   48574900      4       2  150064       1.9354     0.026472
enh85699     2   48583900   48584900      7       3  150064       1.8749     0.030405
enh85700     2   48589000   48590000      2       1  150064        2.646    0.0040726
enh85701     2   48601800   48602800      3       1  150064        2.613    0.0044869
enh85702     2   48607200   48608200      4       2  150064       2.0439      0.02048
enh85704     2   48624200   48625200      1       1  150064       2.0927      0.01819
enh85706     2   48633700   48634700      4       2  150064       2.7281    0.0031848
enh85707     2   48640400   48641400      8       3  150064       1.8661     0.031016
enh85712     2   48671100   48672100      4       2  150064        2.113       0.0173
enh85713     2   48674100   48675100      3       2  150064        2.315     0.010305
enh85717     2   48684100   48685100      2       1  150064        3.813   6.8642e-05
enh85719     2   48697400   48698400      2       1  150064       1.7949     0.036334
enh85720     2   48701300   48702300      2       1  150064       2.2353     0.012699
enh85721     2   48706900   48707900      2       1  150064       3.8153   6.8017e-05
enh85730     2   48787200   48788200      6       2  150064       1.8341     0.033317
enh85731     2   48794200   48795200      5       3  150064       2.5187    0.0058902
enh85736     2   48946600   48947600      2       1  150064       2.1779     0.014705
enh85750     2   50067900   50068900      1       1  150064       3.0332      0.00121
enh85758     2   50245200   50246200      4       2  150064       1.9995     0.022777
enh85759     2   50293800   50294800      3       2  150064       1.7453     0.040462
enh85762     2   50571200   50572200      2       1  150064       3.8708   5.4235e-05
enh85764     2   50756100   50757100      2       1  150064        2.325     0.010036
enh85786     2   50975400   50976400      2       1  150064       2.9219    0.0017395
enh85795     2   51012800   51013800      2       1  150064       2.7322     0.003146
enh85797     2   51056700   51057700      6       3  150064       1.7543     0.039689
enh85798     2   51058600   51059600      4       2  150064       1.8895     0.029414
enh85800     2   51085000   51086000      2       1  150064       2.1441     0.016013
enh85806     2   51184500   51185500      2       1  150064       1.7976     0.036119
enh85809     2   51222000   51223000      3       2  150064       2.1541     0.015615
enh85812     2   51240000   51241000      1       1  150064       2.1981      0.01397
enh85836     2   53856800   53857800      6       2  150064       2.0127     0.022072
enh85837     2   53897400   53898400      2       1  150064       3.7741   8.0292e-05
enh85838     2   53899800   53900800      1       1  150064       1.7263      0.04215
enh85840     2   53921100   53922100      7       3  150064       3.4434   0.00028722
enh85841     2   53924000   53925000      4       2  150064       2.7804     0.002715
enh85842     2   53941000   53942000      3       1  150064       2.5068    0.0060922
enh85843     2   53955600   53956600      3       2  150064       3.6703   0.00012111
enh85844     2   53965600   53966600      4       2  150064       3.4862   0.00024498
enh85845     2   53966400   53967400      1       1  150064       2.3887     0.008455
enh85848     2   53979200   53980200      2       1  150064       2.6461    0.0040715
enh85849     2   53993200   53994200      6       2  150064       1.8673     0.030931
enh85850     2   53995700   53996700      4       2  150064       2.0615     0.019627
enh85851     2   54008800   54009800      4       2  150064       1.7559     0.039551
enh85852     2   54010700   54011700      2       1  150064        3.487   0.00024424
enh85853     2   54015400   54016400      4       1  150064       2.2744     0.011472
enh85854     2   54016200   54017200      2       1  150064       1.9936     0.023097
enh85856     2   54045900   54046900      1       1  150064       3.2877    0.0005051
enh85857     2   54054400   54055400      2       1  150064       3.0715    0.0010648
enh85859     2   54084000   54085000      4       2  150064       2.0646     0.019482
enh85861     2   54128900   54129900      3       2  150064       2.4105    0.0079656
enh85865     2   54158600   54159600      2       1  150064        2.705    0.0034156
enh85866     2   54166800   54167800      1       1  150064       2.5182     0.005898
enh85867     2   54167900   54168900      7       3  150064       2.4696    0.0067637
enh85868     2   54172100   54173100      2       1  150064       1.7235     0.042399
enh85869     2   54176300   54177300      3       2  150064       2.2085     0.013603
enh85871     2   54184300   54185300      2       1  150064       2.3289    0.0099325
enh85872     2   54188200   54189200      2       1  150064       2.4166    0.0078321
enh85873     2   54188700   54189700      2       1  150064       2.5869     0.004842
enh85876     2   54194200   54195200      4       2  150064       2.1943     0.014107
enh85879     2   54216300   54217300      3       1  150064       2.3442     0.009535
enh85882     2   54242700   54243700      1       1  150064       2.2655      0.01174
enh85887     2   54275900   54276900      2       1  150064        2.575    0.0050122
enh85888     2   54280500   54281500      2       1  150064       2.1753     0.014802
enh85889     2   54282700   54283700      4       2  150064       3.3843   0.00035681
enh85890     2   54290600   54291600      3       1  150064       2.0956     0.018058
enh85891     2   54304400   54305400      2       1  150064       2.4129    0.0079141
enh85892     2   54307100   54308100      2       1  150064       1.6742      0.04705
enh85895     2   54315000   54316000      2       1  150064       1.8354     0.033224
enh85898     2   54330600   54331600      4       2  150064       2.5832    0.0048945
enh85900     2   54335300   54336300      8       3  150064       3.0956   0.00098216
enh85901     2   54341100   54342100      5       2  150064       2.5012    0.0061887
enh85904     2   54386900   54387900      7       4  150064       3.6008   0.00015862
enh85905     2   54389000   54390000      3       1  150064       3.5509   0.00019199
enh85906     2   54403600   54404600      1       1  150064       3.7477    8.924e-05
enh85909     2   54436200   54437200      3       2  150064       1.6851     0.045986
enh85943     2   54662400   54663400      2       1  150064       3.1466   0.00082577
enh85944     2   54666400   54667400      2       1  150064       3.4344   0.00029699
enh85946     2   54677800   54678800      2       1  150064       2.4727    0.0067056
enh85955     2   54699300   54700300      3       2  150064       2.1034     0.017715
enh85956     2   54700600   54701600      6       4  150064       1.7264      0.04214
enh85959     2   54711200   54712200      6       3  150064       1.8641     0.031151
enh85964     2   54719800   54720800      1       1  150064       1.6671      0.04775
enh85965     2   54721600   54722600      2       1  150064       3.4754   0.00025508
enh85966     2   54727300   54728300      8       2  150064       1.6689     0.047572
enh85972     2   54746800   54747800      1       1  150064       3.4624    0.0002677
enh85974     2   54751000   54752000      4       2  150064       2.0948     0.018095
enh85976     2   54753200   54754200      2       1  150064       1.8279     0.033784
enh85981     2   54764800   54765800      5       2  150064       1.6544     0.049025
enh85982     2   54765700   54766700      3       2  150064       2.1846      0.01446
enh85983     2   54768200   54769200      2       1  150064       2.3464    0.0094777
enh85985     2   54773200   54774200      3       2  150064       2.1938     0.014124
enh85994     2   54798700   54799700      9       3  150064       1.9452     0.025873
enh85995     2   54801200   54802200      4       2  150064       2.6339    0.0042205
enh85996     2   54805000   54806000      8       1  150064       1.6771     0.046766
enh85998     2   54819800   54820800      2       1  150064       2.1912     0.014219
enh85999     2   54822200   54823200      5       3  150064       2.3515     0.009349
enh86001     2   54832700   54833700      4       2  150064       1.9923      0.02317
enh86002     2   54835700   54836700      3       2  150064       1.6892     0.045594
enh86004     2   54840100   54841100      5       2  150064       2.4294    0.0075625
enh86007     2   54853300   54854300      4       2  150064       1.8817     0.029939
enh86012     2   54867500   54868500      3       2  150064       3.2469   0.00058344
enh86014     2   54886200   54887200      2       1  150064       1.7686     0.038478
enh86015     2   54888800   54889800      4       2  150064       1.8931     0.029169
enh86019     2   54907500   54908500      7       3  150064       2.0777     0.018869
enh86022     2   54984200   54985200      2       1  150064       2.9821    0.0014312
enh86027     2   55066300   55067300      4       1  150064       2.0349     0.020931
enh86030     2   55118600   55119600      1       1  150064       2.5295     0.005711
enh86032     2   55126700   55127700      3       1  150064       3.1335   0.00086378
enh86035     2   55133400   55134400      7       4  150064       3.0388    0.0011876
enh86037     2   55153800   55154800      4       2  150064       2.6708    0.0037839
enh86039     2   55167600   55168600      5       3  150064        4.103   2.0392e-05
enh86042     2   55181500   55182500      6       3  150064       2.4093    0.0079924
enh86045     2   55190200   55191200      2       1  150064       1.9908     0.023252
enh86053     2   55222900   55223900      3       2  150064       2.4238    0.0076804
enh86055     2   55240300   55241300      2       1  150064       1.9918     0.023196
enh86058     2   55271300   55272300      4       1  150064       1.7911     0.036635
enh86060     2   55279300   55280300      4       2  150064       1.8963     0.028959
enh86061     2   55283000   55284000      2       1  150064       2.3913    0.0083942
enh86083     2   55402100   55403100      4       2  150064       1.9132     0.027858
enh86099     2   55608600   55609600      3       2  150064       1.9035     0.028487
enh86102     2   55619400   55620400      8       1  150064       1.9906     0.023265
enh86113     2   55658600   55659600      8       3  150064       1.9271     0.026983
enh86136     2   55999100   56000100      1       1  150064       3.1415    0.0008405
enh86138     2   56013300   56014300      2       1  150064       2.4077    0.0080258
enh86139     2   56031800   56032800      2       1  150064       2.6035    0.0046136
enh86144     2   56096600   56097600      2       1  150064       1.8086     0.035259
enh86145     2   56098400   56099400      1       1  150064       1.9554      0.02527
enh86153     2   56188200   56189200      6       2  150064       1.9203     0.027409
enh86170     2   58106000   58107000      2       1  150064       3.2818   0.00051576
enh86172     2   58111100   58112100      2       1  150064       3.5834   0.00016956
enh86174     2   58113500   58114500      1       1  150064       6.1903    3.003e-10
enh86175     2   58133400   58134400      4       2  150064       6.4625   5.1484e-11
enh86176     2   58136900   58137900      3       1  150064       5.4934   1.9713e-08
enh86177     2   58139600   58140600      4       2  150064       5.4375   2.7021e-08
enh86178     2   58147200   58148200      3       2  150064       4.9104   4.5453e-07
enh86179     2   58168800   58169800      8       2  150064       5.8924   1.9034e-09
enh86180     2   58204500   58205500      4       2  150064        4.091   2.1473e-05
enh86181     2   58272300   58273300      3       1  150064       3.1905   0.00071004
enh86182     2   58275000   58276000      1       1  150064       4.4393    4.513e-06
enh86188     2   58315500   58316500      3       2  150064       4.9901   3.0174e-07
enh86189     2   58335100   58336100      3       2  150064       4.7541   9.9663e-07
enh86191     2   58364000   58365000      1       1  150064       2.0191      0.02174
enh86194     2   58451900   58452900      5       2  150064       3.2021   0.00068213
enh86195     2   58453900   58454900      4       2  150064       2.7728     0.002779
enh86196     2   58460200   58461200      1       1  150064       3.0987    0.0009719
enh86197     2   58465500   58466500      2       1  150064       3.4334     0.000298
enh86199     2   58519800   58520800      1       1  150064       2.0708      0.01919
enh86200     2   58588600   58589600      4       2  150064        2.956    0.0015585
enh86201     2   58603900   58604900      3       2  150064       2.2247      0.01305
enh86202     2   58617200   58618200      7       2  150064       3.1132   0.00092521
enh86203     2   58636600   58637600      5       3  150064       2.7453    0.0030224
enh86204     2   58652500   58653500      3       2  150064        2.811    0.0024691
enh86205     2   58656700   58657700      3       2  150064       3.3275   0.00043812
enh86207     2   58674400   58675400      2       1  150064       2.9776    0.0014526
enh86208     2   58675000   58676000      3       2  150064       2.7116    0.0033483
enh86213     2   58734800   58735800      1       1  150064        1.764      0.03887
enh86215     2   58749400   58750400      3       1  150064       2.2655     0.011741
enh86236     2   60298200   60299200      1       1  150064       2.1217      0.01693
enh86237     2   60333200   60334200      2       1  150064       2.2643     0.011778
enh86238     2   60440800   60441800      3       2  150064        2.635    0.0042066
enh86239     2   60479400   60480400      4       1  150064       1.7638     0.038882
enh86240     2   60521300   60522300      8       2  150064        2.098     0.017954
enh86241     2   60522800   60523800      6       3  150064       1.8884     0.029489
enh86246     2   60705400   60706400      1       1  150064       3.1202    0.0009037
enh86249     2   60735100   60736100      2       1  150064       1.6603     0.048424
enh86250     2   60739000   60740000      1       1  150064        2.438     0.007384
enh86251     2   60755600   60756600      2       1  150064       2.5993    0.0046703
enh86262     2   60783000   60784000      2       1  150064       2.4824    0.0065255
enh86264     2   60901400   60902400      3       2  150064       3.4617   0.00026839
enh86285     2   61409000   61410000      1       1  150064       2.4981     0.006243
enh86294     2   61581800   61582800      4       1  150064       2.7547    0.0029374
enh86295     2   61583200   61584200      3       2  150064       2.0802     0.018755
enh86296     2   61583800   61584800      3       2  150064       2.0802     0.018755
enh86298     2   61607500   61608500      4       1  150064       1.8222     0.034214
enh86308     2   61685400   61686400      2       1  150064        1.899     0.028781
enh86312     2   61704900   61705900      1       1  150064       3.2429    0.0005917
enh86352     2   62428900   62429900      2       1  150064        2.396    0.0082874
enh86353     2   62432100   62433100      2       1  150064       1.8729     0.030541
enh86362     2   62531800   62532800      4       2  150064       1.7705      0.03832
enh86364     2   62536100   62537100      1       1  150064       2.1125      0.01732
enh86373     2   62650900   62651900      3       2  150064       2.0957     0.018053
enh86374     2   62653500   62654500      4       2  150064       3.0444    0.0011659
enh86375     2   62683200   62684200      1       1  150064       1.9283      0.02691
enh86377     2   62688700   62689700      4       2  150064       1.8055     0.035499
enh86380     2   62696800   62697800      1       1  150064       1.7781      0.03769
enh86382     2   62703300   62704300      1       1  150064       2.1168      0.01714
enh86384     2   62712800   62713800      3       2  150064       2.3505    0.0093749
enh86385     2   62715800   62716800      3       2  150064       2.7455    0.0030209
enh86387     2   62804900   62805900      4       2  150064       2.2072     0.013649
enh86389     2   62816500   62817500      3       2  150064       3.1268   0.00088369
enh86390     2   62869000   62870000      1       1  150064       1.6598      0.04848
enh86391     2   62886800   62887800      2       1  150064       1.6574     0.048718
enh86392     2   62890100   62891100      3       1  150064       2.4757    0.0066482
enh86393     2   62891600   62892600      2       1  150064       1.8688     0.030828
enh86398     2   62939200   62940200      2       1  150064       1.8861     0.029644
enh86401     2   63011200   63012200      1       1  150064       2.8579     0.002132
enh86419     2   64064000   64065000      2       1  150064       1.8105     0.035108
enh86442     2   64291900   64292900      5       2  150064       1.6943     0.045101
enh86459     2   64394700   64395700      3       2  150064       1.8048      0.03555
enh86461     2   64423800   64424800      4       2  150064       1.7415     0.040802
enh86495     2   64741700   64742700      1       1  150064       1.7887      0.03683
enh86496     2   64749200   64750200      2       1  150064        1.778     0.037704
enh86500     2   64813900   64814900      6       2  150064       1.8607     0.031396
enh86501     2   64833400   64834400      1       1  150064       2.7279     0.003187
enh86502     2   64833800   64834800      1       1  150064       2.7279     0.003187
enh86630     2   65653500   65654500      3       2  150064       1.9779     0.023972
enh86636     2   65772900   65773900      2       1  150064       2.6961    0.0035078
enh86658     2   66759700   66760700      3       1  150064       2.6364    0.0041899
enh86659     2   66763700   66764700      2       1  150064       2.1276     0.016683
enh86661     2   66769600   66770600      2       1  150064       2.7063    0.0034024
enh86662     2   66772900   66773900      3       1  150064       1.9378     0.026322
enh86672     2   67616500   67617500      2       1  150064       2.2382     0.012605
enh86674     2   67632800   67633800      6       2  150064       1.7985     0.036053
enh86688     2   68349000   68350000      3       2  150064       1.7271     0.042072
enh86690     2   68379100   68380100      3       2  150064       1.7302     0.041796
enh86692     2   68386300   68387300      3       2  150064       3.0763     0.001048
enh86693     2   68415700   68416700      3       2  150064       2.1759     0.014782
enh86696     2   68422600   68423600      8       3  150064       2.1753     0.014805
enh86700     2   68433600   68434600      3       2  150064       2.7654    0.0028423
enh86704     2   68445200   68446200      3       1  150064       2.7141    0.0033227
enh86710     2   68473200   68474200      2       1  150064       2.5392    0.0055561
enh86713     2   68483100   68484100      1       1  150064       2.8455     0.002217
enh86734     2   68654400   68655400      1       1  150064       1.7041      0.04418
enh86752     2   68992700   68993700      2       1  150064       1.7172     0.042969
enh86807     2   69571000   69572000      2       1  150064        1.821     0.034306
enh86864     2   69969800   69970800      3       1  150064        2.275     0.011453
enh86870     2   69997000   69998000      1       1  150064       1.7877      0.03691
enh86874     2   70016200   70017200      2       1  150064       2.1061     0.017598
enh86875     2   70017700   70018700      3       1  150064       1.7801     0.037527
enh86879     2   70038300   70039300      4       2  150064       2.6589    0.0039198
enh86884     2   70062700   70063700      5       2  150064       1.7778     0.037719
enh86885     2   70120000   70121000      3       1  150064       1.6926     0.045261
enh86887     2   70128500   70129500      1       1  150064       1.7754      0.03792
enh86891     2   70145200   70146200      5       1  150064       1.7903     0.036703
enh86892     2   70150100   70151100      2       1  150064       1.6862      0.04588
enh86893     2   70151700   70152700      3       2  150064       1.9274     0.026964
enh86894     2   70153800   70154800      4       1  150064       1.8322     0.033464
enh86902     2   70213000   70214000      1       1  150064       1.6722      0.04724
enh86908     2   70265100   70266100      1       1  150064       1.7332      0.04153
enh86911     2   70294900   70295900      1       1  150064       1.8048      0.03555
enh86937     2   70487300   70488300      2       1  150064       1.6595     0.048504
enh86939     2   70527400   70528400      2       1  150064       2.0229     0.021543
enh86965     2   70991200   70992200      3       1  150064       1.7427     0.040692
enh86976     2   71298700   71299700      3       1  150064       1.8853     0.029692
enh86981     2   71381000   71382000      9       2  150064       1.6959     0.044952
enh86982     2   71383600   71384600      2       1  150064       2.0445     0.020453
enh86992     2   71506100   71507100      3       1  150064       2.0484     0.020262
enh86995     2   71522200   71523200      3       1  150064       1.7301     0.041803
enh86996     2   71526500   71527500      5       3  150064       1.9126     0.027898
enh87002     2   71589300   71590300      7       3  150064       2.0656     0.019433
enh87003     2   71601900   71602900      3       2  150064       2.3292    0.0099237
enh87006     2   71644400   71645400      7       3  150064       2.8841    0.0019629
enh87007     2   71647100   71648100      6       2  150064       1.8329      0.03341
enh87009     2   71679600   71680600      2       1  150064       2.3736    0.0088076
enh87011     2   71685400   71686400      4       1  150064       2.4576     0.006994
enh87029     2   71912100   71913100      3       2  150064       1.8541     0.031863
enh87054     2   72357200   72358200      2       1  150064       2.9769    0.0014561
enh87055     2   72364900   72365900      1       1  150064        2.597     0.004702
enh87056     2   72369200   72370200      4       2  150064       3.5539   0.00018975
enh87064     2   72463100   72464100      1       1  150064        2.753     0.002953
enh87072     2   72641300   72642300      1       1  150064       1.6961      0.04493
enh87076     2   72743300   72744300      2       1  150064       1.7885     0.036844
enh87085     2   72853200   72854200      1       1  150064       2.3051      0.01058
enh87089     2   72919800   72920800      1       1  150064       2.2055      0.01371
enh87117     2   73163300   73164300      3       2  150064       4.1398    1.738e-05
enh87121     2   73210800   73211800      1       1  150064       4.2793    9.375e-06
enh87122     2   73217100   73218100      2       1  150064         4.66   1.5808e-06
enh87124     2   73219800   73220800      2       1  150064       3.4958   0.00023636
enh87125     2   73222700   73223700      2       1  150064       3.5418   0.00019867
enh87127     2   73231000   73232000      1       1  150064       3.9539    3.844e-05
enh87129     2   73248000   73249000      4       2  150064        3.782   7.7791e-05
enh87130     2   73252000   73253000      3       2  150064        3.162   0.00078341
enh87132     2   73259200   73260200      2       1  150064       3.5698   0.00017864
enh87133     2   73261200   73262200      2       1  150064       4.7225    1.165e-06
enh87135     2   73271000   73272000      4       2  150064       3.9549   3.8288e-05
enh87137     2   73278800   73279800      2       1  150064       3.3089   0.00046838
enh87140     2   73289500   73290500      6       2  150064       2.0685     0.019298
enh87143     2   73294700   73295700      2       1  150064       2.8195    0.0024051
enh87146     2   73307100   73308100      1       1  150064        3.391    0.0003482
enh87147     2   73311800   73312800      3       1  150064       2.0993     0.017897
enh87148     2   73318200   73319200      3       2  150064       2.4886    0.0064115
enh87149     2   73321400   73322400      5       2  150064        3.603   0.00015731
enh87150     2   73328500   73329500      1       1  150064       3.2454    0.0005865
enh87151     2   73329800   73330800      6       2  150064       3.1284   0.00087891
enh87153     2   73334300   73335300      2       1  150064       3.4372   0.00029392
enh87154     2   73336600   73337600      4       1  150064       2.6464    0.0040674
enh87156     2   73439600   73440600      2       1  150064       3.9133   4.5522e-05
enh87158     2   73462700   73463700      3       1  150064       3.7782   7.8976e-05
enh87164     2   73611600   73612600      2       1  150064       3.7349   9.3901e-05
enh87165     2   73614500   73615500      1       1  150064       3.1555    0.0008012
enh87166     2   73645500   73646500      2       1  150064        2.894    0.0019017
enh87167     2   73673400   73674400      2       1  150064       3.9931   3.2606e-05
enh87168     2   73815000   73816000      2       1  150064       3.7373   9.3018e-05
enh87169     2   73867500   73868500      3       1  150064       4.0881   2.1749e-05
enh87174     2   73986300   73987300      3       1  150064       2.8224    0.0023835
enh87179     2   74059500   74060500      1       1  150064       2.7245      0.00322
enh87184     2   74120300   74121300      6       2  150064       2.4886    0.0064122
enh87202     2   74226900   74227900      1       1  150064       2.0135      0.02203
enh87206     2   74237200   74238200      1       1  150064       2.0266      0.02135
enh87209     2   74253400   74254400      3       1  150064       3.1406   0.00084301
enh87210     2   74256200   74257200      2       1  150064       2.3314    0.0098665
enh87211     2   74257900   74258900      4       1  150064        2.161     0.015348
enh87212     2   74259900   74260900      1       1  150064       3.0395     0.001185
enh87216     2   74271800   74272800      2       1  150064       2.4259    0.0076357
enh87218     2   74279400   74280400      5       2  150064       1.9519     0.025474
enh87219     2   74283600   74284600      2       1  150064       2.3881    0.0084675
enh87220     2   74293500   74294500      6       2  150064         2.91    0.0018072
enh87221     2   74302400   74303400      2       1  150064       2.5748    0.0050147
enh87222     2   74303800   74304800      1       1  150064        2.801     0.002547
enh87223     2   74304600   74305600      1       1  150064       2.7498     0.002982
enh87224     2   74307100   74308100      1       1  150064       2.8324      0.00231
enh87227     2   74326600   74327600      3       2  150064       2.1253     0.016781
enh87228     2   74333800   74334800      2       1  150064        1.669     0.047562
enh87233     2   74401700   74402700      6       2  150064       1.8584     0.031554
enh87236     2   74408200   74409200      3       1  150064       2.1042      0.01768
enh87237     2   74408600   74409600      1       1  150064       2.1993      0.01393
enh87280     2   74967600   74968600      4       1  150064       2.1729     0.014896
enh87300     2   75602500   75603500      8       2  150064       2.1906     0.014239
enh87302     2   75785900   75786900      3       2  150064       1.7691     0.038437
enh87322     2   76184300   76185300      3       2  150064       2.6585    0.0039244
enh87323     2   76234900   76235900      2       1  150064       2.0811     0.018711
enh87324     2   76236200   76237200      2       1  150064       2.1634     0.015254
enh87330     2   77053700   77054700      7       4  150064        1.775     0.037952
enh87338     2   77695700   77696700      4       2  150064       2.7041    0.0034248
enh87339     2   77707000   77708000      5       2  150064       2.5054    0.0061161
enh87340     2   77738600   77739600      4       1  150064       1.9683      0.02452
enh87341     2   77739900   77740900      3       2  150064       3.0221     0.001255
enh87342     2   77746600   77747600      1       1  150064       3.6083    0.0001541
enh87344     2   77856700   77857700      2       1  150064       1.6521      0.04926
enh87352     2   78495800   78496800      1       1  150064        2.009      0.02227
enh87353     2   78501000   78502000      4       1  150064       2.2954     0.010855
enh87358     2   78533000   78534000      4       1  150064       2.1599     0.015389
enh87367     2   79446400   79447400      6       3  150064        1.809     0.035229
enh87375     2   79620500   79621500      1       1  150064       1.9993      0.02279
enh87381     2   79748700   79749700      1       1  150064       1.8974      0.02889
enh87385     2   79929700   79930700      2       1  150064       2.9159    0.0017734
enh87398     2   80060200   80061200      3       1  150064       1.6686     0.047596
enh87403     2   80087100   80088100      3       2  150064       1.9647     0.024726
enh87405     2   80132900   80133900      2       1  150064       3.8321   6.3532e-05
enh87415     2   80291000   80292000      3       1  150064       2.4272    0.0076087
enh87421     2   80469300   80470300      4       1  150064       1.6988     0.044679
enh87438     2   80746200   80747200      4       2  150064       2.5524     0.005349
enh87445     2   83758000   83759000      4       2  150064       1.7278     0.042008
enh87456     2   84675900   84676900      3       2  150064       3.0414    0.0011775
enh87511     2   85384800   85385800      2       1  150064       1.8849     0.029719
enh87545     2   85567300   85568300      1       1  150064       1.7273      0.04206
enh87550     2   85619300   85620300      4       2  150064       2.0482     0.020271
enh87551     2   85621200   85622200      3       2  150064       2.1436     0.016034
enh87552     2   85623500   85624500      2       1  150064       1.6886     0.045644
enh87558     2   85637400   85638400      3       1  150064       3.2094   0.00066513
enh87560     2   85641800   85642800      2       1  150064       2.2111     0.013513
enh87561     2   85646700   85647700      5       3  150064       1.9963     0.022953
enh87598     2   85844500   85845500      1       1  150064       2.0794      0.01879
enh87618     2   85986100   85987100      3       2  150064       1.9847     0.023588
enh87621     2   85992600   85993600      6       2  150064        2.286     0.011129
enh87623     2   85999000   86000000      2       1  150064       2.0752     0.018985
enh87624     2   86001200   86002200      4       1  150064       2.1986     0.013952
enh87634     2   86054900   86055900      2       1  150064       1.9832     0.023673
enh87642     2   86100600   86101600      4       2  150064       1.6851     0.045981
enh87666     2   86295500   86296500      4       2  150064       1.6464      0.04984
enh87723     2   86779400   86780400      4       2  150064       2.0629     0.019563
enh87734     2   86902400   86903400      2       1  150064       2.3893    0.0084397
enh87736     2   86930200   86931200      1       1  150064       2.7007      0.00346
enh87738     2   86971100   86972100      1       1  150064       2.1709      0.01497
enh87739     2   86973900   86974900      4       2  150064       4.1527   1.6429e-05
enh87829     2   96193900   96194900      2       1  150064       2.0633     0.019543
enh87851     2   96779600   96780600      2       1  150064       2.3096     0.010454
enh87859     2   96871900   96872900      2       1  150064       2.6324    0.0042391
enh87860     2   96875500   96876500      1       1  150064       3.9123    4.571e-05
enh87864     2   96911900   96912900      3       2  150064        2.309     0.010472
enh87866     2   96919100   96920100      2       1  150064       3.6782   0.00011744
enh87869     2   96924400   96925400      3       2  150064       2.9815    0.0014343
enh87870     2   96927200   96928200      1       1  150064        3.299    0.0004851
enh87873     2   96942700   96943700      2       1  150064       3.2877   0.00050498
enh87881     2   97019100   97020100      2       1  150064       3.3859   0.00035477
enh87886     2   97059700   97060700      3       2  150064       2.5624    0.0051981
enh87888     2   97063100   97064100      2       1  150064       2.5724      0.00505
enh87903     2   97205300   97206300      1       1  150064       1.9382       0.0263
enh87904     2   97207200   97208200      5       3  150064       2.0341     0.020973
enh87907     2   97219300   97220300      2       1  150064       2.1345     0.016403
enh87915     2   97282300   97283300      1       1  150064       1.9348      0.02651
enh87916     2   97288500   97289500      2       1  150064       3.0718    0.0010638
enh87918     2   97297800   97298800      1       1  150064        2.562     0.005203
enh87921     2   97350700   97351700      1       1  150064        2.613     0.004488
enh87922     2   97401300   97402300      3       2  150064       1.9915     0.023212
enh87924     2   97404200   97405200      1       1  150064       1.9779      0.02397
enh87925     2   97424800   97425800      3       1  150064        2.197     0.014011
enh87926     2   97430400   97431400      1       1  150064        2.061      0.01965
enh87928     2   97433600   97434600      1       1  150064       2.3494     0.009401
enh87929     2   97435500   97436500      3       1  150064       1.7792     0.037603
enh87930     2   97437700   97438700      2       1  150064       2.9127    0.0017917
enh87931     2   97439600   97440600      2       1  150064       2.1376     0.016273
enh87932     2   97453900   97454900      2       1  150064       2.3678     0.008946
enh87936     2   97486900   97487900      3       1  150064       2.6319    0.0042454
enh87937     2   97488700   97489700      1       1  150064       2.4668     0.006816
enh87938     2   97498000   97499000      1       1  150064       2.0026      0.02261
enh87939     2   97504800   97505800      1       1  150064       2.0077      0.02234
enh87942     2   97521600   97522600      1       1  150064       2.0007      0.02271
enh87945     2   97536800   97537800      2       1  150064       1.9317     0.026699
enh87946     2   97540100   97541100      2       1  150064        2.489    0.0064044
enh87947     2   97543900   97544900      2       1  150064       3.9637   3.6895e-05
enh87948     2   97547300   97548300      1       1  150064       1.7491      0.04014
enh87952     2   97560800   97561800      4       2  150064       2.9218    0.0017402
enh87953     2   97563900   97564900      2       1  150064        2.942    0.0016304
enh87954     2   97569100   97570100      4       2  150064       3.6646   0.00012388
enh87955     2   97571600   97572600      6       1  150064       3.6787   0.00011723
enh87956     2   97574300   97575300      2       1  150064       3.0363    0.0011976
enh87957     2   97577300   97578300      4       1  150064       3.7098   0.00010373
enh87962     2   97595900   97596900      3       1  150064       2.0826     0.018644
enh87963     2   97599400   97600400      4       2  150064       3.6065   0.00015517
enh87965     2   97615000   97616000      2       1  150064       3.2806    0.0005179
enh87975     2   97761200   97762200      6       1  150064       2.4276    0.0075996
enh87979     2   98260700   98261700      2       1  150064       2.3703    0.0088868
enh87981     2   98277000   98278000      3       2  150064       2.5713    0.0050661
enh87985     2   98344300   98345300      2       1  150064       1.9617     0.024899
enh87990     2   98547100   98548100      1       1  150064       2.0043      0.02252
enh87992     2   98550600   98551600      2       1  150064       1.7451     0.040483
enh87995     2   98567200   98568200      4       2  150064       1.9454     0.025862
enh87998     2   98584600   98585600      3       1  150064       2.7019    0.0034477
enh88002     2   98609000   98610000      1       1  150064       2.9188     0.001757
enh88003     2   98612800   98613800      3       1  150064       2.9854     0.001416
enh88009     2   98703900   98704900      2       1  150064       1.6794     0.046533
enh88012     2   98750500   98751500      2       1  150064       2.2184     0.013264
enh88027     2   99001100   99002100      1       1  150064       1.6937      0.04516
enh88028     2   99028000   99029000      1       1  150064       1.9065      0.02829
enh88029     2   99028800   99029800      1       1  150064        1.811      0.03507
enh88030     2   99063400   99064400      2       1  150064       1.7943     0.036386
enh88031     2   99065000   99066000      2       1  150064       1.6915     0.045375
enh88033     2   99068900   99069900      3       1  150064       1.7737     0.038059
enh88034     2   99070900   99071900      1       1  150064       1.7237      0.04238
enh88039     2   99084800   99085800      3       1  150064       1.7322     0.041623
enh88041     2   99088300   99089300      5       1  150064       1.7535     0.039756
enh88047     2   99100000   99101000      2       1  150064       1.7708     0.038301
enh88051     2   99106900   99107900      1       1  150064       1.8401      0.03288
enh88056     2   99132500   99133500      3       1  150064       1.6999     0.044576
enh88060     2   99148800   99149800      4       1  150064        1.675     0.046964
enh88063     2   99163200   99164200      2       1  150064       1.8462     0.032428
enh88066     2   99178600   99179600      1       1  150064       1.8114      0.03504
enh88069     2   99227200   99228200      1       1  150064       1.8062      0.03544
enh88099     2   99422500   99423500      3       1  150064       2.1389      0.01622
enh88164     2  100252300  100253300      3       2  150064       3.1864   0.00072025
enh88165     2  100253300  100254300      3       1  150064       2.2388     0.012583
enh88167     2  100260400  100261400      4       2  150064       3.0465    0.0011575
enh88170     2  100273200  100274200      3       2  150064       1.8485     0.032266
enh88171     2  100277000  100278000      1       1  150064       2.0517       0.0201
enh88175     2  100316900  100317900      4       2  150064       1.8381     0.033027
enh88181     2  100496400  100497400      1       1  150064       2.6407     0.004137
enh88184     2  100576900  100577900      1       1  150064        1.887      0.02958
enh88229     2  101349900  101350900      6       2  150064       2.3754    0.0087638
enh88230     2  101396600  101397600      3       2  150064        2.002     0.022641
enh88245     2  101493400  101494400      7       3  150064       1.6486     0.049617
enh88253     2  101541600  101542600      6       2  150064        1.864     0.031159
enh88268     2  101617300  101618300      5       2  150064       2.2568     0.012011
enh88293     2  101916700  101917700      5       2  150064       2.3846    0.0085493
enh88301     2  101966500  101967500      1       1  150064       1.6514      0.04933
enh88302     2  101972200  101973200      5       3  150064       2.0699     0.019231
enh88305     2  102050800  102051800      8       2  150064       1.7087     0.043751
enh88415     2  102757600  102758600      6       2  150064       2.2417     0.012491
enh88425     2  103351200  103352200      3       1  150064       2.6778    0.0037058
enh88431     2  103595700  103596700      3       1  150064       2.2441     0.012412
enh88436     2  104575000  104576000      2       1  150064       1.6937     0.045158
enh88437     2  104575600  104576600      1       1  150064        2.431     0.007529
enh88438     2  104644100  104645100      2       1  150064       2.8388    0.0022641
enh88448     2  105042200  105043200      2       1  150064       1.6806     0.046424
enh88449     2  105043200  105044200      6       2  150064       1.7765     0.037826
enh88450     2  105045000  105046000      6       2  150064       1.9423     0.026052
enh88451     2  105048700  105049700      2       1  150064       2.6251    0.0043318
enh88463     2  105122200  105123200      1       1  150064       2.5794     0.004949
enh88502     2  105564200  105565200      2       1  150064        1.648      0.04968
enh88516     2  105810300  105811300      5       2  150064       2.1598     0.015395
enh88556     2  106348000  106349000      8       4  150064       2.3227     0.010097
enh88557     2  106348900  106349900      5       1  150064       1.8338     0.033341
enh88558     2  106359800  106360800      3       2  150064        1.892     0.029247
enh88561     2  106367300  106368300      6       1  150064       1.8588     0.031529
enh88562     2  106370800  106371800      5       2  150064       2.4207    0.0077459
enh88564     2  106380200  106381200      7       2  150064       1.6886     0.045649
enh88600     2  106535300  106536300      3       2  150064       1.6844     0.046052
enh88626     2  107457400  107458400      5       2  150064       2.5048    0.0061268
enh88627     2  107460600  107461600      3       2  150064       2.3506    0.0093719
enh88662     2  109200000  109201000      3       2  150064       2.3212     0.010138
enh88668     2  109208700  109209700      3       2  150064        2.573    0.0050407
enh88673     2  109228500  109229500      1       1  150064       2.0866      0.01846
enh88675     2  109231800  109232800      3       1  150064       1.8293     0.033678
enh88678     2  109236700  109237700      1       1  150064       2.0736      0.01906
enh88782     2  110267500  110268500      3       2  150064       4.5927   2.1875e-06
enh88783     2  110271300  110272300      3       2  150064        3.763   8.3956e-05
enh88784     2  110278800  110279800      4       2  150064        3.362   0.00038689
enh88785     2  110351000  110352000      1       1  150064       4.7538    9.983e-07
enh88786     2  110351800  110352800      3       2  150064        3.831   6.3821e-05
enh88789     2  110363200  110364200      2       1  150064       4.0565   2.4907e-05
enh88790     2  110364000  110365000      2       1  150064       3.9318   4.2148e-05
enh88791     2  110365300  110366300      1       1  150064       3.0332      0.00121
enh88793     2  110368900  110369900      5       3  150064       3.4337   0.00029767
enh88795     2  110395400  110396400      4       2  150064       3.3785   0.00036447
enh88801     2  110858800  110859800      3       2  150064       1.9862     0.023508
enh88802     2  110884200  110885200      2       1  150064       2.2133     0.013439
enh88811     2  111528600  111529600      3       1  150064       2.5835    0.0048899
enh88813     2  111616000  111617000      7       3  150064        1.717     0.042986
enh88822     2  111906100  111907100      5       3  150064       2.5458     0.005451
enh88828     2  111942900  111943900      5       1  150064       2.2103     0.013541
enh88842     2  112661600  112662600      3       2  150064       1.7198     0.042737
enh88844     2  112670000  112671000      6       2  150064       2.0021     0.022638
enh88846     2  112677400  112678400      5       2  150064       2.0431     0.020523
enh88847     2  112680400  112681400      5       2  150064       1.7908     0.036662
enh88851     2  112690000  112691000      1       1  150064       2.1835       0.0145
enh88854     2  112700200  112701200      2       1  150064       2.0319     0.021083
enh88855     2  112703700  112704700      3       1  150064       1.7818     0.037389
enh88856     2  112710200  112711200      3       1  150064       1.7893     0.036785
enh88863     2  112736100  112737100      2       1  150064       1.8235      0.03411
enh88865     2  112743600  112744600      7       2  150064       1.8642     0.031149
enh88867     2  112761000  112762000      5       2  150064       2.0397     0.020688
enh88868     2  112776700  112777700      4       2  150064       2.5435    0.0054878
enh88882     2  113008800  113009800      1       1  150064       2.5044     0.006133
enh88887     2  113047700  113048700      2       1  150064       2.0359     0.020878
enh88889     2  113188700  113189700      4       2  150064       1.9642     0.024755
enh88893     2  113252000  113253000      3       2  150064       2.1365     0.016318
enh88934     2  113943000  113944000      4       2  150064       1.9288     0.026877
enh88946     2  114081400  114082400      4       2  150064        1.824     0.034076
enh88963     2  114635000  114636000      4       2  150064       2.5767     0.004988
enh88967     2  114667800  114668800      5       2  150064       2.1569     0.015506
enh88988     2  115544800  115545800      1       1  150064       1.9073      0.02824
enh88994     2  115841800  115842800      3       2  150064       1.7979       0.0361
enh88995     2  115957200  115958200      3       2  150064       2.5173     0.005913
enh89015     2  119513200  119514200      3       2  150064        1.982     0.023738
enh89021     2  119982300  119983300     10       3  150064        1.799      0.03601
enh89069     2  120500000  120501000      2       1  150064       1.7747     0.037971
enh89093     2  121027600  121028600      1       1  150064       1.8309      0.03356
enh89099     2  121076200  121077200      2       1  150064        1.706     0.044004
enh89119     2  121416500  121417500      5       2  150064       2.1412     0.016128
enh89121     2  121419300  121420300      2       1  150064       1.8985     0.028813
enh89172     2  121953800  121954800      3       1  150064        1.845     0.032521
enh89245     2  122495000  122496000      2       1  150064       2.3082     0.010494
enh89246     2  122511700  122512700      1       1  150064       1.8269      0.03386
enh89250     2  122569100  122570100      3       2  150064       2.1401     0.016174
enh89257     2  122777100  122778100      2       1  150064       1.9756       0.0241
enh89266     2  125024500  125025500      2       1  150064       2.7264     0.003201
enh89289     2  126950400  126951400      2       1  150064       1.9309     0.026746
enh89305     2  127533600  127534600      4       2  150064       2.4173    0.0078178
enh89315     2  127803000  127804000      2       1  150064       1.8029     0.035702
enh89321     2  127843700  127844700      6       2  150064       2.3336    0.0098085
enh89322     2  127848100  127849100      2       1  150064       2.4339    0.0074692
enh89324     2  127856600  127857600      3       1  150064       3.1255   0.00088759
enh89325     2  127857400  127858400      1       1  150064        2.648     0.004049
enh89326     2  127867600  127868600      9       2  150064       1.6947     0.045068
enh89328     2  127878800  127879800      2       1  150064       2.0543     0.019971
enh89330     2  127886000  127887000      7       2  150064       2.5587    0.0052538
enh89332     2  127900900  127901900      4       2  150064       1.8541     0.031863
enh89402     2  128612900  128613900      2       1  150064       1.9235     0.027207
enh89416     2  128782900  128783900      1       1  150064         1.67      0.04746
enh89510     2  131132100  131133100      1       1  150064       2.2907      0.01099
enh89517     2  131556400  131557400      3       1  150064       1.6877     0.045738
enh89526     2  131605300  131606300      4       2  150064       2.7049    0.0034164
enh89533     2  131655600  131656600      6       2  150064       2.0465     0.020356
enh89539     2  131724400  131725400      1       1  150064       2.2402      0.01254
enh89546     2  131795000  131796000      2       1  150064       3.2354   0.00060747
enh89547     2  131799400  131800400      1       1  150064       3.4002    0.0003367
enh89550     2  131812400  131813400      1       1  150064       3.3102    0.0004661
enh89552     2  131817300  131818300      2       1  150064       3.1497   0.00081711
enh89554     2  131821700  131822700      2       1  150064       3.1467   0.00082561
enh89556     2  131831900  131832900      1       1  150064       3.3708    0.0003748
enh89559     2  131848900  131849900      1       1  150064       2.5573     0.005274
enh89561     2  131861200  131862200      4       2  150064        3.335   0.00042656
enh89562     2  131864400  131865400      2       1  150064        2.684    0.0036368
enh89570     2  132398800  132399800      1       1  150064       2.2584      0.01196
enh89572     2  132431600  132432600      3       1  150064       2.3255     0.010023
enh89577     2  133105600  133106600      1       1  150064       1.6687      0.04759
enh89587     2  133346200  133347200      5       3  150064       1.7039     0.044203
enh89608     2  133811400  133812400      2       1  150064       1.8736      0.03049
enh89610     2  133867200  133868200      1       1  150064       1.8373      0.03308
enh89630     2  134051200  134052200      1       1  150064         1.85      0.03216
enh89674     2  134418500  134419500      1       1  150064       1.7338      0.04148
enh89694     2  134629200  134630200      5       2  150064        1.981     0.023797
enh89699     2  134829600  134830600      5       1  150064       2.1544     0.015606
enh89700     2  134880500  134881500      2       1  150064       2.8151    0.0024384
enh89702     2  134889100  134890100      1       1  150064       2.7632     0.002862
enh89704     2  134893200  134894200      1       1  150064       2.5116     0.006009
enh89706     2  134895600  134896600      2       1  150064       3.4136    0.0003206
enh89707     2  134898300  134899300      3       2  150064       3.6291    0.0001422
enh89708     2  134900000  134901000      3       2  150064       3.1516   0.00081185
enh89725     2  134945400  134946400      7       3  150064       1.6896     0.045554
enh89728     2  134955800  134956800      1       1  150064       1.9543      0.02533
enh89834     2  136788300  136789300      3       1  150064       2.3349    0.0097735
enh89838     2  136869900  136870900      1       1  150064        1.695      0.04504
enh89864     2  139228000  139229000      1       1  150064       3.9459    3.975e-05
enh89873     2  139465700  139466700      3       2  150064       2.5046    0.0061302
enh89875     2  141082400  141083400      1       1  150064       2.5738     0.005029
enh89901     2  142535500  142536500      3       2  150064        1.708     0.043816
enh89930     2  144232700  144233700      1       1  150064       2.5366     0.005597
enh89948     2  144598100  144599100      2       1  150064       2.3509    0.0093633
enh89949     2  144660700  144661700      1       1  150064       3.2983    0.0004863
enh89954     2  144710600  144711600      1       1  150064       2.9854     0.001416
enh89955     2  144712800  144713800      1       1  150064       2.9506     0.001586
enh89962     2  144995100  144996100      2       1  150064       1.7785     0.037657
enh89967     2  145043300  145044300      4       2  150064       3.0145    0.0012869
enh89970     2  145087400  145088400      2       1  150064       2.3347    0.0097797
enh89971     2  145090900  145091900      1       1  150064       3.2093    0.0006652
enh89974     2  145128900  145129900      2       1  150064         2.57    0.0050854
enh89976     2  145135900  145136900      1       1  150064       4.2102    1.276e-05
enh89977     2  145139500  145140500      1       1  150064       4.5198    3.095e-06
enh89983     2  145157100  145158100      1       1  150064       4.6666    1.531e-06
enh89985     2  145164300  145165300      4       1  150064       3.4447   0.00028584
enh89986     2  145169800  145170800      1       1  150064       3.4481    0.0002823
enh89987     2  145172700  145173700      2       1  150064       2.7555    0.0029299
enh89988     2  145179300  145180300      1       1  150064        3.401    0.0003357
enh89989     2  145183000  145184000      2       1  150064       4.0439   2.6285e-05
enh89991     2  145186400  145187400      2       1  150064       3.6386   0.00013708
enh89992     2  145191300  145192300      1       1  150064        3.911    4.595e-05
enh89998     2  145200000  145201000      1       1  150064       2.5062     0.006102
enh90020     2  145255800  145256800      3       2  150064       1.9117     0.027955
enh90054     2  145779700  145780700      3       1  150064        1.722     0.042533
enh90057     2  145787800  145788800      3       1  150064       2.0443     0.020464
enh90058     2  145793300  145794300      3       2  150064       1.8872     0.029566
enh90060     2  145800500  145801500      3       2  150064         1.69     0.045513
enh90062     2  145823100  145824100      1       1  150064       1.6598      0.04848
enh90063     2  145874500  145875500      2       1  150064       2.9264    0.0017147
enh90064     2  145880900  145881900      2       1  150064       2.1712     0.014957
enh90075     2  146676200  146677200      2       1  150064       1.8994     0.028755
enh90086     2  148109000  148110000      3       1  150064       2.4473    0.0071973
enh90099     2  148734800  148735800      1       1  150064        1.891      0.02931
enh90100     2  148747100  148748100      2       1  150064        1.652     0.049272
enh90112     2  149403800  149404800      3       1  150064       1.7192     0.042789
enh90125     2  149513700  149514700      2       1  150064       2.1811     0.014587
enh90129     2  149631800  149632800      1       1  150064       2.3019      0.01067
enh90149     2  149812200  149813200      4       2  150064       2.1953     0.014071
enh90157     2  149835000  149836000      1       1  150064       2.5856     0.004861
enh90165     2  150185300  150186300      3       2  150064       1.6818       0.0463
enh90167     2  150345000  150346000      4       2  150064       2.0084     0.022298
enh90168     2  150436500  150437500      3       1  150064        1.972     0.024303
enh90172     2  150454400  150455400      2       1  150064       1.9964     0.022947
enh90182     2  151152900  151153900      3       1  150064       1.9129     0.027881
enh90183     2  151183900  151184900      4       2  150064       1.9774     0.023996
enh90207     2  152252800  152253800      3       2  150064       1.8168     0.034622
enh90210     2  152400900  152401900      3       1  150064       1.7442     0.040561
enh90252     2  152941600  152942600      4       2  150064       3.2293   0.00062053
enh90255     2  153010200  153011200      1       1  150064        3.258     0.000561
enh90257     2  153022600  153023600      1       1  150064        3.211    0.0006614
enh90258     2  153025000  153026000      4       2  150064       1.7615      0.03908
enh90260     2  153030100  153031100      2       1  150064       2.0004     0.022726
enh90261     2  153056800  153057800      2       1  150064       3.3625   0.00038614
enh90262     2  153078400  153079400      1       1  150064       2.8402     0.002254
enh90264     2  153083000  153084000      2       1  150064       3.0764    0.0010476
enh90265     2  153099700  153100700      3       2  150064       2.5596    0.0052395
enh90267     2  153140800  153141800      2       1  150064       3.2143   0.00065371
enh90268     2  153190400  153191400      3       1  150064       2.3965     0.008276
enh90269     2  153196600  153197600      4       2  150064       2.7626    0.0028674
enh90274     2  153206000  153207000      8       3  150064       1.6675     0.047711
enh90287     2  153229700  153230700      3       1  150064        2.303     0.010638
enh90288     2  153233100  153234100      3       2  150064       1.9985     0.022831
enh90290     2  153237200  153238200      5       2  150064       1.8856     0.029674
enh90295     2  153250100  153251100      3       2  150064       1.9613     0.024919
enh90296     2  153255400  153256400      5       2  150064       2.0827     0.018638
enh90298     2  153261200  153262200      1       1  150064       1.6925      0.04528
enh90302     2  153275300  153276300      7       3  150064       2.2314     0.012828
enh90304     2  153279700  153280700      1       1  150064       2.3908     0.008405
enh90307     2  153286200  153287200      1       1  150064       2.6666     0.003831
enh90309     2  153287400  153288400      1       1  150064       1.9508      0.02554
enh90310     2  153289300  153290300      1       1  150064       2.5792     0.004952
enh90357     2  153450100  153451100      1       1  150064       1.6929      0.04524
enh90358     2  153452600  153453600      2       1  150064       1.6793     0.046545
enh90365     2  153465400  153466400      4       2  150064       1.8078     0.035315
enh90366     2  153468800  153469800      5       2  150064       1.8902     0.029367
enh90367     2  153471600  153472600      2       1  150064       2.8341    0.0022979
enh90369     2  153476500  153477500      5       3  150064       3.6729   0.00011991
enh90370     2  153478700  153479700      1       1  150064       3.7311    9.534e-05
enh90371     2  153479600  153480600      4       2  150064        4.394   5.5644e-06
enh90373     2  153483300  153484300      2       1  150064       2.9082    0.0018175
enh90376     2  153495100  153496100      4       2  150064       3.5667   0.00018073
enh90377     2  153503700  153504700      1       1  150064       2.9765     0.001458
enh90378     2  153538900  153539900      3       2  150064       2.0851     0.018532
enh90380     2  153550800  153551800      2       1  150064        2.609    0.0045403
enh90403     2  156448500  156449500      4       2  150064       1.7808     0.037475
enh90412     2  157255000  157256000      2       1  150064       1.9594     0.025035
enh90476     2  158604100  158605100      1       1  150064       2.2924      0.01094
enh90501     2  159036100  159037100      4       2  150064       1.8653     0.031073
enh90507     2  159259700  159260700      5       3  150064       1.7041     0.044185
enh90508     2  159298600  159299600      4       2  150064       2.0827     0.018641
enh90511     2  159326200  159327200      1       1  150064       2.4287     0.007577
enh90512     2  159327100  159328100      4       2  150064       2.1395     0.016197
enh90516     2  159333600  159334600      1       1  150064       3.0841     0.001021
enh90518     2  159335900  159336900      2       1  150064       2.8029    0.0025326
enh90519     2  159341100  159342100      5       2  150064        1.803     0.035691
enh90520     2  159343800  159344800      5       2  150064       3.0094    0.0013088
enh90521     2  159346700  159347700      1       1  150064       1.9251      0.02711
enh90522     2  159348000  159349000      1       1  150064       1.9265      0.02702
enh90524     2  159349700  159350700      6       2  150064       2.8574    0.0021356
enh90526     2  159356300  159357300      2       1  150064       2.4489    0.0071645
enh90528     2  159366600  159367600      3       2  150064       2.1495     0.015796
enh90530     2  159369700  159370700      3       1  150064       3.3068   0.00047188
enh90532     2  159375600  159376600      4       2  150064       1.8868     0.029594
enh90533     2  159385500  159386500      3       2  150064        2.239     0.012579
enh90536     2  159400700  159401700      3       1  150064       2.4125    0.0079224
enh90537     2  159402700  159403700      5       3  150064       3.2124   0.00065824
enh90542     2  159463700  159464700      4       2  150064       1.7704     0.038332
enh90545     2  159489300  159490300      6       2  150064       2.8447    0.0022227
enh90546     2  159493600  159494600      4       2  150064       3.4109   0.00032376
enh90547     2  159509000  159510000      5       3  150064       2.7923     0.002617
enh90548     2  159511800  159512800      6       2  150064       1.9942     0.023063
enh90555     2  159573500  159574500      1       1  150064       2.5936     0.004749
enh90562     2  159629800  159630800      3       1  150064       1.6968     0.044869
enh90638     2  160373200  160374200      3       1  150064       3.2503   0.00057649
enh90639     2  160374400  160375400      1       1  150064        2.404     0.008109
enh90640     2  160380800  160381800      2       1  150064        2.001     0.022699
enh90642     2  160413600  160414600      2       1  150064       1.8039     0.035624
enh90643     2  160420400  160421400      2       1  150064        1.982     0.023742
enh90645     2  160448000  160449000      4       2  150064       2.2423      0.01247
enh90646     2  160448800  160449800      3       1  150064       2.4297    0.0075562
enh90647     2  160452000  160453000      2       1  150064       2.1157     0.017185
enh90648     2  160456900  160457900      2       1  150064       1.7557      0.03957
enh90649     2  160461800  160462800      5       2  150064       3.0711    0.0010662
enh90651     2  160465300  160466300      3       2  150064       1.9367     0.026389
enh90652     2  160466400  160467400      2       1  150064       2.9439    0.0016207
enh90654     2  160468400  160469400      2       1  150064       2.9327      0.00168
enh90655     2  160474200  160475200      2       1  150064       3.4676   0.00026257
enh90656     2  160476400  160477400      3       2  150064       1.7009     0.044483
enh90658     2  160566800  160567800      5       2  150064       2.1417     0.016107
enh90660     2  160578800  160579800      5       3  150064       2.1812     0.014585
enh90661     2  160584500  160585500      5       1  150064       2.5835    0.0048895
enh90662     2  160600600  160601600     10       3  150064       3.0488    0.0011487
enh90663     2  160607200  160608200      1       1  150064       2.7531     0.002952
enh90665     2  160649000  160650000      1       1  150064       3.0243     0.001246
enh90668     2  160655000  160656000      3       1  150064       2.7305    0.0031624
enh90675     2  161064300  161065300      2       1  150064       2.0777     0.018867
enh90707     2  161236200  161237200      5       2  150064       1.6895     0.045564
enh90720     2  161284400  161285400      6       2  150064       2.2613     0.011869
enh90733     2  161508100  161509100      2       1  150064       1.7171     0.042984
enh90750     2  162022400  162023400      2       1  150064       1.8588     0.031525
enh90752     2  162049800  162050800      4       2  150064        2.421    0.0077395
enh90758     2  162097200  162098200      2       1  150064       1.9745      0.02416
enh90769     2  162858400  162859400      1       1  150064       3.5035    0.0002296
enh90770     2  162870000  162871000      2       1  150064       1.6887     0.045639
enh90771     2  162885500  162886500      1       1  150064       3.3731    0.0003716
enh90788     2  163227200  163228200      1       1  150064       2.0302      0.02117
enh90819     2  164547600  164548600      2       1  150064       1.8937     0.029135
enh90821     2  164554500  164555500      1       1  150064       2.0803      0.01875
enh90826     2  164563500  164564500      2       1  150064        1.745     0.040494
enh90828     2  164569200  164570200      1       1  150064       2.0118      0.02212
enh90829     2  164572000  164573000      1       1  150064       2.1163      0.01716
enh90834     2  164583100  164584100      1       1  150064       1.9761      0.02407
enh90877     2  165969700  165970700      1       1  150064       1.6512      0.04935
enh90878     2  165970500  165971500      1       1  150064       1.6512      0.04935
enh90879     2  165977200  165978200      2       1  150064       2.4972    0.0062585
enh90883     2  166151800  166152800      6       4  150064       2.2071     0.013653
enh90918     2  166726600  166727600      3       2  150064       1.9464     0.025801
enh90924     2  166807100  166808100      3       2  150064       2.0156     0.021921
enh90925     2  166811200  166812200      3       2  150064       3.2386   0.00060064
enh90930     2  166996800  166997800      5       2  150064       2.3571    0.0092094
enh90940     2  168438400  168439400      1       1  150064       1.9985      0.02283
enh90941     2  168448600  168449600      1       1  150064       3.2417     0.000594
enh90942     2  168463600  168464600      4       2  150064       2.3091      0.01047
enh91001     2  169315200  169316200      3       2  150064       2.2001     0.013901
enh91013     2  169375000  169376000      5       2  150064       1.9554     0.025268
enh91014     2  169377700  169378700      2       1  150064       1.8727     0.030553
enh91019     2  169385000  169386000      4       2  150064       3.1486   0.00082041
enh91020     2  169386100  169387100      3       1  150064       1.7742     0.038014
enh91022     2  169406500  169407500      3       2  150064       2.7041    0.0034245
enh91025     2  169424900  169425900      1       1  150064       1.9423      0.02605
enh91031     2  169482700  169483700      4       2  150064       2.6673    0.0038237
enh91032     2  169484600  169485600      4       2  150064       2.4092     0.007994
enh91033     2  169489200  169490200      4       2  150064       2.4168     0.007829
enh91034     2  169491400  169492400      3       1  150064       3.4519   0.00027834
enh91035     2  169495600  169496600      3       1  150064        2.075     0.018993
enh91038     2  169555200  169556200      6       2  150064       1.8284     0.033746
enh91044     2  169671200  169672200      1       1  150064       2.5011     0.006191
enh91067     2  170221400  170222400      3       1  150064        1.691     0.045415
enh91073     2  170428800  170429800      2       1  150064        1.851     0.032082
enh91137     2  171817000  171818000      1       1  150064       2.9574     0.001551
enh91142     2  171943200  171944200      2       1  150064       2.5562    0.0052908
enh91145     2  172003100  172004100      2       1  150064       1.9482     0.025695
enh91171     2  172558200  172559200      5       3  150064        2.381    0.0086319
enh91172     2  172559800  172560800      2       1  150064       3.6407   0.00013594
enh91174     2  172568600  172569600      2       1  150064       4.0196   2.9148e-05
enh91178     2  172619200  172620200      7       2  150064       4.5299   2.9505e-06
enh91179     2  172651200  172652200      1       1  150064       3.1278    0.0008806
enh91181     2  172735000  172736000      2       1  150064       3.4282   0.00030383
enh91184     2  172820200  172821200      2       1  150064       3.1654   0.00077428
enh91185     2  172857400  172858400      7       4  150064       3.1921   0.00070622
enh91187     2  172865300  172866300      5       2  150064       3.2481   0.00058082
enh91191     2  172916700  172917700      2       1  150064       2.9718    0.0014805
enh91200     2  173108700  173109700      1       1  150064       1.8042       0.0356
enh91206     2  173149400  173150400      5       2  150064       2.0878     0.018406
enh91208     2  173158400  173159400      5       2  150064       2.2216     0.013155
enh91209     2  173176000  173177000      2       1  150064       1.8297     0.033646
enh91251     2  173675400  173676400      6       2  150064       1.8697     0.030763
enh91252     2  173687600  173688600      1       1  150064       2.2274      0.01296
enh91255     2  173723900  173724900      2       1  150064       1.8378     0.033047
enh91277     2  173942400  173943400      3       2  150064       2.7189    0.0032748
enh91279     2  173949000  173950000      4       2  150064       1.8565      0.03169
enh91281     2  173955600  173956600      3       2  150064       1.6887     0.045641
enh91284     2  174000800  174001800      2       1  150064       1.6468       0.0498
enh91285     2  174024700  174025700      3       2  150064       1.7499     0.040064
enh91287     2  174052500  174053500      4       2  150064       2.7049    0.0034158
enh91290     2  174075100  174076100      6       3  150064       2.7938    0.0026043
enh91292     2  174091700  174092700      4       2  150064       2.1194     0.017029
enh91299     2  174778800  174779800      1       1  150064        2.247      0.01232
enh91301     2  174794100  174795100      6       2  150064       1.8034     0.035665
enh91306     2  174812400  174813400      2       1  150064       2.1035     0.017712
enh91307     2  174813400  174814400      4       2  150064       1.6463     0.049855
enh91308     2  174814600  174815600      5       1  150064       2.0835     0.018605
enh91309     2  174816200  174817200      7       3  150064       1.9265     0.027019
enh91311     2  174824000  174825000      4       2  150064       1.6724     0.047225
enh91320     2  174878700  174879700      2       1  150064       1.7088     0.043747
enh91324     2  174896500  174897500      6       2  150064       2.2612     0.011873
enh91329     2  174927200  174928200      2       1  150064       2.2485     0.012273
enh91331     2  175041500  175042500      1       1  150064       2.2454      0.01237
enh91333     2  175062000  175063000      4       2  150064       3.1742   0.00075113
enh91334     2  175099800  175100800      4       2  150064       1.8187      0.03448
enh91335     2  175108300  175109300      2       1  150064       2.0202     0.021682
enh91336     2  175111200  175112200      2       1  150064       2.6259    0.0043211
enh91346     2  175387200  175388200      2       1  150064        2.145     0.015976
enh91349     2  175411100  175412100      3       2  150064       2.9867      0.00141
enh91355     2  175448700  175449700      4       2  150064       2.0099     0.022223
enh91359     2  175456200  175457200      3       2  150064       1.6973     0.044824
enh91364     2  175469400  175470400      4       1  150064       2.3146     0.010318
enh91376     2  175528800  175529800      2       1  150064        2.035     0.020925
enh91385     2  175615400  175616400      4       2  150064       1.9811     0.023792
enh91386     2  175617700  175618700      1       1  150064       1.8642      0.03115
enh91388     2  175627200  175628200      3       1  150064       2.0372     0.020815
enh91389     2  175629000  175630000      4       2  150064       2.2562     0.012029
enh91391     2  175637200  175638200      2       1  150064       1.9154     0.027723
enh91403     2  175690900  175691900      2       1  150064        2.118     0.017089
enh91412     2  175752800  175753800      1       1  150064       2.6396      0.00415
enh91432     2  175892200  175893200      1       1  150064        1.768      0.03853
enh91433     2  175892600  175893600      4       2  150064       1.6482     0.049657
enh91456     2  177230000  177231000      1       1  150064       1.6893      0.04558
enh91508     2  178221300  178222300      5       2  150064       1.9921     0.023179
enh91538     2  178976200  178977200      2       1  150064       1.9619     0.024889
enh91539     2  178978300  178979300      2       1  150064       2.7261    0.0032045
enh91548     2  179109100  179110100      3       1  150064       1.7597     0.039228
enh91552     2  179120600  179121600      1       1  150064       2.0193      0.02173
enh91605     2  180275100  180276100      5       3  150064        1.868     0.030881
enh91607     2  180292700  180293700      5       2  150064       2.4388    0.0073686
enh91609     2  180539800  180540800      3       2  150064       2.6232    0.0043551
enh91618     2  180872000  180873000      7       3  150064       3.1971    0.0006941
enh91619     2  180989700  180990700      1       1  150064       3.4796    0.0002511
enh91620     2  180990400  180991400      3       1  150064       3.7398   9.2083e-05
enh91680     2  183382100  183383100      7       3  150064       2.8776    0.0020033
enh91681     2  183388000  183389000      2       1  150064       2.1855     0.014426
enh91684     2  183423000  183424000      3       1  150064       2.3628    0.0090682
enh91697     2  183823600  183824600      4       2  150064       2.2095      0.01357
enh91705     2  183895400  183896400      3       2  150064       1.9825     0.023712
enh91707     2  183921600  183922600      4       2  150064       1.9493     0.025632
enh91711     2  183990600  183991600     10       4  150064       1.8414     0.032778
enh91715     2  184479400  184480400      3       2  150064       2.1417     0.016107
enh91760     2  188267900  188268900      1       1  150064       1.6688      0.04758
enh91778     2  189159800  189160800      6       3  150064       2.7633    0.0028613
enh91779     2  189160400  189161400      8       3  150064       1.9029     0.028526
enh91782     2  189198400  189199400      2       1  150064       2.6501    0.0040238
enh91784     2  189377000  189378000      3       2  150064       1.7637     0.038895
enh91785     2  189651400  189652400      2       1  150064       2.6071    0.0045662
enh91804     2  190433600  190434600      2       1  150064       2.1181     0.017084
enh91824     2  190974900  190975900      2       1  150064       1.9553     0.025275
enh91845     2  191217000  191218000      2       1  150064       1.8244     0.034047
enh91846     2  191222800  191223800      1       1  150064       2.4581     0.006983
enh91855     2  191281700  191282700      3       2  150064       1.8238     0.034087
enh91856     2  191284600  191285600      3       2  150064       2.9428    0.0016261
enh91857     2  191289700  191290700      1       1  150064       2.2815      0.01126
enh91860     2  191303100  191304100      4       2  150064       2.5611    0.0052175
enh91861     2  191309200  191310200      3       2  150064       2.2746     0.011465
enh91862     2  191315700  191316700      2       1  150064       2.1403     0.016167
enh91863     2  191317900  191318900      3       2  150064       1.8054     0.035509
enh91870     2  191359100  191360100      1       1  150064       2.0531      0.02003
enh91872     2  191365600  191366600      1       1  150064       2.2356      0.01269
enh91879     2  191400600  191401600      3       2  150064       1.7662     0.038684
enh91884     2  191447300  191448300      3       1  150064       2.2885     0.011053
enh91888     2  191471400  191472400      6       3  150064       2.9733     0.001473
enh91892     2  191497200  191498200      2       1  150064       2.7945    0.0025986
enh91910     2  191668300  191669300      4       2  150064       1.7563     0.039521
enh91916     2  191756200  191757200      2       1  150064       1.8837     0.029805
enh91917     2  191768300  191769300      2       1  150064       2.3442     0.009534
enh91923     2  191879400  191880400      4       2  150064       1.7544     0.039678
enh91924     2  191884100  191885100      3       2  150064       1.8504     0.032126
enh91925     2  191885900  191886900      4       2  150064       2.4662    0.0068282
enh91926     2  191887600  191888600      2       1  150064       1.9141     0.027801
enh91929     2  191916500  191917500      2       1  150064       1.6677     0.047691
enh91949     2  192266800  192267800      1       1  150064       1.7079      0.04383
enh91986     2  192909800  192910800      2       1  150064       1.8086     0.035254
enh91987     2  192911800  192912800      2       1  150064       1.7047     0.044127
enh91988     2  192918800  192919800      2       1  150064       1.7275     0.042038
enh92006     2  193032000  193033000      5       3  150064       2.7951    0.0025942
enh92007     2  193034300  193035300      5       2  150064       2.1874     0.014356
enh92008     2  193036100  193037100      4       1  150064       2.7202    0.0032619
enh92010     2  193040600  193041600      5       3  150064       2.8032      0.00253
enh92013     2  193046200  193047200      6       2  150064       1.9206     0.027393
enh92014     2  193050500  193051500      5       1  150064       2.3954     0.008301
enh92015     2  193052600  193053600      4       2  150064        2.879    0.0019948
enh92026     2  193118900  193119900      3       1  150064       2.0979     0.017957
enh92032     2  196304300  196305300      3       1  150064       1.8992     0.028769
enh92033     2  196397400  196398400      4       1  150064       3.4155   0.00031835
enh92034     2  196398700  196399700      3       2  150064       2.4275    0.0076017
enh92035     2  196433800  196434800      2       1  150064       1.8212     0.034287
enh92037     2  196441700  196442700      2       1  150064       3.1934   0.00070312
enh92040     2  196465700  196466700      2       1  150064       2.4135    0.0079001
enh92047     2  196531100  196532100      2       1  150064       2.0309     0.021133
enh92048     2  196552000  196553000      1       1  150064       2.1163      0.01716
enh92052     2  196966000  196967000      2       1  150064       1.6737       0.0471
enh92053     2  196976200  196977200      2       1  150064       1.9243     0.027159
enh92055     2  196978400  196979400      1       1  150064       2.1625      0.01529
enh92057     2  196988300  196989300      1       1  150064       2.0077      0.02234
enh92071     2  197140400  197141400      4       2  150064       2.5991    0.0046729
enh92079     2  197264400  197265400      3       2  150064       1.6888     0.045631
enh92088     2  197327500  197328500      4       2  150064       4.1332   1.7884e-05
enh92089     2  197331800  197332800      1       1  150064       2.8078     0.002494
enh92091     2  197345900  197346900      2       1  150064         2.59    0.0047984
enh92093     2  197353800  197354800      4       1  150064       3.2553   0.00056629
enh92094     2  197356600  197357600      1       1  150064        1.916      0.02768
enh92097     2  197367700  197368700      1       1  150064       2.5241       0.0058
enh92098     2  197372600  197373600      3       2  150064       3.0449    0.0011637
enh92099     2  197379400  197380400      3       2  150064       2.9546    0.0015654
enh92100     2  197393200  197394200      3       1  150064       3.7095   0.00010383
enh92101     2  197398000  197399000      4       2  150064       3.0428     0.001172
enh92103     2  197401000  197402000      2       1  150064        2.996    0.0013677
enh92104     2  197402600  197403600      2       1  150064       1.8597     0.031466
enh92105     2  197409000  197410000      1       1  150064       3.5218    0.0002143
enh92106     2  197414300  197415300      5       2  150064       3.4388   0.00029219
enh92107     2  197417000  197418000      2       1  150064       1.8524     0.031981
enh92108     2  197423000  197424000      2       1  150064       2.2387     0.012587
enh92109     2  197426100  197427100      3       2  150064       3.1295   0.00087557
enh92111     2  197431500  197432500      2       1  150064       2.4131    0.0079082
enh92113     2  197437800  197438800      5       1  150064       2.2344     0.012728
enh92114     2  197451200  197452200      6       2  150064       2.7834    0.0026896
enh92115     2  197458800  197459800      2       1  150064        2.461    0.0069284
enh92116     2  197471500  197472500      1       1  150064        2.944      0.00162
enh92117     2  197520200  197521200      3       2  150064       1.8783      0.03017
enh92119     2  197623000  197624000      4       1  150064       1.6927     0.045255
enh92120     2  197662300  197663300      1       1  150064       2.2505      0.01221
enh92122     2  197716000  197717000      5       3  150064       2.8243    0.0023695
enh92124     2  197792600  197793600      2       1  150064       1.7068     0.043934
enh92127     2  197831000  197832000      3       1  150064        1.838     0.033033
enh92130     2  197853000  197854000      1       1  150064       2.8627       0.0021
enh92131     2  197855000  197856000      1       1  150064       1.7839      0.03722
enh92134     2  197875900  197876900      5       2  150064        3.215   0.00065213
enh92135     2  197937400  197938400      4       2  150064       2.3221     0.010113
enh92136     2  197942000  197943000      4       1  150064       2.6658    0.0038407
enh92138     2  197946900  197947900      4       2  150064       2.1123     0.017331
enh92140     2  197961800  197962800      2       1  150064       2.4016    0.0081622
enh92141     2  197963200  197964200      4       2  150064       2.7436    0.0030383
enh92147     2  197994500  197995500      1       1  150064       2.5018     0.006178
enh92150     2  198006200  198007200      3       1  150064       2.0145      0.02198
enh92152     2  198015000  198016000      4       2  150064       2.1031     0.017729
enh92153     2  198016700  198017700      3       1  150064       2.2758     0.011429
enh92173     2  198107200  198108200      1       1  150064        1.867      0.03095
enh92182     2  198143200  198144200      6       3  150064       3.4586   0.00027153
enh92183     2  198144200  198145200      5       2  150064       4.3434    7.015e-06
enh92184     2  198145700  198146700      3       2  150064       5.3461   4.4943e-08
enh92185     2  198148400  198149400      5       1  150064       4.1269   1.8383e-05
enh92187     2  198157400  198158400      2       1  150064       5.0005   2.8587e-07
enh92189     2  198161800  198162800      2       1  150064       4.4682   3.9434e-06
enh92190     2  198166600  198167600      2       1  150064       4.7655    9.417e-07
enh92191     2  198168900  198169900      4       2  150064       5.1597   1.2367e-07
enh92192     2  198170100  198171100      5       1  150064       5.0369   2.3653e-07
enh92193     2  198172100  198173100      2       1  150064       5.3304   4.9004e-08
enh92195     2  198213900  198214900      2       1  150064       3.9687   3.6128e-05
enh92196     2  198243400  198244400      1       1  150064       4.7819    8.681e-07
enh92197     2  198293100  198294100      1       1  150064       6.4019    7.671e-11
enh92204     2  198403000  198404000      2       1  150064       5.4894   2.0166e-08
enh92212     2  198465600  198466600      4       2  150064        5.373   3.8719e-08
enh92214     2  198478200  198479200      2       1  150064       5.3228   5.1087e-08
enh92215     2  198484600  198485600      1       1  150064       5.9155    1.654e-09
enh92217     2  198491600  198492600      2       1  150064       3.5767   0.00017397
enh92218     2  198493400  198494400      6       2  150064       4.3364   7.2429e-06
enh92219     2  198497600  198498600      4       2  150064       5.5073   1.8221e-08
enh92220     2  198513200  198514200      2       1  150064       5.2128   9.2999e-08
enh92221     2  198521800  198522800      4       2  150064       5.1526   1.2845e-07
enh92223     2  198541300  198542300      2       1  150064       4.6838    1.408e-06
enh92224     2  198568700  198569700      1       1  150064       4.1225    1.874e-05
enh92229     2  198667400  198668400      2       1  150064       4.1812   1.4498e-05
enh92230     2  198667900  198668900      3       2  150064       5.3473   4.4647e-08
enh92231     2  198673700  198674700      3       2  150064       3.9429   4.0256e-05
enh92233     2  198689500  198690500      1       1  150064       5.2011    9.908e-08
enh92234     2  198702000  198703000      1       1  150064       2.7909     0.002628
enh92235     2  198704000  198705000      1       1  150064       5.1701     1.17e-07
enh92236     2  198715600  198716600      1       1  150064       5.1095    1.615e-07
enh92237     2  198721800  198722800      3       2  150064       4.5656   2.4901e-06
enh92241     2  198741800  198742800      2       1  150064       3.4648   0.00026529
enh92242     2  198753700  198754700      2       1  150064       4.2409   1.1133e-05
enh92243     2  198755600  198756600      1       1  150064       4.2633    1.007e-05
enh92244     2  198758400  198759400      2       1  150064       4.0666   2.3857e-05
enh92245     2  198766400  198767400      2       1  150064       3.2956   0.00049104
enh92247     2  198780000  198781000      2       1  150064       3.5144   0.00022033
enh92248     2  198780700  198781700      1       1  150064       4.2784    9.411e-06
enh92249     2  198785300  198786300      2       1  150064       4.1705   1.5194e-05
enh92250     2  198788800  198789800      2       1  150064       3.9616   3.7217e-05
enh92251     2  198789800  198790800      1       1  150064       5.0773    1.914e-07
enh92252     2  198791800  198792800      2       1  150064       4.2593   1.0255e-05
enh92253     2  198795200  198796200      3       1  150064       4.9063     4.64e-07
enh92254     2  198798600  198799600      1       1  150064       5.1677    1.185e-07
enh92255     2  198804800  198805800      3       2  150064       4.0315   2.7711e-05
enh92256     2  198809000  198810000      7       2  150064       4.6393    1.748e-06
enh92257     2  198813400  198814400      2       1  150064        5.114   1.5774e-07
enh92258     2  198823000  198824000      2       1  150064       4.2606   1.0195e-05
enh92260     2  198836900  198837900      3       2  150064       3.1101   0.00093507
enh92261     2  198843000  198844000      2       1  150064       2.0741     0.019036
enh92263     2  198860700  198861700      2       1  150064       4.6088   2.0249e-06
enh92267     2  198893800  198894800      8       2  150064       4.3818   5.8848e-06
enh92269     2  198901800  198902800      1       1  150064       4.6077    2.036e-06
enh92270     2  198905200  198906200      4       2  150064       3.9855   3.3668e-05
enh92271     2  198919600  198920600      2       1  150064       4.8438    6.369e-07
enh92273     2  198927600  198928600      1       1  150064        4.505    3.318e-06
enh92275     2  198944600  198945600      3       1  150064       3.7808   7.8162e-05
enh92292     2  199089300  199090300      4       2  150064       2.1661     0.015153
enh92314     2  200695100  200696100      4       2  150064       4.0418   2.6523e-05
enh92315     2  200697900  200698900      2       1  150064       1.9281      0.02692
enh92316     2  200701000  200702000      1       1  150064       1.7113      0.04351
enh92319     2  200714200  200715200      1       1  150064       5.3052    5.627e-08
enh92321     2  200725100  200726100      2       1  150064       5.7788   3.7628e-09
enh92322     2  200774700  200775700      2       1  150064       5.8473   2.4979e-09
enh92324     2  200787100  200788100      6       2  150064       5.9093   1.7179e-09
enh92329     2  200810700  200811700      1       1  150064        6.981    1.465e-12
enh92330     2  200817900  200818900      3       2  150064       5.7811   3.7108e-09
enh92333     2  200838400  200839400      3       2  150064       5.6061   1.0348e-08
enh92336     2  200850100  200851100      4       2  150064       4.2116   1.2676e-05
enh92342     2  201138700  201139700      2       1  150064       4.0677   2.3739e-05
enh92345     2  201175600  201176600      2       1  150064       4.3751   6.0675e-06
enh92346     2  201183100  201184100      3       1  150064       2.5508    0.0053739
enh92347     2  201186500  201187500      1       1  150064       5.3766    3.796e-08
enh92349     2  201192400  201193400      4       2  150064       3.9877   3.3361e-05
enh92350     2  201194000  201195000      4       2  150064       2.8612    0.0021102
enh92351     2  201195300  201196300      3       1  150064       2.9176    0.0017637
enh92359     2  201212600  201213600      4       2  150064        1.711     0.043541
enh92360     2  201215400  201216400      6       4  150064       1.7277     0.042018
enh92364     2  201224600  201225600      2       1  150064       4.0502   2.5586e-05
enh92365     2  201228100  201229100      2       1  150064       4.3395   7.1397e-06
enh92366     2  201229500  201230500      4       2  150064       5.7961   3.3934e-09
enh92368     2  201232000  201233000      5       3  150064       4.3295   7.4723e-06
enh92369     2  201237300  201238300      2       1  150064       2.5634    0.0051829
enh92370     2  201238700  201239700      3       2  150064       4.0677   2.3737e-05
enh92371     2  201241600  201242600      4       2  150064        5.263   7.0867e-08
enh92373     2  201246900  201247900      5       2  150064       4.4118   5.1248e-06
enh92375     2  201270200  201271200      3       1  150064       3.3255   0.00044135
enh92377     2  201276300  201277300      3       1  150064        3.257   0.00056302
enh92378     2  201281300  201282300      3       1  150064       3.4849   0.00024619
enh92381     2  201308800  201309800      2       1  150064       3.2876   0.00050519
enh92382     2  201313600  201314600      4       2  150064       4.4385   4.5296e-06
enh92383     2  201318000  201319000      2       1  150064       3.8497   5.9124e-05
enh92384     2  201320800  201321800      2       1  150064       3.6016   0.00015812
enh92385     2  201323700  201324700      4       2  150064       4.0231   2.8723e-05
enh92386     2  201329400  201330400      2       1  150064       3.3261   0.00044038
enh92387     2  201332300  201333300      4       2  150064       3.7277   9.6624e-05
enh92395     2  201451800  201452800      1       1  150064        1.931      0.02674
enh92398     2  201559600  201560600      4       2  150064       2.2416     0.012495
enh92399     2  201562600  201563600      4       2  150064       1.8723     0.030583
enh92408     2  201606400  201607400      5       2  150064       1.9379     0.026317
enh92415     2  201751900  201752900      2       1  150064       2.0896     0.018329
enh92442     2  202100700  202101700      4       2  150064       2.0478      0.02029
enh92445     2  202125200  202126200      2       1  150064       2.4295    0.0075591
enh92469     2  202560500  202561500      5       2  150064       1.7065     0.043955
enh92486     2  202829100  202830100      5       3  150064       2.1517     0.015712
enh92520     2  203246900  203247900      3       1  150064       1.9004     0.028688
enh92543     2  203510800  203511800      1       1  150064       1.7649      0.03879
enh92544     2  203670200  203671200      1       1  150064       1.9178      0.02757
enh92550     2  203877800  203878800      1       1  150064       2.9017     0.001856
enh92551     2  203884000  203885000      2       1  150064       1.6528      0.04919
enh92554     2  204105300  204106300      3       1  150064        2.359    0.0091633
enh92555     2  204114800  204115800      1       1  150064       2.5861     0.004853
enh92562     2  204211700  204212700      3       1  150064       1.7276     0.042027
enh92566     2  204265500  204266500      3       1  150064       2.1662     0.015147
enh92570     2  204327900  204328900      4       1  150064       2.1728     0.014899
enh92571     2  204348900  204349900      2       1  150064       2.4373    0.0073984
enh92574     2  204366500  204367500      4       2  150064       1.7029     0.044295
enh92582     2  204521300  204522300      6       2  150064       1.6772     0.046752
enh92597     2  204761600  204762600      1       1  150064       1.8551      0.03179
enh92612     2  205132400  205133400      5       2  150064       2.0584     0.019774
enh92613     2  205133100  205134100      1       1  150064       2.1607      0.01536
enh92647     2  205837800  205838800      1       1  150064       2.1553      0.01557
enh92662     2  206250500  206251500      5       2  150064       2.5524    0.0053487
enh92703     2  206920600  206921600      1       1  150064        2.471     0.006737
enh92706     2  206947600  206948600      3       1  150064       2.2145     0.013396
enh92712     2  207028700  207029700      5       2  150064       2.7236    0.0032285
enh92714     2  207058400  207059400      4       2  150064       1.7156      0.04312
enh92742     2  207911200  207912200      3       2  150064       1.8611     0.031363
enh92765     2  208014700  208015700      2       1  150064       2.2176     0.013292
enh92771     2  208089800  208090800      3       2  150064       2.3381    0.0096897
enh92772     2  208092900  208093900      7       4  150064       2.5194    0.0058775
enh92784     2  208216800  208217800      4       2  150064       2.5132    0.0059825
enh92787     2  208273200  208274200      4       1  150064        2.292     0.010953
enh92790     2  208339000  208340000      5       2  150064       2.4316     0.007516
enh92791     2  208339800  208340800      4       2  150064       3.0108    0.0013026
enh92792     2  208345800  208346800      3       1  150064       2.1836     0.014497
enh92797     2  208398100  208399100      1       1  150064       4.0619    2.434e-05
enh92800     2  208425800  208426800      2       1  150064       3.1947   0.00069982
enh92801     2  208430100  208431100      2       1  150064       3.3069   0.00047174
enh92804     2  208467500  208468500      4       2  150064       3.6386   0.00013705
enh92805     2  208477200  208478200      4       2  150064       3.6953    0.0001098
enh92806     2  208481600  208482600      3       1  150064       3.7659    8.296e-05
enh92882     2  210340700  210341700      2       1  150064       1.9478      0.02572
enh92883     2  210345200  210346200      4       2  150064       2.7419     0.003054
enh92885     2  210368800  210369800      2       1  150064       1.8966     0.028937
enh92890     2  210449100  210450100      2       1  150064       2.3889    0.0084496
enh92891     2  210456400  210457400      1       1  150064       1.8585      0.03155
enh92897     2  210530600  210531600      1       1  150064       2.3524     0.009327
enh92904     2  210799200  210800200      1       1  150064       1.7697      0.03839
enh92932     2  211363600  211364600      3       2  150064          1.9     0.028715
enh92954     2  212258400  212259400      4       2  150064       1.7961     0.036238
enh92955     2  212261400  212262400      2       1  150064       2.8841    0.0019626
enh92959     2  212319700  212320700      2       1  150064       2.7823    0.0026985
enh92960     2  212352200  212353200      3       2  150064       1.6806     0.046416
enh92977     2  212793200  212794200      4       2  150064       2.2452     0.012377
enh92989     2  213092200  213093200      3       1  150064       2.8025    0.0025353
enh92991     2  213128600  213129600      1       1  150064       2.0849      0.01854
enh92992     2  213130400  213131400      6       2  150064       2.8247    0.0023661
enh92996     2  213194300  213195300      6       3  150064       3.1935   0.00070282
enh92997     2  213201000  213202000      3       1  150064       3.6681   0.00012216
enh92998     2  213202100  213203100      4       2  150064        2.752    0.0029621
enh93001     2  213222500  213223500      4       2  150064       2.9178    0.0017625
enh93006     2  213279400  213280400      1       1  150064       1.8892      0.02943
enh93010     2  213312900  213313900      4       2  150064       1.9702     0.024406
enh93011     2  213314500  213315500      3       1  150064       2.0812      0.01871
enh93021     2  213392500  213393500      1       1  150064       3.1771    0.0007439
enh93022     2  213394600  213395600      9       3  150064       2.0382     0.020763
enh93025     2  213399800  213400800      4       2  150064       2.1716     0.014943
enh93026     2  213404100  213405100      3       1  150064       3.7321   9.4963e-05
enh93027     2  213413500  213414500      5       2  150064       2.8344    0.0022958
enh93028     2  213431900  213432900      2       1  150064       1.7655     0.038742
enh93029     2  213556900  213557900      3       1  150064       1.6927     0.045255
enh93031     2  213641500  213642500      4       1  150064       1.8196     0.034408
enh93039     2  213986400  213987400      1       1  150064       2.0575      0.01982
enh93040     2  213987200  213988200      3       1  150064       2.1187     0.017056
enh93062     2  215346300  215347300      3       2  150064       1.9683     0.024518
enh93063     2  215348700  215349700      2       1  150064       1.7215     0.042578
enh93084     2  216133600  216134600      1       1  150064       2.0162      0.02189
enh93114     2  216700300  216701300      1       1  150064       2.2695      0.01162
enh93140     2  217041800  217042800      4       2  150064       2.2373     0.012632
enh93141     2  217045700  217046700      3       1  150064       2.0171     0.021842
enh93142     2  217046400  217047400      1       1  150064       2.2055      0.01371
enh93150     2  217157400  217158400      4       2  150064        1.713     0.043357
enh93156     2  217277900  217278900      3       1  150064       2.8614    0.0021086
enh93160     2  217342500  217343500      1       1  150064       2.8023     0.002537
enh93173     2  217448200  217449200      4       2  150064        2.575    0.0050125
enh93177     2  217530400  217531400      6       2  150064       2.2926     0.010935
enh93184     2  217562500  217563500      3       1  150064       1.7172      0.04297
enh93203     2  218026500  218027500      1       1  150064       2.1604      0.01537
enh93248     2  218653500  218654500      7       3  150064       2.2778     0.011369
enh93249     2  218654800  218655800      1       1  150064       2.4451      0.00724
enh93274     2  218780100  218781100      2       1  150064       1.7841       0.0372
enh93275     2  218783000  218784000     12       3  150064        2.606    0.0045808
enh93277     2  218788500  218789500      6       2  150064       2.0134     0.022038
enh93386     2  220014000  220015000      2       1  150064       2.3677    0.0089503
enh93387     2  220025600  220026600      2       1  150064       2.6891    0.0035818
enh93390     2  220044200  220045200      2       1  150064       3.8727   5.3813e-05
enh93391     2  220046900  220047900      2       1  150064       3.8342   6.2995e-05
enh93394     2  220072600  220073600      1       1  150064       2.2918      0.01096
enh93398     2  220092000  220093000      1       1  150064        2.173      0.01489
enh93454     2  220781200  220782200      4       2  150064       1.7354     0.041332
enh93465     2  222308600  222309600      4       1  150064       1.6987     0.044684
enh93472     2  222378900  222379900      3       2  150064       1.8806     0.030011
enh93474     2  222391700  222392700      2       1  150064       2.9495    0.0015916
enh93475     2  222394400  222395400      1       1  150064       2.8599     0.002119
enh93521     2  223728100  223729100      2       1  150064       1.6604     0.048413
enh93558     2  224393000  224394000      6       2  150064       2.0139     0.022012
enh93606     2  224906100  224907100      2       1  150064       1.8287     0.033719
enh93613     2  225075400  225076400      3       1  150064       2.0679     0.019323
enh93621     2  225276800  225277800      2       1  150064        3.033    0.0012108
enh93622     2  225349700  225350700      2       1  150064       1.9061     0.028321
enh93623     2  225353400  225354400      3       2  150064       3.3667   0.00038035
enh93625     2  225384700  225385700      3       2  150064       3.6737   0.00011953
enh93626     2  225387400  225388400      3       2  150064       4.1413   1.7269e-05
enh93628     2  225396500  225397500      4       2  150064       4.1985   1.3436e-05
enh93630     2  225410200  225411200      1       1  150064       2.3812     0.008627
enh93634     2  225435100  225436100      1       1  150064       1.6773      0.04674
enh93643     2  225702400  225703400      3       2  150064       2.2422     0.012475
enh93644     2  225706500  225707500      2       1  150064       1.6627     0.048185
enh93648     2  225730500  225731500      2       1  150064       2.4796    0.0065759
enh93651     2  225755000  225756000      3       2  150064       1.9421     0.026064
enh93654     2  225770300  225771300      1       1  150064       1.6828      0.04621
enh93664     2  225800500  225801500      3       2  150064       1.7734      0.03808
enh93669     2  225812600  225813600      2       1  150064       1.8687     0.030836
enh93675     2  225827400  225828400      2       1  150064       1.7652     0.038761
enh93703     2  225888200  225889200      3       2  150064       2.8854    0.0019543
enh93704     2  225889500  225890500      1       1  150064       2.3944     0.008324
enh93713     2  225917200  225918200      2       1  150064       1.9264     0.027026
enh93716     2  225938100  225939100      4       2  150064       1.8633     0.031207
enh93720     2  225969800  225970800      1       1  150064       1.7634      0.03892
enh93721     2  225979200  225980200      5       2  150064       1.7845     0.037173
enh93759     2  227699200  227700200      1       1  150064       2.8092     0.002483
enh93760     2  227702100  227703100      4       1  150064       1.8952     0.029032
enh93761     2  227704500  227705500      3       1  150064       1.7486     0.040177
enh93762     2  227733500  227734500      3       1  150064       1.8115     0.035032
enh93763     2  227739400  227740400      2       1  150064       2.0421     0.020573
enh93764     2  227742500  227743500      2       1  150064        2.199     0.013939
enh93766     2  227772600  227773600      3       1  150064       2.0618     0.019612
enh93767     2  227778400  227779400      3       1  150064       1.6893     0.045581
enh93772     2  227860200  227861200      2       1  150064       1.6823     0.046252
enh93789     2  228280300  228281300      4       2  150064       2.6493    0.0040327
enh93791     2  228324600  228325600      2       1  150064       2.2257     0.013016
enh93792     2  228327900  228328900      5       2  150064       1.7974     0.036134
enh93796     2  228347100  228348100      3       1  150064       1.7941     0.036396
enh93803     2  228381000  228382000      3       2  150064       1.7924     0.036535
enh93805     2  228435500  228436500      3       2  150064       2.0585     0.019772
enh93825     2  229522400  229523400      1       1  150064       1.9566       0.0252
enh93826     2  229953200  229954200      5       3  150064       1.9936     0.023099
enh93838     2  230161500  230162500      1       1  150064       1.8674      0.03092
enh93857     2  230388300  230389300      2       1  150064       1.7189     0.042814
enh93876     2  230553700  230554700      2       1  150064       1.8346     0.033285
enh93878     2  230560900  230561900      4       2  150064       2.5469    0.0054341
enh93879     2  230562600  230563600      3       1  150064       2.6316    0.0042491
enh93881     2  230569000  230570000      4       1  150064       3.2412   0.00059515
enh93883     2  230577100  230578100     10       1  150064       3.2262    0.0006272
enh93893     2  230711900  230712900      4       2  150064        1.645     0.049989
enh93900     2  230724600  230725600      1       1  150064       1.9243      0.02716
enh93903     2  230747000  230748000      2       1  150064       1.9591     0.025049
enh93914     2  230845000  230846000      1       1  150064        2.353     0.009312
enh93928     2  231133200  231134200      2       1  150064       1.7095      0.04368
enh93929     2  231190800  231191800      5       1  150064       1.6993     0.044628
enh94004     2  232003100  232004100      2       1  150064       1.6765      0.04682
enh94040     2  232263300  232264300      1       1  150064       2.4153     0.007861
enh94045     2  232326300  232327300      3       2  150064       1.7703      0.03834
enh94046     2  232330000  232331000      2       1  150064       2.7802    0.0027166
enh94061     2  232481000  232482000      2       1  150064       1.8806     0.030016
enh94072     2  232528600  232529600      3       1  150064       2.1975     0.013994
enh94075     2  232542000  232543000      5       3  150064       1.8461     0.032437
enh94107     2  232949400  232950400      2       1  150064       2.1834     0.014503
enh94109     2  232953300  232954300      2       1  150064       1.6449     0.049999
enh94115     2  233033000  233034000      1       1  150064       1.8686      0.03084
enh94133     2  233174500  233175500      4       2  150064       2.0692     0.019262
enh94135     2  233183400  233184400      1       1  150064       2.1382      0.01625
enh94148     2  233448700  233449700      2       1  150064       1.8712     0.030656
enh94149     2  233453300  233454300      3       1  150064       1.7228     0.042464
enh94150     2  233457300  233458300      1       1  150064       2.1019      0.01778
enh94167     2  233554100  233555100      6       3  150064       4.4505   4.2842e-06
enh94168     2  233560800  233561800      3       2  150064       4.9199   4.3302e-07
enh94171     2  233596500  233597500      4       2  150064        4.992   2.9886e-07
enh94172     2  233621900  233622900      1       1  150064       3.0477     0.001153
enh94174     2  233637600  233638600      1       1  150064       6.6512    1.454e-11
enh94175     2  233641100  233642100      2       1  150064       3.9067   4.6789e-05
enh94176     2  233644100  233645100      2       1  150064       2.6718    0.0037717
enh94178     2  233682300  233683300      5       3  150064       3.4761   0.00025437
enh94179     2  233698200  233699200      2       1  150064       5.7733   3.8855e-09
enh94180     2  233700000  233701000      6       3  150064       4.0566   2.4895e-05
enh94181     2  233703200  233704200      1       1  150064       4.5208     3.08e-06
enh94182     2  233708400  233709400      1       1  150064       3.0864     0.001013
enh94183     2  233712900  233713900      1       1  150064       6.5309    3.268e-11
enh94184     2  233718100  233719100      3       2  150064       5.9004    1.813e-09
enh94185     2  233736500  233737500      2       1  150064       2.2883      0.01106
enh94186     2  233741200  233742200      2       1  150064       3.5961   0.00016153
enh94187     2  233744400  233745400      5       2  150064       2.6563    0.0039498
enh94188     2  233746400  233747400      4       2  150064       3.0799    0.0010353
enh94189     2  233748600  233749600      1       1  150064       5.7901    3.518e-09
enh94190     2  233749800  233750800      6       2  150064       5.0996   1.7014e-07
enh94191     2  233751600  233752600      6       3  150064       3.7156   0.00010136
enh94193     2  233759200  233760200      4       2  150064       4.8006   7.9088e-07
enh94195     2  233762600  233763600      2       1  150064       3.9064   4.6849e-05
enh94196     2  233766000  233767000      4       2  150064       1.6502     0.049452
enh94197     2  233771600  233772600      1       1  150064       3.1983    0.0006912
enh94198     2  233784000  233785000      5       3  150064       4.3107   8.1371e-06
enh94205     2  233904100  233905100      1       1  150064       1.7938      0.03642
enh94206     2  233913500  233914500      2       1  150064       2.4535    0.0070742
enh94207     2  233915600  233916600      5       1  150064       2.4901    0.0063845
enh94208     2  233918500  233919500      1       1  150064       2.5708     0.005073
enh94209     2  233923500  233924500      3       1  150064       2.3692    0.0089144
enh94210     2  233925800  233926800      3       1  150064       1.8984     0.028824
enh94255     2  234328200  234329200      3       2  150064       2.0305     0.021153
enh94259     2  234347500  234348500      1       1  150064       2.3988     0.008225
enh94273     2  234473600  234474600      1       1  150064       2.1638      0.01524
enh94279     2  235043900  235044900      2       1  150064       1.8025     0.035731
enh94296     2  235354800  235355800      3       1  150064       2.1345     0.016401
enh94368     2  236195600  236196600      9       3  150064       1.9527      0.02543
enh94392     2  236419500  236420500      2       1  150064        2.523    0.0058172
enh94416     2  236472000  236473000      2       1  150064       2.3953    0.0083034
enh94430     2  236494900  236495900      2       1  150064       2.0394     0.020707
enh94447     2  236542100  236543100      1       1  150064        1.893      0.02918
enh94449     2  236549600  236550600      3       1  150064        2.016     0.021899
enh94453     2  236554800  236555800      8       2  150064       1.7358     0.041302
enh94454     2  236556400  236557400      3       1  150064       2.3053     0.010575
enh94478     2  236610800  236611800      6       3  150064       1.8584     0.031553
enh94480     2  236616500  236617500      4       2  150064       1.9573     0.025158
enh94483     2  236627500  236628500      3       2  150064       1.9014     0.028626
enh94498     2  236743800  236744800      1       1  150064       3.7525    8.755e-05
enh94509     2  236812200  236813200      4       2  150064       2.2398     0.012552
enh94510     2  236825700  236826700      3       1  150064       3.2036   0.00067869
enh94512     2  236831600  236832600      5       1  150064       1.8764     0.030302
enh94543     2  237241100  237242100      6       2  150064        2.889    0.0019321
enh94544     2  237242400  237243400      5       1  150064       2.5275    0.0057443
enh94545     2  237246800  237247800      2       1  150064       2.0376     0.020796
enh94546     2  237250300  237251300      4       2  150064       1.9921     0.023179
enh94548     2  237254600  237255600      6       2  150064       2.1319     0.016509
enh94554     2  237279200  237280200      3       1  150064       1.8023     0.035746
enh94557     2  237365000  237366000      2       1  150064       2.2402     0.012539
enh94560     2  237406700  237407700      1       1  150064       2.0443      0.02046
enh94574     2  237551300  237552300      3       2  150064       2.2619      0.01185
enh94588     2  237695600  237696600      4       2  150064       1.7292     0.041889
enh94589     2  237697700  237698700      5       1  150064       1.7957     0.036267
enh94590     2  237699200  237700200      4       2  150064       1.9819     0.023743
enh94646     2  238596300  238597300      1       1  150064       2.1879      0.01434
enh94665     2  238647500  238648500      2       1  150064        1.815     0.034764
enh94666     2  238652000  238653000      8       2  150064       1.8747     0.030416
enh94667     2  238653100  238654100      9       2  150064       1.7161     0.043073
enh94669     2  238769900  238770900      2       1  150064       1.8405     0.032846
enh94712     2  239069000  239070000      6       3  150064       3.4982   0.00023422
enh94718     2  239104000  239105000      4       2  150064        1.719     0.042806
enh94719     2  239107400  239108400      2       1  150064       1.7567     0.039487
enh94786     2  240024600  240025600      4       2  150064       2.4252    0.0076489
enh94888     2  240377800  240378800      4       2  150064       1.6504     0.049434
enh94892     2  240421200  240422200      3       2  150064       1.8578     0.031601
enh94957     2  241226200  241227200      8       2  150064       1.7116     0.043489
enh94962     2  241279300  241280300      2       1  150064       1.9267      0.02701
enh94971     2  241386800  241387800     12       3  150064        1.722     0.042537
enh95005     2  241779300  241780300      2       1  150064       1.7503     0.040032
enh95027     2  242027500  242028500      5       2  150064       2.0946     0.018102
enh95028     2  242031200  242032200      1       1  150064       1.7052      0.04408
enh95042     2  242155500  242156500      3       2  150064       2.1119     0.017349
enh95044     2  242161800  242162800      4       2  150064        2.726    0.0032054
enh95046     2  242166400  242167400      3       2  150064        2.276     0.011423
enh95048     2  242172100  242173100      1       1  150064       1.9405      0.02616
enh95049     2  242176200  242177200      4       2  150064       1.8257     0.033945
enh95069     2  242279500  242280500      2       1  150064       1.9294     0.026838
enh95074     2  242303900  242304900      1       1  150064       1.9684      0.02451
enh95081     2  242320300  242321300      3       2  150064       2.6115    0.0045079
enh95083     2  242325300  242326300      4       2  150064         2.11     0.017428
enh95084     2  242326100  242327100      3       1  150064       2.3922     0.008374
enh95089     2  242350200  242351200      5       3  150064       2.7348    0.0031213
enh95090     2  242355100  242356100      2       1  150064       2.0838      0.01859
enh95095     2  242430600  242431600      2       1  150064       2.2334     0.012762
enh95103     2  242504500  242505500      1       1  150064       3.0935    0.0009892
enh95115     2  242574300  242575300      3       2  150064       1.8432     0.032647
enh95122     2  242605100  242606100      5       2  150064       1.9051     0.028381
enh95141     2  242820100  242821100      2       1  150064       1.9287     0.026884
enh95149     2  242843600  242844600      7       2  150064       1.9278     0.026939
enh95187     3     525400     526400      1       1  150064       1.6813      0.04635
enh95197     3    2552100    2553100      1       1  150064       2.3313     0.009868
enh95198     3    2553000    2554000      3       2  150064        4.068   2.3711e-05
enh95215     3    3221400    3222400      4       2  150064       1.7359     0.041293
enh95217     3    3551400    3552400      3       2  150064       2.0645     0.019484
enh95268     3    4697400    4698400      5       3  150064       2.7604    0.0028869
enh95269     3    4714300    4715300      4       2  150064        1.712     0.043447
enh95300     3    4879800    4880800      3       1  150064       2.3661    0.0089874
enh95301     3    4890500    4891500      4       1  150064       2.1487     0.015829
enh95306     3    4991000    4992000      7       3  150064       1.8771     0.030253
enh95328     3    5175000    5176000      2       1  150064         1.65     0.049467
enh95334     3    5203200    5204200      1       1  150064       1.6877      0.04573
enh95339     3    5231000    5232000      5       2  150064       2.0782     0.018843
enh95344     3    5238000    5239000      1       1  150064       2.1472      0.01589
enh95346     3    5259300    5260300      6       2  150064       1.9638     0.024775
enh95352     3    5916900    5917900      3       2  150064        1.763     0.038954
enh95355     3    7349000    7350000      6       2  150064       2.2209     0.013179
enh95385     3    8523400    8524400      4       2  150064       2.1502     0.015769
enh95386     3    8524800    8525800      1       1  150064       2.0306      0.02115
enh95418     3    9064600    9065600      1       1  150064       1.9689      0.02448
enh95419     3    9069100    9070100      6       2  150064       3.5214   0.00021466
enh95423     3    9109000    9110000      3       1  150064       2.1908     0.014235
enh95424     3    9113800    9114800      5       2  150064       1.8241     0.034071
enh95432     3    9166000    9167000      2       1  150064       2.1133     0.017288
enh95433     3    9171600    9172600      2       1  150064       1.9704     0.024397
enh95434     3    9175200    9176200      2       1  150064       1.9232     0.027225
enh95438     3    9189200    9190200      1       1  150064       1.8999      0.02872
enh95445     3    9207000    9208000      4       2  150064       1.8571      0.03165
enh95471     3    9394800    9395800      1       1  150064       1.7965      0.03621
enh95473     3    9405900    9406900      5       2  150064       1.7901     0.036716
enh95474     3    9424100    9425100      2       1  150064       2.5786    0.0049598
enh95478     3    9451400    9452400      1       1  150064       2.0714      0.01916
enh95480     3    9461600    9462600      2       1  150064       2.2432     0.012441
enh95481     3    9463600    9464600      4       2  150064       2.7018    0.0034483
enh95482     3    9465700    9466700      2       1  150064       1.8174      0.03458
enh95485     3    9480600    9481600      7       3  150064       2.1959      0.01405
enh95486     3    9489800    9490800      1       1  150064       1.9583       0.0251
enh95496     3    9757000    9758000      5       2  150064       1.9452     0.025878
enh95522     3    9908100    9909100      4       2  150064       2.7089    0.0033755
enh95587     3   10398600   10399600      4       2  150064       3.0189    0.0012684
enh95588     3   10403500   10404500      2       1  150064       2.8241     0.002371
enh95589     3   10411700   10412700      3       2  150064        3.313    0.0004615
enh95591     3   10418100   10419100      7       2  150064        3.062    0.0010991
enh95592     3   10420000   10421000      6       2  150064       3.4503   0.00027993
enh95593     3   10422700   10423700      5       2  150064       3.2879   0.00050474
enh95594     3   10434800   10435800      8       2  150064       3.3285   0.00043652
enh95595     3   10439500   10440500      4       2  150064       3.8903   5.0053e-05
enh95597     3   10467800   10468800      4       2  150064       2.0304      0.02116
enh95598     3   10469900   10470900      2       1  150064       2.3152       0.0103
enh95603     3   10498500   10499500      1       1  150064       1.9841      0.02362
enh95606     3   10510200   10511200      3       1  150064       2.8275    0.0023454
enh95616     3   10589700   10590700      3       2  150064        3.177   0.00074402
enh95617     3   10593800   10594800      3       1  150064       2.2016     0.013848
enh95618     3   10611800   10612800      3       1  150064       2.5268     0.005755
enh95620     3   10622800   10623800      5       2  150064       1.6559     0.048868
enh95621     3   10638100   10639100      6       3  150064       1.6485     0.049622
enh95622     3   10642700   10643700      1       1  150064       1.8626      0.03126
enh95623     3   10650700   10651700      4       2  150064       1.9531     0.025403
enh95626     3   10676900   10677900      2       1  150064       2.0479     0.020284
enh95632     3   10800000   10801000      7       3  150064       3.8808   5.2061e-05
enh95633     3   10804700   10805700      4       2  150064       1.6976     0.044789
enh95688     3   11426800   11427800      2       1  150064       1.8283     0.033751
enh95711     3   11595600   11596600      4       2  150064       1.9959      0.02297
enh95718     3   11619100   11620100      2       1  150064       1.8641     0.031155
enh95736     3   11674300   11675300      1       1  150064       2.7667     0.002831
enh95738     3   11685500   11686500      2       1  150064       3.9925   3.2686e-05
enh95740     3   11698600   11699600      2       1  150064       3.3805   0.00036181
enh95741     3   11702100   11703100      3       1  150064       2.5495    0.0053936
enh95742     3   11703000   11704000      2       1  150064       3.0804    0.0010335
enh95749     3   11780600   11781600      4       2  150064       1.9608     0.024953
enh95755     3   11885500   11886500      4       1  150064       2.4669    0.0068148
enh95763     3   12185200   12186200      2       1  150064       2.9421    0.0016298
enh95769     3   12218900   12219900      1       1  150064       2.1998      0.01391
enh95770     3   12220000   12221000      1       1  150064       3.2532    0.0005705
enh95779     3   12503400   12504400      4       2  150064       1.9011     0.028642
enh95780     3   12521100   12522100      4       1  150064       2.2434     0.012436
enh95781     3   12524200   12525200      3       1  150064       1.9132     0.027863
enh95786     3   12600200   12601200      4       1  150064       2.0649     0.019466
enh95787     3   12603300   12604300      3       1  150064        2.231     0.012841
enh95791     3   12659500   12660500      2       1  150064       1.9195     0.027463
enh95793     3   12663300   12664300      2       1  150064       1.8685     0.030845
enh95800     3   12679300   12680300      1       1  150064       2.3523     0.009328
enh95802     3   12685400   12686400      2       1  150064       1.7638     0.038879
enh95806     3   12697200   12698200      2       1  150064       2.1565     0.015523
enh95809     3   12723000   12724000      1       1  150064       2.3974     0.008255
enh95811     3   12761400   12762400      5       1  150064       2.2083      0.01361
enh95830     3   12943000   12944000      4       2  150064       1.9341      0.02655
enh95844     3   13010900   13011900      3       1  150064       1.8912     0.029299
enh95849     3   13021900   13022900      1       1  150064       1.7275      0.04204
enh95852     3   13027800   13028800      3       1  150064        2.488    0.0064226
enh95854     3   13036600   13037600      5       2  150064       1.7541     0.039707
enh95865     3   13075900   13076900      2       1  150064       2.8081    0.0024914
enh95866     3   13080200   13081200      4       1  150064       3.1264   0.00088489
enh95868     3   13087100   13088100      5       2  150064       2.9604    0.0015362
enh95869     3   13091300   13092300      1       1  150064       2.6528     0.003991
enh95877     3   13123100   13124100      4       2  150064       2.9498    0.0015901
enh95880     3   13136800   13137800      3       2  150064       2.4169    0.0078261
enh95882     3   13179500   13180500      9       4  150064        1.998     0.022859
enh95883     3   13184500   13185500      3       2  150064       1.8573     0.031632
enh95901     3   13333600   13334600      8       2  150064       2.5768    0.0049864
enh95902     3   13342500   13343500      1       1  150064       1.7837      0.03724
enh95903     3   13349600   13350600      3       2  150064       1.7905     0.036685
enh95904     3   13358100   13359100      4       1  150064       2.1862     0.014401
enh95908     3   13420900   13421900      6       3  150064       2.0208      0.02165
enh95909     3   13426800   13427800      5       3  150064       1.8607     0.031393
enh95915     3   13462300   13463300      4       2  150064       2.1871     0.014368
enh95917     3   13494200   13495200      3       2  150064        2.009     0.022266
enh95961     3   14216400   14217400      1       1  150064       2.1846      0.01446
enh95976     3   14415300   14416300      4       2  150064       1.8382     0.033017
enh95977     3   14418800   14419800     10       2  150064       2.4793    0.0065818
enh95980     3   14442800   14443800      1       1  150064       1.7653      0.03876
enh96005     3   14550300   14551300      5       3  150064       1.7129     0.043363
enh96006     3   14563500   14564500      1       1  150064       2.0245      0.02146
enh96007     3   14564800   14565800      4       1  150064       1.9049     0.028399
enh96008     3   14567300   14568300      5       2  150064       2.0117     0.022128
enh96012     3   14690100   14691100      3       1  150064       1.7374     0.041157
enh96013     3   14691600   14692600      2       1  150064       1.7422     0.040736
enh96018     3   14834000   14835000      3       2  150064       1.6824     0.046246
enh96019     3   14845200   14846200      1       1  150064       1.8796      0.03008
enh96030     3   14962300   14963300      2       1  150064       2.6052    0.0045911
enh96046     3   15138600   15139600      2       1  150064       1.7907     0.036672
enh96129     3   15767500   15768500      8       3  150064       1.7564     0.039512
enh96204     3   16309500   16310500      2       1  150064        2.097     0.017998
enh96209     3   16353100   16354100      3       1  150064       1.7802      0.03752
enh96222     3   16440900   16441900      5       2  150064       2.0809      0.01872
enh96244     3   16842800   16843800      2       1  150064       3.6224   0.00014595
enh96245     3   16851800   16852800      3       2  150064       3.1213   0.00090018
enh96246     3   16879300   16880300      1       1  150064       1.8239      0.03408
enh96249     3   16891200   16892200      7       3  150064       2.2331     0.012772
enh96252     3   16923700   16924700      5       2  150064       1.7138      0.04328
enh96258     3   16939200   16940200      3       2  150064       1.6978     0.044774
enh96263     3   16947000   16948000      1       1  150064       2.7404     0.003068
enh96264     3   16948300   16949300      3       2  150064       1.6755      0.04692
enh96266     3   16951300   16952300      4       2  150064       3.5827   0.00017003
enh96268     3   16958300   16959300      5       2  150064       4.1512   1.6535e-05
enh96270     3   16970800   16971800      3       2  150064       2.8981    0.0018774
enh96273     3   17036300   17037300      8       4  150064       1.6567     0.048792
enh96275     3   17047500   17048500      2       1  150064       2.2391     0.012573
enh96276     3   17052900   17053900      3       2  150064       3.1564   0.00079874
enh96279     3   17075000   17076000      3       1  150064       1.9532       0.0254
enh96280     3   17081100   17082100      4       2  150064       2.4159    0.0078489
enh96281     3   17086400   17087400      2       1  150064       2.3451    0.0095123
enh96284     3   17118200   17119200      4       2  150064       1.7193     0.042784
enh96285     3   17131100   17132100      4       2  150064       2.1562     0.015533
enh96286     3   17217200   17218200      2       1  150064       2.0851     0.018531
enh96287     3   17218400   17219400      1       1  150064       4.2028    1.318e-05
enh96288     3   17220800   17221800      2       1  150064       4.2979   8.6213e-06
enh96293     3   17231900   17232900      1       1  150064       4.6319    1.812e-06
enh96294     3   17235900   17236900      2       1  150064       3.9585   3.7717e-05
enh96295     3   17245400   17246400      2       1  150064       4.2965   8.6766e-06
enh96297     3   17274500   17275500      2       1  150064       4.2502   1.0681e-05
enh96298     3   17276700   17277700      1       1  150064       4.6442    1.707e-06
enh96299     3   17342500   17343500      1       1  150064       4.7108    1.234e-06
enh96300     3   17345600   17346600      2       1  150064       4.1553   1.6243e-05
enh96301     3   17398200   17399200      3       1  150064       3.7936   7.4249e-05
enh96302     3   17443200   17444200      5       1  150064       2.8105    0.0024729
enh96303     3   17451000   17452000      4       2  150064       3.5109   0.00022333
enh96304     3   17472500   17473500      2       1  150064       3.3434   0.00041382
enh96305     3   17510700   17511700      1       1  150064       1.7875      0.03693
enh96306     3   17523900   17524900      5       1  150064        1.901     0.028648
enh96308     3   17576300   17577300      1       1  150064       4.2631    1.008e-05
enh96309     3   17577000   17578000      2       1  150064       3.9166   4.4911e-05
enh96310     3   17593400   17594400      3       1  150064        1.706     0.044004
enh96315     3   17667900   17668900      2       1  150064        4.586   2.2591e-06
enh96316     3   17686500   17687500      2       1  150064       1.6738     0.047088
enh96317     3   17697100   17698100      4       1  150064       4.4467     4.36e-06
enh96318     3   17712700   17713700      3       2  150064       4.2674   9.8885e-06
enh96319     3   17725500   17726500      1       1  150064       4.9138    4.467e-07
enh96320     3   17780700   17781700      3       1  150064       4.7586    9.748e-07
enh96321     3   17784900   17785900      3       1  150064       2.7814    0.0027066
enh96322     3   17786600   17787600      2       1  150064       4.4727   3.8613e-06
enh96323     3   17794700   17795700      1       1  150064       4.6398    1.744e-06
enh96324     3   17801000   17802000      1       1  150064       5.1881    1.062e-07
enh96326     3   17882200   17883200      2       1  150064       4.1648   1.5584e-05
enh96337     3   18442800   18443800      2       1  150064       1.7104     0.043599
enh96341     3   18467800   18468800      2       1  150064       1.8385     0.032998
enh96383     3   19929700   19930700      4       2  150064       1.6829     0.046197
enh96384     3   19931300   19932300      3       2  150064        1.655     0.048961
enh96385     3   19990700   19991700      6       3  150064       2.0977     0.017964
enh96386     3   20001400   20002400      5       3  150064       2.2982     0.010774
enh96405     3   20158600   20159600      2       1  150064       2.0025     0.022617
enh96406     3   20171200   20172200      4       2  150064       1.8524     0.031981
enh96416     3   21686400   21687400      5       2  150064       1.9394     0.026225
enh96417     3   21706800   21707800      3       2  150064       2.0251     0.021429
enh96427     3   23246900   23247900      1       1  150064       1.8886      0.02947
enh96434     3   23277800   23278800      4       2  150064       1.6922     0.045301
enh96448     3   23318400   23319400      2       1  150064       1.8579      0.03159
enh96460     3   23426900   23427900      1       1  150064       1.9947      0.02304
enh96500     3   23852900   23853900      4       2  150064       3.4433    0.0002873
enh96502     3   23859700   23860700      3       1  150064       2.1453     0.015965
enh96509     3   23878000   23879000      2       1  150064       2.3853    0.0085317
enh96511     3   23884600   23885600      1       1  150064       2.2095      0.01357
enh96514     3   23902700   23903700      3       2  150064       2.8137    0.0024484
enh96538     3   24022900   24023900      2       1  150064       2.6626    0.0038765
enh96541     3   24040400   24041400      2       1  150064       2.0099     0.022223
enh96543     3   24088800   24089800      3       2  150064       2.9405    0.0016382
enh96546     3   24186600   24187600      4       2  150064       2.3684    0.0089323
enh96549     3   24200000   24201000      3       2  150064       2.8376     0.002273
enh96550     3   24202000   24203000      6       3  150064       2.3945    0.0083221
enh96551     3   24218300   24219300      2       1  150064       2.9015     0.001857
enh96552     3   24227000   24228000      6       2  150064       1.7418     0.040776
enh96553     3   24233300   24234300      3       2  150064       1.6506      0.04941
enh96554     3   24254100   24255100      7       3  150064       3.1012   0.00096359
enh96556     3   24266300   24267300      9       4  150064       1.7199     0.042725
enh96572     3   24518600   24519600      3       2  150064       2.0949     0.018089
enh96575     3   24560600   24561600      3       2  150064        2.357    0.0092105
enh96576     3   24561800   24562800      3       1  150064       2.1141     0.017254
enh96582     3   24992400   24993400      6       3  150064       1.8701     0.030732
enh96605     3   25514000   25515000      2       1  150064       2.7866    0.0026636
enh96607     3   25522800   25523800      2       1  150064        1.973     0.024246
enh96613     3   25569300   25570300      5       2  150064       1.6498     0.049497
enh96616     3   25634200   25635200      2       1  150064       1.7533     0.039775
enh96628     3   25822800   25823800      2       1  150064       1.8144      0.03481
enh96672     3   28888200   28889200      2       1  150064       1.8597     0.031467
enh96676     3   28958400   28959400      1       1  150064       2.1239      0.01684
enh96678     3   29106500   29107500      3       2  150064       1.7733     0.038092
enh96681     3   29206200   29207200      3       2  150064       1.6738     0.047085
enh96694     3   29495300   29496300      2       1  150064       3.1047   0.00095228
enh96699     3   29800000   29801000      2       1  150064       3.1553   0.00080157
enh96702     3   30154300   30155300      2       1  150064       2.8283      0.00234
enh96707     3   30272400   30273400      4       2  150064       3.0129    0.0012937
enh96708     3   30273400   30274400      4       2  150064       1.7554     0.039599
enh96717     3   30514800   30515800      3       2  150064       1.7238     0.042375
enh96755     3   31580800   31581800      1       1  150064       1.6725      0.04721
enh96758     3   31588900   31589900      2       1  150064       2.6997    0.0034698
enh96765     3   31719700   31720700      1       1  150064       2.4482     0.007178
enh96773     3   32020200   32021200      3       1  150064       2.4148     0.007872
enh96780     3   32167700   32168700      1       1  150064       2.2396      0.01256
enh96789     3   32352500   32353500      3       2  150064       1.6712     0.047345
enh96820     3   32891600   32892600      3       1  150064       1.8787     0.030143
enh96832     3   33173300   33174300      2       1  150064       2.6213    0.0043794
enh96834     3   33208700   33209700      4       2  150064       1.9509     0.025534
enh96841     3   33399400   33400400      1       1  150064       2.0858       0.0185
enh96842     3   33413600   33414600      2       1  150064       2.9284    0.0017038
enh96844     3   33467100   33468100      5       3  150064       2.7384    0.0030869
enh96845     3   33468700   33469700      6       3  150064       2.6987     0.003481
enh96846     3   33470900   33471900      2       1  150064       2.2573     0.011995
enh96847     3   33473300   33474300      4       2  150064       3.2911   0.00049894
enh96849     3   33478000   33479000      4       2  150064        3.137   0.00085329
enh96850     3   33483000   33484000      6       3  150064       2.7076    0.0033882
enh96851     3   33599200   33600200      1       1  150064       1.7529      0.03981
enh96853     3   33620000   33621000      2       1  150064       1.6786     0.046615
enh96854     3   33651200   33652200      1       1  150064       1.8017       0.0358
enh96857     3   33662100   33663100      3       2  150064       1.6718     0.047278
enh96867     3   33696000   33697000      2       1  150064       1.8818     0.029929
enh96890     3   35425200   35426200      3       2  150064       3.3518   0.00040147
enh96896     3   35690500   35691500      2       1  150064       1.9686     0.024497
enh96897     3   35694600   35695600      4       2  150064       1.7697      0.03839
enh96900     3   35707900   35708900      2       1  150064       1.9206     0.027391
enh96902     3   35710900   35711900      3       2  150064       1.7443     0.040551
enh96907     3   35719500   35720500      2       1  150064       1.7755      0.03791
enh96922     3   35800900   35801900      1       1  150064       2.0401      0.02067
enh96926     3   35817800   35818800      1       1  150064       2.0558       0.0199
enh96930     3   35829000   35830000      1       1  150064       2.2182      0.01327
enh96937     3   36496600   36497600      1       1  150064       1.6797      0.04651
enh96938     3   36566600   36567600      1       1  150064       2.1439      0.01602
enh96939     3   36599900   36600900      2       1  150064       2.5452    0.0054607
enh96943     3   36845400   36846400      2       1  150064       4.5627   2.5245e-06
enh96945     3   36905600   36906600      1       1  150064       2.9618     0.001529
enh96946     3   36909800   36910800      2       1  150064       3.0448    0.0011641
enh96947     3   36915800   36916800      2       1  150064       3.6215   0.00014643
enh96948     3   36917600   36918600      2       1  150064       2.8982    0.0018764
enh96949     3   36933800   36934800      3       1  150064       2.9408    0.0016367
enh96950     3   36947800   36948800      1       1  150064       2.9594     0.001541
enh96954     3   36999400   37000400      2       1  150064       2.0392     0.020716
enh96955     3   37011000   37012000      2       1  150064       2.8671     0.002071
enh96957     3   37035800   37036800      3       2  150064       3.0748    0.0010533
enh96958     3   37069600   37070600      2       1  150064       2.7753    0.0027579
enh96959     3   37072900   37073900      5       2  150064       1.7831     0.037288
enh96960     3   37091100   37092100      2       1  150064       2.7781    0.0027341
enh96961     3   37095000   37096000      1       1  150064       2.4176     0.007812
enh96963     3   37123900   37124900      2       1  150064       2.0531     0.020032
enh96964     3   37172800   37173800      1       1  150064       3.0572     0.001117
enh96965     3   37173600   37174600      1       1  150064       3.0572     0.001117
enh96966     3   37186700   37187700      3       1  150064       2.7523    0.0029586
enh96968     3   37196000   37197000      2       1  150064        2.251     0.012192
enh96970     3   37204500   37205500      3       1  150064       3.0441    0.0011669
enh96971     3   37211500   37212500      1       1  150064       3.0838     0.001022
enh96974     3   37220700   37221700      5       3  150064       2.2979     0.010784
enh96975     3   37224500   37225500      4       2  150064       2.4973    0.0062576
enh96979     3   37253200   37254200      4       1  150064       2.7452    0.0030234
enh96980     3   37254400   37255400      2       1  150064       2.1823     0.014545
enh96981     3   37259300   37260300      2       1  150064       2.7376    0.0030947
enh96982     3   37266000   37267000      3       1  150064       2.6156     0.004453
enh96986     3   37290100   37291100      1       1  150064       1.7628      0.03897
enh96987     3   37298600   37299600      6       3  150064       2.0675     0.019341
enh96990     3   37343900   37344900      1       1  150064       1.8619      0.03131
enh96997     3   37376800   37377800      1       1  150064       2.1194      0.01703
enh97005     3   37552400   37553400      2       1  150064       2.0508     0.020145
enh97008     3   37579000   37580000      4       1  150064       2.6172    0.0044327
enh97009     3   37588000   37589000      6       1  150064       2.2817     0.011254
enh97016     3   37710100   37711100      2       1  150064       1.6831     0.046177
enh97017     3   37731300   37732300      3       2  150064       2.4734    0.0066921
enh97021     3   37804700   37805700      1       1  150064       1.8124      0.03496
enh97026     3   37828400   37829400      2       1  150064       2.2195     0.013226
enh97027     3   37836400   37837400      3       2  150064        2.294     0.010896
enh97035     3   37906500   37907500      3       2  150064       1.7673     0.038591
enh97043     3   37936400   37937400      6       2  150064       1.7156     0.043114
enh97045     3   37939700   37940700      3       1  150064       2.2623      0.01184
enh97046     3   37944300   37945300      3       2  150064       3.0072    0.0013183
enh97047     3   37948300   37949300      5       2  150064       1.9275     0.026959
enh97048     3   37951500   37952500      2       1  150064       3.4042   0.00033181
enh97050     3   37959400   37960400      5       3  150064       2.6845     0.003632
enh97051     3   37959800   37960800      5       2  150064       3.1508   0.00081409
enh97052     3   37962000   37963000      6       2  150064       3.5497   0.00019286
enh97053     3   37966100   37967100      4       2  150064       2.8943    0.0019001
enh97054     3   37972200   37973200      4       2  150064       2.4987    0.0062324
enh97055     3   37973600   37974600      7       3  150064       3.9796   3.4522e-05
enh97056     3   37977600   37978600      2       1  150064       3.6058    0.0001556
enh97060     3   37991100   37992100      2       1  150064       2.6342    0.0042167
enh97078     3   38090600   38091600      1       1  150064       1.8965      0.02895
enh97094     3   38424000   38425000      6       2  150064       3.2188   0.00064357
enh97095     3   38494000   38495000      3       1  150064       3.1473   0.00082402
enh97096     3   38497600   38498600      5       1  150064       3.0905   0.00099896
enh97097     3   38499200   38500200      1       1  150064       3.5425    0.0001982
enh97098     3   38501700   38502700      1       1  150064       3.2383    0.0006013
enh97099     3   38513900   38514900      2       1  150064       3.2491    0.0005789
enh97100     3   38520900   38521900      4       2  150064       3.2937   0.00049431
enh97101     3   38527900   38528900      2       1  150064       3.1162   0.00091593
enh97103     3   38536900   38537900      4       2  150064       2.8552    0.0021503
enh97105     3   38562500   38563500      2       1  150064       2.5498    0.0053899
enh97110     3   39092200   39093200      1       1  150064       2.7488     0.002991
enh97113     3   39100300   39101300      1       1  150064       2.6874     0.003601
enh97184     3   40002900   40003900      3       2  150064       2.9596    0.0015402
enh97185     3   40022600   40023600      2       1  150064       2.5566     0.005285
enh97238     3   40783000   40784000      2       1  150064       1.9293     0.026846
enh97325     3   42189300   42190300      1       1  150064       2.5325     0.005663
enh97326     3   42193200   42194200      1       1  150064       2.0794      0.01879
enh97327     3   42201700   42202700      2       1  150064       1.8176     0.034561
enh97328     3   42202600   42203600      1       1  150064       1.7506      0.04001
enh97331     3   42206000   42207000      2       1  150064       2.1343      0.01641
enh97332     3   42208500   42209500      3       2  150064       2.7294    0.0031728
enh97333     3   42209300   42210300      2       1  150064       2.5885    0.0048192
enh97336     3   42214600   42215600      1       1  150064         2.26      0.01191
enh97338     3   42219100   42220100      6       2  150064         2.37     0.008895
enh97339     3   42225400   42226400      4       2  150064       2.0604     0.019678
enh97340     3   42227600   42228600      5       2  150064       2.1426     0.016074
enh97341     3   42228300   42229300      9       3  150064       2.5535    0.0053318
enh97342     3   42229700   42230700      5       1  150064       2.2657     0.011734
enh97343     3   42231900   42232900      5       2  150064       3.1115   0.00093085
enh97344     3   42234000   42235000      6       2  150064       2.4974    0.0062562
enh97345     3   42236900   42237900      3       1  150064       2.5243    0.0057956
enh97350     3   42288500   42289500      3       1  150064       1.6997     0.044597
enh97365     3   42570700   42571700      3       2  150064        2.484    0.0064961
enh97437     3   43131800   43132800      5       2  150064       2.1664     0.015139
enh97455     3   43333500   43334500      3       2  150064       1.6519      0.04928
enh97463     3   43367800   43368800      3       2  150064       2.4438     0.007266
enh97469     3   43404100   43405100      1       1  150064       1.8612      0.03136
enh97474     3   43435400   43436400      3       2  150064       2.4605    0.0069373
enh97477     3   43455100   43456100      3       2  150064       1.9851     0.023566
enh97486     3   43737200   43738200      4       2  150064       2.3239     0.010065
enh97487     3   43751200   43752200      3       1  150064       2.5356    0.0056124
enh97488     3   43760900   43761900      7       2  150064        1.918     0.027557
enh97492     3   43800400   43801400      3       2  150064       2.8163    0.0024292
enh97494     3   43811800   43812800      1       1  150064       1.6469      0.04979
enh97499     3   43927500   43928500      1       1  150064       1.9206      0.02739
enh97507     3   44060400   44061400      2       1  150064       1.8293     0.033679
enh97508     3   44062000   44063000      4       2  150064       3.8815   5.1906e-05
enh97510     3   44072700   44073700      2       1  150064       3.9032   4.7459e-05
enh97511     3   44073600   44074600      8       3  150064        4.104   2.0301e-05
enh97512     3   44078200   44079200      2       1  150064       3.7249   9.7684e-05
enh97527     3   44225400   44226400      3       2  150064        2.254     0.012097
enh97528     3   44226000   44227000      6       3  150064       2.8343    0.0022962
enh97529     3   44240100   44241100      4       2  150064       2.1694     0.015025
enh97533     3   44396800   44397800      5       2  150064        2.871    0.0020458
enh97537     3   44513000   44514000      2       1  150064       3.0276    0.0012327
enh97543     3   44597700   44598700      1       1  150064       3.0287     0.001228
enh97550     3   44727200   44728200      4       2  150064       1.8496     0.032183
enh97793     3   47436800   47437800      1       1  150064       1.6514      0.04933
enh97813     3   47536800   47537800      2       1  150064        2.471     0.006737
enh97821     3   47616500   47617500      4       2  150064       1.8669     0.030961
enh97826     3   47642300   47643300      2       1  150064       1.9518      0.02548
enh97847     3   47897600   47898600      1       1  150064        2.298      0.01078
enh97853     3   47929900   47930900      2       1  150064       2.0315     0.021103
enh97855     3   47934400   47935400      4       2  150064       2.1185     0.017065
enh97884     3   48099500   48100500      1       1  150064        1.666      0.04786
enh97885     3   48105500   48106500      1       1  150064        1.977      0.02402
enh97889     3   48131100   48132100      1       1  150064       1.7805       0.0375
enh97891     3   48172400   48173400      2       1  150064       2.2815      0.01126
enh97894     3   48192700   48193700      4       1  150064       1.8757     0.030347
enh97896     3   48235700   48236700      1       1  150064       2.3208      0.01015
enh97899     3   48274400   48275400      2       1  150064       2.8184    0.0024135
enh97900     3   48281100   48282100      1       1  150064       2.3351      0.00977
enh97906     3   48343400   48344400      4       1  150064        1.983     0.023681
enh97939     3   48671000   48672000      2       1  150064       2.3372    0.0097139
enh97945     3   48720200   48721200      2       1  150064       1.9742      0.02418
enh97946     3   48724000   48725000      1       1  150064       2.3709     0.008872
enh97947     3   48729300   48730300      3       2  150064       2.5827    0.0049016
enh97949     3   48733300   48734300      2       1  150064       1.9281     0.026919
enh97950     3   48735200   48736200      4       2  150064       2.0676     0.019339
enh97951     3   48737600   48738600      2       1  150064       2.2084     0.013607
enh97952     3   48739700   48740700      3       2  150064       1.6535     0.049117
enh97954     3   48745100   48746100      1       1  150064       2.0135      0.02203
enh97957     3   48748800   48749800      4       1  150064       2.3221     0.010114
enh97958     3   48749900   48750900      1       1  150064       2.0126      0.02208
enh97961     3   48754800   48755800      1       1  150064       2.1125      0.01732
enh97964     3   48778900   48779900      2       1  150064       1.9963      0.02295
enh97974     3   48863500   48864500      1       1  150064        1.765      0.03878
enh97978     3   48883200   48884200      1       1  150064       1.9677      0.02455
enh97991     3   48986300   48987300      1       1  150064       1.9022      0.02857
enh97993     3   48988300   48989300      1       1  150064       2.0953      0.01807
enh97995     3   49004200   49005200      1       1  150064       1.8945      0.02908
enh98000     3   49030000   49031000      1       1  150064       1.9595      0.02503
enh98002     3   49032200   49033200      3       1  150064       1.7233      0.04242
enh98015     3   49067100   49068100      1       1  150064       1.6834      0.04615
enh98022     3   49155800   49156800      2       1  150064       2.1108     0.017397
enh98030     3   49211200   49212200      2       1  150064       2.1347     0.016391
enh98033     3   49275600   49276600      5       2  150064       1.7737     0.038055
enh98034     3   49285800   49286800      3       2  150064       1.9876     0.023429
enh98037     3   49303600   49304600      2       1  150064       1.8698     0.030754
enh98041     3   49334200   49335200      4       2  150064       1.8961     0.028972
enh98046     3   49378700   49379700      3       1  150064       1.7785     0.037657
enh98047     3   49379800   49380800      1       1  150064       1.7673      0.03859
enh98054     3   49423100   49424100      2       1  150064       1.9127     0.027893
enh98055     3   49425600   49426600      2       1  150064       2.6292    0.0042788
enh98057     3   49438100   49439100      3       2  150064       1.7786     0.037654
enh98062     3   49458900   49459900      3       1  150064       2.1882     0.014328
enh98064     3   49465200   49466200      2       1  150064       2.3632    0.0090586
enh98068     3   49502900   49503900      2       1  150064        1.769     0.038446
enh98076     3   49532200   49533200      2       1  150064       1.7921     0.036557
enh98079     3   49556600   49557600      2       1  150064       1.8477     0.032325
enh98086     3   49590000   49591000      3       2  150064        2.041     0.020626
enh98091     3   49605800   49606800      2       1  150064       1.7708     0.038295
enh98104     3   49695200   49696200      2       1  150064       2.2021     0.013828
enh98112     3   49740700   49741700      1       1  150064       1.8435      0.03263
enh98115     3   49759500   49760500      2       1  150064       1.7308     0.041743
enh98117     3   49790200   49791200      2       1  150064        1.712      0.04345
enh98122     3   49812300   49813300      5       2  150064        2.294     0.010895
enh98125     3   49819600   49820600      4       2  150064       2.0121     0.022104
enh98126     3   49821300   49822300      4       2  150064       1.8472     0.032356
enh98129     3   49841900   49842900      1       1  150064        1.884      0.02978
enh98131     3   49848800   49849800      1       1  150064       2.3804     0.008648
enh98136     3   49892600   49893600      2       1  150064       2.2205     0.013191
enh98137     3   49894400   49895400      1       1  150064       2.3671     0.008963
enh98141     3   49909300   49910300      3       2  150064       2.8182     0.002415
enh98142     3   49918600   49919600      1       1  150064       1.9222      0.02729
enh98145     3   49942700   49943700      2       1  150064       1.6838     0.046107
enh98147     3   49949700   49950700      1       1  150064       2.9027      0.00185
enh98148     3   49965100   49966100      3       2  150064       1.7315      0.04168
enh98149     3   49967800   49968800      1       1  150064       3.0538      0.00113
enh98152     3   50004000   50005000      1       1  150064       3.0519     0.001137
enh98153     3   50040700   50041700      1       1  150064       3.2735    0.0005312
enh98155     3   50128000   50129000      4       2  150064       3.1826   0.00072983
enh98156     3   50158900   50159900      2       1  150064       2.4627    0.0068945
enh98158     3   50173800   50174800      4       2  150064       2.7415    0.0030583
enh98165     3   50248000   50249000      3       2  150064       2.0777     0.018868
enh98168     3   50267000   50268000      1       1  150064       2.4402     0.007339
enh98175     3   50287100   50288100      2       1  150064       2.2916     0.010965
enh98182     3   50301100   50302100      3       2  150064       3.0689    0.0010743
enh98197     3   50362000   50363000      1       1  150064       2.1638      0.01524
enh98213     3   50409600   50410600      3       2  150064       3.0316    0.0012165
enh98224     3   50480300   50481300      2       1  150064       2.4453    0.0072371
enh98229     3   50512000   50513000      2       1  150064       2.1402     0.016169
enh98230     3   50518400   50519400      3       2  150064       2.2597     0.011919
enh98232     3   50552400   50553400      2       1  150064        2.688    0.0035943
enh98265     3   50736600   50737600      2       1  150064       2.0888     0.018362
enh98268     3   50801400   50802400      1       1  150064       2.0652      0.01945
enh98269     3   50823800   50824800      2       1  150064       1.9107     0.028024
enh98276     3   50878200   50879200      2       1  150064       1.8597     0.031463
enh98286     3   51320300   51321300      1       1  150064       2.5272     0.005749
enh98288     3   51392100   51393100      2       1  150064       1.8105     0.035106
enh98291     3   51426100   51427100      1       1  150064        2.068      0.01932
enh98295     3   51535500   51536500      1       1  150064       2.2004      0.01389
enh98296     3   51553700   51554700      1       1  150064       2.0006      0.02272
enh98301     3   51593100   51594100      3       2  150064       3.2458   0.00058557
enh98303     3   51598600   51599600      1       1  150064       1.8849      0.02972
enh98311     3   51655000   51656000      1       1  150064       1.7551      0.03962
enh98313     3   51707700   51708700      2       1  150064       1.8649     0.031095
enh98316     3   51720900   51721900      2       1  150064       2.1394       0.0162
enh98326     3   51846900   51847900      1       1  150064       2.2758      0.01143
enh98338     3   52036800   52037800      1       1  150064       2.0196      0.02171
enh98350     3   52143600   52144600      1       1  150064       2.0967      0.01801
enh98358     3   52206100   52207100      1       1  150064       2.2203       0.0132
enh98362     3   52229900   52230900      2       1  150064       3.5017   0.00023113
enh98363     3   52233200   52234200      1       1  150064       3.9421    4.039e-05
enh98364     3   52236500   52237500      1       1  150064        3.771    8.131e-05
enh98367     3   52255800   52256800      1       1  150064       4.1248    1.855e-05
enh98368     3   52266800   52267800      3       1  150064       3.3796   0.00036295
enh98369     3   52269100   52270100      5       3  150064        4.089   2.1657e-05
enh98372     3   52282200   52283200      1       1  150064       1.8029       0.0357
enh98373     3   52286800   52287800      4       2  150064       5.2262   8.6532e-08
enh98375     3   52289500   52290500      2       1  150064       3.1092   0.00093813
enh98378     3   52305600   52306600      3       2  150064        4.546   2.7339e-06
enh98386     3   52333200   52334200      5       3  150064       4.8286   6.8737e-07
enh98388     3   52347500   52348500      2       1  150064       2.8812     0.001981
enh98392     3   52401200   52402200      2       1  150064        3.183   0.00072886
enh98398     3   52456900   52457900      1       1  150064       4.7626    9.558e-07
enh98400     3   52466300   52467300      1       1  150064       4.1208    1.888e-05
enh98405     3   52487900   52488900      3       2  150064       3.1092   0.00093793
enh98406     3   52491400   52492400      3       2  150064       3.2098   0.00066409
enh98417     3   52532200   52533200      1       1  150064       3.8262    6.506e-05
enh98419     3   52559000   52560000      1       1  150064       4.7662    9.387e-07
enh98420     3   52560800   52561800      1       1  150064       4.1021    2.047e-05
enh98421     3   52564500   52565500      3       1  150064       3.3555   0.00039616
enh98423     3   52572100   52573100      3       1  150064       3.9099   4.6163e-05
enh98424     3   52573000   52574000      4       2  150064       4.1864   1.4171e-05
enh98425     3   52573700   52574700      3       1  150064       3.1335   0.00086361
enh98428     3   52584800   52585800      1       1  150064       5.0111    2.706e-07
enh98430     3   52608100   52609100      4       2  150064       3.8334   6.3183e-05
enh98431     3   52626600   52627600      1       1  150064       4.5808    2.316e-06
enh98432     3   52630600   52631600      2       1  150064       3.2955   0.00049123
enh98433     3   52640400   52641400      1       1  150064        4.617    1.947e-06
enh98434     3   52641100   52642100      3       2  150064       4.0708   2.3422e-05
enh98438     3   52716100   52717100      3       2  150064       4.2563   1.0391e-05
enh98439     3   52717400   52718400      2       1  150064       4.4416   4.4639e-06
enh98440     3   52721000   52722000      1       1  150064       4.9238    4.245e-07
enh98442     3   52737500   52738500      1       1  150064       4.5918    2.197e-06
enh98443     3   52741400   52742400      1       1  150064       3.4679    0.0002623
enh98444     3   52746300   52747300      3       2  150064       3.6398   0.00013643
enh98446     3   52803000   52804000      1       1  150064       5.0609    2.086e-07
enh98448     3   52865600   52866600      4       2  150064       5.1071   1.6354e-07
enh98449     3   52868900   52869900      2       1  150064       4.8526   6.0923e-07
enh98450     3   52877600   52878600      1       1  150064       5.6423    8.392e-09
enh98451     3   52882700   52883700      2       1  150064       4.9173   4.3883e-07
enh98452     3   52907400   52908400      1       1  150064       5.6131    9.939e-09
enh98453     3   52924000   52925000      2       1  150064       4.7706   9.1833e-07
enh98455     3   52968300   52969300      2       1  150064       5.4771   2.1615e-08
enh98457     3   53076900   53077900      4       2  150064       4.1283   1.8276e-05
enh98458     3   53085000   53086000      5       2  150064        5.439   2.6796e-08
enh98459     3   53105600   53106600      2       1  150064       2.1692     0.015032
enh98466     3   53147400   53148400      4       2  150064       2.4751    0.0066597
enh98472     3   53174800   53175800      2       1  150064       4.8257   6.9761e-07
enh98480     3   53209000   53210000      4       2  150064       1.6499     0.049486
enh98482     3   53227500   53228500      2       1  150064       2.3172     0.010246
enh98484     3   53230200   53231200      3       1  150064       3.1565   0.00079849
enh98488     3   53269200   53270200     10       2  150064       2.3096     0.010455
enh98489     3   53270600   53271600      8       2  150064       1.8191     0.034449
enh98490     3   53272000   53273000      5       2  150064       3.0313    0.0012175
enh98491     3   53275300   53276300      6       2  150064       2.1885     0.014316
enh98492     3   53277600   53278600      8       3  150064       2.6062    0.0045775
enh98493     3   53281700   53282700      5       3  150064       3.0936    0.0009886
enh98497     3   53293100   53294100      3       1  150064        3.754   8.7031e-05
enh98499     3   53298600   53299600      1       1  150064       3.9283    4.277e-05
enh98502     3   53320300   53321300      1       1  150064       2.3112      0.01041
enh98507     3   53357900   53358900      2       1  150064       1.8425     0.032701
enh98508     3   53362400   53363400      2       1  150064       3.4599   0.00027018
enh98509     3   53363400   53364400      3       2  150064       3.3767   0.00036674
enh98510     3   53376100   53377100      1       1  150064       4.0947    2.114e-05
enh98513     3   53527100   53528100      3       2  150064       3.8933   4.9435e-05
enh98515     3   53532600   53533600      2       1  150064       2.7599    0.0028912
enh98517     3   53551400   53552400      4       2  150064       1.8076     0.035334
enh98518     3   53558600   53559600      1       1  150064       1.6755      0.04692
enh98552     3   53914000   53915000      1       1  150064       2.2603       0.0119
enh98638     3   56357600   56358600      1       1  150064       1.8939      0.02912
enh98649     3   56630100   56631100      4       2  150064       1.7233     0.042414
enh98650     3   56644500   56645500      6       2  150064       2.1153     0.017203
enh98653     3   56712700   56713700      4       2  150064       1.9439     0.025955
enh98654     3   56714200   56715200      5       2  150064       1.7519     0.039898
enh98656     3   56761900   56762900      1       1  150064        1.876      0.03033
enh98680     3   56849400   56850400      4       2  150064       2.0014     0.022677
enh98682     3   56865000   56866000      9       4  150064       2.2077     0.013634
enh98683     3   56871000   56872000      5       2  150064       3.0119    0.0012982
enh98684     3   56889900   56890900      2       1  150064         1.66     0.048452
enh98730     3   57263200   57264200      1       1  150064       1.7645      0.03882
enh98816     3   58150000   58151000      2       1  150064       1.8904      0.02935
enh98820     3   58163800   58164800     10       2  150064       1.7864     0.037017
enh98837     3   58270600   58271600      3       1  150064       2.1618     0.015316
enh98838     3   58272900   58273900      2       1  150064        2.578    0.0049682
enh98839     3   58281400   58282400      5       2  150064       2.2045     0.013743
enh98841     3   58306700   58307700      3       1  150064       1.6712      0.04734
enh98849     3   58333200   58334200      2       1  150064       2.2292     0.012902
enh98856     3   58353400   58354400      6       3  150064       1.7661     0.038693
enh98857     3   58354100   58355100      2       1  150064       2.6881    0.0035931
enh98860     3   58362800   58363800      2       1  150064       2.2108     0.013526
enh98861     3   58365400   58366400      5       2  150064       2.3845    0.0085518
enh98862     3   58367800   58368800      4       2  150064       2.4812    0.0065479
enh98863     3   58371000   58372000      3       1  150064       2.2753     0.011444
enh98864     3   58375700   58376700      4       2  150064        1.761     0.039121
enh98865     3   58382100   58383100      4       1  150064       2.0374     0.020804
enh98866     3   58387400   58388400      5       1  150064       2.1206     0.016979
enh98867     3   58390000   58391000      6       2  150064       2.3311    0.0098732
enh98868     3   58398100   58399100      9       3  150064       1.6927     0.045258
enh98869     3   58403800   58404800      7       3  150064       2.3049     0.010587
enh98870     3   58406200   58407200      5       2  150064       1.7767     0.037806
enh98873     3   58417200   58418200      3       1  150064       2.3392    0.0096615
enh98874     3   58420200   58421200      6       3  150064       1.8137     0.034862
enh98875     3   58437500   58438500      1       1  150064       1.7108      0.04356
enh98878     3   58456700   58457700      3       2  150064       2.0161     0.021894
enh98880     3   58469500   58470500      1       1  150064       2.4373     0.007399
enh98895     3   58589500   58590500      3       2  150064       1.8572     0.031645
enh98908     3   59501100   59502100      7       2  150064        2.096     0.018042
enh98909     3   59545000   59546000      4       2  150064       2.3523    0.0093282
enh98913     3   59630200   59631200      2       1  150064       1.6479     0.049688
enh98914     3   59639100   59640100      2       1  150064        2.347    0.0094631
enh98920     3   59851100   59852100     10       2  150064       1.9326     0.026641
enh98925     3   59954200   59955200      5       2  150064       2.0765     0.018925
enh98935     3   60275300   60276300      2       1  150064       2.0632     0.019549
enh98943     3   61132100   61133100      3       2  150064        2.449    0.0071617
enh98946     3   61142800   61143800      4       2  150064       2.7444    0.0030307
enh98947     3   61163400   61164400      4       2  150064       3.1412   0.00084138
enh98953     3   61222000   61223000      2       1  150064       1.7241     0.042347
enh98956     3   61237600   61238600      4       2  150064       1.7454     0.040454
enh98978     3   61651500   61652500      3       2  150064       1.9027     0.028542
enh99001     3   61827100   61828100      3       1  150064       1.7369     0.041207
enh99002     3   61833700   61834700      3       1  150064       2.2755     0.011438
enh99005     3   61848200   61849200      2       1  150064       2.2046     0.013741
enh99006     3   61851600   61852600      3       2  150064       1.8873     0.029559
enh99007     3   61857400   61858400      1       1  150064       1.9515       0.0255
enh99013     3   61889800   61890800      2       1  150064       2.0449     0.020432
enh99015     3   61902200   61903200      2       1  150064       1.6589     0.048564
enh99016     3   61902800   61903800      1       1  150064       1.8039      0.03562
enh99021     3   62075600   62076600      3       1  150064       1.6605     0.048409
enh99022     3   62085700   62086700      3       2  150064       2.7729    0.0027782
enh99052     3   63545600   63546600      5       2  150064       1.7859     0.037058
enh99056     3   63840900   63841900      2       1  150064       3.5977   0.00016054
enh99058     3   63850600   63851600      5       2  150064       2.7717    0.0027884
enh99062     3   63881200   63882200      1       1  150064       3.1377    0.0008513
enh99063     3   63896200   63897200      4       2  150064       2.3692    0.0089141
enh99064     3   63899500   63900500      1       1  150064       5.1478    1.318e-07
enh99067     3   63912600   63913600      3       2  150064       2.7253    0.0032117
enh99068     3   63913800   63914800      2       1  150064       4.1739   1.4972e-05
enh99069     3   63918900   63919900      3       2  150064       2.4273    0.0076051
enh99073     3   63942000   63943000      6       2  150064       3.2195   0.00064209
enh99076     3   63950200   63951200      5       3  150064       2.7735    0.0027728
enh99077     3   63951400   63952400      2       1  150064       4.1676   1.5389e-05
enh99079     3   63954300   63955300      3       1  150064       2.8903    0.0019243
enh99083     3   63961500   63962500      2       1  150064       2.3863    0.0085094
enh99087     3   63979000   63980000      3       2  150064       2.2365      0.01266
enh99090     3   63997000   63998000      4       2  150064       3.2143   0.00065381
enh99091     3   64006300   64007300      4       2  150064       1.9426     0.026032
enh99092     3   64007000   64008000      3       2  150064       2.3156     0.010291
enh99094     3   64033400   64034400      1       1  150064        2.156      0.01554
enh99095     3   64039100   64040100      1       1  150064       1.6948      0.04506
enh99097     3   64106200   64107200      6       2  150064       3.1923   0.00070564
enh99099     3   64127000   64128000      4       2  150064       1.8722     0.030592
enh99102     3   64136700   64137700      4       2  150064       1.9737     0.024207
enh99103     3   64147700   64148700      4       2  150064       1.9557     0.025252
enh99104     3   64170400   64171400      3       1  150064       2.7409     0.003064
enh99105     3   64171900   64172900      8       2  150064       3.2415   0.00059451
enh99106     3   64174400   64175400      3       1  150064       3.8714   5.4105e-05
enh99107     3   64176000   64177000      5       2  150064       2.1433     0.016043
enh99112     3   64196100   64197100      2       1  150064       1.6875     0.045755
enh99114     3   64200300   64201300      2       1  150064       2.0011     0.022691
enh99115     3   64201500   64202500      5       3  150064       1.8334     0.033373
enh99117     3   64204700   64205700      5       2  150064       1.7065     0.043957
enh99118     3   64211900   64212900      5       2  150064       1.7993     0.035988
enh99120     3   64242600   64243600      3       2  150064       2.8856    0.0019532
enh99156     3   64751500   64752500      5       2  150064       2.4922    0.0063471
enh99204     3   65604400   65605400      5       2  150064       1.8674     0.030922
enh99227     3   65869100   65870100      8       2  150064       1.9126     0.027897
enh99260     3   66428100   66429100      3       1  150064       1.8044     0.035581
enh99277     3   66498200   66499200      1       1  150064       1.6467      0.04981
enh99317     3   66872200   66873200      1       1  150064       2.0026      0.02261
enh99320     3   67047400   67048400      2       1  150064       1.8736     0.030492
enh99328     3   67619600   67620600      1       1  150064       1.9745      0.02416
enh99330     3   67685100   67686100      4       2  150064       1.8481     0.032296
enh99331     3   67690200   67691200      5       2  150064       1.7375      0.04115
enh99332     3   67703000   67704000      4       1  150064       2.1242     0.016827
enh99390     3   69324200   69325200      3       1  150064       1.6457      0.04991
enh99395     3   69348000   69349000      1       1  150064       3.4012    0.0003354
enh99402     3   69388400   69389400      3       1  150064       2.1564     0.015526
enh99403     3   69391000   69392000      1       1  150064       3.3897    0.0003499
enh99406     3   69403800   69404800      5       1  150064       2.1347     0.016391
enh99407     3   69406100   69407100      8       2  150064       2.5621    0.0052028
enh99409     3   69408900   69409900      4       2  150064       2.5972    0.0046994
enh99410     3   69413400   69414400      9       2  150064       3.2424    0.0005927
enh99411     3   69417700   69418700      4       1  150064       2.9604    0.0015362
enh99415     3   69431900   69432900     10       2  150064       2.5675    0.0051225
enh99416     3   69436300   69437300      3       1  150064       3.6738   0.00011949
enh99418     3   69441000   69442000      4       1  150064       1.8901     0.029375
enh99421     3   69457600   69458600      3       1  150064       2.4061    0.0080611
enh99423     3   69462000   69463000      6       2  150064       1.9853     0.023555
enh99424     3   69469700   69470700      3       2  150064       2.3952    0.0083052
enh99425     3   69482300   69483300      3       1  150064       2.2339     0.012744
enh99426     3   69488000   69489000      1       1  150064       2.3859     0.008519
enh99429     3   69500100   69501100      2       1  150064       1.7172     0.042972
enh99430     3   69509200   69510200      2       1  150064       2.0248     0.021445
enh99446     3   69628400   69629400      4       2  150064       1.7068     0.043925
enh99456     3   69795900   69796900      1       1  150064       3.1258    0.0008866
enh99457     3   69800200   69801200      2       1  150064       3.6982   0.00010856
enh99458     3   69806200   69807200      1       1  150064       3.4173    0.0003162
enh99463     3   69830500   69831500      1       1  150064       2.9796     0.001443
enh99466     3   69840200   69841200      2       1  150064       3.6867   0.00011358
enh99467     3   69855800   69856800      2       1  150064       2.9099    0.0018079
enh99468     3   69860400   69861400      6       1  150064       3.1544   0.00080424
enh99469     3   69865300   69866300      1       1  150064       3.3451    0.0004113
enh99470     3   69871000   69872000      3       2  150064        3.512   0.00022235
enh99471     3   69880700   69881700     11       2  150064       2.3416    0.0096008
enh99472     3   69885700   69886700      2       1  150064       3.8883   5.0481e-05
enh99473     3   69888200   69889200      5       1  150064       3.4938   0.00023812
enh99474     3   69897200   69898200      1       1  150064       3.8907    4.997e-05
enh99475     3   69904600   69905600      1       1  150064       3.2983    0.0004863
enh99479     3   69924300   69925300      1       1  150064       2.4668     0.006816
enh99492     3   69994600   69995600      3       2  150064       2.9663    0.0015068
enh99493     3   70011400   70012400      2       1  150064       2.0603     0.019683
enh99494     3   70016300   70017300      3       1  150064       2.0608     0.019663
enh99507     3   70280100   70281100      1       1  150064       2.8681     0.002065
enh99509     3   70294900   70295900      1       1  150064       2.7907      0.00263
enh99515     3   71012400   71013400      2       1  150064       2.3281    0.0099531
enh99519     3   71033100   71034100      1       1  150064       1.8091      0.03522
enh99533     3   71074300   71075300      1       1  150064       1.7848      0.03715
enh99535     3   71079200   71080200      1       1  150064       1.8222      0.03421
enh99536     3   71080200   71081200      2       1  150064       1.7281     0.041988
enh99544     3   71100900   71101900      3       2  150064       1.7975     0.036128
enh99545     3   71105800   71106800      2       1  150064       1.7902     0.036712
enh99549     3   71122000   71123000      2       1  150064       1.6546     0.049006
enh99550     3   71123400   71124400      2       1  150064       1.8206     0.034335
enh99551     3   71127700   71128700      4       1  150064       1.8485     0.032265
enh99552     3   71151100   71152100      2       1  150064       2.9617    0.0015298
enh99553     3   71156700   71157700      1       1  150064       2.2562      0.01203
enh99554     3   71166700   71167700      1       1  150064       3.1354    0.0008581
enh99556     3   71180800   71181800      1       1  150064       1.7229      0.04245
enh99558     3   71186000   71187000      4       1  150064       1.6911     0.045409
enh99563     3   71255500   71256500      3       2  150064       4.3551   6.6493e-06
enh99564     3   71258100   71259100      4       1  150064       1.7293     0.041879
enh99565     3   71274700   71275700      4       2  150064       3.4814   0.00024942
enh99566     3   71275800   71276800      1       1  150064       2.5692     0.005097
enh99569     3   71288800   71289800      2       1  150064       3.6057   0.00015566
enh99577     3   71355100   71356100      3       2  150064       1.8741     0.030461
enh99581     3   71385600   71386600      5       1  150064       2.7408    0.0030649
enh99583     3   71407800   71408800      5       3  150064       3.3302   0.00043397
enh99594     3   71472000   71473000      3       2  150064        2.349    0.0094126
enh99596     3   71481100   71482100      4       2  150064       2.2854     0.011144
enh99597     3   71482200   71483200      5       2  150064       2.5929    0.0047587
enh99600     3   71499900   71500900      1       1  150064       2.3986     0.008229
enh99601     3   71505000   71506000      2       1  150064       2.8391    0.0022621
enh99602     3   71514900   71515900      2       1  150064       2.0771     0.018897
enh99604     3   71527500   71528500      2       1  150064       3.0197    0.0012651
enh99605     3   71532200   71533200      5       3  150064       4.5207   3.0819e-06
enh99606     3   71545500   71546500      6       2  150064       2.6013    0.0046432
enh99607     3   71548600   71549600      2       1  150064       3.2714   0.00053504
enh99608     3   71551000   71552000      3       2  150064       4.2767   9.4847e-06
enh99609     3   71554900   71555900      5       2  150064       3.3135   0.00046064
enh99612     3   71563000   71564000      3       1  150064       4.7037   1.2777e-06
enh99613     3   71569100   71570100      1       1  150064       4.9277    4.161e-07
enh99614     3   71570800   71571800      4       1  150064       4.4782   3.7636e-06
enh99615     3   71571500   71572500      5       1  150064       4.6456   1.6955e-06
enh99616     3   71573400   71574400      1       1  150064       4.8473    6.259e-07
enh99617     3   71578200   71579200      2       1  150064       4.4115   5.1324e-06
enh99619     3   71585800   71586800      3       2  150064       3.5472   0.00019469
enh99642     3   71772500   71773500      4       1  150064       1.7971     0.036158
enh99644     3   71778000   71779000      4       1  150064       2.4847    0.0064834
enh99675     3   72235600   72236600      3       1  150064       1.8386     0.032986
enh99687     3   72320000   72321000      4       2  150064       1.9397     0.026208
enh99692     3   72339200   72340200      3       2  150064       1.8379     0.033036
enh99693     3   72347600   72348600      4       2  150064       2.2237     0.013086
enh99698     3   72372400   72373400      3       2  150064       1.9217     0.027321
enh99699     3   72378300   72379300      2       1  150064       2.3925    0.0083672
enh99726     3   72531400   72532400      4       1  150064       1.9651     0.024701
enh99730     3   72596000   72597000      3       1  150064       2.2551     0.012062
enh99731     3   72598600   72599600      2       1  150064       2.3116       0.0104
enh99760     3   72981200   72982200      1       1  150064       2.2998      0.01073
enh99770     3   73040600   73041600      3       2  150064       2.1261     0.016745
enh99771     3   73050200   73051200      7       2  150064       1.8969     0.028919
enh99773     3   73058200   73059200      6       1  150064       2.1628     0.015278
enh99775     3   73069000   73070000      1       1  150064       2.0716      0.01915
enh99776     3   73070400   73071400      3       1  150064       1.9903     0.023281
enh99777     3   73072000   73073000      5       2  150064       2.1799     0.014632
enh99780     3   73080500   73081500      1       1  150064       1.8203      0.03436
enh99784     3   73090000   73091000      4       2  150064       1.7969      0.03618
enh99785     3   73093600   73094600      7       2  150064       1.9529     0.025415
enh99787     3   73103800   73104800      2       1  150064       1.7836     0.037245
enh99788     3   73104500   73105500      1       1  150064       1.6871      0.04579
enh99790     3   73119700   73120700      1       1  150064       2.3496     0.009396
enh99791     3   73150200   73151200      3       1  150064       1.8617     0.031324
enh99821     3   73565700   73566700      1       1  150064       1.9348      0.02651
enh99838     3   73668500   73669500      5       2  150064       1.6449     0.049991
enh99841     3   73685800   73686800      4       2  150064       1.8345     0.033293
enh99856     3   74000000   74001000      3       1  150064       2.5368    0.0055931
enh99858     3   74469500   74470500      2       1  150064       2.6875    0.0035995
enh99875     3   76614700   76615700      2       1  150064       1.6459     0.049896
enh99884     3   78694600   78695600      3       2  150064       2.4887    0.0064099
enh99946     3   81792500   81793500      5       2  150064       1.9278     0.026937
enh99991     3   85235400   85236400      1       1  150064       1.8337      0.03335
enh100032    3   86213700   86214700      3       2  150064       1.7942     0.036394
enh100067    3   89155800   89156800      3       2  150064       1.9893     0.023333
enh100103    3   94034500   94035500      1       1  150064       1.9579      0.02512
enh100104    3   94035600   94036600      2       1  150064       2.0022     0.022633
enh100118    3   97553000   97554000      3       2  150064       1.9773     0.024003
enh100125    3   97620000   97621000      2       1  150064       1.6937      0.04516
enh100127    3   97651000   97652000      3       1  150064       1.9305     0.026771
enh100139    3   98047800   98048800      5       2  150064       1.9949     0.023028
enh100156    3   98411600   98412600      1       1  150064       2.4857     0.006465
enh100249    3  100144400  100145400      1       1  150064       1.6565      0.04881
enh100322    3  102171800  102172800      1       1  150064       1.9015      0.02862
enh100332    3  104856400  104857400      4       2  150064       2.2175     0.013294
enh100335    3  105071800  105072800      1       1  150064       2.2165      0.01333
enh100337    3  105074000  105075000      3       2  150064       1.6666     0.047795
enh100338    3  105075200  105076200      1       1  150064       1.6734      0.04712
enh100341    3  105093300  105094300      3       2  150064       1.6589     0.048564
enh100350    3  105118600  105119600      2       1  150064        2.116     0.017174
enh100355    3  105136800  105137800      4       1  150064       2.1393     0.016205
enh100357    3  105145500  105146500      2       1  150064       2.1069     0.017564
enh100360    3  105149900  105150900      6       3  150064       1.7849     0.037142
enh100369    3  105186300  105187300      5       1  150064       2.4503    0.0071374
enh100370    3  105189600  105190600      3       1  150064       2.5962    0.0047134
enh100373    3  105193500  105194500      2       1  150064       2.4318    0.0075118
enh100380    3  105230100  105231100      2       1  150064       2.3464    0.0094768
enh100381    3  105233900  105234900      7       2  150064       1.9857     0.023533
enh100382    3  105236200  105237200      3       2  150064       2.4288    0.0075751
enh100385    3  105259000  105260000      3       1  150064       2.2823     0.011236
enh100390    3  105502200  105503200      2       1  150064       2.3491    0.0094087
enh100391    3  105509300  105510300      2       1  150064       1.9028     0.028535
enh100392    3  105511100  105512100      3       2  150064       1.7735     0.038075
enh100394    3  105520000  105521000      3       2  150064       1.6722     0.047238
enh100395    3  105528000  105529000      2       1  150064       2.1377     0.016272
enh100396    3  105541800  105542800      1       1  150064       1.7223      0.04251
enh100403    3  105583500  105584500      3       2  150064        1.817     0.034605
enh100405    3  105590200  105591200      3       2  150064       2.2383       0.0126
enh100407    3  105657000  105658000      2       1  150064       1.8676     0.030909
enh100450    3  106978700  106979700      1       1  150064       2.1646      0.01521
enh100461    3  107109200  107110200      3       2  150064       1.9244     0.027151
enh100466    3  107245400  107246400      1       1  150064       2.1432      0.01605
enh100467    3  107261500  107262500      4       1  150064       2.2815     0.011258
enh100472    3  107280600  107281600      3       1  150064        2.258     0.011971
enh100474    3  107297300  107298300      2       1  150064       2.4149    0.0078701
enh100475    3  107300000  107301000      2       1  150064       2.2373     0.012633
enh100476    3  107306700  107307700      7       3  150064       1.8163     0.034665
enh100480    3  107323000  107324000      1       1  150064       2.4233      0.00769
enh100483    3  107361900  107362900      5       2  150064       1.9043     0.028435
enh100485    3  107379800  107380800      2       1  150064         2.44    0.0073433
enh100488    3  107389600  107390600      4       2  150064       1.9121     0.027929
enh100492    3  107402800  107403800      1       1  150064       2.6608     0.003898
enh100494    3  107409000  107410000      2       1  150064       3.1199   0.00090465
enh100528    3  107764700  107765700      2       1  150064       3.1388   0.00084832
enh100529    3  107771900  107772900      1       1  150064       2.9289     0.001701
enh100531    3  107799400  107800400      3       2  150064       1.7037     0.044216
enh100534    3  107805300  107806300      3       1  150064       2.8795    0.0019913
enh100535    3  107811000  107812000      3       2  150064       2.6597    0.0039109
enh100541    3  107920700  107921700      8       1  150064        3.359   0.00039106
enh100542    3  107937900  107938900      6       1  150064       2.6695    0.0037978
enh100543    3  107938500  107939500      3       1  150064       2.5331    0.0056531
enh100544    3  107942500  107943500      4       2  150064       1.7249     0.042274
enh100546    3  108125400  108126400      2       1  150064       2.0892     0.018343
enh100599    3  111685900  111686900      2       1  150064        2.109     0.017473
enh100640    3  112353700  112354700      1       1  150064       2.2966      0.01082
enh100657    3  112913000  112914000      2       1  150064       1.9134     0.027848
enh100663    3  112966600  112967600      6       3  150064       1.7387     0.041046
enh100665    3  112977000  112978000      7       3  150064         1.98     0.023851
enh100713    3  114054600  114055600      7       3  150064       1.8201     0.034372
enh100715    3  114061700  114062700      3       2  150064       2.6786    0.0036969
enh100749    3  114174900  114175900      3       2  150064       2.4607    0.0069331
enh100766    3  114306500  114307500      3       2  150064       1.7561     0.039533
enh100768    3  114315400  114316400      3       2  150064       2.1703     0.014992
enh100771    3  114335900  114336900      3       2  150064       2.6356    0.0041996
enh100772    3  114338200  114339200      4       2  150064        2.617    0.0044356
enh100773    3  114340500  114341500      5       2  150064       3.1661   0.00077254
enh100774    3  114345500  114346500      1       1  150064       1.7002      0.04455
enh100777    3  114361800  114362800      5       2  150064       2.6727    0.0037627
enh100779    3  114378600  114379600      4       2  150064       2.0923     0.018207
enh100851    3  115411400  115412400      1       1  150064       1.9811      0.02379
enh100852    3  115412800  115413800      1       1  150064       1.7291       0.0419
enh100854    3  115432000  115433000      1       1  150064       1.7239      0.04236
enh100862    3  115617600  115618600      1       1  150064       2.1602      0.01538
enh100911    3  115970000  115971000      5       2  150064       1.6903     0.045487
enh100914    3  115984600  115985600      5       2  150064       2.2064     0.013677
enh100947    3  116164900  116165900      1       1  150064       1.7874      0.03694
enh100953    3  116426200  116427200      6       3  150064        2.116     0.017171
enh100954    3  116435000  116436000      4       2  150064       2.4641    0.0068685
enh100959    3  116581800  116582800      7       1  150064       1.7453      0.04047
enh100997    3  117091100  117092100      2       1  150064       2.5114    0.0060125
enh100998    3  117098000  117099000      2       1  150064       2.0779     0.018859
enh101024    3  117440400  117441400      3       1  150064       2.7322    0.0031456
enh101034    3  117508700  117509700      1       1  150064       2.9274     0.001709
enh101035    3  117511800  117512800      3       2  150064       2.1915     0.014206
enh101036    3  117517200  117518200      4       2  150064       3.7483   8.9006e-05
enh101037    3  117530300  117531300      4       2  150064       3.0079    0.0013152
enh101038    3  117555600  117556600      3       2  150064       1.8039     0.035624
enh101041    3  117592500  117593500      3       1  150064       2.4019    0.0081555
enh101042    3  117603700  117604700      3       2  150064       2.7086    0.0033781
enh101044    3  117612600  117613600      3       2  150064       3.0745    0.0010543
enh101045    3  117617600  117618600      5       3  150064       2.6237    0.0043488
enh101046    3  117629600  117630600      7       3  150064       4.3439   7.0003e-06
enh101047    3  117631400  117632400      2       1  150064       3.1563   0.00079888
enh101048    3  117639500  117640500      5       2  150064       4.3867   5.7545e-06
enh101049    3  117657700  117658700      1       1  150064       4.0317    2.769e-05
enh101052    3  117699500  117700500      4       2  150064       1.7463     0.040378
enh101061    3  118603500  118604500      1       1  150064       1.7065      0.04396
enh101107    3  119049600  119050600      2       1  150064       2.5343    0.0056329
enh101115    3  119186400  119187400      4       2  150064       1.6637     0.048088
enh101121    3  119313800  119314800      3       2  150064       1.7198     0.042734
enh101159    3  119889700  119890700      3       1  150064       1.8037     0.035639
enh101169    3  120069200  120070200      1       1  150064       1.7053      0.04407
enh101175    3  120136800  120137800      1       1  150064       1.8344       0.0333
enh101176    3  120139400  120140400      2       1  150064       1.6791     0.046562
enh101178    3  120145800  120146800      3       2  150064       1.7396     0.040967
enh101195    3  120287200  120288200      8       3  150064       2.2451     0.012381
enh101196    3  120313900  120314900      5       2  150064       2.3142     0.010328
enh101236    3  121633000  121634000      8       1  150064       2.1799     0.014634
enh101238    3  121714000  121715000      3       1  150064        2.163     0.015272
enh101268    3  122493100  122494100      5       2  150064       1.8647     0.031109
enh101269    3  122510900  122511900      5       3  150064       1.6935     0.045178
enh101272    3  122648200  122649200      9       2  150064       2.1606     0.015362
enh101288    3  122787200  122788200      2       1  150064       2.6726    0.0037634
enh101289    3  122790800  122791800      3       2  150064       2.2688     0.011641
enh101293    3  122809500  122810500      3       2  150064       1.9898     0.023309
enh101295    3  122815600  122816600      1       1  150064       2.3623     0.009082
enh101296    3  122823300  122824300      5       3  150064       2.9594    0.0015412
enh101346    3  123222700  123223700      1       1  150064       2.1548      0.01559
enh101356    3  123287500  123288500      2       1  150064       1.7983     0.036061
enh101359    3  123301100  123302100      3       1  150064         2.43    0.0075492
enh101382    3  123431500  123432500      6       2  150064       1.7007     0.044499
enh101396    3  123753800  123754800      2       1  150064       1.6497     0.049503
enh101398    3  123774000  123775000      4       2  150064       1.9679     0.024541
enh101411    3  123860900  123861900      4       2  150064       1.9818      0.02375
enh101417    3  123967600  123968600      4       2  150064       3.1128   0.00092672
enh101418    3  123978900  123979900      4       1  150064       3.3847    0.0003563
enh101420    3  123985100  123986100      4       2  150064       4.2001    1.334e-05
enh101421    3  123986800  123987800      2       1  150064       3.8658   5.5355e-05
enh101422    3  123991300  123992300      3       2  150064       2.9628    0.0015243
enh101423    3  123995900  123996900      3       2  150064        2.927    0.0017114
enh101424    3  124000100  124001100      2       1  150064       3.7227   9.8564e-05
enh101426    3  124010600  124011600      4       2  150064       2.0527      0.02005
enh101428    3  124070500  124071500      4       2  150064       3.4943   0.00023761
enh101429    3  124082400  124083400      3       2  150064       3.3314   0.00043202
enh101430    3  124092800  124093800      5       2  150064       2.3513    0.0093547
enh101435    3  124127800  124128800      3       2  150064        3.207   0.00067065
enh101436    3  124136200  124137200      3       1  150064        3.012    0.0012978
enh101439    3  124232700  124233700      7       3  150064       2.0219     0.021592
enh101442    3  124277300  124278300      3       1  150064       2.8608    0.0021129
enh101484    3  124570000  124571000      2       1  150064       2.0766     0.018918
enh101485    3  124577800  124578800      2       1  150064       2.3668    0.0089723
enh101490    3  124591900  124592900      6       2  150064       1.9827     0.023699
enh101493    3  124602100  124603100      4       1  150064       2.1112     0.017377
enh101497    3  124688100  124689100      4       2  150064       1.8736      0.03049
enh101498    3  124701300  124702300      3       1  150064       1.7302     0.041798
enh101504    3  124724500  124725500      3       2  150064       2.0054     0.022459
enh101520    3  124837800  124838800      1       1  150064       2.9796     0.001443
enh101523    3  124854800  124855800      2       1  150064       1.9399     0.026198
enh101530    3  124898200  124899200      1       1  150064       2.8678     0.002067
enh101532    3  124913400  124914400      3       2  150064       1.7976     0.036122
enh101534    3  124999800  125000800      2       1  150064        2.218     0.013276
enh101540    3  125070500  125071500      2       1  150064       1.8656     0.031048
enh101547    3  125113400  125114400      1       1  150064       2.9539     0.001569
enh101548    3  125121800  125122800      1       1  150064       2.3882     0.008465
enh101552    3  125237000  125238000      6       3  150064       1.7114     0.043499
enh101559    3  125322100  125323100      5       2  150064       1.7648       0.0388
enh101567    3  125733000  125734000      5       2  150064       1.9469     0.025771
enh101603    3  126184500  126185500      3       1  150064       1.6735     0.047116
enh101635    3  126589400  126590400      1       1  150064       2.1184      0.01707
enh101641    3  126632200  126633200      4       2  150064       2.2946     0.010878
enh101646    3  126667600  126668600      8       4  150064       1.7861     0.037041
enh101661    3  126856900  126857900      6       3  150064        1.739     0.041021
enh101682    3  127349200  127350200      2       1  150064       1.9376     0.026336
enh101685    3  127390000  127391000      1       1  150064        1.789      0.03681
enh101686    3  127394500  127395500      1       1  150064       1.7855      0.03709
enh101730    3  127705800  127706800      2       1  150064       1.6724     0.047222
enh101739    3  127818800  127819800      4       2  150064       3.7889   7.5662e-05
enh101742    3  127863200  127864200      1       1  150064       3.8908    4.996e-05
enh101747    3  127897800  127898800      3       2  150064       3.9156   4.5091e-05
enh101748    3  127899500  127900500      3       1  150064       3.5797     0.000172
enh101749    3  127914800  127915800      2       1  150064       3.3291   0.00043568
enh101750    3  127929100  127930100      3       2  150064       3.1391   0.00084735
enh101752    3  127947900  127948900      3       1  150064       3.8282   6.4549e-05
enh101765    3  128067900  128068900      1       1  150064       2.0585      0.01977
enh101769    3  128101100  128102100      2       1  150064       1.9899       0.0233
enh101800    3  128506300  128507300      2       1  150064       2.7366    0.0031036
enh101816    3  128565200  128566200      3       2  150064        1.823      0.03415
enh101823    3  128689100  128690100      1       1  150064       3.2968     0.000489
enh101831    3  128805600  128806600      1       1  150064       2.0976      0.01797
enh101833    3  128841500  128842500      2       1  150064       1.7523      0.03986
enh101835    3  128877800  128878800      2       1  150064       1.6767     0.046798
enh101840    3  128906000  128907000      1       1  150064       2.2691      0.01163
enh101846    3  128930200  128931200      1       1  150064        2.084      0.01858
enh101851    3  128996300  128997300      3       2  150064        3.131   0.00087118
enh101852    3  128999000  129000000      4       1  150064       3.2928   0.00049596
enh101853    3  129000800  129001800      3       1  150064       3.2125   0.00065798
enh101855    3  129024000  129025000      1       1  150064       3.6939    0.0001104
enh101856    3  129031700  129032700      1       1  150064       3.4849    0.0002462
enh101880    3  129221500  129222500      2       1  150064       2.0609     0.019655
enh101883    3  129236500  129237500      2       1  150064       1.6541     0.049052
enh101885    3  129244900  129245900      4       2  150064       2.0613     0.019639
enh101891    3  129305800  129306800      5       2  150064       1.7562     0.039524
enh101898    3  129334300  129335300      3       2  150064       1.7441     0.040567
enh101927    3  129511900  129512900      1       1  150064         1.87      0.03074
enh101954    3  130491200  130492200      2       1  150064       1.7198     0.042736
enh101971    3  130746000  130747000      3       2  150064       1.8342     0.033309
enh102028    3  132888000  132889000      1       1  150064       1.9294      0.02684
enh102030    3  132930100  132931100      2       1  150064        2.422    0.0077176
enh102034    3  133010800  133011800      3       1  150064       2.6532    0.0039863
enh102035    3  133047000  133048000      2       1  150064       2.4317    0.0075147
enh102038    3  133089000  133090000      2       1  150064        1.699     0.044661
enh102039    3  133093400  133094400      3       2  150064        2.346    0.0094879
enh102040    3  133099700  133100700      3       2  150064       2.0014     0.022677
enh102078    3  133540800  133541800      7       3  150064        2.441    0.0073227
enh102082    3  133583100  133584100      3       2  150064       2.2145     0.013397
enh102083    3  133588800  133589800      6       3  150064       2.5663     0.005139
[truncated: 1,340,311 more chars]
