# Supplementary material for: Identifying enhancer properties associated with genetic risk for complex traits using regulome-wide association studies
Source: PLoS Comput Biol. 2022 Sep 7;18(9):e1010430. doi: 10.1371/journal.pcbi.1010430 (PMC9484640; doi:10.1371/journal.pcbi.1010430)
Supplement: S3 Table — Sample names are as described in the ROADMAP epigenomics project integrative analysis portal: https://egg2.wustl.edu/roadmap/web_portal/meta.html. (ZIP) [file pcbi.1010430.s010.zip › supplemental_table3/E080adrenal_sig_enhancers05.gcov.out]

GENE       CHR      START       STOP  NSNPS  NPARAM       N        ZSTAT            P
enh47632     1     966300     967300      1       1  150064       1.6666       0.0478
enh47661     1    1253400    1254400      2       1  150064       1.8249     0.034007
enh47689     1    1473600    1474600      1       1  150064       1.6972      0.04483
enh47692     1    1481100    1482100      2       1  150064       1.6625     0.048204
enh47716     1    1706400    1707400      2       1  150064       2.8494    0.0021899
enh47741     1    1841200    1842200      3       1  150064       2.0797     0.018775
enh47744     1    1854800    1855800      3       2  150064       2.3199     0.010172
enh47753     1    2063100    2064100      3       2  150064       3.1698   0.00076283
enh47755     1    2071000    2072000      5       2  150064       3.2169   0.00064792
enh47756     1    2080000    2081000      1       1  150064       3.5192    0.0002164
enh47757     1    2082100    2083100      8       2  150064       3.1532   0.00080743
enh47760     1    2110600    2111600      7       3  150064       2.8597    0.0021204
enh47764     1    2127000    2128000      2       1  150064       2.5265    0.0057606
enh47768     1    2137500    2138500      2       1  150064       2.6153    0.0044576
enh47778     1    2181400    2182400      3       2  150064        1.878     0.030188
enh47782     1    2211200    2212200      3       1  150064       2.1734     0.014875
enh47787     1    2233000    2234000      2       1  150064        2.019     0.021745
enh47788     1    2236300    2237300      6       3  150064       2.1639     0.015234
enh47800     1    2309900    2310900      5       2  150064       3.0179    0.0012728
enh47805     1    2326100    2327100      5       2  150064       1.7265     0.042125
enh47813     1    2391200    2392200      5       2  150064       4.0566     2.49e-05
enh47823     1    2485900    2486900      1       1  150064       2.5752     0.005009
enh47826     1    2509900    2510900      3       1  150064       1.9027      0.02854
enh47829     1    2519500    2520500      2       1  150064       2.7161    0.0033031
enh47830     1    2524200    2525200      9       2  150064        3.112   0.00092914
enh47831     1    2538100    2539100      8       3  150064       3.3021   0.00047983
enh47832     1    2541600    2542600      1       1  150064          2.8     0.002555
enh47833     1    2542400    2543400      1       1  150064       2.6463     0.004069
enh47834     1    2571500    2572500      2       1  150064       2.8339    0.0022993
enh47837     1    3043300    3044300      2       1  150064       1.8963     0.028961
enh47857     1    3400200    3401200      4       2  150064       1.9233     0.027219
enh47904     1    4523000    4524000      9       2  150064       2.1934     0.014138
enh47912     1    4856300    4857300      4       2  150064       2.4331    0.0074858
enh47917     1    5298400    5299400      6       2  150064       2.0458     0.020387
enh47922     1    5831300    5832300      6       2  150064       2.7305    0.0031624
enh47946     1    6264400    6265400      3       2  150064         2.25     0.012223
enh47977     1    6531900    6532900      2       1  150064       2.2622     0.011844
enh47982     1    6552100    6553100      3       1  150064       1.9459     0.025835
enh47983     1    6554900    6555900      3       1  150064       2.1548      0.01559
enh47985     1    6567100    6568100      1       1  150064       2.3208      0.01015
enh47999     1    6658600    6659600      8       5  150064       2.7934    0.0026075
enh48002     1    6676100    6677100      3       1  150064       3.1552    0.0008019
enh48004     1    6686200    6687200      1       1  150064       3.9894    3.312e-05
enh48005     1    6687600    6688600      2       1  150064       1.7913     0.036624
enh48006     1    6688600    6689600      2       1  150064       3.2864    0.0005074
enh48007     1    6693600    6694600      6       2  150064       3.4072   0.00032819
enh48009     1    6727000    6728000      1       1  150064       2.1925      0.01417
enh48010     1    6732200    6733200      4       2  150064       4.1863   1.4177e-05
enh48034     1    7019900    7020900      1       1  150064       1.9101      0.02806
enh48036     1    7045000    7046000      3       2  150064       2.4135    0.0078999
enh48069     1    7561400    7562400      6       3  150064       1.6837     0.046121
enh48138     1    8373900    8374900      3       2  150064        4.624   1.8821e-06
enh48139     1    8383500    8384500      3       2  150064       3.6196    0.0001475
enh48140     1    8402300    8403300      4       2  150064       2.3004     0.010712
enh48141     1    8403900    8404900      2       1  150064       3.1255   0.00088761
enh48142     1    8409500    8410500      4       2  150064       2.1092     0.017462
enh48144     1    8417900    8418900      3       1  150064       4.8702   5.5744e-07
enh48145     1    8422000    8423000      1       1  150064       5.5299    1.602e-08
enh48147     1    8427200    8428200      1       1  150064       2.9348     0.001669
enh48149     1    8429800    8430800      3       1  150064       2.8972    0.0018824
enh48150     1    8431900    8432900      3       2  150064        4.388   5.7203e-06
enh48152     1    8436000    8437000      3       2  150064       4.2536    1.052e-05
enh48153     1    8439900    8440900      2       1  150064       3.5915   0.00016438
enh48154     1    8444500    8445500      2       1  150064       4.8974   4.8548e-07
enh48155     1    8446300    8447300      1       1  150064       3.6974    0.0001089
enh48156     1    8452200    8453200      1       1  150064       5.5087    1.807e-08
enh48158     1    8466300    8467300      4       2  150064       5.2474   7.7134e-08
enh48160     1    8472700    8473700      2       1  150064       4.9856   3.0891e-07
enh48164     1    8487100    8488100      2       1  150064       4.9564   3.5904e-07
enh48168     1    8509900    8510900      2       1  150064       3.3195   0.00045086
enh48169     1    8514900    8515900      2       1  150064       2.2024     0.013818
enh48170     1    8516000    8517000      2       1  150064       3.2735   0.00053114
enh48173     1    8523300    8524300      1       1  150064       2.4231     0.007694
enh48174     1    8536000    8537000      2       1  150064       3.8195   6.6868e-05
enh48175     1    8537000    8538000      2       1  150064       3.2278   0.00062379
enh48176     1    8538200    8539200      3       1  150064        2.004     0.022537
enh48177     1    8542800    8543800      2       1  150064       2.1847     0.014455
enh48178     1    8557100    8558100      2       1  150064       2.8573    0.0021361
enh48180     1    8567100    8568100      2       1  150064        3.653   0.00012961
enh48181     1    8569900    8570900      2       1  150064        2.394    0.0083322
enh48185     1    8578500    8579500      2       1  150064       2.4006    0.0081847
enh48188     1    8600400    8601400      3       2  150064       3.6892    0.0001125
enh48190     1    8611400    8612400      3       2  150064        2.269     0.011635
enh48191     1    8612600    8613600      1       1  150064       3.1458    0.0008281
enh48192     1    8615000    8616000      1       1  150064        3.125    0.0008889
enh48193     1    8621000    8622000      1       1  150064       2.5716     0.005062
enh48194     1    8622800    8623800      3       2  150064       2.3761    0.0087482
enh48197     1    8627800    8628800      2       1  150064       2.5035    0.0061482
enh48200     1    8657700    8658700      4       1  150064       2.8939    0.0019027
enh48202     1    8686500    8687500      1       1  150064       2.9013     0.001858
enh48206     1    8719200    8720200      1       1  150064       2.4949       0.0063
enh48209     1    8724500    8725500      3       2  150064       2.1065     0.017579
enh48210     1    8728300    8729300      2       1  150064       2.1934     0.014141
enh48211     1    8737600    8738600      1       1  150064       2.9436     0.001622
enh48213     1    8744600    8745600      2       1  150064       2.1884     0.014321
enh48217     1    8758400    8759400      1       1  150064       2.7985     0.002567
enh48220     1    8767000    8768000      4       2  150064       2.4406    0.0073308
enh48221     1    8772000    8773000      1       1  150064       1.7195      0.04276
enh48223     1    8787600    8788600      2       1  150064       3.5067   0.00022689
enh48237     1    8931900    8932900      1       1  150064       1.8274      0.03382
enh48242     1    8950000    8951000      3       1  150064       2.8461    0.0022127
enh48243     1    8959400    8960400      4       2  150064       2.2143     0.013406
enh48244     1    8959900    8960900      2       1  150064       1.9551     0.025288
enh48245     1    8968400    8969400      3       1  150064       1.7289     0.041911
enh48246     1    8998700    8999700      4       2  150064       2.8836    0.0019657
enh48289     1    9331200    9332200     10       2  150064       2.4703    0.0067496
enh48311     1    9422200    9423200      7       4  150064       1.7535     0.039756
enh48369     1    9900000    9901000      2       1  150064       1.8595     0.031481
enh48375     1    9923100    9924100      3       1  150064       2.2575     0.011988
enh48427     1   10367600   10368600      3       1  150064       1.7143     0.043237
enh48533     1   11335000   11336000      1       1  150064       2.0523      0.02007
enh48568     1   11995500   11996500      4       2  150064       2.1548     0.015588
enh48569     1   11998500   11999500      2       1  150064       1.9438      0.02596
enh48570     1   12000400   12001400      4       1  150064       2.0448     0.020437
enh48584     1   12112500   12113500      5       2  150064       1.7028     0.044306
enh48585     1   12127600   12128600      2       1  150064       2.6411    0.0041314
enh48588     1   12190200   12191200      3       1  150064       1.6689     0.047567
enh48652     1   12645700   12646700      1       1  150064       1.6494      0.04953
enh48656     1   12661400   12662400      1       1  150064       2.1033      0.01772
enh48678     1   14034700   14035700      4       2  150064       1.9076     0.028222
enh48682     1   14074400   14075400      2       1  150064       1.6562     0.048838
enh48689     1   14090600   14091600      1       1  150064       1.7987      0.03603
enh48696     1   14465100   14466100      8       2  150064       1.7233     0.042417
enh48697     1   14467200   14468200      7       1  150064       1.7305      0.04177
enh48698     1   14468900   14469900      1       1  150064       1.6605      0.04841
enh48700     1   14585400   14586400      3       2  150064        2.225     0.013041
enh48709     1   14813000   14814000      4       2  150064       2.0007     0.022715
enh48716     1   14847400   14848400      1       1  150064       2.0798      0.01877
enh48805     1   15533100   15534100      2       1  150064       1.8672     0.030939
enh48832     1   15692600   15693600      2       1  150064       2.5178    0.0059043
enh48838     1   15743000   15744000      3       2  150064       1.6896     0.045552
enh48955     1   16564000   16565000      2       1  150064       2.7283    0.0031827
enh48957     1   16570400   16571400      1       1  150064        2.126      0.01675
enh48958     1   16574700   16575700      1       1  150064       2.3933     0.008348
enh48961     1   16592500   16593500      3       1  150064       2.1759      0.01478
enh48965     1   16679200   16680200      1       1  150064       2.0801      0.01876
enh48968     1   16698500   16699500      2       1  150064       1.7669     0.038622
enh48971     1   16703600   16704600      1       1  150064       1.8561      0.03172
enh48972     1   16711400   16712400      2       1  150064       1.7801     0.037533
enh48973     1   16714000   16715000      3       1  150064       1.8696     0.030773
enh48975     1   16723000   16724000      3       1  150064       2.1032     0.017725
enh48980     1   16824000   16825000      3       1  150064       1.8836     0.029809
enh48981     1   16826200   16827200      4       2  150064       2.0605     0.019675
enh48983     1   16839500   16840500      1       1  150064       2.1937      0.01413
enh49021     1   17287700   17288700      3       2  150064       1.8156     0.034716
enh49025     1   17309200   17310200      4       2  150064       2.0141     0.022001
enh49026     1   17310800   17311800      3       2  150064        4.112   1.9615e-05
enh49030     1   17342300   17343300      5       2  150064       2.0112     0.022154
enh49031     1   17371700   17372700      7       1  150064       2.4055    0.0080747
enh49032     1   17378500   17379500      2       1  150064       2.7791    0.0027255
enh49033     1   17382400   17383400      5       2  150064       2.8606    0.0021143
enh49034     1   17386000   17387000      4       2  150064       2.9968     0.001364
enh49035     1   17389700   17390700      7       3  150064       2.3766    0.0087372
enh49052     1   17774100   17775100      3       2  150064       1.8741     0.030456
enh49093     1   18468900   18469900      2       1  150064       2.6099    0.0045285
enh49102     1   18891100   18892100      4       2  150064       3.0262    0.0012382
enh49117     1   19218300   19219300      2       1  150064       1.6971     0.044838
enh49129     1   19263600   19264600      2       1  150064       1.7529     0.039814
enh49161     1   19636400   19637400      6       3  150064       1.7159     0.043089
enh49162     1   19639800   19640800      5       3  150064       1.6512     0.049344
enh49163     1   19641200   19642200      2       1  150064       2.3052     0.010576
enh49171     1   19695800   19696800      3       2  150064       1.8934     0.029151
enh49209     1   19821600   19822600      2       1  150064       3.1151    0.0009193
enh49210     1   19831400   19832400      5       3  150064        1.871     0.030674
enh49220     1   19925200   19926200      6       3  150064       1.6957     0.044967
enh49223     1   19966800   19967800      1       1  150064       2.3371     0.009718
enh49225     1   19973700   19974700      7       4  150064       1.6458     0.049899
enh49264     1   20651700   20652700      6       2  150064       2.2421     0.012477
enh49268     1   20819900   20820900      1       1  150064       1.7361      0.04127
enh49281     1   21031100   21032100      4       2  150064       1.6962     0.044922
enh49282     1   21032800   21033800      5       2  150064       1.7986     0.036044
enh49284     1   21059800   21060800      2       1  150064       2.8097    0.0024792
enh49286     1   21114600   21115600      2       1  150064       2.4415    0.0073133
enh49289     1   21247300   21248300      2       1  150064       2.4804    0.0065621
enh49290     1   21263000   21264000      1       1  150064       1.7224       0.0425
enh49291     1   21339200   21340200      2       1  150064       2.0674     0.019346
enh49293     1   21348400   21349400      1       1  150064       2.1326      0.01648
enh49294     1   21351000   21352000      3       2  150064       2.2034     0.013783
enh49295     1   21351400   21352400      4       2  150064        2.339    0.0096673
enh49296     1   21361400   21362400      2       1  150064       1.9996     0.022773
enh49297     1   21390500   21391500      3       1  150064       2.5588    0.0052512
enh49298     1   21399600   21400600      2       1  150064       2.0127     0.022071
enh49299     1   21416500   21417500      1       1  150064       2.8478     0.002201
enh49303     1   21465800   21466800      1       1  150064       2.4763     0.006638
enh49304     1   21476000   21477000      1       1  150064       3.0309     0.001219
enh49305     1   21497500   21498500      3       1  150064       2.9716     0.001481
enh49306     1   21500000   21501000      1       1  150064       2.4774     0.006618
enh49307     1   21518400   21519400      1       1  150064        1.794      0.03641
enh49308     1   21521200   21522200      1       1  150064       1.7381       0.0411
enh49360     1   21940900   21941900      4       1  150064       1.9238     0.027187
enh49372     1   22029700   22030700      2       1  150064       1.8437     0.032617
enh49373     1   22052200   22053200      4       2  150064       2.4974     0.006255
enh49406     1   22352800   22353800      5       2  150064       2.4891    0.0064031
enh49409     1   22369300   22370300      1       1  150064       3.2129     0.000657
enh49411     1   22374900   22375900      3       2  150064        3.234   0.00061028
enh49413     1   22382200   22383200      2       1  150064       2.7113    0.0033512
enh49414     1   22389700   22390700      3       1  150064       1.7562     0.039531
enh49424     1   22441800   22442800      5       3  150064       2.7549    0.0029351
enh49426     1   22448300   22449300      5       3  150064       2.9265    0.0017142
enh49491     1   23141500   23142500      8       2  150064       1.9944     0.023055
enh49592     1   24074600   24075600      1       1  150064       2.1532      0.01565
enh49597     1   24106300   24107300      1       1  150064       1.6674      0.04772
enh49599     1   24120900   24121900      1       1  150064       1.9058      0.02834
enh49621     1   24372600   24373600      3       1  150064       2.5782    0.0049652
enh49640     1   24691400   24692400      3       2  150064       1.7634     0.038918
enh49641     1   24712600   24713600      4       1  150064       2.1959     0.014051
enh49643     1   24719300   24720300      2       1  150064       2.4106    0.0079635
enh49650     1   24833200   24834200      2       1  150064       1.7526     0.039832
enh49653     1   24867300   24868300      6       2  150064       2.8995    0.0018685
enh49658     1   24967400   24968400      2       1  150064       2.5702    0.0050815
enh49690     1   25311000   25312000      1       1  150064       2.2718      0.01155
enh49693     1   25348300   25349300      3       2  150064       1.8001     0.035924
enh49823     1   26508300   26509300      2       1  150064        2.043     0.020525
enh49849     1   26865000   26866000      3       2  150064       2.1925     0.014172
enh49851     1   26871600   26872600      3       2  150064       1.8383     0.033007
enh49852     1   26873000   26874000      3       2  150064       2.0171     0.021842
enh49853     1   26874900   26875900      1       1  150064        1.665      0.04796
enh49854     1   26881200   26882200      2       1  150064       1.8363     0.033157
enh49856     1   26900700   26901700      8       3  150064       2.7432    0.0030419
enh49860     1   27017400   27018400      1       1  150064       1.9503      0.02557
enh49861     1   27026400   27027400      2       1  150064       1.9902     0.023285
enh49862     1   27027500   27028500      3       1  150064       2.5099    0.0060391
enh49866     1   27038600   27039600      2       1  150064        2.036     0.020876
enh49868     1   27047800   27048800      2       1  150064       2.6519    0.0040023
enh49869     1   27050900   27051900      2       1  150064        2.631    0.0042569
enh49871     1   27069900   27070900      3       2  150064        1.957     0.025176
enh49873     1   27079400   27080400      2       1  150064       2.5595    0.0052415
enh49875     1   27094300   27095300      1       1  150064       2.7557     0.002928
enh49879     1   27111800   27112800      1       1  150064       2.4696     0.006764
enh49887     1   27175400   27176400      1       1  150064       2.4217     0.007724
enh49891     1   27214800   27215800      1       1  150064       2.4794      0.00658
enh49893     1   27233200   27234200      2       1  150064       2.1236     0.016853
enh49896     1   27246900   27247900      2       1  150064       2.7103    0.0033606
enh49897     1   27249500   27250500      1       1  150064        2.512     0.006003
enh49912     1   27397100   27398100      4       1  150064        1.756     0.039544
enh49914     1   27425500   27426500      1       1  150064         2.29      0.01101
enh49918     1   27444300   27445300      2       1  150064       1.7807     0.037481
enh49921     1   27448900   27449900      2       1  150064        2.571    0.0050697
enh49922     1   27450800   27451800      1       1  150064       3.3091    0.0004679
enh49943     1   27668200   27669200      2       1  150064       2.6571    0.0039408
enh49947     1   27693700   27694700      1       1  150064       1.8301      0.03362
enh50004     1   27932400   27933400      1       1  150064       2.0323      0.02106
enh50007     1   27941200   27942200      2       1  150064       2.2872     0.011093
enh50008     1   27946600   27947600      2       1  150064       2.0452     0.020419
enh50009     1   27947800   27948800      2       1  150064       1.6501     0.049462
enh50010     1   27951500   27952500      1       1  150064       2.1084       0.0175
enh50011     1   27954900   27955900      2       1  150064        1.664     0.048061
enh50012     1   27957400   27958400      7       3  150064       1.8081     0.035298
enh50013     1   27970000   27971000      1       1  150064       1.9646      0.02473
enh50049     1   28431400   28432400      3       2  150064        2.405    0.0080863
enh50053     1   28499600   28500600      2       1  150064       3.6693   0.00012161
enh50063     1   28575000   28576000      5       2  150064       1.6932      0.04521
enh50065     1   28588200   28589200      3       1  150064        2.265     0.011756
enh50070     1   28622900   28623900      3       2  150064       2.0438     0.020484
enh50072     1   28649700   28650700      1       1  150064       1.7757      0.03789
enh50074     1   28656200   28657200      2       1  150064       1.9853     0.023554
enh50075     1   28695200   28696200      2       1  150064       1.9333     0.026598
enh50077     1   28721200   28722200      5       1  150064       1.7638     0.038882
enh50078     1   28736100   28737100      8       3  150064       2.2663     0.011716
enh50079     1   28743400   28744400      2       1  150064       2.0408     0.020638
enh50081     1   28765600   28766600      2       1  150064       2.2306     0.012852
enh50082     1   28782200   28783200      1       1  150064       2.4036     0.008118
enh50087     1   28837200   28838200      6       3  150064       2.5989    0.0046767
enh50089     1   28845600   28846600      1       1  150064       2.4689     0.006776
enh50091     1   28880300   28881300      2       1  150064       2.0181     0.021789
enh50093     1   28916300   28917300      3       1  150064       2.7318    0.0031493
enh50098     1   28967500   28968500      3       1  150064       2.2733     0.011504
enh50099     1   28970400   28971400      1       1  150064       2.3123      0.01038
enh50100     1   28973600   28974600      2       1  150064       2.0484     0.020261
enh50109     1   29081000   29082000      1       1  150064       3.0777     0.001043
enh50111     1   29111200   29112200      1       1  150064       2.4417      0.00731
enh50114     1   29211200   29212200      4       1  150064       2.0635      0.01953
enh50118     1   29298300   29299300      4       2  150064       1.6737     0.047092
enh50120     1   29378700   29379700      3       1  150064       3.7008   0.00010744
enh50122     1   29446700   29447700      3       2  150064       2.3875    0.0084812
enh50123     1   29472200   29473200      2       1  150064       2.2445     0.012401
enh50132     1   29575500   29576500      4       2  150064       2.1119     0.017348
enh50148     1   30457800   30458800      5       2  150064       4.9039   4.6976e-07
enh50149     1   30485200   30486200      4       2  150064       3.5792   0.00017232
enh50160     1   31180400   31181400     14       3  150064       1.7291     0.041895
enh50167     1   31214200   31215200      2       1  150064       2.2838      0.01119
enh50177     1   31274600   31275600      1       1  150064       1.7209      0.04263
enh50185     1   31314300   31315300      9       5  150064       1.7731      0.03811
enh50191     1   31351800   31352800      2       1  150064        1.785     0.037131
enh50204     1   31382200   31383200      2       1  150064       1.7205     0.042675
enh50238     1   31688300   31689300     11       2  150064        2.927    0.0017112
enh50241     1   31770900   31771900      2       1  150064       3.3482   0.00040666
enh50243     1   31834700   31835700      3       2  150064       2.9688    0.0014948
enh50244     1   31837600   31838600      4       1  150064       3.4462   0.00028426
enh50245     1   31838000   31839000      1       1  150064        3.389    0.0003507
enh50246     1   31841300   31842300      2       1  150064       1.6729     0.047174
enh50247     1   31844000   31845000      1       1  150064        3.082     0.001028
enh50248     1   31848200   31849200      2       1  150064       4.0455   2.6103e-05
enh50250     1   31855100   31856100      3       1  150064       3.8785   5.2552e-05
enh50251     1   31862600   31863600      7       2  150064       3.8162   6.7756e-05
enh50252     1   31866800   31867800      4       1  150064       2.8658    0.0020799
enh50253     1   31867600   31868600      2       1  150064       2.8315    0.0023167
enh50254     1   31878700   31879700      5       2  150064        2.883    0.0019695
enh50255     1   31882600   31883600      1       1  150064       2.8523      0.00217
enh50257     1   31894600   31895600      3       1  150064       1.7846     0.037167
enh50270     1   32029800   32030800      1       1  150064       2.3782     0.008699
enh50277     1   32090600   32091600      3       1  150064       2.0079     0.022328
enh50288     1   32138400   32139400      2       1  150064       1.7052     0.044079
enh50304     1   32261700   32262700      1       1  150064       1.7442      0.04056
enh50347     1   32616900   32617900      1       1  150064       2.0177      0.02181
enh50351     1   32662900   32663900      1       1  150064       1.7481      0.04022
enh50359     1   32704400   32705400      2       1  150064       1.6513     0.049341
enh50360     1   32707700   32708700      3       1  150064       1.7063     0.043974
enh50418     1   33279900   33280900      2       1  150064        1.684      0.04609
enh50421     1   33338200   33339200      2       1  150064        1.997     0.022915
enh50428     1   33411700   33412700      1       1  150064       2.3553     0.009253
enh50452     1   33564600   33565600      1       1  150064       2.2931      0.01092
enh50453     1   33593400   33594400      1       1  150064       2.1316      0.01652
enh50477     1   33760800   33761800      3       1  150064       1.8874     0.029554
enh50478     1   33766100   33767100      3       2  150064       2.3437    0.0095463
enh50508     1   33937000   33938000      2       1  150064       2.4899    0.0063881
enh50510     1   33982000   33983000      2       1  150064       1.9361     0.026427
enh50542     1   35317900   35318900      3       1  150064       2.3673    0.0089594
enh50543     1   35323000   35324000      4       2  150064        1.898     0.028849
enh50554     1   35675800   35676800      3       1  150064       3.5077   0.00022599
enh50576     1   36102200   36103200      2       1  150064       3.6011   0.00015847
enh50581     1   36191000   36192000      2       1  150064       3.2608   0.00055552
enh50582     1   36275500   36276500      4       2  150064       4.3204    7.789e-06
enh50583     1   36316600   36317600      3       2  150064       3.0233    0.0012503
enh50591     1   36397800   36398800      1       1  150064        3.492    0.0002397
enh50592     1   36400900   36401900      1       1  150064       3.4205    0.0003125
enh50595     1   36553200   36554200      1       1  150064       3.1405    0.0008432
enh50596     1   36555600   36556600      3       2  150064        3.192   0.00070642
enh50600     1   36562500   36563500      2       1  150064       3.0303    0.0012214
enh50601     1   36565100   36566100      6       2  150064       2.3137     0.010343
enh50602     1   36581200   36582200      3       1  150064       2.1813     0.014579
enh50603     1   36584300   36585300      2       1  150064       1.8279     0.033785
enh50604     1   36599800   36600800      3       1  150064       3.6681   0.00012219
enh50605     1   36601900   36602900      2       1  150064       3.5341    0.0002046
enh50606     1   36613400   36614400      2       1  150064       3.6811   0.00011612
enh50610     1   36624700   36625700      3       2  150064       2.2319     0.012811
enh50612     1   36631200   36632200      2       1  150064       3.9408   4.0604e-05
enh50614     1   36633700   36634700      2       1  150064       3.8296   6.4181e-05
enh50619     1   36653000   36654000      3       1  150064       2.6234    0.0043531
enh50708     1   38271800   38272800      4       2  150064       2.3417     0.009599
enh50709     1   38275000   38276000      1       1  150064        3.469    0.0002612
enh50717     1   38318600   38319600      2       1  150064       3.0089    0.0013111
enh50718     1   38323500   38324500      1       1  150064       3.1702    0.0007616
enh50722     1   38395600   38396600      3       1  150064       2.8765    0.0020106
enh50744     1   38644900   38645900      2       1  150064       2.0508     0.020142
enh50748     1   38739900   38740900      1       1  150064       3.3729    0.0003719
enh50762     1   39206400   39207400      2       1  150064       1.7498     0.040076
enh50775     1   39468400   39469400      1       1  150064       2.3639     0.009042
enh50776     1   39490800   39491800      2       1  150064       1.8507     0.032107
enh50777     1   39492800   39493800      5       2  150064       1.7435     0.040624
enh50778     1   39513000   39514000      4       2  150064       2.0411     0.020618
enh50779     1   39541800   39542800      2       1  150064       2.9168    0.0017683
enh50787     1   39582400   39583400      4       2  150064       1.8098      0.03516
enh50803     1   39648900   39649900      2       1  150064       1.8156     0.034712
enh50805     1   39650900   39651900      2       1  150064       2.1225     0.016899
enh50816     1   39696700   39697700      1       1  150064       1.7105      0.04359
enh50828     1   39859900   39860900      2       1  150064       1.7647     0.038809
enh50829     1   39863000   39864000      4       2  150064       2.4163    0.0078392
enh50840     1   39974800   39975800      5       3  150064       2.0765     0.018926
enh50842     1   40032200   40033200      4       2  150064       2.4861    0.0064585
enh50852     1   40115200   40116200      2       1  150064       2.1652     0.015184
enh50854     1   40118800   40119800      3       2  150064       1.9954     0.022998
enh50896     1   40847900   40848900      2       1  150064       1.7513     0.039945
enh50907     1   40998100   40999100      3       2  150064       1.9022     0.028572
enh50917     1   41155800   41156800      3       2  150064       2.3236     0.010073
enh50920     1   41164200   41165200      2       1  150064       2.6446    0.0040899
enh50923     1   41178300   41179300      2       1  150064        2.522    0.0058352
enh50924     1   41206000   41207000      2       1  150064       2.3034     0.010628
enh50925     1   41239100   41240100      4       2  150064       1.6712     0.047345
enh50932     1   41270500   41271500      5       2  150064       1.7627     0.038975
enh50948     1   41446900   41447900      4       2  150064       2.3025     0.010653
enh50949     1   41447700   41448700      1       1  150064       1.7839      0.03722
enh50950     1   41452500   41453500      2       1  150064       3.6418   0.00013538
enh50951     1   41468700   41469700      5       2  150064        2.221     0.013176
enh50959     1   41574600   41575600      4       2  150064       2.1731     0.014886
enh50960     1   41617800   41618800      3       2  150064        2.078     0.018855
enh50973     1   41842700   41843700      4       2  150064       2.6422    0.0041181
enh50974     1   41845000   41846000      4       2  150064       4.2818   9.2696e-06
enh50975     1   41853100   41854100      2       1  150064       1.9565     0.025206
enh50977     1   41859100   41860100      4       2  150064       2.1666     0.015131
enh50978     1   41863700   41864700      5       2  150064       1.7631     0.038941
enh50982     1   41872400   41873400      2       1  150064       1.7398     0.040946
enh50983     1   41878200   41879200      7       2  150064       1.8742     0.030451
enh50985     1   41889000   41890000      3       1  150064       2.1375      0.01628
enh50987     1   41898600   41899600      2       1  150064        2.695    0.0035195
enh50995     1   41949600   41950600      7       4  150064       1.9265     0.027019
enh50996     1   41953300   41954300      3       1  150064       2.1253      0.01678
enh50997     1   41959500   41960500      5       2  150064        1.871     0.030672
enh50999     1   41973000   41974000      4       2  150064       1.9926      0.02315
enh51082     1   42845200   42846200      1       1  150064       2.2319      0.01281
enh51116     1   43415000   43416000      8       2  150064       1.9734     0.024226
enh51118     1   43420200   43421200      1       1  150064       2.0866      0.01846
enh51121     1   43427500   43428500      3       2  150064       2.7077    0.0033878
enh51122     1   43432500   43433500      7       3  150064       2.1356     0.016354
enh51145     1   43703900   43704900      1       1  150064       2.0292      0.02122
enh51148     1   43739800   43740800      4       2  150064       1.8094     0.035197
enh51149     1   43749500   43750500      1       1  150064       1.8866      0.02961
enh51154     1   43770200   43771200      2       1  150064       2.4478    0.0071861
enh51157     1   43810600   43811600      1       1  150064       3.4765     0.000254
enh51160     1   43826400   43827400      1       1  150064       2.7397     0.003075
enh51161     1   43831000   43832000      2       1  150064       1.9653     0.024692
enh51165     1   43856400   43857400      4       2  150064       4.1648   1.5578e-05
enh51167     1   43901000   43902000      3       1  150064       3.4623   0.00026778
enh51168     1   43910000   43911000      1       1  150064       3.7605     8.48e-05
enh51170     1   43920200   43921200      3       2  150064       4.1734   1.5006e-05
enh51171     1   43930600   43931600      1       1  150064       3.6313     0.000141
enh51172     1   43938200   43939200      1       1  150064       3.0047     0.001329
enh51173     1   43941000   43942000      3       1  150064       3.6843   0.00011465
enh51175     1   43989400   43990400      5       2  150064       1.6586     0.048601
enh51178     1   43998500   43999500      3       2  150064       2.5678    0.0051167
enh51179     1   44001700   44002700      1       1  150064        1.985      0.02357
enh51180     1   44012000   44013000      1       1  150064       2.8397     0.002258
enh51181     1   44019700   44020700      2       1  150064       3.1776   0.00074247
enh51182     1   44022500   44023500      1       1  150064       2.9139     0.001785
enh51183     1   44024300   44025300      2       1  150064       2.6016    0.0046399
enh51186     1   44034500   44035500      4       2  150064       4.0767   2.2835e-05
enh51187     1   44037900   44038900      2       1  150064       2.4668     0.006817
enh51188     1   44040300   44041300      3       2  150064       4.7615   9.6058e-07
enh51189     1   44042800   44043800      4       2  150064       3.9293   4.2603e-05
enh51190     1   44047500   44048500      5       2  150064       2.8226    0.0023819
enh51191     1   44052800   44053800      2       1  150064       1.9358     0.026443
enh51193     1   44114100   44115100      6       2  150064       3.8995   4.8196e-05
enh51194     1   44117300   44118300      1       1  150064       4.3591    6.529e-06
enh51195     1   44153900   44154900      1       1  150064       3.5304    0.0002075
enh51197     1   44171200   44172200      2       1  150064       2.8891     0.001932
enh51201     1   44182200   44183200      2       1  150064       3.3199   0.00045018
enh51202     1   44185500   44186500      3       2  150064       4.6482    1.674e-06
enh51203     1   44197500   44198500      1       1  150064       4.5098    3.245e-06
enh51204     1   44200600   44201600      1       1  150064       1.8575      0.03162
enh51205     1   44226200   44227200      2       1  150064       2.8904    0.0019235
enh51207     1   44229200   44230200      1       1  150064       3.2448    0.0005877
enh51210     1   44248800   44249800      3       2  150064       3.7981   7.2899e-05
enh51211     1   44252000   44253000      3       2  150064       1.9596     0.025019
enh51216     1   44318700   44319700      2       1  150064        3.435   0.00029627
enh51218     1   44325200   44326200      3       2  150064       3.6353   0.00013883
enh51220     1   44334100   44335100      3       2  150064       2.4468    0.0072075
enh51221     1   44335700   44336700      1       1  150064       3.8549     5.79e-05
enh51222     1   44346900   44347900      4       2  150064       3.7759   7.9701e-05
enh51223     1   44350600   44351600      4       2  150064       2.8485    0.0021961
enh51226     1   44379100   44380100      4       1  150064         2.82    0.0024013
enh51227     1   44395100   44396100      5       2  150064       2.6819    0.0036599
enh51229     1   44400300   44401300      3       2  150064        1.882     0.029916
enh51231     1   44410800   44411800      2       1  150064       2.5119    0.0060045
enh51232     1   44414300   44415300      2       1  150064       2.8877    0.0019403
enh51235     1   44439200   44440200      3       2  150064       3.1146   0.00092101
enh51236     1   44442700   44443700      5       2  150064       2.5588    0.0052521
enh51237     1   44446300   44447300      4       2  150064       1.9799      0.02386
enh51238     1   44452800   44453800      1       1  150064       2.2904        0.011
enh51239     1   44456000   44457000      1       1  150064       2.0898      0.01832
enh51241     1   44460200   44461200      3       1  150064       2.1489     0.015823
enh51254     1   44543400   44544400      3       2  150064       2.0004     0.022728
enh51255     1   44554900   44555900      5       2  150064       1.7225     0.042493
enh51256     1   44567100   44568100      8       2  150064       1.7395     0.040973
enh51258     1   44677800   44678800      1       1  150064       2.7892     0.002642
enh51261     1   44704700   44705700      2       1  150064       2.6077    0.0045579
enh51278     1   44821000   44822000      2       1  150064       1.9614     0.024916
enh51319     1   45305000   45306000      3       2  150064       1.7558     0.039565
enh51476     1   48223900   48224900      2       1  150064       1.8118     0.035009
enh51483     1   48249200   48250200      1       1  150064       2.5494     0.005395
enh51484     1   48257600   48258600      2       1  150064       2.3106     0.010429
enh51487     1   48274400   48275400      4       2  150064        2.135     0.016379
enh51488     1   48276400   48277400      1       1  150064        2.217      0.01331
enh51492     1   48292800   48293800      2       1  150064       2.3811    0.0086309
enh51496     1   48309700   48310700      5       2  150064       2.5992    0.0046719
enh51499     1   48337200   48338200      5       3  150064       2.6703    0.0037895
enh51501     1   48347200   48348200      2       1  150064       1.9375      0.02634
enh51548     1   49146200   49147200      2       1  150064       3.1513   0.00081276
enh51555     1   49240600   49241600      5       3  150064       1.6972     0.044829
enh51567     1   51439800   51440800      2       1  150064       1.9673     0.024574
enh51572     1   51485400   51486400      1       1  150064       2.2147      0.01339
enh51597     1   51985600   51986600      4       2  150064       1.6839     0.046102
enh51690     1   53641900   53642900      5       3  150064        2.858    0.0021316
enh51691     1   53648400   53649400      2       1  150064       2.0932     0.018164
enh51692     1   53660900   53661900      1       1  150064        2.074      0.01904
enh51694     1   53679800   53680800      2       1  150064       2.1224     0.016902
enh51695     1   53684400   53685400      1       1  150064       2.2179      0.01328
enh51697     1   53702200   53703200      4       2  150064       2.5829    0.0048987
enh51701     1   53722500   53723500      4       1  150064       2.8776    0.0020038
enh51703     1   53745800   53746800      4       2  150064       2.7126    0.0033375
enh51705     1   53760100   53761100      3       2  150064        3.057    0.0011178
enh51747     1   54448200   54449200      2       1  150064       2.3025     0.010653
enh51765     1   54685600   54686600      5       2  150064       1.8345     0.033287
enh51766     1   54689000   54690000      5       2  150064       2.5278    0.0057396
enh51796     1   54787700   54788700      1       1  150064       2.0393      0.02071
enh51808     1   54820700   54821700      3       1  150064       1.8066     0.035413
enh51816     1   54844700   54845700      5       2  150064       1.7986     0.036041
enh51817     1   54846000   54847000      4       1  150064        2.067     0.019368
enh51818     1   54849700   54850700      3       2  150064       2.3026     0.010649
enh51893     1   55529400   55530400      1       1  150064       1.7152      0.04315
enh51938     1   56025300   56026300      1       1  150064       1.7179      0.04291
enh51941     1   56055200   56056200      4       2  150064       1.7337     0.041487
enh51943     1   56088500   56089500     11       5  150064       2.0397     0.020692
enh51946     1   56115400   56116400      2       1  150064       2.2302     0.012867
enh51947     1   56161100   56162100      8       2  150064       1.9231     0.027235
enh51952     1   56184300   56185300      2       1  150064       1.7767      0.03781
enh51953     1   56192200   56193200      1       1  150064       1.8387      0.03298
enh51955     1   56207200   56208200      1       1  150064       1.7343      0.04143
enh51997     1   56902500   56903500      4       2  150064       2.5225    0.0058262
enh52040     1   57283700   57284700      6       3  150064       1.8094     0.035195
enh52063     1   59165800   59166800      2       1  150064       2.3789    0.0086815
enh52082     1   59324800   59325800      4       2  150064       3.1126   0.00092738
enh52126     1   59617000   59618000      1       1  150064       1.7215      0.04258
enh52127     1   59622200   59623200      8       2  150064       1.8643     0.031141
enh52189     1   60204200   60205200      2       1  150064       1.9809     0.023799
enh52201     1   60452000   60453000      1       1  150064       2.4008      0.00818
enh52208     1   60969000   60970000      3       2  150064       2.8514    0.0021761
enh52210     1   61085700   61086700      5       2  150064       3.2515   0.00057402
enh52211     1   61087100   61088100      4       2  150064       3.3739    0.0003706
enh52215     1   61227200   61228200      1       1  150064       2.9667     0.001505
enh52216     1   61228900   61229900      6       2  150064       1.8754     0.030368
enh52225     1   61377300   61378300      4       2  150064        1.968     0.024537
enh52228     1   61402000   61403000      1       1  150064       2.2825      0.01123
enh52233     1   61455400   61456400      2       1  150064       2.5657    0.0051491
enh52234     1   61459600   61460600      3       2  150064        2.195     0.014082
enh52236     1   61493300   61494300      2       1  150064       1.6966     0.044888
enh52263     1   61680100   61681100      5       2  150064       2.0223     0.021572
enh52268     1   61709400   61710400      3       1  150064       2.0719     0.019136
enh52282     1   61858000   61859000      5       2  150064       2.0269     0.021336
enh52286     1   61869200   61870200      1       1  150064       2.1912      0.01422
enh52287     1   61870400   61871400      6       3  150064       1.9601     0.024991
enh52292     1   61956600   61957600      7       2  150064       2.1492     0.015807
enh52297     1   62071700   62072700      1       1  150064       2.1604      0.01537
enh52327     1   62842700   62843700      1       1  150064        1.905      0.02839
enh52386     1   64504600   64505600      1       1  150064       2.6022     0.004631
enh52406     1   64974000   64975000      5       3  150064       1.9194     0.027469
enh52429     1   65220600   65221600      1       1  150064       2.2127      0.01346
enh52434     1   65340700   65341700      4       2  150064       1.7017     0.044402
enh52439     1   65379300   65380300      2       1  150064        1.913     0.027875
enh52442     1   65390800   65391800      1       1  150064       2.6456     0.004077
enh52443     1   65398200   65399200      3       1  150064       2.3488    0.0094178
enh52444     1   65400300   65401300      3       2  150064       3.3548   0.00039706
enh52448     1   65417400   65418400      4       2  150064       2.9826    0.0014292
enh52449     1   65421500   65422500      2       1  150064       2.4354    0.0074375
enh52451     1   65430000   65431000      3       2  150064       1.7017      0.04441
enh52458     1   65521000   65522000      5       2  150064       1.9944     0.023054
enh52461     1   65579600   65580600      2       1  150064       2.3224     0.010105
enh52462     1   65615100   65616100      2       1  150064       2.3592    0.0091569
enh52464     1   65640800   65641800      2       1  150064        2.027     0.021333
enh52473     1   65932800   65933800      8       3  150064       1.8564     0.031702
enh52475     1   66153400   66154400      5       2  150064       2.5597    0.0052388
enh52481     1   66735600   66736600      7       3  150064       2.9768    0.0014563
enh52482     1   66737900   66738900      4       2  150064       2.1719     0.014933
enh52487     1   66758400   66759400      2       1  150064       2.1378     0.016266
enh52489     1   66766000   66767000      7       2  150064        2.249     0.012256
enh52490     1   66766400   66767400      6       2  150064       2.1942      0.01411
enh52504     1   66877600   66878600      1       1  150064       2.5143     0.005964
enh52506     1   66910900   66911900      2       1  150064       2.2364     0.012664
enh52551     1   68002900   68003900      2       1  150064       2.2326     0.012789
enh52560     1   68078300   68079300      2       1  150064       1.6808     0.046401
enh52561     1   68084100   68085100      3       2  150064       2.2176     0.013291
enh52570     1   68166100   68167100      4       2  150064       1.9657     0.024668
enh52572     1   68174600   68175600      2       1  150064       1.8513     0.032063
enh52585     1   68214400   68215400      2       1  150064       2.0104     0.022192
enh52587     1   68221200   68222200      1       1  150064       2.4668     0.006817
enh52599     1   68258800   68259800      4       2  150064       2.8406    0.0022517
enh52600     1   68269400   68270400      2       1  150064       2.3567      0.00922
enh52601     1   68281000   68282000      5       2  150064       2.7788     0.002728
enh52603     1   68285000   68286000      3       2  150064       2.6741    0.0037461
enh52604     1   68286500   68287500      2       1  150064       2.0476       0.0203
enh52605     1   68288800   68289800      3       2  150064       2.1793     0.014654
enh52607     1   68295700   68296700      4       2  150064       3.5136     0.000221
enh52608     1   68299500   68300500      3       1  150064       3.7181   0.00010036
enh52609     1   68303900   68304900      6       2  150064       3.9016   4.7771e-05
enh52610     1   68305400   68306400      2       1  150064       2.2469     0.012322
enh52612     1   68321600   68322600      2       1  150064       1.9426     0.026035
enh52613     1   68363000   68364000      6       2  150064       2.9791    0.0014456
enh52617     1   68411300   68412300      3       1  150064       1.9082     0.028181
enh52681     1   74058300   74059300      4       2  150064       3.2624   0.00055242
enh52682     1   74059400   74060400      1       1  150064       1.8798      0.03007
enh52685     1   74992800   74993800      4       1  150064       1.7154     0.043134
enh52707     1   76744700   76745700      1       1  150064       1.7041      0.04418
enh52734     1   78299000   78300000      1       1  150064       2.6962     0.003507
enh52735     1   78352800   78353800     11       5  150064       2.7456      0.00302
enh52739     1   78446000   78447000      3       2  150064       1.9066     0.028289
enh52741     1   78465600   78466600      1       1  150064       1.7875      0.03693
enh52745     1   78510200   78511200      2       1  150064       1.6581      0.04865
enh52751     1   78561400   78562400      2       1  150064       1.7587     0.039313
enh52786     1   81943500   81944500      6       4  150064        1.674     0.047063
enh52793     1   82135900   82136900      3       2  150064       2.0532     0.020027
enh52794     1   82146500   82147500      4       2  150064       1.8182     0.034516
enh52795     1   82168500   82169500      3       2  150064       3.0336    0.0012085
enh52796     1   82169400   82170400      4       2  150064       2.8812    0.0019809
enh52829     1   84157600   84158600      3       2  150064       2.2405     0.012529
enh52832     1   84280800   84281800      3       1  150064       2.2669     0.011699
enh52833     1   84284000   84285000      2       1  150064       4.3231   7.6919e-06
enh52835     1   84542100   84543100      1       1  150064       1.8123      0.03497
enh52850     1   84946000   84947000      5       3  150064       1.6896     0.045549
enh52868     1   85319700   85320700      4       1  150064       2.4091    0.0079965
enh52872     1   85438300   85439300      3       1  150064       2.2122     0.013476
enh52886     1   85761000   85762000      3       1  150064       1.8796     0.030081
enh52896     1   85872500   85873500      1       1  150064       2.0853      0.01852
enh52899     1   85906000   85907000      3       1  150064       1.7187     0.042831
enh52901     1   85919300   85920300      3       1  150064       2.4418    0.0073069
enh52902     1   85926200   85927200      5       2  150064       2.5868    0.0048438
enh52903     1   85928800   85929800      3       1  150064          1.9     0.028717
enh52920     1   86533900   86534900      1       1  150064       1.8447      0.03254
enh52931     1   86992400   86993400      5       3  150064       1.7631     0.038941
enh52959     1   87811500   87812500      3       1  150064       1.7206     0.042657
enh52963     1   87978200   87979200      3       1  150064       1.9176     0.027579
enh52965     1   88054000   88055000      2       1  150064        1.924     0.027177
enh52967     1   88065400   88066400      2       1  150064       2.9528    0.0015745
enh52970     1   88108100   88109100      1       1  150064       2.1609      0.01535
enh52973     1   88148100   88149100      5       2  150064       1.9287     0.026887
enh52974     1   88148800   88149800      3       2  150064       2.5086      0.00606
enh53025     1   89828700   89829700      2       1  150064       1.8371     0.033094
enh53044     1   90125900   90126900      4       2  150064       1.8467     0.032393
enh53045     1   90158100   90159100      2       1  150064       1.6794     0.046541
enh53046     1   90185100   90186100      1       1  150064       1.6991      0.04465
enh53052     1   90222800   90223800      3       2  150064       1.8802     0.030044
enh53057     1   90307600   90308600      3       2  150064       2.4101    0.0079752
enh53077     1   91481400   91482400      2       1  150064       1.7401      0.04092
enh53078     1   91484800   91485800      5       2  150064       1.8113     0.035044
enh53079     1   91485400   91486400      3       1  150064       1.8374     0.033079
enh53085     1   91965200   91966200      3       2  150064       2.3068     0.010532
enh53130     1   92242800   92243800      5       2  150064       2.3494     0.009401
enh53131     1   92246200   92247200      1       1  150064       2.6637     0.003864
enh53132     1   92247900   92248900      6       2  150064       2.1497     0.015791
enh53133     1   92249500   92250500      3       1  150064       2.9217    0.0017405
enh53172     1   92765200   92766200      2       1  150064        2.813     0.002454
enh53173     1   93003800   93004800      2       1  150064       3.2544   0.00056808
enh53182     1   93324200   93325200      2       1  150064       1.8921     0.029236
enh53183     1   93324600   93325600      1       1  150064        1.779      0.03762
enh53185     1   93399700   93400700      2       1  150064       2.8085     0.002489
enh53188     1   93415400   93416400      1       1  150064       1.8858      0.02966
enh53189     1   93416400   93417400      2       1  150064        1.846     0.032449
enh53193     1   93438000   93439000      1       1  150064       1.6825      0.04624
enh53210     1   93919400   93920400      1       1  150064       1.8003      0.03591
enh53219     1   94047100   94048100      2       1  150064       1.8464     0.032421
enh53368     1   95330000   95331000      5       3  150064       2.7381      0.00309
enh53370     1   95349200   95350200      3       2  150064       2.2582     0.011965
enh53380     1   95412200   95413200      5       3  150064       2.2806     0.011286
enh53386     1   95438100   95439100      4       2  150064       1.7144     0.043232
enh53390     1   95455000   95456000      1       1  150064       1.9067      0.02828
enh53395     1   95478500   95479500      2       1  150064       2.0346     0.020945
enh53398     1   95507400   95508400      2       1  150064       2.0905     0.018287
enh53401     1   95552200   95553200      3       1  150064       2.2242     0.013066
enh53404     1   95692500   95693500      3       2  150064       1.7099     0.043638
enh53405     1   95697800   95698800      3       2  150064       2.5955    0.0047225
enh53408     1   96827200   96828200      2       1  150064       1.8938     0.029123
enh53409     1   96828200   96829200      1       1  150064       2.5649      0.00516
enh53410     1   96830500   96831500      5       2  150064       2.5654    0.0051526
enh53411     1   96881700   96882700      4       2  150064       2.8778    0.0020024
enh53415     1   97186000   97187000      2       1  150064       1.7221     0.042524
enh53416     1   97188800   97189800      4       2  150064       3.5504   0.00019229
enh53417     1   97189500   97190500      5       2  150064       3.8273   6.4774e-05
enh53423     1   97717000   97718000      6       2  150064       2.3111     0.010415
enh53424     1   97901600   97902600      1       1  150064        2.908     0.001819
enh53425     1   98096300   98097300      1       1  150064       2.5085     0.006062
enh53426     1   98224100   98225100      1       1  150064       2.9854     0.001416
enh53444     1  100109900  100110900      1       1  150064       3.0448     0.001164
enh53449     1  100147100  100148100      3       2  150064       1.9573     0.025156
enh53507     1  101604200  101605200      6       2  150064       1.7042     0.044173
enh53510     1  101669200  101670200      4       1  150064       1.6779     0.046679
enh53526     1  103318500  103319500      5       2  150064       1.9989     0.022807
enh53527     1  103357400  103358400      4       2  150064       2.6328    0.0042344
enh53544     1  108508200  108509200      5       3  150064       2.2686     0.011647
enh53545     1  108518500  108519500      2       1  150064       2.0496     0.020203
enh53553     1  108660500  108661500      6       3  150064       1.9794     0.023886
enh53642     1  110078100  110079100      2       1  150064         1.88     0.030057
enh53654     1  110178600  110179600      4       2  150064        2.074     0.019042
enh53655     1  110182600  110183600      1       1  150064       1.8088      0.03524
enh53659     1  110199200  110200200      3       2  150064       2.2718     0.011549
enh53690     1  110438400  110439400      5       2  150064       1.9161     0.027674
enh53703     1  110530400  110531400      1       1  150064       2.2206      0.01319
enh53708     1  110545800  110546800      1       1  150064        1.927      0.02699
enh53713     1  110576000  110577000      1       1  150064       2.1318      0.01651
enh53716     1  110598500  110599500      1       1  150064       2.0836       0.0186
enh53725     1  110745900  110746900      1       1  150064       2.2414       0.0125
enh53745     1  110892900  110893900      2       1  150064       2.1775     0.014723
enh53754     1  111009000  111010000      4       2  150064       1.8261     0.033916
enh53755     1  111019200  111020200      3       1  150064       2.3585    0.0091743
enh53756     1  111019800  111020800      1       1  150064       2.4479     0.007185
enh53796     1  112139900  112140900      2       1  150064       1.7785     0.037657
enh53798     1  112147500  112148500      5       2  150064       2.2784     0.011351
enh53801     1  112164200  112165200      6       3  150064       2.1895     0.014281
enh53805     1  112202800  112203800      5       3  150064        2.294     0.010897
enh53814     1  112291700  112292700      5       2  150064        1.805     0.035535
enh53821     1  112423900  112424900      3       2  150064       2.0862     0.018482
enh53823     1  112446600  112447600      1       1  150064       2.0661      0.01941
enh53824     1  112462600  112463600      3       1  150064       2.4432    0.0072786
enh53825     1  112483900  112484900      2       1  150064       3.3708   0.00037482
enh53826     1  112486200  112487200      9       6  150064       2.4859    0.0064618
enh53827     1  112490700  112491700      5       2  150064       1.6947     0.045069
enh53828     1  112498400  112499400      1       1  150064       2.0179       0.0218
enh53831     1  112571400  112572400      3       2  150064       2.9475     0.001602
enh53832     1  112572700  112573700      6       3  150064       3.0465    0.0011576
enh53834     1  112583600  112584600      3       2  150064       2.2482     0.012282
enh53835     1  112598800  112599800      4       2  150064        2.421    0.0077387
enh53848     1  112868200  112869200      1       1  150064       1.8498      0.03217
enh53853     1  112933900  112934900      2       1  150064       1.8858     0.029664
enh53854     1  112935500  112936500      3       1  150064       1.6799     0.046484
enh53855     1  112937300  112938300      2       1  150064       1.9099     0.028072
enh53856     1  112940300  112941300      4       1  150064       2.2752     0.011447
enh53857     1  112972700  112973700      2       1  150064       2.3268    0.0099888
enh53858     1  112981300  112982300      3       2  150064       2.1976     0.013988
enh53859     1  112986800  112987800      3       1  150064       2.3955       0.0083
enh53860     1  112988600  112989600      3       2  150064       1.8913     0.029295
enh53864     1  113055000  113056000      2       1  150064       3.7133   0.00010228
enh53865     1  113086800  113087800      1       1  150064       3.1847    0.0007246
enh53866     1  113159600  113160600      4       2  150064       3.9287   4.2698e-05
enh53868     1  113179400  113180400      1       1  150064       3.2955    0.0004912
enh53869     1  113215700  113216700      4       2  150064       3.9815   3.4237e-05
enh53870     1  113218700  113219700      2       1  150064       2.7755    0.0027562
enh53871     1  113231000  113232000      2       1  150064       2.4976    0.0062517
enh53872     1  113240300  113241300      3       1  150064       3.2094   0.00066502
enh53873     1  113241300  113242300      2       1  150064       3.6366   0.00013811
enh53897     1  113683500  113684500      1       1  150064       1.6575      0.04871
enh53899     1  113689400  113690400      3       1  150064       1.7311     0.041719
enh53957     1  114997300  114998300      2       1  150064       1.9568     0.025187
enh53958     1  115000400  115001400      2       1  150064       2.0958     0.018052
enh53959     1  115008900  115009900      1       1  150064       2.3746     0.008785
enh53961     1  115050400  115051400      2       1  150064       2.0404     0.020655
enh53966     1  115257500  115258500      2       1  150064       1.7788     0.037633
enh53969     1  115296400  115297400      7       3  150064       3.0456    0.0011612
enh53973     1  115604900  115605900      2       1  150064       2.1718     0.014936
enh53974     1  115610100  115611100      2       1  150064       2.2853     0.011149
enh53976     1  115627600  115628600      3       2  150064         3.46   0.00027013
enh53978     1  115632700  115633700      5       2  150064       1.8358     0.033193
enh53979     1  115642200  115643200      5       2  150064       3.6876   0.00011318
enh53982     1  115685200  115686200      4       2  150064       1.6527     0.049196
enh53984     1  115711600  115712600      3       2  150064       1.9885     0.023377
enh53985     1  115721900  115722900     13       4  150064       3.0345    0.0012047
enh53988     1  115737200  115738200      7       3  150064       3.1876   0.00071731
enh53990     1  115762500  115763500      5       3  150064       2.8668     0.002073
enh53991     1  115794300  115795300      1       1  150064        2.512     0.006003
enh53998     1  115856400  115857400      2       1  150064       2.8495    0.0021896
enh54000     1  115874800  115875800      4       2  150064       2.7071    0.0033939
enh54001     1  115907200  115908200      3       1  150064       2.2515     0.012176
enh54011     1  116185800  116186800      1       1  150064       2.1895      0.01428
enh54019     1  116247800  116248800      2       1  150064            2     0.022753
enh54033     1  116353400  116354400      4       2  150064       2.1851     0.014441
enh54053     1  116858800  116859800      3       1  150064       2.3769    0.0087299
enh54054     1  116861200  116862200      5       2  150064       1.9533     0.025391
enh54093     1  117189600  117190600      1       1  150064       1.7897      0.03675
enh54101     1  117253800  117254800      6       2  150064       1.6534      0.04912
enh54103     1  117305700  117306700      3       2  150064       2.1517     0.015709
enh54104     1  117320400  117321400      3       1  150064       3.3991   0.00033806
enh54105     1  117368300  117369300      1       1  150064       3.0317     0.001216
enh54106     1  117376100  117377100      5       2  150064       3.2671   0.00054335
enh54129     1  117514700  117515700      2       1  150064       1.6803     0.046453
enh54145     1  117689100  117690100      6       1  150064       1.8393     0.032934
enh54182     1  118677400  118678400      1       1  150064       2.0744      0.01902
enh54202     1  119846000  119847000      1       1  150064       1.9403      0.02617
enh54356     1  145588000  145589000      3       1  150064       1.9471     0.025762
enh54358     1  145609000  145610000      1       1  150064       1.8132       0.0349
enh54364     1  145726800  145727800      1       1  150064        1.699      0.04466
enh54367     1  146638700  146639700      4       1  150064       2.0033     0.022571
enh54370     1  146649400  146650400      6       2  150064       2.1536     0.015638
enh54371     1  146697400  146698400      6       3  150064       2.6682    0.0038132
enh54372     1  146708700  146709700      1       1  150064       2.5961     0.004715
enh54378     1  146981400  146982400      1       1  150064       3.1606    0.0007873
enh54395     1  147232000  147233000      4       2  150064       2.0952     0.018077
enh54396     1  147234400  147235400      2       1  150064       1.7329     0.041556
enh54398     1  147245100  147246100      5       2  150064       1.9821     0.023735
enh54413     1  149819700  149820700      1       1  150064       2.4705     0.006747
enh54416     1  149887400  149888400      1       1  150064       1.7468      0.04034
enh54417     1  149889400  149890400      1       1  150064       1.7202       0.0427
enh54433     1  149993000  149994000      3       1  150064       1.7068     0.043927
enh54435     1  150036800  150037800      1       1  150064       5.5334     1.57e-08
enh54441     1  150118800  150119800      3       1  150064       5.2081   9.5414e-08
enh54443     1  150124400  150125400      4       2  150064       4.5844    2.276e-06
enh54444     1  150126600  150127600      1       1  150064       2.7587     0.002902
enh54445     1  150129900  150130900      4       2  150064       5.8987   1.8318e-09
enh54446     1  150133000  150134000      3       1  150064       5.6361   8.6982e-09
enh54449     1  150185000  150186000      3       2  150064       4.6806   1.4303e-06
enh54450     1  150209000  150210000      2       1  150064       1.9992     0.022793
enh54454     1  150241900  150242900      3       1  150064       4.9797   3.1842e-07
enh54456     1  150245500  150246500      2       1  150064       4.3458   6.9391e-06
enh54459     1  150266800  150267800      1       1  150064       1.7334      0.04151
enh54460     1  150274000  150275000      4       2  150064       4.4825   3.6882e-06
enh54462     1  150282000  150283000      4       1  150064       1.8087     0.035251
enh54463     1  150294800  150295800      5       2  150064       5.3544   4.2929e-08
enh54464     1  150339300  150340300      3       2  150064       4.0739   2.3115e-05
enh54465     1  150378600  150379600      7       2  150064       2.9725     0.001477
enh54466     1  150382500  150383500      3       1  150064       4.4272   4.7728e-06
enh54468     1  150479100  150480100      2       1  150064       1.9154     0.027718
enh54469     1  150486000  150487000      2       1  150064       4.1782   1.4693e-05
enh54472     1  150506800  150507800      1       1  150064       5.7718    3.921e-09
enh54473     1  150510200  150511200      5       2  150064       3.3805   0.00036178
enh54481     1  150546400  150547400      2       1  150064       1.9164     0.027657
enh54504     1  150951000  150952000      3       1  150064       2.2704     0.011591
enh54507     1  150967900  150968900      3       2  150064       3.7924     7.46e-05
enh54508     1  150969400  150970400      3       1  150064       4.5686   2.4553e-06
enh54514     1  150985700  150986700      2       1  150064       3.5318   0.00020636
enh54520     1  151035400  151036400      2       1  150064       2.0734     0.019068
enh54521     1  151041700  151042700      2       1  150064       3.0844    0.0010198
enh54522     1  151044200  151045200      5       3  150064       2.7302    0.0031644
enh54524     1  151105800  151106800      3       2  150064       2.5737    0.0050313
enh54525     1  151115800  151116800      5       2  150064       3.7019   0.00010699
enh54526     1  151119700  151120700      3       2  150064       2.7149    0.0033143
enh54531     1  151168500  151169500      4       2  150064       1.9154     0.027722
enh54533     1  151228100  151229100      2       1  150064       3.4523   0.00027791
enh54549     1  151370800  151371800      5       2  150064       2.6861    0.0036141
enh54550     1  151373200  151374200      1       1  150064       3.3175    0.0004542
enh54551     1  151417000  151418000      2       1  150064        2.118     0.017088
enh54552     1  151427100  151428100      1       1  150064       3.3109     0.000465
enh54553     1  151428500  151429500      3       1  150064       2.7731    0.0027763
enh54554     1  151444800  151445800      1       1  150064       2.5897     0.004803
enh54591     1  151877800  151878800      2       1  150064       1.9296      0.02683
enh54631     1  153498000  153499000      1       1  150064       2.0546      0.01996
enh54672     1  153702500  153703500      2       1  150064       1.9206     0.027394
enh54687     1  153751700  153752700      2       1  150064       1.6646     0.047997
enh54689     1  153761400  153762400      1       1  150064       2.5081     0.006069
enh54692     1  153775900  153776900      2       1  150064       3.5068   0.00022676
enh54693     1  153777500  153778500      3       1  150064       3.8478   5.9588e-05
enh54694     1  153845500  153846500      5       2  150064       1.8966     0.028938
enh54695     1  153852300  153853300      1       1  150064       4.0063    3.084e-05
enh54698     1  153886700  153887700      3       1  150064       2.0235     0.021513
enh54699     1  153892200  153893200      1       1  150064       2.8069     0.002501
enh54700     1  153900800  153901800      4       2  150064       2.9509    0.0015842
enh54702     1  153919200  153920200      1       1  150064       2.1821      0.01455
enh54704     1  153931800  153932800      4       2  150064       1.9594     0.025031
enh54705     1  153933600  153934600      2       1  150064       2.7014    0.0034523
enh54707     1  153941200  153942200      3       1  150064       2.4604    0.0069387
enh54708     1  153948200  153949200      2       1  150064       2.2278     0.012946
enh54715     1  154149000  154150000      4       2  150064        2.879    0.0019948
enh54716     1  154150400  154151400      2       1  150064        1.801     0.035852
enh54718     1  154152700  154153700      1       1  150064       2.3617     0.009096
enh54723     1  154194900  154195900      1       1  150064       1.9978      0.02287
enh54724     1  154195600  154196600      1       1  150064       1.9978      0.02287
enh54726     1  154245800  154246800      1       1  150064       2.0864      0.01847
enh54730     1  154323900  154324900      3       2  150064       2.1166     0.017146
enh54737     1  154395000  154396000      6       2  150064       1.9575     0.025144
enh54738     1  154401000  154402000      2       1  150064       1.8002     0.035914
enh54741     1  154418300  154419300      3       1  150064       2.5301     0.005701
enh54742     1  154420400  154421400      2       1  150064        2.419    0.0077814
enh54746     1  154450300  154451300      2       1  150064       2.6705    0.0037874
enh54747     1  154451800  154452800      1       1  150064        1.801      0.03585
enh54748     1  154452200  154453200      1       1  150064        1.801      0.03585
enh54749     1  154457800  154458800      1       1  150064       1.6633      0.04813
enh54751     1  154525600  154526600      2       1  150064       1.8993     0.028763
enh54752     1  154528300  154529300      1       1  150064       2.2665      0.01171
enh54757     1  154581700  154582700      2       1  150064       1.6851      0.04598
enh54760     1  154589400  154590400      5       2  150064       1.7809     0.037463
enh54775     1  154747100  154748100      1       1  150064       1.9831      0.02368
enh54781     1  154781900  154782900      4       2  150064       2.5325    0.0056619
enh54783     1  154794100  154795100      5       2  150064       3.4139   0.00032015
enh54785     1  154806200  154807200      2       1  150064       2.2517     0.012171
enh54790     1  154834600  154835600      3       2  150064       2.6595    0.0039126
enh54791     1  154842800  154843800      1       1  150064       3.8504    5.896e-05
enh54793     1  154856700  154857700      2       1  150064        3.115    0.0009198
enh54796     1  154910700  154911700      5       2  150064       3.8442   6.0473e-05
enh54797     1  154914300  154915300      2       1  150064       3.8289   6.4357e-05
enh54813     1  154985900  154986900      2       1  150064       3.7761   7.9665e-05
enh54814     1  154988400  154989400      2       1  150064       2.7861    0.0026675
enh54815     1  154990500  154991500      1       1  150064       2.3559      0.00924
enh54816     1  154994700  154995700      3       1  150064       3.7675   8.2451e-05
enh54821     1  155033400  155034400      2       1  150064       2.2043     0.013751
enh54822     1  155037600  155038600      2       1  150064       1.7212      0.04261
enh54831     1  155111100  155112100      2       1  150064       1.7452     0.040475
enh54835     1  155157500  155158500      3       1  150064       1.8637     0.031178
enh54842     1  155189300  155190300      2       1  150064       2.2491     0.012254
enh54843     1  155194700  155195700      2       1  150064       1.9981     0.022851
enh54848     1  155214900  155215900      1       1  150064       2.2046      0.01374
enh54853     1  155241200  155242200      2       1  150064       2.0835     0.018604
enh54855     1  155248300  155249300      1       1  150064       2.4281      0.00759
enh54858     1  155281400  155282400      1       1  150064       1.8809      0.02999
enh54861     1  155289000  155290000      1       1  150064       2.5137     0.005974
enh54866     1  155477000  155478000      2       1  150064       2.2419     0.012485
enh54869     1  155505600  155506600      1       1  150064        2.431     0.007528
enh54875     1  155614800  155615800      1       1  150064       2.5991     0.004673
enh54882     1  155827000  155828000      1       1  150064       2.1047      0.01766
enh54885     1  155850300  155851300      2       1  150064       1.9298     0.026816
enh54887     1  155862800  155863800      1       1  150064       3.1041    0.0009543
enh54888     1  155879100  155880100      2       1  150064       2.5756    0.0050033
enh54890     1  155899000  155900000      2       1  150064       2.8539    0.0021592
enh54891     1  155899600  155900600      2       1  150064       1.7528     0.039814
enh54892     1  155904700  155905700      1       1  150064       2.0349      0.02093
enh54893     1  155910200  155911200      2       1  150064          1.7     0.044562
enh54894     1  155914900  155915900      1       1  150064         1.85      0.03216
enh54896     1  155931300  155932300      1       1  150064       3.1943    0.0007009
enh54900     1  155950300  155951300      1       1  150064       1.7514      0.03994
enh54902     1  155958200  155959200      1       1  150064       2.4907     0.006375
enh54903     1  155960100  155961100      2       1  150064       2.8238    0.0023733
enh54908     1  155994600  155995600      2       1  150064       2.5857     0.004859
enh54909     1  155995500  155996500      5       3  150064       1.6783      0.04664
enh54913     1  156039500  156040500      1       1  150064       2.1843      0.01447
enh54914     1  156042000  156043000      2       1  150064       2.8046    0.0025187
enh54917     1  156047700  156048700      1       1  150064       2.3286      0.00994
enh54918     1  156049000  156050000      2       1  150064       2.7774      0.00274
enh54921     1  156059700  156060700      3       1  150064       1.9285     0.026897
enh54925     1  156071000  156072000      3       1  150064       1.9006     0.028679
enh54927     1  156082000  156083000      1       1  150064       1.6693      0.04753
enh54929     1  156088500  156089500      2       1  150064       1.6726     0.047208
enh54934     1  156110100  156111100      3       1  150064        1.917     0.027618
enh54937     1  156131800  156132800      2       1  150064       2.9325     0.001681
enh54978     1  156586100  156587100      1       1  150064       1.7177      0.04293
enh54986     1  156709400  156710400      2       1  150064       1.9691     0.024469
enh54999     1  156771100  156772100      2       1  150064       1.7927     0.036514
enh55040     1  157961800  157962800      2       1  150064       1.7104     0.043598
enh55043     1  157970900  157971900      1       1  150064       1.7935      0.03645
enh55059     1  158035000  158036000      1       1  150064       1.7685      0.03849
enh55105     1  159973600  159974600      2       1  150064       1.8829     0.029854
enh55106     1  159993700  159994700      3       1  150064       2.0628     0.019566
enh55111     1  160069100  160070100      1       1  150064       2.4918     0.006355
enh55114     1  160079700  160080700      2       1  150064       2.4173    0.0078181
enh55115     1  160083100  160084100      1       1  150064       1.8028      0.03571
enh55123     1  160162700  160163700      7       2  150064       2.1637     0.015243
enh55124     1  160173800  160174800      1       1  150064       3.0586     0.001112
enh55125     1  160180800  160181800      2       1  150064       2.1281     0.016663
enh55129     1  160229600  160230600      3       2  150064       2.3705    0.0088829
enh55130     1  160232800  160233800      2       1  150064       2.3101     0.010442
enh55132     1  160262100  160263100      2       1  150064       3.0543    0.0011281
enh55133     1  160278700  160279700      1       1  150064       2.2495      0.01224
enh55134     1  160309800  160310800      1       1  150064       2.7614     0.002878
enh55136     1  160321400  160322400      3       2  150064       2.5079    0.0060727
enh55137     1  160325900  160326900      1       1  150064        2.893     0.001908
enh55138     1  160327500  160328500      2       1  150064       2.0007      0.02271
enh55143     1  160371500  160372500      1       1  150064       1.7206      0.04266
enh55200     1  161242400  161243400      1       1  150064       2.6022     0.004632
enh55248     1  161989800  161990800      2       1  150064       1.9721       0.0243
enh55265     1  162160600  162161600      6       3  150064       2.0122       0.0221
enh55266     1  162161600  162162600      4       1  150064       1.9165      0.02765
enh55268     1  162166800  162167800      6       3  150064       1.7783     0.037674
enh55269     1  162173800  162174800      2       1  150064        1.939     0.026251
enh55270     1  162176600  162177600      4       2  150064        1.833     0.033404
enh55271     1  162178000  162179000      5       2  150064       1.8169     0.034615
enh55272     1  162179900  162180900      4       2  150064       1.8515     0.032047
enh55284     1  162529700  162530700      2       1  150064       1.9254      0.02709
enh55286     1  162534400  162535400      2       1  150064       1.9654     0.024682
enh55299     1  162652000  162653000      1       1  150064       1.7122      0.04343
enh55304     1  162664100  162665100      4       2  150064       2.2694     0.011623
enh55324     1  163141200  163142200      5       2  150064       2.3108     0.010423
enh55329     1  163200400  163201400      4       2  150064       1.7974     0.036139
enh55330     1  163292500  163293500      3       1  150064       1.6795     0.046525
enh55337     1  163643000  163644000      2       1  150064       2.7273    0.0031927
enh55338     1  163744100  163745100      2       1  150064       3.7382   9.2666e-05
enh55339     1  163765500  163766500      2       1  150064       3.9417   4.0455e-05
enh55341     1  163811200  163812200      1       1  150064       2.5331     0.005653
enh55397     1  164748600  164749600      4       2  150064       2.3843    0.0085552
enh55400     1  164763400  164764400      2       1  150064       1.8374     0.033078
enh55401     1  164770000  164771000      4       2  150064       1.9239     0.027183
enh55403     1  164774600  164775600      2       1  150064       2.2307     0.012852
enh55406     1  164805800  164806800      2       1  150064       1.9839     0.023631
enh55424     1  165393700  165394700      4       2  150064       2.1616     0.015325
enh55433     1  165561600  165562600      4       2  150064       1.9923     0.023168
enh55434     1  165598600  165599600      8       2  150064       1.8212     0.034289
enh55437     1  165611000  165612000      4       1  150064        2.027     0.021334
enh55444     1  165721200  165722200      4       2  150064       2.4999    0.0062122
enh55446     1  165739000  165740000      2       1  150064       2.3176     0.010235
enh55449     1  165811100  165812100      4       2  150064       2.0756     0.018967
enh55450     1  165820000  165821000      1       1  150064       2.3718     0.008852
enh55451     1  165823000  165824000      1       1  150064       2.4075     0.008032
enh55453     1  165826700  165827700      2       1  150064       2.5516    0.0053621
enh55454     1  165828200  165829200      2       1  150064       2.7052    0.0034133
enh55463     1  166439000  166440000      2       1  150064       2.7182     0.003282
enh55467     1  166843600  166844600      2       1  150064       3.4847   0.00024635
enh55481     1  167131500  167132500      6       3  150064       1.7197     0.042748
enh55539     1  168054100  168055100      1       1  150064       2.2271      0.01297
enh55540     1  168067900  168068900      1       1  150064       2.1714      0.01495
enh55557     1  168356400  168357400      3       2  150064       2.2226     0.013122
enh55563     1  168408800  168409800      2       1  150064       2.0125     0.022083
enh55614     1  169088200  169089200      7       3  150064       2.7534    0.0029491
enh55623     1  169709200  169710200      3       1  150064       2.1647     0.015206
enh55626     1  169847800  169848800      4       2  150064       1.8119     0.035003
enh55627     1  169860200  169861200      4       2  150064       1.8634     0.031205
enh55648     1  170668000  170669000      1       1  150064       1.9528      0.02542
enh55680     1  171366100  171367100      8       3  150064       2.3192     0.010192
enh55700     1  171751700  171752700      4       2  150064       1.9777      0.02398
enh55701     1  171767900  171768900      3       1  150064       2.2732     0.011507
enh55729     1  172208400  172209400      3       1  150064       1.8908     0.029325
enh55734     1  172312300  172313300      2       1  150064       1.8722     0.030589
enh55737     1  172325800  172326800      3       2  150064       1.7834     0.037264
enh55738     1  172329200  172330200      1       1  150064       1.8053      0.03551
enh55739     1  172351200  172352200      2       1  150064       2.7009     0.003458
enh55740     1  172359800  172360800      5       2  150064       2.0803     0.018749
enh55741     1  172363000  172364000      5       2  150064       1.9039     0.028459
enh55749     1  172500100  172501100      3       2  150064       1.6888     0.045631
enh55769     1  173397800  173398800      4       2  150064       2.3375    0.0097071
enh55770     1  173399700  173400700      1       1  150064        2.312      0.01039
enh55771     1  173442800  173443800      4       2  150064       1.7748     0.037967
enh55772     1  173448800  173449800      2       1  150064       2.3269    0.0099847
enh55779     1  173794200  173795200      1       1  150064       3.4042    0.0003318
enh55780     1  173794600  173795600      1       1  150064       3.4042    0.0003318
enh55781     1  173821900  173822900      1       1  150064        3.358    0.0003926
enh55783     1  173838600  173839600      2       1  150064       3.0471    0.0011552
enh55786     1  173967100  173968100      3       1  150064       3.5217   0.00021441
enh55787     1  173969700  173970700      1       1  150064       3.4298     0.000302
enh55788     1  173973900  173974900      3       2  150064       2.6899    0.0035733
enh55789     1  173974600  173975600      1       1  150064       3.4302    0.0003016
enh55790     1  173977600  173978600      7       1  150064       3.3508   0.00040295
enh55791     1  173987400  173988400      4       2  150064       3.5258    0.0002111
enh55792     1  173988900  173989900      2       1  150064       3.3167   0.00045536
enh55793     1  173992300  173993300      2       1  150064       2.9267    0.0017129
enh55795     1  174134400  174135400      2       1  150064       2.1375     0.016277
enh55798     1  174767800  174768800      1       1  150064       3.2494    0.0005783
enh55801     1  174935300  174936300      1       1  150064       2.9455     0.001612
enh55802     1  174945400  174946400      1       1  150064       2.8844     0.001961
enh55810     1  174998300  174999300      2       1  150064       1.9851     0.023567
enh55818     1  175132400  175133400      3       2  150064       4.1136   1.9479e-05
enh55819     1  175162500  175163500      4       1  150064       3.3679   0.00037868
enh55827     1  175287200  175288200      1       1  150064       2.0206      0.02166
enh55834     1  175499000  175500000      3       2  150064       2.1487      0.01583
enh55839     1  175770600  175771600      2       1  150064       3.0247    0.0012446
enh55848     1  175854600  175855600      2       1  150064       3.2691   0.00053952
enh55850     1  176027800  176028800      6       3  150064       2.2438     0.012422
enh55854     1  176625500  176626500      3       2  150064       1.8445     0.032556
enh55856     1  176662700  176663700      2       1  150064        1.793     0.036485
enh55860     1  176965300  176966300      2       1  150064       2.0625     0.019579
enh55871     1  177243900  177244900      1       1  150064       1.7228      0.04246
enh55872     1  177247500  177248500      1       1  150064       4.7528    1.003e-06
enh55875     1  177271200  177272200      4       2  150064       4.9563    3.592e-07
enh55877     1  177320000  177321000      2       1  150064       1.8755     0.030364
enh55879     1  177602000  177603000      5       3  150064       1.7543     0.039688
enh55892     1  178025700  178026700      2       1  150064       2.0695     0.019247
enh55893     1  178029800  178030800      6       3  150064       2.1663     0.015143
enh55903     1  178341200  178342200      1       1  150064       3.3527    0.0004002
enh55905     1  178454800  178455800      1       1  150064       2.4263     0.007627
enh55937     1  178942300  178943300      1       1  150064       2.9835     0.001425
enh55959     1  179112000  179113000      3       1  150064       1.7358     0.041304
enh55960     1  179122100  179123100      4       2  150064       2.2291     0.012904
enh55961     1  179138700  179139700      1       1  150064       2.1591      0.01542
enh55968     1  179269900  179270900      3       1  150064       1.7514     0.039937
enh55971     1  179280000  179281000      2       1  150064       1.8918      0.02926
enh55976     1  179291800  179292800      3       1  150064       1.9089      0.02814
enh55985     1  179333600  179334600      4       2  150064         2.81    0.0024768
enh55993     1  179782900  179783900      1       1  150064        2.367     0.008966
enh56011     1  180102200  180103200      7       1  150064        2.249     0.012256
enh56032     1  180602800  180603800      4       2  150064       2.1448     0.015983
enh56034     1  180868200  180869200      4       2  150064       2.6799    0.0036822
enh56036     1  180882800  180883800      2       1  150064       1.8636     0.031189
enh56038     1  180894800  180895800      6       3  150064       1.8623     0.031282
enh56069     1  181108200  181109200     11       2  150064       1.6601     0.048445
enh56076     1  181150600  181151600      3       2  150064       1.7022     0.044362
enh56082     1  181410500  181411500      3       2  150064       2.0139     0.022012
enh56083     1  181417000  181418000      2       1  150064       2.3873     0.008486
enh56085     1  181459600  181460600      1       1  150064       1.8578       0.0316
enh56091     1  181680900  181681900      4       2  150064        1.829       0.0337
enh56121     1  182306600  182307600      4       2  150064       2.3977    0.0082496
enh56122     1  182318100  182319100      3       2  150064       2.3673    0.0089584
enh56125     1  182362500  182363500      1       1  150064       2.0259      0.02139
enh56140     1  182643800  182644800      5       2  150064       3.0523    0.0011355
enh56142     1  182668400  182669400      5       3  150064       2.8256    0.0023594
enh56145     1  182708200  182709200      2       1  150064       2.5354    0.0056162
enh56146     1  182723000  182724000      4       2  150064       2.9553    0.0015617
enh56154     1  182995600  182996600      6       2  150064       1.8434     0.032635
enh56201     1  183285000  183286000      1       1  150064       2.3343     0.009789
enh56235     1  183783000  183784000      1       1  150064       1.9374      0.02635
enh56256     1  183895200  183896200      2       1  150064       2.3203     0.010163
enh56259     1  183905600  183906600      4       2  150064       1.7577     0.039396
enh56272     1  184087200  184088200      1       1  150064       2.5078     0.006075
enh56274     1  184120300  184121300      1       1  150064       2.2839      0.01119
enh56279     1  184191500  184192500      5       2  150064       2.3228     0.010096
enh56287     1  184430300  184431300      3       2  150064       1.7562     0.039529
enh56288     1  184452200  184453200      5       3  150064       2.3288    0.0099353
enh56289     1  184460400  184461400      4       1  150064       2.6313    0.0042524
enh56291     1  184468400  184469400      2       1  150064       2.5748    0.0050144
enh56293     1  184476400  184477400      1       1  150064       2.4618     0.006913
enh56299     1  184504300  184505300      2       1  150064       2.7738      0.00277
enh56300     1  184524800  184525800      3       2  150064       2.2077     0.013634
enh56325     1  184928000  184929000      5       3  150064       1.9742      0.02418
enh56331     1  185026600  185027600      3       2  150064         2.91    0.0018069
enh56333     1  185037200  185038200      1       1  150064        1.771      0.03828
enh56335     1  185127500  185128500      1       1  150064       1.9047      0.02841
enh56352     1  185506100  185507100      1       1  150064       1.7943      0.03638
enh56370     1  186345800  186346800      1       1  150064       1.7256      0.04221
enh56380     1  187832000  187833000      4       1  150064       1.8525      0.03198
enh56382     1  190918900  190919900      3       2  150064       3.3067   0.00047208
enh56385     1  192503600  192504600      3       1  150064       2.0863     0.018474
enh56390     1  192608400  192609400      3       1  150064       1.8552     0.031783
enh56393     1  192671400  192672400      1       1  150064       2.6524     0.003996
enh56394     1  192841500  192842500      2       1  150064       2.8487    0.0021948
enh56396     1  192873300  192874300      3       1  150064       2.6284     0.004289
enh56402     1  193092800  193093800      3       1  150064       3.1849   0.00072396
enh56405     1  193159500  193160500      1       1  150064       3.2848    0.0005103
enh56407     1  193279400  193280400      1       1  150064       3.0684     0.001076
enh56408     1  193282400  193283400      3       1  150064       2.9667    0.0015049
enh56415     1  193558400  193559400      4       1  150064       1.7019     0.044389
enh56422     1  197329000  197330000      5       2  150064       1.8902     0.029363
enh56454     1  198650700  198651700      2       1  150064       2.0886     0.018371
enh56455     1  198757500  198758500      1       1  150064       1.7767      0.03781
enh56475     1  199829400  199830400      5       2  150064       1.8567     0.031678
enh56492     1  200331500  200332500      2       1  150064       2.9567    0.0015547
enh56493     1  200374600  200375600      1       1  150064       2.4823     0.006527
enh56498     1  200442700  200443700      2       1  150064       2.6782    0.0037013
enh56499     1  200457300  200458300      3       2  150064       2.6382    0.0041671
enh56500     1  200494200  200495200      3       2  150064       2.3663    0.0089839
enh56513     1  200870700  200871700      3       2  150064       2.6554    0.0039606
enh56514     1  200876600  200877600      2       1  150064       3.0823    0.0010271
enh56515     1  200884600  200885600      3       1  150064       3.4028   0.00033355
enh56516     1  200885900  200886900      2       1  150064       3.6246   0.00014468
enh56517     1  200929000  200930000      4       2  150064       4.0272   2.8221e-05
enh56518     1  200934100  200935100      4       1  150064       1.7202     0.042701
enh56519     1  200941100  200942100      7       3  150064       1.8872     0.029566
enh56520     1  200950900  200951900      3       2  150064       4.5685   2.4565e-06
enh56521     1  200960100  200961100      5       2  150064        2.129     0.016627
enh56523     1  200984100  200985100      2       1  150064       3.8614   5.6376e-05
enh56526     1  200997600  200998600      3       2  150064       3.3027   0.00047887
enh56528     1  201011500  201012500      6       3  150064       2.6968    0.0035006
enh56529     1  201019600  201020600      3       1  150064       4.0697   2.3534e-05
enh56530     1  201022900  201023900      4       1  150064       2.8093    0.0024826
enh56531     1  201025200  201026200      3       1  150064       2.0282     0.021271
enh56541     1  201093900  201094900      2       1  150064       1.7862     0.037037
enh56563     1  201271300  201272300      2       1  150064       1.8281     0.033768
enh56575     1  201364500  201365500      4       2  150064       2.5423    0.0055069
enh56577     1  201388900  201389900      3       1  150064       1.6927     0.045258
enh56588     1  201451300  201452300      6       2  150064       2.0981     0.017949
enh56593     1  201466800  201467800      2       1  150064       1.8696      0.03077
enh56667     1  201797000  201798000      3       2  150064       2.6745    0.0037417
enh56675     1  201869200  201870200      1       1  150064        1.818      0.03453
enh56676     1  201874500  201875500      1       1  150064       2.5434     0.005489
enh56706     1  202111200  202112200      5       2  150064       2.1389      0.01622
enh56707     1  202114400  202115400      1       1  150064         1.77      0.03836
enh56771     1  203016200  203017200      4       1  150064       1.7683     0.038504
enh56776     1  203059200  203060200      1       1  150064        1.863      0.03123
enh56782     1  203109600  203110600      4       2  150064       1.6788     0.046592
enh56784     1  203121700  203122700      1       1  150064       1.6974      0.04481
enh56814     1  203323200  203324200      2       1  150064        1.962     0.024882
enh56851     1  203574000  203575000      3       1  150064       1.7874     0.036935
enh56855     1  203593900  203594900      1       1  150064       1.7035      0.04424
enh56870     1  203651300  203652300      6       1  150064       1.7335     0.041505
enh56887     1  204010500  204011500      3       2  150064       2.1398     0.016185
enh56889     1  204045300  204046300      2       1  150064       2.5349    0.0056243
enh56891     1  204051100  204052100      4       2  150064       2.2163     0.013337
enh56899     1  204071600  204072600      2       1  150064       1.9284     0.026901
enh56901     1  204076600  204077600      2       1  150064       2.4232    0.0076912
enh56916     1  204249500  204250500      5       3  150064       2.3009     0.010697
enh56943     1  204415600  204416600      2       1  150064        1.882      0.02992
enh56945     1  204425000  204426000      4       1  150064        1.987      0.02346
enh56948     1  204452500  204453500      2       1  150064       1.8526      0.03197
enh56949     1  204460600  204461600      1       1  150064       3.1976     0.000693
enh56950     1  204464300  204465300      3       2  150064       2.2606     0.011893
enh56952     1  204482100  204483100      2       1  150064       3.1888   0.00071438
enh56953     1  204484200  204485200      4       2  150064       3.1615   0.00078491
enh56955     1  204537400  204538400      2       1  150064       2.1867     0.014381
enh56956     1  204543700  204544700      3       2  150064       1.9152     0.027734
enh56957     1  204547600  204548600      5       3  150064       1.8029     0.035699
enh56958     1  204560900  204561900      5       2  150064       3.3124   0.00046246
enh56959     1  204592900  204593900      1       1  150064       3.3053    0.0004743
enh56960     1  204606900  204607900      7       3  150064       2.8171    0.0024229
enh56982     1  204966200  204967200      4       2  150064       1.8796     0.030078
enh56983     1  204972900  204973900      4       2  150064       2.7133    0.0033305
enh56985     1  205001500  205002500      3       2  150064       1.7721     0.038191
enh56986     1  205030500  205031500      4       2  150064       3.9784   3.4688e-05
enh56989     1  205110500  205111500      4       2  150064       3.4959   0.00023627
enh56990     1  205113600  205114600      1       1  150064       2.8371     0.002276
enh56991     1  205126400  205127400      3       2  150064       2.0748     0.019004
enh56992     1  205144400  205145400      1       1  150064       4.3031    8.423e-06
enh56993     1  205148900  205149900      4       1  150064       3.7945   7.3984e-05
enh56994     1  205152100  205153100      3       1  150064       4.5753   2.3779e-06
enh56995     1  205152900  205153900      6       2  150064       4.5969   2.1439e-06
enh56996     1  205156400  205157400      2       1  150064       3.8869   5.0768e-05
enh56997     1  205159600  205160600      1       1  150064       3.9929    3.264e-05
enh56998     1  205160900  205161900      3       1  150064       3.1872   0.00071833
enh56999     1  205172800  205173800      3       1  150064       3.7427   9.1036e-05
enh57000     1  205178600  205179600      4       2  150064       4.4417   4.4622e-06
enh57002     1  205198200  205199200      3       2  150064       3.0486    0.0011497
enh57003     1  205199100  205200100      8       2  150064       1.8556     0.031757
enh57004     1  205204100  205205100      4       2  150064         2.54    0.0055425
enh57005     1  205206400  205207400      4       2  150064       3.0768    0.0010461
enh57006     1  205209000  205210000      4       2  150064        2.391    0.0084007
enh57008     1  205212400  205213400      2       1  150064       2.3063     0.010547
enh57010     1  205224900  205225900      4       2  150064        2.585    0.0048691
enh57017     1  205245200  205246200      5       2  150064       2.1747     0.014827
enh57030     1  205321200  205322200      3       1  150064       2.2835     0.011199
enh57032     1  205324800  205325800      4       2  150064       1.7056     0.044037
enh57033     1  205326000  205327000      1       1  150064       2.3607      0.00912
enh57034     1  205329700  205330700      3       2  150064       2.3744    0.0087894
enh57050     1  205481900  205482900      3       2  150064       1.7214     0.042591
enh57053     1  205551300  205552300      4       2  150064       1.6664     0.047813
enh57057     1  205562600  205563600      3       1  150064       1.8995     0.028752
enh57058     1  205567700  205568700      8       3  150064        2.364    0.0090405
enh57066     1  205629400  205630400      1       1  150064       1.7395      0.04097
enh57074     1  205658400  205659400      5       3  150064       2.0099     0.022223
enh57075     1  205662400  205663400      3       2  150064       2.1211     0.016956
enh57077     1  205674100  205675100      2       1  150064        1.669     0.047555
enh57111     1  206588900  206589900      2       1  150064       1.6656     0.047892
enh57122     1  206645500  206646500      6       3  150064       1.8622     0.031289
enh57123     1  206652600  206653600      2       1  150064       1.9277     0.026945
enh57186     1  207224900  207225900      3       1  150064       3.1904    0.0007105
enh57207     1  207911100  207912100      3       2  150064       1.8372     0.033088
enh57208     1  207916800  207917800      3       1  150064       3.7229   9.8465e-05
enh57209     1  207919000  207920000      2       1  150064        2.685    0.0036268
enh57210     1  207923300  207924300      2       1  150064       3.7753   7.9905e-05
enh57211     1  207928500  207929500      2       1  150064       2.8744    0.0020239
enh57212     1  207970500  207971500      3       2  150064        2.105     0.017645
enh57213     1  207979500  207980500      1       1  150064       3.8534    5.825e-05
enh57214     1  207983100  207984100      4       2  150064       2.9729    0.0014748
enh57215     1  207986000  207987000      1       1  150064       2.3796     0.008666
enh57217     1  207991200  207992200      2       1  150064       3.2939   0.00049399
enh57218     1  207992900  207993900      6       3  150064       4.3047   8.3618e-06
enh57219     1  207998000  207999000      4       2  150064       2.7092    0.0033718
enh57220     1  208000500  208001500      3       2  150064       4.0616   2.4372e-05
enh57221     1  208001300  208002300      1       1  150064       4.9466    3.777e-07
enh57222     1  208004700  208005700      2       1  150064       2.2068     0.013663
enh57223     1  208009800  208010800      1       1  150064       1.8747      0.03042
enh57224     1  208011400  208012400      2       1  150064       2.2074     0.013642
enh57225     1  208018200  208019200      5       2  150064       4.1152   1.9342e-05
enh57226     1  208021400  208022400      4       2  150064       3.2838     0.000512
enh57227     1  208023000  208024000      2       1  150064       1.7487     0.040174
enh57228     1  208026400  208027400      5       2  150064       2.5168    0.0059219
enh57229     1  208037500  208038500      2       1  150064       3.4915   0.00024016
enh57232     1  208046100  208047100      2       1  150064       2.4233    0.0076908
enh57233     1  208048600  208049600      2       1  150064       2.5735    0.0050343
enh57255     1  208204400  208205400      1       1  150064        2.099      0.01791
enh57263     1  208261200  208262200      5       2  150064       2.8464    0.0022109
enh57264     1  208263300  208264300      3       1  150064       2.8185    0.0024121
enh57265     1  208275300  208276300      1       1  150064         2.05      0.02018
enh57266     1  208278600  208279600      4       1  150064       2.3049     0.010587
enh57269     1  208290800  208291800      2       1  150064       1.9083     0.028175
enh57270     1  208293200  208294200      5       2  150064       2.2735     0.011499
enh57271     1  208300700  208301700      8       2  150064       3.1368   0.00085395
enh57272     1  208304800  208305800      4       2  150064       2.4882    0.0064191
enh57277     1  208325100  208326100      8       2  150064       2.1881     0.014333
enh57289     1  208379900  208380900      1       1  150064       2.4996     0.006217
enh57290     1  208381300  208382300      6       2  150064       1.8271     0.033841
enh57292     1  208386600  208387600      2       1  150064       2.0546     0.019961
enh57298     1  208405900  208406900      4       2  150064       2.4225    0.0077063
enh57348     1  209799500  209800500      4       2  150064       1.7928     0.036499
enh57355     1  209838500  209839500      2       1  150064       2.1259     0.016754
enh57409     1  211434400  211435400      6       4  150064       2.5508    0.0053739
enh57416     1  211509200  211510200      2       1  150064       1.8852     0.029699
enh57429     1  211704000  211705000      9       3  150064       1.6633     0.048124
enh57431     1  211715200  211716200      1       1  150064       1.8722      0.03059
enh57434     1  211732600  211733600      4       2  150064       1.9486      0.02567
enh57435     1  211748000  211749000      1       1  150064       2.1797      0.01464
enh57456     1  211911800  211912800      1       1  150064        1.815      0.03476
enh57489     1  212420200  212421200      3       1  150064       1.9822      0.02373
enh57490     1  212428900  212429900      7       2  150064       2.3348    0.0097762
enh57494     1  212474800  212475800      3       2  150064       1.9601     0.024994
enh57496     1  212588900  212589900      2       1  150064       2.4702    0.0067513
enh57498     1  212604800  212605800      6       3  150064       1.8601     0.031435
enh57499     1  212607300  212608300      1       1  150064       2.1962      0.01404
enh57537     1  213141800  213142800      6       3  150064        2.121     0.016962
enh57556     1  214163600  214164600      1       1  150064       4.4489    4.315e-06
enh57558     1  214175700  214176700      3       1  150064       3.3592    0.0003908
enh57560     1  214186800  214187800      2       1  150064       3.0792    0.0010377
enh57579     1  214470300  214471300      2       1  150064       1.6482     0.049656
enh57581     1  214479400  214480400      4       2  150064        2.802    0.0025395
enh57583     1  214491900  214492900      5       2  150064       2.2788     0.011339
enh57588     1  214510500  214511500      3       2  150064        2.452    0.0071034
enh57595     1  214603200  214604200      7       3  150064       2.0836       0.0186
enh57607     1  214687600  214688600      2       1  150064       2.1348     0.016389
enh57611     1  214715300  214716300      5       2  150064       1.8872     0.029567
enh57613     1  214721400  214722400      1       1  150064       2.3529     0.009314
enh57721     1  220217600  220218600      2       1  150064       2.0112     0.022151
enh57725     1  220266500  220267500      2       1  150064        2.041     0.020624
enh57733     1  220392000  220393000      4       2  150064       2.8033    0.0025288
enh57745     1  220905500  220906500      1       1  150064        1.955      0.02529
enh57746     1  220919900  220920900      6       3  150064       1.6938     0.045148
enh57747     1  220924100  220925100      1       1  150064       2.1008      0.01783
enh57796     1  221886000  221887000      1       1  150064       1.7438       0.0406
enh57802     1  221912600  221913600      3       1  150064       1.8928     0.029189
enh57803     1  221916800  221917800      5       2  150064       3.1988   0.00068992
enh57824     1  222628000  222629000      3       1  150064       2.8637    0.0020939
enh57833     1  222814400  222815400      2       1  150064       1.9739     0.024198
enh57834     1  222816200  222817200      1       1  150064       2.1669      0.01512
enh57838     1  222930700  222931700      1       1  150064        2.126      0.01675
enh57839     1  222945500  222946500      3       1  150064       2.5563    0.0052903
enh57843     1  223064800  223065800      4       2  150064       1.8144     0.034806
enh57876     1  223882400  223883400      2       1  150064       2.3329     0.009828
enh57879     1  223893300  223894300      1       1  150064       3.1898    0.0007119
enh57880     1  223896300  223897300      2       1  150064       1.7586     0.039326
enh57881     1  223898600  223899600      7       2  150064       3.8684   5.4769e-05
enh57882     1  223903300  223904300      3       2  150064       3.1691   0.00076461
enh57883     1  223904100  223905100      4       1  150064        2.426    0.0076332
enh57884     1  223907500  223908500      4       2  150064       2.0856     0.018509
enh57885     1  223909100  223910100      7       1  150064       2.9523    0.0015773
enh57886     1  223912700  223913700      2       1  150064       1.7695     0.038408
enh57887     1  223915100  223916100      3       1  150064       2.7735    0.0027725
enh57888     1  223917800  223918800      2       1  150064       2.7587    0.0029013
enh57890     1  223922000  223923000      2       1  150064       2.9336    0.0016751
enh57892     1  223930400  223931400     11       2  150064       1.6715     0.047308
enh57894     1  223936700  223937700      3       1  150064       2.5361    0.0056044
enh57895     1  223952700  223953700      3       1  150064       2.5186    0.0058919
enh57896     1  223957900  223958900      3       1  150064        3.709   0.00010402
enh57897     1  223959200  223960200      4       2  150064       3.7196   9.9754e-05
enh57898     1  223960300  223961300      7       2  150064       2.6818    0.0036616
enh57899     1  223963000  223964000      1       1  150064       3.5405    0.0001997
enh57901     1  223979600  223980600      2       1  150064       3.0106    0.0013035
enh57906     1  224014500  224015500      1       1  150064       3.5115    0.0002228
enh57907     1  224019600  224020600      3       2  150064       3.8655   5.5423e-05
enh57908     1  224023000  224024000      3       1  150064       3.1781   0.00074126
enh57909     1  224025200  224026200      2       1  150064       2.0076     0.022345
enh57910     1  224028200  224029200      2       1  150064       1.8336     0.033354
enh57937     1  224545700  224546700      2       1  150064       3.3115   0.00046395
enh57938     1  224565400  224566400      3       1  150064       1.8923     0.029228
enh57940     1  224617400  224618400      2       1  150064       1.9301       0.0268
enh57942     1  224641900  224642900      2       1  150064       2.0662     0.019405
enh57943     1  224644000  224645000      6       2  150064       2.5847    0.0048737
enh57944     1  224646600  224647600      3       1  150064       2.5168    0.0059212
enh57949     1  224823000  224824000      1       1  150064       2.6603     0.003903
enh57952     1  224860600  224861600     10       1  150064       1.9523      0.02545
enh57996     1  225934000  225935000      3       2  150064       1.8934     0.029152
enh58007     1  226003000  226004000      2       1  150064       1.9121     0.027931
enh58011     1  226015000  226016000      7       4  150064       2.1103     0.017418
enh58018     1  226052000  226053000      3       1  150064       2.3265    0.0099947
enh58019     1  226053600  226054600      2       1  150064         2.39    0.0084246
enh58020     1  226064500  226065500      5       2  150064       2.6703    0.0037894
enh58024     1  226085900  226086900      8       3  150064        1.931      0.02674
enh58037     1  226184000  226185000      2       1  150064        1.676     0.046864
enh58046     1  226312400  226313400      3       2  150064       2.0554     0.019921
enh58047     1  226315200  226316200      4       2  150064       1.6576       0.0487
enh58054     1  226540800  226541800      1       1  150064        1.734      0.04146
enh58056     1  226551200  226552200      4       2  150064        1.888      0.02951
enh58059     1  226592000  226593000      3       1  150064       1.8195      0.03442
enh58074     1  226762900  226763900      3       2  150064       2.5286    0.0057258
enh58075     1  226776100  226777100      1       1  150064       1.9868      0.02347
enh58083     1  226825200  226826200      1       1  150064       2.5273     0.005747
enh58085     1  226846400  226847400      2       1  150064       2.5549    0.0053116
enh58095     1  226898300  226899300      1       1  150064       2.4902     0.006384
enh58099     1  226915100  226916100      3       2  150064       2.0848     0.018542
enh58100     1  226920400  226921400      2       1  150064       2.5632    0.0051859
enh58102     1  226927400  226928400      2       1  150064       2.0898     0.018317
enh58108     1  227014700  227015700      5       2  150064       2.1254     0.016775
enh58111     1  227068600  227069600      1       1  150064       2.5799     0.004942
enh58112     1  227070500  227071500      4       1  150064        1.938     0.026313
enh58113     1  227073000  227074000      3       2  150064       2.3132     0.010355
enh58114     1  227079400  227080400      5       2  150064       1.6652     0.047938
enh58136     1  227544700  227545700      7       3  150064       2.1394     0.016201
enh58188     1  228335800  228336800      1       1  150064       1.8319      0.03348
enh58216     1  228856700  228857700      3       1  150064       1.6537     0.049094
enh58217     1  228870000  228871000      2       1  150064       1.8273     0.033824
enh58260     1  229163900  229164900      1       1  150064       1.8152      0.03475
enh58334     1  230226100  230227100      4       2  150064       2.1176     0.017102
enh58336     1  230231000  230232000      7       4  150064       2.6446    0.0040899
enh58337     1  230238200  230239200      3       2  150064       3.3968    0.0003409
enh58338     1  230240100  230241100      3       1  150064       3.9094   4.6264e-05
enh58339     1  230242200  230243200      8       3  150064       3.6345   0.00013928
enh58340     1  230245900  230246900      5       2  150064       3.7656   8.3071e-05
enh58341     1  230247600  230248600      2       1  150064       3.9613   3.7271e-05
enh58342     1  230250200  230251200      2       1  150064       3.5472   0.00019464
enh58343     1  230260100  230261100      2       1  150064       1.9589     0.025062
enh58345     1  230263400  230264400      9       3  150064       3.2828   0.00051388
enh58347     1  230273000  230274000      4       2  150064       2.3482    0.0094325
enh58348     1  230275500  230276500      8       4  150064       3.1945   0.00070042
enh58356     1  230301000  230302000      5       2  150064       1.7598     0.039222
enh58362     1  230310200  230311200      9       2  150064        1.843     0.032667
enh58364     1  230312900  230313900      3       1  150064       1.7817     0.037402
enh58365     1  230321200  230322200      3       2  150064       1.7254     0.042229
enh58366     1  230324300  230325300      4       2  150064       1.8146      0.03479
enh58368     1  230328600  230329600      4       2  150064       1.6655     0.047909
enh58380     1  230406300  230407300      1       1  150064       2.4014     0.008167
enh58382     1  230434600  230435600      2       1  150064       2.0874     0.018428
enh58384     1  230439000  230440000      3       2  150064       2.5746    0.0050182
enh58385     1  230443000  230444000      2       1  150064       2.2896     0.011023
enh58414     1  230844000  230845000      7       2  150064       1.9355     0.026465
enh58475     1  231558700  231559700      2       1  150064       2.0492     0.020222
enh58530     1  232411500  232412500      3       1  150064       2.1696     0.015017
enh58545     1  232571300  232572300      6       3  150064       2.2176     0.013292
enh58546     1  232573900  232574900      3       1  150064       2.5378    0.0055771
enh58547     1  232575900  232576900      3       1  150064       2.5996    0.0046666
enh58548     1  232608300  232609300      3       1  150064       2.1716     0.014942
enh58549     1  232610500  232611500      4       2  150064       2.5783    0.0049644
enh58550     1  232613200  232614200      1       1  150064       1.8193      0.03443
enh58552     1  232621800  232622800      5       2  150064        2.703    0.0034361
enh58613     1  234398000  234399000      3       2  150064       2.2873     0.011088
enh58619     1  234610500  234611500      7       2  150064       2.2575     0.011989
enh58620     1  234612800  234613800      8       3  150064       1.6699     0.047472
enh58622     1  234622800  234623800      4       2  150064       1.7362     0.041268
enh58623     1  234630600  234631600      5       2  150064       1.9164     0.027658
enh58624     1  234635200  234636200      4       2  150064        3.127   0.00088305
enh58625     1  234638700  234639700      3       1  150064       2.2505      0.01221
enh58627     1  234651000  234652000      2       1  150064       2.7282    0.0031841
enh58632     1  234690300  234691300      5       2  150064       2.6943    0.0035264
enh58634     1  234697600  234698600      2       1  150064       1.9754     0.024111
enh58635     1  234706000  234707000      5       2  150064       3.0113    0.0013005
enh58670     1  234895600  234896600      3       2  150064       1.7982     0.036074
enh58689     1  235013600  235014600      6       2  150064       2.6375    0.0041763
enh58698     1  235095100  235096100      6       2  150064        1.916     0.027685
enh58749     1  235715200  235716200      5       1  150064       2.0737     0.019052
enh58750     1  235716500  235717500      5       2  150064       2.1754     0.014799
enh58809     1  236683900  236684900      2       1  150064       1.9139     0.027819
enh58819     1  236879200  236880200      5       2  150064        1.697      0.04485
enh58831     1  237142800  237143800      1       1  150064       1.9998      0.02276
enh58845     1  238124000  238125000      6       2  150064       2.0664     0.019395
enh58850     1  239689800  239690800      2       1  150064       2.5616    0.0052093
enh58871     1  240354000  240355000      3       2  150064       2.1021     0.017774
enh58873     1  240399800  240400800      3       1  150064       3.0309    0.0012192
enh58878     1  241365600  241366600      4       2  150064        1.892     0.029245
enh58896     1  243376600  243377600      3       1  150064       2.4689    0.0067765
enh58897     1  243407400  243408400      1       1  150064       3.8631    5.598e-05
enh58898     1  243409800  243410800      1       1  150064       3.5241    0.0002125
enh58899     1  243412800  243413800      2       1  150064       4.0336   2.7463e-05
enh58901     1  243420100  243421100      1       1  150064       4.8412    6.453e-07
enh58902     1  243427500  243428500      2       1  150064       3.9425   4.0322e-05
enh58903     1  243430000  243431000      1       1  150064       4.4273    4.771e-06
enh58904     1  243432500  243433500      1       1  150064       4.8999    4.794e-07
enh58906     1  243450200  243451200      1       1  150064       4.8728    5.502e-07
enh58907     1  243518000  243519000      2       1  150064       3.4178    0.0003157
enh58914     1  243645000  243646000      2       1  150064       4.1066   2.0075e-05
enh58915     1  243646600  243647600      3       1  150064       3.6675   0.00012246
enh58916     1  243653300  243654300      2       1  150064       3.8519   5.8594e-05
enh58919     1  243671200  243672200      3       1  150064       4.6735   1.4802e-06
enh58920     1  243876700  243877700      1       1  150064       2.1802      0.01462
enh58922     1  243954600  243955600      3       2  150064       2.0206     0.021663
enh58927     1  244255600  244256600      4       1  150064       1.7768       0.0378
enh58933     1  244370400  244371400      1       1  150064       2.5433      0.00549
enh58934     1  244376500  244377500      6       3  150064       2.9532    0.0015725
enh58935     1  244397100  244398100      4       2  150064       2.1101     0.017427
enh58947     1  244602500  244603500      4       2  150064       2.1017     0.017792
enh58948     1  244607900  244608900      1       1  150064       2.2307      0.01285
enh58949     1  244608800  244609800      2       1  150064       2.3236     0.010074
enh58950     1  244611700  244612700      2       1  150064       1.7693     0.038418
enh58951     1  244612600  244613600      1       1  150064       2.4323     0.007502
enh58954     1  244623400  244624400      3       2  150064       1.7861     0.037045
enh58962     1  244842100  244843100      6       3  150064       3.1325   0.00086674
enh59004     1  245534100  245535100      3       1  150064       1.9775     0.023995
enh59005     1  245558600  245559600      8       2  150064         1.66     0.048458
enh59006     1  245574400  245575400     11       2  150064       1.7376     0.041142
enh59016     1  245761900  245762900      9       2  150064       2.4489    0.0071648
enh59029     1  246160600  246161600     10       3  150064       1.8984     0.028824
enh59033     1  246230600  246231600      7       3  150064       1.9767     0.024039
enh59052     1  246747900  246748900      1       1  150064       2.0615      0.01963
enh59056     1  246771900  246772900      2       1  150064       2.2501      0.01222
enh59057     1  246780500  246781500      2       1  150064       1.9448     0.025902
enh59067     1  246861600  246862600      6       3  150064        1.869     0.030814
enh59068     1  246862400  246863400      5       3  150064       1.6525     0.049218
enh59097     1  247801600  247802600      4       1  150064       1.9614     0.024917
enh59112     1  249156400  249157400      1       1  150064       1.8718      0.03062
enh67343     2     193100     194100      5       2  150064         2.05      0.02018
enh67373     2     969700     970700      6       2  150064       1.9771     0.024014
enh67413     2    1734300    1735300      6       3  150064        1.679     0.046581
enh67415     2    1743600    1744600      3       1  150064        1.662     0.048258
enh67418     2    1759200    1760200      3       1  150064       2.3556    0.0092475
enh67419     2    1761500    1762500      3       1  150064       2.3261     0.010007
enh67446     2    2334300    2335300      2       1  150064       2.8226    0.0023819
enh67450     2    2527000    2528000      6       2  150064       2.2714     0.011561
enh67466     2    2855300    2856300      2       1  150064       2.0819     0.018676
enh67467     2    2871200    2872200      2       1  150064       1.7417     0.040779
enh67468     2    2875800    2876800      3       1  150064        2.033     0.021029
enh67479     2    3198300    3199300      3       1  150064        1.701     0.044473
enh67480     2    3203800    3204800      6       2  150064        1.984     0.023629
enh67483     2    3292300    3293300      2       1  150064       2.2594     0.011928
enh67516     2    3625400    3626400      2       1  150064       1.6986     0.044695
enh67518     2    3641600    3642600      4       2  150064         1.91     0.028066
enh67545     2    4600500    4601500      4       2  150064       2.6766    0.0037189
enh67549     2    5462000    5463000      2       1  150064       3.6473   0.00013251
enh67574     2    6321600    6322600      2       1  150064       1.7199     0.042729
enh67581     2    6646300    6647300      3       1  150064       1.6492     0.049558
enh67594     2    7060000    7061000      5       2  150064       2.1164     0.017155
enh67595     2    7062500    7063500      8       2  150064        3.011     0.001302
enh67596     2    7065200    7066200      2       1  150064        2.123     0.016876
enh67628     2    7932000    7933000      5       1  150064       2.0996      0.01788
enh67629     2    7935800    7936800      3       1  150064       2.7251    0.0032145
enh67630     2    7953300    7954300      1       1  150064       1.8495      0.03219
enh67680     2    8616400    8617400      2       1  150064        1.953     0.025407
enh67689     2    8665300    8666300      2       1  150064       1.6534     0.049129
enh67698     2    8740100    8741100      5       2  150064       3.0878    0.0010081
enh67709     2    8961600    8962600      2       1  150064       2.3217     0.010124
enh67729     2    9331800    9332800      3       2  150064       1.7613     0.039092
enh67733     2    9352400    9353400      6       4  150064       1.7396     0.040964
enh67737     2    9370700    9371700      1       1  150064       1.9795      0.02388
enh67739     2    9374700    9375700      2       1  150064       2.4192    0.0077773
enh67742     2    9389400    9390400      4       2  150064       2.5171    0.0059155
enh67747     2    9403800    9404800      4       2  150064       2.2769     0.011396
enh67749     2    9408400    9409400      4       2  150064       2.3659    0.0089922
enh67750     2    9409500    9410500      3       2  150064       1.9146     0.027771
enh67762     2    9471600    9472600      2       1  150064       2.5718    0.0050588
enh67787     2    9685200    9686200      2       1  150064       2.1667     0.015128
enh67803     2    9793500    9794500      3       2  150064       1.8423     0.032713
enh67843     2   10132300   10133300      6       2  150064        2.695    0.0035195
enh67911     2   10541700   10542700      5       2  150064         1.94     0.026189
enh67943     2   10935200   10936200      5       2  150064       1.8183     0.034513
enh67945     2   10954200   10955200      4       2  150064       2.5586    0.0052546
enh67948     2   11005000   11006000      3       2  150064       1.8724     0.030573
enh67993     2   11533700   11534700      3       2  150064       1.8229     0.034157
enh68001     2   11602400   11603400      4       1  150064       1.8165     0.034648
enh68038     2   11894300   11895300      2       1  150064       1.8675     0.030919
enh68040     2   11904300   11905300      2       1  150064       1.7834      0.03726
enh68042     2   11918600   11919600      2       1  150064        1.751      0.03997
enh68044     2   11924600   11925600      2       1  150064       2.6214     0.004379
enh68052     2   12017600   12018600      6       3  150064       1.9004     0.028691
enh68071     2   12427200   12428200      6       2  150064       1.7987     0.036032
enh68092     2   12654100   12655100      1       1  150064       2.5336     0.005645
enh68095     2   12695400   12696400      2       1  150064       1.8598     0.031459
enh68098     2   12776700   12777700      1       1  150064       3.2707    0.0005364
enh68147     2   15309800   15310800      5       2  150064       2.4187    0.0077875
enh68148     2   15412900   15413900      3       1  150064       1.9469     0.025775
enh68150     2   15494000   15495000      3       1  150064       1.7106     0.043574
enh68153     2   15695600   15696600      1       1  150064       1.6965       0.0449
enh68154     2   15698400   15699400      2       1  150064       1.7773     0.037757
enh68172     2   15951000   15952000      3       1  150064       1.6632     0.048137
enh68193     2   16384600   16385600      5       3  150064       1.8122     0.034981
enh68223     2   17815900   17816900      2       1  150064       2.5461     0.005446
enh68227     2   17933100   17934100      1       1  150064       2.0415       0.0206
enh68231     2   17981300   17982300      7       1  150064       2.4234    0.0076879
enh68232     2   17985600   17986600      5       2  150064       1.7924     0.036535
enh68233     2   17986700   17987700      1       1  150064       1.9595      0.02503
enh68235     2   17997100   17998100      6       2  150064       2.7294    0.0031728
enh68237     2   18029900   18030900      5       2  150064       2.9603    0.0015367
enh68238     2   18074100   18075100      7       3  150064       3.3151   0.00045803
enh68239     2   18093200   18094200      7       4  150064       2.5386    0.0055653
enh68246     2   18285500   18286500      6       2  150064       2.5889    0.0048135
enh68248     2   18305400   18306400      3       2  150064       1.9594     0.025035
enh68287     2   19661900   19662900      4       2  150064       2.1761     0.014775
enh68316     2   20242000   20243000      4       2  150064       1.9159     0.027689
enh68321     2   20263600   20264600      2       1  150064       2.4731    0.0066982
enh68329     2   20308300   20309300      3       1  150064       1.8766     0.030288
enh68337     2   20366100   20367100      2       1  150064       1.6935     0.045183
enh68339     2   20369700   20370700      6       3  150064       1.6525      0.04922
enh68391     2   20773500   20774500      4       2  150064       2.9595    0.0015409
enh68396     2   20821500   20822500      4       2  150064       1.7987     0.036029
enh68398     2   20829100   20830100      7       3  150064       2.1607     0.015357
enh68400     2   20842200   20843200      2       1  150064       2.1033     0.017719
enh68419     2   21498800   21499800      2       1  150064       1.6755     0.046916
enh68422     2   21537600   21538600      5       2  150064       1.9216     0.027328
enh68429     2   22503700   22504700      1       1  150064       2.4772      0.00662
enh68430     2   22506000   22507000      1       1  150064       2.2977      0.01079
enh68432     2   22675700   22676700      4       2  150064       2.8653     0.002083
enh68434     2   22743200   22744200      2       1  150064       4.2724   9.6697e-06
enh68439     2   23264700   23265700      7       3  150064       1.7346      0.04141
enh68468     2   23703600   23704600      4       2  150064       1.8388     0.032972
enh68474     2   23726400   23727400      5       2  150064        4.558   2.5815e-06
enh68507     2   23920800   23921800      8       2  150064       2.0862     0.018479
enh68513     2   24122900   24123900      3       1  150064       1.7631     0.038946
enh68515     2   24140100   24141100      2       1  150064       1.7218     0.042551
enh68518     2   24161500   24162500      1       1  150064       2.2362      0.01267
enh68520     2   24167000   24168000      5       2  150064       2.4735    0.0066904
enh68533     2   24347300   24348300      2       1  150064       1.6722     0.047238
enh68554     2   24657700   24658700      2       1  150064       2.5822    0.0049087
enh68565     2   24782100   24783100      2       1  150064       1.7998     0.035949
enh68566     2   24810500   24811500      4       2  150064        1.936     0.026432
enh68609     2   25321000   25322000      2       1  150064       1.9089     0.028136
enh68610     2   25350200   25351200      2       1  150064       3.4789   0.00025176
enh68611     2   25351400   25352400      6       3  150064        4.357    6.593e-06
enh68612     2   25374200   25375200      4       2  150064        3.298   0.00048693
enh68614     2   25418700   25419700      2       1  150064       3.1712   0.00075895
enh68615     2   25420300   25421300      2       1  150064       2.6263    0.0043163
enh68616     2   25427200   25428200      1       1  150064       2.3427     0.009572
enh68617     2   25432400   25433400      3       2  150064       3.1623   0.00078262
enh68619     2   25437600   25438600      2       1  150064       3.3209   0.00044866
enh68620     2   25439300   25440300      2       1  150064       3.4026   0.00033375
enh68621     2   25452300   25453300      5       2  150064       4.0983   2.0809e-05
enh68627     2   25486200   25487200      3       2  150064       3.6998   0.00010789
enh68628     2   25487600   25488600      4       2  150064       2.2687     0.011644
enh68633     2   25508400   25509400      2       1  150064       1.9292     0.026854
enh68634     2   25515700   25516700      1       1  150064       2.0822      0.01866
enh68637     2   25531600   25532600      2       1  150064       4.1932   1.3752e-05
enh68638     2   25534600   25535600      3       2  150064       2.7703    0.0028002
enh68639     2   25538600   25539600      3       2  150064       2.8334    0.0023026
enh68641     2   25551300   25552300      2       1  150064       2.5484    0.0054113
enh68645     2   25559700   25560700      1       1  150064       1.7268       0.0421
enh68650     2   25598700   25599700      2       1  150064        4.143   1.7136e-05
enh68663     2   26076000   26077000      3       2  150064       2.4321    0.0075053
enh68669     2   26161900   26162900      1       1  150064       1.9976      0.02288
enh68673     2   26194900   26195900      3       2  150064       1.7023     0.044347
enh68675     2   26220200   26221200      7       3  150064       2.8477    0.0022021
enh68677     2   26231300   26232300      5       1  150064         1.72     0.042716
enh68679     2   26238900   26239900      1       1  150064       2.6312     0.004254
enh68683     2   26267100   26268100      3       1  150064       2.7329    0.0031394
enh68690     2   26401000   26402000      2       1  150064       2.4287     0.007577
enh68716     2   26828700   26829700      2       1  150064       1.6939     0.045143
enh68725     2   26897400   26898400      2       1  150064       1.9556     0.025259
enh68729     2   26927300   26928300      2       1  150064       1.7498     0.040079
enh68733     2   26956800   26957800      4       1  150064       1.6566     0.048798
enh68735     2   26963900   26964900      3       2  150064       3.5277   0.00020956
enh68737     2   26985900   26986900      2       1  150064       3.1708   0.00076023
enh68739     2   26991900   26992900      2       1  150064       3.1258   0.00088647
enh68740     2   26994400   26995400      3       1  150064        3.144   0.00083325
enh68746     2   27170100   27171100      1       1  150064       3.4306    0.0003011
enh68747     2   27184300   27185300      3       2  150064       2.1409     0.016141
enh68751     2   27224400   27225400      1       1  150064       3.1894    0.0007128
enh68752     2   27229800   27230800      2       1  150064         2.87    0.0020526
enh68753     2   27233300   27234300      3       1  150064       3.1054   0.00095019
enh68754     2   27235400   27236400      1       1  150064       1.8529      0.03195
enh68755     2   27239000   27240000      2       1  150064       2.7106     0.003358
enh68756     2   27243100   27244100      1       1  150064       3.3071    0.0004713
enh68757     2   27249200   27250200      1       1  150064       3.3146    0.0004588
enh68758     2   27254300   27255300      1       1  150064       3.0193     0.001267
enh68762     2   27271800   27272800      2       1  150064       3.4335   0.00029787
enh68765     2   27285800   27286800      2       1  150064       3.9856    3.366e-05
enh68766     2   27286600   27287600      2       1  150064       2.8908    0.0019214
enh68767     2   27291800   27292800      1       1  150064       2.9839     0.001423
enh68768     2   27298000   27299000      2       1  150064       2.0918     0.018229
enh68771     2   27315500   27316500      1       1  150064       3.0302     0.001222
enh68778     2   27432200   27433200      5       3  150064       2.1164     0.017157
enh68781     2   27441000   27442000      9       3  150064       2.3197      0.01018
enh68783     2   27503800   27504800      1       1  150064       2.3305     0.009891
enh68786     2   27525800   27526800      2       1  150064       2.4601    0.0069449
enh68787     2   27543500   27544500      2       1  150064       1.9898     0.023304
enh68795     2   27604200   27605200      1       1  150064       3.0578     0.001115
enh68796     2   27630300   27631300      1       1  150064       3.1035    0.0009562
enh68797     2   27632800   27633800      2       1  150064       2.0799     0.018769
enh68800     2   27664800   27665800      1       1  150064       3.1687    0.0007655
enh68801     2   27668300   27669300      2       1  150064        1.806     0.035459
enh68803     2   27715500   27716500      2       1  150064       3.0186    0.0012695
enh68806     2   27850300   27851300      2       1  150064       1.8163      0.03466
enh68812     2   27937100   27938100      1       1  150064       2.8369     0.002278
enh68814     2   27942300   27943300      2       1  150064       2.5544    0.0053179
enh68816     2   27951900   27952900      3       1  150064       3.8446   6.0373e-05
enh68818     2   27975000   27976000      1       1  150064       4.5947    2.167e-06
enh68821     2   27988900   27989900      2       1  150064       2.9112    0.0018005
enh68824     2   27999800   28000800      2       1  150064       3.7915   7.4862e-05
enh68827     2   28018800   28019800      3       1  150064       4.2565   1.0384e-05
enh68828     2   28021800   28022800      2       1  150064       4.0494   2.5671e-05
enh68830     2   28114300   28115300      1       1  150064       1.9473      0.02575
enh68832     2   28129000   28130000      2       1  150064       3.5374   0.00020207
enh68834     2   28143200   28144200      1       1  150064       3.5243    0.0002123
enh68835     2   28152800   28153800      2       1  150064       3.0591    0.0011101
enh68837     2   28171600   28172600      2       1  150064       3.0756    0.0010505
enh68839     2   28179700   28180700      2       1  150064       2.8508    0.0021806
enh68844     2   28257800   28258800      2       1  150064       3.2946   0.00049281
enh68845     2   28303300   28304300      5       3  150064       2.3963    0.0082801
enh68878     2   28611900   28612900      1       1  150064        2.969     0.001494
enh68880     2   28628800   28629800      3       1  150064       2.4675    0.0068037
enh68882     2   28636100   28637100      2       1  150064       1.9748     0.024147
enh68884     2   28646400   28647400      6       3  150064       3.0378    0.0011914
enh68885     2   28659200   28660200      3       2  150064       3.1227   0.00089589
enh68888     2   28750200   28751200      5       3  150064       1.7262     0.042157
enh68891     2   28779900   28780900      4       2  150064       1.6511     0.049364
enh68925     2   29032400   29033400      3       1  150064       3.1758   0.00074719
enh68927     2   29093600   29094600      6       3  150064         1.99     0.023295
enh68943     2   29273400   29274400      7       2  150064       1.8252     0.033985
enh68944     2   29276000   29277000      5       2  150064       2.8081    0.0024921
enh68971     2   30368200   30369200      2       1  150064       1.8372     0.033087
enh68977     2   30446900   30447900      4       1  150064       2.0073      0.02236
enh68998     2   30589000   30590000      1       1  150064       1.8188      0.03447
enh69027     2   31202200   31203200      6       2  150064       2.2195     0.013225
enh69030     2   31243400   31244400      2       1  150064       1.8551      0.03179
enh69059     2   32236500   32237500      3       2  150064       2.2825     0.011229
enh69117     2   33546200   33547200      2       1  150064       2.0047     0.022498
enh69136     2   33905600   33906600      1       1  150064       1.9595      0.02503
enh69152     2   36608800   36609800      6       3  150064       2.7009    0.0034577
enh69155     2   36632000   36633000      6       3  150064        2.015     0.021951
enh69157     2   36636400   36637400      1       1  150064       1.8342      0.03331
enh69166     2   36661300   36662300      1       1  150064       2.1714      0.01495
enh69173     2   36713100   36714100      1       1  150064       1.9852      0.02356
enh69175     2   36768900   36769900      3       1  150064       1.6648     0.047981
enh69184     2   36822200   36823200      6       2  150064       1.7792     0.037606
enh69185     2   36822800   36823800      5       2  150064       2.1206     0.016979
enh69189     2   36933400   36934400      5       3  150064       2.2929     0.010928
enh69195     2   37048700   37049700      6       1  150064       2.9531    0.0015729
enh69196     2   37116800   37117800      3       1  150064       1.7748     0.037965
enh69197     2   37118000   37119000      2       1  150064       2.0931      0.01817
enh69199     2   37178000   37179000      4       2  150064       1.8639     0.031171
enh69200     2   37178500   37179500      5       3  150064        1.859     0.031515
enh69202     2   37194700   37195700      1       1  150064       2.9809     0.001437
enh69203     2   37227200   37228200      4       2  150064       2.6129    0.0044892
enh69204     2   37247500   37248500      1       1  150064       3.0485      0.00115
enh69209     2   37323700   37324700      1       1  150064       2.1553      0.01557
enh69212     2   37384400   37385400      3       1  150064       1.8706     0.030697
enh69214     2   37422600   37423600      1       1  150064       3.5202    0.0002156
enh69215     2   37424600   37425600      3       2  150064       1.7105      0.04359
enh69216     2   37425600   37426600      2       1  150064       2.8072    0.0024987
enh69217     2   37456200   37457200      3       2  150064       2.2591     0.011938
enh69218     2   37459800   37460800      5       2  150064       2.2188     0.013252
enh69220     2   37545200   37546200      1       1  150064       3.9736     3.54e-05
enh69221     2   37549400   37550400      2       1  150064        3.763   8.3938e-05
enh69222     2   37552800   37553800      3       2  150064       3.5159   0.00021917
enh69223     2   37570100   37571100      5       2  150064       3.8456   6.0128e-05
enh69224     2   37572200   37573200      5       3  150064       1.9198     0.027439
enh69225     2   37576800   37577800      2       1  150064       2.7638    0.0028562
enh69230     2   37641400   37642400      4       2  150064       2.1762      0.01477
enh69237     2   37733400   37734400      3       1  150064       1.9362     0.026423
enh69289     2   38209100   38210100      2       1  150064        1.731     0.041726
enh69304     2   38427800   38428800      1       1  150064        1.796      0.03625
enh69315     2   38633400   38634400      1       1  150064       2.1375      0.01628
enh69321     2   38665900   38666900      3       2  150064       2.0174     0.021826
enh69323     2   38670100   38671100      2       1  150064       2.1099     0.017433
enh69356     2   38947500   38948500      1       1  150064       3.2525    0.0005719
enh69378     2   39320400   39321400      3       1  150064       1.6751     0.046955
enh69387     2   39368000   39369000      3       2  150064       2.6904    0.0035682
enh69388     2   39370100   39371100      3       1  150064       2.2539     0.012101
enh69398     2   39608500   39609500      1       1  150064        2.056      0.01989
enh69420     2   39724100   39725100      1       1  150064       1.7132      0.04334
enh69427     2   39768000   39769000      3       2  150064       2.6328    0.0042341
enh69429     2   39795300   39796300      2       1  150064       2.4136    0.0078969
enh69436     2   39999400   40000400      4       2  150064       2.0368     0.020835
enh69437     2   40000700   40001700      1       1  150064       2.0746      0.01901
enh69439     2   40003800   40004800      2       1  150064       2.1676     0.015094
enh69440     2   40006400   40007400      2       1  150064       2.0011      0.02269
enh69451     2   40392000   40393000      3       1  150064       2.0289     0.021237
enh69458     2   40466900   40467900      4       2  150064       2.6961    0.0035077
enh69459     2   40470900   40471900      3       2  150064       2.3736    0.0088074
enh69460     2   40473400   40474400      5       2  150064        2.447    0.0072022
enh69463     2   40500600   40501600      4       1  150064       1.6571     0.048748
enh69467     2   40510400   40511400      3       1  150064       1.6625     0.048206
enh69468     2   40511800   40512800      2       1  150064       1.7162     0.043063
enh69473     2   40570700   40571700      7       4  150064       1.7141     0.043254
enh69475     2   40579800   40580800      3       2  150064       2.3671     0.008964
enh69476     2   40587600   40588600      3       1  150064        1.653      0.04917
enh69481     2   40630100   40631100      3       1  150064       2.0112     0.022152
enh69484     2   40645700   40646700      1       1  150064       1.9016      0.02861
enh69488     2   40661500   40662500      5       2  150064       1.9226     0.027268
enh69489     2   40664100   40665100      5       1  150064       2.1831     0.014513
enh69490     2   40664700   40665700      8       1  150064       1.8721     0.030594
enh69491     2   40665700   40666700      5       3  150064        2.242     0.012482
enh69493     2   40715000   40716000      4       2  150064       1.9466     0.025791
enh69494     2   40895300   40896300      3       1  150064       2.4523     0.007098
enh69495     2   41363700   41364700      3       1  150064       1.8277     0.033799
enh69498     2   41468600   41469600      8       4  150064       1.9685     0.024505
enh69499     2   41607000   41608000      3       1  150064       1.8285     0.033737
enh69512     2   42006600   42007600      2       1  150064       1.8318     0.033492
enh69514     2   42068800   42069800      6       2  150064       2.4675    0.0068034
enh69515     2   42069900   42070900      6       2  150064       2.2874     0.011085
enh69517     2   42075300   42076300      5       2  150064        3.485    0.0002461
enh69518     2   42086900   42087900      4       2  150064       2.2208     0.013182
enh69608     2   43013600   43014600      5       2  150064       2.4883    0.0064173
enh69619     2   43073400   43074400      3       1  150064       2.2674     0.011683
enh69620     2   43078600   43079600      4       2  150064       1.7226     0.042485
enh69648     2   43253500   43254500     11       4  150064       1.9356     0.026459
enh69669     2   43379900   43380900      5       2  150064       1.9536     0.025374
enh69794     2   45895900   45896900      3       1  150064       2.4099    0.0079779
enh69795     2   45901900   45902900      3       2  150064       1.9215     0.027334
enh69804     2   45981100   45982100      7       2  150064       1.9738     0.024203
enh69805     2   45986300   45987300      2       1  150064       2.3983    0.0082368
enh69817     2   46049600   46050600      5       3  150064       1.8345      0.03329
enh69820     2   46071200   46072200      4       2  150064       2.5011    0.0061902
enh69822     2   46076500   46077500      6       3  150064       1.7618     0.039054
enh69847     2   46195900   46196900      6       2  150064       2.2935     0.010911
enh69848     2   46219800   46220800      2       1  150064       2.7393    0.0030783
enh69850     2   46232700   46233700      5       1  150064       1.9639     0.024771
enh69855     2   46269400   46270400      4       2  150064       2.5115    0.0060105
enh69856     2   46274100   46275100      5       3  150064       1.9727     0.024267
enh69857     2   46284900   46285900      5       3  150064        2.454    0.0070639
enh69858     2   46290100   46291100      4       2  150064         3.29    0.0005009
enh69867     2   46349900   46350900      2       1  150064       2.4922    0.0063486
enh69928     2   46790000   46791000      1       1  150064       1.7709      0.03829
enh69929     2   46791200   46792200      4       2  150064       1.8325     0.033439
enh69947     2   47007700   47008700      2       1  150064       1.7339     0.041472
enh69999     2   47399400   47400400      3       2  150064       2.0307     0.021143
enh70003     2   47445100   47446100      5       3  150064       2.0944     0.018112
enh70005     2   47459900   47460900      5       3  150064       2.2293     0.012896
enh70034     2   47982700   47983700      1       1  150064       3.3069    0.0004717
enh70035     2   47994800   47995800      2       1  150064       2.2832     0.011209
enh70038     2   48012400   48013400      6       3  150064       2.3971    0.0082621
enh70039     2   48035300   48036300      3       2  150064       2.1453     0.015965
enh70040     2   48094800   48095800      4       2  150064       2.3041     0.010607
enh70048     2   48340500   48341500      1       1  150064       2.0415       0.0206
enh70053     2   48446700   48447700      3       2  150064       2.0228     0.021546
enh70055     2   48476200   48477200      1       1  150064       2.1128      0.01731
enh70056     2   48533800   48534800      3       2  150064       1.8526     0.031967
enh70057     2   48543200   48544200      2       1  150064       2.2372     0.012638
enh70059     2   48568400   48569400      5       2  150064       3.3176   0.00045403
enh70061     2   48571600   48572600      5       2  150064       2.2334     0.012762
enh70062     2   48573100   48574100      2       1  150064        3.744   9.0567e-05
enh70063     2   48579600   48580600      2       1  150064       2.1367     0.016312
enh70068     2   48642500   48643500      7       4  150064       2.7212    0.0032525
enh70069     2   48646900   48647900      5       3  150064       1.6782      0.04665
enh70074     2   48701400   48702400      2       1  150064       2.2353     0.012699
enh70077     2   48723700   48724700      3       1  150064       2.0365     0.020849
enh70079     2   48736200   48737200      2       1  150064       2.8269      0.00235
enh70083     2   48755100   48756100      4       2  150064       1.8753     0.030375
enh70085     2   48787200   48788200      6       2  150064       1.8341     0.033317
enh70087     2   48799800   48800800      5       2  150064       1.7464     0.040375
enh70089     2   48942200   48943200      5       3  150064       2.6766     0.003719
enh70090     2   48949500   48950500      6       3  150064       1.9674     0.024568
enh70096     2   50719100   50720100      1       1  150064       3.0002     0.001349
enh70098     2   51185300   51186300      1       1  150064       2.3845     0.008551
enh70099     2   51222000   51223000      3       2  150064       2.1541     0.015615
enh70100     2   51240300   51241300      1       1  150064       2.1981      0.01397
enh70115     2   53856500   53857500      4       1  150064       2.1476     0.015871
enh70116     2   53995500   53996500      3       1  150064       1.9562     0.025221
enh70118     2   54015400   54016400      4       1  150064       2.2744     0.011472
enh70119     2   54053800   54054800      3       2  150064       2.6099    0.0045285
enh70122     2   54188200   54189200      2       1  150064       2.4166    0.0078321
enh70126     2   54242800   54243800      1       1  150064       2.2655      0.01174
enh70128     2   54315100   54316100      2       1  150064       1.8354     0.033224
enh70129     2   54334800   54335800      6       2  150064       3.4022   0.00033419
enh70130     2   54341400   54342400      5       2  150064        2.161     0.015346
enh70132     2   54389200   54390200      3       1  150064       3.5509   0.00019199
enh70146     2   54628800   54629800      5       2  150064       2.3896    0.0084345
enh70152     2   54661800   54662800      2       1  150064       2.4786    0.0065953
enh70154     2   54667000   54668000      1       1  150064       2.5264     0.005762
enh70163     2   54698900   54699900      5       3  150064       2.1106     0.017403
enh70164     2   54700700   54701700      6       4  150064       1.7264      0.04214
enh70168     2   54710800   54711800      5       2  150064       1.9319     0.026683
enh70170     2   54726900   54727900      3       1  150064       1.8684     0.030852
enh70175     2   54750300   54751300      3       2  150064       2.1909     0.014229
enh70176     2   54751000   54752000      4       2  150064       2.0948     0.018095
enh70186     2   54789700   54790700      1       1  150064       1.9019      0.02859
enh70190     2   54805700   54806700      8       2  150064       1.7228     0.042459
enh70191     2   54808500   54809500      3       1  150064       1.6691     0.047552
enh70192     2   54811700   54812700      3       1  150064       2.3829    0.0085877
enh70195     2   54822100   54823100      4       2  150064       2.6606    0.0038995
enh70196     2   54823800   54824800      5       2  150064       1.8372     0.033091
enh70198     2   54828400   54829400      3       2  150064       2.3583    0.0091785
enh70199     2   54830900   54831900      3       2  150064       2.2871     0.011096
enh70200     2   54832800   54833800      3       2  150064       1.9772      0.02401
enh70203     2   54841400   54842400      6       2  150064       1.6706     0.047404
enh70204     2   54844200   54845200     10       5  150064       2.9724    0.0014773
enh70208     2   54852100   54853100      2       1  150064       2.8326    0.0023083
enh70209     2   54858100   54859100      9       4  150064       2.1767     0.014752
enh70212     2   54867200   54868200      6       3  150064       2.5437    0.0054839
enh70213     2   54880000   54881000      1       1  150064       2.2041      0.01376
enh70215     2   54885200   54886200      4       2  150064       2.9491    0.0015937
enh70221     2   54907400   54908400      8       4  150064       2.6705    0.0037871
enh70223     2   54984500   54985500      1       1  150064        3.129    0.0008771
enh70225     2   55067800   55068800      6       2  150064       3.5577   0.00018707
enh70226     2   55086900   55087900      5       3  150064       2.8235     0.002375
enh70231     2   55133200   55134200      4       2  150064       2.9952    0.0013715
enh70232     2   55153800   55154800      4       2  150064       2.6708    0.0037839
enh70234     2   55172800   55173800      5       2  150064       2.3761    0.0087491
enh70235     2   55184200   55185200      5       3  150064       2.3312    0.0098702
enh70236     2   55190200   55191200      2       1  150064       1.9908     0.023252
enh70244     2   55231700   55232700      4       2  150064       3.0157    0.0012819
enh70260     2   55346700   55347700      8       4  150064       1.8709     0.030682
enh70281     2   55643700   55644700      6       3  150064       1.7866     0.036999
enh70289     2   56110600   56111600      3       2  150064        1.845     0.032518
enh70294     2   56235700   56236700      2       1  150064        2.049     0.020231
enh70296     2   56476200   56477200      3       1  150064       2.1523     0.015687
enh70304     2   57986500   57987500      1       1  150064       4.5121     3.21e-06
enh70305     2   57987000   57988000      3       2  150064       5.7603   4.1982e-09
enh70306     2   58269300   58270300      2       1  150064       3.1586   0.00079263
enh70307     2   58272400   58273400      3       1  150064       3.1905   0.00071004
enh70308     2   58274800   58275800      1       1  150064       4.4393    4.513e-06
enh70310     2   58466400   58467400      3       2  150064       4.0369   2.7085e-05
enh70311     2   58466800   58467800      2       1  150064       4.1103   1.9758e-05
enh70312     2   58656200   58657200      4       2  150064       1.8312     0.033534
enh70327     2   60440600   60441600      3       2  150064        2.635    0.0042066
enh70329     2   60479400   60480400      4       1  150064       1.7638     0.038882
enh70330     2   60521700   60522700      8       2  150064       2.1785     0.014683
enh70335     2   60580000   60581000      5       2  150064       2.2107     0.013529
enh70339     2   60637200   60638200      1       1  150064       1.6527       0.0492
enh70349     2   60706100   60707100      2       1  150064       2.5532    0.0053372
enh70354     2   60740700   60741700      2       1  150064       3.0157     0.001282
enh70355     2   60742900   60743900      2       1  150064       2.0799     0.018768
enh70359     2   60755000   60756000      3       2  150064       2.0133      0.02204
enh70371     2   60982400   60983400      4       2  150064       2.3444    0.0095296
enh70389     2   61583000   61584000      3       2  150064       2.6574     0.003937
enh70390     2   61583800   61584800      3       2  150064       2.0802     0.018755
enh70391     2   61607400   61608400      3       1  150064       2.1335      0.01644
enh70400     2   61699400   61700400      1       1  150064        1.971      0.02436
enh70425     2   62444300   62445300      2       1  150064        1.837     0.033105
enh70429     2   62493400   62494400      2       1  150064       2.5248    0.0057878
enh70433     2   62532700   62533700      2       1  150064       1.9495     0.025616
enh70434     2   62536000   62537000      1       1  150064       2.1125      0.01732
enh70442     2   62683400   62684400      1       1  150064       1.9283      0.02691
enh70443     2   62685300   62686300      3       2  150064       2.2483     0.012277
enh70447     2   62712900   62713900      2       1  150064       2.3474     0.009452
enh70448     2   62715800   62716800      3       2  150064       2.7455    0.0030209
enh70449     2   62731800   62732800      2       1  150064       1.7793     0.037599
enh70450     2   62733700   62734700      3       2  150064       1.9632     0.024809
enh70452     2   62816600   62817600      4       2  150064       3.0652    0.0010876
enh70456     2   62890900   62891900      3       1  150064       2.3306    0.0098876
enh70458     2   62926500   62927500      4       2  150064       3.2986   0.00048583
enh70460     2   62934900   62935900      1       1  150064       3.1879    0.0007165
enh70462     2   63001300   63002300      1       1  150064       2.8401     0.002255
enh70497     2   64291300   64292300      3       2  150064       2.0792     0.018798
enh70502     2   64429100   64430100      1       1  150064       1.6741      0.04706
enh70531     2   64687500   64688500      3       2  150064       2.2465     0.012337
enh70536     2   64749400   64750400      2       1  150064        1.778     0.037704
enh70539     2   64826400   64827400      7       2  150064       2.5498    0.0053895
enh70540     2   64828000   64829000      2       1  150064       2.8091     0.002484
enh70541     2   64833600   64834600      1       1  150064       2.7279     0.003187
enh70629     2   65571400   65572400      3       1  150064        1.876     0.030326
enh70659     2   65766400   65767400      6       2  150064       2.3253     0.010028
enh70660     2   65772700   65773700      1       1  150064       3.1367    0.0008544
enh70699     2   66742700   66743700      1       1  150064        2.156      0.01554
enh70702     2   66751800   66752800      3       2  150064       2.3975    0.0082545
enh70704     2   66753600   66754600      1       1  150064       1.7735      0.03807
enh70705     2   66758600   66759600      2       1  150064       1.6668     0.047777
enh70706     2   66763900   66764900      2       1  150064       2.1276     0.016683
enh70708     2   66770100   66771100      3       2  150064       2.8564    0.0021427
enh70709     2   66772800   66773800      3       1  150064       1.9378     0.026322
enh70714     2   66794100   66795100      1       1  150064        1.728      0.04199
enh70723     2   66924600   66925600      1       1  150064       1.7252      0.04225
enh70745     2   67189900   67190900      1       1  150064       1.6593      0.04853
enh70768     2   67616500   67617500      2       1  150064       2.2382     0.012605
enh70777     2   67787900   67788900      1       1  150064        1.647      0.04978
enh70792     2   68288400   68289400      2       1  150064       1.8412     0.032794
enh70796     2   68351600   68352600      2       1  150064        2.177      0.01474
enh70799     2   68385900   68386900      5       2  150064       2.2876     0.011081
enh70801     2   68422100   68423100      3       2  150064       2.0024      0.02262
enh70808     2   68469900   68470900      2       1  150064       2.9638    0.0015191
enh70810     2   68473900   68474900      1       1  150064       2.9655     0.001511
enh70812     2   68482800   68483800      1       1  150064       2.8455     0.002217
enh70813     2   68507400   68508400      2       1  150064       2.9225     0.001736
enh70822     2   68654400   68655400      1       1  150064       1.7041      0.04418
enh70834     2   68992600   68993600      2       1  150064       1.7172     0.042969
enh70897     2   69525900   69526900      7       1  150064       2.2163     0.013335
enh70899     2   69571000   69572000      2       1  150064        1.821     0.034306
enh70904     2   69655700   69656700      2       1  150064       1.7538     0.039736
enh70905     2   69662500   69663500      1       1  150064       2.0166      0.02187
enh70940     2   69961700   69962700      5       1  150064       2.0631     0.019551
enh70950     2   70016800   70017800      5       2  150064       1.7414     0.040805
enh70957     2   70144500   70145500      3       2  150064       1.7296     0.041852
enh70958     2   70153600   70154600      4       1  150064       1.8322     0.033464
enh70961     2   70191200   70192200      1       1  150064       2.1937      0.01413
enh70963     2   70206200   70207200      1       1  150064       1.6844      0.04605
enh70968     2   70261700   70262700      2       1  150064       1.6648     0.047979
enh70970     2   70273900   70274900      2       1  150064       1.7201      0.04271
enh70971     2   70296300   70297300      2       1  150064       2.1038       0.0177
enh70995     2   70486200   70487200      1       1  150064       1.7425      0.04071
enh70996     2   70487400   70488400      1       1  150064       1.7068      0.04393
enh70998     2   70518800   70519800      2       1  150064       1.6909     0.045424
enh71000     2   70527400   70528400      2       1  150064       2.0229     0.021543
enh71026     2   71298500   71299500      4       2  150064       1.7716     0.038234
enh71035     2   71678800   71679800      2       1  150064       2.3736    0.0088076
enh71036     2   71685800   71686800      5       2  150064       2.2463     0.012343
enh71066     2   71912700   71913700      1       1  150064       2.3297      0.00991
enh71072     2   71947700   71948700      1       1  150064       2.6898     0.003575
enh71087     2   72061000   72062000      2       1  150064         2.26     0.011911
enh71103     2   72357100   72358100      2       1  150064       2.9769    0.0014561
enh71107     2   72641600   72642600      1       1  150064       1.6961      0.04493
enh71109     2   72905100   72906100      2       1  150064       2.0716     0.019151
enh71119     2   73166800   73167800      1       1  150064       4.5247    3.024e-06
enh71122     2   73211100   73212100      1       1  150064       4.2793    9.375e-06
enh71123     2   73212900   73213900      1       1  150064       4.1939    1.371e-05
enh71124     2   73216600   73217600      1       1  150064        4.059    2.464e-05
enh71125     2   73259000   73260000      2       1  150064       3.5698   0.00017864
enh71126     2   73271200   73272200      3       2  150064       3.3061   0.00047302
enh71127     2   73290400   73291400      3       2  150064       2.5732    0.0050387
enh71129     2   73295500   73296500      2       1  150064       3.0522     0.001136
enh71132     2   73316300   73317300      2       1  150064       2.7022    0.0034439
enh71133     2   73319500   73320500      2       1  150064       3.1168   0.00091398
enh71134     2   73329800   73330800      6       2  150064       3.1284   0.00087891
enh71135     2   73334000   73335000      2       1  150064       3.4372   0.00029392
enh71137     2   73439900   73440900      2       1  150064       2.4099    0.0079777
enh71138     2   73442100   73443100      4       2  150064       2.4479     0.007184
enh71141     2   73480700   73481700      2       1  150064       1.8606       0.0314
enh71142     2   73611600   73612600      2       1  150064       3.7349   9.3901e-05
enh71144     2   73652600   73653600      3       1  150064        4.264    1.004e-05
enh71145     2   73788000   73789000      3       1  150064       4.4118   5.1253e-06
enh71147     2   73912600   73913600      2       1  150064       2.0516     0.020106
enh71148     2   73929100   73930100      2       1  150064       3.3607   0.00038869
enh71153     2   73973500   73974500      2       1  150064       1.7145     0.043217
enh71154     2   73986500   73987500      2       1  150064       3.3062   0.00047286
enh71158     2   74059300   74060300      2       1  150064       2.7866    0.0026634
enh71176     2   74247700   74248700      1       1  150064       2.1868      0.01438
enh71177     2   74253100   74254100      4       1  150064        3.009    0.0013105
enh71178     2   74257800   74258800      5       2  150064        2.621    0.0043836
enh71180     2   74259600   74260600      2       1  150064       2.6726    0.0037635
enh71183     2   74272300   74273300      2       1  150064         2.73    0.0031667
enh71184     2   74304400   74305400      1       1  150064       2.7498     0.002982
enh71185     2   74306900   74307900      1       1  150064       2.8324      0.00231
enh71192     2   74428300   74429300      2       1  150064        2.288     0.011069
enh71233     2   74810600   74811600      1       1  150064        1.784      0.03721
enh71240     2   74967700   74968700      6       1  150064       2.0549     0.019946
enh71255     2   75099000   75100000      6       2  150064       1.8427      0.03269
enh71257     2   75120400   75121400      2       1  150064       2.6601    0.0039054
enh71289     2   76495400   76496400      5       3  150064       3.3651   0.00038255
enh71297     2   79620700   79621700      1       1  150064       1.9993      0.02279
enh71303     2   83758000   83759000      4       2  150064       1.7278     0.042008
enh71355     2   85471700   85472700      4       2  150064       2.0482     0.020268
enh71370     2   85518100   85519100      3       1  150064       1.8199     0.034384
enh71382     2   85610100   85611100      2       1  150064       2.2184     0.013263
enh71383     2   85611700   85612700      2       1  150064       2.6278    0.0042966
enh71384     2   85621500   85622500      3       2  150064       2.2386     0.012592
enh71385     2   85623900   85624900      4       2  150064       2.4748    0.0066655
enh71387     2   85636200   85637200      2       1  150064       2.6479    0.0040492
enh71389     2   85644600   85645600      5       2  150064       3.2498   0.00057749
enh71390     2   85646700   85647700      5       3  150064       1.9963     0.022953
enh71392     2   85650500   85651500      2       1  150064       2.2434     0.012434
enh71421     2   85832300   85833300      1       1  150064       1.8192      0.03444
enh71424     2   85839400   85840400      1       1  150064       1.8344       0.0333
enh71426     2   85844300   85845300      1       1  150064       2.0794      0.01879
enh71443     2   86001000   86002000      3       1  150064       2.1496     0.015794
enh71465     2   86165800   86166800      1       1  150064       1.7244      0.04232
enh71477     2   86261500   86262500      5       3  150064       1.7404     0.040897
enh71480     2   86295300   86296300      3       2  150064       2.0507     0.020147
enh71530     2   86930400   86931400      1       1  150064       2.7007      0.00346
enh71564     2   88928100   88929100      2       1  150064       2.2154     0.013366
enh71610     2   96057000   96058000      2       1  150064       2.4482    0.0071787
enh71613     2   96335600   96336600      1       1  150064       1.7518       0.0399
enh71635     2   96814500   96815500      2       1  150064       1.8478     0.032316
enh71638     2   96868900   96869900      1       1  150064       3.8922    4.966e-05
enh71640     2   96871900   96872900      2       1  150064       2.6324    0.0042391
enh71641     2   96875600   96876600      1       1  150064       3.9123    4.571e-05
enh71643     2   96904900   96905900      1       1  150064       3.9241    4.353e-05
enh71648     2   96919300   96920300      1       1  150064       3.9103     4.61e-05
enh71650     2   96927400   96928400      1       1  150064        3.299    0.0004851
enh71667     2   97205200   97206200      1       1  150064       1.9382       0.0263
enh71677     2   97352100   97353100      3       2  150064       2.0033     0.022572
enh71680     2   97406000   97407000      1       1  150064       1.9779      0.02397
enh71681     2   97425000   97426000      2       1  150064       1.9136     0.027833
enh71682     2   97434000   97435000      1       1  150064       2.3494     0.009401
enh71683     2   97435400   97436400      3       1  150064       1.7792     0.037603
enh71684     2   97437500   97438500      1       1  150064       2.4135     0.007901
enh71687     2   97467900   97468900      1       1  150064       2.3141      0.01033
enh71688     2   97476400   97477400      1       1  150064        2.391     0.008401
enh71689     2   97483700   97484700      1       1  150064       2.1714      0.01495
enh71690     2   97484600   97485600      3       1  150064       1.9841     0.023623
enh71691     2   97498200   97499200      1       1  150064       2.0026      0.02261
enh71693     2   97507300   97508300      3       1  150064       1.9013      0.02863
enh71696     2   97521800   97522800      1       1  150064       2.0007      0.02271
enh71699     2   97536500   97537500      2       1  150064       1.9317     0.026699
enh71702     2   97560500   97561500      4       2  150064       2.2975     0.010795
enh71703     2   97569100   97570100      4       2  150064       3.6646   0.00012388
enh71704     2   97573100   97574100      4       1  150064         3.47   0.00026018
enh71705     2   97577400   97578400      5       2  150064       3.7506   8.8209e-05
enh71706     2   97579400   97580400      1       1  150064       3.8659    5.535e-05
enh71708     2   97598900   97599900      3       1  150064         2.01     0.022216
enh71716     2   97761100   97762100      5       1  150064       2.6068      0.00457
enh71721     2   98329000   98330000      3       2  150064       1.9317     0.026698
enh71724     2   98347400   98348400      2       1  150064       1.9532     0.025396
enh71727     2   98362600   98363600      3       1  150064       2.7085     0.003379
enh71735     2   98582900   98583900      1       1  150064       2.9781      0.00145
enh71736     2   98585000   98586000      2       1  150064        2.231     0.012841
enh71737     2   98587000   98588000      3       2  150064       1.7943     0.036382
enh71738     2   98609200   98610200      2       1  150064       2.7566    0.0029207
enh71739     2   98612900   98613900      3       1  150064       2.9854     0.001416
enh71740     2   98636900   98637900      3       2  150064        1.998     0.022858
enh71748     2   98750700   98751700      2       1  150064       2.2184     0.013264
enh71750     2   98758500   98759500      3       2  150064       2.7701    0.0028022
enh71757     2   99060200   99061200      2       1  150064        1.857     0.031655
enh71758     2   99062800   99063800      5       2  150064       2.1669     0.015122
enh71759     2   99070700   99071700      1       1  150064       1.7237      0.04238
enh71767     2   99087200   99088200      1       1  150064        1.792      0.03657
enh71768     2   99088200   99089200      5       1  150064       1.7535     0.039756
enh71773     2   99099800   99100800      2       1  150064       1.7708     0.038301
enh71774     2   99100300   99101300      1       1  150064       1.8484      0.03227
enh71775     2   99102800   99103800      5       1  150064       1.6953      0.04501
enh71777     2   99107200   99108200      1       1  150064       1.8401      0.03288
enh71781     2   99124400   99125400      3       1  150064       1.8078      0.03532
enh71786     2   99200300   99201300      2       1  150064        2.947    0.0016045
enh71787     2   99222800   99223800      3       1  150064       1.6702     0.047443
enh71800     2   99422500   99423500      3       1  150064       2.1389      0.01622
enh71804     2   99449600   99450600      4       1  150064       1.8383     0.033011
enh71816     2   99895200   99896200      2       1  150064       2.8386    0.0022656
enh71831     2  100221600  100222600      3       1  150064       1.6487     0.049605
enh71833     2  100252600  100253600      2       1  150064       3.1745   0.00075046
enh71834     2  100257100  100258100      2       1  150064       2.5782    0.0049655
enh71835     2  100260600  100261600      4       2  150064        3.072    0.0010631
enh71837     2  100276500  100277500      1       1  150064       2.0517       0.0201
enh71840     2  100308100  100309100      2       1  150064       1.6594     0.048516
enh71844     2  100345300  100346300      4       2  150064       2.1264     0.016734
enh71881     2  101349800  101350800      7       2  150064       2.4091    0.0079954
enh71882     2  101359700  101360700      1       1  150064        2.153      0.01566
enh71885     2  101383500  101384500      1       1  150064       2.0703      0.01921
enh71887     2  101396800  101397800      3       2  150064        2.002     0.022641
enh71888     2  101398000  101399000      3       1  150064       1.8236     0.034106
enh71889     2  101402300  101403300      2       1  150064       1.7195     0.042758
enh71898     2  101494000  101495000      4       2  150064       1.9468     0.025777
enh71905     2  101540800  101541800      3       2  150064       1.6633     0.048122
enh71925     2  101850400  101851400      2       1  150064       2.4755    0.0066531
enh71935     2  101966800  101967800      1       1  150064       1.6514      0.04933
enh71937     2  101987400  101988400      3       2  150064       1.7018     0.044395
enh72037     2  102689000  102690000      3       1  150064       1.8303     0.033606
enh72039     2  102718100  102719100      1       1  150064       3.0879     0.001008
enh72041     2  102722200  102723200      5       2  150064       3.8689   5.4669e-05
enh72042     2  102731000  102732000      2       1  150064       2.1521     0.015695
enh72044     2  102738300  102739300      3       1  150064       1.9493     0.025632
enh72045     2  102754200  102755200      1       1  150064       2.8171     0.002423
enh72048     2  102771100  102772100      5       2  150064        1.968     0.024532
enh72061     2  103204400  103205400      4       1  150064       2.4564    0.0070174
enh72062     2  103221000  103222000      2       1  150064        1.996     0.022969
enh72064     2  103351300  103352300      2       1  150064       2.8196    0.0024038
enh72066     2  103377800  103378800      3       2  150064       3.7597   8.5051e-05
enh72072     2  104995400  104996400      3       2  150064       1.8521     0.032007
enh72075     2  105050400  105051400      3       2  150064       2.0566     0.019861
enh72116     2  106055500  106056500      6       3  150064        1.772     0.038197
enh72149     2  106341200  106342200     13       4  150064       2.0269     0.021337
enh72151     2  106359700  106360700      2       1  150064       2.2947     0.010874
enh72152     2  106366900  106367900      4       1  150064       1.8135     0.034877
enh72153     2  106369800  106370800      2       1  150064       1.6662      0.04784
enh72154     2  106371600  106372600      5       1  150064        1.817     0.034612
enh72161     2  106380300  106381300      6       2  150064       1.7111     0.043532
enh72190     2  106519400  106520400      1       1  150064       2.2389      0.01258
enh72191     2  106526800  106527800      1       1  150064       1.7131      0.04335
enh72251     2  108741600  108742600      2       1  150064        1.739     0.041021
enh72268     2  109168600  109169600      1       1  150064       2.0803      0.01875
enh72282     2  109228700  109229700      1       1  150064       2.0866      0.01846
enh72339     2  109872200  109873200      3       2  150064        1.872     0.030607
enh72381     2  110264500  110265500      5       2  150064       2.1194      0.01703
enh72382     2  110271400  110272400      3       2  150064        3.763   8.3956e-05
enh72384     2  110286700  110287700      1       1  150064       2.3016      0.01068
enh72387     2  110316400  110317400      3       2  150064       3.2845   0.00051075
enh72388     2  110317800  110318800      2       1  150064       2.9339    0.0016739
enh72391     2  110363200  110364200      2       1  150064       4.0565   2.4907e-05
enh72392     2  110364300  110365300      2       1  150064       3.9318   4.2148e-05
enh72393     2  110366300  110367300      4       2  150064       2.8395    0.0022591
enh72394     2  110367100  110368100      3       2  150064       2.9346      0.00167
enh72395     2  110368700  110369700      5       3  150064       3.4337   0.00029767
enh72397     2  110374700  110375700      2       1  150064       2.7704    0.0027992
enh72398     2  110387800  110388800      4       1  150064       2.1041     0.017684
enh72399     2  110389300  110390300      6       3  150064       3.4028   0.00033352
enh72400     2  110393600  110394600      4       2  150064       2.3462    0.0094821
enh72401     2  110395400  110396400      4       2  150064       3.3785   0.00036447
enh72402     2  110402000  110403000      3       2  150064       2.6335    0.0042256
enh72418     2  110870800  110871800      1       1  150064       2.0882      0.01839
enh72431     2  111477600  111478600      3       1  150064       1.6683     0.047632
enh72432     2  111529200  111530200      4       2  150064       2.3416    0.0096007
enh72433     2  111554200  111555200      2       1  150064       1.8754     0.030367
enh72450     2  111905800  111906800      4       2  150064       2.3252     0.010032
enh72455     2  111935900  111936900      3       1  150064       2.2108     0.013525
enh72456     2  111942800  111943800      5       1  150064       2.2103     0.013541
enh72465     2  112252800  112253800      1       1  150064        2.238      0.01261
enh72486     2  112661200  112662200      3       1  150064       2.0154      0.02193
enh72489     2  112676600  112677600      2       1  150064       2.1086     0.017491
enh72493     2  112699400  112700400      1       1  150064       2.1892      0.01429
enh72494     2  112703600  112704600      3       1  150064       1.7818     0.037389
enh72495     2  112712000  112713000      6       2  150064       2.1972     0.014002
enh72502     2  112741100  112742100      4       2  150064       1.8887     0.029464
enh72507     2  112789500  112790500      5       3  150064        2.035     0.020927
enh72538     2  113431800  113432800      1       1  150064       2.4515     0.007114
enh72563     2  113915800  113916800      1       1  150064       1.9238      0.02719
enh72566     2  113938100  113939100      1       1  150064       1.7023      0.04435
enh72586     2  114081300  114082300      4       2  150064        1.824     0.034076
enh72606     2  114634500  114635500      4       2  150064       2.8604    0.0021153
enh72618     2  115835200  115836200      6       2  150064       2.7823    0.0026991
enh72619     2  115941300  115942300      3       1  150064       2.1683     0.015067
enh72620     2  115957600  115958600      4       2  150064       2.6656    0.0038423
enh72623     2  116170500  116171500      5       1  150064       2.0288     0.021238
enh72624     2  116172000  116173000      2       1  150064       2.3431     0.009563
enh72628     2  118418400  118419400      6       3  150064       2.0103     0.022202
enh72640     2  118844800  118845800      3       2  150064       1.9882     0.023393
enh72643     2  118926500  118927500      3       1  150064       1.9362     0.026422
enh72650     2  119329100  119330100      3       1  150064       1.6902     0.045498
enh72654     2  119496000  119497000      2       1  150064       1.8167     0.034629
enh72661     2  120000200  120001200      4       2  150064       1.8923     0.029229
enh72675     2  120177400  120178400      1       1  150064       2.2423      0.01247
enh72678     2  120183200  120184200      3       2  150064        1.843     0.032662
enh72719     2  120990000  120991000      1       1  150064       1.6535      0.04911
enh72729     2  121044600  121045600      3       1  150064       1.7418     0.040776
enh72732     2  121072500  121073500      1       1  150064       1.9684      0.02451
enh72752     2  121369000  121370000      4       2  150064       1.8775     0.030223
enh72760     2  121473300  121474300      7       2  150064       1.8984     0.028822
enh72764     2  121497700  121498700      2       1  150064       1.8336      0.03336
enh72787     2  121598300  121599300      3       1  150064       1.7552     0.039609
enh72839     2  122120600  122121600      2       1  150064       1.8867     0.029603
enh72852     2  122290100  122291100      2       1  150064        2.287     0.011099
enh72883     2  122495000  122496000      2       1  150064       2.3082     0.010494
enh72884     2  122511700  122512700      1       1  150064       1.8269      0.03386
enh72886     2  122529600  122530600      4       2  150064       1.7308     0.041743
enh72887     2  122534400  122535400      4       2  150064       1.9518     0.025483
enh72888     2  122568900  122569900      3       2  150064       2.1401     0.016174
enh72897     2  122766800  122767800      1       1  150064       2.9712     0.001483
enh72898     2  122777200  122778200      2       1  150064       1.9756       0.0241
enh72911     2  125290700  125291700      3       2  150064       2.0266     0.021351
enh72913     2  125300100  125301100      8       1  150064       1.7757     0.037889
enh72929     2  127522600  127523600      3       2  150064       1.7297     0.041844
enh72943     2  127665200  127666200      5       1  150064       1.8061     0.035454
enh72944     2  127703600  127704600      1       1  150064       1.6914      0.04538
enh72962     2  127841100  127842100      5       3  150064       2.4838    0.0064992
enh72963     2  127843400  127844400      6       2  150064       2.3003     0.010715
enh72964     2  127846900  127847900      2       1  150064       1.9827     0.023699
enh72965     2  127850300  127851300      2       1  150064       1.8863      0.02963
enh72967     2  127856300  127857300      2       1  150064       3.2115   0.00066012
enh72970     2  127872700  127873700      6       3  150064       2.6372    0.0041797
enh72972     2  127885700  127886700      5       1  150064       2.0111     0.022158
enh72974     2  127894500  127895500      7       3  150064       1.7519     0.039892
enh73034     2  128615800  128616800      2       1  150064       1.7603     0.039175
enh73042     2  128786200  128787200      2       1  150064       1.7097     0.043657
enh73078     2  129153400  129154400      9       1  150064       1.9032      0.02851
enh73079     2  129163600  129164600     10       1  150064       1.8289     0.033707
enh73080     2  129166000  129167000      5       2  150064       1.9077     0.028216
enh73156     2  131149600  131150600      1       1  150064       2.1072      0.01755
enh73161     2  131798800  131799800      1       1  150064       3.4002    0.0003367
enh73162     2  131799600  131800600      1       1  150064       3.1839    0.0007265
enh73163     2  131813700  131814700      1       1  150064       3.2902    0.0005006
enh73165     2  131834400  131835400      1       1  150064       3.3548    0.0003971
enh73166     2  131848900  131849900      1       1  150064       2.5573     0.005274
enh73168     2  131861200  131862200      4       2  150064        3.335   0.00042656
enh73169     2  131864600  131865600      2       1  150064        2.684    0.0036368
enh73174     2  132088400  132089400      4       1  150064       2.1207     0.016972
enh73180     2  133105400  133106400      1       1  150064       1.6687      0.04759
enh73189     2  133681200  133682200      3       1  150064       2.0043     0.022519
enh73223     2  134837400  134838400      1       1  150064       1.8672      0.03094
enh73224     2  134855200  134856200      3       1  150064       3.2536   0.00056969
enh73226     2  134881000  134882000      1       1  150064       3.3242    0.0004434
enh73228     2  134889000  134890000      1       1  150064       2.7632     0.002862
enh73229     2  134889800  134890800      2       1  150064       1.8367     0.033124
enh73231     2  134895600  134896600      2       1  150064       3.4136    0.0003206
enh73232     2  134897000  134898000      1       1  150064       4.2027    1.319e-05
enh73233     2  134899000  134900000      5       2  150064       3.9182   4.4597e-05
enh73234     2  134900400  134901400      2       1  150064       3.3207   0.00044901
enh73305     2  135539700  135540700      4       2  150064       2.0142     0.021995
enh73308     2  135674200  135675200      1       1  150064       3.0217     0.001257
enh73309     2  135677900  135678900      1       1  150064       2.0608      0.01966
enh73333     2  136788300  136789300      3       1  150064       2.3349    0.0097735
enh73375     2  139122300  139123300      1       1  150064       2.9193     0.001754
enh73377     2  139230800  139231800      4       2  150064       3.0945   0.00098557
enh73380     2  139465300  139466300      5       3  150064       2.3918    0.0083829
enh73416     2  144713000  144714000      1       1  150064       2.9506     0.001586
enh73419     2  144868300  144869300      3       2  150064       1.8395     0.032924
enh73426     2  145090900  145091900      1       1  150064       3.2093    0.0006652
enh73429     2  145129700  145130700      1       1  150064       3.0087     0.001312
enh73430     2  145135600  145136600      1       1  150064       4.2102    1.276e-05
enh73431     2  145137200  145138200      2       1  150064       3.5341    0.0002046
enh73434     2  145158900  145159900      1       1  150064       4.6476    1.679e-06
enh73435     2  145161900  145162900      1       1  150064       4.6469    1.685e-06
enh73436     2  145169800  145170800      1       1  150064       3.4481    0.0002823
enh73437     2  145172200  145173200      2       1  150064       2.6335    0.0042255
enh73438     2  145182500  145183500      2       1  150064       2.3847    0.0085468
enh73440     2  145187200  145188200      1       1  150064        3.432    0.0002996
enh73445     2  145198900  145199900      1       1  150064       3.8733    5.369e-05
enh73446     2  145200000  145201000      1       1  150064       2.5062     0.006102
enh73469     2  145259400  145260400      1       1  150064       1.9658      0.02466
enh73487     2  145779400  145780400      3       1  150064        1.722     0.042533
enh73492     2  145874400  145875400      3       1  150064       2.7218    0.0032461
enh73493     2  145915000  145916000      1       1  150064       1.8551      0.03179
enh73514     2  147697200  147698200      2       1  150064       1.7672     0.038597
enh73528     2  148783700  148784700      5       1  150064       1.6764     0.046832
enh73533     2  149404000  149405000      3       1  150064       1.7192     0.042789
enh73534     2  149411200  149412200      2       1  150064       4.5275   2.9836e-06
enh73546     2  149835600  149836600      1       1  150064       1.7951      0.03632
enh73559     2  150468200  150469200      1       1  150064       1.6918      0.04534
enh73564     2  150587700  150588700      4       1  150064       1.9556     0.025257
enh73583     2  151138700  151139700      1       1  150064       2.5858     0.004858
enh73584     2  151153200  151154200      2       1  150064       1.9978     0.022869
enh73585     2  151165600  151166600      4       1  150064       2.2938       0.0109
enh73586     2  151232600  151233600      2       1  150064       1.8048     0.035552
enh73631     2  152471400  152472400      1       1  150064       2.3234      0.01008
enh73653     2  153022700  153023700      1       1  150064        3.211    0.0006614
enh73655     2  153030100  153031100      2       1  150064       2.0004     0.022726
enh73657     2  153056700  153057700      2       1  150064       3.3625   0.00038614
enh73658     2  153079200  153080200      3       1  150064        2.717    0.0032937
enh73659     2  153084200  153085200      4       1  150064        2.749    0.0029893
enh73660     2  153100000  153101000      3       2  150064       2.5596    0.0052395
enh73661     2  153108000  153109000      3       1  150064       1.9933     0.023117
enh73662     2  153194000  153195000      2       1  150064       1.7245     0.042307
enh73663     2  153198800  153199800      4       2  150064       2.6528    0.0039918
enh73667     2  153228700  153229700      6       2  150064        2.457    0.0070057
enh73675     2  153277300  153278300      1       1  150064       2.4169     0.007827
enh73678     2  153287900  153288900      1       1  150064       1.9508      0.02554
enh73679     2  153290000  153291000      2       1  150064       2.4729    0.0067002
enh73688     2  153325000  153326000      1       1  150064        2.779     0.002726
enh73720     2  153450700  153451700      3       1  150064       1.8641     0.031157
enh73721     2  153468300  153469300      4       1  150064       2.1423     0.016087
enh73722     2  153476500  153477500      5       3  150064       3.6729   0.00011991
enh73723     2  153479400  153480400      3       1  150064       4.3007   8.5135e-06
enh73725     2  153483100  153484100      3       2  150064       2.3958     0.008292
enh73729     2  153503700  153504700      1       1  150064       2.9765     0.001458
enh73732     2  153618300  153619300      3       2  150064       3.8899    5.015e-05
enh73733     2  153669700  153670700      3       2  150064       1.9908     0.023251
enh73734     2  153680300  153681300      7       2  150064        2.888    0.0019387
enh73735     2  153683600  153684600      2       1  150064       2.4695    0.0067642
enh73737     2  153732200  153733200      2       1  150064        2.038     0.020776
enh73743     2  156894200  156895200      3       1  150064       2.4625    0.0068994
enh73764     2  158582200  158583200      1       1  150064       1.7279        0.042
enh73792     2  159358600  159359600      5       3  150064       2.8276    0.0023449
enh73795     2  159511800  159512800      6       2  150064       1.9942     0.023063
enh73816     2  159698400  159699400      1       1  150064       2.2162      0.01334
enh73884     2  160373000  160374000      1       1  150064       2.9792     0.001445
enh73885     2  160462100  160463100      4       2  150064       3.1026   0.00095914
enh73886     2  160463400  160464400      2       1  150064       1.9649     0.024715
enh73887     2  160466200  160467200      4       2  150064       2.6527    0.0039921
enh73888     2  160468300  160469300      4       2  150064        2.522    0.0058345
enh73890     2  160474100  160475100      2       1  150064       3.4676   0.00026257
enh73892     2  160572200  160573200      5       1  150064       2.5574    0.0052728
enh73893     2  160630100  160631100      4       2  150064       1.7903     0.036703
enh73894     2  160640800  160641800      3       2  150064       2.2611     0.011878
enh73895     2  160652300  160653300      1       1  150064       2.7293     0.003173
enh73902     2  160816300  160817300      2       1  150064       2.2192     0.013237
enh73908     2  161021700  161022700      1       1  150064       2.5678     0.005117
enh73909     2  161064500  161065500      1       1  150064       2.3001      0.01072
enh73934     2  161201300  161202300      3       2  150064       1.9094     0.028103
enh73963     2  161328000  161329000      3       2  150064       1.8191     0.034448
enh73973     2  161470400  161471400      2       1  150064       1.7821     0.037363
enh73975     2  161508200  161509200      2       1  150064       1.7171     0.042984
enh73998     2  162018200  162019200      1       1  150064       2.3141      0.01033
enh74005     2  162885600  162886600      1       1  150064       3.3731    0.0003716
enh74006     2  162893200  162894200      3       2  150064       2.3263     0.010002
enh74014     2  162983000  162984000      2       1  150064       1.6709     0.047374
enh74031     2  164573800  164574800      3       2  150064       1.6894      0.04557
enh74070     2  165911600  165912600      3       2  150064       1.8277       0.0338
enh74076     2  166659400  166660400      3       2  150064       3.2367   0.00060451
enh74077     2  166754400  166755400      1       1  150064       2.0391      0.02072
enh74080     2  166811000  166812000      2       1  150064       3.2935   0.00049468
enh74083     2  167350800  167351800      4       2  150064       3.2406   0.00059635
enh74098     2  169003100  169004100      2       1  150064       2.2081      0.01362
enh74123     2  169289800  169290800      3       1  150064         1.85      0.03216
enh74126     2  169315000  169316000      3       2  150064       2.2001     0.013901
enh74131     2  169326400  169327400      1       1  150064       2.2774      0.01138
enh74135     2  169374600  169375600      3       1  150064        1.888     0.029515
enh74140     2  169383000  169384000      5       3  150064       1.7572     0.039444
enh74141     2  169385700  169386700      1       1  150064       1.7247      0.04229
enh74144     2  169424700  169425700      1       1  150064       1.9423      0.02605
enh74148     2  169482600  169483600      5       2  150064       3.3347   0.00042701
enh74149     2  169491000  169492000      4       2  150064       3.3854   0.00035542
enh74150     2  169495700  169496700      4       2  150064       2.8634    0.0020954
enh74153     2  169509600  169510600      2       1  150064       2.0677     0.019334
enh74156     2  169542000  169543000      4       2  150064       2.5848    0.0048715
enh74157     2  169555200  169556200      6       2  150064       1.8284     0.033746
enh74159     2  169560400  169561400      1       1  150064       2.2924      0.01094
enh74171     2  169668100  169669100      1       1  150064       2.1827      0.01453
enh74173     2  169681800  169682800      1       1  150064       2.7525     0.002957
enh74180     2  170364600  170365600      4       2  150064       1.6791     0.046571
enh74181     2  170428800  170429800      2       1  150064        1.851     0.032082
enh74222     2  171787300  171788300      2       1  150064       1.8763     0.030307
enh74231     2  171942900  171943900      2       1  150064       2.5562    0.0052908
enh74235     2  172002900  172003900      4       2  150064       2.1514     0.015721
enh74237     2  172014200  172015200      2       1  150064       1.9045     0.028423
enh74252     2  172560000  172561000      2       1  150064       4.2947   8.7484e-06
enh74255     2  172780000  172781000      5       3  150064       3.3223   0.00044639
enh74256     2  172865300  172866300      5       2  150064       3.2481   0.00058082
enh74259     2  172916800  172917800      2       1  150064       1.8505     0.032121
enh74265     2  173149500  173150500      5       2  150064       2.0878     0.018406
enh74266     2  173151300  173152300      3       2  150064       1.7691     0.038435
enh74268     2  173158300  173159300      4       2  150064       2.3321    0.0098487
enh74299     2  173507800  173508800      8       3  150064       1.9746     0.024154
enh74305     2  173723900  173724900      2       1  150064       1.8378     0.033047
enh74319     2  173918000  173919000      3       2  150064       1.9752     0.024123
enh74321     2  173942700  173943700      3       2  150064       2.7189    0.0032748
enh74323     2  173948000  173949000      6       2  150064         1.98     0.023853
enh74325     2  173955700  173956700      3       2  150064       1.6887     0.045641
enh74327     2  174024900  174025900      3       2  150064       1.7499     0.040064
enh74329     2  174075200  174076200      5       3  150064       2.7158    0.0033062
enh74354     2  174823800  174824800      4       2  150064       1.6724     0.047225
enh74357     2  174844400  174845400      5       3  150064       1.6998      0.04458
enh74363     2  174875200  174876200      7       2  150064       2.7231    0.0032334
enh74365     2  174878800  174879800      2       1  150064       1.7088     0.043747
enh74367     2  174888000  174889000      4       1  150064       2.3088     0.010478
enh74369     2  174892200  174893200      1       1  150064       1.6483      0.04965
enh74373     2  174927200  174928200      2       1  150064       2.2485     0.012273
enh74374     2  175018300  175019300      4       2  150064       2.5044    0.0061327
enh74375     2  175111200  175112200      2       1  150064       2.6259    0.0043211
enh74376     2  175113600  175114600      3       2  150064       2.9971    0.0013628
enh74381     2  175452500  175453500      2       1  150064       1.6616     0.048296
enh74386     2  175471000  175472000      2       1  150064       2.0666     0.019385
enh74387     2  175475000  175476000      3       2  150064       2.8635    0.0020949
enh74399     2  175628700  175629700      3       2  150064       1.9024     0.028562
enh74400     2  175636600  175637600      4       1  150064       1.6662      0.04784
enh74431     2  176755000  176756000      4       2  150064       2.9477    0.0016009
enh74434     2  177156100  177157100      2       1  150064       1.8023     0.035745
enh74438     2  177325600  177326600      2       1  150064       2.2756     0.011434
enh74453     2  177430200  177431200      4       2  150064         1.68     0.046477
enh74523     2  178976200  178977200      2       1  150064       1.9619     0.024889
enh74524     2  178978200  178979200      2       1  150064       2.7261    0.0032045
enh74576     2  180293300  180294300      3       2  150064       2.6631    0.0038718
enh74577     2  180325000  180326000      4       2  150064       4.0775   2.2765e-05
enh74581     2  180541100  180542100      7       3  150064       2.1037     0.017701
enh74586     2  180870000  180871000      2       1  150064       2.6466    0.0040648
enh74588     2  180989900  180990900      1       1  150064       3.4796    0.0002511
enh74608     2  182655100  182656100      4       2  150064       1.7244     0.042318
enh74619     2  183579300  183580300      2       1  150064       2.4001    0.0081953
enh74627     2  183814000  183815000      2       1  150064       1.8571     0.031646
enh74628     2  183874500  183875500      2       1  150064       3.0777     0.001043
enh74629     2  183893900  183894900      4       2  150064       2.0579     0.019801
enh74632     2  183921700  183922700      3       2  150064       2.2836     0.011196
enh74634     2  183990500  183991500      9       3  150064       1.9821     0.023734
enh74644     2  187408500  187409500      2       1  150064       2.5653    0.0051545
enh74663     2  188267700  188268700      1       1  150064       1.6688      0.04758
enh74676     2  188419200  188420200      2       1  150064       1.9497     0.025604
enh74683     2  189198200  189199200      2       1  150064        2.091     0.018266
enh74684     2  189246400  189247400      2       1  150064       2.9245     0.001725
enh74685     2  189260800  189261800      3       2  150064       2.1617     0.015322
enh74761     2  190433500  190434500      2       1  150064       2.1181     0.017084
enh74778     2  190735200  190736200      3       2  150064       2.5558     0.005297
enh74779     2  190765200  190766200      1       1  150064       2.0533      0.02002
enh74793     2  191210000  191211000      1       1  150064       2.5887     0.004817
enh74794     2  191217300  191218300      1       1  150064       2.4495     0.007153
enh74796     2  191220700  191221700      1       1  150064       1.7229      0.04245
enh74797     2  191222400  191223400      3       1  150064       2.3504     0.009376
enh74805     2  191364400  191365400      4       2  150064        1.799     0.036008
enh74806     2  191365800  191366800      2       1  150064       1.9755     0.024107
enh74813     2  191448100  191449100      1       1  150064       2.3852     0.008536
enh74817     2  191511500  191512500      5       2  150064       1.9909     0.023245
enh74828     2  191677400  191678400      2       1  150064       2.3229     0.010093
enh74829     2  191705800  191706800      3       2  150064       2.2496     0.012238
enh74830     2  191711900  191712900      1       1  150064       1.6837      0.04612
enh74831     2  191718400  191719400      1       1  150064       1.8464      0.03242
enh74832     2  191719800  191720800      5       2  150064       2.0941     0.018126
enh74833     2  191723900  191724900      3       1  150064       1.6957      0.04497
enh74846     2  191885900  191886900      4       2  150064       2.4662    0.0068282
enh74880     2  192282300  192283300      1       1  150064       1.8519      0.03202
enh74882     2  192305900  192306900      1       1  150064       1.9478      0.02572
enh74884     2  192330800  192331800      3       1  150064       2.2817     0.011254
enh74922     2  196396900  196397900      2       1  150064       2.7908    0.0026288
enh74923     2  196399100  196400100      2       1  150064       1.9021     0.028581
enh74924     2  196401300  196402300      1       1  150064        2.584     0.004883
enh74936     2  196932200  196933200      7       3  150064       3.1076   0.00094311
enh74939     2  196952500  196953500      3       2  150064       2.2759     0.011426
enh74940     2  196965700  196966700      3       1  150064       1.9611     0.024932
enh74941     2  196977400  196978400      4       2  150064       1.8998     0.028732
enh74942     2  197007000  197008000      7       2  150064       1.7413     0.040817
enh74944     2  197065800  197066800      3       1  150064       2.7123    0.0033407
enh74954     2  197149100  197150100      1       1  150064       2.4366     0.007413
enh74955     2  197156700  197157700      4       2  150064       3.1434   0.00083509
enh74963     2  197264200  197265200      3       2  150064       1.6888     0.045631
enh74968     2  197346700  197347700      1       1  150064       2.8523      0.00217
enh74969     2  197466100  197467100      2       1  150064       2.7355    0.0031146
enh74974     2  197666000  197667000      1       1  150064       2.2069      0.01366
enh74975     2  197789000  197790000      1       1  150064       2.0893      0.01834
enh74976     2  197792600  197793600      2       1  150064       1.7068     0.043934
enh74980     2  197956700  197957700      3       2  150064        2.643    0.0041089
enh74981     2  197961900  197962900      2       1  150064       2.4016    0.0081622
enh74985     2  197998300  197999300      5       2  150064       2.1428     0.016066
enh74986     2  198000000  198001000      3       2  150064         3.26   0.00055715
enh74988     2  198006300  198007300      3       1  150064       2.0145      0.02198
enh74990     2  198016900  198017900      3       1  150064       2.2758     0.011429
enh74994     2  198029300  198030300      2       1  150064       2.3458    0.0094928
enh75011     2  198144200  198145200      5       2  150064       4.3434    7.015e-06
enh75013     2  198170900  198171900      4       2  150064       4.5313   2.9317e-06
enh75017     2  198243100  198244100      1       1  150064       4.7819    8.681e-07
enh75019     2  198295500  198296500      2       1  150064       1.6989     0.044668
enh75020     2  198308100  198309100      1       1  150064        5.405     3.24e-08
enh75023     2  198369100  198370100      2       1  150064       5.0902   1.7886e-07
enh75024     2  198371800  198372800      2       1  150064        5.875   2.1146e-09
enh75028     2  198402800  198403800      2       1  150064       5.4894   2.0166e-08
enh75030     2  198436400  198437400      1       1  150064       6.1104    4.969e-10
enh75034     2  198485000  198486000      1       1  150064       5.9155    1.654e-09
enh75035     2  198513000  198514000      3       1  150064       4.8472   6.2596e-07
enh75037     2  198541000  198542000      2       1  150064       4.6838    1.408e-06
enh75038     2  198572800  198573800      2       1  150064        4.101   2.0565e-05
enh75039     2  198667800  198668800      3       2  150064       5.3473   4.4647e-08
enh75040     2  198702000  198703000      1       1  150064       2.7909     0.002628
enh75041     2  198715600  198716600      1       1  150064       5.1095    1.615e-07
enh75042     2  198721600  198722600      3       2  150064       4.5656   2.4901e-06
enh75044     2  198743400  198744400      3       1  150064       5.0854   1.8339e-07
enh75045     2  198756000  198757000      2       1  150064        3.961   3.7311e-05
enh75048     2  198917600  198918600      3       1  150064       3.2415    0.0005945
enh75061     2  200674800  200675800      2       1  150064       2.1832      0.01451
enh75062     2  200678600  200679600      2       1  150064       3.2866   0.00050696
enh75063     2  200774700  200775700      2       1  150064       5.8473   2.4979e-09
enh75064     2  200777200  200778200      3       2  150064        5.733   4.9335e-09
enh75067     2  200822300  200823300      5       2  150064       3.5162   0.00021886
enh75070     2  200848600  200849600      3       2  150064       2.4105    0.0079664
enh75071     2  200850200  200851200      4       2  150064       4.2116   1.2676e-05
enh75074     2  200887900  200888900      1       1  150064       2.5314     0.005681
enh75075     2  200890600  200891600      5       3  150064       3.4141   0.00031996
enh75076     2  200903600  200904600      3       2  150064       1.9505     0.025558
enh75077     2  200904800  200905800      2       1  150064       5.5961   1.0958e-08
enh75081     2  200966200  200967200      2       1  150064       5.4553   2.4444e-08
enh75084     2  201003100  201004100      3       1  150064       5.3456   4.5057e-08
enh75085     2  201013100  201014100      3       2  150064       4.5869   2.2489e-06
enh75087     2  201024000  201025000      2       1  150064       5.4442   2.6026e-08
enh75089     2  201042800  201043800      2       1  150064       2.8592    0.0021238
enh75092     2  201046400  201047400      1       1  150064       5.4286     2.84e-08
enh75094     2  201085000  201086000      5       3  150064       2.0659     0.019417
enh75095     2  201090000  201091000      3       2  150064        3.146   0.00082769
enh75098     2  201139800  201140800      1       1  150064       1.7913      0.03662
enh75099     2  201166900  201167900      4       2  150064       3.7059   0.00010532
enh75101     2  201176400  201177400      4       2  150064       2.4416    0.0073108
enh75103     2  201179600  201180600      3       2  150064       2.5797     0.004945
enh75104     2  201180900  201181900      1       1  150064       2.5725     0.005049
enh75106     2  201183200  201184200      3       1  150064       2.5508    0.0053739
enh75107     2  201184000  201185000      2       1  150064       1.8411     0.032803
enh75109     2  201193700  201194700      3       2  150064       3.5441   0.00019701
enh75118     2  201224000  201225000      2       1  150064       4.0502   2.5586e-05
enh75119     2  201224700  201225700      1       1  150064       3.5893    0.0001658
enh75120     2  201228200  201229200      2       1  150064       4.3395   7.1397e-06
enh75121     2  201229000  201230000      3       1  150064       4.8925   4.9787e-07
enh75123     2  201238500  201239500      2       1  150064       4.4098   5.1728e-06
enh75124     2  201240000  201241000      2       1  150064       4.8842   5.1915e-07
enh75125     2  201241500  201242500      3       2  150064       5.6536    7.856e-09
enh75127     2  201244100  201245100      2       1  150064       4.3839   5.8276e-06
enh75128     2  201245500  201246500      4       2  150064       2.2986     0.010764
enh75129     2  201247200  201248200      5       2  150064       4.4118   5.1248e-06
enh75130     2  201248400  201249400      2       1  150064       3.0275    0.0012328
enh75132     2  201308400  201309400      2       1  150064       3.3635   0.00038477
enh75133     2  201320300  201321300      3       1  150064       3.6447   0.00013385
enh75134     2  201331600  201332600      3       1  150064       2.2803     0.011295
enh75135     2  201334300  201335300      4       2  150064        1.808     0.035305
enh75139     2  201373000  201374000      5       3  150064       2.0277     0.021297
enh75144     2  201468500  201469500      8       3  150064       1.7009     0.044477
enh75155     2  201606300  201607300      5       2  150064       1.9379     0.026317
enh75188     2  202001600  202002600      2       1  150064       1.7931     0.036479
enh75204     2  202118700  202119700      7       3  150064       2.9491    0.0015935
enh75206     2  202126400  202127400      5       2  150064       1.6695     0.047511
enh75207     2  202127100  202128100      8       4  150064       2.3391     0.009666
enh75245     2  202837600  202838600      3       2  150064       2.2077     0.013634
enh75247     2  202849700  202850700      2       1  150064       1.7175     0.042943
enh75296     2  203452900  203453900      1       1  150064       1.7028       0.0443
enh75297     2  203453500  203454500      3       2  150064       1.6602     0.048435
enh75302     2  203637300  203638300      3       2  150064       2.0054      0.02246
enh75304     2  203670000  203671000      2       1  150064       1.7552     0.039616
enh75310     2  203796900  203797900      2       1  150064       1.8782     0.030176
enh75311     2  203866800  203867800      2       1  150064       2.8747    0.0020218
enh75312     2  203877800  203878800      1       1  150064       2.9017     0.001856
enh75314     2  203881900  203882900      3       2  150064       3.0312    0.0012177
enh75315     2  203884000  203885000      2       1  150064       1.6528      0.04919
enh75318     2  203902000  203903000      1       1  150064       2.9995     0.001352
enh75320     2  204117900  204118900      3       1  150064       2.4015    0.0081648
enh75325     2  204327700  204328700      4       1  150064       2.1728     0.014899
enh75326     2  204354100  204355100      1       1  150064       2.4107     0.007962
enh75341     2  204521300  204522300      6       2  150064       1.6772     0.046752
enh75362     2  204896400  204897400      1       1  150064       1.7717      0.03822
enh75376     2  205186500  205187500      3       1  150064       1.7117     0.043473
enh75420     2  206571100  206572100      1       1  150064       2.3354     0.009761
enh75422     2  206578600  206579600      1       1  150064       2.1306      0.01656
enh75446     2  206713600  206714600      2       1  150064       2.9118    0.0017968
enh75453     2  206773300  206774300      2       1  150064       2.4395    0.0073548
enh75461     2  206944000  206945000      1       1  150064       2.1008      0.01783
enh75469     2  207300100  207301100      1       1  150064       2.0484      0.02026
enh75471     2  207480100  207481100      1       1  150064       1.6492      0.04955
enh75486     2  207905800  207906800      1       1  150064        1.648      0.04968
enh75487     2  207911100  207912100      2       1  150064        1.793      0.03649
enh75518     2  208272700  208273700      4       2  150064       3.3696   0.00037633
enh75519     2  208302500  208303500      1       1  150064       2.8015     0.002543
enh75522     2  208362800  208363800      6       2  150064       3.9032   4.7463e-05
enh75524     2  208369000  208370000      3       1  150064       3.2021   0.00068218
enh75526     2  208398000  208399000      1       1  150064       4.0619    2.434e-05
enh75528     2  208425500  208426500      1       1  150064       4.1563    1.617e-05
enh75529     2  208481300  208482300      3       1  150064       3.7659    8.296e-05
enh75530     2  208484100  208485100      1       1  150064       4.1235    1.866e-05
enh75533     2  208497200  208498200      3       2  150064       3.1734   0.00075327
enh75582     2  208956800  208957800      2       1  150064       2.7446    0.0030292
enh75583     2  209007000  209008000      4       2  150064       1.6653     0.047923
enh75617     2  211368000  211369000      2       1  150064       1.6503     0.049444
enh75626     2  213839100  213840100      2       1  150064       1.7183     0.042875
enh75634     2  215345400  215346400      4       2  150064       1.7813     0.037432
enh75661     2  216636200  216637200      4       2  150064       1.6582     0.048642
enh75681     2  216876200  216877200      7       3  150064       2.1159     0.017175
enh75702     2  217163400  217164400      2       1  150064       1.7118     0.043465
enh75708     2  217277900  217278900      3       1  150064       2.8614    0.0021086
enh75715     2  217404900  217405900      2       1  150064        1.993     0.023129
enh75717     2  217415000  217416000      2       1  150064       1.7552     0.039613
enh75718     2  217417800  217418800      5       3  150064       1.7594     0.039251
enh75719     2  217419300  217420300      4       2  150064       1.8559     0.031731
enh75722     2  217427600  217428600      5       3  150064       1.8474     0.032348
enh75727     2  217484800  217485800      3       2  150064       1.7135     0.043308
enh75728     2  217501200  217502200      1       1  150064       2.6239     0.004346
enh75729     2  217502100  217503100      2       1  150064       1.9028     0.028536
enh75736     2  217521900  217522900      3       1  150064        1.825     0.033998
enh75738     2  217523600  217524600      1       1  150064       1.9774        0.024
enh75739     2  217529100  217530100      4       1  150064       2.3021     0.010664
enh75744     2  217562900  217563900      3       1  150064       1.6757     0.046898
enh75779     2  217825300  217826300      6       3  150064       2.1584     0.015448
enh75782     2  217856300  217857300      1       1  150064       2.0359      0.02088
enh75797     2  217939300  217940300     11       3  150064       1.8509      0.03209
enh75802     2  218028400  218029400      1       1  150064       1.9618      0.02489
enh75803     2  218033000  218034000      4       1  150064       1.6976      0.04479
enh75869     2  218563100  218564100      1       1  150064       2.9765     0.001458
enh75881     2  218620300  218621300      4       2  150064       1.6883     0.045675
enh75883     2  218641400  218642400      6       1  150064       1.8507     0.032103
enh75885     2  218653500  218654500      7       3  150064       2.2778     0.011369
enh75886     2  218655400  218656400      3       2  150064       2.0218     0.021597
enh75887     2  218658200  218659200      5       2  150064       2.1962     0.014038
enh75929     2  218824400  218825400      7       2  150064       1.6735     0.047116
enh76015     2  219945000  219946000      5       2  150064       2.7108    0.0033559
enh76017     2  219973800  219974800      1       1  150064       2.3145      0.01032
enh76018     2  219976500  219977500      1       1  150064       1.9173       0.0276
enh76019     2  219981600  219982600      1       1  150064        2.351     0.009361
enh76022     2  220005000  220006000      3       1  150064        2.734    0.0031286
enh76024     2  220039800  220040800      2       1  150064       3.3886   0.00035125
enh76027     2  220072700  220073700      1       1  150064       2.2918      0.01096
enh76031     2  220092000  220093000      1       1  150064        2.173      0.01489
enh76054     2  220301700  220302700      3       1  150064       2.1089     0.017476
enh76103     2  221609000  221610000      1       1  150064       2.1022      0.01777
enh76107     2  222304300  222305300      5       2  150064       2.2642     0.011782
enh76108     2  222308400  222309400      4       1  150064       1.6987     0.044684
enh76112     2  222391800  222392800      3       2  150064       3.3528   0.00039999
enh76113     2  222394900  222395900      4       2  150064        2.334    0.0097972
enh76116     2  222645000  222646000      5       1  150064       2.3403    0.0096345
enh76143     2  223728200  223729200      4       2  150064       1.9622     0.024867
enh76195     2  225075600  225076600      4       1  150064       2.5992    0.0046721
enh76196     2  225085600  225086600      2       1  150064       1.7259     0.042182
enh76206     2  225266800  225267800      5       3  150064       2.3293    0.0099211
enh76207     2  225271400  225272400      9       2  150064       2.6546    0.0039703
enh76208     2  225276800  225277800      2       1  150064        3.033    0.0012108
enh76209     2  225349700  225350700      2       1  150064       1.9061     0.028321
enh76210     2  225384600  225385600      3       2  150064       3.6737   0.00011953
enh76211     2  225426300  225427300      5       2  150064       2.5489    0.0054036
enh76212     2  225434700  225435700      1       1  150064       1.6773      0.04674
enh76215     2  225446400  225447400      4       2  150064       5.0507   2.2014e-07
enh76220     2  225774600  225775600      8       3  150064       1.7529     0.039808
enh76234     2  225901900  225902900      1       1  150064        3.889    5.032e-05
enh76236     2  225978000  225979000      6       2  150064       1.7424     0.040718
enh76237     2  226029000  226030000      5       2  150064       1.9009     0.028658
enh76264     2  227348600  227349600      4       2  150064       2.4696    0.0067639
enh76298     2  227699200  227700200      1       1  150064       2.8092     0.002483
enh76299     2  227701800  227702800      2       1  150064        1.826     0.033928
enh76300     2  227703100  227704100      2       1  150064       1.7949     0.036333
enh76301     2  227703700  227704700      3       1  150064       1.8996      0.02874
enh76302     2  227704500  227705500      3       1  150064       1.7486     0.040177
enh76305     2  227860000  227861000      2       1  150064       1.6823     0.046252
enh76317     2  228327100  228328100      4       2  150064       2.0157     0.021917
enh76318     2  228330900  228331900      2       1  150064       2.2141     0.013412
enh76342     2  229242400  229243400      7       3  150064         1.76     0.039207
enh76343     2  229311000  229312000      3       1  150064       4.1751   1.4892e-05
enh76351     2  229953300  229954300      5       3  150064       1.9936     0.023099
enh76389     2  230844900  230845900      1       1  150064        2.353     0.009312
enh76409     2  231467200  231468200      2       1  150064       1.7855      0.03709
enh76415     2  231532500  231533500      3       2  150064        1.912      0.02794
enh76453     2  232003200  232004200      1       1  150064       1.8867       0.0296
enh76484     2  232263800  232264800      3       2  150064       1.7419      0.04076
enh76493     2  232330200  232331200      2       1  150064       2.7802    0.0027166
enh76510     2  232480000  232481000      5       2  150064       1.8536     0.031899
enh76511     2  232481700  232482700      4       2  150064       1.7886     0.036836
enh76522     2  232527400  232528400      1       1  150064       2.3914     0.008391
enh76524     2  232532100  232533100      1       1  150064       2.7311     0.003156
enh76547     2  232798600  232799600      2       1  150064       2.5171    0.0059155
enh76557     2  232887800  232888800      2       1  150064       1.8142     0.034825
enh76571     2  233174500  233175500      4       2  150064       2.0692     0.019262
enh76573     2  233183900  233184900      2       1  150064       1.7724     0.038162
enh76581     2  233308200  233309200      2       1  150064       2.3692    0.0089132
enh76589     2  233452800  233453800      3       1  150064       1.8926     0.029209
enh76590     2  233457400  233458400      1       1  150064       2.1019      0.01778
enh76592     2  233552000  233553000      3       1  150064       5.3099   5.4845e-08
enh76593     2  233553900  233554900      6       3  150064       4.4505   4.2842e-06
enh76595     2  233643800  233644800      2       1  150064       5.6406   8.4732e-09
enh76596     2  233646500  233647500      4       2  150064       4.2163    1.242e-05
enh76597     2  233702800  233703800      1       1  150064       3.5443    0.0001968
enh76598     2  233704100  233705100      2       1  150064       5.5563   1.3774e-08
enh76599     2  233725300  233726300      3       1  150064       4.9669   3.4008e-07
enh76600     2  233738300  233739300      3       2  150064       1.8975     0.028883
enh76605     2  233896500  233897500      3       2  150064       1.9436     0.025973
enh76606     2  233921400  233922400      1       1  150064       2.5308      0.00569
enh76608     2  233928200  233929200      1       1  150064       1.7135      0.04331
enh76675     2  235354300  235355300      6       2  150064       1.8994     0.028756
enh76695     2  235781800  235782800      4       2  150064       1.9651     0.024701
enh76726     2  236015300  236016300     13       3  150064       1.7277     0.042021
enh76739     2  236325500  236326500      1       1  150064       1.6815      0.04633
enh76760     2  236471900  236472900      1       1  150064       2.0511      0.02013
enh76770     2  236514100  236515100      1       1  150064       1.8251      0.03399
enh76771     2  236516700  236517700      3       2  150064       1.9775     0.023993
enh76780     2  236549600  236550600      3       1  150064        2.016     0.021899
enh76781     2  236556300  236557300      3       1  150064       2.3053     0.010575
enh76782     2  236559800  236560800      3       2  150064       1.7058     0.044018
enh76795     2  236617500  236618500     10       4  150064       2.1306     0.016559
enh76813     2  237242800  237243800      5       1  150064        2.611    0.0045138
enh76814     2  237245600  237246600      7       2  150064       2.6382    0.0041673
enh76815     2  237247000  237248000      2       1  150064       2.0376     0.020796
enh76841     2  237663700  237664700      2       1  150064       1.6818       0.0463
enh76843     2  237690900  237691900      3       1  150064       2.0616     0.019624
enh76864     2  237897200  237898200      4       1  150064       1.8289     0.033704
enh76935     2  238480900  238481900      1       1  150064       2.1434      0.01604
enh76936     2  238483600  238484600      9       3  150064       1.7736     0.038063
enh76975     2  238648500  238649500      7       2  150064       2.0832     0.018616
enh76976     2  238651900  238652900      8       2  150064       1.8747     0.030416
enh76980     2  238770200  238771200      3       1  150064       1.6911     0.045412
enh77015     2  239109800  239110800      5       3  150064        1.647     0.049782
enh77177     2  240404000  240405000      2       1  150064       2.3513    0.0093534
enh77245     2  241229100  241230100     14       6  150064       2.0768     0.018908
enh77251     2  241290700  241291700      5       2  150064       2.0861     0.018484
enh77259     2  241331400  241332400      4       2  150064       2.3036     0.010623
enh77260     2  241337400  241338400      3       2  150064       1.6947     0.045066
enh77261     2  241351400  241352400      7       3  150064       2.1842     0.014472
enh77262     2  241366200  241367200      9       2  150064       2.9117    0.0017975
enh77303     2  241872900  241873900      1       1  150064       1.9018       0.0286
enh77314     2  241947900  241948900      3       2  150064       1.7005     0.044517
enh77317     2  242028200  242029200      3       2  150064       2.0268     0.021343
enh77327     2  242166400  242167400      3       2  150064        2.276     0.011423
enh77342     2  242304000  242305000      1       1  150064       1.9684      0.02451
enh77347     2  242325400  242326400      4       2  150064       2.6583    0.0039269
enh77348     2  242350200  242351200      5       3  150064       2.7348    0.0031213
enh77352     2  242418500  242419500      3       2  150064       1.6769     0.046784
enh77360     2  242490000  242491000      7       4  150064       2.0166     0.021869
enh77364     2  242504600  242505600      1       1  150064       3.0935    0.0009892
enh77371     2  242574300  242575300      3       2  150064       1.8432     0.032647
enh77372     2  242578000  242579000      2       1  150064       2.3238     0.010069
enh77375     2  242584600  242585600      3       2  150064       2.7381    0.0030894
enh77376     2  242605200  242606200      5       2  150064       1.9051     0.028381
enh77393     2  242820200  242821200      4       2  150064       1.6515     0.049323
enh77401     2  242841200  242842200      6       2  150064       1.6543     0.049038
enh77417     3     525200     526200      1       1  150064       1.6813      0.04635
enh77418     3     582600     583600      4       2  150064       1.7594     0.039255
enh77422     3    1237600    1238600      1       1  150064       2.1984      0.01396
enh77424     3    2552700    2553700      3       2  150064        4.068   2.3711e-05
enh77457     3    4575000    4576000      4       2  150064       1.7319     0.041649
enh77472     3    4641300    4642300      2       1  150064       2.3525    0.0093237
enh77475     3    4698200    4699200      5       1  150064       1.7869      0.03698
enh77495     3    4890600    4891600      3       1  150064       2.2764     0.011412
enh77502     3    4947700    4948700      1       1  150064       1.7906      0.03668
enh77512     3    5068400    5069400      5       2  150064       1.7957     0.036268
enh77513     3    5069200    5070200      6       2  150064       2.4613    0.0069225
enh77525     3    5259800    5260800      6       2  150064       1.6473     0.049752
enh77528     3    7348700    7349700      7       1  150064       1.8482     0.032285
enh77597     3    9032100    9033100      2       1  150064       1.6756     0.046905
enh77598     3    9038300    9039300      1       1  150064       2.5868     0.004843
enh77601     3    9064300    9065300      1       1  150064       1.9689      0.02448
enh77602     3    9069300    9070300      7       3  150064        2.941    0.0016359
enh77605     3    9109300    9110300      1       1  150064       1.8267      0.03387
enh77612     3    9166000    9167000      2       1  150064       2.1133     0.017288
enh77614     3    9175300    9176300      2       1  150064       1.9232     0.027225
enh77643     3    9403400    9404400      2       1  150064       2.4557    0.0070301
enh77645     3    9435700    9436700      4       2  150064       1.7764     0.037835
enh77650     3    9455600    9456600      3       2  150064       2.1035     0.017711
enh77652     3    9462400    9463400      2       1  150064       2.5539    0.0053266
enh77653     3    9463400    9464400      4       2  150064       1.8364     0.033152
enh77654     3    9465200    9466200      2       1  150064       1.9569     0.025179
enh77677     3    9908200    9909200      4       2  150064       2.7089    0.0033755
enh77714     3   10240400   10241400      2       1  150064       1.7216     0.042573
enh77726     3   10411700   10412700      3       2  150064        3.313    0.0004615
enh77732     3   10593600   10594600      3       1  150064       2.2016     0.013848
enh77733     3   10612000   10613000      4       1  150064       2.5239    0.0058026
enh77764     3   11479800   11480800      2       1  150064        2.094     0.018131
enh77786     3   11601300   11602300      5       2  150064       1.6926     0.045262
enh77787     3   11608700   11609700      3       1  150064       1.9176      0.02758
enh77810     3   11673200   11674200      4       1  150064       2.5872    0.0048382
enh77812     3   11685600   11686600      2       1  150064       3.9925   3.2686e-05
enh77821     3   11780400   11781400      4       2  150064       1.9608     0.024953
enh77827     3   11886000   11887000      4       1  150064       2.4412    0.0073193
enh77828     3   11888400   11889400      3       1  150064       2.1749      0.01482
enh77829     3   12180100   12181100      3       1  150064       1.7968      0.03618
enh77830     3   12185100   12186100      3       2  150064       2.6732    0.0037562
enh77835     3   12219100   12220100      1       1  150064       2.1998      0.01391
enh77857     3   12394800   12395800      3       1  150064       2.0632     0.019545
enh77872     3   12471300   12472300      7       3  150064       1.7573     0.039432
enh77876     3   12503400   12504400      4       2  150064       1.9011     0.028642
enh77877     3   12513000   12514000      2       1  150064       2.1487     0.015828
enh77878     3   12514400   12515400      2       1  150064       2.5823    0.0049066
enh77880     3   12521000   12522000      3       1  150064       2.2586     0.011955
enh77881     3   12524300   12525300      3       1  150064       1.9132     0.027863
enh77884     3   12549700   12550700      5       2  150064       2.0131     0.022052
enh77888     3   12600400   12601400      4       1  150064       2.0649     0.019466
enh77889     3   12604300   12605300      1       1  150064       2.5015     0.006183
enh77891     3   12632800   12633800      3       2  150064       1.7527      0.03983
enh77894     3   12699400   12700400      2       1  150064       2.2026     0.013811
enh77895     3   12702100   12703100      4       2  150064       1.6649     0.047962
enh77896     3   12723000   12724000      1       1  150064       2.3974     0.008255
enh77899     3   12760800   12761800      1       1  150064       1.7088      0.04374
enh77900     3   12761300   12762300      3       1  150064       1.7404     0.040894
enh77901     3   12770100   12771100      3       2  150064       2.3072     0.010522
enh77914     3   12919900   12920900      2       1  150064       1.6711     0.047353
enh77919     3   12960700   12961700      3       2  150064       2.0383     0.020759
enh77936     3   13028300   13029300      1       1  150064       1.6731      0.04715
enh77948     3   13075900   13076900      2       1  150064       2.8081    0.0024914
enh77950     3   13083800   13084800      3       2  150064       2.1508     0.015748
enh77951     3   13088000   13089000      4       1  150064       2.3735    0.0088105
enh77954     3   13110900   13111900     11       3  150064       2.5319    0.0056716
enh77964     3   13420500   13421500      4       1  150064       2.1205     0.016981
enh78008     3   14212200   14213200      2       1  150064       2.0244     0.021464
enh78009     3   14216900   14217900      5       2  150064       1.8216     0.034258
enh78025     3   14337300   14338300      3       2  150064       2.2996     0.010736
enh78033     3   14418700   14419700     11       2  150064       2.4227    0.0077038
enh78063     3   14550300   14551300      5       3  150064       1.7129     0.043363
enh78065     3   14565100   14566100      4       1  150064       1.8517     0.032034
enh78068     3   14581900   14582900      5       3  150064       3.7222   9.8747e-05
enh78070     3   14690200   14691200      4       1  150064       1.7479     0.040244
enh78076     3   14814900   14815900      1       1  150064       2.9181     0.001761
enh78080     3   14838400   14839400      3       2  150064       1.8049     0.035544
enh78087     3   14889900   14890900      4       2  150064       2.1127     0.017315
enh78088     3   14894100   14895100     11       5  150064       1.9282     0.026917
enh78097     3   14962300   14963300      2       1  150064       2.6052    0.0045911
enh78189     3   16000400   16001400      3       2  150064       2.0745     0.019014
enh78191     3   16024400   16025400      4       2  150064       1.6832     0.046164
enh78206     3   16183800   16184800     10       2  150064       1.6963     0.044915
enh78216     3   16318700   16319700      4       1  150064        2.087     0.018446
enh78219     3   16353200   16354200      3       1  150064       1.7802      0.03752
enh78227     3   16440900   16441900      5       2  150064       2.0809      0.01872
enh78254     3   16842600   16843600      3       1  150064       2.6329    0.0042324
enh78255     3   16843000   16844000      2       1  150064       3.6224   0.00014595
enh78256     3   16878800   16879800      2       1  150064       2.6737    0.0037508
enh78257     3   16879700   16880700      1       1  150064       1.8239      0.03408
enh78260     3   16890700   16891700      4       2  150064       1.7068     0.043928
enh78262     3   16923900   16924900      2       1  150064       1.7256     0.042211
enh78270     3   16946500   16947500      2       1  150064       2.0614     0.019632
enh78271     3   16948400   16949400      3       2  150064       1.6755      0.04692
enh78272     3   16958300   16959300      5       2  150064       4.1512   1.6535e-05
enh78273     3   16970600   16971600      6       2  150064       2.8087     0.002487
enh78275     3   17036000   17037000      8       4  150064       1.6567     0.048792
enh78277     3   17055800   17056800      2       1  150064        1.863     0.031228
enh78278     3   17075100   17076100      2       1  150064        1.952     0.025467
enh78280     3   17085400   17086400      2       1  150064       2.2412     0.012506
enh78281     3   17086600   17087600      3       2  150064       2.1795     0.014645
enh78284     3   17130200   17131200      3       2  150064       2.8742    0.0020252
enh78288     3   17192800   17193800      5       2  150064       2.4701    0.0067542
enh78290     3   17200300   17201300      1       1  150064       1.8064      0.03543
enh78292     3   17207400   17208400      4       2  150064       2.6057     0.004584
enh78293     3   17207800   17208800      5       2  150064       2.5663    0.0051393
enh78295     3   17231800   17232800      1       1  150064       4.6319    1.812e-06
enh78296     3   17236900   17237900      2       1  150064       3.8841   5.1359e-05
enh78297     3   17465400   17466400      2       1  150064        3.761   8.4606e-05
enh78299     3   17780800   17781800      5       2  150064       4.9003   4.7839e-07
enh78300     3   17784700   17785700      4       1  150064         2.91     0.001807
enh78301     3   17788400   17789400      3       1  150064        4.218   1.2322e-05
enh78302     3   17794600   17795600      1       1  150064       4.6398    1.744e-06
enh78303     3   17887400   17888400      3       1  150064       4.4535   4.2248e-06
enh78313     3   19929800   19930800      6       2  150064        1.725     0.042268
enh78315     3   19990700   19991700      6       3  150064       2.0977     0.017964
enh78338     3   21686500   21687500      5       2  150064       1.6511     0.049358
enh78343     3   21960700   21961700     17       2  150064       2.1552     0.015573
enh78344     3   22003400   22004400     11       3  150064       2.8033     0.002529
enh78357     3   23215600   23216600      6       2  150064       2.7819    0.0027017
enh78374     3   23850600   23851600      1       1  150064       2.4976     0.006252
enh78375     3   23852800   23853800      4       2  150064       3.4433    0.0002873
enh78395     3   24089000   24090000      3       2  150064       2.9405    0.0016382
enh78396     3   24142300   24143300      6       2  150064       3.6227   0.00014576
enh78397     3   24179200   24180200      1       1  150064       2.9301     0.001694
enh78399     3   24254100   24255100      7       3  150064       3.1012   0.00096359
enh78415     3   24532500   24533500      4       2  150064        2.488    0.0064237
enh78416     3   24546600   24547600      3       1  150064       2.4547    0.0070493
enh78431     3   25396000   25397000      5       3  150064       2.5289    0.0057211
enh78433     3   25421600   25422600      4       2  150064       1.8833      0.02983
enh78449     3   25569000   25570000      6       2  150064       2.1372     0.016293
enh78454     3   25634200   25635200      2       1  150064       1.7533     0.039775
enh78460     3   25822800   25823800      2       1  150064       1.8144      0.03481
enh78473     3   27120500   27121500      3       1  150064       1.6596     0.048502
enh78528     3   29471800   29472800      4       2  150064       2.0827     0.018637
enh78530     3   29494700   29495700      4       2  150064       2.8451    0.0022197
enh78542     3   29724600   29725600      4       2  150064       1.8435     0.032628
enh78543     3   29736200   29737200      5       1  150064       2.2673     0.011686
enh78545     3   29800200   29801200      2       1  150064       3.1553   0.00080157
enh78549     3   30275600   30276600      3       2  150064       1.6913     0.045391
enh78552     3   30331500   30332500      6       3  150064       3.0713    0.0010658
enh78556     3   30389200   30390200      4       1  150064       1.6852     0.045976
enh78557     3   30390800   30391800      5       2  150064       1.8535     0.031905
enh78558     3   30392700   30393700      2       1  150064       2.0359      0.02088
enh78592     3   30706300   30707300      2       1  150064       2.5237    0.0058069
enh78610     3   31464700   31465700      2       1  150064       1.9217      0.02732
enh78629     3   31978100   31979100      8       3  150064       1.9357      0.02645
enh78631     3   31987700   31988700      5       2  150064       1.9903     0.023279
enh78636     3   32059800   32060800      1       1  150064       3.1554    0.0008015
enh78645     3   32167800   32168800      1       1  150064       2.2396      0.01256
enh78658     3   32344700   32345700      4       2  150064       2.3172     0.010247
enh78694     3   32744800   32745800      4       2  150064       2.4369    0.0074065
enh78695     3   32835800   32836800      2       1  150064       2.0059     0.022435
enh78696     3   32854000   32855000      3       2  150064       1.8565     0.031693
enh78699     3   32891500   32892500      3       1  150064       1.8787     0.030143
enh78712     3   33187400   33188400      2       1  150064       1.8277     0.033801
enh78715     3   33413800   33414800      1       1  150064       3.0412     0.001178
enh78716     3   33424800   33425800      2       1  150064       3.2059   0.00067324
enh78717     3   33467900   33468900      2       1  150064       3.1168   0.00091427
enh78718     3   33473200   33474200      4       2  150064       3.2911   0.00049894
enh78719     3   33476600   33477600      2       1  150064       2.2964     0.010826
enh78720     3   33478100   33479100      5       2  150064       3.1502   0.00081588
enh78721     3   33483100   33484100      6       3  150064       2.7076    0.0033882
enh78728     3   34052900   34053900      4       1  150064       2.6965    0.0035033
enh78739     3   36488200   36489200      8       2  150064       1.7714     0.038248
enh78743     3   36587600   36588600      1       1  150064       2.2408      0.01252
enh78744     3   36604000   36605000      2       1  150064       1.9006     0.028678
enh78749     3   36855400   36856400      5       3  150064       5.3635   4.0804e-08
enh78750     3   36933900   36934900      3       1  150064       2.9408    0.0016367
enh78751     3   36947800   36948800      1       1  150064       2.9594     0.001541
enh78754     3   36965300   36966300      2       1  150064       2.1535      0.01564
enh78756     3   36984600   36985600      2       1  150064       2.7253    0.0032117
enh78757     3   37011000   37012000      2       1  150064       2.8671     0.002071
enh78759     3   37036000   37037000      2       1  150064       1.8574      0.03163
enh78760     3   37074000   37075000      3       2  150064       2.4249    0.0076563
enh78762     3   37095700   37096700      3       2  150064       2.6262    0.0043168
enh78767     3   37165500   37166500      3       2  150064       2.7328    0.0031396
enh78769     3   37186700   37187700      3       1  150064       2.7523    0.0029586
enh78770     3   37211700   37212700      1       1  150064       3.0838     0.001022
enh78773     3   37225100   37226100      7       3  150064       2.6122    0.0044976
enh78776     3   37254400   37255400      2       1  150064       2.1823     0.014545
enh78777     3   37259400   37260400      3       1  150064       2.6153    0.0044579
enh78779     3   37270200   37271200      3       2  150064       1.7485     0.040189
enh78791     3   37552400   37553400      2       1  150064       2.0508     0.020145
enh78794     3   37572300   37573300      9       2  150064       2.4693    0.0067694
enh78795     3   37579100   37580100      5       2  150064       2.4097    0.0079819
enh78815     3   37681200   37682200      5       3  150064       1.8647     0.031113
enh78818     3   37687000   37688000      3       2  150064       2.4512    0.0071182
enh78819     3   37694100   37695100      4       1  150064       1.8654     0.031064
enh78820     3   37703900   37704900      3       1  150064       1.6757     0.046898
enh78824     3   37730500   37731500      3       2  150064       2.1352     0.016373
enh78826     3   37743000   37744000      2       1  150064       1.7243     0.042324
enh78828     3   37747100   37748100      4       2  150064       2.2577     0.011982
enh78833     3   37778000   37779000      3       1  150064       3.3116   0.00046378
enh78834     3   37781000   37782000      3       2  150064       1.8155     0.034725
enh78850     3   37949000   37950000      3       2  150064       2.0896     0.018327
enh78851     3   37952100   37953100      4       1  150064       3.5504    0.0001923
enh78852     3   37963900   37964900      2       1  150064       3.7265   9.7082e-05
enh78853     3   37966100   37967100      4       2  150064       2.8943    0.0019001
enh78854     3   37973700   37974700      7       3  150064       3.9796   3.4522e-05
enh78855     3   37977000   37978000      3       2  150064        3.341    0.0004174
enh78863     3   38015700   38016700      3       2  150064       1.6536     0.049107
enh78866     3   38037900   38038900      2       1  150064        1.715     0.043174
enh78889     3   38494000   38495000      3       1  150064       3.1473   0.00082402
enh78890     3   38497600   38498600      5       1  150064       3.0905   0.00099896
enh78892     3   38514000   38515000      2       1  150064       3.2491    0.0005789
enh78895     3   38590400   38591400      3       1  150064       2.3439    0.0095405
enh78906     3   39149600   39150600      8       4  150064       2.0115     0.022138
enh78945     3   40002600   40003600      2       1  150064       2.2238     0.013081
enh78962     3   40732200   40733200      2       1  150064        1.661     0.048356
enh78963     3   40782900   40783900      2       1  150064       1.9293     0.026846
enh78982     3   41038000   41039000      1       1  150064       1.6922       0.0453
enh79060     3   42190700   42191700      1       1  150064       3.0188     0.001269
enh79062     3   42202300   42203300      1       1  150064       2.3561     0.009233
enh79063     3   42205500   42206500      2       1  150064       1.7237     0.042378
enh79064     3   42206200   42207200      3       1  150064        2.118     0.017088
enh79065     3   42214600   42215600      1       1  150064         2.26      0.01191
enh79067     3   42217700   42218700      3       2  150064       2.5686    0.0051049
enh79068     3   42219500   42220500      5       2  150064       2.2786     0.011345
enh79069     3   42221600   42222600      3       1  150064       2.7803    0.0027152
enh79070     3   42225700   42226700      5       2  150064       2.5837    0.0048868
enh79071     3   42229700   42230700      5       1  150064       2.2657     0.011734
enh79072     3   42231300   42232300      8       2  150064       2.2636     0.011798
enh79076     3   42417500   42418500      5       2  150064       2.4807    0.0065562
enh79093     3   42692900   42693900      2       1  150064       2.1973     0.013999
enh79129     3   43223600   43224600      8       3  150064       1.7141     0.043255
enh79140     3   43333000   43334000      1       1  150064       2.1077      0.01753
enh79146     3   43368300   43369300      2       1  150064       2.3457    0.0094948
enh79149     3   43386800   43387800      2       1  150064       1.8421      0.03273
enh79152     3   43405300   43406300      2       1  150064       1.9222     0.027289
enh79157     3   43435300   43436300      3       2  150064       2.4605    0.0069373
enh79162     3   43464300   43465300      2       1  150064       1.8625     0.031267
enh79172     3   43736200   43737200      5       2  150064       2.7795    0.0027221
enh79174     3   43777900   43778900      1       1  150064       3.6714    0.0001206
enh79176     3   43800200   43801200      2       1  150064       2.1932     0.014145
enh79184     3   44225700   44226700      5       3  150064       2.1993     0.013929
enh79185     3   44239700   44240700      4       2  150064       2.0554      0.01992
enh79189     3   44396900   44397900      5       2  150064        2.871    0.0020458
enh79196     3   44597200   44598200      1       1  150064       3.0287     0.001228
enh79235     3   45180200   45181200      7       3  150064       1.6789      0.04659
enh79240     3   45219300   45220300     10       4  150064       1.8367     0.033125
enh79247     3   45257000   45258000      2       1  150064       1.9851     0.023566
enh79248     3   45314800   45315800      2       1  150064       3.9218   4.3942e-05
enh79249     3   45315200   45316200      4       2  150064       3.3768   0.00036666
enh79253     3   45527500   45528500      4       2  150064       1.7256      0.04221
enh79271     3   45642400   45643400      1       1  150064       1.7549      0.03964
enh79352     3   46581000   46582000      2       1  150064       1.6802      0.04646
enh79355     3   46615600   46616600      3       1  150064         1.94      0.02619
enh79356     3   46648900   46649900      5       3  150064       1.6996       0.0446
enh79483     3   48130800   48131800      2       1  150064        1.665     0.047959
enh79485     3   48160500   48161500      1       1  150064       1.8275      0.03381
enh79487     3   48181900   48182900      4       1  150064       1.8864     0.029618
enh79488     3   48192800   48193800      5       1  150064       2.0903     0.018296
enh79495     3   48274100   48275100      2       1  150064       2.8184    0.0024135
enh79498     3   48281400   48282400      2       1  150064       1.7938     0.036423
enh79503     3   48343400   48344400      4       1  150064        1.983     0.023681
enh79504     3   48408500   48409500      1       1  150064       2.2587      0.01195
enh79531     3   48661100   48662100      1       1  150064        2.289      0.01104
enh79532     3   48671100   48672100      2       1  150064       2.3372    0.0097139
enh79533     3   48674100   48675100      1       1  150064       2.2591      0.01194
enh79534     3   48688600   48689600      1       1  150064       2.4497     0.007149
enh79535     3   48719800   48720800      1       1  150064       2.6265     0.004314
enh79536     3   48724000   48725000      1       1  150064       2.3709     0.008872
enh79538     3   48733200   48734200      2       1  150064       1.9281     0.026919
enh79539     3   48745900   48746900      2       1  150064       1.6997     0.044593
enh79540     3   48752000   48753000      1       1  150064       2.2268      0.01298
enh79541     3   48754800   48755800      1       1  150064       2.1125      0.01732
enh79548     3   48863500   48864500      1       1  150064        1.765      0.03878
enh79551     3   48890600   48891600      2       1  150064       1.7638     0.038882
enh79555     3   48964000   48965000      1       1  150064       1.7185      0.04285
enh79557     3   49004100   49005100      1       1  150064       1.8945      0.02908
enh79559     3   49035600   49036600      1       1  150064        1.878      0.03019
enh79575     3   49135500   49136500      1       1  150064       1.9164      0.02766
enh79576     3   49156200   49157200      2       1  150064       2.1108     0.017397
enh79581     3   49200200   49201200      2       1  150064       2.1011     0.017818
enh79590     3   49273800   49274800      1       1  150064       2.2286      0.01292
enh79593     3   49285900   49286900      3       2  150064       1.9876     0.023429
enh79597     3   49303600   49304600      2       1  150064       1.8698     0.030754
enh79601     3   49334200   49335200      4       2  150064       1.8961     0.028972
enh79603     3   49378700   49379700      3       1  150064       1.7785     0.037657
enh79604     3   49382800   49383800      4       2  150064       1.7794     0.037588
enh79608     3   49414400   49415400      3       2  150064       1.8462     0.032433
enh79611     3   49423600   49424600      5       3  150064       2.2637     0.011796
enh79612     3   49425400   49426400      1       1  150064       2.3171      0.01025
enh79615     3   49437000   49438000      3       2  150064       2.1673     0.015107
enh79618     3   49450800   49451800      3       2  150064       1.7453     0.040468
enh79621     3   49465300   49466300      2       1  150064       2.3632    0.0090586
enh79622     3   49467200   49468200      1       1  150064        2.313      0.01036
enh79634     3   49556600   49557600      2       1  150064       1.8477     0.032325
enh79638     3   49590100   49591100      3       2  150064        2.041     0.020626
enh79651     3   49732100   49733100      1       1  150064       2.2998      0.01073
enh79655     3   49759600   49760600      2       1  150064       1.7308     0.041743
enh79658     3   49821800   49822800      1       1  150064       2.3219      0.01012
enh79662     3   49845800   49846800      1       1  150064       2.3799     0.008658
enh79663     3   49851500   49852500      1       1  150064       2.2098      0.01356
enh79664     3   49877300   49878300      4       2  150064       2.0048     0.022492
enh79665     3   49882000   49883000      1       1  150064       2.0759      0.01895
enh79666     3   49910500   49911500      4       2  150064       1.8309     0.033557
enh79667     3   49918600   49919600      1       1  150064       1.9222      0.02729
enh79669     3   49941400   49942400      1       1  150064        2.735     0.003119
enh79670     3   49942700   49943700      2       1  150064       1.6838     0.046107
enh79672     3   49961700   49962700      2       1  150064       2.2515     0.012177
enh79674     3   49964500   49965500      1       1  150064       2.2325      0.01279
enh79675     3   49968000   49969000      1       1  150064       3.0538      0.00113
enh79677     3   49978400   49979400      2       1  150064        2.531    0.0056873
enh79679     3   49997500   49998500      3       1  150064       3.1182   0.00090988
enh79680     3   50004200   50005200      1       1  150064       3.0519     0.001137
enh79681     3   50010200   50011200      2       1  150064       2.5611    0.0052175
enh79682     3   50022100   50023100      2       1  150064       2.8184    0.0024135
enh79683     3   50040800   50041800      1       1  150064       3.2735    0.0005312
enh79684     3   50161300   50162300      4       2  150064       2.9686     0.001496
enh79689     3   50202000   50203000      5       3  150064       2.7117     0.003347
enh79690     3   50204900   50205900      3       2  150064       1.7235     0.042399
enh79695     3   50245000   50246000      1       1  150064       2.6073     0.004563
enh79697     3   50249200   50250200      1       1  150064        3.317     0.000455
enh79706     3   50287700   50288700      2       1  150064       2.1402     0.016169
enh79708     3   50291200   50292200      3       1  150064       2.6534    0.0039844
enh79711     3   50301400   50302400      3       2  150064       3.0689    0.0010743
enh79724     3   50361900   50362900      1       1  150064       2.1638      0.01524
enh79737     3   50409700   50410700      2       1  150064       3.3548   0.00039713
enh79751     3   50512100   50513100      2       1  150064       2.1402     0.016169
enh79752     3   50518200   50519200      2       1  150064       2.6644    0.0038561
enh79753     3   50519200   50520200      3       2  150064        1.951     0.025531
enh79757     3   50551900   50552900      1       1  150064         2.99     0.001395
enh79764     3   50595100   50596100      2       1  150064       2.1698     0.015009
enh79786     3   51393100   51394100      1       1  150064        2.173      0.01489
enh79790     3   51425400   51426400      3       1  150064       2.0332     0.021014
enh79795     3   51535000   51536000      1       1  150064       2.2004      0.01389
enh79799     3   51593100   51594100      3       2  150064       3.2458   0.00058557
enh79804     3   51655700   51656700      3       1  150064       1.8953     0.029025
enh79808     3   51707500   51708500      2       1  150064       1.8649     0.031095
enh79812     3   51721100   51722100      2       1  150064       2.1394       0.0162
enh79814     3   51847000   51848000      1       1  150064       2.2758      0.01143
enh79841     3   52141700   52142700      1       1  150064       2.0807      0.01873
enh79842     3   52143100   52144100      3       1  150064       2.0685     0.019296
enh79853     3   52223600   52224600      1       1  150064       3.4801    0.0002506
enh79855     3   52233500   52234500      2       1  150064       3.6533   0.00012944
enh79856     3   52235200   52236200      1       1  150064       3.8792    5.239e-05
enh79857     3   52236700   52237700      1       1  150064        3.771    8.131e-05
enh79859     3   52252000   52253000      1       1  150064       4.1058    2.015e-05
enh79860     3   52268100   52269100      5       1  150064       2.6249    0.0043343
enh79864     3   52281500   52282500      1       1  150064       1.8029       0.0357
enh79865     3   52287400   52288400      1       1  150064       5.6654    7.336e-09
enh79866     3   52304700   52305700      2       1  150064         4.45   4.2937e-06
enh79867     3   52309100   52310100      4       2  150064       1.9093     0.028112
enh79872     3   52341100   52342100      2       1  150064       4.0216   2.8898e-05
enh79874     3   52347500   52348500      2       1  150064       2.8812     0.001981
enh79875     3   52349300   52350300      3       2  150064       3.9844    3.382e-05
enh79892     3   52491300   52492300      3       2  150064       3.2098   0.00066409
enh79902     3   52532000   52533000      2       1  150064       2.9165    0.0017697
enh79903     3   52532800   52533800      1       1  150064       3.1157    0.0009176
enh79904     3   52552500   52553500      2       1  150064       1.6487     0.049605
enh79905     3   52558400   52559400      2       1  150064       3.3604    0.0003892
enh79906     3   52559500   52560500      2       1  150064       4.4057   5.2729e-06
enh79907     3   52560900   52561900      1       1  150064       4.1021    2.047e-05
enh79909     3   52565200   52566200      3       1  150064       3.5432   0.00019762
enh79910     3   52569000   52570000      3       1  150064       2.5991    0.0046734
enh79911     3   52572200   52573200      4       2  150064        3.618   0.00014844
enh79912     3   52572900   52573900      4       2  150064       4.1864   1.4171e-05
enh79913     3   52588400   52589400      2       1  150064       1.9529     0.025416
enh79915     3   52611600   52612600      2       1  150064       4.5653    2.494e-06
enh79916     3   52683200   52684200      3       1  150064       4.7347    1.097e-06
enh79917     3   52703600   52704600      3       2  150064       4.2798   9.3526e-06
enh79920     3   52716900   52717900      4       1  150064       4.5002   3.3949e-06
enh79921     3   52721100   52722100      1       1  150064       4.9238    4.245e-07
enh79923     3   52741200   52742200      1       1  150064       3.4679    0.0002623
enh79924     3   52748200   52749200      2       1  150064       4.4445   4.4058e-06
enh79925     3   52797100   52798100      1       1  150064       5.0263      2.5e-07
enh79927     3   52827800   52828800      2       1  150064        4.674   1.4769e-06
enh79928     3   52832400   52833400      1       1  150064       5.5621    1.333e-08
enh79929     3   52857000   52858000      1       1  150064       1.8217      0.03425
enh79930     3   52861500   52862500      3       1  150064        4.983   3.1296e-07
enh79931     3   52865800   52866800      3       2  150064       5.5718   1.2609e-08
enh79932     3   52869100   52870100      2       1  150064       4.8526   6.0923e-07
enh79933     3   52871100   52872100      2       1  150064       4.5777   2.3511e-06
enh79934     3   52877200   52878200      1       1  150064       1.9797      0.02387
enh79935     3   52909000   52910000      1       1  150064       5.0388    2.342e-07
enh79936     3   52926200   52927200      2       1  150064       1.6713     0.047331
enh79937     3   52928600   52929600      2       1  150064       2.3767     0.008734
enh79941     3   53060300   53061300      3       2  150064       5.2966   5.9004e-08
enh79942     3   53077600   53078600      3       2  150064       5.3489   4.4241e-08
enh79943     3   53101600   53102600      7       3  150064       4.2971   8.6516e-06
enh79944     3   53105700   53106700      2       1  150064       2.1692     0.015032
enh79949     3   53137500   53138500      1       1  150064       2.8338       0.0023
enh79964     3   53227700   53228700      3       2  150064       2.0098     0.022228
enh79965     3   53230300   53231300      4       2  150064       3.0072    0.0013184
enh79966     3   53257100   53258100      5       2  150064       2.1129     0.017306
enh79968     3   53269200   53270200     10       2  150064       2.3096     0.010455
enh79970     3   53272600   53273600      7       2  150064       4.1073   2.0016e-05
enh79971     3   53274500   53275500      3       1  150064        2.941    0.0016359
enh79972     3   53278000   53279000      5       2  150064       3.0809    0.0010318
enh79973     3   53284800   53285800      3       2  150064       3.1891    0.0007136
enh79974     3   53293100   53294100      3       1  150064        3.754   8.7031e-05
enh79975     3   53303900   53304900      1       1  150064       1.9089      0.02814
enh79976     3   53320800   53321800      2       1  150064       2.2325     0.012791
enh79977     3   53328600   53329600      5       2  150064       2.1589     0.015429
enh79978     3   53329500   53330500      3       2  150064       2.5363    0.0056019
enh79979     3   53354700   53355700      1       1  150064       1.6692      0.04754
enh79980     3   53361800   53362800      6       2  150064       3.6342   0.00013943
enh79981     3   53362500   53363500      2       1  150064       3.4599   0.00027018
enh79982     3   53379400   53380400      1       1  150064        4.146    1.692e-05
enh79984     3   53454600   53455600      4       2  150064       4.2687   9.8296e-06
enh79985     3   53456700   53457700      4       2  150064       2.2027     0.013807
enh79988     3   53532300   53533300      1       1  150064       3.5172    0.0002181
enh79990     3   53558200   53559200      1       1  150064       1.6755      0.04692
enh80016     3   53923800   53924800      1       1  150064       2.6099     0.004528
enh80026     3   54545600   54546600      3       2  150064       1.8214     0.034273
enh80055     3   55100200   55101200      5       2  150064       2.2606     0.011892
enh80060     3   55449900   55450900      3       1  150064       1.8644     0.031136
enh80085     3   55992200   55993200      5       3  150064       1.7217     0.042565
enh80090     3   56357600   56358600      1       1  150064       1.8939      0.02912
enh80091     3   56663200   56664200      4       1  150064       2.1004     0.017847
enh80113     3   56864900   56865900      9       4  150064       2.2077     0.013634
enh80114     3   56870300   56871300      4       2  150064       2.9109    0.0018021
enh80115     3   56879400   56880400      1       1  150064       2.1635      0.01525
enh80116     3   56883600   56884600      3       1  150064       1.9285     0.026897
enh80117     3   56889600   56890600      2       1  150064         1.66     0.048452
enh80218     3   58022700   58023700      1       1  150064       1.7185      0.04285
enh80246     3   58150300   58151300      1       1  150064       2.1165      0.01715
enh80248     3   58160600   58161600      5       2  150064       1.9982     0.022847
enh80249     3   58163800   58164800     10       2  150064       1.7864     0.037017
enh80263     3   58270500   58271500      2       1  150064        1.954     0.025348
enh80264     3   58273200   58274200      2       1  150064        2.578    0.0049682
enh80265     3   58281600   58282600      7       2  150064         2.11     0.017427
enh80266     3   58285200   58286200      3       1  150064       1.8029     0.035701
enh80273     3   58337400   58338400      2       1  150064       1.8801     0.030046
enh80277     3   58369600   58370600      4       1  150064       2.1043     0.017677
enh80278     3   58372800   58373800      5       2  150064       2.1651      0.01519
enh80279     3   58377100   58378100      5       2  150064       1.9515     0.025497
enh80280     3   58399800   58400800      2       1  150064       1.8105     0.035106
enh80281     3   58403600   58404600      7       2  150064       2.3073     0.010519
enh80282     3   58405100   58406100      8       2  150064       2.2777     0.011373
enh80283     3   58417800   58418800      2       1  150064       2.2582     0.011967
enh80284     3   58420500   58421500      4       2  150064       1.6809     0.046386
enh80286     3   58456600   58457600      2       1  150064       2.2212     0.013169
enh80290     3   58479000   58480000      1       1  150064       1.9106      0.02803
enh80322     3   59235800   59236800      1       1  150064       2.0431      0.02052
enh80324     3   59437300   59438300     10       2  150064       2.0123     0.022092
enh80329     3   59630200   59631200      2       1  150064       1.6479     0.049688
enh80330     3   59639500   59640500      4       2  150064       2.2378     0.012618
enh80342     3   61225400   61226400      4       2  150064       2.1778     0.014709
enh80344     3   61238200   61239200      5       2  150064       1.9063     0.028308
enh80357     3   61651500   61652500      3       2  150064       1.9027     0.028542
enh80371     3   61833700   61834700      3       1  150064       2.2755     0.011438
enh80380     3   62103900   62104900      3       2  150064       1.6518     0.049289
enh80391     3   63840900   63841900      2       1  150064       3.5977   0.00016054
enh80393     3   63864000   63865000      2       1  150064       4.5052    3.315e-06
enh80394     3   63896200   63897200      4       2  150064       2.3692    0.0089141
enh80396     3   63912800   63913800      3       1  150064       3.1973   0.00069368
enh80397     3   63916700   63917700      3       2  150064       4.0164   2.9551e-05
enh80398     3   63919100   63920100      2       1  150064       2.2564     0.012024
enh80407     3   63949900   63950900      4       2  150064       2.9428    0.0016261
enh80408     3   63950600   63951600      2       1  150064       2.0097     0.022229
enh80410     3   63954600   63955600      4       2  150064        2.501    0.0061924
enh80414     3   63958200   63959200      2       1  150064       1.9866     0.023486
enh80416     3   63962200   63963200      3       2  150064       3.1783   0.00074062
enh80417     3   63967400   63968400      3       2  150064       2.2201     0.013207
enh80419     3   63996800   63997800      2       1  150064       1.9559     0.025236
enh80420     3   63997700   63998700      3       2  150064       2.5834    0.0048917
enh80421     3   64006800   64007800      3       2  150064       2.3156     0.010291
enh80422     3   64015900   64016900      4       2  150064       1.6919     0.045328
enh80423     3   64053100   64054100      1       1  150064       2.2004      0.01389
enh80428     3   64092200   64093200      2       1  150064       2.6369    0.0041829
enh80431     3   64106300   64107300      3       1  150064       3.1587   0.00079241
enh80435     3   64136000   64137000      6       3  150064       3.4284    0.0003036
enh80436     3   64143100   64144100      2       1  150064       1.6638     0.048073
enh80437     3   64149000   64150000      5       2  150064       1.8892     0.029435
enh80438     3   64170000   64171000      2       1  150064       4.0114   3.0178e-05
enh80439     3   64173500   64174500      3       1  150064        2.646    0.0040728
enh80440     3   64176400   64177400      7       3  150064       1.9882     0.023393
enh80444     3   64200500   64201500      3       2  150064       2.6393    0.0041541
enh80446     3   64206300   64207300      3       1  150064       2.4644     0.006862
enh80448     3   64224600   64225600      4       2  150064       2.4588    0.0069698
enh80451     3   64239900   64240900      1       1  150064       2.8965     0.001887
enh80454     3   64249700   64250700      3       2  150064       2.6781    0.0037023
enh80464     3   64354100   64355100      3       1  150064       2.1549     0.015583
enh80467     3   64390400   64391400      5       2  150064        2.736    0.0031092
enh80468     3   64403300   64404300      4       2  150064        2.592    0.0047704
enh80470     3   64445400   64446400      2       1  150064       1.9914     0.023216
enh80471     3   64447800   64448800      2       1  150064       3.0884    0.0010063
enh80472     3   64453000   64454000      4       2  150064       2.4864    0.0064518
enh80486     3   64628000   64629000      2       1  150064       1.7028     0.044302
enh80549     3   65869200   65870200      9       2  150064       1.8502     0.032144
enh80581     3   66347100   66348100      2       1  150064       1.7368     0.041209
enh80639     3   66797600   66798600      3       2  150064       1.8291      0.03369
enh80648     3   66871700   66872700      1       1  150064       2.0026      0.02261
enh80654     3   67068600   67069600      3       2  150064       1.8182      0.03452
enh80659     3   67697600   67698600      3       1  150064       2.0442     0.020466
enh80660     3   67703200   67704200      5       1  150064       2.1378     0.016268
enh80677     3   69223800   69224800      1       1  150064        1.761      0.03912
enh80685     3   69355500   69356500      3       2  150064       2.7642    0.0028529
enh80689     3   69401100   69402100      9       3  150064        2.005     0.022483
enh80690     3   69413100   69414100      9       2  150064        2.839    0.0022631
enh80691     3   69417200   69418200     11       1  150064       2.9979    0.0013593
enh80692     3   69419200   69420200      3       2  150064       2.5128    0.0059892
enh80695     3   69500200   69501200      3       2  150064       1.9385      0.02628
enh80700     3   69628600   69629600      3       2  150064       1.8187     0.034482
enh80705     3   69795700   69796700      1       1  150064       3.1258    0.0008866
enh80706     3   69797000   69798000      3       1  150064       3.3623   0.00038646
enh80710     3   69840100   69841100      2       1  150064       3.6867   0.00011358
enh80720     3   70900600   70901600      1       1  150064        2.003      0.02259
enh80728     3   71101000   71102000      3       2  150064       1.7975     0.036128
enh80729     3   71105500   71106500      2       1  150064       1.7902     0.036712
enh80732     3   71115500   71116500      2       1  150064       1.7472     0.040304
enh80734     3   71125700   71126700      2       1  150064        2.893    0.0019082
enh80735     3   71127800   71128800      4       1  150064       1.8485     0.032265
enh80738     3   71156600   71157600      1       1  150064       2.2562      0.01203
enh80740     3   71161500   71162500      3       2  150064       3.5233   0.00021307
enh80741     3   71166800   71167800      1       1  150064       3.1354    0.0008581
enh80742     3   71171800   71172800      2       1  150064       3.4366    0.0002945
enh80743     3   71175500   71176500      5       2  150064       2.1267     0.016723
enh80744     3   71180500   71181500      1       1  150064       1.7229      0.04245
enh80745     3   71183200   71184200      1       1  150064       1.6936      0.04517
enh80751     3   71258100   71259100      4       1  150064       1.7293     0.041879
enh80752     3   71274600   71275600      4       2  150064       3.4814   0.00024942
enh80755     3   71288800   71289800      2       1  150064       3.6057   0.00015566
enh80756     3   71294800   71295800      1       1  150064       2.5053     0.006117
enh80760     3   71311700   71312700      1       1  150064       2.4199     0.007763
enh80762     3   71354800   71355800      2       1  150064       3.3036   0.00047728
enh80763     3   71359500   71360500      3       1  150064       3.1417   0.00083982
enh80768     3   71472200   71473200      3       2  150064        2.349    0.0094126
enh80773     3   71542000   71543000      1       1  150064       4.7729    9.079e-07
enh80774     3   71545100   71546100      4       2  150064       3.9227   4.3781e-05
enh80776     3   71580000   71581000      1       1  150064       1.7832      0.03728
enh80779     3   71592000   71593000      1       1  150064       3.4803    0.0002504
enh80789     3   71778100   71779100      4       1  150064       2.4847    0.0064834
enh80790     3   71778900   71779900      3       1  150064       2.6396    0.0041502
enh80815     3   72235200   72236200      5       2  150064       2.0673     0.019352
enh80829     3   72345500   72346500      5       3  150064       2.3868    0.0084989
enh80830     3   72347500   72348500      4       2  150064       2.2237     0.013086
enh80836     3   72378300   72379300      2       1  150064       2.3925    0.0083672
enh80851     3   72486800   72487800      1       1  150064       1.8821      0.02991
enh80855     3   72531200   72532200      4       1  150064       1.9651     0.024701
enh80860     3   72571900   72572900      1       1  150064       2.6395     0.004152
enh80861     3   72598600   72599600      2       1  150064       2.3116       0.0104
enh80894     3   73006700   73007700      4       1  150064       2.0662     0.019404
enh80897     3   73044800   73045800      2       1  150064       2.0258     0.021392
enh80899     3   73058400   73059400      4       2  150064       2.0226      0.02156
enh80902     3   73086500   73087500      2       1  150064       1.9033     0.028498
enh80903     3   73105000   73106000      1       1  150064       1.6871      0.04579
enh80936     3   73565900   73566900      2       1  150064       1.8688     0.030822
enh80958     3   73668800   73669800      8       2  150064       1.7364      0.04125
enh80966     3   73795000   73796000      1       1  150064        2.582     0.004911
enh81009     3   80239000   80240000      2       1  150064       1.6755     0.046921
enh81011     3   80819500   80820500      4       2  150064       3.5671   0.00018045
enh81013     3   81497800   81498800      3       1  150064       1.7853     0.037105
enh81015     3   81541000   81542000      1       1  150064       2.0674      0.01935
enh81020     3   81792400   81793400      5       2  150064       1.9278     0.026937
enh81028     3   82403100   82404100      3       1  150064       2.0024     0.022623
enh81054     3   94024900   94025900      2       1  150064       1.9932     0.023122
enh81061     3   97484000   97485000      1       1  150064       2.5832     0.004895
enh81063     3   97604900   97605900      2       1  150064       1.9437     0.025968
enh81064     3   97620400   97621400      2       1  150064       1.6937      0.04516
enh81075     3   98411300   98412300      3       2  150064       2.1512      0.01573
enh81249     3  105088900  105089900      1       1  150064       2.4325     0.007497
enh81258     3  105520500  105521500      4       2  150064        1.708     0.043815
enh81259     3  105541600  105542600      1       1  150064       1.7223      0.04251
enh81269     3  105583900  105584900      4       2  150064       2.1044     0.017672
enh81271     3  105603500  105604500      3       2  150064       2.1209     0.016966
enh81273     3  105648200  105649200      3       2  150064       2.3897     0.008432
enh81274     3  105656900  105657900      2       1  150064       1.8676     0.030909
enh81280     3  105902400  105903400      1       1  150064       2.2935      0.01091
enh81281     3  105924800  105925800      8       4  150064         1.66     0.048453
enh81302     3  106930000  106931000      1       1  150064       2.0488      0.02024
enh81314     3  107322800  107323800      2       1  150064       1.6703     0.047434
enh81315     3  107361900  107362900      5       2  150064       1.9043     0.028435
enh81317     3  107380400  107381400      1       1  150064       2.2708      0.01158
enh81334     3  107725300  107726300      4       2  150064       1.8803     0.030034
enh81336     3  107806800  107807800      4       2  150064       2.1767     0.014752
enh81337     3  107810500  107811500      2       1  150064       1.8906     0.029342
enh81339     3  107843700  107844700      3       2  150064       2.8475    0.0022029
enh81342     3  107939200  107940200      4       1  150064       3.1598   0.00078945
enh81343     3  107941800  107942800      1       1  150064       3.2034     0.000679
enh81344     3  107942400  107943400      3       2  150064       1.9197     0.027449
enh81363     3  111034600  111035600      2       1  150064       2.2215     0.013159
enh81370     3  111456900  111457900      3       1  150064       1.6848     0.046011
enh81413     3  111845700  111846700      2       1  150064       1.9087     0.028152
enh81470     3  112912700  112913700      2       1  150064       1.9134     0.027848
enh81481     3  112976500  112977500      5       2  150064       1.6862      0.04588
enh81499     3  113348700  113349700      2       1  150064       1.8377     0.033051
enh81510     3  113457800  113458800      3       1  150064       1.9299     0.026811
enh81513     3  113467400  113468400      2       1  150064       2.1893     0.014287
enh81539     3  114173900  114174900      1       1  150064       3.2368    0.0006044
enh81543     3  114271000  114272000      3       2  150064       2.1168     0.017137
enh81546     3  114314900  114315900      2       1  150064       2.6492    0.0040346
enh81549     3  114341100  114342100      7       2  150064        3.199   0.00068946
enh81550     3  114345400  114346400      1       1  150064       1.7002      0.04455
enh81552     3  114378300  114379300      5       3  150064       2.8274    0.0023466
enh81589     3  115269000  115270000      1       1  150064       1.8814      0.02996
enh81596     3  115431900  115432900      1       1  150064       1.7239      0.04236
enh81611     3  116582100  116583100      7       1  150064       1.7254     0.042224
enh81612     3  116583000  116584000      3       1  150064       1.7545     0.039676
enh81634     3  117592200  117593200      3       1  150064       2.4023    0.0081459
enh81635     3  117604000  117605000      3       2  150064       2.7086    0.0033781
enh81663     3  119186600  119187600      4       2  150064       1.6637     0.048088
enh81706     3  120069300  120070300      1       1  150064       1.7053      0.04407
enh81709     3  120136600  120137600      1       1  150064       1.8344       0.0333
enh81711     3  120139100  120140100      2       1  150064       1.6791     0.046562
enh81727     3  120215200  120216200      3       1  150064       1.8481     0.032296
enh81734     3  120286500  120287500      5       3  150064       2.6967    0.0035017
enh81735     3  120313900  120314900      5       2  150064       2.3142     0.010328
enh81737     3  120319000  120320000      4       1  150064       1.9362      0.02642
enh81768     3  121713800  121714800      3       1  150064        2.163     0.015272
enh81769     3  121716600  121717600      2       1  150064       2.1789     0.014668
enh81777     3  122103700  122104700      2       1  150064       1.8218     0.034241
enh81789     3  122473500  122474500      2       1  150064       1.6602     0.048442
enh81794     3  122608900  122609900      2       1  150064       2.9809    0.0014368
enh81795     3  122612600  122613600      3       2  150064       2.9374    0.0016551
enh81796     3  122648100  122649100     10       2  150064       2.1803     0.014617
enh81815     3  122787500  122788500      6       2  150064       2.6975    0.0034929
enh81818     3  122795800  122796800      3       1  150064       2.5285    0.0057282
enh81819     3  122796600  122797600      2       1  150064       2.3851    0.0085382
enh81820     3  122797200  122798200      3       2  150064       1.8964     0.028954
enh81821     3  122798900  122799900      4       2  150064       2.8452    0.0022194
enh81826     3  122823100  122824100      5       3  150064       2.9594    0.0015412
enh81830     3  122857300  122858300      1       1  150064       1.8921      0.02924
enh81847     3  123138200  123139200      3       2  150064       2.0197      0.02171
enh81848     3  123138900  123139900      2       1  150064       2.3012      0.01069
enh81861     3  123324200  123325200      3       2  150064       1.7576     0.039407
enh81862     3  123339600  123340600      2       1  150064       1.8527     0.031962
enh81875     3  123405000  123406000      2       1  150064       1.6677     0.047691
enh81884     3  123438400  123439400      3       1  150064       1.8568     0.031668
enh81912     3  123887000  123888000      3       2  150064       1.8843     0.029763
enh81914     3  123893500  123894500      3       1  150064       1.7122      0.04343
enh81917     3  123953500  123954500      2       1  150064       2.1526     0.015675
enh81920     3  123978800  123979800      6       2  150064       3.9357   4.1477e-05
enh81921     3  123985100  123986100      4       2  150064       4.2001    1.334e-05
enh81922     3  123995200  123996200      3       1  150064       3.9678    3.627e-05
enh81924     3  124070400  124071400      4       2  150064       3.4943   0.00023761
enh81925     3  124078800  124079800      3       1  150064       4.1314   1.8027e-05
enh81926     3  124082400  124083400      3       2  150064       3.3314   0.00043202
enh81928     3  124120400  124121400      3       1  150064       3.4534   0.00027678
enh81929     3  124231800  124232800      4       2  150064       2.1287      0.01664
enh81930     3  124277200  124278200      3       1  150064       2.8608    0.0021129
enh81958     3  124545600  124546600      4       1  150064       1.9968     0.022925
enh81963     3  124570200  124571200      3       1  150064       1.8537     0.031891
enh81967     3  124602300  124603300      7       2  150064       2.1001     0.017862
enh81968     3  124603500  124604500      3       1  150064       1.9888     0.023363
enh81980     3  124717800  124718800      3       1  150064       1.7101     0.043621
enh81982     3  124724300  124725300      3       2  150064       2.0054     0.022459
enh81992     3  124769800  124770800      5       2  150064        1.756     0.039542
enh82001     3  124838300  124839300      5       2  150064       2.5925    0.0047644
enh82014     3  124913400  124914400      3       2  150064       1.7976     0.036122
enh82025     3  125237000  125238000      6       3  150064       1.7114     0.043499
enh82030     3  125321800  125322800      5       3  150064         1.89     0.029379
enh82092     3  126667400  126668400      7       3  150064       1.7493     0.040119
enh82110     3  126811200  126812200      6       2  150064       1.7351     0.041365
enh82130     3  127389900  127390900      1       1  150064        1.789      0.03681
enh82157     3  127605000  127606000      4       2  150064       1.6738     0.047086
enh82179     3  127907200  127908200      2       1  150064       2.9596    0.0015402
enh82180     3  127913400  127914400      3       1  150064        3.536    0.0002031
enh82181     3  127924400  127925400      1       1  150064       3.6905    0.0001119
enh82182     3  127936200  127937200      2       1  150064       3.7885   7.5779e-05
enh82183     3  127946400  127947400      3       2  150064       3.8124   6.8803e-05
enh82189     3  127982300  127983300      2       1  150064       3.3869   0.00035344
enh82202     3  128067400  128068400      2       1  150064       1.8786     0.030149
enh82203     3  128073100  128074100      3       2  150064       2.9747    0.0014662
enh82206     3  128080900  128081900      1       1  150064       3.2474    0.0005823
enh82208     3  128094700  128095700      5       2  150064       2.1975     0.013994
enh82256     3  128740300  128741300      2       1  150064        2.137     0.016299
enh82265     3  128805600  128806600      1       1  150064       2.0976      0.01797
enh82269     3  128841600  128842600      2       1  150064       1.7523      0.03986
enh82270     3  128877800  128878800      2       1  150064       1.6767     0.046798
enh82284     3  128996300  128997300      3       2  150064        3.131   0.00087118
enh82285     3  128998800  128999800      2       1  150064         3.13   0.00087403
enh82286     3  129000800  129001800      3       1  150064       3.2125   0.00065798
enh82287     3  129002300  129003300      2       1  150064       3.4004   0.00033641
enh82288     3  129023200  129024200      1       1  150064       3.6939    0.0001104
enh82291     3  129031600  129032600      1       1  150064       3.4849    0.0002462
enh82295     3  129066600  129067600      4       2  150064       2.0114     0.022143
enh82308     3  129167500  129168500      3       2  150064       1.7323     0.041614
enh82312     3  129209100  129210100      3       1  150064       1.7024     0.044341
enh82316     3  129221700  129222700      3       2  150064        2.838    0.0022699
enh82329     3  129319200  129320200      2       1  150064       1.9546     0.025315
enh82330     3  129329300  129330300      8       3  150064       2.0953     0.018072
enh82331     3  129338600  129339600      6       1  150064       1.7112     0.043519
enh82344     3  129511700  129512700      1       1  150064         1.87      0.03074
enh82380     3  130462000  130463000      3       1  150064       1.6826     0.046222
enh82391     3  130746000  130747000      3       2  150064       1.8342     0.033309
enh82402     3  131262500  131263500      2       1  150064       1.8569     0.031664
enh82420     3  132388100  132389100      1       1  150064       3.1672    0.0007695
enh82426     3  133015000  133016000      3       2  150064       2.5373    0.0055851
enh82427     3  133094800  133095800      2       1  150064        1.717      0.04299
enh82454     3  133598900  133599900      2       1  150064       2.0783     0.018842
enh82461     3  133686900  133687900      6       3  150064       2.9558    0.0015594
enh82462     3  133698300  133699300      1       1  150064       3.0843      0.00102
enh82525     3  134428500  134429500      3       1  150064        1.922     0.027305
enh82541     3  135284200  135285200     10       3  150064       3.1364   0.00085518
enh82543     3  135663400  135664400      2       1  150064       3.6769   0.00011802
enh82544     3  135683200  135684200      1       1  150064       2.5892      0.00481
enh82545     3  135686400  135687400      3       1  150064       4.1747   1.4919e-05
enh82547     3  135691600  135692600      1       1  150064       3.8522    5.852e-05
enh82548     3  135693600  135694600      3       1  150064       3.7048   0.00010578
enh82551     3  135889500  135890500      2       1  150064        3.314   0.00045987
enh82555     3  135916400  135917400      2       1  150064       2.8409    0.0022496
enh82556     3  135956400  135957400      1       1  150064       3.5732    0.0001763
enh82557     3  135966100  135967100      1       1  150064       3.5576    0.0001871
enh82561     3  136000400  136001400      2       1  150064       4.8233   7.0616e-07
enh82568     3  136395000  136396000      3       2  150064       2.1073     0.017546
enh82571     3  136412700  136413700      1       1  150064        1.693      0.04523
enh82575     3  136467300  136468300      4       2  150064        2.843    0.0022346
enh82576     3  136468100  136469100      2       1  150064       3.5238    0.0002127
enh82577     3  136472500  136473500      3       2  150064       3.2031   0.00067987
enh82578     3  136476900  136477900      2       1  150064       2.3305    0.0098887
enh82579     3  136502100  136503100      1       1  150064       3.1101     0.000935
enh82581     3  136505800  136506800      3       2  150064       3.0324    0.0012131
enh82582     3  136520600  136521600      3       2  150064       1.9048     0.028405
enh82583     3  136521200  136522200      2       1  150064       2.3337    0.0098062
enh82584     3  136554200  136555200      1       1  150064       3.0806     0.001033
enh82585     3  136554900  136555900      2       1  150064        2.781    0.0027097
enh82586     3  136557800  136558800      3       1  150064       3.4112   0.00032336
enh82587     3  136569600  136570600      3       1  150064         3.03    0.0012226
enh82588     3  136582200  136583200      3       1  150064       2.8193    0.0024062
enh82589     3  136612400  136613400      1       1  150064       3.0285     0.001229
enh82590     3  136625200  136626200      4       1  150064       2.5245    0.0057926
enh82592     3  136649200  136650200      2       1  150064       2.9002    0.0018647
enh82593     3  136651400  136652400      4       2  150064       3.1736   0.00075286
enh82594     3  136661600  136662600      3       2  150064       2.6271    0.0043052
enh82595     3  136703200  136704200      4       1  150064       3.8156   6.7914e-05
enh82596     3  136713600  136714600      2       1  150064       1.9002     0.028701
enh82599     3  136750800  136751800      5       1  150064       4.1883   1.4053e-05
enh82600     3  136783800  136784800      2       1  150064       1.9714      0.02434
enh82605     3  136983700  136984700      1       1  150064       1.8745      0.03043
enh82616     3  137904800  137905800      2       1  150064       1.9238     0.027192
enh82619     3  138057200  138058200      4       1  150064       1.8589     0.031519
enh82623     3  138077900  138078900      4       1  150064       1.8077     0.035328
enh82632     3  138117900  138118900      2       1  150064       1.9999     0.022753
enh82634     3  138131500  138132500      1       1  150064       1.7416      0.04079
enh82642     3  138399800  138400800      5       2  150064       1.9839     0.023635
enh82647     3  138563900  138564900      1       1  150064       1.8789      0.03013
enh82680     3  139274000  139275000      6       2  150064        2.231     0.012842
enh82685     3  139397000  139398000      4       2  150064       1.6763     0.046837
enh82690     3  139726800  139727800      8       3  150064       2.8856    0.0019536
enh82692     3  139742200  139743200      3       2  150064       1.7441     0.040575
enh82699     3  140438300  140439300      7       1  150064       2.8064    0.0025049
enh82710     3  140794700  140795700      3       1  150064       1.9477     0.025724
enh82714     3  140822900  140823900      1       1  150064       3.5491    0.0001933
enh82749     3  141134700  141135700      6       2  150064       2.2176     0.013291
enh82808     3  142565600  142566600      1       1  150064       1.9408      0.02614
enh82815     3  142706300  142707300      3       2  150064        1.845     0.032515
enh82817     3  142721700  142722700      1       1  150064       2.6068     0.004569
enh82829     3  143021200  143022200      5       3  150064       2.5356     0.005613
enh82831     3  143032700  143033700      4       2  150064       1.8563     0.031708
enh82834     3  143070500  143071500      4       2  150064       1.6941     0.045125
enh82858     3  144395600  144396600      2       1  150064       1.7248     0.042281
enh82901     3  148171300  148172300      1       1  150064        1.855       0.0318
enh82908     3  148474600  148475600      1       1  150064       2.0657      0.01943
enh82910     3  148545800  148546800      5       3  150064       2.8309    0.0023209
enh82931     3  148943300  148944300      1       1  150064       2.5604     0.005228
enh82981     3  149298300  149299300      1       1  150064       1.7712      0.03826
enh83087     3  150690200  150691200      3       1  150064       2.2182     0.013271
enh83142     3  151998700  151999700      1       1  150064       1.8744      0.03044
enh83150     3  152034900  152035900      3       2  150064       2.3324    0.0098396
enh83159     3  152092100  152093100      2       1  150064       1.8112     0.035054
enh83166     3  152120800  152121800      1       1  150064       2.1297       0.0166
enh83172     3  152214900  152215900      3       1  150064       1.9367      0.02639
enh83175     3  152389600  152390600      7       3  150064       1.9506     0.025555
enh83176     3  152494800  152495800      6       3  150064       2.6679    0.0038159
enh83177     3  152497000  152498000      2       1  150064       1.8089      0.03523
enh83200     3  153941900  153942900      2       1  150064       1.6774     0.046735
enh83202     3  154037700  154038700      1       1  150064       2.4668     0.006817
enh83224     3  155431800  155432800      3       2  150064       1.7073     0.043885
enh83225     3  155455300  155456300      1       1  150064        2.304      0.01061
enh83243     3  156209800  156210800      3       2  150064       1.7954     0.036295
enh83254     3  156394800  156395800      2       1  150064       1.8562      0.03171
enh83270     3  156795000  156796000      4       1  150064       1.8116     0.035026
enh83275     3  156817900  156818900      2       1  150064       2.2336     0.012756
enh83345     3  159554500  159555500      2       1  150064       1.6544     0.049027
enh83346     3  159558300  159559300      1       1  150064       1.8891      0.02944
enh83348     3  159562400  159563400      3       1  150064       1.7571     0.039448
enh83365     3  159815800  159816800      1       1  150064       2.3051      0.01058
enh83366     3  159825100  159826100      7       2  150064        1.665     0.047961
enh83380     3  160396600  160397600      3       2  150064       1.8712     0.030659
enh83385     3  160512200  160513200      6       3  150064       2.6471     0.004059
enh83386     3  160514500  160515500      3       1  150064       1.7514     0.039939
enh83387     3  160519100  160520100      3       1  150064       2.0256     0.021403
enh83389     3  160527000  160528000      7       2  150064       1.8805     0.030023
enh83390     3  160587700  160588700      4       2  150064       2.3267    0.0099919
enh83392     3  160647000  160648000      4       2  150064       2.8185    0.0024121
enh83397     3  160941200  160942200      1       1  150064       3.3399     0.000419
enh83399     3  161133200  161134200      1       1  150064       2.3963      0.00828
enh83403     3  161657500  161658500      1       1  150064       3.5127    0.0002218
enh83404     3  161935300  161936300      5       2  150064       2.8452    0.0022192
enh83421     3  167587900  167588900      1       1  150064       2.5758        0.005
enh83423     3  167594300  167595300      3       2  150064        1.731      0.04173
enh83427     3  167801600  167802600      4       1  150064       2.3552    0.0092568
enh83428     3  167804100  167805100      1       1  150064       2.4413     0.007318
enh83429     3  167805700  167806700      4       1  150064       2.3456    0.0094992
enh83430     3  167809400  167810400      5       1  150064       2.1498     0.015786
enh83431     3  167810400  167811400      3       2  150064       1.8521     0.032008
enh83432     3  167835300  167836300      2       1  150064       2.0134     0.022036
enh83446     3  169016600  169017600      6       3  150064       2.0504     0.020161
enh83448     3  169055600  169056600      2       1  150064       2.3248     0.010042
enh83459     3  169417000  169418000      2       1  150064       2.2414     0.012499
enh83468     3  169763200  169764200      1       1  150064       2.0343      0.02096
enh83469     3  169767000  169768000      2       1  150064        1.753     0.039804
enh83494     3  170331900  170332900      4       2  150064       2.1998     0.013912
enh83505     3  170585100  170586100      3       1  150064        2.065      0.01946
enh83511     3  170744400  170745400      3       1  150064       2.5854    0.0048631
enh83517     3  170885500  170886500      3       1  150064       1.6556     0.048905
enh83520     3  170893800  170894800      5       2  150064       1.7852     0.037112
enh83526     3  170983800  170984800      1       1  150064       2.2536      0.01211
enh83569     3  171429700  171430700      1       1  150064       1.6568      0.04878
enh83575     3  171472400  171473400      3       1  150064       1.9209     0.027375
enh83583     3  171519500  171520500      5       2  150064       2.0718     0.019141
enh83670     3  172026600  172027600      3       1  150064       2.1699     0.015008
enh83685     3  172297800  172298800      4       2  150064       1.7558     0.039562
enh83688     3  172312300  172313300      7       2  150064       2.7684    0.0028162
enh83698     3  172418900  172419900      4       2  150064       2.1788     0.014675
enh83699     3  172420600  172421600      5       2  150064       1.8138     0.034851
enh83711     3  174160000  174161000      1       1  150064       1.8057      0.03548
enh83713     3  175150100  175151100      1       1  150064       3.3597    0.0003901
enh83714     3  176558000  176559000      2       1  150064       2.4072    0.0080368
enh83717     3  176638000  176639000      7       2  150064       2.2051     0.013722
enh83721     3  176758300  176759300      2       1  150064       2.5578    0.0052673
enh83723     3  176781200  176782200      3       1  150064        2.876    0.0020137
enh83728     3  176851700  176852700      4       2  150064       2.1332     0.016454
enh83732     3  176868000  176869000      7       4  150064       2.4856    0.0064659
enh83749     3  177057800  177058800      1       1  150064       2.6273     0.004303
enh83750     3  177059600  177060600      4       2  150064       2.1387     0.016229
enh83752     3  177062500  177063500      3       2  150064       1.7049     0.044104
enh83755     3  177137200  177138200      4       2  150064       1.7982     0.036072
enh83770     3  177231400  177232400      3       2  150064       2.0397     0.020692
enh83780     3  177317200  177318200      1       1  150064       2.6197       0.0044
enh83783     3  177332500  177333500      3       2  150064       1.6937     0.045156
enh83817     3  177888300  177889300      2       1  150064       2.1739     0.014856
enh83818     3  177899900  177900900      3       2  150064       1.6712      0.04734
enh83822     3  178037800  178038800      7       3  150064       2.5421    0.0055099
enh83823     3  178042100  178043100      1       1  150064       2.2633      0.01181
enh83903     3  182456300  182457300      7       3  150064       1.9043     0.028435
enh83911     3  182698800  182699800      1       1  150064       1.6873      0.04577
enh83934     3  183098500  183099500      4       2  150064        2.111     0.017388
enh83956     3  183304600  183305600      3       1  150064       1.8845     0.029751
enh83966     3  183517800  183518800      1       1  150064       1.7288      0.04192
enh83968     3  183543900  183544900      3       1  150064        1.871     0.030674
enh83971     3  183600300  183601300      4       2  150064       1.9349       0.0265
enh83972     3  183602800  183603800      7       3  150064       1.8104     0.035115
enh83994     3  184002400  184003400      2       1  150064       1.6502     0.049454
enh83998     3  184038900  184039900      2       1  150064       1.7643     0.038843
enh84039     3  184390500  184391500      4       2  150064       1.7427     0.040694
enh84046     3  184444900  184445900      7       3  150064        1.646     0.049881
enh84066     3  184871400  184872400      1       1  150064       2.1402      0.01617
enh84085     3  185257200  185258200      3       1  150064       1.6628     0.048179
enh84100     3  185405500  185406500      1       1  150064       2.5332     0.005652
enh84102     3  185411500  185412500      2       1  150064       2.2588     0.011948
enh84105     3  185421100  185422100      3       2  150064       2.8216    0.0023891
enh84107     3  185425900  185426900      3       2  150064       2.8322    0.0023111
enh84108     3  185426700  185427700      1       1  150064       2.6721     0.003769
enh84114     3  185444000  185445000      3       1  150064       3.3558   0.00039573
enh84115     3  185445700  185446700      5       3  150064       2.0433     0.020511
enh84116     3  185447200  185448200      1       1  150064       1.8907      0.02933
enh84130     3  185514500  185515500      2       1  150064       2.4146    0.0078752
enh84141     3  185645700  185646700      3       2  150064       3.4029   0.00033342
enh84145     3  185676900  185677900      3       1  150064       2.4954    0.0062905
enh84149     3  185808100  185809100      2       1  150064       2.1716     0.014942
enh84150     3  185813600  185814600      1       1  150064       2.8143     0.002444
enh84153     3  185824100  185825100      4       1  150064       1.7265      0.04213
enh84164     3  186005700  186006700      7       3  150064       2.8441    0.0022271
enh84204     3  186681300  186682300      2       1  150064       1.7658     0.038717
enh84225     3  186904300  186905300      2       1  150064       1.8023     0.035749
enh84226     3  186927600  186928600      2       1  150064       2.7487    0.0029916
enh84238     3  187452700  187453700      4       2  150064       1.8605     0.031411
enh84268     3  187889100  187890100      4       2  150064        3.141   0.00084172
enh84270     3  187896900  187897900      6       2  150064       1.8511     0.032075
enh84306     3  188079500  188080500     10       3  150064       2.0514     0.020113
enh84312     3  188118000  188119000      4       1  150064       1.9962     0.022959
enh84314     3  188150600  188151600      2       1  150064       1.7346     0.041407
enh84317     3  188186400  188187400      3       2  150064       4.2612   1.0166e-05
enh84319     3  188194500  188195500      2       1  150064       2.9073    0.0018226
enh84341     3  188550500  188551500      2       1  150064       1.6838     0.046108
enh84345     3  188618700  188619700      4       2  150064       1.8019     0.035784
enh84357     3  188695800  188696800      1       1  150064       2.0179       0.0218
enh84368     3  188903900  188904900      4       2  150064       2.3984    0.0082329
enh84369     3  188905700  188906700      1       1  150064       2.0073      0.02236
enh84376     3  189058400  189059400      4       2  150064       2.2784     0.011352
enh84390     3  189712800  189713800      4       2  150064       1.8734     0.030509
enh84392     3  189720000  189721000      2       1  150064       2.5694    0.0050944
enh84393     3  189721100  189722100      3       2  150064       2.4131    0.0079089
enh84394     3  189726200  189727200      3       1  150064        1.654     0.049062
enh84396     3  189732100  189733100      1       1  150064       2.9156     0.001775
enh84397     3  189733200  189734200      5       2  150064       3.4436   0.00028702
enh84398     3  189735300  189736300      3       2  150064       1.6638     0.048073
enh84402     3  189755200  189756200      5       1  150064       1.6459     0.049895
enh84446     3  191008300  191009300      5       1  150064       1.9882     0.023397
enh84454     3  191479400  191480400      2       1  150064       1.8475     0.032335
enh84459     3  192001200  192002200      1       1  150064       2.3529     0.009314
enh84460     3  192135200  192136200      2       1  150064       2.1532     0.015652
enh84463     3  192444200  192445200      3       1  150064       1.8201     0.034374
enh84499     3  193498900  193499900      2       1  150064       2.2104      0.01354
enh84500     3  193506100  193507100      8       3  150064       1.9452     0.025873
enh84505     3  193548500  193549500      2       1  150064       1.6609     0.048366
enh84534     3  193789300  193790300      2       1  150064       2.0231     0.021531
enh84535     3  193795300  193796300      5       2  150064       2.4437    0.0072686
enh84536     3  193799300  193800300      3       1  150064       2.7274    0.0031917
enh84539     3  193810900  193811900      6       2  150064       1.9132     0.027862
enh84548     3  193865900  193866900      8       2  150064       2.6038    0.0046097
enh84598     3  194341600  194342600      4       2  150064         2.12     0.017004
enh84641     3  194796300  194797300      8       3  150064       1.6802      0.04646
enh84674     3  194928400  194929400      1       1  150064       1.7171      0.04298
enh84692     3  195272000  195273000      2       1  150064       1.8003     0.035906
enh84695     3  195292300  195293300      1       1  150064       1.8657      0.03104
enh84753     3  195923100  195924100      5       3  150064       2.0621     0.019598
enh84755     3  195928800  195929800      9       3  150064        3.314   0.00045989
enh84757     3  195940700  195941700      6       4  150064       1.6879     0.045715
enh84758     3  195945100  195946100      3       2  150064       2.8112    0.0024677
enh84764     3  196005800  196006800      5       1  150064       1.7428     0.040681
enh84766     3  196010200  196011200      1       1  150064       1.8952      0.02903
enh84768     3  196045400  196046400      3       2  150064       2.7881     0.002651
enh84769     3  196050700  196051700      5       2  150064       1.6958     0.044964
enh84772     3  196156700  196157700      3       2  150064       1.8914     0.029284
enh84773     3  196160000  196161000      2       1  150064       3.1878   0.00071689
enh84791     3  196465800  196466800      4       2  150064       1.7618     0.039056
enh84796     3  196519600  196520600      3       2  150064       2.7879    0.0026521
enh84802     3  196675000  196676000      5       2  150064       1.6993     0.044631
enh84818     3  196930300  196931300      2       1  150064       1.6528     0.049188
enh84820     3  196952800  196953800      3       2  150064       1.7607      0.03914
enh84821     3  196961600  196962600      1       1  150064       2.0492      0.02022
enh84841     3  197183800  197184800      3       2  150064       1.9565     0.025205
enh84842     3  197193300  197194300      2       1  150064       1.8761      0.03032
enh84844     3  197215400  197216400      6       2  150064       2.7899    0.0026359
enh84845     3  197221400  197222400      4       2  150064       3.4503   0.00027995
enh84846     3  197223200  197224200      1       1  150064       2.8096      0.00248
enh84853     3  197248200  197249200      5       2  150064       1.6626     0.048195
enh84854     3  197268100  197269100      4       2  150064       1.8659     0.031024
enh84888     4     622800     623800      4       2  150064        1.902     0.028587
enh84889     4     623800     624800      3       2  150064       1.6606       0.0484
enh84891     4     659100     660100      5       2  150064       2.3642    0.0090339
enh84892     4     666400     667400      3       2  150064        2.863    0.0020979
enh84893     4     670900     671900      2       1  150064       3.1297   0.00087485
enh84896     4     683400     684400      5       2  150064       2.4845    0.0064868
enh84898     4     698400     699400      8       3  150064       1.7181     0.042889
enh84899     4     701200     702200     10       3  150064       2.9272    0.0017103
enh84900     4     703400     704400      5       1  150064       2.2577     0.011983
enh84901     4     712500     713500      6       2  150064        2.263     0.011818
enh84903     4     716500     717500      5       2  150064       2.5242    0.0057974
enh84904     4     718500     719500      3       2  150064       2.1097     0.017441
enh84906     4     723100     724100      4       2  150064       2.8246    0.0023668
enh84937     4    1160300    1161300      4       2  150064       1.7705     0.038321
enh84945     4    1202400    1203400      3       1  150064       2.1162     0.017166
enh84947     4    1212400    1213400      1       1  150064       3.4926    0.0002392
enh84949     4    1219900    1220900      5       2  150064        1.818     0.034529
enh84959     4    1338400    1339400      5       2  150064       2.1289     0.016632
enh84961     4    1345300    1346300      6       3  150064       2.1873      0.01436
enh84963     4    1364700    1365700      4       2  150064       2.0708      0.01919
enh84965     4    1546200    1547200      6       2  150064       1.7186     0.042839
enh84989     4    1800700    1801700      3       1  150064        2.086      0.01849
enh84991     4    1811300    1812300      1       1  150064       2.5366     0.005596
enh85010     4    1994000    1995000      3       1  150064       1.9887     0.023369
enh85014     4    2073600    2074600      1       1  150064       2.1876      0.01435
enh85026     4    2270200    2271200      4       1  150064       2.3663    0.0089837
enh85111     4    2958800    2959800      2       1  150064       1.7861     0.037043
enh85149     4    3343500    3344500      3       2  150064       1.9386     0.026278
enh85167     4    3522400    3523400      4       2  150064       1.8088     0.035238
enh85187     4    4414300    4415300      1       1  150064       3.0195     0.001266
enh85188     4    4428700    4429700      9       3  150064       2.3098     0.010449
enh85191     4    4479000    4480000      3       2  150064       2.2163     0.013337
enh85192     4    4482300    4483300      4       2  150064       2.5993    0.0046702
enh85193     4    4490000    4491000      2       1  150064       1.7919     0.036571
enh85195     4    4541300    4542300      5       2  150064       2.5781    0.0049674
enh85196     4    4544400    4545400      2       1  150064        1.997     0.022911
enh85206     4    4970600    4971600      5       3  150064       1.8036     0.035646
enh85217     4    5166900    5167900      5       1  150064       2.0379     0.020777
enh85218     4    5167400    5168400      5       2  150064       1.9487     0.025666
enh85227     4    5708200    5709200      5       3  150064       2.2642     0.011779
enh85230     4    5748800    5749800     10       3  150064        2.088     0.018397
enh85255     4    6693400    6694400      6       2  150064       1.9317       0.0267
enh85285     4    6875500    6876500      2       1  150064       2.0092     0.022259
enh85293     4    6915800    6916800      2       1  150064       1.8666     0.030981
enh85304     4    6942900    6943900      4       2  150064       2.2836     0.011199
enh85305     4    6946600    6947600      6       2  150064       1.8288     0.033713
enh85307     4    6956400    6957400      5       2  150064       1.7272     0.042065
enh85340     4    7136600    7137600     10       3  150064       2.0798     0.018774
enh85403     4    7706600    7707600      7       3  150064       1.8039     0.035623
enh85404     4    7712200    7713200      5       2  150064       2.0174     0.021827
enh85405     4    7745300    7746300      3       2  150064       3.3344   0.00042748
enh85407     4    7752000    7753000      5       2  150064       3.2866   0.00050704
enh85514     4    8403700    8404700     10       4  150064       2.2446     0.012397
enh85516     4    8427600    8428600      1       1  150064       1.6473      0.04975
enh85518     4    8430400    8431400      3       1  150064         1.77     0.038365
enh85521     4    8437800    8438800      1       1  150064       1.6643      0.04803
enh85522     4    8439700    8440700      4       2  150064        2.005     0.022481
enh85524     4    8452900    8453900      3       1  150064       2.2274     0.012959
enh85526     4    8504500    8505500      6       2  150064       1.9217     0.027324
enh85564     4   10109700   10110700      2       1  150064       1.7835     0.037249
enh85601     4   13627300   13628300      2       1  150064       1.7364     0.041251
enh85606     4   13842000   13843000      1       1  150064       2.1786      0.01468
enh85607     4   13852300   13853300      1       1  150064       1.7557      0.03957
enh85665     4   15708100   15709100      1       1  150064       2.9519     0.001579
enh85667     4   15718500   15719500      3       2  150064       1.7442     0.040561
enh85692     4   16208000   16209000      7       3  150064       2.0632     0.019546
enh85707     4   16599400   16600400      2       1  150064       2.1121     0.017339
enh85708     4   16609200   16610200      3       2  150064         1.78     0.037538
enh85709     4   16654500   16655500      2       1  150064       2.9336    0.0016754
enh85710     4   16660000   16661000      1       1  150064       2.3432      0.00956
enh85711     4   16660400   16661400      1       1  150064       3.5281    0.0002093
enh85714     4   16673400   16674400      3       2  150064       2.3967    0.0082718
enh85715     4   16678100   16679100      1       1  150064       1.6464      0.04984
enh85751     4   17168400   17169400      4       2  150064       1.6818     0.046306
enh85756     4   17325100   17326100      8       3  150064       2.1933     0.014144
enh85757     4   17329200   17330200      5       2  150064       1.8105     0.035107
enh85767     4   17577500   17578500      5       1  150064       2.1161      0.01717
enh85768     4   17581400   17582400      2       1  150064       2.1633     0.015257
enh85769     4   17614700   17615700      3       1  150064       2.2254     0.013028
enh85770     4   17617400   17618400      4       1  150064       2.2611     0.011877
enh85772     4   18013100   18014100      1       1  150064       2.2473      0.01231
enh85773     4   18021000   18022000      3       1  150064       2.2472     0.012315
enh85774     4   18296000   18297000      5       3  150064       2.3836    0.0085715
enh85775     4   18319800   18320800      2       1  150064       1.7003     0.044537
enh85778     4   18883700   18884700      4       2  150064       3.8475   5.9655e-05
enh85779     4   19695700   19696700      3       2  150064       3.0825    0.0010264
enh85781     4   19750300   19751300      3       2  150064       2.0233     0.021521
enh85789     4   20625700   20626700      3       2  150064       2.8709    0.0020465
enh85792     4   20702700   20703700      5       2  150064       1.9287     0.026885
enh85808     4   23036800   23037800      5       2  150064       1.8368     0.033122
enh85810     4   23389200   23390200      2       1  150064       1.9376     0.026337
enh85811     4   23391900   23392900      2       1  150064       4.2473   1.0816e-05
enh85813     4   23584300   23585300      1       1  150064       1.7403       0.0409
enh85824     4   24105100   24106100      4       2  150064       1.8002     0.035918
enh85833     4   24477200   24478200      4       2  150064       1.7546     0.039667
enh85858     4   24913000   24914000      2       1  150064       1.7957     0.036271
enh85871     4   25106400   25107400      3       1  150064       2.0142     0.021992
enh85882     4   25423600   25424600      1       1  150064       1.8188      0.03447
enh85885     4   25450100   25451100      4       1  150064       1.9258     0.027064
enh85897     4   25828600   25829600      1       1  150064        1.652      0.04927
enh85901     4   25861100   25862100      2       1  150064       2.6848    0.0036285
enh85902     4   25891900   25892900      2       1  150064       2.0089     0.022273
enh85905     4   25920800   25921800      4       2  150064       2.2805     0.011288
enh85907     4   25930000   25931000      4       2  150064       2.1861     0.014405
enh85909     4   25940200   25941200      3       1  150064       2.6928    0.0035429
enh85911     4   25954800   25955800      9       4  150064       3.2532   0.00057065
enh85943     4   26229000   26230000      2       1  150064       1.8069      0.03539
enh85949     4   26319900   26320900      1       1  150064       2.1165      0.01715
enh85962     4   26461400   26462400      4       2  150064       1.9241      0.02717
enh85973     4   26808600   26809600      5       2  150064       2.8502    0.0021846
enh85976     4   26823500   26824500      4       2  150064       1.9593     0.025041
enh85980     4   26866500   26867500      4       2  150064       1.7861     0.037042
enh85982     4   26875000   26876000      2       1  150064       1.8768     0.030271
enh85985     4   26938000   26939000      3       1  150064       1.8588     0.031529
enh85989     4   27005000   27006000      1       1  150064       2.0792       0.0188
enh85993     4   27399200   27400200      2       1  150064       2.0805      0.01874
enh85996     4   27431000   27432000      4       2  150064       1.7835     0.037254
enh85998     4   27922400   27923400      3       1  150064       1.8411     0.032801
enh86002     4   30791000   30792000      5       3  150064       1.8905     0.029342
enh86003     4   30803800   30804800      2       1  150064       2.3696    0.0089047
enh86004     4   30838400   30839400      3       2  150064        2.616    0.0044486
enh86005     4   30868800   30869800      4       2  150064       2.2277      0.01295
enh86006     4   30947000   30948000      2       1  150064       1.6863     0.045873
enh86017     4   37465200   37466200      3       2  150064       1.8314     0.033523
enh86040     4   37826500   37827500      2       1  150064       1.7997     0.035952
enh86051     4   37987200   37988200      5       2  150064       2.0263     0.021365
enh86059     4   38006600   38007600      6       2  150064       1.7735     0.038076
enh86064     4   38026200   38027200      6       3  150064       1.6566     0.048801
enh86069     4   38073200   38074200      5       3  150064         1.89     0.029376
enh86075     4   38107900   38108900      2       1  150064       1.6687     0.047586
enh86128     4   38607200   38608200      4       2  150064       1.8197     0.034404
enh86130     4   38614900   38615900      2       1  150064       1.7722     0.038177
enh86135     4   38663300   38664300      5       2  150064       1.7447     0.040519
enh86145     4   38725700   38726700      3       2  150064       1.6803      0.04645
enh86204     4   39637000   39638000      2       1  150064       2.5878    0.0048293
enh86205     4   39637400   39638400      2       1  150064       2.5878    0.0048293
enh86206     4   39656500   39657500      3       1  150064       2.2378     0.012619
enh86207     4   39657400   39658400      2       1  150064        2.053     0.020039
enh86276     4   40584400   40585400      4       2  150064       1.7365      0.04124
enh86278     4   40588900   40589900      1       1  150064       2.6921      0.00355
enh86282     4   40601300   40602300      4       2  150064       2.3106     0.010427
enh86287     4   40624300   40625300      1       1  150064       2.1251      0.01679
enh86396     4   42363000   42364000      2       1  150064        1.657     0.048759
enh86417     4   45045600   45046600      7       2  150064       1.6779     0.046679
enh86418     4   45066400   45067400      2       1  150064       3.1198   0.00090501
enh86428     4   47495400   47496400      1       1  150064       2.2414       0.0125
enh86436     4   48017100   48018100      1       1  150064       1.6585      0.04861
enh86441     4   48131400   48132400      6       2  150064        1.833     0.033398
enh86446     4   48605300   48606300      2       1  150064       2.1294     0.016612
enh86448     4   48644600   48645600      2       1  150064       1.8341     0.033319
enh86449     4   48655600   48656600      1       1  150064       1.7022      0.04436
enh86450     4   48670200   48671200      1       1  150064       2.3414     0.009606
enh86455     4   48776900   48777900      1       1  150064       2.1063      0.01759
enh86456     4   48778200   48779200      2       1  150064       1.9604     0.024973
enh86458     4   48783200   48784200      1       1  150064        2.482     0.006533
enh86514     4   53798900   53799900      2       1  150064        1.952     0.025467
enh86560     4   54517400   54518400      5       2  150064       2.4526    0.0070911
enh86581     4   54825800   54826800      1       1  150064       1.6703      0.04743
enh86588     4   55063500   55064500      3       2  150064       1.7467     0.040344
enh86589     4   55083800   55084800      1       1  150064       2.1427      0.01607
enh86601     4   55778000   55779000      1       1  150064       1.8761      0.03032
enh86632     4   56303600   56304600      3       2  150064       2.2626     0.011829
enh86636     4   56419600   56420600      3       1  150064       1.7467     0.040344
enh86653     4   57133600   57134600      2       1  150064        1.911     0.028003
enh86660     4   57176100   57177100      4       2  150064       2.9739    0.0014704
enh86662     4   57177600   57178600      4       2  150064       2.4021    0.0081504
enh86700     4   57968900   57969900      1       1  150064        2.077       0.0189
enh86708     4   58136300   58137300      6       2  150064       1.8825     0.029885
enh86710     4   58368000   58369000      2       1  150064        1.743     0.040663
enh86711     4   59028800   59029800      3       2  150064       1.6833     0.046162
enh86712     4   59167100   59168100      1       1  150064       2.3477     0.009446
enh86723     4   62382700   62383700      3       1  150064       1.9906     0.023265
enh86725     4   62406700   62407700      3       2  150064       2.0702     0.019215
enh86731     4   65206500   65207500      2       1  150064       2.2364     0.012664
enh86736     4   68564600   68565600      3       1  150064       2.7744    0.0027653
enh86737     4   68567600   68568600      4       2  150064       3.3077   0.00047037
enh86738     4   68579400   68580400      2       1  150064       3.2434   0.00059065
enh86818     4   73432300   73433300      2       1  150064       2.8718    0.0020405
enh86819     4   73435400   73436400      4       2  150064       2.3569    0.0092148
enh86820     4   73919400   73920400      1       1  150064       2.1711      0.01496
enh86821     4   73932900   73933900      2       1  150064       1.7046     0.044138
enh86831     4   74473000   74474000      1       1  150064       2.3471     0.009459
enh86832     4   74486100   74487100      2       1  150064       2.1555     0.015562
enh86846     4   75022000   75023000      1       1  150064       2.1452      0.01597
enh86849     4   75071600   75072600      1       1  150064       1.7774      0.03775
enh86860     4   75680600   75681600      4       2  150064       2.0556      0.01991
enh86867     4   76213000   76214000     10       2  150064       1.7831     0.037288
enh86890     4   76841000   76842000      1       1  150064       2.0895      0.01833
enh86893     4   76932800   76933800      4       2  150064       2.0613     0.019638
enh86894     4   77007600   77008600      1       1  150064        1.962      0.02488
enh86901     4   77114500   77115500      3       2  150064       2.0124     0.022086
enh86907     4   77127400   77128400      4       2  150064       2.2392     0.012571
enh86914     4   77194200   77195200     10       2  150064       2.3593    0.0091556
enh86915     4   77199000   77200000      5       2  150064       2.4856    0.0064658
enh86921     4   77298300   77299300      2       1  150064       1.7072     0.043889
enh86923     4   77456600   77457600      8       1  150064       1.8197     0.034406
enh86931     4   77516700   77517700      4       2  150064       1.8041     0.035611
enh86933     4   77528300   77529300      2       1  150064       1.8516     0.032039
enh86934     4   77532200   77533200      2       1  150064       2.2832      0.01121
enh86999     4   78485400   78486400      1       1  150064       2.6993     0.003474
enh87045     4   79687000   79688000      1       1  150064       1.9781      0.02396
enh87072     4   80990400   80991400      1       1  150064       3.0418     0.001176
enh87074     4   81075200   81076200      2       1  150064       1.8764     0.030298
enh87081     4   82342300   82343300      1       1  150064       1.8664      0.03099
enh87086     4   82414800   82415800      1       1  150064       2.1049      0.01765
enh87089     4   82471400   82472400      2       1  150064       2.5831    0.0048963
enh87098     4   82645500   82646500      3       1  150064       1.7094     0.043691
enh87104     4   83189000   83190000      3       1  150064        2.799    0.0025631
enh87137     4   83730800   83731800      4       1  150064       2.0094     0.022247
enh87138     4   83732800   83733800      1       1  150064         1.89      0.02938
enh87139     4   83754800   83755800      4       1  150064       1.7723     0.038172
enh87143     4   83818600   83819600      1       1  150064       1.7584      0.03934
enh87145     4   83910400   83911400      4       1  150064       2.3499    0.0093887
enh87147     4   83957200   83958200      3       1  150064       2.2133     0.013438
enh87166     4   84469400   84470400      2       1  150064       2.1792     0.014659
enh87167     4   84503000   84504000      3       1  150064       2.7951     0.002594
enh87168     4   84539300   84540300      3       1  150064       2.6331    0.0042304
enh87173     4   85582100   85583100      1       1  150064       1.9328      0.02663
enh87174     4   85594400   85595400      2       1  150064       2.3121     0.010386
enh87178     4   85674500   85675500      1       1  150064       1.9128      0.02789
enh87181     4   85734900   85735900      3       1  150064       1.9105     0.028033
enh87220     4   86850700   86851700      5       3  150064       1.8481     0.032295
enh87224     4   86886900   86887900      4       2  150064       1.9979     0.022862
enh87227     4   87139700   87140700      4       2  150064       2.4566    0.0070121
enh87237     4   87840100   87841100      1       1  150064       2.6554     0.003961
enh87238     4   87843000   87844000      2       1  150064       2.0795     0.018784
enh87243     4   87867800   87868800      2       1  150064       2.8693    0.0020568
enh87246     4   87889400   87890400      3       2  150064       2.1956      0.01406
enh87247     4   87891600   87892600      4       2  150064       2.7116    0.0033478
enh87249     4   87898400   87899400      5       2  150064       2.8232    0.0023776
enh87252     4   87930400   87931400      2       1  150064       3.0005    0.0013479
enh87253     4   87931800   87932800      4       2  150064       2.6129    0.0044888
enh87256     4   87940100   87941100      3       1  150064       3.0524    0.0011351
enh87257     4   87946500   87947500      3       1  150064       2.5648    0.0051625
enh87259     4   87950400   87951400      3       2  150064       2.6331    0.0042302
enh87260     4   87952400   87953400      2       1  150064       1.9813     0.023781
enh87261     4   87954600   87955600      3       1  150064       2.4916    0.0063581
enh87263     4   87960300   87961300      2       1  150064       2.6756    0.0037299
enh87264     4   87963900   87964900      1       1  150064       2.6265     0.004313
enh87265     4   87965300   87966300      4       2  150064       2.2129     0.013453
enh87280     4   88041900   88042900      2       1  150064       1.8055     0.035501
enh87363     4   90196200   90197200      2       1  150064       1.6478     0.049697
enh87375     4   90629800   90630800      1       1  150064       2.8863     0.001949
enh87376     4   90674000   90675000      4       2  150064       1.6945     0.045087
enh87378     4   91136500   91137500      4       1  150064       1.8329     0.033405
enh87387     4   95275200   95276200      2       1  150064       1.9811     0.023788
enh87388     4   95291700   95292700      2       1  150064       1.8886     0.029472
enh87417     4   95770600   95771600      7       1  150064       2.7409    0.0030635
enh87430     4   96114500   96115500      3       2  150064       1.9979     0.022866
enh87433     4   96239200   96240200      3       1  150064       2.9661    0.0015082
enh87436     4   96332700   96333700      2       1  150064       2.0384     0.020755
enh87442     4   96458200   96459200      2       1  150064       1.8898     0.029392
enh87443     4   96460200   96461200      3       2  150064       1.7131     0.043346
enh87456     4   99415900   99416900      4       1  150064       1.8607     0.031395
enh87462     4   99467100   99468100      6       2  150064       2.0905     0.018286
enh87466     4   99488400   99489400      3       2  150064        1.894     0.029112
enh87467     4   99489800   99490800      3       2  150064       1.8183      0.03451
enh87509     4  100244500  100245500      3       2  150064       2.3579    0.0091905
enh87511     4  100282700  100283700      4       2  150064       1.7284     0.041962
enh87512     4  100304300  100305300      7       3  150064       1.7141     0.043251
enh87530     4  100775500  100776500      2       1  150064       2.6844    0.0036335
enh87533     4  100815800  100816800      6       2  150064       1.7416     0.040791
enh87535     4  100865600  100866600      4       2  150064       2.5919    0.0047717
enh87537     4  100943800  100944800      4       2  150064       2.8399    0.0022563
enh87538     4  101014000  101015000      5       2  150064       1.7922     0.036551
enh87552     4  101711600  101712600      2       1  150064       2.2963     0.010829
enh87553     4  101902200  101903200      1       1  150064       2.2994      0.01074
enh87555     4  102024300  102025300      1       1  150064         2.09      0.01831
enh87560     4  102112600  102113600      3       1  150064       1.9254     0.027088
enh87577     4  102756300  102757300      2       1  150064       1.8821      0.02991
enh87578     4  102914300  102915300      2       1  150064       2.2093     0.013577
enh87579     4  102957500  102958500      2       1  150064       2.1648     0.015203
enh87580     4  103095500  103096500      3       2  150064       1.7295     0.041859
enh87582     4  103375900  103376900      4       2  150064        2.832    0.0023129
enh87592     4  103617100  103618100      1       1  150064        2.417     0.007825
enh87593     4  103655400  103656400      1       1  150064        2.895     0.001896
enh87594     4  103680200  103681200      2       1  150064       3.0803    0.0010341
enh87595     4  103699700  103700700      2       1  150064       3.3075   0.00047064
enh87596     4  103731100  103732100      4       2  150064       4.2069   1.2943e-05
enh87597     4  103738300  103739300      3       1  150064       3.4323   0.00029929
enh87598     4  103742400  103743400      2       1  150064        3.524   0.00021252
enh87599     4  103750300  103751300      3       1  150064          3.5   0.00023264
enh87601     4  103932600  103933600      4       2  150064       2.5792     0.004952
enh87602     4  103939300  103940300      2       1  150064       3.5984   0.00016012
enh87612     4  105414000  105415000      1       1  150064       3.5843     0.000169
enh87614     4  105512300  105513300      2       1  150064         1.84     0.032881
enh87615     4  105513600  105514600      6       3  150064       2.8888    0.0019335
enh87616     4  105514200  105515200      6       2  150064       3.3044    0.0004759
enh87639     4  106628000  106629000      1       1  150064        2.009      0.02227
enh87668     4  108853300  108854300      5       2  150064        2.503    0.0061571
enh87681     4  109060200  109061200      2       1  150064       1.8816     0.029947
enh87695     4  109480800  109481800      2       1  150064       2.1548      0.01559
enh87719     4  110890900  110891900      3       2  150064       2.3431    0.0095631
enh87733     4  111120200  111121200      1       1  150064       1.6484      0.04964
enh87734     4  111285900  111286900      2       1  150064       3.1344    0.0008609
enh87739     4  111461600  111462600      2       1  150064       1.9299     0.026811
enh87767     4  114029900  114030900     10       2  150064       3.1675    0.0007687
enh87768     4  114037600  114038600      2       1  150064       3.3597   0.00039017
enh87769     4  114066200  114067200      3       1  150064       3.6497   0.00013125
enh87771     4  114068600  114069600      4       2  150064       3.4443   0.00028628
enh87787     4  114355000  114356000      3       1  150064       2.1285     0.016647
enh87834     4  119675300  119676300      2       1  150064       1.6984     0.044716
enh87835     4  119677300  119678300      1       1  150064       1.8357       0.0332
enh87836     4  119678200  119679200      2       1  150064       2.3007     0.010705
enh87839     4  119684200  119685200      2       1  150064       2.3575    0.0091995
enh87840     4  119684800  119685800      1       1  150064       1.8906      0.02934
enh87841     4  119686300  119687300      2       1  150064       2.1117     0.017355
enh87863     4  119909700  119910700      2       1  150064       2.0822     0.018663
enh87875     4  120037700  120038700      1       1  150064       1.8834      0.02982
enh87899     4  120655600  120656600      2       1  150064       2.2107     0.013527
enh87905     4  120974100  120975100      4       2  150064        1.946     0.025825
enh87932     4  122723000  122724000      1       1  150064       2.0458      0.02039
enh87950     4  123830400  123831400      4       2  150064       2.0614     0.019634
enh87952     4  123845200  123846200      8       4  150064       2.2575     0.011988
enh87972     4  124373600  124374600      1       1  150064       1.6998      0.04458
enh87985     4  124523700  124524700      1       1  150064       2.1457      0.01595
enh87988     4  124552800  124553800      1       1  150064       1.9374      0.02635
enh88007     4  124777600  124778600      1       1  150064       1.6813      0.04635
enh88045     4  125857300  125858300      5       2  150064       2.1143     0.017244
enh88053     4  126352800  126353800      2       1  150064       1.9237     0.027196
enh88072     4  128454200  128455200      7       3  150064       2.0194     0.021724
enh88081     4  129162200  129163200      3       1  150064       2.0241     0.021479
enh88084     4  129243500  129244500      2       1  150064        1.865     0.031091
enh88090     4  129307500  129308500      5       3  150064       2.6322    0.0042423
enh88095     4  129389200  129390200      2       1  150064       1.8834     0.029823
enh88097     4  129438700  129439700      4       2  150064       1.9323      0.02666
enh88116     4  129581500  129582500      2       1  150064       1.7986     0.036042
enh88172     4  139327600  139328600      2       1  150064       2.6741     0.003746
enh88173     4  139483300  139484300      4       2  150064       2.0211     0.021632
enh88174     4  139516000  139517000      6       2  150064       2.3203     0.010162
enh88189     4  139937800  139938800      3       1  150064       3.2198   0.00064145
enh88190     4  139938400  139939400      3       2  150064       2.7232     0.003233
enh88191     4  139939400  139940400      5       3  150064       2.0889      0.01836
enh88192     4  139948700  139949700      1       1  150064       2.7598     0.002892
enh88193     4  139949400  139950400      1       1  150064       2.7598     0.002892
enh88197     4  140002500  140003500      1       1  150064       2.6525     0.003995
enh88200     4  140065500  140066500      4       2  150064       2.3645    0.0090284
enh88201     4  140092000  140093000      3       2  150064       1.8184     0.034501
enh88202     4  140092800  140093800      3       1  150064       2.3914    0.0083927
enh88204     4  140099800  140100800      4       2  150064       1.9009     0.028657
enh88206     4  140128900  140129900      2       1  150064       2.0973     0.017983
enh88207     4  140135000  140136000      2       1  150064       1.9669     0.024596
enh88208     4  140167000  140168000      5       2  150064       2.8552    0.0021504
enh88210     4  140188000  140189000      2       1  150064       1.8131     0.034907
enh88226     4  140471600  140472600      1       1  150064       2.9567     0.001555
enh88229     4  140489500  140490500      5       2  150064       3.5675   0.00018021
enh88230     4  140496800  140497800      5       2  150064       3.8408   6.1324e-05
enh88232     4  140513800  140514800      1       1  150064       1.6754      0.04693
enh88245     4  140610200  140611200      3       2  150064       2.2937     0.010903
enh88267     4  140735600  140736600      4       1  150064       3.1349   0.00085947
enh88291     4  140888200  140889200      4       1  150064       1.6666     0.047795
enh88301     4  140958800  140959800      2       1  150064       1.7342     0.041446
enh88317     4  141023300  141024300     11       2  150064        2.154      0.01562
enh88318     4  141024400  141025400      3       1  150064       1.6972     0.044829
enh88346     4  141444100  141445100      1       1  150064       1.7094      0.04369
enh88378     4  141855400  141856400      4       2  150064        2.293     0.010924
enh88379     4  141859200  141860200      6       2  150064       2.9853    0.0014164
enh88381     4  141865000  141866000      2       1  150064       2.5704    0.0050789
enh88382     4  141877000  141878000      6       3  150064        2.021     0.021641
enh88388     4  141942100  141943100      2       1  150064       1.6736     0.047107
enh88399     4  142143200  142144200      2       1  150064       2.3606    0.0091234
enh88407     4  143203400  143204400      3       1  150064       1.8689     0.030816
enh88420     4  143488500  143489500      5       2  150064       1.8217     0.034249
enh88421     4  143673100  143674100      5       3  150064       1.7903     0.036706
enh88422     4  143822000  143823000      5       1  150064       2.7843    0.0026823
enh88423     4  143844600  143845600      2       1  150064       2.5259    0.0057696
enh88429     4  144202700  144203700      2       1  150064       2.8138     0.002448
enh88443     4  144296400  144297400      2       1  150064       1.7799     0.037544
enh88445     4  144304100  144305100      2       1  150064       3.0267    0.0012363
enh88448     4  144318200  144319200      2       1  150064       2.8485    0.0021966
enh88476     4  146413300  146414300      1       1  150064       1.7686      0.03848
enh88477     4  146413800  146414800      1       1  150064       1.7686      0.03848
enh88481     4  146445500  146446500      1       1  150064       1.7379      0.04111
enh88533     4  147981100  147982100      2       1  150064       2.2347      0.01272
enh88535     4  148024400  148025400      5       2  150064       2.3328    0.0098304
enh88536     4  148038400  148039400      3       2  150064       1.7319     0.041644
enh88607     4  148982700  148983700      4       2  150064       2.0855     0.018514
enh88609     4  149011800  149012800      3       1  150064       2.0546     0.019961
enh88610     4  149013900  149014900      6       2  150064       2.0278      0.02129
enh88616     4  149265200  149266200      4       2  150064       1.7394     0.040982
enh88618     4  149317900  149318900      1       1  150064       4.0893    2.163e-05
enh88627     4  150214000  150215000      2       1  150064       1.9325     0.026646
enh88628     4  150433500  150434500      1       1  150064       2.2356      0.01269
enh88637     4  151088000  151089000      5       2  150064       1.7414     0.040811
enh88643     4  151138100  151139100      2       1  150064       1.8991     0.028779
enh88644     4  151145700  151146700      1       1  150064        1.985      0.02357
enh88697     4  153030000  153031000      5       3  150064       1.6842     0.046068
enh88699     4  153039200  153040200      3       1  150064       1.6734     0.047124
enh88745     4  154055600  154056600      4       2  150064        1.682     0.046282
enh88815     4  154720800  154721800      2       1  150064       2.9403    0.0016394
enh88840     4  156513000  156514000      3       2  150064        1.896      0.02898
enh88842     4  156550100  156551100     10       2  150064       2.0884     0.018383
enh88843     4  156551000  156552000      3       1  150064       1.9303     0.026787
enh88848     4  156699300  156700300      3       2  150064       3.1852   0.00072332
enh88851     4  156862700  156863700      3       2  150064       2.1067     0.017573
enh88861     4  157219300  157220300      3       2  150064       2.0512     0.020123
enh88864     4  157518900  157519900      3       1  150064       2.7566    0.0029204
enh88880     4  158724700  158725700      2       1  150064       2.2412     0.012505
enh88912     4  159688700  159689700      1       1  150064       1.8692       0.0308
enh88913     4  159693200  159694200      1       1  150064       2.3065      0.01054
enh88915     4  159696300  159697300      1       1  150064        2.304      0.01061
enh88916     4  159699100  159700100      3       1  150064        1.769     0.038449
enh88918     4  159705400  159706400      5       1  150064       1.9199     0.027437
enh88919     4  159706200  159707200      3       2  150064       1.9093      0.02811
enh88927     4  159744800  159745800      1       1  150064       2.1459      0.01594
enh88930     4  159791700  159792700      1       1  150064       2.1862       0.0144
enh88932     4  159823400  159824400      2       1  150064       1.8648     0.031107
enh88958     4  160232200  160233200      3       1  150064       1.6612     0.048338
enh88989     4  166099300  166100300      3       1  150064       2.4488    0.0071668
enh88990     4  166112900  166113900      3       2  150064        1.915     0.027748
enh89002     4  166381200  166382200      6       3  150064       2.3204     0.010159
enh89003     4  166382100  166383100      3       2  150064       2.5488    0.0054052
enh89054     4  169786700  169787700      3       1  150064       2.1048     0.017653
enh89066     4  169989100  169990100      8       3  150064       2.1235     0.016857
enh89067     4  169991200  169992200      3       2  150064       1.9231     0.027235
enh89068     4  170000300  170001300      2       1  150064       1.9724     0.024281
enh89071     4  170020500  170021500      2       1  150064       2.7468    0.0030094
enh89072     4  170036800  170037800      2       1  150064       2.9329    0.0016788
enh89073     4  170054900  170055900      1       1  150064       2.4425     0.007292
enh89085     4  170162300  170163300      4       2  150064       1.7415     0.040796
enh89092     4  170226400  170227400      4       2  150064       4.4322   4.6648e-06
enh89093     4  170228000  170229000      3       2  150064       4.5897   2.2195e-06
enh89094     4  170236200  170237200      3       1  150064       4.2191   1.2264e-05
enh89095     4  170284300  170285300      3       1  150064       2.9053    0.0018345
enh89096     4  170318400  170319400      3       2  150064       3.0825    0.0010263
enh89098     4  170406600  170407600      3       1  150064       1.9236     0.027205
enh89099     4  170525500  170526500      3       2  150064       4.2498   1.0698e-05
enh89101     4  170543600  170544600      2       1  150064        3.486   0.00024516
enh89102     4  170570500  170571500      4       2  150064       2.0193     0.021727
enh89103     4  170580000  170581000      3       2  150064       3.9536    3.849e-05
enh89104     4  170582200  170583200      3       2  150064       3.3682   0.00037826
enh89108     4  170851000  170852000      4       2  150064       3.5746   0.00017541
enh89121     4  174106900  174107900      2       1  150064       1.7183     0.042869
enh89124     4  174185400  174186400      4       2  150064       1.7445     0.040533
enh89160     4  177556200  177557200      1       1  150064       1.9669       0.0246
enh89188     4  181586800  181587800      2       1  150064       2.5235    0.0058101
enh89215     4  183669300  183670300      7       3  150064       2.2852     0.011152
enh89232     4  184039700  184040700      5       1  150064       2.3375    0.0097066
enh89233     4  184046600  184047600      1       1  150064       2.2688      0.01164
enh89234     4  184060200  184061200      5       3  150064       1.6971     0.044837
enh89245     4  184183000  184184000      2       1  150064       1.7548     0.039651
enh89265     4  184491800  184492800      8       2  150064       1.6589     0.048569
enh89289     4  184769700  184770700      1       1  150064       2.2655      0.01174
enh89291     4  184796700  184797700      3       1  150064       2.4408    0.0073274
enh89318     4  185200700  185201700      5       2  150064       2.2574      0.01199
enh89326     4  185235000  185236000      1       1  150064       1.9182      0.02754
enh89338     4  185313700  185314700      4       2  150064       2.2487     0.012265
enh89340     4  185321400  185322400      3       2  150064       2.9849    0.0014186
enh89363     4  185392200  185393200      4       1  150064        2.034     0.020978
enh89373     4  185565700  185566700      1       1  150064       1.8684      0.03085
enh89380     4  185652000  185653000      8       2  150064       2.0459     0.020383
enh89381     4  185668200  185669200      3       1  150064       1.9627     0.024843
enh89384     4  185677400  185678400      2       1  150064       1.7733     0.038092
enh89427     4  186425700  186426700      3       1  150064        1.854     0.031871
enh89476     4  186988700  186989700      3       2  150064       2.5305    0.0056955
enh89477     4  187016200  187017200      4       1  150064       2.1832      0.01451
enh89494     4  187624100  187625100      1       1  150064       2.5473     0.005428
enh89508     4  187766100  187767100      8       3  150064       1.9588     0.025071
enh89515     4  187948300  187949300      3       2  150064        2.033     0.021025
enh89516     4  187992700  187993700      7       2  150064       3.0595    0.0011086
enh89517     4  187994600  187995600      2       1  150064       2.3401    0.0096392
enh89521     4  188097400  188098400      3       2  150064       1.8748     0.030411
enh89536     4  189701000  189702000      9       2  150064       1.7426     0.040702
enh89539     4  190225300  190226300      1       1  150064       2.7313     0.003154
enh89543     4  190686000  190687000      3       1  150064       2.0425     0.020549
enh89599     5    1097200    1098200      8       4  150064       2.0965     0.018021
enh89600     5    1100100    1101100      5       3  150064        1.689     0.045611
enh89601     5    1106100    1107100      2       1  150064       2.5355    0.0056151
enh89655     5    3778100    3779100      2       1  150064       2.4701    0.0067533
enh89669     5    4905400    4906400      5       3  150064       2.1032     0.017722
enh89670     5    4907500    4908500      3       2  150064        2.448    0.0071825
enh89697     5    5419000    5420000      7       2  150064       2.7739    0.0027693
enh89699     5    5424500    5425500      1       1  150064       2.8418     0.002243
enh89700     5    5430000    5431000      1       1  150064       2.9937     0.001378
enh89701     5    5492200    5493200      1       1  150064       3.6504    0.0001309
enh89702     5    5531000    5532000      4       2  150064       1.6518     0.049291
enh89704     5    5572900    5573900      3       2  150064       2.6925    0.0035462
enh89707     5    5688300    5689300      3       1  150064       1.7035     0.044234
enh89714     5    6634800    6635800      5       2  150064       2.0923     0.018206
enh89716     5    6704300    6705300      4       2  150064       2.4971    0.0062599
enh89718     5    6719100    6720100      3       1  150064       3.2078   0.00066871
enh89719     5    6723000    6724000     10       4  150064       2.0833     0.018611
enh89721     5    6729700    6730700      5       3  150064       2.4523    0.0070977
enh89722     5    6731300    6732300      8       3  150064       3.2036   0.00067866
enh89724     5    6734100    6735100      7       3  150064       3.3376   0.00042245
enh89725     5    6765900    6766900      3       1  150064       1.8638     0.031175
enh89726     5    6770100    6771100      5       3  150064        1.766     0.038694
enh89730     5    7412400    7413400      2       1  150064       2.2243     0.013063
enh89731     5    7422600    7423600      2       1  150064       1.7854     0.037101
enh89734     5    7815800    7816800      2       1  150064       2.4416    0.0073109
enh89857     5   14040900   14041900      2       1  150064       2.0315     0.021103
enh89885     5   14208900   14209900      3       2  150064       1.6884     0.045664
enh89895     5   14242700   14243700      1       1  150064       1.6453      0.04995
enh89911     5   14305000   14306000      1       1  150064       1.7665      0.03866
enh89938     5   14486700   14487700      3       1  150064       2.1986     0.013953
enh89948     5   14667800   14668800      3       1  150064       1.7079     0.043831
enh89950     5   14672100   14673100      1       1  150064       2.0484      0.02026
enh89951     5   14675700   14676700      1       1  150064       1.8928      0.02919
enh89954     5   14726000   14727000      3       2  150064       1.6671     0.047749
enh89969     5   15286200   15287200      4       1  150064        1.646     0.049879
enh89984     5   15557400   15558400      2       1  150064        1.701     0.044473
enh89985     5   15566400   15567400      3       2  150064       1.7861     0.037045
enh90025     5   15914500   15915500      1       1  150064       1.9523      0.02545
enh90026     5   15929200   15930200      2       1  150064       2.4232    0.0076917
enh90028     5   15937700   15938700      3       1  150064       2.5888    0.0048153
enh90044     5   16536600   16537600      2       1  150064        2.351    0.0093616
enh90051     5   16721400   16722400      2       1  150064       2.4475    0.0071929
enh90061     5   16812900   16813900      1       1  150064       2.1824      0.01454
enh90220     5   32330600   32331600      4       2  150064       1.7726     0.038149
enh90237     5   32596800   32597800      4       2  150064       1.6836     0.046132
enh90265     5   33281200   33282200      3       1  150064       1.7538     0.039731
enh90267     5   33306500   33307500      4       1  150064       1.8112     0.035052
enh90269     5   33320100   33321100      5       2  150064       2.3209     0.010147
enh90272     5   33325100   33326100      5       2  150064       2.0116     0.022131
enh90273     5   33329400   33330400      2       1  150064       1.7614     0.039089
enh90311     5   33832700   33833700      3       1  150064       1.7434     0.040631
enh90346     5   34523700   34524700      1       1  150064       2.2399      0.01255
enh90423     5   36300600   36301600      5       2  150064       2.0368     0.020833
enh90425     5   36337000   36338000      7       2  150064       1.7964     0.036217
enh90461     5   37371600   37372600      1       1  150064       1.7507         0.04
enh90465     5   37662600   37663600      4       1  150064       1.9185     0.027524
enh90476     5   37786400   37787400      2       1  150064       1.9111     0.027996
enh90487     5   38166800   38167800      2       1  150064       2.2575     0.011989
enh90489     5   38316600   38317600      1       1  150064       1.9488      0.02566
enh90512     5   38607200   38608200      2       1  150064       1.6996     0.044602
enh90525     5   38725100   38726100      2       1  150064       3.2201   0.00064076
enh90534     5   38809100   38810100      1       1  150064       2.0195      0.02172
enh90539     5   38923400   38924400      4       2  150064       2.0714     0.019162
enh90541     5   38930100   38931100      1       1  150064       1.7608      0.03914
enh90542     5   38931100   38932100      2       1  150064       2.2065     0.013675
enh90543     5   39015100   39016100      2       1  150064         2.25     0.012223
enh90544     5   39019400   39020400      5       2  150064       2.8475    0.0022032
enh90546     5   39057400   39058400      3       1  150064       2.1993     0.013928
enh90547     5   39058100   39059100      1       1  150064       2.7969      0.00258
enh90548     5   39072000   39073000      3       2  150064       2.3459    0.0094907
enh90553     5   39331500   39332500      2       1  150064       1.9507     0.025549
enh90556     5   39400100   39401100      6       3  150064       1.7543      0.03969
enh90557     5   39402000   39403000      1       1  150064       2.5456     0.005454
enh90565     5   39432700   39433700      3       1  150064       2.3613    0.0091061
enh90659     5   42812300   42813300      1       1  150064        1.685      0.04599
enh90673     5   43120000   43121000      2       1  150064       1.7263     0.042146
enh90694     5   43648200   43649200      5       2  150064       2.1003     0.017852
enh90705     5   44810400   44811400      1       1  150064        4.127    1.838e-05
enh90706     5   44875600   44876600      2       1  150064         3.96   3.7472e-05
enh90755     5   52386700   52387700      4       2  150064       3.1333   0.00086424
enh90760     5   52654600   52655600      2       1  150064       1.6834     0.046149
enh90761     5   52655800   52656800      1       1  150064       2.1318      0.01651
enh90764     5   52898600   52899600      2       1  150064       2.1356     0.016358
enh90777     5   53561600   53562600      4       2  150064       1.9067     0.028282
enh90778     5   53569400   53570400      6       2  150064       1.6596     0.048493
enh90782     5   53603800   53604800      1       1  150064       2.0056      0.02245
enh90802     5   53898100   53899100      3       1  150064       2.5877    0.0048304
enh90807     5   53933100   53934100      4       2  150064       1.8047      0.03556
enh90808     5   53939700   53940700      3       1  150064       1.8663     0.031001
enh90809     5   53941900   53942900      5       2  150064       1.9622     0.024872
enh90823     5   54015200   54016200      3       2  150064        1.728     0.041991
enh90826     5   54056200   54057200      1       1  150064       1.7038      0.04421
enh90833     5   54131400   54132400      1       1  150064        2.778     0.002735
enh90834     5   54140000   54141000      5       2  150064       2.2299     0.012876
enh90837     5   54205400   54206400      3       2  150064       1.7326     0.041587
enh90882     5   55164300   55165300      4       2  150064       3.4827   0.00024817
enh90886     5   55219400   55220400      6       4  150064       2.4734    0.0066915
enh90915     5   55460100   55461100      3       1  150064       1.6582     0.048637
enh91005     5   56594800   56595800      7       4  150064       2.5164    0.0059281
enh91008     5   56619800   56620800      1       1  150064       1.8289      0.03371
enh91023     5   56797300   56798300      2       1  150064       1.9904     0.023271
enh91035     5   57133600   57134600      1       1  150064       1.8157      0.03471
enh91036     5   57137300   57138300      2       1  150064         1.93     0.026806
enh91041     5   57368600   57369600      6       2  150064       2.3359     0.009747
enh91043     5   57424200   57425200      4       2  150064       3.0406    0.0011806
enh91054     5   57569100   57570100      2       1  150064        3.589   0.00016596
enh91055     5   57750000   57751000      2       1  150064       2.3123      0.01038
enh91066     5   58218300   58219300      1       1  150064       1.9632      0.02481
enh91069     5   58316400   58317400      2       1  150064        2.658    0.0039304
enh91070     5   58330200   58331200      2       1  150064       2.2708     0.011579
enh91080     5   58484400   58485400      5       2  150064       1.7684     0.038493
enh91087     5   58591900   58592900      4       2  150064       1.7639     0.038871
enh91095     5   58858500   58859500      3       2  150064       2.7821    0.0027005
enh91096     5   58879100   58880100      2       1  150064        1.653      0.04917
enh91097     5   58883600   58884600      2       1  150064       1.6588     0.048579
enh91098     5   58886300   58887300      2       1  150064       1.8385     0.032995
enh91099     5   58944700   58945700      3       2  150064       2.6196    0.0044022
enh91100     5   59005200   59006200      3       2  150064       1.7158     0.043099
enh91112     5   59983800   59984800      1       1  150064       3.0715     0.001065
enh91117     5   60346600   60347600      4       2  150064       3.7222   9.8742e-05
enh91118     5   60347200   60348200      3       2  150064        2.199     0.013938
enh91119     5   60456000   60457000      4       2  150064        3.335   0.00042644
enh91121     5   60524700   60525700      4       2  150064       5.5247   1.6502e-08
enh91122     5   60541300   60542300      1       1  150064       2.8933     0.001906
enh91123     5   60559200   60560200      4       2  150064       2.1755     0.014795
enh91125     5   60572900   60573900      4       2  150064       3.9699   3.5957e-05
enh91126     5   60586300   60587300      3       2  150064       5.5566   1.3758e-08
enh91127     5   60588100   60589100      2       1  150064       4.2904   8.9184e-06
enh91128     5   60594300   60595300      2       1  150064       3.7531   8.7348e-05
enh91129     5   60597200   60598200      1       1  150064       1.6491      0.04956
enh91130     5   60600000   60601000      1       1  150064       4.0617    2.436e-05
enh91131     5   60614800   60615800      3       2  150064       5.6643   7.3828e-09
enh91133     5   60624600   60625600      1       1  150064       6.6855    1.151e-11
enh91135     5   60636600   60637600      2       1  150064       2.5333    0.0056494
enh91137     5   60642600   60643600      3       2  150064       5.4008   3.3169e-08
enh91141     5   60704700   60705700      2       1  150064        4.271   9.7277e-06
enh91142     5   60711600   60712600      2       1  150064       4.6132   1.9823e-06
enh91144     5   60727800   60728800      2       1  150064       5.8212   2.9217e-09
enh91146     5   60746300   60747300      1       1  150064       4.7675    9.324e-07
enh91147     5   60772600   60773600      1       1  150064         4.82    7.179e-07
enh91151     5   60897500   60898500      4       2  150064       2.7523    0.0029585
enh91152     5   60916000   60917000      2       1  150064       2.1409     0.016139
enh91154     5   60922400   60923400      2       1  150064       1.8152     0.034744
enh91168     5   61552000   61553000      4       2  150064       3.3868   0.00035361
enh91169     5   61556200   61557200      7       3  150064       3.0566    0.0011194
enh91171     5   61600600   61601600      1       1  150064       2.9993     0.001353
enh91172     5   61603400   61604400      2       1  150064       3.0167    0.0012776
enh91175     5   61697700   61698700      3       2  150064        1.959     0.025058
enh91176     5   61709400   61710400      2       1  150064       1.9192     0.027478
enh91182     5   61943800   61944800      2       1  150064        1.988     0.023404
enh91186     5   63626600   63627600      1       1  150064       2.7679     0.002821
enh91196     5   64311100   64312100      5       1  150064       2.6537    0.0039808
enh91197     5   64322800   64323800      1       1  150064       2.7858      0.00267
enh91198     5   64330000   64331000      4       1  150064       2.6771    0.0037133
enh91211     5   64779200   64780200      4       2  150064       1.9537     0.025369
enh91213     5   64860200   64861200      2       1  150064       2.2465     0.012337
enh91214     5   64918000   64919000      1       1  150064        1.783      0.03729
enh91218     5   65103900   65104900      3       2  150064       2.4556     0.007032
enh91284     5   66390900   66391900      1       1  150064       2.8054     0.002513
enh91285     5   66403000   66404000      1       1  150064       2.0073      0.02236
enh91343     5   67509600   67510600      3       2  150064       1.9903      0.02328
enh91346     5   67515000   67516000      4       2  150064       1.6454     0.049943
enh91352     5   67527800   67528800      2       1  150064        2.198     0.013976
enh91353     5   67534800   67535800      1       1  150064       2.3374     0.009709
enh91359     5   67546200   67547200      3       2  150064       2.6378    0.0041723
enh91369     5   67587900   67588900      3       2  150064       2.0796     0.018783
enh91374     5   67710000   67711000      3       1  150064       1.8445     0.032555
enh91375     5   67710900   67711900      2       1  150064        2.807    0.0025005
enh91378     5   67720500   67721500      3       2  150064       1.7997     0.035951
enh91385     5   67773700   67774700      4       2  150064       1.8652     0.031077
enh91428     5   70752800   70753800      1       1  150064       2.2458      0.01236
enh91449     5   71234700   71235700      1       1  150064       1.6544      0.04902
enh91473     5   71577600   71578600      1       1  150064       1.6511      0.04936
enh91501     5   71853500   71854500      1       1  150064       2.2165      0.01333
enh91536     5   72913200   72914200      3       2  150064       1.8972     0.028898
enh91549     5   73044800   73045800      3       1  150064       1.9262      0.02704
enh91550     5   73056100   73057100      4       1  150064       2.0199     0.021698
enh91607     5   73685400   73686400      3       2  150064       1.7458     0.040425
enh91642     5   74236200   74237200      1       1  150064        2.061      0.01965
enh91651     5   74572800   74573800      1       1  150064       1.8322      0.03346
enh91657     5   74663800   74664800      1       1  150064       2.5934     0.004751
enh91658     5   74669700   74670700      2       1  150064       1.7271     0.042071
enh91661     5   74746000   74747000      1       1  150064       2.6099     0.004528
enh91666     5   74854600   74855600      1       1  150064        2.215      0.01338
enh91668     5   74861700   74862700      2       1  150064       2.6414    0.0041284
enh91675     5   74914200   74915200      2       1  150064        1.912      0.02794
enh91679     5   74951400   74952400      2       1  150064       2.1506     0.015754
enh91681     5   74973500   74974500      4       1  150064       3.1175   0.00091205
enh91709     5   75856800   75857800      3       2  150064       2.0813     0.018701
enh91716     5   75953300   75954300      7       3  150064       1.7267     0.042111
enh91736     5   76238000   76239000      4       1  150064       1.8829     0.029858
enh91740     5   76278800   76279800      2       1  150064       1.8431     0.032659
enh91745     5   76439800   76440800      5       2  150064       2.0587     0.019761
enh91759     5   77038900   77039900      3       2  150064       1.7637      0.03889
enh91766     5   77583400   77584400      9       2  150064        4.486   3.6292e-06
enh91767     5   77588700   77589700      4       2  150064       3.6686   0.00012193
enh91768     5   77654500   77655500      2       1  150064       1.9902     0.023287
enh91769     5   77657600   77658600      2       1  150064       1.6495      0.04952
enh91770     5   77701800   77702800      4       2  150064       2.9862    0.0014126
enh91771     5   77791600   77792600      1       1  150064       2.0407      0.02064
enh91803     5   77900700   77901700      3       2  150064       1.7102      0.04361
enh91874     5   79445300   79446300      1       1  150064       2.7618     0.002874
enh91877     5   79461000   79462000      9       4  150064       1.8203     0.034355
enh91886     5   79500700   79501700      4       2  150064       2.0721      0.01913
enh91887     5   79512700   79513700      2       1  150064       1.8464     0.032419
enh91889     5   79516200   79517200      4       2  150064       2.0573     0.019829
enh91894     5   79535400   79536400      2       1  150064       1.8763     0.030305
enh91926     5   80542100   80543100      2       1  150064       1.6868     0.045819
enh91939     5   81068800   81069800      3       1  150064        3.248     0.000581
enh91940     5   81075300   81076300      2       1  150064       1.8606     0.031401
enh91941     5   81078700   81079700      5       3  150064       2.7483     0.002995
enh91946     5   81152700   81153700      4       2  150064       2.9541    0.0015679
enh91954     5   81572200   81573200      1       1  150064       2.5124     0.005996
enh91956     5   81631300   81632300      1       1  150064       2.2049      0.01373
enh91981     5   82030700   82031700      5       3  150064       1.7967     0.036195
enh91988     5   82280600   82281600      3       1  150064       2.1806     0.014608
enh92002     5   83221600   83222600      4       2  150064       2.2871     0.011096
enh92005     5   85757000   85758000      2       1  150064       1.7085     0.043772
enh92016     5   87404400   87405400      1       1  150064       2.6552     0.003963
enh92017     5   87562800   87563800      1       1  150064       3.0352     0.001202
enh92018     5   87565900   87566900      1       1  150064       2.5414      0.00552
enh92019     5   87693000   87694000      2       1  150064       2.1329     0.016465
enh92020     5   88028900   88029900      3       2  150064       2.3231     0.010086
enh92021     5   88039000   88040000      1       1  150064       2.4369     0.007406
enh92026     5   88123800   88124800      1       1  150064       1.8892      0.02943
enh92030     5   88136600   88137600      3       2  150064       2.8842    0.0019619
enh92034     5   88181300   88182300      3       2  150064       1.7625     0.038988
enh92036     5   88194900   88195900      5       3  150064       3.5166   0.00021857
enh92037     5   88224800   88225800      1       1  150064       2.0895      0.01833
enh92038     5   88237900   88238900      1       1  150064       2.5747     0.005017
enh92045     5   89311000   89312000      3       2  150064       2.4833    0.0065079
enh92046     5   89352800   89353800      1       1  150064       3.2466    0.0005839
enh92047     5   89392000   89393000      3       2  150064       1.9681     0.024528
enh92050     5   89768200   89769200      2       1  150064       2.7491    0.0029882
enh92055     5   90167700   90168700      2       1  150064       3.6022   0.00015774
enh92059     5   90228500   90229500      2       1  150064        3.924    4.355e-05
enh92060     5   90235900   90236900      7       3  150064       4.3175   7.8916e-06
enh92061     5   90263400   90264400      6       2  150064       2.5983    0.0046839
enh92062     5   90277300   90278300      3       1  150064       3.5118   0.00022254
enh92063     5   90278500   90279500      4       1  150064       2.0395     0.020702
enh92065     5   90312900   90313900      2       1  150064       2.2737     0.011491
enh92070     5   90338800   90339800      2       1  150064       2.4935    0.0063254
enh92071     5   90349100   90350100      3       2  150064       3.3571   0.00039382
enh92073     5   90357700   90358700      1       1  150064       1.9888      0.02336
enh92079     5   90406600   90407600      3       2  150064       1.9864     0.023495
enh92080     5   90410100   90411100      4       2  150064        2.533    0.0056553
enh92081     5   90417100   90418100      3       2  150064       1.8022     0.035755
enh92084     5   90440300   90441300      1       1  150064       2.9786     0.001448
enh92086     5   90447300   90448300      1       1  150064       2.4177      0.00781
enh92087     5   90449000   90450000      5       2  150064       2.1076     0.017533
enh92089     5   90458100   90459100      4       2  150064       2.3577    0.0091942
enh92092     5   90486200   90487200      2       1  150064       2.9127    0.0017915
enh92103     5   90637100   90638100      3       1  150064       2.1597     0.015397
enh92105     5   90673500   90674500      1       1  150064       1.6709      0.04737
enh92111     5   92413800   92414800      2       1  150064       1.8438     0.032609
enh92112     5   92425800   92426800      2       1  150064       1.8367     0.033127
enh92113     5   92442600   92443600      4       2  150064       2.8653    0.0020828
enh92127     5   92911700   92912700      2       1  150064       1.7353     0.041342
enh92139     5   93952400   93953400      2       1  150064       2.6652    0.0038477
enh92140     5   93955200   93956200      3       2  150064       2.6984    0.0034842
enh92168     5   95129200   95130200      4       1  150064       2.0324     0.021059
enh92174     5   95160600   95161600      8       3  150064       2.0729     0.019091
enh92186     5   95293500   95294500      1       1  150064        1.989      0.02335
enh92188     5   95351200   95352200      4       2  150064        2.142     0.016097
enh92190     5   95532600   95533600      3       1  150064       3.1111   0.00093208
enh92192     5   95563000   95564000      2       1  150064        3.061    0.0011031
enh92195     5   95590400   95591400      3       2  150064       3.0947   0.00098509
enh92197     5   95633300   95634300      2       1  150064       3.5671   0.00018048
enh92204     5   96005100   96006100      4       2  150064       2.7781    0.0027342
enh92205     5   96006400   96007400      3       2  150064       3.1104   0.00093426
enh92215     5   96083000   96084000      2       1  150064       2.5023      0.00617
enh92227     5   96210800   96211800      8       4  150064       1.8176     0.034565
enh92231     5   96273000   96274000      6       1  150064       2.6936     0.003534
enh92232     5   96288200   96289200      2       1  150064       2.2949     0.010869
enh92233     5   96289400   96290400      4       2  150064       2.0231      0.02153
enh92235     5   96303600   96304600      2       1  150064       1.6509     0.049377
enh92245     5   96471700   96472700      2       1  150064       1.6583     0.048631
enh92252     5   96883700   96884700      3       1  150064       2.2291     0.012904
enh92253     5   96890800   96891800      1       1  150064       2.5229     0.005819
enh92254     5   96964000   96965000      2       1  150064       1.8074     0.035351
enh92257     5   97444800   97445800      1       1  150064       2.3256      0.01002
enh92260     5   97760600   97761600      3       1  150064       1.7345     0.041418
enh92269     5   98122900   98123900      2       1  150064       1.8729     0.030543
enh92273     5   98269000   98270000      3       2  150064         1.99     0.023293
enh92275     5   98329800   98330800      6       2  150064       1.6941      0.04512
enh92325     5  103848800  103849800      1       1  150064       1.7384      0.04107
enh92328     5  105577000  105578000      2       1  150064       2.1075     0.017536
enh92334     5  106697500  106698500      6       2  150064       2.7581    0.0029065
enh92335     5  106723900  106724900      3       1  150064       2.3799    0.0086579
enh92337     5  106767400  106768400      4       1  150064       2.0791     0.018802
enh92338     5  106771800  106772800      4       2  150064       2.1957     0.014056
enh92343     5  106855300  106856300      2       1  150064       2.7102     0.003362
enh92345     5  106867800  106868800      1       1  150064       3.2421    0.0005933
enh92346     5  106874500  106875500      2       1  150064       2.5051     0.006121
enh92347     5  106877800  106878800      1       1  150064       3.3924    0.0003464
enh92350     5  106902700  106903700      3       1  150064       1.6568     0.048781
enh92358     5  107009200  107010200      2       1  150064       2.1988     0.013946
enh92363     5  107147900  107148900      2       1  150064       2.0666     0.019384
enh92365     5  107205000  107206000      3       2  150064       4.3388   7.1622e-06
enh92375     5  108352200  108353200      6       3  150064       2.5595     0.005241
enh92380     5  108645400  108646400      5       2  150064       3.1739   0.00075211
enh92381     5  108659800  108660800      3       2  150064       3.0306    0.0012202
enh92383     5  108723600  108724600      3       1  150064       2.1118      0.01735
enh92384     5  108742300  108743300      4       2  150064       3.4588   0.00027134
enh92385     5  108747200  108748200      6       2  150064       2.7014    0.0034528
enh92386     5  108748500  108749500      2       1  150064       2.2662      0.01172
enh92387     5  108762600  108763600      4       2  150064       2.3324    0.0098391
enh92388     5  108790700  108791700      3       1  150064       2.5516    0.0053619
enh92390     5  108820700  108821700      3       2  150064        3.241   0.00059564
enh92392     5  108980300  108981300      2       1  150064       1.9519     0.025472
enh92394     5  108990600  108991600      4       1  150064       3.4539   0.00027623
enh92396     5  109031800  109032800      3       2  150064       2.0136     0.022028
enh92397     5  109032600  109033600      3       2  150064       4.2194   1.2245e-05
enh92398     5  109039500  109040500      3       1  150064       4.6116   1.9983e-06
enh92399     5  109040800  109041800      3       2  150064       1.8371     0.033101
enh92400     5  109044100  109045100      5       2  150064       2.7522    0.0029596
enh92401     5  109075500  109076500      4       2  150064        4.668    1.521e-06
enh92402     5  109078900  109079900      6       2  150064        2.315     0.010305
enh92403     5  109094800  109095800      6       3  150064       4.6175   1.9423e-06
enh92404     5  109199200  109200200      7       3  150064       4.9506   3.6992e-07
enh92405     5  109201000  109202000      5       3  150064       2.6816    0.0036637
enh92430     5  111017700  111018700      5       2  150064       2.0856     0.018506
enh92431     5  111024500  111025500      2       1  150064       2.0522     0.020074
enh92432     5  111032900  111033900      6       3  150064       2.9684     0.001497
enh92435     5  111072300  111073300      4       2  150064       2.1465     0.015917
enh92439     5  111084800  111085800      1       1  150064       2.2353       0.0127
enh92483     5  112304700  112305700      5       2  150064       1.7297      0.04184
enh92484     5  112314100  112315100      3       1  150064         2.09     0.018307
enh92499     5  112402200  112403200      6       2  150064       2.3413    0.0096074
enh92507     5  112460200  112461200      6       1  150064       2.7939    0.0026039
enh92539     5  113142500  113143500      2       1  150064       1.9625     0.024852
enh92556     5  114701400  114702400      6       2  150064       2.8584     0.002129
enh92557     5  114711400  114712400      4       2  150064       1.7696     0.038397
enh92558     5  114712800  114713800      3       2  150064       1.7044     0.044155
enh92561     5  114758900  114759900      7       2  150064       1.6797     0.046512
enh92562     5  114771200  114772200      1       1  150064       2.1553      0.01557
enh92565     5  114795800  114796800      5       2  150064       2.1253      0.01678
enh92575     5  114992900  114993900      7       2  150064       2.2913     0.010974
enh92593     5  115706800  115707800      3       1  150064       1.7899     0.036732
enh92621     5  115879700  115880700      1       1  150064       2.4024     0.008145
enh92652     5  116497200  116498200      6       3  150064       2.9517    0.0015801
enh92656     5  117741200  117742200      3       2  150064       2.9989    0.0013546
enh92685     5  118678600  118679600      3       1  150064       2.5857    0.0048597
enh92687     5  118694400  118695400      2       1  150064       1.6976      0.04479
enh92692     5  118721900  118722900      1       1  150064       1.7184      0.04286
enh92699     5  120367000  120368000      3       2  150064       2.3083     0.010491
enh92700     5  120609400  120610400      4       2  150064       1.8884     0.029484
enh92762     5  123624800  123625800      4       1  150064       2.7684    0.0028167
enh92775     5  123934700  123935700      4       2  150064       1.9146     0.027773
enh92776     5  123940800  123941800      3       2  150064       2.7213    0.0032512
enh92779     5  123976800  123977800      4       2  150064       1.8602     0.031427
enh92787     5  124004900  124005900      4       2  150064       1.9036      0.02848
enh92789     5  124012500  124013500      3       2  150064       1.8519     0.032022
enh92854     5  124884700  124885700      2       1  150064       1.9556     0.025253
enh92864     5  125170700  125171700      7       2  150064       2.5475    0.0054244
enh92865     5  125338100  125339100      5       2  150064       3.3947   0.00034348
enh92866     5  125350900  125351900      3       2  150064       2.3637    0.0090473
enh92868     5  125390300  125391300      6       3  150064       1.7214     0.042588
enh92877     5  125750300  125751300      3       1  150064       2.0887     0.018369
enh92878     5  125758000  125759000      3       2  150064       1.7156     0.043121
enh92879     5  125760400  125761400      2       1  150064       1.6873     0.045774
enh92880     5  125781900  125782900      2       1  150064       1.9687     0.024492
enh92896     5  125874300  125875300      5       1  150064        2.908    0.0018185
enh92906     5  126192900  126193900      3       1  150064       1.9836     0.023648
enh92907     5  126203100  126204100      2       1  150064       1.7473     0.040289
enh92910     5  126212000  126213000      2       1  150064       3.0868    0.0010118
enh92912     5  126307200  126308200      2       1  150064       3.5356   0.00020346
enh92917     5  126334100  126335100      7       2  150064       2.2947     0.010876
enh92919     5  126339700  126340700      3       2  150064       2.0344     0.020955
enh92921     5  126361800  126362800      3       1  150064       3.1215   0.00089954
enh92926     5  126429500  126430500      3       2  150064       2.3613    0.0091062
enh92948     5  126995300  126996300      2       1  150064       2.0903     0.018296
enh92951     5  127148800  127149800      4       2  150064       2.1412      0.01613
enh92956     5  127202700  127203700      2       1  150064       3.3989    0.0003383
enh92957     5  127206700  127207700      1       1  150064       3.7499    8.844e-05
enh92958     5  127211200  127212200      2       1  150064       3.8921   4.9696e-05
enh92959     5  127219200  127220200      3       1  150064        3.445   0.00028553
enh92960     5  127221000  127222000      2       1  150064        3.941    4.057e-05
enh92961     5  127228200  127229200      1       1  150064       3.7947    7.391e-05
enh92962     5  127234500  127235500      4       2  150064       3.5242   0.00021239
enh92970     5  127416500  127417500      3       1  150064       2.4229    0.0076987
enh92974     5  127584200  127585200      1       1  150064       2.6954     0.003515
enh92975     5  127588300  127589300      2       1  150064       2.6257     0.004324
enh92976     5  127598700  127599700      2       1  150064       2.2107     0.013528
enh92977     5  127600000  127601000      2       1  150064       2.6019     0.004636
enh92978     5  127607300  127608300      2       1  150064         1.96     0.024999
enh92981     5  127694600  127695600      3       2  150064       2.9499    0.0015895
enh92984     5  127791300  127792300      3       2  150064       1.9955     0.022996
enh93020     5  130866500  130867500      1       1  150064       1.7666      0.03865
enh93021     5  130868000  130869000      1       1  150064       1.7649      0.03879
enh93022     5  130876700  130877700      3       1  150064       1.7101     0.043627
enh93053     5  131609900  131610900      3       2  150064       1.9602     0.024989
enh93082     5  131767700  131768700      1       1  150064       2.0335        0.021
enh93083     5  131770000  131771000      2       1  150064       1.8845      0.02975
enh93084     5  131771300  131772300      3       2  150064       1.6936     0.045167
enh93086     5  131779400  131780400      4       1  150064       2.1147     0.017229
enh93087     5  131781500  131782500      2       1  150064       2.1526     0.015675
enh93092     5  131805800  131806800      5       2  150064       1.7579     0.039382
enh93102     5  131999000  132000000      2       1  150064       1.8546     0.031828
enh93103     5  132002300  132003300      1       1  150064       1.7619      0.03904
enh93141     5  132626000  132627000      4       2  150064       3.0131    0.0012931
enh93291     5  134561400  134562400      3       2  150064       1.9734     0.024226
enh93325     5  134978500  134979500      5       2  150064       2.0127     0.022073
enh93337     5  135079200  135080200      6       3  150064       2.1727     0.014901
enh93339     5  135205000  135206000      7       2  150064       1.9305     0.026773
enh93359     5  135372200  135373200      1       1  150064       2.2179      0.01328
enh93382     5  136477600  136478600      1       1  150064       2.1851      0.01444
enh93385     5  136571400  136572400      3       1  150064       2.7628    0.0028657
enh93401     5  137069500  137070500      1       1  150064       2.3083      0.01049
enh93407     5  137168900  137169900      3       2  150064       2.3165     0.010265
enh93411     5  137183600  137184600      1       1  150064       2.9902     0.001394
enh93413     5  137223500  137224500      2       1  150064       2.6324    0.0042394
enh93414     5  137225200  137226200      2       1  150064       2.3254     0.010024
enh93416     5  137242200  137243200      1       1  150064       2.2229      0.01311
enh93419     5  137334200  137335200      2       1  150064       2.4588    0.0069698
enh93423     5  137358200  137359200      5       2  150064       3.2711   0.00053569
enh93424     5  137359600  137360600      5       2  150064       2.3041     0.010609
enh93425     5  137366000  137367000      1       1  150064       1.7893      0.03678
enh93426     5  137369200  137370200      1       1  150064       1.7626      0.03898
enh93434     5  137670500  137671500      3       1  150064       2.5399    0.0055442
enh93435     5  137672100  137673100      5       3  150064       2.9152    0.0017774
enh93436     5  137675600  137676600      3       1  150064       3.2208   0.00063924
enh93439     5  137704600  137705600      3       2  150064       2.7085     0.003379
enh93441     5  137728300  137729300      2       1  150064       1.9708     0.024376
enh93443     5  137771800  137772800      2       1  150064       2.7058    0.0034075
enh93446     5  137784800  137785800      1       1  150064       3.4458    0.0002847
enh93447     5  137785500  137786500      1       1  150064       4.2491    1.073e-05
enh93449     5  137798400  137799400      6       2  150064       3.7326    9.477e-05
enh93450     5  137828900  137829900      2       1  150064         3.06    0.0011065
enh93451     5  137840000  137841000      2       1  150064       5.0047    2.798e-07
enh93452     5  137843100  137844100      1       1  150064       2.2229      0.01311
enh93453     5  137869700  137870700      2       1  150064       2.5505    0.0053779
enh93456     5  137908600  137909600      1       1  150064       3.1639    0.0007783
enh93457     5  137911700  137912700      1       1  150064       3.1966    0.0006954
enh93458     5  137914800  137915800      2       1  150064       4.5477   2.7123e-06
enh93459     5  137937900  137938900      1       1  150064       5.1666    1.192e-07
enh93460     5  137941000  137942000      2       1  150064         2.67    0.0037921
enh93461     5  137945400  137946400      2       1  150064        4.495   3.4782e-06
enh93462     5  137947200  137948200      3       1  150064        4.658   1.5961e-06
enh93463     5  137966400  137967400      2       1  150064       1.7812     0.037439
enh93487     5  138160100  138161100      2       1  150064       1.8017     0.035795
enh93516     5  138449400  138450400      2       1  150064       2.1553     0.015568
enh93518     5  138460300  138461300      1       1  150064       2.0783      0.01884
enh93519     5  138461800  138462800      1       1  150064       1.6763      0.04684
enh93562     5  138780800  138781800      1       1  150064       2.0433      0.02051
enh93564     5  138842100  138843100      1       1  150064       1.6777       0.0467
enh93567     5  138853300  138854300      1       1  150064       2.2705      0.01159
enh93572     5  138871900  138872900      1       1  150064       1.7968      0.03618
enh93575     5  138922400  138923400      2       1  150064       2.3016      0.01068
enh93585     5  139036300  139037300      3       1  150064       2.3431    0.0095613
enh93586     5  139037000  139038000      4       2  150064       2.2062     0.013683
enh93587     5  139042000  139043000      2       1  150064       2.1616     0.015326
enh93590     5  139051900  139052900      1       1  150064       3.7447     9.03e-05
enh93591     5  139054000  139055000      5       1  150064       3.3882   0.00035172
enh93592     5  139057100  139058100      6       1  150064        3.272   0.00053392
enh93594     5  139064100  139065100      1       1  150064       4.5275    2.984e-06
enh93595     5  139069600  139070600      1       1  150064       4.4321    4.665e-06
enh93598     5  139086400  139087400      3       2  150064       3.1421   0.00083882
enh93610     5  139228900  139229900      1       1  150064       2.0341      0.02097
enh93612     5  139236200  139237200      1       1  150064       2.2581      0.01197
enh93613     5  139242900  139243900      2       1  150064       2.2927     0.010932
enh93629     5  139488700  139489700      1       1  150064       3.3836    0.0003577
enh93633     5  139523200  139524200      3       2  150064       1.7786     0.037649
enh93634     5  139544500  139545500      4       1  150064       2.1896     0.014277
enh93635     5  139548900  139549900      1       1  150064       3.3123    0.0004627
enh93637     5  139599400  139600400      1       1  150064       1.9667      0.02461
enh93638     5  139607100  139608100      1       1  150064       3.3893    0.0003503
enh93648     5  139691100  139692100      3       2  150064       2.0504     0.020161
enh93660     5  139783700  139784700      2       1  150064        2.689    0.0035832
enh93662     5  139803200  139804200      2       1  150064       3.1766   0.00074499
enh93663     5  139925800  139926800      4       2  150064       2.2754     0.011441
enh93669     5  139948600  139949600      4       2  150064        1.875     0.030399
enh93672     5  139971200  139972200      2       1  150064       2.0992     0.017898
enh93675     5  140017800  140018800      3       2  150064       2.3221     0.010115
enh93677     5  140025400  140026400      4       2  150064       3.1794    0.0007378
enh93678     5  140028000  140029000      2       1  150064       3.9582   3.7763e-05
enh93679     5  140042700  140043700      2       1  150064       3.6706     0.000121
enh93680     5  140045400  140046400      2       1  150064       2.3365    0.0097317
enh93681     5  140052400  140053400      1       1  150064       4.2973    8.643e-06
enh93682     5  140069400  140070400      5       2  150064       4.2883   9.0009e-06
enh93683     5  140071900  140072900      7       2  150064       4.2648   1.0006e-05
enh93684     5  140079000  140080000      1       1  150064         4.26    1.022e-05
enh93685     5  140080800  140081800      2       1  150064       3.9675   3.6313e-05
enh93686     5  140097800  140098800      4       2  150064       3.7639   8.3632e-05
enh93690     5  140863100  140864100      6       3  150064       1.9227     0.027261
enh93693     5  140870500  140871500      4       1  150064       1.6452     0.049969
enh93711     5  141062700  141063700      1       1  150064       2.2371      0.01264
enh93714     5  141108600  141109600      3       2  150064       1.7107     0.043566
enh93721     5  141164600  141165600      3       1  150064       1.7601     0.039194
enh93726     5  141205100  141206100      8       3  150064       2.0928     0.018182
enh93727     5  141213600  141214600      9       2  150064       2.7209    0.0032548
enh93728     5  141216000  141217000      7       2  150064       2.5286    0.0057256
enh93752     5  141442600  141443600      1       1  150064       2.0168      0.02186
enh93764     5  141564500  141565500      5       2  150064       1.8234      0.03412
enh93765     5  141566200  141567200      2       1  150064       3.0828    0.0010253
enh93775     5  141659700  141660700      7       1  150064        1.949     0.025648
enh93784     5  141706800  141707800      3       2  150064       3.0707    0.0010678
enh93788     5  141737700  141738700      3       1  150064       2.2533      0.01212
enh93792     5  141761800  141762800      4       1  150064        1.991     0.023239
enh93793     5  141764400  141765400      4       1  150064       2.2382     0.012603
enh93851     5  142158300  142159300      2       1  150064        2.664    0.0038605
enh93927     5  142628500  142629500      1       1  150064       2.6736     0.003752
enh93975     5  143548200  143549200      2       1  150064       1.7394     0.040981
enh94004     5  145386500  145387500      2       1  150064       2.2034     0.013782
enh94006     5  145406800  145407800      8       1  150064       1.6484     0.049638
enh94024     5  146210900  146211900      3       1  150064       1.7582     0.039359
enh94055     5  146883300  146884300      2       1  150064       1.7007     0.044497
enh94068     5  147065000  147066000      5       2  150064       1.7267     0.042113
enh94069     5  147069600  147070600      5       3  150064       2.4076    0.0080296
enh94131     5  148658800  148659800      3       2  150064       2.0095     0.022242
enh94133     5  148668200  148669200      1       1  150064       2.0866      0.01846
enh94134     5  148674000  148675000      2       1  150064       2.5664    0.0051386
enh94135     5  148677800  148678800      2       1  150064       2.6764    0.0037207
enh94143     5  148736300  148737300      4       2  150064       2.1907     0.014235
enh94145     5  148750600  148751600      2       1  150064       1.8278     0.033789
enh94146     5  148757400  148758400      6       2  150064       1.9493     0.025632
enh94147     5  148764100  148765100      3       1  150064       2.5902    0.0047955
enh94148     5  148776900  148777900      2       1  150064       2.1696     0.015019
enh94195     5  149127400  149128400      1       1  150064       2.5181     0.005899
enh94197     5  149150800  149151800      4       2  150064        2.465    0.0068502
enh94201     5  149169400  149170400      2       1  150064        1.804     0.035613
enh94202     5  149173800  149174800      3       2  150064       2.6996    0.0034711
enh94206     5  149199700  149200700      4       2  150064       2.2916     0.010965
enh94210     5  149218900  149219900      1       1  150064       2.0693      0.01926
enh94257     5  149551700  149552700      2       1  150064       2.2624     0.011837
enh94258     5  149553300  149554300      1       1  150064       2.4503     0.007136
enh94259     5  149554700  149555700      1       1  150064       2.0755      0.01897
enh94260     5  149556100  149557100      1       1  150064       1.8501      0.03215
enh94316     5  149912100  149913100      5       2  150064       2.0639     0.019512
enh94317     5  149913600  149914600      2       1  150064       1.7606     0.039152
enh94321     5  149923800  149924800      2       1  150064       1.9048     0.028403
enh94426     5  150994300  150995300      3       1  150064       1.9814     0.023774
enh94436     5  151053200  151054200      5       2  150064       1.6603     0.048428
enh94457     5  151906400  151907400      3       2  150064       4.8291   6.8585e-07
enh94469     5  153381400  153382400      4       2  150064       2.3666     0.008977
enh94470     5  153416800  153417800      1       1  150064       3.3858    0.0003548
enh94471     5  153419000  153420000      5       2  150064       3.6317   0.00014077
enh94472     5  153421800  153422800      1       1  150064       3.2758    0.0005269
enh94473     5  153451700  153452700      2       1  150064       3.2966   0.00048932
enh94474     5  153457400  153458400      4       2  150064       2.7149    0.0033144
enh94475     5  153460800  153461800      2       1  150064       3.8299   6.4107e-05
enh94477     5  153471100  153472100      2       1  150064       2.7495    0.0029845
enh94478     5  153489800  153490800      3       1  150064       4.2151   1.2483e-05
enh94479     5  153497000  153498000      7       3  150064        4.404   5.3132e-06
enh94480     5  153518100  153519100      2       1  150064       3.3595   0.00039046
enh94481     5  153542500  153543500      1       1  150064       3.3604    0.0003891
enh94482     5  153544800  153545800      3       1  150064       3.3489    0.0004056
enh94483     5  153547500  153548500      2       1  150064       3.5851   0.00016847
enh94485     5  153576600  153577600      3       2  150064       1.6819     0.046297
enh94487     5  153581900  153582900     11       4  150064       3.6734   0.00011965
enh94489     5  153598200  153599200      5       2  150064       1.8152     0.034749
enh94490     5  153600300  153601300      4       2  150064       2.6029    0.0046219
enh94492     5  153620200  153621200      4       2  150064       3.5001   0.00023259
enh94493     5  153622300  153623300      6       2  150064       2.5275    0.0057431
enh94494     5  153623800  153624800      3       1  150064       3.2856   0.00050874
enh94495     5  153629200  153630200      1       1  150064       1.7322      0.04162
enh94496     5  153639800  153640800      9       2  150064       5.1661   1.1952e-07
enh94497     5  153644100  153645100      3       1  150064       4.7744   9.0107e-07
enh94498     5  153654300  153655300      8       2  150064       5.1108   1.6036e-07
enh94499     5  153666100  153667100      4       2  150064       3.3795   0.00036311
enh94500     5  153681200  153682200      5       2  150064       4.4901   3.5603e-06
enh94507     5  153750400  153751400      1       1  150064       2.1367      0.01631
enh94509     5  153784800  153785800      5       2  150064       2.7745    0.0027647
enh94510     5  153786200  153787200      3       2  150064       3.5311   0.00020695
enh94514     5  154007200  154008200      5       3  150064       2.7129    0.0033346
enh94519     5  154071300  154072300      6       3  150064       1.7405     0.040889
enh94521     5  154093200  154094200      1       1  150064       1.8972       0.0289
enh94534     5  154161300  154162300      1       1  150064       2.2931      0.01092
enh94537     5  154190700  154191700      1       1  150064       2.2495      0.01224
enh94539     5  154202200  154203200      2       1  150064       2.5809    0.0049268
enh94549     5  154319600  154320600      2       1  150064       1.8015     0.035813
enh94557     5  155363500  155364500      1       1  150064       1.9634       0.0248
enh94558     5  155576000  155577000      5       2  150064       1.8428     0.032683
enh94559     5  155752600  155753600      1       1  150064       2.4165     0.007836
enh94560     5  155755800  155756800      3       1  150064       2.5903    0.0047949
enh94564     5  155810000  155811000      7       3  150064       3.0233    0.0012504
enh94565     5  155822900  155823900      3       1  150064       1.6515     0.049323
enh94566     5  155827800  155828800      3       2  150064       3.2677   0.00054219
enh94567     5  155833100  155834100      2       1  150064       2.9524    0.0015768
enh94569     5  155838000  155839000      2       1  150064       2.8659    0.0020789
enh94570     5  155840000  155841000      4       2  150064       3.2717   0.00053449
enh94572     5  155901800  155902800      5       2  150064       1.6565     0.048811
enh94576     5  155923900  155924900      3       2  150064       2.6711    0.0037805
enh94600     5  156715800  156716800      3       2  150064       1.8122     0.034981
enh94643     5  157254600  157255600      5       3  150064       2.2176     0.013293
enh94652     5  157344200  157345200      4       2  150064       1.9592     0.025044
enh94653     5  157346100  157347100      6       2  150064       1.7155     0.043122
enh94669     5  157593200  157594200      5       3  150064       2.5804    0.0049341
enh94681     5  157883400  157884400      1       1  150064       2.4367     0.007412
enh94706     5  158196100  158197100      4       2  150064       2.0421     0.020569
enh94714     5  158247300  158248300      3       2  150064       2.5592    0.0052457
enh94756     5  158514700  158515700      4       2  150064       2.1244     0.016819
enh94762     5  158607400  158608400      2       1  150064       2.4224     0.007709
enh94763     5  158608900  158609900      2       1  150064       1.6717      0.04729
enh94764     5  158609800  158610800      1       1  150064       2.5004     0.006203
enh94765     5  158610600  158611600      1       1  150064       4.3201    7.798e-06
enh94767     5  158632000  158633000      4       2  150064        1.803     0.035697
enh94768     5  158637000  158638000      2       1  150064       3.2814   0.00051655
enh94804     5  159596000  159597000      5       1  150064       2.0813     0.018705
enh94805     5  159601800  159602800      6       3  150064       1.7061     0.043991
enh94837     5  159932900  159933900      2       1  150064       2.1368     0.016307
enh94855     5  162959700  162960700      3       1  150064        1.768     0.038533
enh94862     5  165423200  165424200      7       3  150064       1.7685     0.038491
enh94873     5  167157100  167158100      3       2  150064       3.3023   0.00047948
enh94874     5  167210000  167211000      4       2  150064       3.7308   9.5445e-05
enh94882     5  167598900  167599900      2       1  150064       1.8398       0.0329
enh94897     5  167914400  167915400      2       1  150064       2.0713     0.019165
enh94898     5  168002500  168003500      1       1  150064       2.0306      0.02115
enh94899     5  168003900  168004900      3       1  150064        2.555    0.0053097
enh94922     5  168373500  168374500      3       1  150064       1.6466     0.049823
enh94923     5  168380200  168381200      8       1  150064       1.6776     0.046715
enh94959     5  169169300  169170300      4       2  150064       1.9988     0.022815
enh94995     5  169787000  169788000      4       2  150064       1.8525     0.031974
enh95002     5  169864600  169865600      6       1  150064       1.9284     0.026904
enh95020     5  170060200  170061200      5       3  150064       2.0839     0.018583
enh95033     5  170845100  170846100      2       1  150064       1.6565     0.048809
enh95150     5  171930900  171931900      1       1  150064       2.2642      0.01178
enh95151     5  171935700  171936700      5       3  150064       1.7157     0.043105
enh95152     5  171950100  171951100      6       2  150064       2.5962    0.0047128
enh95155     5  171957900  171958900      2       1  150064       2.1706     0.014983
enh95156     5  171960500  171961500      3       1  150064       2.0718     0.019142
enh95158     5  171972100  171973100      2       1  150064       2.1047     0.017661
enh95160     5  171983400  171984400      5       3  150064       1.7078     0.043832
enh95166     5  172010100  172011100      5       2  150064       1.7359     0.041287
enh95170     5  172029700  172030700      2       1  150064       1.7825     0.037338
enh95174     5  172047300  172048300      4       1  150064        1.803     0.035695
enh95175     5  172049300  172050300      5       2  150064       1.7978     0.036103
enh95235     5  172312800  172313800      2       1  150064        1.935     0.026492
enh95238     5  172319600  172320600      3       1  150064       1.8684     0.030852
enh95240     5  172327800  172328800      5       2  150064       2.2393      0.01257
enh95247     5  172358100  172359100      3       2  150064        1.859     0.031512
enh95254     5  172409600  172410600      3       1  150064       2.8339    0.0022993
enh95258     5  172446900  172447900      1       1  150064       2.3182      0.01022
enh95260     5  172456600  172457600      5       3  150064       2.0466     0.020349
enh95264     5  172485600  172486600      6       2  150064       2.2279     0.012944
enh95270     5  172730600  172731600      3       1  150064       1.7765     0.037822
enh95294     5  172970400  172971400      3       1  150064       1.9163     0.027664
enh95305     5  173046100  173047100      2       1  150064        1.761     0.039115
enh95325     5  173160400  173161400      5       2  150064       2.2495     0.012241
enh95326     5  173161800  173162800      4       1  150064       2.3756    0.0087599
enh95327     5  173163700  173164700      3       1  150064        3.657   0.00012758
enh95328     5  173171000  173172000      4       1  150064       2.6236      0.00435
enh95340     5  173260100  173261100      3       1  150064       2.0547     0.019952
[truncated: 871,095 more chars]
