# Supplementary material for: Identifying enhancer properties associated with genetic risk for complex traits using regulome-wide association studies
Source: PLoS Comput Biol. 2022 Sep 7;18(9):e1010430. doi: 10.1371/journal.pcbi.1010430 (PMC9484640; doi:10.1371/journal.pcbi.1010430)
Supplement: S3 Table — Sample names are as described in the ROADMAP epigenomics project integrative analysis portal: https://egg2.wustl.edu/roadmap/web_portal/meta.html. (ZIP) [file pcbi.1010430.s010.zip › supplemental_table3/E006esc-derived_sig_enhancers05.gcov.out]

GENE       CHR      START       STOP  NSNPS  NPARAM       N        ZSTAT            P
enh48062     1     841800     842800      1       1  150064       1.8239      0.03408
enh48065     1     893000     894000      3       1  150064       1.7601     0.039192
enh48073     1     966500     967500      1       1  150064       1.6666       0.0478
enh48091     1    1168300    1169300      2       1  150064       1.7908     0.036659
enh48138     1    1480800    1481800      2       1  150064       1.6625     0.048204
enh48181     1    1841000    1842000      3       1  150064       2.0797     0.018775
enh48192     1    2062900    2063900      3       2  150064       3.1698   0.00076283
enh48194     1    2071100    2072100      5       2  150064       3.2169   0.00064792
enh48195     1    2111500    2112500      2       1  150064       3.2398   0.00059798
enh48199     1    2126800    2127800      2       1  150064       2.5265    0.0057606
enh48203     1    2137900    2138900      4       2  150064       2.7426    0.0030479
enh48210     1    2173700    2174700      1       1  150064       3.7831    7.743e-05
enh48217     1    2211300    2212300      3       1  150064       2.1734     0.014875
enh48223     1    2232700    2233700      1       1  150064       1.9129      0.02788
enh48236     1    2347100    2348100      8       4  150064       1.7127     0.043385
enh48237     1    2378700    2379700      6       3  150064       2.4106    0.0079632
enh48238     1    2381300    2382300      5       2  150064       5.0325   2.4207e-07
enh48239     1    2382600    2383600      3       1  150064       3.3735   0.00037103
enh48240     1    2383900    2384900      7       2  150064       2.2774      0.01138
enh48241     1    2384900    2385900      1       1  150064       5.0873    1.816e-07
enh48242     1    2391200    2392200      5       2  150064       4.0566     2.49e-05
enh48253     1    2486400    2487400      1       1  150064       2.5752     0.005009
enh48257     1    2524900    2525900      8       2  150064       2.7894    0.0026406
enh48258     1    2542200    2543200      1       1  150064       2.6463     0.004069
enh48263     1    3043400    3044400      2       1  150064       1.8963     0.028961
enh48267     1    3088300    3089300      7       2  150064       1.6834     0.046147
enh48271     1    3123600    3124600      3       1  150064       3.2339    0.0006105
enh48272     1    3137800    3138800      7       3  150064       1.9337     0.026575
enh48330     1    6088200    6089200      2       1  150064       1.7294      0.04187
enh48337     1    6260200    6261200      1       1  150064       1.7453      0.04047
enh48338     1    6264400    6265400      3       2  150064         2.25     0.012223
enh48370     1    6531800    6532800      2       1  150064       2.2622     0.011844
enh48375     1    6551700    6552700      3       1  150064       1.9459     0.025835
enh48376     1    6555400    6556400      2       1  150064       2.0574     0.019824
enh48377     1    6561900    6562900      2       1  150064       3.1144   0.00092158
enh48379     1    6575400    6576400      1       1  150064       2.1343      0.01641
enh48387     1    6657000    6658000      6       2  150064       1.7669      0.03862
enh48390     1    6684200    6685200      2       1  150064       2.1264     0.016733
enh48395     1    6750200    6751200      1       1  150064       2.3506     0.009372
enh48396     1    6759700    6760700      2       1  150064       3.5669   0.00018061
enh48406     1    6862800    6863800      2       1  150064       1.7132     0.043342
enh48407     1    6863400    6864400      5       2  150064       2.6686     0.003808
enh48424     1    7020100    7021100      1       1  150064       1.9101      0.02806
enh48528     1    8377200    8378200      1       1  150064       3.5064    0.0002271
enh48530     1    8403900    8404900      2       1  150064       3.1255   0.00088761
enh48534     1    8411700    8412700      1       1  150064       2.0981      0.01795
enh48535     1    8413000    8414000      2       1  150064       1.7281     0.041985
enh48536     1    8419100    8420100      3       2  150064       2.5203    0.0058626
enh48538     1    8427200    8428200      1       1  150064       2.9348     0.001669
enh48539     1    8430900    8431900      4       2  150064       3.9093    4.628e-05
enh48542     1    8438700    8439700      1       1  150064       5.5166    1.728e-08
enh48544     1    8444500    8445500      2       1  150064       4.8974   4.8548e-07
enh48546     1    8447600    8448600      2       1  150064       4.7983    8.002e-07
enh48547     1    8451000    8452000      2       1  150064       3.1964   0.00069587
enh48548     1    8452600    8453600      1       1  150064       5.5087    1.807e-08
enh48549     1    8454300    8455300      2       1  150064       3.3185   0.00045251
enh48550     1    8457200    8458200      1       1  150064       1.6541      0.04905
enh48552     1    8466900    8467900      3       2  150064       4.5486   2.6996e-06
enh48561     1    8510000    8511000      2       1  150064       3.3195   0.00045086
enh48562     1    8516000    8517000      2       1  150064       3.2735   0.00053114
enh48563     1    8519500    8520500      2       1  150064       2.4722    0.0067138
enh48565     1    8537100    8538100      1       1  150064       3.4961    0.0002361
enh48567     1    8542900    8543900      2       1  150064       2.1847     0.014455
enh48568     1    8552500    8553500      3       2  150064       2.8475    0.0022034
enh48569     1    8557300    8558300      3       1  150064       2.7505     0.002975
enh48570     1    8566800    8567800      3       2  150064       3.5662   0.00018112
enh48575     1    8586200    8587200      3       1  150064        2.376    0.0087516
enh48577     1    8600900    8601900      2       1  150064       3.9022   4.7664e-05
enh48578     1    8614800    8615800      2       1  150064       3.0698    0.0010711
enh48579     1    8620800    8621800      1       1  150064       2.5716     0.005062
enh48580     1    8623300    8624300      3       2  150064       2.3761    0.0087482
enh48583     1    8655600    8656600      2       1  150064       2.6443    0.0040927
enh48584     1    8658200    8659200      5       2  150064       2.9347    0.0016695
enh48585     1    8659600    8660600      1       1  150064       3.0959    0.0009812
enh48587     1    8686300    8687300      1       1  150064       2.9013     0.001858
enh48589     1    8691100    8692100      1       1  150064        2.875      0.00202
enh48590     1    8703200    8704200      1       1  150064       2.8288     0.002336
enh48594     1    8712500    8713500      2       1  150064       2.6253    0.0043289
enh48595     1    8719300    8720300      1       1  150064       2.4949       0.0063
enh48598     1    8725900    8726900      2       1  150064        2.806    0.0025081
enh48600     1    8729000    8730000      1       1  150064       1.9571      0.02517
enh48601     1    8730300    8731300      2       1  150064       2.3313     0.009868
enh48602     1    8734700    8735700      1       1  150064       2.7007      0.00346
enh48604     1    8737600    8738600      1       1  150064       2.9436     0.001622
enh48609     1    8766900    8767900      4       2  150064       2.4406    0.0073308
enh48610     1    8771900    8772900      2       1  150064       2.1925     0.014172
enh48612     1    8787600    8788600      2       1  150064       3.5067   0.00022689
enh48613     1    8800000    8801000      1       1  150064       1.7758      0.03788
enh48617     1    8871600    8872600      3       1  150064       2.0592     0.019736
enh48630     1    8943200    8944200      5       2  150064       1.8942     0.029096
enh48631     1    8950000    8951000      3       1  150064       2.8461    0.0022127
enh48632     1    8959600    8960600      3       1  150064       1.6953     0.045007
enh48633     1    8963200    8964200      5       2  150064        2.408    0.0080203
enh48635     1    8968200    8969200      3       1  150064       1.8772     0.030247
enh48636     1    8971200    8972200      4       2  150064       1.9044     0.028426
enh48637     1    9001600    9002600      6       3  150064       2.9046    0.0018385
enh48653     1    9160300    9161300      3       2  150064       1.7725     0.038154
enh48663     1    9221400    9222400      1       1  150064       1.9856      0.02354
enh48685     1    9326700    9327700      4       2  150064       1.9922     0.023176
enh48687     1    9331200    9332200     10       2  150064       2.4703    0.0067496
enh48706     1    9408900    9409900      8       4  150064       2.2792     0.011329
enh48765     1    9924400    9925400      8       3  150064       1.6719     0.047268
enh48855     1   10960800   10961800      1       1  150064        2.658      0.00393
enh48879     1   11335000   11336000      1       1  150064       2.0523      0.02007
enh48898     1   11849500   11850500      1       1  150064       2.1348      0.01639
enh48914     1   11997100   11998100      2       1  150064       2.3366    0.0097313
enh48915     1   11998500   11999500      2       1  150064       1.9438      0.02596
enh48916     1   12000400   12001400      4       1  150064       2.0448     0.020437
enh48917     1   12004300   12005300      4       2  150064       2.0463     0.020365
enh48932     1   12135100   12136100      6       2  150064       2.3073      0.01052
enh48933     1   12136200   12137200      1       1  150064       2.6343     0.004216
enh48938     1   12190200   12191200      3       1  150064       1.6689     0.047567
enh49012     1   14074400   14075400      2       1  150064       1.6562     0.048838
enh49018     1   14090700   14091700      1       1  150064       1.7987      0.03603
enh49025     1   14585500   14586500      3       2  150064        2.225     0.013041
enh49033     1   14812200   14813200      5       3  150064       1.7354     0.041336
enh49037     1   14847600   14848600      1       1  150064       2.0798      0.01877
enh49052     1   15252800   15253800      4       1  150064       1.7052      0.04408
enh49103     1   15522200   15523200      7       2  150064       1.7445     0.040534
enh49109     1   15569700   15570700      5       2  150064       1.7734      0.03808
enh49176     1   16152000   16153000      7       2  150064       2.0326     0.021046
enh49239     1   16535800   16536800      2       1  150064       2.0455     0.020402
enh49240     1   16542000   16543000      5       2  150064       1.9718     0.024318
enh49244     1   16563900   16564900      2       1  150064       2.7283    0.0031827
enh49245     1   16570400   16571400      1       1  150064        2.126      0.01675
enh49249     1   16582800   16583800      1       1  150064       2.1951      0.01408
enh49250     1   16585000   16586000      2       1  150064       2.1123     0.017332
enh49252     1   16592600   16593600      3       1  150064       2.1759      0.01478
enh49253     1   16644900   16645900      3       1  150064       2.0685     0.019295
enh49255     1   16650500   16651500      1       1  150064       2.2849      0.01116
enh49258     1   16679300   16680300      1       1  150064       2.0801      0.01876
enh49260     1   16697200   16698200      2       1  150064       1.6637     0.048085
enh49261     1   16698300   16699300      1       1  150064       1.8172      0.03459
enh49262     1   16699200   16700200      2       1  150064       1.7932     0.036468
enh49264     1   16703600   16704600      1       1  150064       1.8561      0.03172
enh49266     1   16711600   16712600      2       1  150064       1.7801     0.037533
enh49267     1   16714100   16715100      2       1  150064       1.7653      0.03876
enh49269     1   16723000   16724000      3       1  150064       2.1032     0.017725
enh49300     1   17307900   17308900      3       2  150064       2.4274    0.0076031
enh49301     1   17310800   17311800      3       2  150064        4.112   1.9615e-05
enh49307     1   17371800   17372800      6       1  150064       2.4293    0.0075639
enh49308     1   17378600   17379600      2       1  150064       2.7791    0.0027255
enh49309     1   17386400   17387400      2       1  150064       3.0875    0.0010093
enh49311     1   17389700   17390700      7       3  150064       2.3766    0.0087372
enh49325     1   17552500   17553500      5       3  150064       2.0997     0.017877
enh49394     1   19263400   19264400      2       1  150064       1.7529     0.039814
enh49436     1   19641000   19642000      3       1  150064       2.1377     0.016271
enh49482     1   19831300   19832300      4       2  150064        2.104     0.017687
enh49483     1   19835300   19836300      5       2  150064       1.8503     0.032138
enh49491     1   19943000   19944000      1       1  150064       1.9601      0.02499
enh49494     1   19966700   19967700      1       1  150064       2.3371     0.009718
enh49536     1   20651500   20652500      5       2  150064       2.2432     0.012442
enh49540     1   20732500   20733500      4       2  150064       2.0437     0.020491
enh49545     1   20805500   20806500      2       1  150064       2.0279     0.021283
enh49565     1   21059900   21060900      1       1  150064       2.8655     0.002082
enh49566     1   21062000   21063000      2       1  150064       2.7152    0.0033115
enh49567     1   21065500   21066500      1       1  150064       2.3174      0.01024
enh49568     1   21066600   21067600      6       2  150064       2.4115    0.0079438
enh49571     1   21114600   21115600      2       1  150064       2.4415    0.0073133
enh49573     1   21156200   21157200      2       1  150064       1.8852     0.029698
enh49575     1   21193800   21194800      2       1  150064       2.7117    0.0033469
enh49576     1   21197700   21198700      2       1  150064       1.8934     0.029152
enh49577     1   21199000   21200000      2       1  150064       2.1928      0.01416
enh49582     1   21338800   21339800      3       2  150064       1.6757       0.0469
enh49583     1   21339600   21340600      2       1  150064       2.6501    0.0040235
enh49584     1   21346300   21347300      3       2  150064       2.5149    0.0059538
enh49586     1   21351200   21352200      5       3  150064       2.4355    0.0074355
enh49587     1   21360800   21361800      5       1  150064       2.5946    0.0047356
enh49588     1   21369200   21370200      5       3  150064       2.6484    0.0040443
enh49589     1   21376400   21377400      2       1  150064       1.9331     0.026613
enh49590     1   21390200   21391200      3       1  150064        2.194     0.014118
enh49593     1   21399600   21400600      2       1  150064       2.0127     0.022071
enh49594     1   21403300   21404300      4       2  150064       2.5195    0.0058759
enh49595     1   21416500   21417500      1       1  150064       2.8478     0.002201
enh49599     1   21465800   21466800      1       1  150064       2.4763     0.006638
enh49600     1   21476000   21477000      1       1  150064       3.0309     0.001219
enh49603     1   21492000   21493000      4       2  150064       2.5446    0.0054697
enh49604     1   21497500   21498500      3       1  150064       2.9716     0.001481
enh49605     1   21499900   21500900      1       1  150064       2.4774     0.006618
enh49607     1   21518400   21519400      1       1  150064        1.794      0.03641
enh49608     1   21521100   21522100      1       1  150064       1.7381       0.0411
enh49668     1   22023200   22024200      8       4  150064        2.265     0.011757
enh49669     1   22029600   22030600      2       1  150064       1.8437     0.032617
enh49670     1   22033300   22034300      4       2  150064       2.9403    0.0016397
enh49671     1   22048400   22049400      4       2  150064       2.5255    0.0057773
enh49672     1   22090900   22091900      3       1  150064        1.892     0.029244
enh49713     1   22350000   22351000      5       2  150064       2.2927     0.010933
enh49717     1   22369200   22370200      1       1  150064       3.2129     0.000657
enh49719     1   22374700   22375700      2       1  150064       3.2572   0.00056259
enh49720     1   22378200   22379200      5       2  150064       2.7142    0.0033213
enh49724     1   22392600   22393600      2       1  150064       1.8091     0.035216
enh49726     1   22398600   22399600      1       1  150064       3.3647    0.0003831
enh49730     1   22418700   22419700      1       1  150064       1.7696       0.0384
enh49731     1   22432400   22433400      4       2  150064       2.4663    0.0068254
enh49736     1   22447700   22448700      2       1  150064       3.0135    0.0012911
enh49737     1   22448700   22449700      7       4  150064       1.7571     0.039447
enh49799     1   23438200   23439200      1       1  150064       2.0492      0.02022
enh49852     1   23888600   23889600      1       1  150064       2.2754      0.01144
enh49871     1   24074400   24075400      1       1  150064       2.1532      0.01565
enh49873     1   24085300   24086300      1       1  150064       1.8901      0.02937
enh49875     1   24106300   24107300      1       1  150064       1.6674      0.04772
enh49898     1   24372600   24373600      3       1  150064       2.5782    0.0049652
enh49920     1   24676200   24677200      1       1  150064       2.1953      0.01407
enh49926     1   24712600   24713600      4       1  150064       2.1959     0.014051
enh49928     1   24720000   24721000      2       1  150064       2.3716    0.0088561
enh49933     1   24744500   24745500      2       1  150064       2.1965     0.014027
enh49935     1   24769600   24770600      3       1  150064       2.3741    0.0087962
enh49938     1   24841800   24842800      2       1  150064        2.274     0.011484
enh49940     1   24867300   24868300      6       2  150064       2.8995    0.0018685
enh49946     1   24927000   24928000      5       2  150064       2.2567     0.012015
enh49947     1   24967400   24968400      2       1  150064       2.5702    0.0050815
enh49950     1   24999500   25000500      3       2  150064       2.0373     0.020809
enh49951     1   25004500   25005500      1       1  150064        3.688     0.000113
enh49997     1   25155800   25156800      1       1  150064       2.1589      0.01543
enh50139     1   26700200   26701200      3       1  150064       1.7113     0.043515
enh50140     1   26701500   26702500      5       2  150064       1.7922     0.036551
enh50142     1   26712100   26713100      2       1  150064       2.0498      0.02019
enh50146     1   26757600   26758600      1       1  150064       1.8722      0.03059
enh50149     1   26809600   26810600      2       1  150064       1.8289     0.033707
enh50155     1   26881700   26882700      2       1  150064       1.8363     0.033157
enh50156     1   26900600   26901600      8       3  150064       2.7432    0.0030419
enh50161     1   27013900   27014900      2       1  150064        1.933     0.026618
enh50163     1   27020300   27021300      2       1  150064       2.5533    0.0053346
enh50164     1   27026500   27027500      2       1  150064       1.9902     0.023285
enh50166     1   27033400   27034400      1       1  150064       2.7292     0.003174
enh50167     1   27038800   27039800      2       1  150064        2.036     0.020876
enh50169     1   27048300   27049300      1       1  150064       2.7248     0.003217
enh50170     1   27051500   27052500      2       1  150064       2.4531    0.0070822
enh50171     1   27053700   27054700      2       1  150064        1.943      0.02601
enh50172     1   27057200   27058200      1       1  150064       2.7106     0.003358
enh50173     1   27070100   27071100      3       2  150064        1.957     0.025176
enh50176     1   27079700   27080700      2       1  150064       2.5595    0.0052415
enh50178     1   27093000   27094000      2       1  150064       2.8092    0.0024836
enh50179     1   27094600   27095600      1       1  150064       2.7557     0.002928
enh50183     1   27101600   27102600      1       1  150064       2.1389      0.01622
enh50189     1   27154200   27155200      2       1  150064       2.1232     0.016866
enh50191     1   27157700   27158700      1       1  150064        2.646     0.004073
enh50194     1   27175300   27176300      1       1  150064       2.4217     0.007724
enh50195     1   27179200   27180200      1       1  150064       3.8436    6.061e-05
enh50196     1   27185100   27186100      1       1  150064       1.9879      0.02341
enh50201     1   27239700   27240700      1       1  150064       2.5171     0.005916
enh50202     1   27249400   27250400      1       1  150064        2.512     0.006003
enh50207     1   27298400   27299400      2       1  150064       2.1812     0.014585
enh50219     1   27425500   27426500      1       1  150064         2.29      0.01101
enh50222     1   27444300   27445300      2       1  150064       1.7807     0.037481
enh50305     1   27920200   27921200      1       1  150064       1.7472       0.0403
enh50309     1   27932700   27933700      2       1  150064       1.9507     0.025546
enh50310     1   27947700   27948700      2       1  150064       1.6501     0.049462
enh50325     1   28110400   28111400      2       1  150064       2.2493     0.012248
enh50354     1   28431000   28432000      2       1  150064       2.3353    0.0097647
enh50355     1   28439000   28440000      4       2  150064       1.7302     0.041799
enh50364     1   28499500   28500500      2       1  150064       3.6693   0.00012161
enh50367     1   28523200   28524200      6       4  150064       1.7939     0.036417
enh50368     1   28556600   28557600      5       3  150064       1.8713     0.030649
enh50372     1   28575100   28576100      5       2  150064       1.6932      0.04521
enh50374     1   28588000   28589000      2       1  150064       2.6132    0.0044846
enh50380     1   28622800   28623800      3       2  150064       2.1398     0.016187
enh50386     1   28695200   28696200      2       1  150064       1.9333     0.026598
enh50387     1   28697200   28698200      2       1  150064         3.39   0.00034946
enh50389     1   28700700   28701700      2       1  150064       2.1404     0.016161
enh50390     1   28718200   28719200      4       1  150064       1.9943     0.023059
enh50391     1   28721500   28722500      5       1  150064       1.7638     0.038882
enh50392     1   28726000   28727000      4       1  150064       2.1669      0.01512
enh50393     1   28726800   28727800      3       1  150064       2.0534     0.020019
enh50394     1   28736100   28737100      8       3  150064       2.2663     0.011716
enh50395     1   28743400   28744400      2       1  150064       2.0408     0.020638
enh50398     1   28765400   28766400      1       1  150064       2.3988     0.008225
enh50399     1   28767900   28768900      8       3  150064        2.093     0.018175
enh50401     1   28782200   28783200      1       1  150064       2.4036     0.008118
enh50409     1   28845600   28846600      1       1  150064       2.4689     0.006776
enh50411     1   28847800   28848800      1       1  150064       2.8219     0.002387
enh50414     1   28853200   28854200      4       1  150064       2.7444    0.0030313
enh50415     1   28880200   28881200      1       1  150064       2.5866     0.004847
enh50417     1   28916400   28917400      3       1  150064       2.7318    0.0031493
enh50420     1   28967600   28968600      2       1  150064       2.2942     0.010889
enh50421     1   28970400   28971400      1       1  150064       2.3123      0.01038
enh50423     1   28990000   28991000      6       3  150064       3.5394    0.0002005
enh50434     1   29186000   29187000      1       1  150064       2.2708      0.01158
enh50435     1   29186900   29187900      1       1  150064       1.7425      0.04071
enh50438     1   29210800   29211800      3       2  150064       2.8059    0.0025088
enh50439     1   29212600   29213600      3       1  150064       1.7521     0.039878
enh50441     1   29219600   29220600      6       2  150064       2.2925     0.010939
enh50442     1   29241600   29242600      3       2  150064       2.7864    0.0026653
enh50446     1   29446700   29447700      3       2  150064       2.3875    0.0084812
enh50447     1   29460000   29461000      2       1  150064       1.7028     0.044305
enh50452     1   29498600   29499600      3       2  150064       2.5666    0.0051352
enh50454     1   29505000   29506000      3       2  150064       2.5506    0.0053764
enh50456     1   29512200   29513200      2       1  150064       2.3743    0.0087909
enh50461     1   29549000   29550000      4       2  150064       2.5173    0.0059122
enh50462     1   29555800   29556800      3       1  150064       2.0326     0.021045
enh50467     1   29575400   29576400      3       2  150064       2.6613    0.0038925
enh50479     1   30112500   30113500      3       2  150064       2.4698    0.0067587
enh50487     1   30457300   30458300      3       2  150064       3.9025   4.7592e-05
enh50491     1   30851800   30852800      4       2  150064       2.0148     0.021965
enh50497     1   31143100   31144100      3       1  150064       1.7566     0.039497
enh50517     1   31274600   31275600      1       1  150064       1.7209      0.04263
enh50518     1   31281500   31282500      1       1  150064        1.797      0.03617
enh50526     1   31350000   31351000      3       2  150064       1.8692     0.030796
enh50527     1   31352000   31353000      1       1  150064        2.524     0.005801
enh50531     1   31363400   31364400      1       1  150064       2.0245      0.02146
enh50544     1   31448800   31449800      2       1  150064       1.7234     0.042407
enh50573     1   31772000   31773000      6       2  150064       3.9116   4.5846e-05
enh50574     1   31778800   31779800      1       1  150064       2.1675       0.0151
enh50575     1   31837200   31838200      4       1  150064       3.9754   3.5127e-05
enh50576     1   31844500   31845500      3       2  150064        2.686    0.0036152
enh50577     1   31847000   31848000      2       1  150064       2.7671    0.0028278
enh50579     1   31855000   31856000      2       1  150064       3.8572    5.735e-05
enh50580     1   31862600   31863600      7       2  150064       3.8162   6.7756e-05
enh50581     1   31866800   31867800      4       1  150064       2.8658    0.0020799
enh50582     1   31867600   31868600      2       1  150064       2.8315    0.0023167
enh50583     1   31870300   31871300      4       2  150064       3.6807   0.00011631
enh50584     1   31881500   31882500      3       1  150064       2.6221    0.0043689
enh50585     1   31882900   31883900      3       1  150064       2.5212    0.0058471
enh50586     1   31884800   31885800      2       1  150064       2.6063    0.0045764
enh50587     1   31888300   31889300      2       1  150064        2.709    0.0033745
enh50661     1   32513500   32514500      1       1  150064       1.9468      0.02578
enh50680     1   32616400   32617400      1       1  150064       2.0177      0.02181
enh50697     1   32707800   32708800      3       1  150064       1.7063     0.043974
enh50698     1   32713000   32714000      1       1  150064       1.6948      0.04506
enh50711     1   32810700   32811700      1       1  150064        2.932     0.001684
enh50754     1   33257200   33258200      4       2  150064       2.1256     0.016767
enh50758     1   33279800   33280800      2       1  150064        1.684      0.04609
enh50761     1   33338000   33339000      2       1  150064        1.997     0.022915
enh50794     1   33593300   33594300      1       1  150064       2.1316      0.01652
enh50818     1   33766200   33767200      3       2  150064       2.3437    0.0095463
enh50842     1   33924800   33925800      5       2  150064       2.2799     0.011306
enh50868     1   35318100   35319100      4       2  150064       1.8872     0.029566
enh50869     1   35323100   35324100      3       2  150064       2.0918     0.018229
enh50904     1   36102100   36103100      2       1  150064       3.6011   0.00015847
enh50907     1   36181300   36182300      1       1  150064       3.4063    0.0003292
enh50909     1   36184600   36185600      3       1  150064       3.8464    5.994e-05
enh50910     1   36191000   36192000      2       1  150064       3.2608   0.00055552
enh50912     1   36275200   36276200      3       2  150064       4.1596    1.594e-05
enh50913     1   36316200   36317200      3       2  150064       2.5744    0.0050207
enh50918     1   36397800   36398800      1       1  150064        3.492    0.0002397
enh50923     1   36553400   36554400      1       1  150064       3.1405    0.0008432
enh50924     1   36555600   36556600      3       2  150064        3.192   0.00070642
enh50927     1   36565300   36566300      6       2  150064       2.5158     0.005938
enh50928     1   36571600   36572600      2       1  150064       1.8625     0.031269
enh50930     1   36581000   36582000      3       1  150064       2.1813     0.014579
enh50931     1   36584700   36585700      2       1  150064       1.8279     0.033785
enh50932     1   36593400   36594400      1       1  150064       3.8529    5.836e-05
enh50933     1   36600700   36601700      2       1  150064       3.3181   0.00045322
enh50934     1   36605700   36606700      1       1  150064       3.1162     0.000916
enh50935     1   36613200   36614200      3       1  150064       3.8801   5.2202e-05
enh50940     1   36627900   36628900      2       1  150064       3.9956   3.2268e-05
enh50941     1   36631300   36632300      2       1  150064       3.9408   4.0604e-05
enh50944     1   36633600   36634600      2       1  150064       3.8296   6.4181e-05
enh50946     1   36637500   36638500      1       1  150064       4.5633    2.518e-06
enh50950     1   36653300   36654300      4       2  150064       2.5472    0.0054291
enh51014     1   38040900   38041900      4       2  150064       1.8926     0.029204
enh51020     1   38275200   38276200      1       1  150064        3.469    0.0002612
enh51023     1   38290700   38291700      3       2  150064       2.1134     0.017282
enh51024     1   38309500   38310500      3       2  150064        2.687     0.003605
enh51026     1   38328200   38329200      2       1  150064        1.879     0.030122
enh51027     1   38330900   38331900      2       1  150064       3.2236   0.00063292
enh51030     1   38395800   38396800      3       1  150064       2.8765    0.0020106
enh51056     1   38910300   38911300      5       2  150064       2.8673    0.0020696
enh51058     1   39193900   39194900      3       1  150064        2.399    0.0082196
enh51060     1   39206300   39207300      1       1  150064       1.9001      0.02871
enh51063     1   39407200   39408200      2       1  150064       1.6718     0.047283
enh51070     1   39468700   39469700      1       1  150064       2.3639     0.009042
enh51071     1   39490800   39491800      2       1  150064       1.8507     0.032107
enh51072     1   39512900   39513900      4       2  150064       2.0411     0.020618
enh51073     1   39541800   39542800      2       1  150064       2.9168    0.0017683
enh51079     1   39575400   39576400      3       2  150064       1.7509     0.039984
enh51081     1   39581800   39582800      4       2  150064       2.1074     0.017543
enh51086     1   39602600   39603600      6       3  150064       1.8472     0.032362
enh51111     1   39668900   39669900      2       1  150064       1.7404     0.040897
enh51149     1   39974400   39975400      3       2  150064       2.0358     0.020885
enh51157     1   40118600   40119600      4       2  150064       1.7309     0.041736
enh51165     1   40347200   40348200      3       2  150064       2.0052     0.022472
enh51166     1   40358400   40359400      1       1  150064       1.8066      0.03541
enh51168     1   40362600   40363600      2       1  150064       3.3374   0.00042288
enh51210     1   40997700   40998700      1       1  150064       1.8274      0.03382
enh51221     1   41178500   41179500      2       1  150064        2.522    0.0058352
enh51247     1   41433200   41434200      8       3  150064       2.6821    0.0036576
enh51249     1   41447600   41448600      1       1  150064       1.7839      0.03722
enh51251     1   41468900   41469900      5       2  150064        2.221     0.013176
enh51257     1   41574800   41575800      3       2  150064       2.5747     0.005017
enh51258     1   41588700   41589700      2       1  150064       1.6467     0.049808
enh51259     1   41617800   41618800      3       2  150064        2.078     0.018855
enh51273     1   41853300   41854300      2       1  150064        2.215     0.013381
enh51276     1   41898100   41899100      6       3  150064       2.2582     0.011965
enh51279     1   41919800   41920800      1       1  150064         1.69      0.04551
enh51283     1   41949400   41950400      3       2  150064       1.9512     0.025518
enh51284     1   41953000   41954000      4       2  150064       1.8677     0.030899
enh51286     1   41960500   41961500      4       2  150064       3.2234    0.0006334
enh51287     1   41962400   41963400      4       2  150064       2.6271    0.0043063
enh51289     1   41968000   41969000      4       1  150064       2.4068    0.0080468
enh51290     1   41969400   41970400      4       2  150064       1.7622      0.03902
enh51329     1   42245800   42246800      3       1  150064       1.9568     0.025187
enh51341     1   42317200   42318200      2       1  150064       1.8417     0.032759
enh51425     1   43427400   43428400      4       2  150064       2.6331    0.0042308
enh51426     1   43432400   43433400      6       3  150064       2.2228     0.013115
enh51445     1   43739700   43740700      4       2  150064       1.8094     0.035197
enh51452     1   43810600   43811600      1       1  150064       3.4765     0.000254
enh51454     1   43830900   43831900      2       1  150064       1.9653     0.024692
enh51458     1   43900800   43901800      2       1  150064       3.4907   0.00024088
enh51459     1   43917700   43918700      2       1  150064       2.3167     0.010261
enh51460     1   43920200   43921200      3       2  150064       4.1734   1.5006e-05
enh51463     1   43938300   43939300      1       1  150064       3.0047     0.001329
enh51464     1   43941300   43942300      3       1  150064       3.6843   0.00011465
enh51465     1   43959000   43960000      3       2  150064        1.681     0.046377
enh51470     1   43998600   43999600      3       2  150064       2.5678    0.0051167
enh51472     1   44006100   44007100      1       1  150064       2.9099     0.001808
enh51475     1   44010900   44011900      2       1  150064       3.4093   0.00032567
enh51476     1   44014700   44015700      3       1  150064       2.0947     0.018098
enh51477     1   44018600   44019600      1       1  150064       3.1374    0.0008524
enh51478     1   44022500   44023500      1       1  150064       2.9139     0.001785
enh51479     1   44024300   44025300      2       1  150064       2.6016    0.0046399
enh51481     1   44031700   44032700      2       1  150064       2.2048     0.013733
enh51482     1   44038500   44039500      3       1  150064       2.2899     0.011014
enh51483     1   44042900   44043900      4       2  150064       3.9293   4.2603e-05
enh51484     1   44047500   44048500      5       2  150064       2.8226    0.0023819
enh51485     1   44052900   44053900      3       1  150064       1.9164     0.027658
enh51486     1   44114300   44115300      5       2  150064       4.0012   3.1507e-05
enh51488     1   44136900   44137900      2       1  150064       2.7227    0.0032376
enh51489     1   44153500   44154500      2       1  150064       3.3194   0.00045107
enh51490     1   44170600   44171600      2       1  150064       2.8891     0.001932
enh51493     1   44185200   44186200      3       2  150064       3.4994   0.00023311
enh51494     1   44229000   44230000      1       1  150064       3.2448    0.0005877
enh51495     1   44232300   44233300      1       1  150064       3.2827     0.000514
enh51496     1   44239900   44240900      2       1  150064       2.7456    0.0030204
enh51497     1   44241600   44242600      2       1  150064       2.4065    0.0080536
enh51498     1   44248900   44249900      3       2  150064       3.7981   7.2899e-05
enh51499     1   44252000   44253000      3       2  150064       1.9596     0.025019
enh51502     1   44287100   44288100      5       2  150064       2.0417     0.020591
enh51506     1   44318800   44319800      3       1  150064       3.9946   3.2404e-05
enh51508     1   44326500   44327500      4       2  150064       2.9253    0.0017207
enh51509     1   44333800   44334800      2       1  150064       2.8449    0.0022214
enh51510     1   44344800   44345800      1       1  150064       3.7447     9.03e-05
enh51511     1   44346700   44347700      4       2  150064       3.7858   7.6597e-05
enh51513     1   44378000   44379000      3       2  150064       2.5971    0.0047002
enh51514     1   44386800   44387800      4       2  150064       2.2676     0.011677
enh51515     1   44395200   44396200      6       2  150064       2.3778    0.0087089
enh51517     1   44400100   44401100      2       1  150064       2.2372     0.012635
enh51518     1   44402400   44403400      4       2  150064        2.011      0.02216
enh51519     1   44414000   44415000      4       2  150064       3.6117   0.00015211
enh51521     1   44439200   44440200      3       2  150064       3.1146   0.00092101
enh51522     1   44442500   44443500      5       2  150064        3.101   0.00096442
enh51524     1   44452200   44453200      1       1  150064       2.2904        0.011
enh51525     1   44453000   44454000      1       1  150064       2.2904        0.011
enh51526     1   44456000   44457000      1       1  150064       2.0898      0.01832
enh51530     1   44480800   44481800      1       1  150064       1.7054      0.04406
enh51544     1   44542900   44543900      2       1  150064       2.3138     0.010339
enh51546     1   44554900   44555900      5       2  150064       1.7225     0.042493
enh51547     1   44573500   44574500      7       3  150064       1.9387     0.026266
enh51548     1   44677800   44678800      1       1  150064       2.7892     0.002642
enh51549     1   44679900   44680900      1       1  150064       2.3252      0.01003
enh51551     1   44685800   44686800      2       1  150064       2.0377     0.020791
enh51552     1   44704600   44705600      2       1  150064       2.6077    0.0045579
enh51561     1   44821000   44822000      2       1  150064       1.9614     0.024916
enh51580     1   45184600   45185600      1       1  150064       1.8209      0.03431
enh51735     1   48337400   48338400      5       3  150064       2.6703    0.0037895
enh51736     1   48347200   48348200      2       1  150064       1.9375      0.02634
enh51765     1   51131200   51132200      2       1  150064       1.9661     0.024642
enh51773     1   51535500   51536500      2       1  150064       1.8919      0.02925
enh51802     1   51985600   51986600      4       2  150064       1.6839     0.046102
enh51876     1   52988700   52989700      1       1  150064       1.8582      0.03157
enh51905     1   53589100   53590100      5       2  150064       1.6525     0.049221
enh51913     1   53641400   53642400      2       1  150064       2.3629     0.009067
enh51914     1   53645700   53646700      4       2  150064       2.1028     0.017741
enh51915     1   53648300   53649300      2       1  150064       2.0932     0.018164
enh51919     1   53661100   53662100      1       1  150064       2.0792       0.0188
enh51921     1   53702100   53703100      4       2  150064       2.5829    0.0048987
enh51922     1   53711700   53712700      1       1  150064       3.5803    0.0001716
enh51934     1   53858900   53859900      3       1  150064       2.3284    0.0099444
enh51989     1   54436900   54437900      1       1  150064       2.2144       0.0134
enh51990     1   54448200   54449200      2       1  150064       2.3025     0.010653
enh52001     1   54623400   54624400      1       1  150064       2.1553      0.01557
enh52005     1   54685300   54686300      3       2  150064       1.6795     0.046523
enh52034     1   54837700   54838700      3       1  150064       1.8835     0.029816
enh52038     1   54844400   54845400      4       1  150064       1.9154     0.027723
enh52138     1   56008700   56009700      3       1  150064       1.9435     0.025978
enh52140     1   56025400   56026400      1       1  150064       1.7179      0.04291
enh52141     1   56038200   56039200      5       3  150064       1.8783     0.030168
enh52144     1   56046500   56047500      3       1  150064        1.938     0.026313
enh52146     1   56055300   56056300      4       2  150064       1.7337     0.041487
enh52154     1   56160700   56161700      8       2  150064       2.1321       0.0165
enh52156     1   56165800   56166800      6       3  150064       2.1211     0.016956
enh52161     1   56192200   56193200      1       1  150064       1.8387      0.03298
enh52163     1   56206800   56207800      1       1  150064       1.7343      0.04143
enh52164     1   56212800   56213800      5       2  150064       2.1353      0.01637
enh52244     1   57176000   57177000      1       1  150064       1.7957      0.03627
enh52275     1   59125600   59126600      6       2  150064       1.7485     0.040192
enh52297     1   59323600   59324600      3       2  150064       2.1509     0.015741
enh52348     1   59612700   59613700      2       1  150064       2.1872     0.014363
enh52351     1   59621600   59622600     10       2  150064       1.7028     0.044304
enh52353     1   59635200   59636200      9       3  150064       2.2814     0.011263
enh52356     1   59645800   59646800      4       2  150064       1.9231     0.027237
enh52381     1   59920500   59921500      1       1  150064       1.7022      0.04436
enh52410     1   60203700   60204700      6       3  150064       1.9676     0.024556
enh52425     1   61039100   61040100      1       1  150064       3.0103     0.001305
enh52426     1   61062400   61063400      5       2  150064       3.7122   0.00010274
enh52427     1   61340400   61341400      3       2  150064        1.782     0.037372
enh52434     1   61449400   61450400      2       1  150064        1.737     0.041192
enh52435     1   61455400   61456400      2       1  150064       2.5657    0.0051491
enh52450     1   61703800   61704800      5       3  150064       1.6634     0.048112
enh52452     1   61709500   61710500      3       1  150064       2.0719     0.019136
enh52461     1   61869400   61870400      1       1  150064       2.1912      0.01422
enh52486     1   62850000   62851000      1       1  150064       2.0361      0.02087
enh52597     1   64947700   64948700      1       1  150064       1.7013      0.04444
enh52618     1   65359400   65360400      3       1  150064       2.8452    0.0022195
enh52619     1   65360200   65361200      3       1  150064       1.8943     0.029093
enh52625     1   65376300   65377300      3       2  150064        3.012    0.0012976
enh52627     1   65379300   65380300      2       1  150064        1.913     0.027875
enh52629     1   65383600   65384600      3       2  150064       2.4738    0.0066834
enh52631     1   65398300   65399300      3       1  150064       2.3488    0.0094178
enh52632     1   65400300   65401300      3       2  150064       3.3548   0.00039706
enh52634     1   65401800   65402800      4       2  150064       1.7347     0.041401
enh52635     1   65402400   65403400      3       2  150064       3.1377   0.00085137
enh52636     1   65412600   65413600      2       1  150064       2.8544    0.0021562
enh52637     1   65421500   65422500      2       1  150064       2.4354    0.0074375
enh52638     1   65427800   65428800      5       2  150064       2.9459    0.0016099
enh52639     1   65430000   65431000      3       2  150064       1.7017      0.04441
enh52650     1   65641600   65642600      3       2  150064       2.0039     0.022542
enh52651     1   65655300   65656300      3       1  150064       1.9476     0.025732
enh52667     1   65932800   65933800      8       3  150064       1.8564     0.031702
enh52674     1   66152800   66153800      5       2  150064       1.6468       0.0498
enh52675     1   66153300   66154300      5       2  150064       2.7778    0.0027366
enh52677     1   66277400   66278400      2       1  150064       2.2327     0.012785
enh52679     1   66279300   66280300      1       1  150064       1.6931      0.04522
enh52683     1   66346400   66347400      2       1  150064       2.4155    0.0078573
enh52686     1   66418200   66419200      2       1  150064       2.4171    0.0078227
enh52692     1   66731600   66732600      3       1  150064       2.5618    0.0052059
enh52694     1   66740200   66741200      2       1  150064       2.2364     0.012662
enh52697     1   66765900   66766900      7       2  150064        2.249     0.012256
enh52788     1   68078300   68079300      2       1  150064       1.6808     0.046401
enh52790     1   68084100   68085100      3       2  150064       2.2176     0.013291
enh52798     1   68154400   68155400      5       2  150064       2.2618     0.011855
enh52799     1   68166100   68167100      4       2  150064       1.9657     0.024668
enh52802     1   68174700   68175700      2       1  150064       1.8513     0.032063
enh52821     1   68219400   68220400      4       2  150064       1.8291     0.033689
enh52822     1   68221200   68222200      1       1  150064       2.4668     0.006817
enh52838     1   68257900   68258900      5       2  150064       3.5055   0.00022789
enh52839     1   68260400   68261400      3       1  150064       3.3003   0.00048284
enh52840     1   68268400   68269400      7       4  150064       2.9668    0.0015044
enh52841     1   68280900   68281900      4       2  150064       2.8491    0.0021924
enh52842     1   68282600   68283600      5       3  150064       2.9246    0.0017247
enh52843     1   68284400   68285400      1       1  150064       1.8032      0.03568
enh52844     1   68285800   68286800      2       1  150064       1.9004     0.028691
enh52845     1   68290800   68291800      3       1  150064       1.8229      0.03416
enh52846     1   68295700   68296700      4       2  150064       3.5136     0.000221
enh52847     1   68299500   68300500      3       1  150064       3.7181   0.00010036
enh52848     1   68305000   68306000      2       1  150064       2.2469     0.012322
enh52850     1   68320900   68321900      3       2  150064       2.4524    0.0070961
enh52851     1   68321600   68322600      2       1  150064       1.9426     0.026035
enh52855     1   68362100   68363100      1       1  150064       2.3416     0.009601
enh52856     1   68362700   68363700      7       3  150064       3.3266   0.00043953
enh52857     1   68363500   68364500      5       2  150064       3.2013   0.00068407
enh52858     1   68373000   68374000      2       1  150064       2.7823    0.0026984
enh52860     1   68411100   68412100      4       2  150064       1.8077      0.03533
enh52863     1   68444500   68445500      1       1  150064       1.6489      0.04958
enh52901     1   68795200   68796200      3       2  150064       2.1024     0.017758
enh52911     1   70448700   70449700      3       1  150064       2.4528    0.0070869
enh52935     1   72132500   72133500      2       1  150064       3.4153   0.00031857
enh52938     1   72471600   72472600      5       2  150064       1.6568     0.048785
enh52940     1   72751500   72752500      4       2  150064       2.2144     0.013402
enh52944     1   74058800   74059800      3       1  150064       2.6569    0.0039432
enh52951     1   75195300   75196300      2       1  150064        1.885     0.029718
enh52966     1   76619600   76620600      2       1  150064       1.6795     0.046531
enh52967     1   76620000   76621000      2       1  150064       1.6795     0.046531
enh52969     1   76744800   76745800      1       1  150064       1.7041      0.04418
enh52975     1   77464100   77465100      6       3  150064       2.0772     0.018891
enh53000     1   77939200   77940200      5       2  150064       2.0343     0.020962
enh53004     1   77976000   77977000      3       2  150064       1.7196      0.04275
enh53009     1   78006000   78007000      5       2  150064       2.3985    0.0082302
enh53012     1   78011300   78012300      2       1  150064       2.2619     0.011851
enh53033     1   78446300   78447300      2       1  150064        2.026     0.021384
enh53034     1   78449200   78450200      2       1  150064       1.7929     0.036491
enh53039     1   78524200   78525200      1       1  150064       1.9996      0.02277
enh53046     1   78561300   78562300      2       1  150064       1.7587     0.039313
enh53066     1   79155800   79156800      7       2  150064       1.8075     0.035345
enh53067     1   79181100   79182100      8       2  150064       2.1437     0.016028
enh53075     1   79472400   79473400      3       2  150064       2.0681     0.019315
enh53086     1   80519200   80520200     10       3  150064       2.7006    0.0034608
enh53100     1   82135800   82136800      3       2  150064       2.0532     0.020027
enh53101     1   82147200   82148200      5       2  150064       2.5307    0.0056916
enh53103     1   82164900   82165900      4       2  150064       2.3166     0.010264
enh53104     1   82168700   82169700      4       2  150064       3.0071    0.0013188
enh53105     1   82172200   82173200      7       4  150064       2.6449    0.0040857
enh53122     1   84157500   84158500      3       2  150064       2.2405     0.012529
enh53136     1   84621700   84622700      2       1  150064       2.1147     0.017226
enh53137     1   84639500   84640500      1       1  150064        1.923      0.02724
enh53150     1   84946000   84947000      5       3  150064       1.6896     0.045549
enh53172     1   85316900   85317900      5       2  150064        1.781     0.037452
enh53173     1   85317800   85318800      6       3  150064       1.9259     0.027058
enh53174     1   85319700   85320700      4       1  150064       2.4091    0.0079965
enh53179     1   85424800   85425800      2       1  150064        1.812     0.034991
enh53189     1   85710100   85711100      4       2  150064       1.7827     0.037317
enh53202     1   85783600   85784600      1       1  150064       2.1437      0.01603
enh53211     1   85828700   85829700      2       1  150064       1.9954     0.023002
enh53216     1   85841200   85842200      2       1  150064       1.9722     0.024291
enh53218     1   85862000   85863000      2       1  150064       1.9311     0.026736
enh53221     1   85872300   85873300      1       1  150064       2.0853      0.01852
enh53224     1   85906000   85907000      3       1  150064       1.7187     0.042831
enh53226     1   85916800   85917800      1       1  150064       2.6717     0.003773
enh53227     1   85919100   85920100      2       1  150064       1.8111     0.035059
enh53228     1   85926200   85927200      5       2  150064       2.5868    0.0048438
enh53230     1   85931400   85932400      2       1  150064       1.8037     0.035636
enh53263     1   86534200   86535200      3       1  150064       1.7232      0.04243
enh53265     1   86603200   86604200      4       2  150064       1.7676     0.038566
enh53266     1   86603800   86604800      3       1  150064         1.67      0.04746
enh53305     1   87978200   87979200      3       1  150064       1.9176     0.027579
enh53328     1   88640900   88641900      4       1  150064       1.9237     0.027195
enh53359     1   89776700   89777700      2       1  150064       2.6612    0.0038928
enh53361     1   89829400   89830400      3       2  150064       1.8499     0.032165
enh53374     1   90174000   90175000      1       1  150064       2.0233      0.02152
enh53375     1   90185100   90186100      1       1  150064       1.6991      0.04465
enh53378     1   90204400   90205400      1       1  150064       1.7364      0.04125
enh53382     1   90274200   90275200      1       1  150064       2.1419       0.0161
enh53387     1   90307700   90308700      3       2  150064       2.4101    0.0079752
enh53409     1   90437600   90438600      4       2  150064       1.9057     0.028345
enh53416     1   91388800   91389800      2       1  150064       2.0817     0.018684
enh53417     1   91390200   91391200      1       1  150064       2.5134     0.005979
enh53418     1   91391300   91392300      2       1  150064       2.1155     0.017195
enh53422     1   91484800   91485800      5       2  150064       1.8113     0.035044
enh53423     1   91485400   91486400      3       1  150064       1.8374     0.033079
enh53429     1   91965200   91966200      3       2  150064       2.3068     0.010532
enh53459     1   92242800   92243800      5       2  150064       2.3494     0.009401
enh53488     1   92766200   92767200      3       2  150064       1.8755     0.030364
enh53490     1   93003800   93004800      2       1  150064       3.2544   0.00056808
enh53494     1   93175200   93176200      1       1  150064        1.834      0.03333
enh53495     1   93176600   93177600      4       2  150064       1.6832     0.046167
enh53497     1   93218600   93219600      2       1  150064       1.8372      0.03309
enh53499     1   93221800   93222800      2       1  150064       1.7861     0.037044
enh53500     1   93224200   93225200      1       1  150064       1.7821      0.03737
enh53506     1   93382100   93383100      1       1  150064       1.7669      0.03862
enh53507     1   93389800   93390800      2       1  150064       1.7182     0.042882
enh53508     1   93394900   93395900      1       1  150064       1.6959      0.04495
enh53509     1   93399600   93400600      3       1  150064       2.5166    0.0059253
enh53510     1   93405500   93406500      1       1  150064       1.7733      0.03809
enh53512     1   93415800   93416800      3       1  150064       1.8399     0.032888
enh53513     1   93417600   93418600      1       1  150064       2.1765      0.01476
enh53520     1   93481300   93482300      3       1  150064       1.8628     0.031247
enh53619     1   94527900   94528900      3       2  150064       1.9738     0.024204
enh53620     1   94533800   94534800      2       1  150064       1.6821     0.046279
enh53664     1   94992800   94993800      1       1  150064       2.1873      0.01436
enh53715     1   95319500   95320500      2       1  150064        1.685     0.045994
enh53717     1   95330000   95331000      5       3  150064       2.7381      0.00309
enh53723     1   95364400   95365400      2       1  150064        2.368    0.0089425
enh53745     1   95453300   95454300      1       1  150064       3.0715     0.001065
enh53749     1   95478000   95479000      2       1  150064       2.7442    0.0030334
enh53754     1   95500100   95501100      2       1  150064       2.2198     0.013215
enh53755     1   95507500   95508500      2       1  150064       2.0905     0.018287
enh53757     1   95549600   95550600      5       2  150064        2.083     0.018623
enh53758     1   95552500   95553500      3       2  150064       2.3225     0.010102
enh53766     1   96772300   96773300      7       3  150064       3.0756    0.0010504
enh53767     1   96774600   96775600      7       2  150064       2.5278     0.005739
enh53768     1   96825700   96826700      3       1  150064       2.2154     0.013367
enh53769     1   96828900   96829900      3       2  150064       2.8368    0.0022785
enh53770     1   96835900   96836900      7       2  150064       2.8287    0.0023366
enh53772     1   96853900   96854900      5       2  150064       2.0425     0.020553
enh53773     1   96881600   96882600      3       2  150064       2.7545    0.0029395
enh53774     1   96939200   96940200      4       2  150064       2.5504    0.0053807
enh53775     1   96953200   96954200      1       1  150064       2.9066     0.001827
enh53781     1   97063500   97064500      1       1  150064       2.7308     0.003159
enh53782     1   97189500   97190500      5       2  150064       3.8273   6.4774e-05
enh53783     1   97206400   97207400      3       1  150064       2.4378    0.0073895
enh53784     1   97229800   97230800      2       1  150064       3.0763    0.0010478
enh53796     1   97610000   97611000      1       1  150064       3.3871    0.0003532
enh53798     1   97658200   97659200      1       1  150064       3.7842    7.709e-05
enh53799     1   97742800   97743800      3       2  150064       2.7676     0.002824
enh53801     1   97798000   97799000      6       3  150064       2.5548    0.0053124
enh53802     1   97799400   97800400      2       1  150064       4.1884   1.4045e-05
enh53803     1   97800200   97801200      5       3  150064       2.5378    0.0055782
enh53804     1   97802600   97803600     10       3  150064       2.5368    0.0055932
enh53806     1   97830000   97831000      8       4  150064       3.3906   0.00034876
enh53807     1   97842800   97843800      5       2  150064       3.2009   0.00068509
enh53808     1   97844400   97845400      3       2  150064       4.3389   7.1615e-06
enh53809     1   97849000   97850000      8       3  150064       4.4371   4.5593e-06
enh53810     1   97850200   97851200      6       3  150064       4.2788   9.3935e-06
enh53813     1   98279200   98280200      2       1  150064       2.8517    0.0021743
enh53814     1   98315100   98316100      1       1  150064       6.4331    6.251e-11
enh53815     1   98342400   98343400      3       1  150064       5.5179   1.7153e-08
enh53816     1   98359300   98360300      3       1  150064       5.5964   1.0941e-08
enh53817     1   98366400   98367400      1       1  150064       3.1151    0.0009194
enh53818     1   98369400   98370400      3       1  150064       5.6293   9.0464e-09
enh53820     1   98383600   98384600      2       1  150064        1.972     0.024303
enh53821     1   98386900   98387900      1       1  150064       6.1265    4.493e-10
enh53824     1   98408700   98409700      2       1  150064        5.433   2.7711e-08
enh53825     1   98464500   98465500      2       1  150064       1.9696     0.024443
enh53827     1   98499400   98500400      3       2  150064       6.0125   9.1348e-10
enh53828     1   98501000   98502000      4       2  150064       6.3833   8.6672e-11
enh53829     1   98518100   98519100      1       1  150064       2.4732     0.006695
enh53830     1   98519800   98520800      2       1  150064       6.4074   7.4018e-11
enh53831     1   98549800   98550800      4       1  150064       6.6261   1.7235e-11
enh53832     1   98551900   98552900      1       1  150064       8.3058    4.957e-17
enh53833     1   98567400   98568400      2       1  150064       3.3867   0.00035373
enh53834     1   98569400   98570400      1       1  150064        3.596    0.0001616
enh53836     1   98667000   98668000      3       2  150064        3.117   0.00091348
enh53837     1   98669000   98670000      3       2  150064       2.6135    0.0044811
enh53839     1   98676000   98677000      1       1  150064       3.6548    0.0001287
enh53846     1   98853700   98854700      3       2  150064        1.968     0.024534
enh53848     1   99142500   99143500      1       1  150064        2.136      0.01634
enh53849     1   99165800   99166800      5       2  150064       1.8613     0.031352
enh53851     1   99385300   99386300      5       2  150064       2.4506    0.0071302
enh53859     1   99733200   99734200      4       2  150064       1.8045     0.035575
enh53921     1  101194800  101195800      2       1  150064       2.2625     0.011834
enh53925     1  101260200  101261200      5       1  150064       1.6481      0.04967
enh53926     1  101265500  101266500      3       1  150064       1.9569      0.02518
enh53929     1  101327500  101328500      4       2  150064       2.9186    0.0017579
enh53930     1  101331100  101332100      2       1  150064       3.2501   0.00057676
enh53950     1  101655500  101656500      9       3  150064       1.9609     0.024943
enh53952     1  101669300  101670300      4       1  150064       1.6696     0.047503
enh53965     1  103299600  103300600      4       2  150064       1.7202     0.042699
enh53966     1  103323600  103324600      7       2  150064       1.8813     0.029964
enh53967     1  103324200  103325200      6       3  150064       2.0675     0.019342
enh53969     1  103357400  103358400      4       2  150064       2.6328    0.0042344
enh53970     1  103363000  103364000      5       2  150064       1.8333     0.033379
enh53971     1  103385300  103386300      6       2  150064        2.785    0.0026767
enh53976     1  103662300  103663300      1       1  150064       1.6853      0.04597
enh53990     1  107618600  107619600      2       1  150064       2.6095    0.0045338
enh54003     1  108508200  108509200      5       3  150064       2.2686     0.011647
enh54010     1  108660500  108661500      6       3  150064       1.9794     0.023886
enh54011     1  108668900  108669900      4       2  150064       3.0046    0.0013295
enh54013     1  108740300  108741300      7       3  150064       2.7227    0.0032374
enh54118     1  110178600  110179600      4       2  150064        2.074     0.019042
enh54120     1  110186100  110187100      2       1  150064       2.0658     0.019423
enh54155     1  110438200  110439200      5       2  150064       1.9161     0.027674
enh54173     1  110545600  110546600      1       1  150064        1.927      0.02699
enh54177     1  110576200  110577200      1       1  150064       2.1318      0.01651
enh54188     1  110745500  110746500      2       1  150064       2.1063     0.017588
enh54193     1  110851100  110852100      7       3  150064       1.8626     0.031258
enh54201     1  110922400  110923400      4       2  150064       1.8111     0.035066
enh54203     1  110925600  110926600      4       2  150064         2.06     0.019699
enh54211     1  111019600  111020600      1       1  150064       2.4479     0.007185
enh54215     1  111323000  111324000      4       2  150064       2.3344    0.0097885
enh54246     1  112139900  112140900      2       1  150064       1.7785     0.037657
enh54247     1  112147900  112148900      3       2  150064       1.9887     0.023367
enh54249     1  112163600  112164600      2       1  150064       1.8068     0.035398
enh54250     1  112164500  112165500      7       4  150064       2.0755     0.018972
enh54252     1  112202700  112203700      4       2  150064       2.3038     0.010617
enh54269     1  112423500  112424500      4       2  150064       2.6988    0.0034797
enh54270     1  112446900  112447900      3       1  150064       2.1347     0.016393
enh54271     1  112462500  112463500      3       1  150064       2.4432    0.0072786
enh54278     1  112936600  112937600      4       1  150064       1.8506     0.032113
enh54279     1  112940800  112941800      4       1  150064       2.2752     0.011447
enh54280     1  112942500  112943500      3       1  150064       2.0587     0.019764
enh54281     1  112944800  112945800      3       1  150064       2.7975    0.0025751
enh54282     1  112947000  112948000      1       1  150064       2.4319      0.00751
enh54283     1  112951800  112952800      4       1  150064       2.5727    0.0050457
enh54284     1  112965200  112966200      5       1  150064       2.4166    0.0078321
enh54285     1  112987600  112988600      3       1  150064       2.1786     0.014682
enh54286     1  112993700  112994700      2       1  150064        2.373    0.0088219
enh54287     1  112999200  113000200      1       1  150064       1.9841      0.02362
enh54290     1  113007300  113008300      1       1  150064       2.0222      0.02158
enh54293     1  113056600  113057600      2       1  150064       3.5419   0.00019861
enh54298     1  113079400  113080400      1       1  150064       3.4164    0.0003173
enh54301     1  113117900  113118900      2       1  150064       3.0798    0.0010357
enh54305     1  113179500  113180500      1       1  150064       3.2955    0.0004912
enh54306     1  113188600  113189600      2       1  150064       2.7473    0.0030041
enh54307     1  113215600  113216600      5       2  150064       4.1504   1.6592e-05
enh54308     1  113241400  113242400      2       1  150064       3.6366   0.00013811
enh54321     1  113368600  113369600      1       1  150064       1.7095      0.04368
enh54396     1  114853300  114854300      3       1  150064       2.3074     0.010518
enh54400     1  114886800  114887800      3       2  150064       1.7633     0.038923
enh54408     1  115050600  115051600      3       2  150064       2.0774     0.018885
enh54411     1  115257400  115258400      2       1  150064       1.7788     0.037633
enh54412     1  115259400  115260400      2       1  150064       1.9462     0.025816
enh54413     1  115261400  115262400      1       1  150064       3.1647    0.0007761
enh54415     1  115297200  115298200      2       1  150064       2.4906     0.006377
enh54419     1  115604800  115605800      2       1  150064       2.1718     0.014936
enh54420     1  115607200  115608200      4       2  150064       2.8084    0.0024896
enh54421     1  115610700  115611700      3       2  150064       1.8631     0.031224
enh54422     1  115617300  115618300      5       2  150064       1.9037     0.028477
enh54423     1  115627700  115628700      3       2  150064         3.46   0.00027013
enh54425     1  115642200  115643200      5       2  150064       3.6876   0.00011318
enh54428     1  115677100  115678100      3       1  150064       3.7871     7.62e-05
enh54430     1  115685200  115686200      4       2  150064       1.6527     0.049196
enh54432     1  115711200  115712200      2       1  150064       2.1667     0.015129
enh54434     1  115721800  115722800     12       4  150064       3.2508   0.00057533
enh54435     1  115724600  115725600      5       2  150064         2.54     0.005542
enh54438     1  115734600  115735600      8       4  150064       3.8377   6.2085e-05
enh54441     1  115781700  115782700      4       2  150064       1.7257       0.0422
enh54442     1  115794000  115795000      4       2  150064       3.1966   0.00069522
enh54447     1  115856900  115857900      2       1  150064       2.8811    0.0019812
enh54449     1  115869800  115870800      4       2  150064       1.8394     0.032929
enh54451     1  115879000  115880000      3       2  150064       2.1412     0.016129
enh54452     1  115906500  115907500      5       2  150064       2.6172    0.0044323
enh54453     1  115953900  115954900      4       2  150064       1.7544     0.039685
enh54456     1  115972100  115973100      2       1  150064       1.8881     0.029504
enh54457     1  115974300  115975300      5       2  150064       1.7641     0.038861
enh54466     1  116185600  116186600      4       1  150064       2.7837     0.002687
enh54530     1  117320500  117321500      3       1  150064       3.3991   0.00033806
enh54531     1  117362700  117363700      3       1  150064       3.3363   0.00042444
enh54532     1  117368500  117369500      1       1  150064       3.0317     0.001216
enh54548     1  117514600  117515600      3       2  150064       1.9822     0.023729
enh54558     1  117689600  117690600      7       1  150064        1.791     0.036649
enh54559     1  117705000  117706000      1       1  150064       1.8586      0.03154
enh54566     1  117854600  117855600      6       2  150064       1.7674     0.038579
enh54606     1  118678200  118679200      3       1  150064        2.036     0.020878
enh54799     1  145436400  145437400      1       1  150064       1.7244      0.04232
enh54827     1  145588100  145589100      3       1  150064       1.9471     0.025762
enh54830     1  145630500  145631500      2       1  150064       1.6689      0.04757
enh54831     1  145631600  145632600      1       1  150064       1.6837      0.04612
enh54844     1  145727300  145728300      1       1  150064        1.699      0.04466
enh54848     1  146638500  146639500      2       1  150064       2.0992     0.017899
enh54849     1  146639700  146640700      3       2  150064       2.7824    0.0026981
enh54850     1  146641200  146642200      7       2  150064       2.1667      0.01513
enh54851     1  146649300  146650300      4       2  150064       2.0384     0.020756
enh54852     1  146708500  146709500      2       1  150064       2.5167    0.0059234
enh54853     1  146716600  146717600      7       2  150064       2.3656    0.0090009
enh54854     1  146718700  146719700      5       3  150064       1.7537     0.039744
enh54895     1  149887400  149888400      1       1  150064       1.7468      0.04034
enh54896     1  149889400  149890400      1       1  150064       1.7202       0.0427
enh54897     1  149897500  149898500      4       2  150064       1.7368     0.041216
enh54912     1  149992700  149993700      2       1  150064       1.9875     0.023433
enh54914     1  150037200  150038200      1       1  150064       5.5334     1.57e-08
enh54916     1  150124400  150125400      4       2  150064       4.5844    2.276e-06
enh54918     1  150127500  150128500      2       1  150064       4.7497   1.0188e-06
enh54919     1  150129400  150130400      3       1  150064       5.8984   1.8355e-09
enh54920     1  150132800  150133800      3       1  150064       5.6361   8.6982e-09
enh54924     1  150158600  150159600      3       2  150064       4.7642   9.4794e-07
enh54925     1  150159400  150160400      1       1  150064       5.4736    2.205e-08
enh54926     1  150164000  150165000      2       1  150064       4.9775   3.2212e-07
enh54927     1  150166500  150167500      3       1  150064       4.1871   1.4126e-05
enh54928     1  150185200  150186200      4       2  150064       4.4565   4.1649e-06
enh54930     1  150228600  150229600      1       1  150064        2.696     0.003509
enh54932     1  150241600  150242600      2       1  150064       4.7005   1.2976e-06
enh54934     1  150245600  150246600      1       1  150064        5.069        2e-07
enh54938     1  150266800  150267800      1       1  150064       1.7334      0.04151
enh54939     1  150294800  150295800      5       2  150064       5.3544   4.2929e-08
enh54941     1  150377800  150378800      3       2  150064       1.8845     0.029749
enh54942     1  150378600  150379600      7       2  150064       2.9725     0.001477
enh54943     1  150382100  150383100      2       1  150064       3.9829   3.4041e-05
enh54944     1  150382900  150383900      3       1  150064       4.4268   4.7811e-06
enh54946     1  150450200  150451200      2       1  150064       4.9026   4.7291e-07
enh54947     1  150479000  150480000      2       1  150064       1.9154     0.027718
enh54948     1  150479800  150480800      5       2  150064       1.8588      0.03153
enh54950     1  150486600  150487600      1       1  150064       5.0598    2.098e-07
enh54951     1  150488700  150489700      1       1  150064       2.0011      0.02269
enh54954     1  150509300  150510300      3       2  150064       5.2733   6.6993e-08
enh54960     1  150546100  150547100      5       2  150064       1.6844     0.046052
enh54968     1  150736400  150737400      2       1  150064       3.4244   0.00030811
enh54969     1  150737200  150738200      5       2  150064        2.891    0.0019202
enh54978     1  150971600  150972600      1       1  150064       4.9978    2.899e-07
enh54986     1  151021300  151022300      1       1  150064       3.8789    5.247e-05
enh54989     1  151035600  151036600      2       1  150064       2.0734     0.019068
enh54991     1  151041700  151042700      2       1  150064       3.0844    0.0010198
enh54993     1  151115200  151116200      5       2  150064       2.8999    0.0018665
enh54994     1  151119600  151120600      3       2  150064       2.7149    0.0033143
enh54998     1  151168600  151169600      3       2  150064       2.5066    0.0060947
enh55020     1  151370800  151371800      5       2  150064       2.6861    0.0036141
enh55021     1  151373400  151374400      1       1  150064       3.3175    0.0004542
enh55022     1  151407100  151408100      1       1  150064       2.8154     0.002436
enh55023     1  151407600  151408600      2       1  150064       2.6866    0.0036087
enh55051     1  151611500  151612500      1       1  150064       2.6561     0.003953
enh55084     1  152414800  152415800      8       2  150064       2.0014     0.022674
enh55094     1  153497800  153498800      1       1  150064       2.0546      0.01996
enh55122     1  153641400  153642400      3       2  150064         1.92     0.027429
enh55123     1  153670200  153671200      1       1  150064       2.0054      0.02246
enh55131     1  153756200  153757200      1       1  150064       2.9848     0.001419
enh55134     1  153777600  153778600      3       1  150064       3.8478   5.9588e-05
enh55135     1  153814000  153815000      1       1  150064       3.6578    0.0001272
enh55136     1  153852700  153853700      2       1  150064       3.3154   0.00045762
enh55138     1  153876000  153877000      2       1  150064       3.1628   0.00078142
enh55139     1  153877100  153878100      1       1  150064       2.1651      0.01519
enh55141     1  153892200  153893200      1       1  150064       2.8069     0.002501
enh55142     1  153896400  153897400      2       1  150064        2.061     0.019652
enh55143     1  153901000  153902000      3       1  150064       2.0779      0.01886
enh55145     1  153919100  153920100      1       1  150064       2.1821      0.01455
enh55147     1  153931800  153932800      4       2  150064       1.9594     0.025031
enh55148     1  153933600  153934600      2       1  150064       2.7014    0.0034523
enh55150     1  153938400  153939400      2       1  150064       2.9598    0.0015392
enh55151     1  153940800  153941800      1       1  150064       2.3237      0.01007
enh55155     1  153974000  153975000      1       1  150064       2.0022      0.02263
enh55156     1  154127100  154128100      4       2  150064       1.9295     0.026836
enh55160     1  154152700  154153700      1       1  150064       2.3617     0.009096
enh55164     1  154194800  154195800      1       1  150064       1.9978      0.02287
enh55165     1  154195200  154196200      1       1  150064       1.9978      0.02287
enh55172     1  154324300  154325300      4       2  150064       2.4754    0.0066543
enh55180     1  154404700  154405700      3       2  150064       1.8075     0.035343
enh55182     1  154414100  154415100      2       1  150064       2.7097    0.0033674
enh55183     1  154417900  154418900      4       1  150064       2.4225    0.0077068
enh55187     1  154525500  154526500      2       1  150064       1.8993     0.028763
enh55191     1  154571600  154572600      3       2  150064       1.7237     0.042382
enh55192     1  154578600  154579600      1       1  150064        2.022      0.02159
enh55193     1  154581600  154582600      2       1  150064       1.6851      0.04598
enh55203     1  154833100  154834100      3       2  150064       2.8374    0.0022744
enh55204     1  154849700  154850700      3       1  150064       3.9912   3.2872e-05
enh55206     1  154910500  154911500      3       1  150064       3.6817   0.00011585
enh55208     1  154916100  154917100      3       2  150064       3.1964   0.00069578
enh55210     1  154926000  154927000      1       1  150064       2.0764      0.01893
enh55221     1  154988700  154989700      2       1  150064       1.7026     0.044321
enh55222     1  154990700  154991700      1       1  150064       2.3559      0.00924
enh55223     1  154994400  154995400      2       1  150064       3.5619   0.00018408
enh55224     1  154998600  154999600      1       1  150064       3.1848    0.0007242
enh55226     1  155016500  155017500      2       1  150064       2.4019    0.0081556
enh55229     1  155026000  155027000      4       2  150064       3.8049   7.0922e-05
enh55233     1  155042400  155043400      3       1  150064       3.1173   0.00091248
enh55240     1  155111100  155112100      2       1  150064       1.7452     0.040475
enh55256     1  155214800  155215800      1       1  150064       2.2046      0.01374
enh55257     1  155219700  155220700      1       1  150064       2.0947       0.0181
enh55260     1  155230000  155231000      1       1  150064       2.0678      0.01933
enh55262     1  155241400  155242400      1       1  150064       1.9162      0.02767
enh55264     1  155247800  155248800      2       1  150064       2.2396     0.012558
enh55265     1  155275000  155276000      3       1  150064       2.4548    0.0070485
enh55266     1  155277200  155278200      2       1  150064       2.5297     0.005708
enh55272     1  155433300  155434300      1       1  150064        2.346     0.009487
enh55277     1  155505600  155506600      1       1  150064        2.431     0.007528
enh55280     1  155539700  155540700      1       1  150064       2.7528     0.002954
enh55283     1  155618200  155619200      2       1  150064       1.8937     0.029134
enh55287     1  155675500  155676500      1       1  150064        3.092     0.000994
enh55290     1  155764500  155765500      1       1  150064       2.7886     0.002647
enh55295     1  155843400  155844400      2       1  150064       1.9611     0.024934
enh55298     1  155862600  155863600      1       1  150064       3.1041    0.0009543
enh55299     1  155879100  155880100      2       1  150064       2.5756    0.0050033
enh55304     1  155907800  155908800      2       1  150064       2.6992    0.0034752
enh55305     1  155910800  155911800      1       1  150064       1.8582      0.03157
enh55306     1  155914500  155915500      2       1  150064        1.843     0.032664
enh55308     1  155930400  155931400      2       1  150064       2.8968    0.0018848
enh55312     1  155941200  155942200      1       1  150064        2.449     0.007163
enh55313     1  155943300  155944300      1       1  150064        2.173      0.01489
enh55315     1  155958400  155959400      2       1  150064       2.2436      0.01243
enh55316     1  155960500  155961500      1       1  150064       2.0103       0.0222
enh55318     1  155974200  155975200      2       1  150064       3.5394   0.00020054
enh55320     1  155995500  155996500      5       3  150064       1.6783      0.04664
enh55321     1  156010500  156011500      3       2  150064       2.7157    0.0033063
enh55327     1  156039600  156040600      1       1  150064       2.1843      0.01447
enh55328     1  156042800  156043800      3       2  150064       2.2902     0.011005
enh55332     1  156049000  156050000      2       1  150064       2.7774      0.00274
enh55335     1  156060200  156061200      1       1  150064       1.7503      0.04003
enh55336     1  156066200  156067200      1       1  150064       1.6961      0.04493
enh55338     1  156071600  156072600      3       2  150064       2.0683     0.019306
enh55340     1  156081800  156082800      1       1  150064       1.6693      0.04753
enh55345     1  156100200  156101200      5       1  150064       1.6464     0.049836
enh55349     1  156123000  156124000      1       1  150064       1.9076      0.02822
enh55352     1  156131700  156132700      2       1  150064       2.9325     0.001681
enh55408     1  156711300  156712300      4       2  150064       2.4346    0.0074544
enh55418     1  156771100  156772100      2       1  150064       1.7927     0.036514
enh55454     1  157961500  157962500      3       1  150064       1.7069     0.043921
enh55476     1  158035000  158036000      1       1  150064       1.7685      0.03849
enh55502     1  159564300  159565300      2       1  150064       2.9841    0.0014223
enh55520     1  159888100  159889100      1       1  150064       1.8152      0.03475
enh55528     1  159988400  159989400      5       1  150064       1.9862     0.023507
enh55532     1  160069100  160070100      1       1  150064       2.4918     0.006355
enh55535     1  160074000  160075000      2       1  150064       2.1798     0.014638
enh55543     1  160162900  160163900      7       2  150064       2.2854     0.011146
enh55544     1  160173900  160174900      1       1  150064       3.0586     0.001112
enh55547     1  160226400  160227400      2       1  150064       2.4212    0.0077354
enh55548     1  160232600  160233600      2       1  150064       2.3287    0.0099381
enh55549     1  160278600  160279600      1       1  150064       2.2495      0.01224
enh55550     1  160310000  160311000      1       1  150064       2.7614     0.002878
enh55552     1  160345000  160346000      2       1  150064       1.9713     0.024342
enh55554     1  160377500  160378500      4       1  150064       1.8806     0.030017
enh55590     1  161155100  161156100      3       1  150064       1.8047      0.03556
enh55597     1  161179300  161180300      1       1  150064       2.1338      0.01643
enh55599     1  161194800  161195800      1       1  150064        1.863      0.03123
enh55609     1  161352100  161353100      4       2  150064       1.6675     0.047707
enh55612     1  161482200  161483200      1       1  150064       2.1487      0.01583
enh55656     1  162160600  162161600      6       3  150064       2.0122       0.0221
enh55679     1  162534300  162535300      1       1  150064       2.6076     0.004559
enh55723     1  162942300  162943300      7       3  150064       2.7569    0.0029177
enh55725     1  162953600  162954600      4       2  150064       1.7002     0.044543
enh55726     1  162957400  162958400      2       1  150064       2.0317      0.02109
enh55727     1  162967200  162968200      2       1  150064       1.6523     0.049241
enh55732     1  163133000  163134000      3       2  150064       2.0707     0.019195
enh55736     1  163200700  163201700      5       2  150064       1.7135      0.04331
enh55740     1  163277300  163278300      5       3  150064       1.9737     0.024207
enh55789     1  164741700  164742700      1       1  150064       1.7675      0.03857
enh55792     1  164763400  164764400      2       1  150064       1.8374     0.033078
enh55793     1  164774400  164775400      3       1  150064       2.1139     0.017262
enh55798     1  165393700  165394700      4       2  150064       2.1616     0.015325
enh55800     1  165598800  165599800      8       2  150064       1.7086     0.043758
enh55803     1  165604000  165605000      2       1  150064       1.7128     0.043377
enh55806     1  165611000  165612000      4       1  150064        2.027     0.021334
enh55808     1  165615700  165616700      3       1  150064       1.7711     0.038275
enh55809     1  165616800  165617800      5       3  150064       1.6932     0.045208
enh55812     1  165721200  165722200      4       2  150064       2.4999    0.0062122
enh55814     1  165739000  165740000      2       1  150064       2.3176     0.010235
enh55821     1  165810800  165811800      4       2  150064       2.0894     0.018337
enh55822     1  165812100  165813100      4       2  150064       1.8804     0.030028
enh55823     1  165818200  165819200      1       1  150064       2.3829     0.008588
enh55824     1  165820200  165821200      2       1  150064       1.7741      0.03802
enh55825     1  165821900  165822900      3       1  150064       2.2659     0.011728
enh55826     1  165825500  165826500      2       1  150064       2.7244    0.0032209
enh55827     1  165828600  165829600      2       1  150064       2.7052    0.0034133
enh55849     1  166843400  166844400      2       1  150064       3.4847   0.00024635
enh55850     1  166870400  166871400      5       2  150064       2.5832    0.0048939
enh55854     1  166921200  166922200      2       1  150064       1.7373     0.041168
enh55866     1  167131600  167132600      7       3  150064       1.8686     0.030841
enh55925     1  168053900  168054900      1       1  150064       2.2271      0.01297
enh55939     1  168270500  168271500      1       1  150064       1.7344      0.04142
enh55985     1  169088200  169089200      7       3  150064       2.7534    0.0029491
enh55987     1  169098800  169099800      7       3  150064       2.5759    0.0049986
enh56092     1  171757500  171758500      4       2  150064       2.0175     0.021824
enh56093     1  171762900  171763900      2       1  150064       1.7148     0.043193
enh56123     1  172292100  172293100      2       1  150064       2.3255     0.010023
enh56125     1  172312300  172313300      2       1  150064       1.8722     0.030589
enh56130     1  172352000  172353000      1       1  150064       2.5269     0.005753
enh56131     1  172359400  172360400      6       2  150064       2.4499    0.0071439
enh56132     1  172363200  172364200      6       2  150064       1.8056     0.035494
enh56133     1  172366000  172367000      1       1  150064       2.4972     0.006259
enh56134     1  172367700  172368700      1       1  150064       2.4781     0.006604
enh56146     1  172500200  172501200      4       2  150064       1.8567     0.031675
enh56184     1  172878400  172879400      4       2  150064       1.7689     0.038459
enh56186     1  172897600  172898600      3       1  150064       2.3776     0.008713
enh56189     1  172914000  172915000      1       1  150064       2.2203       0.0132
enh56190     1  172916800  172917800      2       1  150064       2.4995    0.0062178
enh56191     1  172920600  172921600      3       1  150064       2.3632    0.0090601
enh56193     1  172929300  172930300      1       1  150064       2.6738      0.00375
enh56218     1  173352400  173353400      2       1  150064       2.0558       0.0199
enh56226     1  173398000  173399000      4       2  150064       2.3375    0.0097071
enh56227     1  173399700  173400700      1       1  150064        2.312      0.01039
enh56228     1  173423000  173424000      2       1  150064       2.2138     0.013423
enh56229     1  173442800  173443800      4       2  150064       1.7748     0.037967
enh56230     1  173448800  173449800      2       1  150064       2.3269    0.0099847
enh56232     1  173683200  173684200      1       1  150064       3.4023    0.0003341
enh56233     1  173821800  173822800      1       1  150064        3.358    0.0003926
enh56234     1  173824900  173825900      1       1  150064       3.2735    0.0005311
enh56236     1  173831200  173832200      8       4  150064       2.1093      0.01746
enh56238     1  173838100  173839100      1       1  150064       1.8369      0.03311
enh56239     1  173966900  173967900      3       1  150064       3.5217   0.00021441
enh56241     1  173970200  173971200      2       1  150064       3.2422   0.00059298
enh56242     1  173973800  173974800      3       2  150064       2.6899    0.0035733
enh56243     1  173976600  173977600      2       1  150064       2.7269    0.0031967
enh56244     1  173986500  173987500      3       1  150064       3.3595   0.00039041
enh56245     1  173987300  173988300      4       2  150064       3.5258    0.0002111
enh56246     1  173989000  173990000      2       1  150064       3.3167   0.00045536
enh56247     1  173992100  173993100      2       1  150064       2.9267    0.0017129
enh56248     1  173999500  174000500      3       1  150064       3.3236   0.00044437
enh56249     1  174231700  174232700      5       3  150064       3.7266   9.7057e-05
enh56251     1  174764700  174765700      1       1  150064       1.9655      0.02468
enh56252     1  174766200  174767200      2       1  150064       2.5735    0.0050342
enh56253     1  174767800  174768800      1       1  150064       3.2494    0.0005783
enh56257     1  174945500  174946500      1       1  150064       2.8844     0.001961
enh56258     1  174958700  174959700      2       1  150064       1.7845     0.037175
enh56264     1  174998400  174999400      2       1  150064       1.9851     0.023567
enh56270     1  175119400  175120400      3       2  150064       2.5913    0.0047812
enh56272     1  175160400  175161400      2       1  150064       2.9861    0.0014128
enh56273     1  175162300  175163300      6       1  150064       3.3997   0.00033735
enh56283     1  175854300  175855300      3       2  150064       2.9905    0.0013926
enh56289     1  176087400  176088400      2       1  150064       3.0701    0.0010698
enh56290     1  176172700  176173700      2       1  150064        2.864    0.0020919
enh56294     1  176625700  176626700      3       2  150064       1.8445     0.032556
enh56301     1  177178800  177179800      4       2  150064       2.8718     0.002041
enh56304     1  177243400  177244400      1       1  150064       4.1036    2.034e-05
enh56306     1  177319800  177320800      2       1  150064       1.8755     0.030364
enh56309     1  177769300  177770300      5       2  150064       2.7588    0.0029004
enh56313     1  177841900  177842900      3       2  150064       2.0415       0.0206
enh56315     1  177914600  177915600      5       3  150064       3.2393   0.00059919
enh56328     1  178029800  178030800      6       3  150064       2.1663     0.015143
enh56345     1  178124400  178125400      1       1  150064        2.104      0.01769
enh56347     1  178142000  178143000      3       2  150064       2.1867     0.014381
enh56371     1  178357500  178358500      1       1  150064       1.8337      0.03335
enh56372     1  178366400  178367400      2       1  150064       2.5179     0.005903
enh56374     1  178455400  178456400      3       1  150064       2.3519    0.0093384
enh56399     1  178942100  178943100      1       1  150064       2.9835     0.001425
enh56418     1  179095900  179096900      2       1  150064       1.6824      0.04625
enh56420     1  179098900  179099900      1       1  150064       1.8942       0.0291
enh56421     1  179100000  179101000      4       1  150064       1.6542     0.049045
enh56424     1  179115600  179116600      1       1  150064       1.9682      0.02452
enh56428     1  179138800  179139800      1       1  150064       2.1591      0.01542
enh56433     1  179193500  179194500      1       1  150064       1.9093      0.02811
enh56435     1  179199300  179200300      1       1  150064       1.8435      0.03263
enh56436     1  179200900  179201900      7       2  150064       2.4017     0.008159
enh56438     1  179261800  179262800      1       1  150064       1.7587      0.03931
enh56445     1  179783000  179784000      2       1  150064       1.8026     0.035728
enh56448     1  179807200  179808200      6       3  150064       2.1504     0.015761
enh56449     1  179844500  179845500      1       1  150064       1.9217      0.02732
enh56487     1  180496200  180497200      4       2  150064       1.8978     0.028859
enh56499     1  180602400  180603400      4       2  150064       2.1448     0.015983
enh56501     1  180753900  180754900      2       1  150064       1.7704     0.038334
enh56505     1  180891900  180892900      2       1  150064        2.083     0.018625
enh56572     1  182668700  182669700      5       2  150064       2.5274    0.0057449
enh56629     1  183256100  183257100      2       1  150064       1.8527     0.031966
enh56631     1  183271700  183272700      2       1  150064       2.0999      0.01787
enh56635     1  183292800  183293800      2       1  150064       2.0194     0.021722
enh56638     1  183449800  183450800      3       2  150064       2.6169    0.0044365
enh56663     1  183783000  183784000      1       1  150064       1.9374      0.02635
enh56681     1  183895600  183896600      1       1  150064       2.0017      0.02266
enh56693     1  184029800  184030800      1       1  150064       1.9989      0.02281
enh56696     1  184120200  184121200      1       1  150064       2.2839      0.01119
enh56698     1  184125600  184126600      2       1  150064        1.891     0.029312
enh56701     1  184159900  184160900      3       2  150064       1.9501     0.025585
enh56704     1  184228800  184229800      6       1  150064        3.286   0.00050817
enh56716     1  184452900  184453900      5       2  150064       2.3151     0.010303
enh56717     1  184458900  184459900      3       2  150064       2.5246    0.0057912
enh56718     1  184460700  184461700      4       2  150064       2.2105     0.013535
enh56720     1  184476400  184477400      1       1  150064       2.4618     0.006913
enh56722     1  184504000  184505000      2       1  150064       2.5592     0.005246
enh56723     1  184524800  184525800      3       2  150064       2.2077     0.013634
enh56737     1  184724600  184725600      2       1  150064       2.1815     0.014575
enh56757     1  184927900  184928900      6       3  150064       2.1692     0.015034
enh56759     1  184939600  184940600      2       1  150064       2.7954    0.0025919
enh56760     1  184941100  184942100      6       3  150064       2.4492    0.0071584
enh56765     1  185128800  185129800      2       1  150064       2.1552     0.015572
enh56813     1  186064000  186065000      5       2  150064       1.9256     0.027078
enh56818     1  186124100  186125100      3       2  150064       1.9593     0.025038
enh56822     1  186176600  186177600      1       1  150064        1.951      0.02553
enh56824     1  186342200  186343200      1       1  150064        1.751      0.03997
enh56848     1  189931200  189932200      2       1  150064       2.1176     0.017106
enh56868     1  192503500  192504500      3       1  150064       2.0863     0.018474
enh56876     1  192608400  192609400      3       1  150064       1.8552     0.031783
enh56877     1  192670200  192671200      1       1  150064       2.0749        0.019
enh56879     1  192735000  192736000      1       1  150064       1.7087      0.04375
enh56882     1  192873400  192874400      3       1  150064       2.6284     0.004289
enh56890     1  193072200  193073200      1       1  150064       3.0838     0.001022
enh56892     1  193083400  193084400      5       3  150064       2.6575    0.0039359
enh56893     1  193089800  193090800      2       1  150064       3.0646    0.0010898
enh56894     1  193092800  193093800      3       1  150064       3.1849   0.00072396
enh56895     1  193093200  193094200      2       1  150064       3.2285   0.00062229
enh56896     1  193125500  193126500      4       2  150064       2.2562     0.012029
enh56900     1  193159400  193160400      1       1  150064       3.2848    0.0005103
enh56904     1  193252000  193253000      2       1  150064       2.5974    0.0046969
enh56905     1  193290800  193291800      7       1  150064       2.9582    0.0015471
enh56907     1  193306600  193307600      2       1  150064       2.8886     0.001935
enh56923     1  196150100  196151100      6       2  150064       2.9482    0.0015981
enh56927     1  196369700  196370700      1       1  150064       2.2115       0.0135
enh56944     1  197741400  197742400      1       1  150064       2.5419     0.005513
enh56947     1  197752200  197753200      3       1  150064        2.964    0.0015183
enh56948     1  197756400  197757400      5       1  150064       2.3593    0.0091556
enh56949     1  197758500  197759500      6       1  150064       2.5583    0.0052598
enh56950     1  197767900  197768900      8       3  150064       2.1571     0.015501
enh56951     1  197807300  197808300      1       1  150064        2.235      0.01271
enh56953     1  197924200  197925200      2       1  150064       1.7924     0.036537
enh56994     1  198574700  198575700      4       2  150064        1.812     0.034995
enh56998     1  198650700  198651700      2       1  150064       2.0886     0.018371
enh57001     1  198757300  198758300      2       1  150064        2.529    0.0057187
enh57031     1  199372500  199373500      2       1  150064       2.9479    0.0015998
enh57034     1  199459900  199460900      5       2  150064       2.6812    0.0036676
enh57035     1  199518200  199519200      1       1  150064       2.0944      0.01811
enh57042     1  199825800  199826800      2       1  150064       1.7008     0.044489
enh57056     1  200270200  200271200      3       2  150064       2.2916     0.010963
enh57059     1  200285800  200286800      3       1  150064       1.6606     0.048398
enh57061     1  200292600  200293600      3       1  150064       2.2584     0.011959
enh57062     1  200300000  200301000      3       1  150064        2.838    0.0022702
enh57063     1  200301800  200302800      1       1  150064       2.8441     0.002227
enh57064     1  200305500  200306500      2       1  150064       2.1533     0.015649
enh57066     1  200311800  200312800      2       1  150064       3.0997   0.00096868
enh57068     1  200328700  200329700      7       1  150064       2.8861      0.00195
enh57069     1  200333700  200334700      6       2  150064       2.7725    0.0027815
enh57071     1  200342100  200343100      3       2  150064       2.9832    0.0014262
enh57073     1  200348500  200349500      4       1  150064       2.7903    0.0026332
enh57074     1  200355400  200356400      4       2  150064       3.5406   0.00019958
enh57076     1  200360900  200361900      2       1  150064       2.5699     0.005087
enh57078     1  200379400  200380400      2       1  150064         2.31     0.010443
enh57080     1  200398000  200399000      4       2  150064        2.779    0.0027264
enh57081     1  200406500  200407500      1       1  150064       3.4739    0.0002565
enh57082     1  200408000  200409000      1       1  150064        2.439     0.007363
enh57084     1  200442800  200443800      2       1  150064       2.6782    0.0037013
enh57085     1  200451800  200452800      4       1  150064       2.1272     0.016702
enh57086     1  200452600  200453600      4       1  150064       2.1779     0.014706
enh57087     1  200456900  200457900      4       2  150064       2.7451    0.0030243
enh57088     1  200462100  200463100      2       1  150064       2.0709     0.019186
enh57089     1  200481100  200482100      8       4  150064       3.9551   3.8244e-05
enh57090     1  200494400  200495400      3       2  150064       2.3663    0.0089839
enh57091     1  200496200  200497200      2       1  150064       1.9936     0.023097
enh57099     1  200742800  200743800      1       1  150064       2.2886      0.01105
enh57107     1  200865100  200866100      1       1  150064       2.5461     0.005446
enh57110     1  200868200  200869200      1       1  150064       2.8023     0.002537
enh57111     1  200877000  200878000      3       1  150064       3.5225   0.00021377
enh57112     1  200988800  200989800      4       2  150064       3.7517   8.7833e-05
enh57117     1  201106400  201107400      2       1  150064       1.7983     0.036062
enh57126     1  201276200  201277200      3       2  150064       1.6759     0.046874
enh57132     1  201353400  201354400      7       3  150064       3.0307      0.00122
enh57148     1  201451300  201452300      6       2  150064       2.0981     0.017949
enh57215     1  201690300  201691300      6       2  150064       1.9715     0.024333
enh57231     1  201743100  201744100      4       1  150064        1.732     0.041641
enh57240     1  201814200  201815200      2       1  150064       1.7378      0.04112
enh57245     1  201859700  201860700      1       1  150064       1.8078      0.03532
enh57248     1  201873800  201874800      3       1  150064       2.4447     0.007249
enh57331     1  203015700  203016700      1       1  150064       2.0533      0.02002
enh57335     1  203102500  203103500      7       3  150064       2.0066     0.022398
enh57341     1  203121600  203122600      1       1  150064       1.6974      0.04481
enh57367     1  203323000  203324000      2       1  150064        1.962     0.024882
enh57397     1  203566500  203567500      3       1  150064       1.8166     0.034641
enh57422     1  203711200  203712200      1       1  150064       1.7283      0.04197
enh57442     1  204010400  204011400      3       2  150064       2.1398     0.016185
enh57443     1  204026100  204027100      4       2  150064        3.103   0.00095787
enh57444     1  204045300  204046300      2       1  150064       2.5349    0.0056243
enh57447     1  204057200  204058200      2       1  150064        3.731    9.535e-05
enh57469     1  204233500  204234500      4       1  150064       2.1106     0.017401
enh57471     1  204244000  204245000      8       3  150064       2.0888     0.018362
enh57498     1  204407200  204408200      1       1  150064       2.0255      0.02141
enh57499     1  204411900  204412900      1       1  150064       2.1158      0.01718
enh57500     1  204415300  204416300      2       1  150064       1.9149     0.027755
enh57501     1  204419600  204420600      3       1  150064       1.7121     0.043436
enh57502     1  204426100  204427100      3       1  150064       2.7873    0.0026572
enh57503     1  204432000  204433000      4       1  150064        2.094      0.01813
enh57504     1  204432700  204433700      1       1  150064       1.7394      0.04098
enh57505     1  204434900  204435900      2       1  150064       1.7308     0.041745
enh57509     1  204450700  204451700      3       1  150064       2.8841    0.0019629
enh57510     1  204461300  204462300      2       1  150064       3.1301   0.00087367
enh57511     1  204489800  204490800      2       1  150064       2.1818     0.014561
enh57512     1  204529300  204530300      2       1  150064       2.8064     0.002505
enh57514     1  204542700  204543700      1       1  150064       2.4773     0.006619
enh57517     1  204558200  204559200      2       1  150064       3.1674   0.00076899
enh57518     1  204560200  204561200      3       1  150064       3.4612   0.00026893
enh57519     1  204561200  204562200      4       2  150064       2.4815     0.006541
enh57520     1  204591900  204592900      1       1  150064        2.313      0.01036
enh57531     1  204940900  204941900      1       1  150064        2.746     0.003016
enh57532     1  204982700  204983700      5       2  150064       1.6684     0.047616
enh57533     1  205030200  205031200      4       2  150064       3.9784   3.4688e-05
enh57534     1  205030700  205031700      3       1  150064       3.9982   3.1909e-05
enh57535     1  205089200  205090200      5       1  150064       2.1326     0.016477
enh57537     1  205110300  205111300      5       2  150064       3.7788   7.8797e-05
enh57540     1  205143400  205144400      3       1  150064       4.1187   1.9053e-05
enh57541     1  205148500  205149500      2       1  150064       3.7131   0.00010237
enh57542     1  205149200  205150200      4       1  150064       3.7945   7.3984e-05
enh57543     1  205152500  205153500      5       1  150064       4.3302   7.4479e-06
enh57544     1  205156300  205157300      2       1  150064       3.8869   5.0768e-05
enh57546     1  205164400  205165400      5       2  150064       4.3654   6.3436e-06
enh57547     1  205173200  205174200      2       1  150064       4.3115   8.1069e-06
enh57548     1  205178600  205179600      4       2  150064       4.4417   4.4622e-06
enh57549     1  205180800  205181800      2       1  150064       2.9775    0.0014529
enh57551     1  205198800  205199800      5       2  150064       2.9599    0.0015387
enh57552     1  205208800  205209800      5       2  150064        2.983    0.0014272
enh57553     1  205213800  205214800      3       1  150064       2.4348    0.0074498
enh57554     1  205216000  205217000      4       2  150064       2.4166    0.0078334
enh57555     1  205218300  205219300      4       2  150064       1.9749     0.024142
enh57556     1  205227700  205228700      1       1  150064       1.8197       0.0344
enh57561     1  205245100  205246100      5       2  150064       2.1747     0.014827
enh57588     1  205567900  205568900      9       3  150064       2.4451    0.0072407
enh57589     1  205570800  205571800      4       1  150064       2.1812     0.014584
enh57598     1  205649600  205650600      2       1  150064       2.2197     0.013221
enh57610     1  205779900  205780900      1       1  150064       2.4157     0.007853
enh57643     1  206646100  206647100      7       3  150064       2.4993    0.0062222
enh57644     1  206652600  206653600      2       1  150064       1.9277     0.026945
enh57686     1  207038500  207039500      2       1  150064       2.5308    0.0056901
enh57702     1  207208200  207209200      1       1  150064       3.4425    0.0002882
enh57704     1  207225000  207226000      2       1  150064       2.7994    0.0025596
enh57717     1  207880200  207881200      9       2  150064        3.027    0.0012351
enh57718     1  207924000  207925000      4       2  150064       4.1328   1.7916e-05
enh57719     1  207926900  207927900      7       4  150064       2.1126     0.017319
enh57721     1  207960800  207961800      3       2  150064       2.9704    0.0014872
enh57723     1  207970600  207971600      3       2  150064        2.105     0.017645
enh57724     1  207972000  207973000      1       1  150064       3.7794     7.86e-05
enh57725     1  207979600  207980600      1       1  150064       2.5579     0.005265
enh57726     1  207983300  207984300      5       3  150064       2.7015    0.0034518
enh57727     1  207985100  207986100      1       1  150064       1.9463      0.02581
enh57729     1  207990800  207991800      3       2  150064       3.3647   0.00038314
enh57730     1  207991900  207992900      1       1  150064       4.9996    2.872e-07
enh57732     1  207999100  208000100      5       2  150064       3.1605    0.0007875
enh57733     1  208004700  208005700      2       1  150064       2.2068     0.013663
enh57734     1  208009600  208010600      1       1  150064       1.8747      0.03042
enh57735     1  208010000  208011000      3       1  150064       2.1636     0.015247
enh57736     1  208011300  208012300      2       1  150064       2.2074     0.013642
enh57737     1  208018100  208019100      5       2  150064       4.1152   1.9342e-05
enh57738     1  208021700  208022700      4       2  150064       1.7699     0.038369
enh57739     1  208026500  208027500      7       2  150064       2.1935     0.014135
enh57740     1  208031900  208032900      8       4  150064        3.038    0.0011909
enh57741     1  208034900  208035900      6       2  150064       3.2288   0.00062155
enh57742     1  208037300  208038300      4       2  150064       3.5839   0.00016928
enh57744     1  208058200  208059200      4       1  150064       2.3278    0.0099622
enh57757     1  208263300  208264300      3       1  150064       2.8185    0.0024121
enh57760     1  208293300  208294300      5       2  150064       2.2735     0.011499
enh57761     1  208305000  208306000      2       1  150064       3.2442   0.00058896
enh57765     1  208322900  208323900      3       1  150064       2.1308     0.016553
enh57780     1  208392600  208393600      2       1  150064       2.4943    0.0063098
enh57783     1  208406100  208407100      5       2  150064        2.299     0.010753
enh57784     1  208409600  208410600      8       5  150064       2.0992       0.0179
enh57812     1  209572300  209573300      1       1  150064       2.1746      0.01483
enh57819     1  209740400  209741400      4       2  150064       1.8492     0.032215
enh57866     1  210099500  210100500      4       2  150064       1.6829     0.046198
enh57911     1  211430400  211431400      6       2  150064       1.6817     0.046317
enh57912     1  211434400  211435400      6       4  150064       2.5508    0.0053739
enh57922     1  211529900  211530900      3       1  150064       2.3696    0.0089042
enh57923     1  211544500  211545500      3       2  150064       2.7241    0.0032234
enh57932     1  211697400  211698400     13       6  150064       2.5949    0.0047304
enh57934     1  211710600  211711600      6       2  150064       2.2546     0.012078
enh57943     1  211780200  211781200      5       2  150064       2.1011     0.017817
enh57960     1  211911600  211912600      1       1  150064        1.815      0.03476
enh57986     1  212420300  212421300      2       1  150064       1.9187     0.027512
enh57987     1  212428800  212429800      7       2  150064       2.3348    0.0097762
enh57989     1  212454200  212455200      2       1  150064       1.6632     0.048139
enh57995     1  212575500  212576500      2       1  150064       1.8339     0.033333
enh57997     1  212605200  212606200      5       3  150064       2.1691     0.015036
enh57998     1  212607200  212608200      1       1  150064       2.1962      0.01404
enh58027     1  212829100  212830100      1       1  150064       2.0886      0.01837
enh58063     1  214421600  214422600      2       1  150064        1.672     0.047259
enh58064     1  214432600  214433600      1       1  150064       3.8431    6.075e-05
enh58068     1  214469300  214470300      3       2  150064        2.316     0.010278
enh58069     1  214470700  214471700      3       2  150064       1.7893     0.036781
enh58073     1  214501200  214502200      3       1  150064       2.0918     0.018229
enh58078     1  214522600  214523600      1       1  150064       2.5352     0.005619
enh58095     1  214601200  214602200      8       4  150064       1.7509     0.039982
enh58100     1  214616900  214617900      2       1  150064         1.72     0.042713
enh58104     1  214631300  214632300      6       2  150064       1.6772     0.046748
enh58105     1  214633400  214634400      7       1  150064       1.7358     0.041304
enh58107     1  214639800  214640800      5       2  150064       1.6772     0.046753
enh58108     1  214646400  214647400      4       1  150064       1.6461     0.049869
enh58119     1  214671200  214672200      4       1  150064       1.8782     0.030174
enh58122     1  214678900  214679900      7       3  150064       2.3804    0.0086466
enh58123     1  214685100  214686100      5       2  150064       2.2401     0.012543
enh58126     1  214693500  214694500      2       1  150064       1.9989     0.022807
enh58132     1  214715300  214716300      5       2  150064       1.8872     0.029567
enh58135     1  214731400  214732400      4       2  150064       2.2984      0.01077
enh58136     1  214741300  214742300      3       1  150064       2.0141     0.022002
enh58140     1  214788500  214789500      5       3  150064       1.8599     0.031447
enh58143     1  214965000  214966000      7       1  150064       2.3565    0.0092247
enh58159     1  215463100  215464100      2       1  150064        2.183     0.014518
enh58172     1  216018600  216019600      1       1  150064       2.3515     0.009349
enh58187     1  217262100  217263100      2       1  150064       2.0115     0.022137
enh58228     1  218597400  218598400      3       1  150064       1.8981      0.02884
enh58244     1  218720800  218721800      3       2  150064       1.8253     0.033979
enh58245     1  218721500  218722500      4       2  150064       2.1668     0.015125
enh58314     1  220217500  220218500      2       1  150064       2.0112     0.022151
enh58317     1  220263400  220264400      5       3  150064       1.7708     0.038297
enh58332     1  220924200  220925200      2       1  150064        2.042     0.020575
enh58369     1  221456700  221457700      4       2  150064          2.4    0.0081972
enh58392     1  221889000  221890000      1       1  150064       2.0218       0.0216
enh58406     1  221916800  221917800      5       2  150064       3.1988   0.00068992
enh58442     1  222252400  222253400      1       1  150064       2.3208      0.01015
enh58457     1  222628200  222629200      3       1  150064       2.8637    0.0020939
enh58465     1  222816200  222817200      1       1  150064       2.1669      0.01512
enh58466     1  222818300  222819300      1       1  150064       2.1321       0.0165
enh58470     1  222927300  222928300      2       1  150064       2.1743      0.01484
enh58516     1  223888700  223889700      4       1  150064        1.785     0.037132
enh58517     1  223893300  223894300      1       1  150064       3.1898    0.0007119
enh58518     1  223896100  223897100      2       1  150064       1.7586     0.039326
enh58519     1  223897300  223898300      7       1  150064       1.8707     0.030692
enh58520     1  223898700  223899700      4       2  150064       3.3897    0.0003498
enh58521     1  223905300  223906300      5       3  150064       3.2641    0.0005491
enh58522     1  223907600  223908600      3       1  150064       2.4578    0.0069904
enh58523     1  223909300  223910300      6       1  150064       2.9972    0.0013624
enh58525     1  223913000  223914000      1       1  150064       2.8498     0.002187
enh58526     1  223915500  223916500      3       1  150064       2.7735    0.0027725
enh58527     1  223917400  223918400      3       2  150064       2.3796    0.0086658
enh58529     1  223921600  223922600      2       1  150064       2.9336    0.0016751
enh58533     1  223929200  223930200      2       1  150064       1.6798     0.046502
enh58534     1  223930400  223931400     11       2  150064       1.6715     0.047308
enh58535     1  223932800  223933800     11       1  150064       1.8652     0.031078
enh58537     1  223936600  223937600      3       1  150064       2.5361    0.0056044
enh58538     1  223947900  223948900      3       1  150064       2.7296     0.003171
enh58539     1  223952600  223953600      3       1  150064       2.5186    0.0058919
enh58540     1  223957600  223958600      2       1  150064       3.8742   5.3491e-05
enh58543     1  223997200  223998200      1       1  150064       3.5773    0.0001736
enh58545     1  224007300  224008300      2       1  150064       3.1117   0.00093001
enh58547     1  224009800  224010800      4       2  150064       3.6981   0.00010862
enh58548     1  224010500  224011500      4       1  150064       3.4388   0.00029213
enh58550     1  224014600  224015600      1       1  150064       3.5115    0.0002228
enh58551     1  224019600  224020600      3       2  150064       3.8655   5.5423e-05
enh58552     1  224021300  224022300      6       2  150064       2.6392    0.0041545
enh58553     1  224021800  224022800      7       2  150064       2.0495     0.020205
enh58555     1  224027900  224028900      3       1  150064       2.8672    0.0020706
enh58557     1  224030200  224031200      1       1  150064       3.5734    0.0001762
enh58580     1  224439700  224440700      6       3  150064       1.8043     0.035595
enh58588     1  224562400  224563400      4       2  150064       2.0879     0.018403
enh58589     1  224564600  224565600      2       1  150064       2.4366    0.0074134
enh58590     1  224595200  224596200      3       2  150064       2.2521     0.012159
enh58592     1  224615000  224616000      1       1  150064       2.2869       0.0111
enh58593     1  224617200  224618200      2       1  150064       2.3121     0.010386
enh58597     1  224626300  224627300      2       1  150064       2.3043     0.010602
enh58600     1  224644400  224645400      3       2  150064       2.0156     0.021919
enh58604     1  224690500  224691500      2       1  150064       2.2192     0.013236
enh58607     1  224705200  224706200      6       3  150064       1.6488     0.049598
enh58615     1  224766800  224767800      6       4  150064       2.0396     0.020697
enh58622     1  224822700  224823700      2       1  150064       2.6604    0.0039026
enh58679     1  225933900  225934900      2       1  150064       2.0218     0.021599
enh58683     1  225958400  225959400      2       1  150064       2.0841     0.018574
enh58690     1  226003000  226004000      2       1  150064       1.9121     0.027931
enh58693     1  226011800  226012800      9       3  150064       2.0852     0.018525
enh58694     1  226013000  226014000      3       2  150064       2.0645     0.019485
enh58699     1  226052700  226053700      1       1  150064       2.0343      0.02096
enh58702     1  226065800  226066800      1       1  150064       2.6318     0.004247
enh58703     1  226067800  226068800      1       1  150064         1.87      0.03074
enh58714     1  226184200  226185200      2       1  150064        1.676     0.046864
enh58729     1  226310800  226311800      1       1  150064       2.5982     0.004686
enh58730     1  226312400  226313400      3       2  150064       2.0554     0.019921
enh58734     1  226322700  226323700      2       1  150064       2.2549     0.012069
enh58744     1  226584800  226585800      3       1  150064       1.7595     0.039244
enh58745     1  226591900  226592900      3       1  150064       1.8195      0.03442
enh58752     1  226825300  226826300      1       1  150064       2.5273     0.005747
enh58753     1  226831800  226832800      4       2  150064       1.8042     0.035604
enh58773     1  226923100  226924100      3       2  150064       1.7874     0.036939
enh58774     1  226952200  226953200      1       1  150064       2.1459      0.01594
enh58776     1  226971400  226972400      2       1  150064       1.8073     0.035354
enh58781     1  227015200  227016200      1       1  150064       1.6988      0.04468
enh58784     1  227063200  227064200      4       2  150064       1.6895     0.045558
enh58785     1  227070200  227071200      3       1  150064       2.2435     0.012432
enh58787     1  227079500  227080500      7       2  150064       2.3018     0.010672
enh58799     1  227246100  227247100      3       2  150064       1.8274     0.033816
enh58802     1  227422100  227423100      5       3  150064       1.8141     0.034834
enh58809     1  227531400  227532400      5       2  150064       1.8518     0.032026
enh58810     1  227544600  227545600      5       2  150064        2.537    0.0055896
enh58906     1  229162900  229163900      1       1  150064       1.8157      0.03471
enh58967     1  230209500  230210500      4       2  150064       1.8226     0.034181
enh58972     1  230226800  230227800      5       3  150064       2.7223    0.0032419
enh58974     1  230237800  230238800      5       2  150064       3.9957   3.2245e-05
enh58975     1  230240100  230241100      3       1  150064       3.9094   4.6264e-05
enh58976     1  230241300  230242300      4       2  150064       3.8271   6.4826e-05
enh58977     1  230242200  230243200      8       3  150064       3.6345   0.00013928
enh58978     1  230243300  230244300      4       2  150064       3.5514   0.00019159
enh58979     1  230245900  230246900      5       2  150064       3.7656   8.3071e-05
enh58980     1  230247900  230248900      3       2  150064       3.6755   0.00011869
enh58981     1  230250000  230251000      3       1  150064       3.5765   0.00017411
enh58982     1  230256000  230257000      3       2  150064       2.5537    0.0053289
enh58985     1  230260600  230261600      1       1  150064       2.6648     0.003852
enh58987     1  230272300  230273300     11       5  150064       3.7391   9.2329e-05
enh58988     1  230274900  230275900      6       2  150064        3.592   0.00016408
enh58989     1  230276500  230277500      5       3  150064       2.5174    0.0059112
enh58997     1  230298000  230299000      1       1  150064       1.8418      0.03275
enh59000     1  230306600  230307600      6       3  150064       1.7657     0.038726
enh59003     1  230321500  230322500      2       1  150064       2.0861     0.018483
enh59015     1  230406000  230407000      2       1  150064       2.0144     0.021985
enh59017     1  230438900  230439900      5       2  150064       1.8622     0.031288
enh59018     1  230443400  230444400      2       1  150064       2.2896     0.011023
enh59021     1  230495100  230496100      3       1  150064       1.8654     0.031062
enh59105     1  231558600  231559600      2       1  150064       2.0492     0.020222
enh59140     1  232053800  232054800      4       2  150064       1.7883     0.036867
enh59162     1  232564200  232565200      2       1  150064       2.5147    0.0059566
enh59163     1  232571400  232572400      6       4  150064       1.7061     0.043999
enh59164     1  232608400  232609400      2       1  150064       1.9085     0.028161
enh59165     1  232610400  232611400      4       2  150064       2.6938    0.0035326
enh59167     1  232613600  232614600      2       1  150064       1.8114      0.03504
enh59168     1  232621800  232622800      5       2  150064        2.703    0.0034361
enh59257     1  234610400  234611400      6       2  150064       2.3858    0.0085217
enh59258     1  234612800  234613800      8       3  150064       1.6699     0.047472
enh59260     1  234622800  234623800      4       2  150064       1.7362     0.041268
enh59263     1  234634300  234635300      7       3  150064       2.6283    0.0042902
enh59265     1  234640900  234641900      4       2  150064       1.8159     0.034691
enh59267     1  234650800  234651800      2       1  150064       2.8082    0.0024912
enh59268     1  234653000  234654000      9       2  150064       2.8448     0.002222
enh59277     1  234697800  234698800      2       1  150064       1.9754     0.024111
enh59305     1  234895800  234896800      3       2  150064       1.7982     0.036074
enh59326     1  235010900  235011900      3       1  150064       1.9239     0.027182
enh59338     1  235109700  235110700      4       2  150064        2.249     0.012255
enh59453     1  236665600  236666600      1       1  150064       1.7372      0.04118
enh59477     1  238042400  238043400      6       3  150064       2.4989    0.0062284
enh59496     1  240194400  240195400      4       2  150064       3.1986   0.00069042
enh59502     1  240356500  240357500      4       2  150064       3.3749   0.00036917
enh59505     1  240398200  240399200      2       1  150064        2.794    0.0026033
enh59507     1  240408400  240409400      4       2  150064       1.8595     0.031477
enh59520     1  240549100  240550100      3       1  150064       1.9693     0.024461
enh59521     1  240554100  240555100      2       1  150064       1.8071     0.035372
enh59524     1  240567400  240568400      2       1  150064       1.7593     0.039262
enh59557     1  241721300  241722300      2       1  150064       2.1853     0.014435
enh59563     1  241775100  241776100      2       1  150064       2.1797     0.014641
enh59565     1  241790600  241791600      6       2  150064       2.5618    0.0052061
enh59566     1  241800000  241801000      6       3  150064         1.78     0.037537
enh59586     1  243368200  243369200      1       1  150064       3.2555    0.0005659
enh59587     1  243375900  243376900      2       1  150064       3.9066   4.6799e-05
enh59588     1  243397000  243398000      2       1  150064       2.3827    0.0085923
enh59589     1  243398100  243399100      1       1  150064        2.666     0.003838
enh59591     1  243407400  243408400      1       1  150064       3.8631    5.598e-05
enh59592     1  243409900  243410900      2       1  150064       2.6922    0.0035494
enh59593     1  243411200  243412200      4       2  150064       3.7988   7.2691e-05
enh59594     1  243413200  243414200      1       1  150064       4.1824    1.442e-05
enh59595     1  243414400  243415400      2       1  150064        3.639   0.00013685
enh59598     1  243430400  243431400      1       1  150064       4.4273    4.771e-06
enh59599     1  243432800  243433800      2       1  150064       4.4701   3.9099e-06
enh59600     1  243434900  243435900      3       1  150064       4.6555   1.6163e-06
enh59602     1  243450200  243451200      1       1  150064       4.8728    5.502e-07
enh59610     1  243638800  243639800      2       1  150064       3.6339   0.00013961
enh59611     1  243645100  243646100      1       1  150064       4.8235    7.053e-07
enh59612     1  243654200  243655200      1       1  150064       4.2856    9.112e-06
enh59615     1  243663900  243664900      4       2  150064       5.2183   9.0264e-08
enh59617     1  243676900  243677900      1       1  150064       3.9017    4.776e-05
enh59619     1  243712300  243713300      2       1  150064         4.03   2.7884e-05
enh59620     1  243714000  243715000      1       1  150064       2.7345     0.003124
enh59621     1  243722900  243723900      1       1  150064       5.0011     2.85e-07
enh59622     1  243731800  243732800      2       1  150064        4.853     6.08e-07
enh59623     1  243759600  243760600      1       1  150064       1.9669       0.0246
enh59624     1  243761400  243762400      3       1  150064       4.7549   9.9264e-07
enh59625     1  243786600  243787600      1       1  150064       4.0627    2.425e-05
enh59626     1  243806200  243807200      2       1  150064       4.4845    3.654e-06
enh59629     1  243881900  243882900      1       1  150064       4.6394    1.747e-06
enh59633     1  243908500  243909500      2       1  150064       4.6109   2.0044e-06
enh59636     1  243955400  243956400      2       1  150064       4.2876   9.0309e-06
enh59637     1  243962200  243963200      2       1  150064       4.5191   3.1046e-06
enh59638     1  243966800  243967800      1       1  150064       4.7773    8.883e-07
enh59639     1  244003200  244004200      1       1  150064       3.3165    0.0004557
enh59643     1  244014400  244015400      3       2  150064       4.1088   1.9883e-05
enh59644     1  244046000  244047000      1       1  150064       2.5067     0.006094
enh59646     1  244094300  244095300      1       1  150064       2.6135     0.004481
enh59669     1  244377300  244378300      6       2  150064       2.5072    0.0060851
enh59671     1  244402500  244403500      1       1  150064       2.0913      0.01825
enh59688     1  244599700  244600700      3       2  150064       1.8026     0.035729
enh59689     1  244602600  244603600      4       2  150064       2.1017     0.017792
enh59691     1  244608300  244609300      1       1  150064       2.1865      0.01439
enh59693     1  244611600  244612600      2       1  150064       1.7693     0.038418
enh59694     1  244612600  244613600      1       1  150064       2.4323     0.007502
enh59697     1  244623400  244624400      3       2  150064       1.7861     0.037045
enh59702     1  244828500  244829500      6       2  150064        1.716     0.043077
enh59704     1  244835900  244836900      4       2  150064       1.8019     0.035777
enh59741     1  245574100  245575100      8       2  150064       2.3896    0.0084333
enh59747     1  245762000  245763000     10       2  150064       2.4693     0.006768
enh59775     1  246150100  246151100      4       2  150064       2.4657     0.006838
enh59776     1  246160700  246161700      9       3  150064       2.1372     0.016291
enh59790     1  246378000  246379000     13       2  150064       2.2121     0.013481
enh59791     1  246382400  246383400     10       3  150064        2.497     0.006262
enh59792     1  246430700  246431700      6       2  150064       2.1436     0.016034
enh59793     1  246447000  246448000      3       2  150064       2.4047    0.0080937
enh59806     1  246670600  246671600     11       5  150064       2.4897    0.0063921
enh59811     1  246746700  246747700      3       2  150064         1.74     0.040928
enh59812     1  246748000  246749000      1       1  150064       2.0615      0.01963
enh59815     1  246760400  246761400      2       1  150064       1.7267     0.042114
enh59817     1  246771900  246772900      2       1  150064       2.2501      0.01222
enh59818     1  246774000  246775000      4       2  150064       2.0913      0.01825
enh59819     1  246785000  246786000      6       3  150064       2.5389    0.0055599
enh59825     1  246859800  246860800      3       1  150064       1.7629     0.038958
enh59826     1  246861600  246862600      6       3  150064        1.869     0.030814
enh59827     1  246862400  246863400      5       3  150064       1.6525     0.049218
enh59828     1  246868300  246869300      2       1  150064        2.202     0.013831
enh59832     1  246932200  246933200      2       1  150064        1.668     0.047662
enh59871     1  249153600  249154600      1       1  150064       1.7791      0.03761
enh59872     1  249156400  249157400      1       1  150064       1.8718      0.03062
enh67644     2    1733200    1734200      9       2  150064       2.0828     0.018634
enh67646     2    1739400    1740400      1       1  150064       1.7441      0.04057
enh67650     2    1752100    1753100      2       1  150064       2.6197    0.0044009
enh67652     2    1759200    1760200      3       1  150064       2.3556    0.0092475
enh67653     2    1761400    1762400      5       2  150064        2.314     0.010334
enh67672     2    3204200    3205200      6       2  150064       1.6769     0.046783
enh67673     2    3286500    3287500      5       2  150064       1.8007     0.035874
enh67696     2    3621800    3622800      1       1  150064       2.0286      0.02125
enh67699     2    3642400    3643400      3       2  150064         1.74     0.040934
enh67729     2    6321700    6322700      2       1  150064       1.7199     0.042729
enh67733     2    6508300    6509300      2       1  150064       2.0184     0.021773
enh67735     2    6646300    6647300      3       1  150064       1.6492     0.049558
enh67742     2    7056600    7057600      3       2  150064       2.8319    0.0023136
enh67743     2    7067100    7068100      3       2  150064       1.7886      0.03684
enh67755     2    7832300    7833300      2       1  150064        1.949     0.025649
enh67787     2    8587500    8588500      4       1  150064       2.6439     0.004098
enh67794     2    8665600    8666600      2       1  150064       1.6534     0.049129
enh67796     2    8679700    8680700      2       1  150064       2.4627    0.0068955
enh67803     2    8745400    8746400      3       2  150064       2.3799    0.0086576
enh67815     2    8825800    8826800      3       1  150064       1.8469     0.032377
enh67820     2    8961600    8962600      2       1  150064       2.3217     0.010124
enh67856     2    9314800    9315800      4       1  150064       2.0648     0.019473
enh67858     2    9327500    9328500      5       1  150064       1.9464     0.025804
enh67859     2    9331900    9332900      3       2  150064       1.7613     0.039092
enh67863     2    9352400    9353400      6       4  150064       1.7396     0.040964
enh67864     2    9355600    9356600      3       1  150064       2.9002    0.0018646
enh67869     2    9370700    9371700      1       1  150064       1.9795      0.02388
enh67870     2    9374300    9375300      2       1  150064       2.6857    0.0036193
enh67877     2    9390300    9391300      3       2  150064       2.6987    0.0034807
enh67878     2    9392100    9393100      2       1  150064        3.021    0.0012595
enh67884     2    9403500    9404500      5       3  150064       2.0582     0.019783
enh67885     2    9404300    9405300      1       1  150064        3.188    0.0007163
enh67887     2    9408500    9409500      4       2  150064       2.3659    0.0089922
enh67939     2    9685600    9686600      3       2  150064       2.0401     0.020668
enh67990     2   10123700   10124700     10       4  150064       1.8704     0.030713
enh67994     2   10176900   10177900      2       1  150064          1.9     0.028717
enh68005     2   10259600   10260600      3       2  150064       2.0375     0.020802
enh68054     2   10547200   10548200      4       1  150064       2.1025     0.017756
enh68129     2   11533700   11534700      3       2  150064       1.8229     0.034157
enh68130     2   11535200   11536200      6       2  150064       1.7433      0.04064
enh68150     2   11883000   11884000      4       2  150064       2.0733      0.01907
enh68152     2   11889500   11890500      4       2  150064       1.7365     0.041234
enh68154     2   11914700   11915700      4       2  150064       2.0882     0.018391
enh68156     2   11924600   11925600      2       1  150064       2.6214     0.004379
enh68167     2   12148700   12149700      8       2  150064       1.7034     0.044246
enh68177     2   12249400   12250400      5       2  150064       1.6559     0.048875
enh68179     2   12272100   12273100      4       2  150064       1.6938     0.045149
enh68184     2   12368000   12369000      3       1  150064       2.9012    0.0018589
enh68186     2   12427200   12428200      6       2  150064       1.7987     0.036032
enh68189     2   12454100   12455100      1       1  150064       1.9468      0.02578
enh68212     2   12695400   12696400      2       1  150064       1.8598     0.031459
enh68216     2   12777000   12778000      3       1  150064        3.304   0.00047661
enh68246     2   14656100   14657100      9       3  150064       1.8551     0.031789
enh68256     2   15310700   15311700      2       1  150064       2.1541     0.015615
enh68257     2   15317100   15318100      3       2  150064        2.255     0.012068
enh68258     2   15364100   15365100      1       1  150064       3.3165    0.0004558
enh68265     2   15699400   15700400      2       1  150064       1.8953     0.029027
enh68282     2   15951000   15952000      3       1  150064       1.6632     0.048137
enh68286     2   16499500   16500500      3       2  150064       1.8499     0.032161
enh68292     2   16798600   16799600      4       2  150064       1.6607     0.048384
enh68309     2   17389300   17390300      4       1  150064        2.041     0.020627
enh68329     2   17833600   17834600      3       1  150064       2.6842    0.0036355
enh68334     2   17974700   17975700      1       1  150064       2.1191      0.01704
enh68336     2   18045000   18046000      4       1  150064       1.9799     0.023858
enh68344     2   18258400   18259400      8       2  150064        1.903      0.02852
enh68403     2   19320300   19321300      4       2  150064       2.4301    0.0075471
enh68410     2   19386900   19387900      3       2  150064       2.1594     0.015411
enh68414     2   19427000   19428000      2       1  150064       2.0024     0.022622
enh68416     2   19438600   19439600      3       1  150064       1.7927     0.036508
enh68419     2   19548100   19549100      2       1  150064        2.264     0.011786
enh68464     2   20262300   20263300      5       2  150064       2.2205     0.013193
enh68473     2   20308300   20309300      3       1  150064       1.8766     0.030288
enh68481     2   20366100   20367100      2       1  150064       1.6935     0.045183
enh68482     2   20369400   20370400      6       3  150064       1.8979     0.028855
enh68487     2   20406900   20407900      4       2  150064       2.5634    0.0051831
enh68539     2   20767900   20768900      9       4  150064        2.495    0.0062986
enh68540     2   20771000   20772000      6       3  150064       2.5728    0.0050441
enh68541     2   20773400   20774400      4       2  150064       2.9595    0.0015409
enh68542     2   20778100   20779100      3       2  150064       2.0854     0.018516
enh68544     2   20789700   20790700      5       2  150064       1.8173     0.034583
enh68546     2   20798900   20799900      3       2  150064       2.4934    0.0063268
enh68550     2   20816000   20817000      8       2  150064       1.8499     0.032167
enh68553     2   20829100   20830100      7       3  150064       2.1607     0.015357
enh68556     2   20841800   20842800      2       1  150064       2.2271      0.01297
enh68586     2   22059400   22060400      2       1  150064       1.9162     0.027669
enh68587     2   22471700   22472700      2       1  150064       2.9473    0.0016027
enh68589     2   23464600   23465600      7       2  150064       1.6825     0.046237
enh68614     2   23703600   23704600      4       2  150064       1.8388     0.032972
enh68619     2   23726000   23727000      5       2  150064       4.2256   1.1917e-05
enh68621     2   23742700   23743700      1       1  150064       3.4082     0.000327
enh68640     2   23920800   23921800      8       2  150064       2.0862     0.018479
enh68644     2   23980300   23981300      1       1  150064       2.0403      0.02066
enh68651     2   24122900   24123900      3       1  150064       1.7631     0.038946
enh68653     2   24124900   24125900      1       1  150064       2.0809      0.01872
enh68654     2   24127700   24128700      1       1  150064        2.071      0.01918
enh68655     2   24139400   24140400      4       2  150064       2.2374      0.01263
enh68658     2   24167100   24168100      5       2  150064       2.4735    0.0066904
enh68659     2   24174000   24175000      4       2  150064       2.3298     0.009909
enh68663     2   24246800   24247800      5       2  150064       1.6806      0.04642
enh68685     2   24658600   24659600      4       2  150064       2.9918    0.0013869
enh68693     2   24782100   24783100      2       1  150064       1.7998     0.035949
enh68694     2   24835800   24836800      2       1  150064       1.8495     0.032195
enh68700     2   24994800   24995800      2       1  150064       1.8194     0.034423
enh68735     2   25321200   25322200      2       1  150064       1.9089     0.028136
enh68737     2   25328300   25329300      3       1  150064       3.6525   0.00012984
enh68738     2   25350300   25351300      1       1  150064       3.8986    4.837e-05
enh68739     2   25351500   25352500      6       3  150064        4.357    6.593e-06
enh68740     2   25420500   25421500      2       1  150064       2.6263    0.0043163
enh68742     2   25453400   25454400      3       2  150064       3.6029   0.00015733
enh68746     2   25486200   25487200      3       2  150064       3.6998   0.00010789
enh68748     2   25508500   25509500      2       1  150064       1.9292     0.026854
enh68749     2   25513600   25514600      2       1  150064       2.3009     0.010698
enh68752     2   25526600   25527600      4       2  150064       2.7383    0.0030879
enh68753     2   25528900   25529900      1       1  150064       3.7197    9.974e-05
enh68754     2   25533000   25534000      1       1  150064       2.3123      0.01038
enh68760     2   25554700   25555700      2       1  150064        1.925     0.027113
enh68761     2   25559300   25560300      1       1  150064       1.7268       0.0421
enh68767     2   25585200   25586200      5       2  150064       1.6943     0.045104
enh68768     2   25599000   25600000      4       2  150064       3.6667   0.00012283
enh68782     2   25887100   25888100      2       1  150064       1.8753     0.030376
enh68787     2   26067000   26068000      3       1  150064       1.8093     0.035201
enh68789     2   26074600   26075600      6       3  150064       2.4939    0.0063167
enh68797     2   26187500   26188500      3       1  150064       1.9861     0.023509
enh68802     2   26203000   26204000      1       1  150064       2.0723      0.01912
enh68803     2   26214500   26215500      4       2  150064       3.7867   7.6332e-05
enh68804     2   26220100   26221100      7       3  150064       2.8477    0.0022021
enh68805     2   26223100   26224100      1       1  150064       1.7006      0.04451
enh68806     2   26231600   26232600      4       2  150064       2.5424    0.0055052
enh68808     2   26238600   26239600      4       2  150064       2.9677    0.0015002
enh68811     2   26262800   26263800      2       1  150064       2.6277    0.0042987
enh68812     2   26266800   26267800      5       1  150064       2.1868      0.01438
enh68820     2   26309000   26310000      5       2  150064       1.9481       0.0257
enh68854     2   26986000   26987000      1       1  150064       3.3389    0.0004206
enh68856     2   26989800   26990800      4       2  150064       3.0451     0.001163
enh68857     2   26991700   26992700      2       1  150064       3.1258   0.00088647
enh68858     2   26994400   26995400      3       1  150064        3.144   0.00083325
enh68862     2   27184200   27185200      3       2  150064       2.1409     0.016141
enh68864     2   27194000   27195000      1       1  150064       3.3345    0.0004273
enh68866     2   27198900   27199900      3       1  150064       3.2493    0.0005785
enh68868     2   27211100   27212100      1       1  150064       3.2155     0.000651
enh68869     2   27213800   27214800      1       1  150064       2.5416     0.005518
enh68870     2   27226300   27227300      1       1  150064       3.3039    0.0004768
enh68871     2   27233300   27234300      3       1  150064       3.1054   0.00095019
enh68873     2   27243800   27244800      1       1  150064       3.3136    0.0004605
enh68874     2   27254200   27255200      1       1  150064       3.0193     0.001267
enh68878     2   27271800   27272800      2       1  150064       3.4335   0.00029787
enh68880     2   27291500   27292500      1       1  150064       3.7026    0.0001067
enh68882     2   27298800   27299800      1       1  150064         2.94     0.001641
enh68883     2   27300100   27301100      1       1  150064       2.6139     0.004476
enh68886     2   27307700   27308700      2       1  150064       2.5213    0.0058457
enh68887     2   27309800   27310800      1       1  150064        2.979     0.001446
enh68890     2   27403800   27404800      3       2  150064        3.141   0.00084175
enh68892     2   27432300   27433300      6       3  150064       2.0871     0.018438
enh68895     2   27441000   27442000      9       3  150064       2.3197      0.01018
enh68896     2   27472100   27473100      1       1  150064       2.2392      0.01257
enh68898     2   27503800   27504800      1       1  150064       2.3305     0.009891
enh68900     2   27525700   27526700      2       1  150064       2.4601    0.0069449
enh68901     2   27543600   27544600      2       1  150064       1.9898     0.023304
enh68907     2   27604000   27605000      1       1  150064       3.0578     0.001115
enh68909     2   27630300   27631300      1       1  150064       3.1035    0.0009562
enh68910     2   27632800   27633800      2       1  150064       2.0799     0.018769
enh68911     2   27650200   27651200      1       1  150064       3.1686     0.000766
enh68913     2   27664700   27665700      1       1  150064       3.1687    0.0007655
enh68914     2   27668400   27669400      2       1  150064        1.806     0.035459
enh68915     2   27711200   27712200      4       2  150064       3.6298   0.00014183
enh68918     2   27789600   27790600      1       1  150064       3.0656     0.001086
enh68919     2   27807400   27808400      4       2  150064       2.3097     0.010454
enh68922     2   27829300   27830300      2       1  150064         2.63    0.0042695
enh68923     2   27843800   27844800      1       1  150064       3.1039    0.0009548
enh68926     2   27860900   27861900      2       1  150064        1.682      0.04628
enh68927     2   27877800   27878800      1       1  150064       3.9509    3.893e-05
enh68929     2   27888400   27889400      2       1  150064        1.985     0.023573
enh68933     2   27937400   27938400      2       1  150064       2.0899     0.018314
enh68937     2   27951000   27952000      1       1  150064       3.7603    8.484e-05
enh68938     2   27951900   27952900      3       1  150064       3.8446   6.0373e-05
enh68939     2   27952700   27953700      2       1  150064       3.7337   9.4329e-05
enh68940     2   27958800   27959800      2       1  150064       3.4552   0.00027493
enh68944     2   27988400   27989400      2       1  150064       4.7245   1.1536e-06
enh68948     2   28020700   28021700      4       2  150064       5.0404   2.3226e-07
enh68951     2   28055000   28056000      3       2  150064       3.2106   0.00066238
enh68953     2   28083100   28084100      2       1  150064       3.2658   0.00054575
enh68954     2   28087200   28088200      2       1  150064       3.7878   7.6006e-05
enh68957     2   28114200   28115200      1       1  150064       1.9473      0.02575
enh68958     2   28123900   28124900      1       1  150064        3.996    3.221e-05
enh68959     2   28138700   28139700      2       1  150064       2.4002    0.0081929
enh68960     2   28142600   28143600      1       1  150064       3.6355    0.0001387
enh68961     2   28144500   28145500      3       1  150064       2.5792    0.0049516
enh68962     2   28154800   28155800      4       2  150064        3.221   0.00063877
enh68965     2   28189100   28190100      3       2  150064       2.8324    0.0023101
enh68969     2   28271100   28272100      2       1  150064       3.2893    0.0005021
enh68970     2   28276000   28277000      2       1  150064       3.1774   0.00074307
enh68973     2   28319500   28320500      4       2  150064       2.1371     0.016297
enh68974     2   28321800   28322800      2       1  150064       1.7619      0.03904
enh68975     2   28324600   28325600      1       1  150064       2.2133      0.01344
enh68982     2   28385200   28386200      2       1  150064       1.7823     0.037347
enh69007     2   28565800   28566800      2       1  150064       1.7583      0.03935
enh69017     2   28604600   28605600      4       2  150064       1.7278     0.042013
enh69019     2   28611900   28612900      1       1  150064        2.969     0.001494
enh69020     2   28623900   28624900      4       2  150064       2.1002     0.017857
enh69021     2   28626900   28627900      1       1  150064       2.7405     0.003067
enh69022     2   28628900   28629900      5       2  150064       2.6397    0.0041488
enh69025     2   28636400   28637400      2       1  150064       1.9748     0.024147
enh69026     2   28646400   28647400      6       3  150064       3.0378    0.0011914
enh69027     2   28658900   28659900      4       2  150064       3.3788   0.00036403
enh69070     2   28997600   28998600      4       2  150064       2.6867     0.003608
enh69072     2   29032500   29033500      2       1  150064        3.181   0.00073373
enh69074     2   29093400   29094400      6       3  150064         1.99     0.023295
enh69078     2   29150700   29151700      3       2  150064       1.9268     0.027002
enh69090     2   29330700   29331700      3       1  150064       1.9753     0.024119
enh69096     2   29388200   29389200      3       1  150064       1.8139     0.034846
enh69105     2   29643500   29644500      2       1  150064       3.7114   0.00010305
enh69107     2   29677600   29678600      3       2  150064       1.7575     0.039418
enh69127     2   30368400   30369400      2       1  150064       1.8372     0.033087
enh69191     2   30911500   30912500      2       1  150064       1.9676     0.024559
enh69196     2   31202100   31203100      7       3  150064       1.8776     0.030218
enh69197     2   31202600   31203600      4       2  150064        2.579    0.0049538
enh69229     2   32236400   32237400      3       2  150064       2.2825     0.011229
enh69310     2   33546400   33547400      2       1  150064       2.0047     0.022498
enh69340     2   34467700   34468700      6       3  150064       2.0976     0.017972
enh69355     2   36600200   36601200      1       1  150064       2.1792      0.01466
enh69368     2   36632100   36633100      5       3  150064       1.7881     0.036876
enh69371     2   36636500   36637500      1       1  150064       1.8342      0.03331
enh69372     2   36638300   36639300      3       2  150064       2.3594     0.009152
enh69374     2   36642000   36643000      1       1  150064       1.8323      0.03345
enh69377     2   36647400   36648400      1       1  150064       2.3588     0.009167
enh69378     2   36651100   36652100      1       1  150064       2.1612      0.01534
enh69379     2   36654500   36655500      8       3  150064       2.6461    0.0040711
enh69380     2   36656600   36657600      3       1  150064       1.9622     0.024871
enh69382     2   36661300   36662300      1       1  150064       2.1714      0.01495
enh69386     2   36676100   36677100      1       1  150064       2.2365      0.01266
enh69397     2   36712600   36713600      2       1  150064       1.9432     0.025999
enh69398     2   36716900   36717900      3       1  150064       1.7722     0.038184
enh69409     2   36791400   36792400      4       2  150064       2.0243      0.02147
enh69414     2   36822200   36823200      6       2  150064       1.7792     0.037606
enh69415     2   36822800   36823800      5       2  150064       2.1206     0.016979
enh69426     2   36928900   36929900     21       5  150064        2.076     0.018949
enh69431     2   37178300   37179300      4       2  150064        1.784     0.037209
enh69434     2   37194500   37195500      1       1  150064       2.9809     0.001437
enh69435     2   37247700   37248700      2       1  150064       2.5028      0.00616
enh69438     2   37382300   37383300      8       2  150064        1.672     0.047258
enh69439     2   37394900   37395900      5       3  150064       1.9394     0.026228
enh69440     2   37408200   37409200     13       3  150064       2.3157     0.010288
enh69442     2   37422800   37423800      1       1  150064       3.5202    0.0002156
enh69443     2   37424500   37425500      3       2  150064       1.7105      0.04359
enh69444     2   37459800   37460800      5       2  150064       2.2188     0.013252
enh69445     2   37510000   37511000      3       2  150064       2.3853     0.008532
enh69446     2   37545100   37546100      2       1  150064       3.1965   0.00069552
enh69447     2   37548400   37549400      4       1  150064       3.5043   0.00022889
enh69448     2   37549400   37550400      2       1  150064        3.763   8.3938e-05
enh69449     2   37552500   37553500      3       2  150064       3.5159   0.00021917
enh69450     2   37570600   37571600      7       3  150064        3.884   5.1384e-05
enh69458     2   37641800   37642800      3       2  150064       2.0303     0.021161
enh69466     2   37733600   37734600      4       1  150064       1.8585     0.031551
enh69512     2   38022600   38023600      4       2  150064       2.0455     0.020404
enh69522     2   38069800   38070800      5       2  150064       1.6691     0.047548
enh69529     2   38151100   38152100      4       2  150064       1.9939     0.023079
enh69531     2   38209100   38210100      2       1  150064        1.731     0.041726
enh69532     2   38239700   38240700      1       1  150064       2.5435     0.005487
enh69533     2   38241800   38242800      2       1  150064       1.8173     0.034589
enh69539     2   38323600   38324600      4       2  150064       1.6801     0.046474
enh69563     2   38601800   38602800      2       1  150064       1.8326     0.033433
enh69566     2   38633500   38634500      1       1  150064       2.1375      0.01628
enh69590     2   38948000   38949000      5       2  150064       2.9519    0.0015791
enh69595     2   38992500   38993500      3       2  150064        1.769     0.038445
enh69599     2   39162200   39163200      3       2  150064        2.132     0.016505
enh69604     2   39320400   39321400      3       1  150064       1.6751     0.046955
enh69615     2   39608500   39609500      1       1  150064        2.056      0.01989
enh69622     2   39636000   39637000      4       1  150064       2.0557     0.019907
enh69643     2   39724100   39725100      1       1  150064       1.7132      0.04334
enh69654     2   39795200   39796200      2       1  150064       2.4136    0.0078969
enh69663     2   39922700   39923700      1       1  150064       2.2235      0.01309
enh69666     2   39955400   39956400      2       1  150064       2.1194     0.017027
enh69669     2   39970300   39971300      6       3  150064       2.0941     0.018126
enh69670     2   39999400   40000400      4       2  150064       2.0368     0.020835
enh69671     2   40000700   40001700      1       1  150064       2.0746      0.01901
enh69673     2   40004100   40005100      2       1  150064       2.1676     0.015094
enh69674     2   40006400   40007400      2       1  150064       2.0011      0.02269
enh69676     2   40010000   40011000      1       1  150064       1.6763      0.04684
enh69687     2   40260200   40261200      2       1  150064       2.8164     0.002428
enh69688     2   40264000   40265000      6       2  150064       2.0286     0.021249
enh69695     2   40353900   40354900      4       1  150064       2.1854     0.014428
enh69696     2   40392100   40393100      3       1  150064       2.0289     0.021237
enh69698     2   40426200   40427200      3       2  150064       2.1223     0.016907
enh69699     2   40427000   40428000      3       2  150064       2.0111     0.022157
enh69705     2   40467000   40468000      5       2  150064       2.5466    0.0054393
enh69706     2   40470900   40471900      3       2  150064       2.3736    0.0088074
enh69707     2   40500600   40501600      4       1  150064       1.6571     0.048748
enh69710     2   40510000   40511000      3       1  150064        1.697     0.044847
enh69711     2   40513600   40514600      1       1  150064       1.7342      0.04144
enh69713     2   40542700   40543700      3       2  150064       1.7877     0.036909
enh69717     2   40558700   40559700      4       2  150064       2.3806    0.0086431
enh69719     2   40571000   40572000      6       3  150064       1.9339     0.026561
enh69720     2   40573400   40574400      4       2  150064       2.1551     0.015577
enh69722     2   40579500   40580500      3       2  150064       2.3671     0.008964
enh69723     2   40587400   40588400      3       1  150064        1.653      0.04917
enh69728     2   40639200   40640200      6       2  150064       2.3709    0.0088714
enh69732     2   40661700   40662700      6       2  150064       2.2159     0.013348
enh69736     2   40715100   40716100      4       2  150064       1.9466     0.025791
enh69739     2   41824600   41825600      4       1  150064       1.9595     0.025028
enh69746     2   42067200   42068200      2       1  150064        2.308       0.0105
enh69747     2   42068500   42069500      5       1  150064       2.4789    0.0065887
enh69748     2   42086700   42087700      4       2  150064       2.2208     0.013182
enh69828     2   42981400   42982400      4       2  150064       1.8783      0.03017
enh69840     2   43072000   43073000      4       2  150064       1.9494     0.025626
enh69846     2   43106900   43107900      3       1  150064       1.6831     0.046179
enh69850     2   43133800   43134800      4       2  150064       2.6493    0.0040332
enh69856     2   43164200   43165200      4       2  150064       1.7478     0.040249
enh69873     2   43253700   43254700     10       4  150064       1.7871     0.036963
enh69875     2   43268100   43269100      3       2  150064        2.064     0.019511
enh69896     2   43379700   43380700      4       2  150064       1.9039      0.02846
enh69928     2   43560100   43561100      2       1  150064       1.6723     0.047229
enh69979     2   44399400   44400400      1       1  150064       2.1429      0.01606
enh69982     2   44471000   44472000      1       1  150064       2.2331      0.01277
enh69992     2   44553400   44554400      1       1  150064       1.7211      0.04262
enh70023     2   45502300   45503300      7       3  150064       1.6878     0.045724
enh70033     2   45661600   45662600      1       1  150064       1.8653      0.03107
enh70037     2   45781500   45782500      3       1  150064       1.6762      0.04685
enh70048     2   45896100   45897100      4       2  150064        2.375    0.0087753
enh70049     2   45901900   45902900      3       2  150064       1.9215     0.027334
enh70052     2   45918200   45919200      2       1  150064       2.2649     0.011758
enh70058     2   45982500   45983500      5       2  150064       1.9373     0.026353
enh70059     2   45986400   45987400      3       2  150064       2.0413     0.020609
enh70070     2   46076300   46077300      6       3  150064       1.7618     0.039054
enh70082     2   46149300   46150300      4       1  150064        1.812     0.034993
enh70090     2   46195500   46196500      6       3  150064       2.2143     0.013405
enh70091     2   46219600   46220600      3       2  150064       2.4645    0.0068611
enh70098     2   46269400   46270400      4       2  150064       2.5115    0.0060105
enh70099     2   46284900   46285900      5       3  150064        2.454    0.0070639
enh70100     2   46290100   46291100      4       2  150064         3.29    0.0005009
enh70180     2   46791400   46792400      4       2  150064       1.6589     0.048568
enh70195     2   46928500   46929500      1       1  150064       1.7349      0.04138
enh70242     2   47212100   47213100      1       1  150064       1.7302       0.0418
enh70263     2   47321600   47322600      9       3  150064       1.9372     0.026359
enh70270     2   47396400   47397400      2       1  150064       2.2205     0.013193
enh70272     2   47398500   47399500      2       1  150064        2.338    0.0096946
enh70278     2   47435700   47436700      3       1  150064       2.2505     0.012207
enh70279     2   47438200   47439200      6       2  150064       2.1761     0.014775
enh70280     2   47445000   47446000      4       2  150064       2.3633    0.0090557
enh70282     2   47459600   47460600      3       2  150064        2.505    0.0061219
enh70288     2   47500000   47501000      2       1  150064       1.6877     0.045732
enh70313     2   47979000   47980000      3       2  150064       1.6925     0.045279
enh70314     2   47982600   47983600      1       1  150064       3.3069    0.0004717
enh70315     2   47994600   47995600      3       2  150064        2.471    0.0067377
enh70316     2   48012300   48013300      7       3  150064       2.4451    0.0072404
enh70318     2   48094300   48095300      4       2  150064       2.5138    0.0059714
enh70319     2   48096800   48097800      2       1  150064       2.5491    0.0053994
enh70320     2   48097800   48098800      5       3  150064       2.7425    0.0030486
enh70321     2   48119600   48120600      2       1  150064        2.299     0.010752
enh70332     2   48401400   48402400      3       2  150064       1.9352     0.026483
enh70335     2   48475900   48476900      1       1  150064       2.1128      0.01731
enh70336     2   48543200   48544200      2       1  150064       2.2372     0.012638
enh70337     2   48568400   48569400      5       2  150064       3.3176   0.00045403
enh70339     2   48571500   48572500      5       2  150064       2.2334     0.012762
enh70340     2   48573100   48574100      2       1  150064        3.744   9.0567e-05
enh70341     2   48579900   48580900      2       1  150064       1.9463     0.025807
enh70342     2   48642400   48643400      6       4  150064       2.5081    0.0060695
enh70343     2   48647100   48648100      4       2  150064       2.5545    0.0053166
enh70344     2   48650000   48651000      5       2  150064       2.0343     0.020963
enh70348     2   48701700   48702700      2       1  150064        2.163     0.015272
enh70350     2   48723700   48724700      3       1  150064       2.0365     0.020849
enh70352     2   48736200   48737200      2       1  150064       2.8269      0.00235
enh70355     2   48754600   48755600      6       3  150064       1.9294     0.026842
enh70358     2   48794800   48795800      5       3  150064       2.1054     0.017629
enh70363     2   48941500   48942500      3       1  150064       1.7554     0.039598
enh70364     2   48949400   48950400      5       2  150064       2.0444     0.020455
enh70375     2   51239900   51240900      1       1  150064       2.1981      0.01397
enh70377     2   51577400   51578400      4       1  150064       1.8529      0.03195
enh70386     2   52766100   52767100      2       1  150064        1.957     0.025174
enh70402     2   53859800   53860800      4       2  150064       2.3414     0.009605
enh70408     2   54053400   54054400      4       2  150064       2.4108    0.0079594
enh70410     2   54124200   54125200      2       1  150064       2.8847    0.0019591
enh70412     2   54166900   54167900      1       1  150064       2.9272      0.00171
enh70413     2   54176800   54177800      4       2  150064       2.6881    0.0035929
enh70416     2   54188200   54189200      2       1  150064       2.4166    0.0078321
enh70419     2   54194300   54195300      5       2  150064       2.2426     0.012463
enh70422     2   54242700   54243700      1       1  150064       2.2655      0.01174
enh70425     2   54274000   54275000      2       1  150064       3.1617   0.00078417
enh70426     2   54286500   54287500      1       1  150064       1.7875      0.03693
enh70427     2   54292400   54293400      2       1  150064        1.855     0.031798
enh70428     2   54295000   54296000      3       2  150064       3.8093   6.9669e-05
enh70429     2   54315000   54316000      2       1  150064       1.8354     0.033224
enh70430     2   54330600   54331600      4       2  150064       2.5832    0.0048945
enh70447     2   54629100   54630100      5       2  150064        2.144     0.016017
enh70454     2   54699100   54700100      3       1  150064       2.4015     0.008165
enh70455     2   54700800   54701800      6       4  150064       1.7264      0.04214
enh70462     2   54711000   54712000      5       2  150064       1.9319     0.026683
enh70465     2   54721800   54722800      1       1  150064       3.9814    3.425e-05
enh70466     2   54727600   54728600      8       2  150064       1.6689     0.047572
enh70475     2   54750300   54751300      3       2  150064       2.1909     0.014229
enh70476     2   54751000   54752000      4       2  150064       2.0948     0.018095
enh70480     2   54765600   54766600      4       2  150064       1.9549     0.025297
enh70486     2   54790000   54791000      3       2  150064        1.831      0.03355
enh70488     2   54796100   54797100      5       2  150064       1.7598     0.039218
enh70489     2   54804500   54805500      4       1  150064       1.8542     0.031853
enh70493     2   54823700   54824700      4       2  150064       1.9645     0.024737
enh70494     2   54829400   54830400      4       2  150064       1.7839     0.037222
enh70496     2   54836800   54837800      4       2  150064       1.6573      0.04873
enh70497     2   54840200   54841200      5       2  150064       2.4294    0.0075625
enh70498     2   54845500   54846500      4       2  150064       2.6634    0.0038682
enh70499     2   54851800   54852800      2       1  150064       2.8326    0.0023083
enh70503     2   54863400   54864400      3       2  150064       2.2396      0.01256
enh70505     2   54885200   54886200      4       2  150064       2.9491    0.0015937
enh70507     2   54896600   54897600      1       1  150064       1.6458       0.0499
enh70510     2   54907400   54908400      8       4  150064       2.6705    0.0037871
enh70516     2   55087100   55088100      4       2  150064       3.0483    0.0011507
enh70519     2   55172700   55173700      5       2  150064       2.3761    0.0087491
enh70530     2   55222900   55223900      3       2  150064       2.4238    0.0076804
enh70532     2   55228700   55229700      8       4  150064       2.2431     0.012445
enh70534     2   55231600   55232600      4       2  150064       3.0157    0.0012819
enh70537     2   55240200   55241200      1       1  150064       2.0969        0.018
enh70538     2   55244600   55245600      4       2  150064       1.9155     0.027717
enh70543     2   55264200   55265200      3       2  150064       1.7492     0.040128
enh70544     2   55267200   55268200      3       2  150064       2.0004     0.022729
enh70545     2   55271400   55272400      3       1  150064       2.0184     0.021775
enh70547     2   55279500   55280500      4       2  150064       1.8963     0.028959
enh70548     2   55282900   55283900      3       2  150064       2.0073     0.022358
enh70557     2   55346700   55347700      8       4  150064       1.8709     0.030682
enh70565     2   55388500   55389500      3       1  150064       1.7531     0.039796
enh70567     2   55395400   55396400      4       2  150064       1.8062     0.035443
enh70576     2   55635100   55636100      3       1  150064       1.6967     0.044874
enh70577     2   55636000   55637000      7       2  150064       1.6988     0.044674
enh70591     2   55988500   55989500      5       3  150064       1.9369      0.02638
enh70592     2   56006800   56007800      5       3  150064       1.6914     0.045376
enh70598     2   56096600   56097600      2       1  150064       1.8086     0.035259
enh70599     2   56102600   56103600      3       2  150064       1.6914     0.045377
enh70603     2   56127000   56128000      2       1  150064       2.8072    0.0024986
enh70604     2   56128800   56129800      4       2  150064       2.2886     0.011052
enh70609     2   56219700   56220700      3       2  150064       1.8302     0.033608
enh70619     2   57409500   57410500      3       2  150064       2.0755     0.018972
enh70623     2   57947400   57948400      2       1  150064       3.7924   7.4597e-05
enh70624     2   57948200   57949200      1       1  150064       4.7256    1.147e-06
enh70625     2   57986500   57987500      1       1  150064       4.5121     3.21e-06
enh70627     2   58118200   58119200      2       1  150064       3.9261   4.3161e-05
enh70630     2   58269000   58270000      1       1  150064       2.7708     0.002796
enh70631     2   58272500   58273500      2       1  150064       4.0931   2.1281e-05
enh70633     2   58324700   58325700      2       1  150064       3.0385    0.0011888
enh70634     2   58334200   58335200      3       2  150064       2.8361    0.0022833
enh70635     2   58335200   58336200      3       2  150064       4.9563   3.5921e-07
enh70638     2   58384100   58385100      2       1  150064       3.3539   0.00039839
enh70640     2   58710600   58711600      2       1  150064       1.7152     0.043158
enh70641     2   58861200   58862200      2       1  150064       1.7254     0.042225
enh70645     2   59126500   59127500      3       1  150064       2.2278     0.012946
enh70648     2   59151100   59152100      1       1  150064       2.2144       0.0134
enh70649     2   59152400   59153400      5       2  150064       3.0855    0.0010161
enh70653     2   60440600   60441600      3       2  150064        2.635    0.0042066
enh70654     2   60610100   60611100      4       2  150064       2.1352     0.016371
enh70656     2   60705000   60706000      2       1  150064        3.395   0.00034316
enh70657     2   60706300   60707300      3       1  150064       3.0706    0.0010683
enh70660     2   60735300   60736300      1       1  150064        1.657      0.04876
enh70661     2   60740000   60741000      4       2  150064       3.1038   0.00095519
enh70662     2   60743000   60744000      2       1  150064       2.0799     0.018768
enh70687     2   61499200   61500200      3       2  150064        1.745      0.04049
enh70689     2   61583400   61584400      3       2  150064       2.0802     0.018755
enh70695     2   61662900   61663900      4       2  150064       2.6209    0.0043846
enh70703     2   61715800   61716800      2       1  150064       3.0724    0.0010617
enh70736     2   62492000   62493000      6       2  150064       2.4986    0.0062334
enh70737     2   62493300   62494300      2       1  150064       2.5248    0.0057878
enh70740     2   62532500   62533500      2       1  150064       1.9165     0.027649
enh70741     2   62536400   62537400      1       1  150064       2.1125      0.01732
enh70745     2   62683200   62684200      1       1  150064       1.9283      0.02691
enh70747     2   62688700   62689700      4       2  150064       1.8055     0.035499
enh70752     2   62702800   62703800      3       2  150064       2.7505    0.0029754
enh70754     2   62712900   62713900      2       1  150064       2.3474     0.009452
enh70755     2   62715900   62716900      3       2  150064       2.7455    0.0030209
enh70759     2   62798200   62799200      3       2  150064        1.649      0.04957
enh70761     2   62804900   62805900      4       2  150064       2.2072     0.013649
enh70763     2   62816600   62817600      4       2  150064       3.0652    0.0010876
enh70764     2   62822600   62823600      4       2  150064       2.0536     0.020008
enh70768     2   62889100   62890100      3       2  150064       2.6658    0.0038403
enh70772     2   62952200   62953200      1       1  150064       2.6627     0.003876
enh70773     2   62954700   62955700      2       1  150064       2.7505     0.002975
enh70775     2   62987300   62988300      4       2  150064       3.0513    0.0011394
enh70779     2   63052500   63053500      2       1  150064       1.7936     0.036435
enh70781     2   63166800   63167800      3       1  150064       3.0863    0.0010132
enh70827     2   64429000   64430000      1       1  150064       1.6741      0.04706
enh70854     2   64820200   64821200      2       1  150064       2.0388     0.020733
enh70856     2   64833200   64834200      1       1  150064       2.7279     0.003187
enh70938     2   65571400   65572400      3       1  150064        1.876     0.030326
enh70959     2   65629800   65630800      1       1  150064       2.0333      0.02101
enh70971     2   65743600   65744600      6       4  150064       2.6965    0.0035041
enh70972     2   65764600   65765600      6       2  150064       2.8061    0.0025074
enh70973     2   65772800   65773800      2       1  150064       2.6961    0.0035078
enh70999     2   66763900   66764900      2       1  150064       2.1276     0.016683
enh71001     2   66770800   66771800      2       1  150064       2.8505    0.0021823
enh71003     2   66782400   66783400      2       1  150064       2.3121     0.010385
enh71027     2   67189900   67190900      1       1  150064       1.6593      0.04853
enh71038     2   67616200   67617200      4       2  150064       2.2801     0.011301
enh71039     2   67619400   67620400      7       2  150064       2.2235     0.013093
enh71040     2   67621500   67622500      5       1  150064       2.3277    0.0099649
enh71041     2   67627600   67628600      3       2  150064       1.8781     0.030186
enh71042     2   67663200   67664200      2       1  150064       2.3419    0.0095941
enh71047     2   67787900   67788900      1       1  150064        1.647      0.04978
enh71057     2   67979800   67980800      1       1  150064       1.7638      0.03888
enh71077     2   68288400   68289400      2       1  150064       1.8412     0.032794
enh71085     2   68422100   68423100      3       2  150064       2.0024      0.02262
enh71092     2   68474800   68475800      3       1  150064        2.078     0.018856
enh71094     2   68482700   68483700      1       1  150064       2.8455     0.002217
enh71127     2   69158800   69159800      5       2  150064        1.901     0.028653
enh71172     2   69423100   69424100      2       1  150064       2.1456     0.015953
enh71188     2   69525600   69526600      7       2  150064       2.2894     0.011029
enh71190     2   69534600   69535600      1       1  150064       2.2815      0.01126
enh71191     2   69536600   69537600      1       1  150064       1.9178      0.02757
enh71196     2   69662600   69663600      1       1  150064       2.0166      0.02187
enh71239     2   69961200   69962200      5       1  150064       2.0585     0.019769
enh71241     2   69970700   69971700      2       1  150064       2.0354     0.020905
enh71252     2   70016900   70017900      5       2  150064       1.7414     0.040805
enh71253     2   70022900   70023900      1       1  150064       2.7858      0.00267
enh71257     2   70055100   70056100      5       3  150064       2.4367    0.0074115
enh71260     2   70144500   70145500      3       2  150064       1.7296     0.041852
enh71266     2   70190800   70191800      2       1  150064       2.0369     0.020829
enh71273     2   70268400   70269400      1       1  150064        1.811      0.03507
enh71274     2   70274000   70275000      3       1  150064       1.6873     0.045776
enh71294     2   70439400   70440400      3       2  150064       1.9916     0.023209
enh71296     2   70441800   70442800      1       1  150064       1.7278      0.04201
enh71300     2   70486100   70487100      1       1  150064       1.7425      0.04071
enh71301     2   70487400   70488400      1       1  150064       1.7068      0.04393
enh71302     2   70488400   70489400      2       1  150064       2.0876     0.018417
enh71304     2   70518800   70519800      2       1  150064       1.6909     0.045424
enh71306     2   70584600   70585600      2       1  150064       2.0984     0.017934
enh71327     2   71561000   71562000      3       2  150064       1.6505     0.049422
enh71328     2   71561800   71562800      3       1  150064       2.2041     0.013757
enh71332     2   71679600   71680600      2       1  150064       2.3736    0.0088076
enh71378     2   72365100   72366100      1       1  150064        2.597     0.004702
enh71379     2   72400600   72401600      1       1  150064       1.6707      0.04739
enh71382     2   72438800   72439800      2       1  150064       2.4292    0.0075662
enh71411     2   73167700   73168700      3       1  150064       4.1935   1.3735e-05
enh71413     2   73207700   73208700      1       1  150064       4.2077     1.29e-05
enh71414     2   73211000   73212000      1       1  150064       4.2793    9.375e-06
enh71415     2   73216800   73217800      1       1  150064        4.059    2.464e-05
enh71416     2   73227200   73228200      2       1  150064        3.489   0.00024239
enh71418     2   73248000   73249000      4       2  150064        3.782   7.7791e-05
enh71420     2   73271200   73272200      3       2  150064       3.3061   0.00047302
enh71423     2   73290000   73291000      4       2  150064        2.548    0.0054178
enh71425     2   73295700   73296700      1       1  150064       3.5033    0.0002298
enh71427     2   73311200   73312200      2       1  150064       2.6832    0.0036458
enh71428     2   73313300   73314300      3       2  150064        2.446    0.0072217
enh71430     2   73318500   73319500      3       1  150064       3.0385    0.0011887
enh71431     2   73329300   73330300      6       2  150064       3.5872   0.00016714
enh71432     2   73333600   73334600      1       1  150064       3.2959    0.0004906
enh71433     2   73336400   73337400      5       2  150064       2.2832     0.011209
enh71435     2   73344400   73345400      1       1  150064        2.439     0.007364
enh71436     2   73361200   73362200      5       2  150064       2.6975    0.0034936
enh71437     2   73439100   73440100      2       1  150064       3.0255    0.0012412
enh71441     2   73462800   73463800      3       1  150064       3.7782   7.8976e-05
enh71444     2   73611600   73612600      2       1  150064       3.7349   9.3901e-05
enh71448     2   73869400   73870400      6       1  150064       1.8767     0.030276
enh71450     2   73986500   73987500      2       1  150064       3.3062   0.00047286
enh71452     2   74058200   74059200      3       2  150064       2.4619    0.0069097
enh71453     2   74059400   74060400      1       1  150064       2.7245      0.00322
enh71459     2   74086400   74087400      6       3  150064       2.9217    0.0017409
enh71461     2   74117800   74118800      4       2  150064        2.119     0.017045
enh71474     2   74196000   74197000      3       2  150064       1.7501     0.040046
enh71487     2   74247900   74248900      2       1  150064       2.2083     0.013612
enh71489     2   74257800   74258800      5       2  150064        2.621    0.0043836
enh71491     2   74259600   74260600      2       1  150064       2.6726    0.0037635
enh71493     2   74268000   74269000      2       1  150064       2.8441    0.0022268
enh71495     2   74272200   74273200      2       1  150064       2.4259    0.0076357
enh71496     2   74294400   74295400      5       2  150064       2.7959    0.0025874
enh71497     2   74306600   74307600      1       1  150064       2.8324      0.00231
enh71506     2   74428200   74429200      1       1  150064       2.3193      0.01019
enh71542     2   74811100   74812100      1       1  150064        1.784      0.03721
enh71551     2   74967500   74968500      4       1  150064       2.1729     0.014896
enh71571     2   75114400   75115400      6       2  150064       2.0817     0.018687
enh71572     2   75120700   75121700      2       1  150064       1.7458     0.040427
enh71588     2   75360800   75361800      2       1  150064       1.9608     0.024954
enh71591     2   75467300   75468300      3       2  150064       2.0129     0.022064
enh71595     2   75601300   75602300      4       1  150064        2.253      0.01213
enh71596     2   75602800   75603800      6       2  150064       2.5245    0.0057924
enh71612     2   75791000   75792000      1       1  150064       2.6685      0.00381
enh71627     2   79943900   79944900      4       2  150064       2.0532     0.020025
enh71732     2   85610100   85611100      2       1  150064       2.2184     0.013263
enh71734     2   85623500   85624500      2       1  150064       1.6886     0.045644
enh71740     2   85644600   85645600      5       2  150064       3.2498   0.00057749
enh71741     2   85646600   85647600      3       2  150064       2.2518     0.012167
enh71743     2   85657500   85658500      4       2  150064       2.3091     0.010469
enh71780     2   85914000   85915000      2       1  150064       1.7585     0.039335
enh71797     2   85992600   85993600      6       2  150064        2.286     0.011129
enh71799     2   86001000   86002000      3       1  150064       2.1496     0.015794
enh71841     2   86295700   86296700      6       2  150064       1.8888     0.029457
enh71863     2   86858600   86859600      3       2  150064       2.2344     0.012729
enh71866     2   86974700   86975700      2       1  150064       2.5472    0.0054289
enh71950     2   96336100   96337100      1       1  150064       1.7518       0.0399
enh71961     2   96841400   96842400      3       1  150064       3.5507   0.00019213
enh71965     2   96875600   96876600      1       1  150064       3.9123    4.571e-05
enh71968     2   96912400   96913400      3       2  150064       2.0049     0.022487
enh71979     2   97006600   97007600      2       1  150064       2.5722    0.0050534
enh71985     2   97171200   97172200      1       1  150064       2.7435     0.003039
enh71992     2   97205200   97206200      1       1  150064       1.9382       0.0263
enh71993     2   97207100   97208100      4       2  150064       1.7377     0.041128
enh71995     2   97214000   97215000      2       1  150064       2.0005     0.022722
enh72000     2   97288000   97289000      1       1  150064       1.9919      0.02319
enh72002     2   97297700   97298700      1       1  150064        2.562     0.005203
enh72004     2   97379800   97380800      1       1  150064       3.7135    0.0001022
enh72005     2   97395800   97396800      1       1  150064       2.3479     0.009439
enh72008     2   97435500   97436500      3       1  150064       1.7792     0.037603
enh72009     2   97437400   97438400      1       1  150064       2.4135     0.007901
enh72012     2   97453800   97454800      2       1  150064       2.3678     0.008946
enh72014     2   97467700   97468700      1       1  150064       2.3141      0.01033
enh72018     2   97483400   97484400      1       1  150064       2.1714      0.01495
enh72019     2   97485000   97486000      1       1  150064       1.9413      0.02611
enh72020     2   97489400   97490400      2       1  150064       2.9683    0.0014971
enh72021     2   97497900   97498900      1       1  150064       2.0026      0.02261
enh72022     2   97504800   97505800      1       1  150064       2.0077      0.02234
enh72025     2   97536500   97537500      2       1  150064       1.9317     0.026699
enh72026     2   97540900   97541900      1       1  150064       3.2988    0.0004855
enh72031     2   97561100   97562100      5       2  150064       2.9332    0.0016776
enh72032     2   97563700   97564700      2       1  150064       1.7908     0.036665
enh72033     2   97572600   97573600      3       1  150064        3.547   0.00019479
enh72039     2   97760800   97761800      4       1  150064       2.8376    0.0022727
enh72040     2   98261000   98262000      3       1  150064       2.6678    0.0038176
enh72041     2   98277000   98278000      3       2  150064       2.5713    0.0050661
enh72043     2   98344100   98345100      2       1  150064       1.9617     0.024899
enh72047     2   98362700   98363700      2       1  150064       2.4339    0.0074695
enh72050     2   98466400   98467400      4       2  150064       2.1411     0.016134
enh72055     2   98566100   98567100      3       2  150064       2.9216    0.0017413
enh72056     2   98567200   98568200      4       2  150064       1.9454     0.025862
enh72057     2   98568600   98569600      2       1  150064       2.0413     0.020609
enh72059     2   98586300   98587300      4       2  150064       2.3228     0.010095
enh72063     2   98750500   98751500      2       1  150064       2.2184     0.013264
enh72067     2   99060200   99061200      2       1  150064        1.857     0.031655
enh72068     2   99063000   99064000      4       1  150064       2.1642     0.015226
enh72070     2   99074600   99075600      2       1  150064       1.7797     0.037563
enh72074     2   99084700   99085700      4       1  150064       1.7108     0.043559
enh72075     2   99088200   99089200      5       1  150064       1.7535     0.039756
enh72079     2   99100300   99101300      1       1  150064       1.8484      0.03227
enh72082     2   99124400   99125400      3       1  150064       1.8078      0.03532
enh72086     2   99222600   99223600      3       1  150064       1.6702     0.047443
enh72091     2   99422000   99423000      3       1  150064       1.7118      0.04347
enh72130     2  100252800  100253800      2       1  150064       2.3472    0.0094585
enh72131     2  100260400  100261400      4       2  150064       3.0465    0.0011575
enh72133     2  100268500  100269500      5       1  150064       3.3259   0.00044066
enh72135     2  100298100  100299100      3       1  150064       1.8327     0.033426
enh72136     2  100314500  100315500      4       2  150064       2.1083     0.017502
enh72141     2  100345300  100346300      4       2  150064       2.1264     0.016734
enh72148     2  100422700  100423700      3       2  150064       1.8244     0.034049
enh72149     2  100425400  100426400      3       2  150064        1.688     0.045705
enh72154     2  100457600  100458600      1       1  150064        1.704      0.04419
enh72156     2  100474100  100475100      4       1  150064       1.7911     0.036638
enh72157     2  100475500  100476500      2       1  150064       1.7498     0.040077
enh72158     2  100479200  100480200      1       1  150064       3.0025     0.001339
enh72159     2  100482500  100483500      4       2  150064       2.2177     0.013287
enh72162     2  100497000  100498000      2       1  150064       2.5033    0.0061527
enh72165     2  100557200  100558200      2       1  150064       2.0487     0.020247
enh72166     2  100576900  100577900      1       1  150064        1.887      0.02958
enh72190     2  101348000  101349000      2       1  150064       2.4177    0.0078098
enh72191     2  101349700  101350700      7       2  150064        2.554    0.0053241
enh72192     2  101359500  101360500      2       1  150064       1.8952      0.02903
enh72193     2  101364100  101365100      4       2  150064       2.3063     0.010548
enh72195     2  101371200  101372200      2       1  150064       2.0696     0.019245
enh72197     2  101383100  101384100      3       1  150064       1.9532     0.025398
enh72198     2  101396700  101397700      3       2  150064        2.002     0.022641
enh72220     2  101541300  101542300      6       2  150064        1.864     0.031159
enh72247     2  101791500  101792500      2       1  150064       2.2807     0.011284
enh72250     2  101850600  101851600      2       1  150064       2.4755    0.0066531
enh72256     2  101889200  101890200      1       1  150064       2.5485      0.00541
enh72258     2  101920200  101921200      2       1  150064       1.7964     0.036218
enh72260     2  101944400  101945400      1       1  150064       1.7071       0.0439
enh72261     2  101946100  101947100      1       1  150064       1.7149      0.04318
enh72262     2  101954400  101955400      3       1  150064       1.8314     0.033521
enh72264     2  101972200  101973200      5       3  150064       2.0699     0.019231
enh72271     2  102050800  102051800      8       2  150064       1.7087     0.043751
enh72357     2  102689000  102690000      3       1  150064       1.8303     0.033606
enh72359     2  102711600  102712600      4       2  150064        3.156   0.00079973
enh72360     2  102717100  102718100      5       3  150064       1.9019     0.028594
enh72362     2  102722200  102723200      5       2  150064       3.8689   5.4669e-05
enh72363     2  102724200  102725200      4       2  150064       3.6868   0.00011353
enh72364     2  102725500  102726500     11       3  150064       3.2355   0.00060719
enh72365     2  102726900  102727900     10       2  150064        2.932    0.0016842
enh72368     2  102738100  102739100      5       2  150064       2.0454     0.020407
enh72370     2  102746700  102747700      2       1  150064       3.0076    0.0013167
enh72374     2  102775500  102776500      1       1  150064        1.752      0.03989
enh72391     2  103351500  103352500      2       1  150064       2.8196    0.0024038
enh72424     2  105942200  105943200      2       1  150064       1.6622     0.048241
enh72438     2  106001800  106002800      3       2  150064       1.6687     0.047591
enh72447     2  106053000  106054000      6       3  150064       1.8002     0.035917
enh72465     2  106360000  106361000      3       2  150064        1.892     0.029247
enh72468     2  106369400  106370400      4       2  150064       2.3451    0.0095116
enh72469     2  106370100  106371100      4       2  150064       2.4612    0.0069239
enh72473     2  106380300  106381300      6       2  150064       1.7111     0.043532
enh72546     2  107599500  107600500      4       2  150064       2.2106     0.013533
enh72559     2  108835800  108836800      3       2  150064       1.8453     0.032494
enh72568     2  108979400  108980400      2       1  150064       1.9394     0.026227
enh72573     2  109001300  109002300      4       2  150064       2.0426     0.020546
enh72577     2  109019800  109020800      4       1  150064       2.3583    0.0091788
enh72580     2  109061400  109062400      2       1  150064       2.0938     0.018139
enh72583     2  109108100  109109100      3       1  150064       1.8389     0.032962
enh72584     2  109149000  109150000      1       1  150064        1.995      0.02302
enh72603     2  109199900  109200900      3       2  150064       2.3212     0.010138
enh72658     2  109872200  109873200      3       2  150064        1.872     0.030607
enh72702     2  110267200  110268200      3       2  150064       3.9002    4.806e-05
enh72703     2  110271400  110272400      3       2  150064        3.763   8.3956e-05
enh72705     2  110316500  110317500      4       2  150064       3.1036   0.00095577
enh72706     2  110317800  110318800      2       1  150064       2.9339    0.0016739
enh72707     2  110319600  110320600      1       1  150064        4.832    6.759e-07
enh72708     2  110352000  110353000      3       2  150064        3.831   6.3821e-05
enh72709     2  110354200  110355200      3       1  150064       3.2956   0.00049101
enh72711     2  110363200  110364200      2       1  150064       4.0565   2.4907e-05
enh72712     2  110365100  110366100      1       1  150064       3.0332      0.00121
enh72713     2  110367300  110368300      2       1  150064       3.2812   0.00051685
enh72714     2  110368600  110369600      4       2  150064       2.5369    0.0055916
enh72715     2  110395600  110396600      5       2  150064       3.7693   8.1868e-05
enh72716     2  110402000  110403000      3       2  150064       2.6335    0.0042256
enh72723     2  110883200  110884200      4       2  150064        2.339    0.0096676
enh72724     2  110906600  110907600      2       1  150064        2.578    0.0049685
enh72743     2  111935900  111936900      3       1  150064       2.2108     0.013525
enh72789     2  112676000  112677000      2       1  150064       2.0462      0.02037
enh72790     2  112677200  112678200      3       2  150064       2.0374     0.020804
enh72793     2  112703800  112704800      3       1  150064       1.7818     0.037389
enh72796     2  112732700  112733700      2       1  150064        1.863     0.031232
enh72797     2  112743700  112744700      7       2  150064       1.8642     0.031149
enh72891     2  114081100  114082100      2       1  150064       2.3221     0.010113
enh72892     2  114086500  114087500      2       1  150064       2.2316      0.01282
enh72909     2  114635000  114636000      4       2  150064       2.5767     0.004988
enh72914     2  114657600  114658600      4       1  150064       2.1168     0.017138
enh72934     2  118817700  118818700      2       1  150064          2.3     0.010723
enh72945     2  119495900  119496900      3       2  150064       2.1719     0.014932
enh72951     2  119982800  119983800      6       3  150064       1.7663     0.038673
enh72995     2  120981300  120982300      4       1  150064       1.6573     0.048728
enh73003     2  121030300  121031300      1       1  150064       1.7773      0.03776
enh73011     2  121056200  121057200      1       1  150064       1.9562      0.02522
enh73014     2  121117500  121118500      3       1  150064        1.789      0.03681
enh73015     2  121125000  121126000     10       2  150064       2.5448    0.0054677
enh73023     2  121261400  121262400      1       1  150064       2.0304      0.02116
enh73033     2  121370600  121371600      1       1  150064       1.7989      0.03602
enh73039     2  121460500  121461500      1       1  150064       1.6851      0.04598
enh73048     2  121511700  121512700      1       1  150064       1.7107      0.04357
enh73078     2  121598800  121599800      2       1  150064       1.8764     0.030303
enh73137     2  122230000  122231000      2       1  150064       1.6493     0.049548
enh73150     2  122289600  122290600      6       2  150064       1.8393     0.032938
enh73151     2  122290300  122291300      2       1  150064        2.287     0.011099
enh73166     2  122392600  122393600      3       2  150064       1.9142     0.027798
enh73175     2  122511700  122512700      1       1  150064       1.8269      0.03386
enh73177     2  122529400  122530400      2       1  150064       1.7443     0.040553
enh73178     2  122534400  122535400      4       2  150064       1.9518     0.025483
enh73179     2  122547600  122548600      1       1  150064       2.3516     0.009346
enh73208     2  127703900  127704900      3       1  150064       1.7282     0.041976
enh73227     2  127843800  127844800      4       1  150064       2.3871    0.0084916
enh73228     2  127845400  127846400      4       2  150064       3.3543   0.00039789
enh73230     2  127852800  127853800      1       1  150064       3.3938    0.0003446
enh73231     2  127857600  127858600      2       1  150064       2.6623     0.003881
enh73232     2  127859800  127860800      1       1  150064        2.592     0.004771
enh73235     2  127885700  127886700      5       1  150064       2.0111     0.022158
enh73306     2  128613000  128614000      2       1  150064       1.9235     0.027207
enh73342     2  129153600  129154600     10       2  150064       1.9725     0.024275
enh73343     2  129166000  129167000      5       2  150064       1.9077     0.028216
enh73381     2  131132100  131133100      1       1  150064       2.2907      0.01099
enh73382     2  131149600  131150600      1       1  150064       2.1072      0.01755
enh73390     2  131798700  131799700      2       1  150064       3.2262   0.00062719
enh73391     2  131813500  131814500      1       1  150064       3.2902    0.0005006
enh73393     2  131822000  131823000      2       1  150064       3.1467   0.00082561
enh73394     2  131834300  131835300      1       1  150064       3.3548    0.0003971
enh73395     2  131849000  131850000      1       1  150064       2.5573     0.005274
enh73396     2  131852300  131853300      1       1  150064       3.2948    0.0004924
enh73397     2  131861300  131862300      4       2  150064        3.335   0.00042656
enh73398     2  131864600  131865600      2       1  150064        2.684    0.0036368
enh73406     2  132398900  132399900      1       1  150064       2.2584      0.01196
enh73436     2  133681200  133682200      3       1  150064       2.0043     0.022519
enh73448     2  134051200  134052200      1       1  150064         1.85      0.03216
enh73499     2  134570300  134571300      2       1  150064       2.0846     0.018552
enh73502     2  134578600  134579600      4       2  150064       1.8406      0.03284
enh73517     2  134844600  134845600      2       1  150064       2.0773     0.018887
enh73519     2  134880700  134881700      2       1  150064       2.8151    0.0024384
enh73522     2  134889000  134890000      1       1  150064       2.7632     0.002862
enh73524     2  134895200  134896200      3       1  150064       3.9695   3.6018e-05
enh73525     2  134897300  134898300      1       1  150064       4.2027    1.319e-05
enh73526     2  134900000  134901000      3       2  150064       3.1516   0.00081185
enh73527     2  134903900  134904900      1       1  150064       1.7945      0.03637
enh73590     2  135602900  135603900      3       2  150064       2.5593     0.005244
enh73592     2  135674300  135675300      1       1  150064       3.0217     0.001257
enh73593     2  135677900  135678900      1       1  150064       2.0608      0.01966
enh73629     2  137667300  137668300      3       1  150064       2.1144      0.01724
enh73655     2  139251800  139252800      3       2  150064       2.5571    0.0052776
enh73660     2  139465400  139466400      4       2  150064       2.3045     0.010596
enh73661     2  139469200  139470200      3       2  150064       2.3454    0.0095021
enh73663     2  139704900  139705900      2       1  150064       1.6969      0.04486
enh73666     2  139755400  139756400      2       1  150064        1.886      0.02965
enh73670     2  141640500  141641500      1       1  150064       1.8333      0.03338
enh73696     2  143722600  143723600      2       1  150064       1.7888     0.036821
enh73706     2  144230700  144231700      4       2  150064       1.8423     0.032712
enh73707     2  144232600  144233600      1       1  150064       2.5366     0.005597
enh73710     2  144302700  144303700      2       1  150064       1.6509     0.049379
enh73714     2  144559500  144560500      4       1  150064       2.3786    0.0086885
enh73716     2  144658400  144659400      5       2  150064       1.7035     0.044236
enh73723     2  144712700  144713700      1       1  150064       2.9506     0.001586
enh73726     2  144844000  144845000      1       1  150064       2.1123      0.01733
enh73728     2  144857200  144858200      1       1  150064       2.1594      0.01541
enh73729     2  144859600  144860600      1       1  150064       2.7913     0.002625
enh73742     2  145129800  145130800      1       1  150064       2.7902     0.002634
enh73744     2  145137300  145138300      2       1  150064       3.5341    0.0002046
enh73749     2  145172600  145173600      2       1  150064       2.7555    0.0029299
enh73750     2  145184300  145185300      2       1  150064       3.2428   0.00059181
enh73753     2  145198200  145199200      6       3  150064       2.3436    0.0095487
enh73758     2  145213700  145214700      2       1  150064        3.645   0.00013371
enh73768     2  145259600  145260600      1       1  150064       1.9658      0.02466
enh73785     2  145763900  145764900      4       2  150064       2.0865     0.018465
enh73793     2  145915100  145916100      1       1  150064       1.8551      0.03179
enh73810     2  147391900  147392900      1       1  150064       1.8679      0.03089
enh73812     2  147578800  147579800      2       1  150064       4.3816   5.8918e-06
enh73815     2  147697400  147698400      1       1  150064       1.8205      0.03434
enh73836     2  148734600  148735600      1       1  150064        1.891      0.02931
enh73840     2  149002100  149003100      3       2  150064       2.0629     0.019559
enh73841     2  149029000  149030000      2       1  150064       2.0119     0.022117
enh73842     2  149030500  149031500      1       1  150064       2.7802     0.002716
enh73843     2  149055200  149056200      3       2  150064       2.2032     0.013791
enh73844     2  149062600  149063600      4       2  150064       2.7785    0.0027304
enh73845     2  149095900  149096900      3       2  150064       2.0302     0.021168
enh73847     2  149258800  149259800      1       1  150064       2.4484     0.007175
enh73850     2  149340400  149341400      2       1  150064       2.8356    0.0022872
enh73854     2  149403800  149404800      3       1  150064       1.7192     0.042789
enh73856     2  149411500  149412500      3       2  150064       4.4006    5.397e-06
enh73881     2  149986000  149987000      5       2  150064        2.063     0.019554
enh73890     2  150345600  150346600      5       2  150064       1.7871     0.036958
enh73891     2  150436900  150437900      4       2  150064       1.6986     0.044699
enh73894     2  150453700  150454700      3       2  150064       2.2572     0.011997
enh73895     2  150454400  150455400      2       1  150064       1.9964     0.022947
enh73902     2  150589300  150590300      9       1  150064       1.9231     0.027234
enh73904     2  150595400  150596400      1       1  150064       1.9131      0.02787
enh73937     2  151128400  151129400      1       1  150064       2.0969        0.018
enh73938     2  151138600  151139600      2       1  150064       2.4112    0.0079509
enh73939     2  151143000  151144000      1       1  150064       2.3427     0.009572
enh73940     2  151152900  151153900      3       1  150064       1.9129     0.027881
enh73941     2  151165900  151166900      3       2  150064       1.7322     0.041619
enh73942     2  151232700  151233700      2       1  150064       1.8048     0.035552
enh74026     2  153022300  153023300      3       2  150064       3.2706   0.00053656
enh74027     2  153023400  153024400      2       1  150064       2.3393    0.0096609
enh74028     2  153025400  153026400      2       1  150064       2.4332     0.007482
enh74030     2  153030100  153031100      2       1  150064       2.0004     0.022726
enh74031     2  153056400  153057400      2       1  150064       3.3625   0.00038614
enh74032     2  153057400  153058400      4       1  150064       3.4491   0.00028119
enh74034     2  153079700  153080700      1       1  150064       2.8087     0.002487
enh74035     2  153084100  153085100      3       1  150064        2.749    0.0029893
enh74036     2  153193900  153194900      1       1  150064       1.7657      0.03872
enh74038     2  153233000  153234000      4       2  150064        2.213     0.013449
enh74042     2  153251300  153252300      4       2  150064       2.1877     0.014347
enh74044     2  153261300  153262300      1       1  150064       1.6925      0.04528
enh74050     2  153277400  153278400      1       1  150064       2.4169     0.007827
enh74052     2  153282600  153283600      4       2  150064       2.1357     0.016352
enh74058     2  153323600  153324600      3       1  150064       1.7491     0.040137
enh74059     2  153325400  153326400      1       1  150064        2.779     0.002726
enh74078     2  153451000  153452000      4       2  150064       1.8653     0.031067
enh74080     2  153468700  153469700      5       2  150064       1.8902     0.029367
enh74085     2  153618300  153619300      3       2  150064       3.8899    5.015e-05
enh74090     2  157187800  157188800      1       1  150064       2.2442      0.01241
enh74092     2  157196800  157197800      1       1  150064       2.1873      0.01436
enh74122     2  158046300  158047300      3       2  150064        1.784     0.037212
enh74141     2  158604000  158605000      1       1  150064       2.2924      0.01094
enh74174     2  159181600  159182600      4       2  150064       2.3855    0.0085283
enh74175     2  159251200  159252200      9       3  150064       2.5617    0.0052078
enh74176     2  159268100  159269100      2       1  150064       2.6441    0.0040955
enh74177     2  159270400  159271400      5       3  150064       1.7162     0.043065
enh74179     2  159316000  159317000      5       3  150064        2.406    0.0080642
enh74180     2  159317800  159318800      1       1  150064       3.0743     0.001055
enh74181     2  159319900  159320900      1       1  150064       1.8669      0.03096
enh74182     2  159333700  159334700      1       1  150064       3.0841     0.001021
enh74183     2  159338800  159339800      5       2  150064       3.5198   0.00021596
enh74184     2  159342800  159343800      3       2  150064       3.0255    0.0012412
enh74185     2  159343600  159344600      4       1  150064       1.7615     0.039076
enh74187     2  159349700  159350700      6       2  150064       2.8574    0.0021356
enh74188     2  159351400  159352400      4       2  150064        2.028     0.021278
enh74194     2  159358900  159359900      5       3  150064       2.8276    0.0023449
enh74198     2  159395500  159396500      1       1  150064       1.8639      0.03117
enh74199     2  159442700  159443700      4       2  150064       2.3947    0.0083161
enh74202     2  159493500  159494500      4       2  150064       3.4109   0.00032376
enh74203     2  159500200  159501200      5       2  150064       2.8096    0.0024799
enh74213     2  159698500  159699500      1       1  150064       2.2162      0.01334
enh74280     2  160373000  160374000      1       1  150064       2.9792     0.001445
enh74281     2  160456900  160457900      2       1  150064       1.7557      0.03957
enh74282     2  160462000  160463000      5       2  150064       3.0711    0.0010662
enh74283     2  160468700  160469700      1       1  150064       2.9459      0.00161
enh74286     2  160473900  160474900      1       1  150064       3.6704    0.0001211
enh74288     2  160494000  160495000      9       4  150064       1.8292     0.033685
enh74289     2  160538600  160539600      3       2  150064       2.1965     0.014029
enh74290     2  160540600  160541600      3       2  150064       2.6856    0.0036201
enh74292     2  160567000  160568000      5       2  150064       2.1417     0.016107
enh74294     2  160592200  160593200      6       2  150064       2.5834    0.0048923
enh74295     2  160651700  160652700      1       1  150064       2.7293     0.003173
enh74297     2  160817000  160818000      2       1  150064       1.9166     0.027644
enh74315     2  161063600  161064600      5       2  150064       2.0145     0.021981
enh74352     2  161201400  161202400      3       2  150064       1.9094     0.028103
enh74367     2  161241000  161242000      2       1  150064       1.6706       0.0474
enh74373     2  161250000  161251000      4       2  150064        1.744     0.040577
enh74376     2  161254300  161255300      1       1  150064       1.9493      0.02563
enh74381     2  161272400  161273400      1       1  150064       2.1489      0.01582
enh74386     2  161284500  161285500      6       2  150064       2.2613     0.011869
enh74393     2  161317600  161318600      4       2  150064       2.3572    0.0092059
enh74394     2  161320200  161321200      2       1  150064       2.3861    0.0085146
enh74397     2  161328100  161329100      2       1  150064        2.366    0.0089914
enh74405     2  161373000  161374000      4       2  150064       2.1235     0.016855
enh74414     2  161508000  161509000      2       1  150064       1.7171     0.042984
enh74444     2  162018200  162019200      1       1  150064       2.3141      0.01033
enh74453     2  162878800  162879800      1       1  150064       3.1915    0.0007078
enh74455     2  162885600  162886600      1       1  150064       3.3731    0.0003716
enh74481     2  164457800  164458800      3       2  150064       2.2646     0.011769
enh74491     2  164547500  164548500      3       2  150064       2.0261     0.021379
enh74552     2  165970100  165971100      1       1  150064       1.6512      0.04935
enh74553     2  166017400  166018400      8       2  150064       1.8846     0.029745
enh74564     2  166713800  166714800      2       1  150064       2.2765     0.011407
enh74567     2  166810900  166811900      2       1  150064       3.2935   0.00049468
enh74576     2  167170900  167171900      8       1  150064       2.5622    0.0052005
enh74585     2  167814200  167815200      2       1  150064       1.7094     0.043688
enh74646     2  169326500  169327500      1       1  150064       2.2774      0.01138
enh74650     2  169374800  169375800      3       1  150064       2.1259     0.016756
enh74651     2  169377600  169378600      2       1  150064       1.8727     0.030553
enh74652     2  169383000  169384000      5       3  150064       1.7572     0.039444
enh74653     2  169386100  169387100      3       1  150064       1.7742     0.038014
enh74656     2  169406800  169407800      4       2  150064       2.4677    0.0067991
enh74662     2  169491400  169492400      3       1  150064       3.4519   0.00027834
enh74663     2  169495600  169496600      3       1  150064        2.075     0.018993
enh74679     2  170111400  170112400      2       1  150064       1.7127      0.04338
enh74723     2  171787400  171788400      2       1  150064       1.8763     0.030307
enh74729     2  171942900  171943900      2       1  150064       2.5562    0.0052908
enh74730     2  171990900  171991900      4       1  150064        1.931     0.026742
enh74733     2  171999000  172000000      2       1  150064       1.7314     0.041692
enh74736     2  172014400  172015400      3       1  150064       2.2358     0.012682
enh74738     2  172042400  172043400      3       2  150064       2.5819    0.0049133
enh74743     2  172128100  172129100      4       2  150064       2.3211      0.01014
enh74765     2  172543200  172544200      4       2  150064       3.5842   0.00016909
enh74768     2  172560000  172561000      2       1  150064       4.2947   8.7484e-06
enh74770     2  172569800  172570800      2       1  150064       3.6122   0.00015182
enh74773     2  172619200  172620200      7       2  150064       4.5299   2.9505e-06
enh74774     2  172654700  172655700      2       1  150064       3.7259   9.7329e-05
enh74775     2  172734500  172735500      1       1  150064       4.1989    1.341e-05
enh74780     2  172812400  172813400      7       3  150064        3.976   3.5049e-05
enh74783     2  172865300  172866300      5       2  150064       3.2481   0.00058082
enh74784     2  172876800  172877800      2       1  150064       3.7264   9.7134e-05
enh74787     2  172916700  172917700      2       1  150064       2.9718    0.0014805
enh74802     2  173158400  173159400      5       2  150064       2.2216     0.013155
enh74804     2  173176000  173177000      2       1  150064       1.8297     0.033646
enh74831     2  173511400  173512400      4       2  150064       1.7638     0.038881
enh74832     2  173519900  173520900      4       2  150064       2.2193     0.013233
enh74855     2  173918100  173919100      3       2  150064       1.9752     0.024123
enh74857     2  173943000  173944000      6       3  150064       2.7866    0.0026633
enh74863     2  173954600  173955600      3       2  150064       2.5413    0.0055224
enh74865     2  173971200  173972200      4       2  150064       2.8733    0.0020313
enh74866     2  173972000  173973000      5       2  150064       1.7917     0.036588
enh74867     2  173973500  173974500      3       2  150064       1.6966     0.044891
enh74870     2  173988900  173989900      3       2  150064         2.95    0.0015887
enh74871     2  173991100  173992100      3       1  150064       1.6904     0.045479
enh74872     2  174000800  174001800      2       1  150064       1.6468       0.0498
enh74873     2  174012800  174013800      1       1  150064       2.3163      0.01027
enh74876     2  174036500  174037500      5       2  150064       3.2094     0.000665
enh74881     2  174074900  174075900      6       3  150064       2.7938    0.0026043
enh74883     2  174082900  174083900      3       2  150064       2.1942     0.014112
enh74900     2  174787000  174788000      3       1  150064       1.9503      0.02557
enh74904     2  174805200  174806200      6       3  150064       1.8803     0.030032
enh74906     2  174808500  174809500      7       4  150064       2.1002     0.017857
enh74907     2  174812600  174813600      3       1  150064       2.0431     0.020522
enh74908     2  174823800  174824800      4       2  150064       1.6724     0.047225
enh74919     2  174874400  174875400      7       3  150064       2.6558    0.0039564
enh74922     2  174888300  174889300      1       1  150064       1.6768      0.04679
enh74925     2  174896800  174897800      3       2  150064       2.6331    0.0042303
enh74931     2  174914600  174915600      4       2  150064       2.7988    0.0025648
enh74935     2  174982600  174983600      4       2  150064        2.473    0.0066985
enh74937     2  175018500  175019500      2       1  150064       2.2438     0.012424
enh74939     2  175098800  175099800      3       2  150064       3.1054   0.00095009
enh74941     2  175111200  175112200      2       1  150064       2.6259    0.0043211
enh74957     2  175470700  175471700      2       1  150064       2.4229     0.007698
enh74958     2  175475100  175476100      3       2  150064       2.8635    0.0020949
enh74969     2  175545400  175546400      2       1  150064       2.6965    0.0035033
enh74974     2  175636600  175637600      4       1  150064       1.6662      0.04784
enh74986     2  175698200  175699200      1       1  150064       1.9179      0.02756
enh74990     2  175753100  175754100      1       1  150064       2.6396      0.00415
enh75015     2  177326000  177327000      3       2  150064       1.9113     0.027983
enh75019     2  177399600  177400600      1       1  150064       1.8883      0.02949
enh75076     2  178853700  178854700      3       1  150064       1.9823     0.023722
enh75077     2  178862400  178863400      6       3  150064       2.1267     0.016722
enh75084     2  179120800  179121800      2       1  150064       1.7927     0.036508
enh75118     2  180242200  180243200      1       1  150064       2.3417     0.009598
enh75119     2  180293400  180294400      3       2  150064       2.6631    0.0038718
enh75120     2  180319300  180320300      7       3  150064       2.5547    0.0053137
enh75121     2  180324900  180325900      3       2  150064       4.3777   5.9962e-06
enh75132     2  180845800  180846800      1       1  150064       3.4406    0.0002902
enh75133     2  180870000  180871000      2       1  150064       2.6466    0.0040648
enh75134     2  180880300  180881300      4       2  150064       2.5736    0.0050326
enh75137     2  180904300  180905300      2       1  150064        2.251     0.012192
enh75138     2  180989700  180990700      1       1  150064       3.4796    0.0002511
enh75193     2  182931700  182932700      2       1  150064       1.8191     0.034449
enh75212     2  183368100  183369100      7       2  150064       2.3562    0.0092303
enh75217     2  183452100  183453100      3       2  150064       2.4405     0.007333
enh75221     2  183537000  183538000      5       2  150064       1.6551     0.048954
enh75222     2  183579300  183580300      2       1  150064       2.4001    0.0081953
enh75233     2  183813800  183814800      2       1  150064       1.8571     0.031646
enh75234     2  183817700  183818700      7       3  150064       1.9944     0.023052
enh75235     2  183874600  183875600      2       1  150064       3.0777     0.001043
enh75244     2  183990600  183991600     10       4  150064       1.8414     0.032778
enh75246     2  184028800  184029800      7       3  150064        1.682     0.046287
enh75251     2  185510400  185511400      1       1  150064       2.1802      0.01462
enh75268     2  187437100  187438100      3       2  150064       1.7134     0.043323
enh75282     2  188267800  188268800      1       1  150064       1.6688      0.04758
enh75300     2  188915700  188916700      4       2  150064       1.8228     0.034168
enh75304     2  189159600  189160600      5       3  150064       2.4962    0.0062764
enh75305     2  189168200  189169200      2       1  150064       2.7644    0.0028516
enh75306     2  189169200  189170200      3       2  150064        2.895    0.0018959
enh75311     2  189198200  189199200      2       1  150064        2.091     0.018266
enh75318     2  189280800  189281800      2       1  150064       2.2257     0.013017
enh75321     2  189360700  189361700      4       2  150064       1.7177     0.042927
enh75322     2  189362200  189363200      3       1  150064       2.4673    0.0068067
enh75328     2  189494200  189495200      4       2  150064       1.6971     0.044842
enh75334     2  189630400  189631400      4       1  150064        2.312     0.010389
enh75336     2  189648400  189649400      4       1  150064       2.1516     0.015713
enh75337     2  189651500  189652500      2       1  150064       2.6071    0.0045662
enh75341     2  189748300  189749300      2       1  150064         1.85     0.032159
enh75364     2  189952000  189953000      5       2  150064       1.6722      0.04724
enh75417     2  190399200  190400200      1       1  150064        1.646      0.04988
enh75438     2  190708200  190709200      4       2  150064       1.7689     0.038453
enh75454     2  191217200  191218200      2       1  150064       1.8244     0.034047
enh75455     2  191220400  191221400      1       1  150064       1.7229      0.04245
enh75456     2  191223200  191224200      1       1  150064       1.7749      0.03796
enh75457     2  191277900  191278900      1       1  150064       1.8367      0.03313
enh75463     2  191364400  191365400      4       2  150064        1.799     0.036008
enh75467     2  191471300  191472300      7       3  150064       2.9393    0.0016448
enh75468     2  191492700  191493700      2       1  150064       2.4091    0.0079953
enh75490     2  191677300  191678300      2       1  150064       2.3229     0.010093
enh75493     2  191705800  191706800      3       2  150064       2.2496     0.012238
enh75497     2  191718700  191719700      3       1  150064        1.869      0.03081
enh75505     2  191756200  191757200      2       1  150064       1.8837     0.029805
enh75506     2  191768600  191769600      2       1  150064       2.3442     0.009534
enh75507     2  191774100  191775100      2       1  150064       1.7749     0.037958
enh75509     2  191777200  191778200      1       1  150064       1.6536       0.0491
enh75526     2  191886000  191887000      4       2  150064       2.4662    0.0068282
enh75527     2  191887600  191888600      2       1  150064       1.9141     0.027801
enh75529     2  191897100  191898100      1       1  150064       2.2945      0.01088
enh75531     2  191906100  191907100      1       1  150064       2.1558      0.01555
enh75532     2  191909100  191910100      1       1  150064       2.2359      0.01268
enh75533     2  191909700  191910700      2       1  150064        2.902    0.0018538
enh75585     2  192265600  192266600      2       1  150064        2.081     0.018719
enh75658     2  196385200  196386200      5       2  150064        3.413    0.0003213
enh75659     2  196396700  196397700      3       2  150064       2.6733    0.0037558
enh75660     2  196398500  196399500      3       2  150064       2.4275    0.0076017
enh75661     2  196409000  196410000      5       2  150064       3.6552   0.00012851
enh75662     2  196425500  196426500      1       1  150064       3.6498    0.0001312
enh75676     2  196763100  196764100      2       1  150064       2.4382    0.0073811
enh75677     2  196923900  196924900      3       1  150064       3.2109    0.0006615
enh75678     2  196932400  196933400      4       2  150064       3.4428   0.00028787
enh75682     2  196965700  196966700      3       1  150064       1.9611     0.024932
enh75683     2  196977400  196978400      4       2  150064       1.8998     0.028732
enh75684     2  196988200  196989200      1       1  150064       2.0077      0.02234
enh75686     2  197009100  197010100      3       2  150064       2.1504     0.015762
enh75703     2  197143300  197144300      8       2  150064       2.7112    0.0033518
enh75704     2  197148700  197149700      3       2  150064         2.75    0.0029802
enh75705     2  197156600  197157600      4       2  150064       3.1434   0.00083509
enh75707     2  197159200  197160200      1       1  150064       2.0158      0.02191
enh75713     2  197264300  197265300      3       2  150064       1.6888     0.045631
enh75716     2  197344000  197345000      2       1  150064        2.042     0.020576
enh75717     2  197344700  197345700      3       2  150064       2.1528     0.015667
enh75718     2  197346800  197347800      1       1  150064       2.8523      0.00217
enh75719     2  197354000  197355000      4       1  150064       3.2399   0.00059795
enh75720     2  197466000  197467000      2       1  150064       2.7355    0.0031146
enh75721     2  197471400  197472400      2       1  150064       2.9931     0.001381
enh75722     2  197472600  197473600      2       1  150064       2.5373    0.0055858
enh75725     2  197647900  197648900      2       1  150064       1.6848     0.046012
enh75733     2  197955400  197956400      2       1  150064       2.7055    0.0034098
enh75734     2  197961900  197962900      2       1  150064       2.4016    0.0081622
enh75736     2  197989600  197990600      3       2  150064       2.0113     0.022146
enh75739     2  198016900  198017900      3       1  150064       2.2758     0.011429
enh75741     2  198028500  198029500      1       1  150064       2.3384     0.009683
enh75750     2  198107000  198108000      1       1  150064        1.867      0.03095
enh75756     2  198171000  198172000      4       2  150064       4.5313   2.9317e-06
enh75760     2  198243300  198244300      1       1  150064       4.7819    8.681e-07
enh75764     2  198308200  198309200      1       1  150064        5.405     3.24e-08
enh75767     2  198361400  198362400      1       1  150064       6.2257    2.397e-10
enh75772     2  198440900  198441900      1       1  150064       1.8578       0.0316
enh75773     2  198492500  198493500      4       1  150064       2.0871      0.01844
enh75774     2  198512700  198513700      2       1  150064       3.3548   0.00039706
enh75776     2  198541700  198542700      1       1  150064       5.0153    2.648e-07
enh75777     2  198573200  198574200      2       1  150064        4.101   2.0565e-05
enh75778     2  198668300  198669300      3       2  150064       3.9602   3.7443e-05
enh75779     2  198737800  198738800      2       1  150064       3.7759   7.9729e-05
enh75780     2  198743300  198744300      1       1  150064       5.1723    1.156e-07
enh75781     2  198753500  198754500      2       1  150064       4.2409   1.1133e-05
enh75786     2  200024900  200025900      4       2  150064       4.9071   4.6207e-07
enh75788     2  200137200  200138200      1       1  150064       1.9937      0.02309
enh75792     2  200234900  200235900      4       2  150064       3.5316   0.00020654
enh75797     2  200308000  200309000      2       1  150064        1.758     0.039378
enh75804     2  200675000  200676000      1       1  150064       2.6814     0.003666
enh75805     2  200678600  200679600      2       1  150064       3.2866   0.00050696
enh75806     2  200774800  200775800      3       2  150064       5.8052   3.2138e-09
enh75807     2  200777200  200778200      3       2  150064        5.733   4.9335e-09
enh75808     2  200778100  200779100      4       2  150064       3.3334   0.00042892
enh75809     2  200787200  200788200      5       2  150064       5.7762   3.8197e-09
enh75817     2  200904400  200905400      2       1  150064       5.5961   1.0958e-08
enh75818     2  200906800  200907800      3       2  150064       2.5205    0.0058592
enh75819     2  200915400  200916400      7       2  150064       6.5185   3.5517e-11
enh75821     2  200966200  200967200      2       1  150064       5.4553   2.4444e-08
enh75825     2  200995300  200996300      3       2  150064       2.3616    0.0090976
enh75826     2  201002900  201003900      2       1  150064        4.846      6.3e-07
enh75827     2  201023900  201024900      2       1  150064       5.4442   2.6026e-08
enh75829     2  201042500  201043500      2       1  150064       2.8592    0.0021238
enh75833     2  201167100  201168100      4       2  150064       3.7059   0.00010532
enh75835     2  201175800  201176800      2       1  150064       4.3751   6.0675e-06
enh75836     2  201177400  201178400      1       1  150064       2.5883     0.004823
enh75837     2  201182000  201183000      3       2  150064       3.7094   0.00010387
enh75838     2  201186200  201187200      1       1  150064       5.3766    3.796e-08
enh75840     2  201192400  201193400      4       2  150064       3.9877   3.3361e-05
enh75841     2  201193900  201194900      4       2  150064       2.8612    0.0021102
enh75854     2  201221700  201222700      3       2  150064       4.1614   1.5815e-05
enh75855     2  201224000  201225000      2       1  150064       4.0502   2.5586e-05
enh75856     2  201224700  201225700      1       1  150064       3.5893    0.0001658
enh75857     2  201229000  201230000      3       1  150064       4.8925   4.9787e-07
enh75858     2  201229800  201230800      4       2  150064       5.7961   3.3934e-09
enh75861     2  201238800  201239800      3       2  150064       4.0677   2.3737e-05
enh75862     2  201241600  201242600      4       2  150064        5.263   7.0867e-08
enh75863     2  201244100  201245100      2       1  150064       4.3839   5.8276e-06
enh75865     2  201247200  201248200      5       2  150064       4.4118   5.1248e-06
enh75869     2  201270400  201271400      1       1  150064       3.5598    0.0001856
enh75873     2  201276200  201277200      3       1  150064        3.257   0.00056302
enh75875     2  201306800  201307800      2       1  150064       3.3803   0.00036206
enh75876     2  201307800  201308800      4       2  150064       4.3459   6.9366e-06
enh75877     2  201319900  201320900      1       1  150064       3.8819    5.182e-05
enh75878     2  201331500  201332500      3       1  150064       2.2803     0.011295
enh75879     2  201332600  201333600      3       2  150064       3.2757   0.00052693
enh75880     2  201334300  201335300      4       2  150064        1.808     0.035305
enh75887     2  201468700  201469700      6       3  150064       2.1516     0.015715
enh75888     2  201473500  201474500      5       2  150064       1.7609     0.039127
enh75897     2  201559400  201560400      4       2  150064       2.2416     0.012495
enh75900     2  201606300  201607300      5       2  150064       1.9379     0.026317
enh75903     2  201621500  201622500      2       1  150064       1.8124     0.034959
enh75906     2  201642500  201643500      3       1  150064       2.3298    0.0099086
enh75918     2  201752000  201753000      2       1  150064       2.0896     0.018329
enh75948     2  202100700  202101700      4       2  150064       2.0478      0.02029
enh75950     2  202118700  202119700      7       3  150064       2.9491    0.0015935
enh75954     2  202125200  202126200      2       1  150064       2.4295    0.0075591
enh76011     2  202834300  202835300      4       1  150064        2.104      0.01769
enh76013     2  202839000  202840000     12       3  150064        1.834     0.033326
enh76062     2  203453100  203454100      2       1  150064       1.7147     0.043196
enh76066     2  203582400  203583400      2       1  150064       2.0271     0.021326
enh76074     2  203830300  203831300      7       3  150064       2.0758     0.018955
enh76078     2  204029200  204030200      2       1  150064       2.2135      0.01343
enh76080     2  204104900  204105900      2       1  150064       2.6149    0.0044624
enh76085     2  204265500  204266500      3       1  150064       2.1662     0.015147
enh76086     2  204267500  204268500      1       1  150064       2.4154     0.007858
enh76090     2  204315700  204316700      2       1  150064       2.4105    0.0079651
enh76108     2  204521200  204522200      6       2  150064       1.6772     0.046752
enh76164     2  205837400  205838400      1       1  150064       2.1553      0.01557
enh76173     2  206342100  206343100      3       1  150064       2.0398     0.020685
enh76175     2  206361100  206362100      1       1  150064       1.8446      0.03255
enh76210     2  206713600  206714600      2       1  150064       2.9118    0.0017968
enh76214     2  206772900  206773900      3       2  150064        1.942      0.02607
enh76222     2  206977700  206978700      3       1  150064       1.9893     0.023333
enh76233     2  207906000  207907000      1       1  150064        1.648      0.04968
enh76234     2  207911100  207912100      2       1  150064        1.793      0.03649
enh76254     2  208044800  208045800      2       1  150064       1.9359     0.026438
enh76256     2  208049000  208050000      3       1  150064       1.8967     0.028933
enh76265     2  208119500  208120500      6       3  150064       1.6464     0.049845
enh76274     2  208259100  208260100      8       4  150064       1.7264     0.042134
enh76275     2  208272800  208273800      3       2  150064       2.2472     0.012315
enh76278     2  208331900  208332900      5       2  150064       3.0179    0.0012726
enh76280     2  208343500  208344500      4       1  150064       1.8783     0.030167
enh76283     2  208362800  208363800      6       2  150064       3.9032   4.7463e-05
enh76284     2  208369300  208370300      2       1  150064       2.6081    0.0045524
enh76286     2  208380600  208381600      1       1  150064       3.9126    4.565e-05
enh76288     2  208398000  208399000      1       1  150064       4.0619    2.434e-05
enh76289     2  208398600  208399600      2       1  150064       3.6579   0.00012715
enh76290     2  208411100  208412100      3       2  150064       4.0868   2.1867e-05
enh76293     2  208421800  208422800      2       1  150064       3.8072   7.0284e-05
enh76294     2  208425900  208426900      2       1  150064       3.1947   0.00069982
enh76295     2  208481300  208482300      3       1  150064       3.7659    8.296e-05
enh76296     2  208497500  208498500      1       1  150064       4.1488    1.671e-05
enh76342     2  210335400  210336400      2       1  150064       2.0155     0.021926
enh76347     2  210494000  210495000      1       1  150064       2.4534     0.007075
enh76348     2  210506600  210507600      6       3  150064        1.717     0.042991
enh76370     2  213587700  213588700      4       2  150064       2.2976     0.010792
enh76371     2  213641600  213642600      4       1  150064       1.8196     0.034408
enh76379     2  213836800  213837800      2       1  150064       1.6976     0.044793
enh76380     2  213839100  213840100      2       1  150064       1.7183     0.042875
enh76403     2  215398400  215399400      3       2  150064       1.8619     0.031307
enh76413     2  216001900  216002900      6       4  150064       2.1397     0.016189
enh76499     2  216696200  216697200      3       2  150064       1.9672     0.024578
enh76516     2  216876900  216877900      5       2  150064        1.857     0.031652
enh76535     2  217086700  217087700      2       1  150064          1.7     0.044565
enh76536     2  217138500  217139500      4       1  150064        2.033     0.021027
enh76540     2  217163500  217164500      2       1  150064       1.7118     0.043465
enh76542     2  217171400  217172400      2       1  150064       1.9992     0.022796
enh76551     2  217277900  217278900      3       1  150064       2.8614    0.0021086
enh76552     2  217290200  217291200      2       1  150064       2.4735    0.0066892
enh76554     2  217342600  217343600      1       1  150064       2.8023     0.002537
enh76558     2  217360300  217361300      4       2  150064       1.8798     0.030068
enh76562     2  217375000  217376000      5       3  150064       2.2671     0.011694
enh76565     2  217404600  217405600      2       1  150064        1.993     0.023129
enh76568     2  217417800  217418800      5       3  150064       1.7594     0.039251
enh76570     2  217423900  217424900      7       3  150064       2.2262     0.013001
enh76572     2  217427600  217428600      5       3  150064       1.8474     0.032348
enh76573     2  217437800  217438800      4       2  150064       2.2594     0.011929
enh76575     2  217447700  217448700      3       2  150064       2.7106    0.0033585
enh76578     2  217483900  217484900      4       2  150064       1.9169     0.027628
enh76586     2  217521800  217522800      3       1  150064        1.825     0.033998
enh76587     2  217529700  217530700      1       1  150064       2.3264     0.009999
enh76588     2  217544000  217545000      3       1  150064       2.0846     0.018553
enh76611     2  217856400  217857400      1       1  150064       2.0359      0.02088
enh76618     2  217925000  217926000      4       2  150064        1.993     0.023128
enh76621     2  217939500  217940500     10       3  150064       1.8883     0.029496
enh76677     2  218432600  218433600      2       1  150064       1.6626     0.048194
enh76681     2  218492800  218493800      2       1  150064       2.4716    0.0067248
enh76702     2  218654700  218655700      1       1  150064       2.4451      0.00724
enh76703     2  218659000  218660000      4       2  150064       1.7786     0.037655
enh76722     2  218776000  218777000      3       2  150064       2.3245      0.01005
enh76724     2  218783100  218784100     12       2  150064       2.5893    0.0048085
enh76739     2  218813600  218814600      1       1  150064       1.7665      0.03866
enh76740     2  218815300  218816300      2       1  150064       1.9827     0.023699
enh76743     2  218824400  218825400      7       2  150064       1.6735     0.047116
enh76813     2  219936000  219937000      3       1  150064       1.6493     0.049548
enh76815     2  219963500  219964500      1       1  150064       2.5512     0.005368
enh76817     2  220006800  220007800      2       1  150064       2.3236     0.010074
enh76818     2  220014200  220015200      1       1  150064       2.9887     0.001401
enh76819     2  220024000  220025000      2       1  150064       2.6937    0.0035333
enh76820     2  220025600  220026600      2       1  150064       2.6891    0.0035818
enh76822     2  220038600  220039600      1       1  150064       4.2093    1.281e-05
enh76824     2  220039800  220040800      2       1  150064       3.3886   0.00035125
enh76825     2  220072500  220073500      1       1  150064       2.2918      0.01096
enh76829     2  220092000  220093000      1       1  150064        2.173      0.01489
enh76833     2  220113100  220114100      4       2  150064        2.189     0.014299
enh76846     2  220233300  220234300      2       1  150064       1.7314     0.041694
enh76866     2  220340100  220341100      3       1  150064         2.09     0.018311
enh76867     2  220340700  220341700      1       1  150064       2.6716     0.003774
enh76883     2  220526300  220527300      2       1  150064       1.7379     0.041118
enh76899     2  220960500  220961500      6       2  150064       1.9007     0.028671
enh76931     2  222308500  222309500      4       1  150064       1.6987     0.044684
enh76937     2  222393500  222394500      4       2  150064       2.8771     0.002007
enh76939     2  222433400  222434400      2       1  150064       1.6877     0.045735
enh76942     2  222644500  222645500      3       1  150064        2.206     0.013693
enh76980     2  223728900  223729900      2       1  150064       1.8571     0.031651
enh77031     2  224427900  224428900      1       1  150064       2.1643      0.01522
enh77091     2  224906300  224907300      2       1  150064       1.8287     0.033719
enh77100     2  225010700  225011700      1       1  150064       2.2182      0.01327
enh77107     2  225085900  225086900      2       1  150064       1.7259     0.042182
enh77113     2  225266200  225267200      4       1  150064       2.7049    0.0034158
enh77114     2  225277100  225278100      2       1  150064       3.1693   0.00076399
enh77115     2  225307200  225308200      5       2  150064       1.7142     0.043248
enh77120     2  225384700  225385700      3       2  150064       3.6737   0.00011953
enh77123     2  225410300  225411300      1       1  150064       2.3812     0.008627
enh77125     2  225428000  225429000      2       1  150064       1.9548     0.025302
enh77126     2  225434700  225435700      1       1  150064       1.6773      0.04674
enh77127     2  225439600  225440600      6       2  150064        3.536   0.00020315
enh77129     2  225543200  225544200      1       1  150064       1.9343      0.02654
enh77134     2  225702100  225703100      4       2  150064         2.31     0.010443
enh77139     2  225774500  225775500      7       3  150064       2.0494     0.020212
enh77159     2  225968200  225969200      7       1  150064       1.7814     0.037421
enh77160     2  225984600  225985600      4       2  150064       1.8381     0.033024
enh77161     2  226029100  226030100      6       2  150064       1.8714     0.030647
enh77238     2  227702400  227703400      5       1  150064       1.8918     0.029257
enh77239     2  227727100  227728100      4       1  150064       2.3948    0.0083141
enh77241     2  227756300  227757300      1       1  150064       1.9007      0.02867
enh77243     2  227772600  227773600      3       1  150064       2.0618     0.019612
enh77245     2  227780300  227781300      1       1  150064       2.3855     0.008527
enh77248     2  227841700  227842700      2       1  150064       2.0638      0.01952
enh77250     2  227860000  227861000      2       1  150064       1.6823     0.046252
enh77260     2  228262000  228263000      6       2  150064       2.7527    0.0029553
enh77262     2  228275600  228276600      3       2  150064       2.3231     0.010086
enh77267     2  228324800  228325800      1       1  150064       2.7341     0.003128
enh77271     2  228347100  228348100      3       1  150064       1.7941     0.036396
enh77278     2  228383100  228384100      8       3  150064       2.4844    0.0064886
enh77331     2  230845100  230846100      1       1  150064        2.353     0.009312
enh77340     2  231094600  231095600      1       1  150064       2.4535     0.007073
enh77341     2  231190800  231191800      5       1  150064       1.6993     0.044628
enh77363     2  231532500  231533500      3       2  150064        1.912      0.02794
enh77406     2  232003200  232004200      1       1  150064       1.8867       0.0296
enh77439     2  232264500  232265500      1       1  150064       2.3044       0.0106
enh77443     2  232276000  232277000      5       2  150064       1.7566     0.039491
enh77446     2  232325800  232326800      1       1  150064       2.7003     0.003464
enh77447     2  232330000  232331000      2       1  150064       2.7802    0.0027166
enh77448     2  232347000  232348000      4       2  150064       1.9844     0.023604
enh77458     2  232470100  232471100      2       1  150064       1.7846      0.03716
enh77471     2  232527200  232528200      1       1  150064       2.3914     0.008391
enh77473     2  232531900  232532900      2       1  150064       2.2746     0.011466
enh77501     2  233102200  233103200      1       1  150064       1.6755      0.04692
enh77510     2  233441300  233442300      5       2  150064        1.965     0.024706
enh77511     2  233453100  233454100      3       1  150064       1.7228     0.042464
enh77512     2  233457400  233458400      1       1  150064       2.1019      0.01778
enh77515     2  233554000  233555000      6       3  150064       4.4505   4.2842e-06
enh77517     2  233640900  233641900      3       2  150064       5.8736   2.1323e-09
enh77518     2  233643800  233644800      2       1  150064       5.6406   8.4732e-09
enh77519     2  233702600  233703600      1       1  150064       3.5443    0.0001968
enh77520     2  233718200  233719200      3       2  150064       5.9004    1.813e-09
enh77521     2  233721300  233722300      4       2  150064       3.2678   0.00054191
enh77522     2  233725200  233726200      3       1  150064       4.9669   3.4008e-07
enh77523     2  233738200  233739200      4       2  150064        1.739     0.041013
enh77525     2  233765600  233766600      7       3  150064       1.7602     0.039183
enh77526     2  233766600  233767600      2       1  150064       5.2628   7.0926e-08
enh77527     2  233814800  233815800      4       2  150064       3.1278   0.00088071
enh77533     2  233926100  233927100      3       1  150064       1.8984     0.028824
enh77567     2  234473700  234474700      2       1  150064       1.8139     0.034847
enh77623     2  235358600  235359600      5       1  150064       1.7763     0.037845
enh77659     2  235734600  235735600      1       1  150064       1.7773      0.03776
enh77664     2  235781900  235782900      4       2  150064       1.9651     0.024701
enh77703     2  236015200  236016200     14       3  150064       1.7704     0.038327
enh77709     2  236178900  236179900      6       3  150064       2.1053     0.017633
enh77710     2  236179600  236180600      5       1  150064       1.9572     0.025161
enh77728     2  236420100  236421100      3       2  150064       2.2755     0.011438
enh77740     2  236471700  236472700      1       1  150064       2.0511      0.02013
enh77750     2  236514200  236515200      2       1  150064       1.8384     0.032999
enh77752     2  236516500  236517500      3       2  150064       1.9775     0.023993
enh77760     2  236543100  236544100      3       1  150064        2.049     0.020229
enh77761     2  236549100  236550100      3       2  150064       2.2041     0.013757
enh77763     2  236556400  236557400      3       1  150064       2.3053     0.010575
enh77802     2  237551100  237552100      5       2  150064       2.1875     0.014351
enh77816     2  237677700  237678700      4       2  150064       2.1651     0.015189
enh77928     2  238483400  238484400      8       3  150064       1.6707     0.047388
enh77969     2  238652400  238653400      7       1  150064       1.8832     0.029837
enh78006     2  239069000  239070000      6       3  150064       3.4982   0.00023422
enh78008     2  239084800  239085800      3       2  150064       2.8864    0.0019484
enh78013     2  239169300  239170300      2       1  150064       1.6853     0.045966
enh78015     2  239175900  239176900      1       1  150064       1.7618      0.03905
enh78121     2  240229400  240230400      1       1  150064        2.016       0.0219
enh78179     2  241332100  241333100      7       2  150064       2.2108     0.013525
enh78180     2  241351400  241352400      7       3  150064       2.1842     0.014472
enh78181     2  241366000  241367000      7       1  150064       2.8893    0.0019302
enh78186     2  241387000  241388000     10       2  150064       1.6862     0.045881
enh78188     2  241395600  241396600      3       2  150064       1.9379     0.026318
enh78219     2  241948200  241949200      4       2  150064       1.9416     0.026094
enh78220     2  241949800  241950800      1       1  150064       1.6691      0.04755
enh78246     2  242289000  242290000      3       2  150064       1.7572     0.039439
enh78249     2  242294300  242295300      5       3  150064       1.7971     0.036158
enh78258     2  242320800  242321800      5       3  150064       1.9771     0.024017
enh78259     2  242325600  242326600      4       2  150064       2.6583    0.0039269
enh78262     2  242350600  242351600      6       4  150064       2.4978    0.0062486
enh78277     2  242574300  242575300      3       2  150064       1.8432     0.032647
enh78281     2  242605200  242606200      5       2  150064       1.9051     0.028381
enh78297     2  242796000  242797000      4       1  150064       1.8131     0.034905
enh78303     2  242841300  242842300      6       2  150064       1.6543     0.049038
enh78329     3    4348500    4349500      2       1  150064       2.5024    0.0061681
enh78344     3    4575000    4576000      4       2  150064       1.7319     0.041649
enh78354     3    4772000    4773000      3       2  150064       1.6856      0.04594
enh78366     3    4894800    4895800      1       1  150064       2.3182      0.01022
enh78386     3    5175000    5176000      2       1  150064         1.65     0.049467
enh78389     3    5203100    5204100      1       1  150064       1.6877      0.04573
enh78390     3    5227600    5228600      1       1  150064       1.6719      0.04727
enh78391     3    5230900    5231900      5       2  150064       2.0782     0.018843
enh78395     3    5259500    5260500      7       2  150064       1.7606     0.039154
enh78402     3    7349100    7350100      5       2  150064       2.2987      0.01076
enh78414     3    8525100    8526100      1       1  150064       2.0306      0.02115
enh78433     3    8620200    8621200      5       1  150064       1.6851      0.04598
enh78434     3    8622000    8623000     15       1  150064       1.6628     0.048176
enh78435     3    8623600    8624600      3       1  150064       1.6787     0.046603
enh78477     3    9032300    9033300      1       1  150064       2.4414     0.007316
enh78478     3    9038400    9039400      1       1  150064       2.5868     0.004843
enh78479     3    9069400    9070400      7       3  150064        2.941    0.0016359
enh78496     3    9426200    9427200      4       2  150064       1.9915     0.023214
enh78502     3    9462200    9463200      2       1  150064       2.5539    0.0053266
enh78503     3    9463600    9464600      4       2  150064       2.7018    0.0034483
enh78504     3    9465000    9466000      3       2  150064       1.6915     0.045367
enh78508     3    9757500    9758500      4       2  150064       1.8084     0.035269
enh78570     3   10398700   10399700      4       2  150064       3.0189    0.0012684
enh78572     3   10411600   10412600      3       2  150064        3.313    0.0004615
enh78573     3   10415300   10416300      5       2  150064       3.9751   3.5178e-05
enh78579     3   10593500   10594500      3       1  150064       2.2016     0.013848
enh78581     3   10622300   10623300      2       1  150064       1.8094     0.035196
enh78635     3   11427000   11428000      3       2  150064        1.659      0.04856
enh78637     3   11475200   11476200      1       1  150064       2.2191      0.01324
enh78659     3   11600700   11601700      2       1  150064       1.8007     0.035877
enh78661     3   11603400   11604400      1       1  150064       2.5596     0.005239
enh78662     3   11608000   11609000      3       2  150064       2.5511    0.0053695
enh78686     3   11672600   11673600      4       1  150064       2.5373    0.0055861
enh78687     3   11673900   11674900      4       1  150064       2.5883    0.0048225
enh78692     3   11680800   11681800      4       2  150064        2.301     0.010695
enh78693     3   11685500   11686500      2       1  150064       3.9925   3.2686e-05
enh78695     3   11703000   11704000      2       1  150064       3.0804    0.0010335
enh78703     3   11806200   11807200      4       2  150064       2.6584    0.0039256
enh78710     3   11886100   11887100      7       1  150064       2.3975    0.0082534
enh78711     3   11888400   11889400      3       1  150064       2.1749      0.01482
enh78712     3   12185400   12186400      5       3  150064       2.1581      0.01546
enh78718     3   12220200   12221200      1       1  150064       3.2532    0.0005705
enh78721     3   12239500   12240500      3       1  150064       1.7183     0.042869
enh78742     3   12485500   12486500      3       2  150064       3.6089   0.00015378
enh78744     3   12503400   12504400      4       2  150064       1.9011     0.028642
enh78748     3   12520800   12521800      4       1  150064       2.2484     0.012275
enh78749     3   12521300   12522300      4       2  150064       2.1823     0.014543
enh78750     3   12524600   12525600      3       1  150064       1.9132     0.027863
enh78753     3   12549500   12550500      4       2  150064       2.2149     0.013384
enh78754     3   12558800   12559800      4       2  150064       2.1019     0.017779
enh78757     3   12601100   12602100      3       1  150064       2.5321    0.0056684
enh78758     3   12603800   12604800      4       1  150064       2.3425    0.0095783
enh78759     3   12617500   12618500      3       2  150064       2.9165    0.0017697
enh78762     3   12629100   12630100      3       2  150064       1.8033     0.035667
enh78767     3   12679200   12680200      2       1  150064        2.729    0.0031768
enh78772     3   12689600   12690600      3       1  150064       1.8254      0.03397
enh78773     3   12694400   12695400      2       1  150064       1.7605     0.039158
enh78774     3   12697400   12698400      1       1  150064       2.4099     0.007979
enh78780     3   12761000   12762000      2       1  150064       1.7552      0.03961
enh78785     3   12822800   12823800     10       2  150064       1.6753     0.046936
enh78794     3   12936300   12937300      4       2  150064       1.7208     0.042646
enh78806     3   13011600   13012600      2       1  150064       1.9866     0.023485
enh78827     3   13342800   13343800      1       1  150064       1.7837      0.03724
enh78829     3   13387900   13388900      2       1  150064       2.1091     0.017467
enh78833     3   13420400   13421400      4       1  150064       2.1205     0.016981
enh78834     3   13493600   13494600      4       2  150064       1.8773     0.030239
enh78869     3   14216900   14217900      5       2  150064       1.8216     0.034258
enh78872     3   14236800   14237800      3       2  150064       2.3233      0.01008
enh78885     3   14337300   14338300      3       2  150064       2.2996     0.010736
enh78894     3   14415300   14416300      4       2  150064       1.8382     0.033017
enh78897     3   14443000   14444000      1       1  150064       1.7653      0.03876
enh78920     3   14565300   14566300      5       2  150064       1.8904     0.029356
enh78921     3   14567100   14568100      6       3  150064       1.7142     0.043245
enh78923     3   14602200   14603200      1       1  150064       1.9952      0.02301
enh78926     3   14690400   14691400      3       1  150064       1.7636     0.038897
enh78927     3   14691700   14692700      2       1  150064       1.7422     0.040736
enh78934     3   14962300   14963300      2       1  150064       2.6052    0.0045911
enh78990     3   15678800   15679800      2       1  150064       1.6901     0.045507
enh79015     3   16000300   16001300      2       1  150064       2.3095     0.010458
enh79020     3   16068000   16069000      5       2  150064        1.848     0.032299
enh79041     3   16183800   16184800     10       2  150064       1.6963     0.044915
enh79060     3   16353300   16354300      3       1  150064       1.7802      0.03752
enh79072     3   16440500   16441500      4       2  150064       1.7076     0.043859
enh79102     3   16558200   16559200      1       1  150064       2.2691      0.01163
enh79105     3   16770000   16771000      5       2  150064        1.682     0.046286
enh79106     3   16878800   16879800      2       1  150064       2.6737    0.0037508
enh79110     3   16948200   16949200      2       1  150064       2.0693     0.019258
enh79112     3   16958500   16959500      2       1  150064       2.7259    0.0032066
enh79114     3   17081300   17082300      3       2  150064       1.8085     0.035267
enh79117     3   17199200   17200200      2       1  150064       1.6523     0.049232
enh79119     3   17220800   17221800      2       1  150064       4.2979   8.6213e-06
enh79121     3   17236900   17237900      2       1  150064       3.8841   5.1359e-05
enh79122     3   17426300   17427300      7       2  150064       4.4803   3.7277e-06
enh79123     3   17465400   17466400      2       1  150064        3.761   8.4606e-05
enh79128     3   17680300   17681300      2       1  150064       1.8609     0.031377
enh79129     3   17780200   17781200      3       2  150064       4.6669   1.5285e-06
enh79130     3   17781200   17782200      4       1  150064       4.7449   1.0431e-06
enh79131     3   17851300   17852300      5       2  150064       3.0198    0.0012648
enh79141     3   19929700   19930700      4       2  150064       1.6829     0.046197
enh79142     3   19931200   19932200      3       2  150064        1.655     0.048961
enh79144     3   19940000   19941000      1       1  150064       2.6813     0.003667
enh79146     3   19990600   19991600      6       3  150064       2.0977     0.017964
enh79147     3   19991000   19992000      5       2  150064       1.9078     0.028211
enh79167     3   21686500   21687500      5       2  150064       1.6511     0.049358
enh79172     3   21771100   21772100      8       3  150064       1.7913      0.03662
enh79174     3   21961200   21962200     20       3  150064       2.2828     0.011221
enh79175     3   22003400   22004400     11       3  150064       2.8033     0.002529
enh79224     3   23851000   23852000      1       1  150064       2.4976     0.006252
enh79244     3   24089200   24090200      3       2  150064       2.9405    0.0016382
enh79246     3   24160600   24161600      1       1  150064       3.2787    0.0005214
enh79247     3   24164700   24165700      2       1  150064       3.1042   0.00095385
enh79248     3   24169300   24170300      4       2  150064       3.6972   0.00010899
enh79252     3   24262200   24263200      4       2  150064       1.7279     0.042007
enh79253     3   24264000   24265000      4       2  150064       2.6018    0.0046372
enh79259     3   24331600   24332600      2       1  150064       1.8175     0.034567
enh79290     3   25513400   25514400      3       2  150064        1.835     0.033256
enh79291     3   25522600   25523600      3       1  150064       2.1411     0.016132
enh79297     3   25634100   25635100      2       1  150064       1.7533     0.039775
enh79308     3   25927000   25928000      1       1  150064       1.7445      0.04054
enh79311     3   26479200   26480200      3       1  150064       2.0554      0.01992
enh79353     3   28363600   28364600      1       1  150064       1.7538      0.03973
enh79362     3   29106300   29107300      3       2  150064       1.7733     0.038092
enh79363     3   29141000   29142000      2       1  150064       2.1129     0.017305
enh79370     3   29274000   29275000      4       2  150064       2.6079     0.004555
enh79371     3   29274700   29275700      4       2  150064       1.7302     0.041794
enh79382     3   29372400   29373400      4       2  150064       1.6588     0.048578
enh79388     3   29412100   29413100      5       3  150064       2.1366     0.016317
enh79393     3   29468900   29469900      3       2  150064        2.733    0.0031383
enh79395     3   29480100   29481100      3       2  150064       2.2587     0.011952
enh79400     3   29555700   29556700      6       2  150064       1.7547     0.039659
enh79402     3   29594600   29595600      4       2  150064       1.7784     0.037669
enh79403     3   29596400   29597400      4       1  150064       1.8935     0.029147
enh79409     3   29684000   29685000      1       1  150064       2.0431      0.02052
enh79411     3   29724400   29725400      4       2  150064       1.8435     0.032628
enh79412     3   29728000   29729000      7       1  150064       2.0531     0.020031
enh79413     3   29731600   29732600      4       1  150064       2.0837     0.018596
enh79414     3   29736800   29737800      4       1  150064       1.8102     0.035131
enh79415     3   29796600   29797600      4       2  150064        2.987    0.0014086
enh79416     3   29799600   29800600      2       1  150064       2.8554     0.002149
enh79417     3   29805300   29806300      5       1  150064       2.9172    0.0017661
enh79420     3   29964300   29965300      3       1  150064       3.9647   3.6751e-05
enh79422     3   30048600   30049600      2       1  150064       3.7869   7.6273e-05
enh79424     3   30154200   30155200      3       2  150064       2.9732    0.0014737
enh79428     3   30304300   30305300      2       1  150064       2.2289     0.012911
enh79429     3   30314600   30315600      5       2  150064        1.744     0.040578
enh79430     3   30323400   30324400      4       2  150064       2.1982     0.013967
enh79434     3   30356500   30357500      3       2  150064       2.1243     0.016821
enh79435     3   30360900   30361900      4       2  150064       2.3234     0.010079
enh79437     3   30385600   30386600      1       1  150064       1.7551      0.03962
enh79439     3   30391100   30392100      5       2  150064       2.0295     0.021205
enh79441     3   30411800   30412800      3       2  150064       3.1646   0.00077635
enh79442     3   30414000   30415000      4       1  150064       1.8594     0.031483
enh79450     3   30514800   30515800      3       2  150064       1.7238     0.042375
enh79451     3   30517800   30518800      1       1  150064       2.0844      0.01856
enh79486     3   30706600   30707600      1       1  150064       2.8953     0.001894
enh79503     3   31118600   31119600      3       2  150064       1.8417     0.032756
enh79515     3   31402700   31403700      4       1  150064       2.0865     0.018467
enh79516     3   31405900   31406900      6       2  150064       2.0018     0.022653
enh79517     3   31411300   31412300      2       1  150064       1.7529     0.039807
enh79519     3   31572200   31573200      3       1  150064       3.3787   0.00036418
enh79524     3   31588800   31589800      2       1  150064       2.6997    0.0034698
enh79546     3   31986700   31987700      2       1  150064       2.5406    0.0055332
enh79547     3   31987600   31988600      5       2  150064       2.3864     0.008508
enh79551     3   32001200   32002200      2       1  150064       1.6888     0.045627
enh79554     3   32011900   32012900      6       2  150064       3.2501   0.00057673
enh79555     3   32020600   32021600      1       1  150064       1.7796      0.03757
enh79556     3   32044200   32045200      2       1  150064       3.4012   0.00033541
enh79557     3   32059700   32060700      1       1  150064       3.1554    0.0008015
enh79562     3   32148500   32149500      3       2  150064       1.6772     0.046748
enh79608     3   32744600   32745600      6       3  150064        1.715     0.043169
enh79613     3   32891800   32892800      2       1  150064       1.8081     0.035298
enh79628     3   33175300   33176300      3       1  150064       1.6474     0.049738
enh79639     3   33399300   33400300      1       1  150064       2.0858       0.0185
enh79640     3   33401800   33402800      3       1  150064       2.8936    0.0019042
enh79642     3   33413800   33414800      1       1  150064       3.0412     0.001178
enh79643     3   33419100   33420100      1       1  150064       2.8652     0.002084
enh79645     3   33443400   33444400      2       1  150064       2.8981    0.0018772
enh79646     3   33466400   33467400      2       1  150064       2.1255     0.016774
enh79647     3   33467300   33468300      4       2  150064        2.981    0.0014365
enh79648     3   33468900   33469900      7       3  150064       3.1247    0.0008899
enh79649     3   33471500   33472500      3       1  150064       2.4046    0.0080951
enh79650     3   33473100   33474100      3       2  150064       3.3894   0.00035028
enh79651     3   33475100   33476100      3       2  150064       2.8522    0.0021708
enh79653     3   33478200   33479200      5       2  150064       3.1502   0.00081588
enh79654     3   33483000   33484000      6       3  150064       2.7076    0.0033882
enh79655     3   33619900   33620900      2       1  150064       1.6786     0.046615
enh79665     3   33843200   33844200      5       2  150064       1.7755      0.03791
enh79674     3   34098300   34099300      3       2  150064       2.0432     0.020515
enh79678     3   34717600   34718600      6       2  150064       2.3301    0.0099001
enh79681     3   35425100   35426100      3       2  150064       3.3518   0.00040147
enh79682     3   35464100   35465100      2       1  150064       3.1252   0.00088833
enh79696     3   36566600   36567600      1       1  150064       2.1439      0.01602
enh79706     3   36934200   36935200      4       2  150064       3.0456     0.001161
enh79709     3   36946800   36947800      1       1  150064       2.6066     0.004572
enh79710     3   36947800   36948800      1       1  150064       2.9594     0.001541
enh79712     3   36949700   36950700      1       1  150064       2.8166     0.002427
enh79715     3   36978900   36979900      2       1  150064       2.9465    0.0016072
enh79717     3   36984600   36985600      2       1  150064       2.7253    0.0032117
enh79718     3   36999000   37000000      3       2  150064       2.8052    0.0025142
enh79719     3   37001000   37002000      2       1  150064       2.6097    0.0045312
enh79720     3   37011000   37012000      2       1  150064       2.8671     0.002071
enh79723     3   37035800   37036800      3       2  150064       3.0748    0.0010533
enh79726     3   37095400   37096400      3       2  150064       2.6262    0.0043168
enh79727     3   37114900   37115900      1       1  150064       2.9017     0.001856
enh79729     3   37138100   37139100      1       1  150064       2.9884     0.001402
enh79730     3   37144600   37145600      1       1  150064       2.9363     0.001661
enh79734     3   37172800   37173800      1       1  150064       3.0572     0.001117
enh79735     3   37180600   37181600      2       1  150064       2.7607    0.0028837
enh79736     3   37186500   37187500      1       1  150064       3.0522     0.001136
enh79738     3   37204300   37205300      3       1  150064       3.0441    0.0011669
enh79739     3   37211100   37212100      3       1  150064       2.9795    0.0014437
enh79743     3   37219600   37220600      1       1  150064        2.948     0.001599
enh79744     3   37220600   37221600      5       3  150064       2.2979     0.010784
enh79745     3   37222800   37223800      1       1  150064       2.2626      0.01183
enh79746     3   37224800   37225800      6       2  150064       2.7449    0.0030265
enh79747     3   37239300   37240300      2       1  150064       2.1644     0.015216
enh79751     3   37259400   37260400      3       1  150064       2.6153    0.0044579
enh79756     3   37290000   37291000      1       1  150064       1.7628      0.03897
enh79758     3   37328700   37329700      4       2  150064       1.8577     0.031607
enh79759     3   37332300   37333300      3       1  150064       1.8887     0.029469
enh79762     3   37579000   37580000      4       1  150064       2.6172    0.0044327
enh79766     3   37694000   37695000      6       1  150064       2.1961     0.014044
enh79767     3   37710300   37711300      3       2  150064        1.915     0.027749
enh79775     3   37906900   37907900      2       1  150064        2.173     0.014889
enh79781     3   37940400   37941400      3       2  150064       3.3878   0.00035229
enh79783     3   37948800   37949800      4       2  150064       1.8508     0.032096
enh79784     3   37950600   37951600      2       1  150064       3.6389   0.00013692
enh79785     3   37952000   37953000      2       1  150064       3.6433   0.00013458
enh79786     3   37960800   37961800      4       2  150064       1.7385     0.041061
enh79788     3   37963800   37964800      2       1  150064       3.6835     0.000115
enh79789     3   37965700   37966700      4       2  150064       2.9017    0.0018557
enh79791     3   37977400   37978400      3       2  150064        3.341    0.0004174
enh79796     3   37998000   37999000      2       1  150064       2.0516     0.020107
enh79830     3   38494200   38495200      3       1  150064       3.1473   0.00082402
enh79832     3   38500100   38501100      3       2  150064       2.6357    0.0041986
enh79834     3   38514200   38515200      2       1  150064       2.3891    0.0084459
enh79838     3   38583400   38584400      2       1  150064       1.6676       0.0477
enh79839     3   38584500   38585500      2       1  150064       3.1777   0.00074226
enh79840     3   38589600   38590600      1       1  150064       3.2215    0.0006375
enh79842     3   38675000   38676000      1       1  150064        2.288      0.01107
enh79843     3   38764200   38765200      3       2  150064       1.7305     0.041771
enh79852     3   39092400   39093400      2       1  150064       1.9105     0.028035
enh79858     3   39149600   39150600      8       4  150064       2.0115     0.022138
enh79900     3   40732200   40733200      2       1  150064        1.661     0.048356
enh79996     3   42190500   42191500      1       1  150064       3.0188     0.001269
enh79998     3   42202300   42203300      1       1  150064       2.3561     0.009233
enh79999     3   42205700   42206700      2       1  150064       1.7237     0.042378
enh80002     3   42220400   42221400      5       2  150064       2.7289    0.0031772
enh80003     3   42223700   42224700      4       2  150064       2.7401    0.0030709
enh80004     3   42225500   42226500      4       2  150064       2.1872     0.014365
enh80005     3   42233900   42234900      6       2  150064       2.4974    0.0062562
enh80008     3   42417300   42418300      4       1  150064       2.5323    0.0056658
enh80052     3   43358500   43359500      2       1  150064       1.7782     0.037685
enh80055     3   43386700   43387700      2       1  150064       1.8421      0.03273
enh80056     3   43405000   43406000      4       2  150064       1.9069     0.028268
enh80063     3   43464500   43465500      2       1  150064       1.8625     0.031267
enh80079     3   43736100   43737100      4       2  150064       1.7293     0.041875
enh80081     3   43764100   43765100      3       1  150064       2.8491    0.0021923
enh80083     3   43768800   43769800      7       2  150064       3.5518   0.00019129
enh80084     3   43769700   43770700      2       1  150064       2.9934    0.0013796
enh80088     3   43795000   43796000      6       3  150064       3.4274   0.00030469
enh80089     3   43800200   43801200      2       1  150064       2.1932     0.014145
enh80090     3   43806900   43807900      5       2  150064        2.242     0.012482
enh80091     3   43810000   43811000      5       3  150064       1.7592     0.039271
enh80092     3   43811600   43812600      1       1  150064       1.6469      0.04979
enh80096     3   43907800   43908800      1       1  150064        1.956      0.02523
enh80108     3   44264200   44265200      4       2  150064         2.35    0.0093877
enh80114     3   44396800   44397800      5       2  150064        2.871    0.0020458
enh80120     3   44597200   44598200      1       1  150064       3.0287     0.001228
enh80153     3   45126300   45127300      2       1  150064       2.5509    0.0053718
enh80158     3   45154400   45155400      4       2  150064       2.0524     0.020064
enh80165     3   45179400   45180400      7       4  150064       2.4578    0.0069905
enh80180     3   45315000   45316000      3       2  150064       3.7135   0.00010222
enh80262     3   46130500   46131500      5       2  150064       1.8815     0.029954
enh80287     3   46579500   46580500      1       1  150064       1.8384        0.033
enh80392     3   47710900   47711900      1       1  150064       2.1641      0.01523
enh80415     3   48099700   48100700      1       1  150064        1.666      0.04786
enh80422     3   48131000   48132000      1       1  150064       1.7805       0.0375
enh80424     3   48192700   48193700      4       1  150064       1.8757     0.030347
enh80427     3   48274000   48275000      2       1  150064       2.8184    0.0024135
enh80448     3   48603300   48604300      3       1  150064       1.7587     0.039315
enh80453     3   48650400   48651400      1       1  150064       2.0173      0.02183
enh80456     3   48661400   48662400      1       1  150064        2.289      0.01104
enh80457     3   48670600   48671600      2       1  150064       2.3217     0.010125
enh80460     3   48720000   48721000      1       1  150064       2.6265     0.004314
enh80461     3   48724600   48725600      2       1  150064       2.5576    0.0052695
enh80462     3   48730800   48731800      2       1  150064       1.7726      0.03815
enh80463     3   48733300   48734300      2       1  150064       1.9281     0.026919
enh80464     3   48737900   48738900      2       1  150064       1.9653     0.024688
enh80465     3   48745400   48746400      1       1  150064       2.0145      0.02198
enh80468     3   48748900   48749900      4       1  150064       2.3221     0.010114
enh80469     3   48750300   48751300      1       1  150064       2.0126      0.02208
enh80470     3   48754600   48755600      1       1  150064       2.1125      0.01732
enh80475     3   48863600   48864600      1       1  150064        1.765      0.03878
enh80485     3   48986300   48987300      1       1  150064       1.9022      0.02857
enh80506     3   49201800   49202800      1       1  150064       2.1306      0.01656
enh80508     3   49211000   49212000      2       1  150064       2.1347     0.016391
enh80511     3   49275700   49276700      5       2  150064       1.7737     0.038055
enh80516     3   49334200   49335200      4       2  150064       1.8961     0.028972
enh80518     3   49378300   49379300      3       1  150064       1.7785     0.037657
enh80520     3   49383700   49384700      1       1  150064       1.7386      0.04105
enh80525     3   49415000   49416000      2       1  150064       1.9668     0.024604
enh80528     3   49425600   49426600      2       1  150064       2.6292    0.0042788
enh80531     3   49436600   49437600      3       2  150064       2.1673     0.015107
enh80532     3   49437500   49438500      5       2  150064       2.2242     0.013066
enh80533     3   49443400   49444400      1       1  150064        1.914      0.02781
enh80535     3   49450800   49451800      3       2  150064       1.7453     0.040468
enh80537     3   49458200   49459200      3       1  150064       2.0506     0.020151
enh80539     3   49465400   49466400      2       1  150064       2.3632    0.0090586
enh80540     3   49467200   49468200      1       1  150064        2.313      0.01036
enh80547     3   49502800   49503800      2       1  150064        1.769     0.038446
enh80555     3   49535000   49536000      1       1  150064        2.107      0.01756
enh80578     3   49788000   49789000      2       1  150064       1.6982     0.044736
enh80581     3   49818700   49819700      2       1  150064       2.0892     0.018346
enh80582     3   49821800   49822800      1       1  150064       2.3219      0.01012
enh80584     3   49836600   49837600      1       1  150064       1.7144      0.04323
enh80586     3   49843200   49844200      1       1  150064       2.0166      0.02187
enh80590     3   49937900   49938900      1       1  150064       2.8215      0.00239
enh80591     3   49940600   49941600      1       1  150064        2.735     0.003119
enh80592     3   49941200   49942200      1       1  150064        2.735     0.003119
enh80595     3   49961700   49962700      2       1  150064       2.2515     0.012177
enh80596     3   49965200   49966200      3       2  150064       1.7315      0.04168
enh80599     3   49997800   49998800      4       2  150064       2.8323    0.0023106
enh80600     3   50004200   50005200      1       1  150064       3.0519     0.001137
enh80601     3   50008600   50009600      2       1  150064       2.5866    0.0048468
enh80602     3   50010000   50011000      1       1  150064       1.6747        0.047
enh80605     3   50065300   50066300      1       1  150064       2.1054      0.01763
enh80606     3   50087500   50088500      5       3  150064       2.5474     0.005427
enh80609     3   50159300   50160300      4       2  150064        3.275   0.00052837
enh80610     3   50162200   50163200      1       1  150064       2.7576     0.002911
enh80613     3   50187100   50188100      4       2  150064       1.9405     0.026157
enh80616     3   50199600   50200600      5       3  150064       2.0638     0.019518
enh80617     3   50206400   50207400      3       2  150064       1.8037     0.035639
enh80619     3   50249100   50250100      1       1  150064        3.317     0.000455
enh80623     3   50267700   50268700      1       1  150064       2.4402     0.007339
enh80630     3   50287500   50288500      3       2  150064       2.4976    0.0062518
enh80633     3   50291700   50292700      4       2  150064       3.0069    0.0013198
enh80635     3   50301500   50302500      2       1  150064       3.4442    0.0002864
enh80659     3   50512000   50513000      2       1  150064       2.1402     0.016169
enh80687     3   51320300   51321300      1       1  150064       2.5272     0.005749
enh80693     3   51425300   51426300      2       1  150064       2.0497     0.020197
enh80696     3   51569400   51570400      1       1  150064        2.009      0.02227
enh80699     3   51593300   51594300      2       1  150064       3.1575   0.00079559
enh80702     3   51655400   51656400      3       1  150064       1.8953     0.029025
enh80705     3   51707400   51708400      2       1  150064       1.8649     0.031095
enh80744     3   52142400   52143400      2       1  150064       2.0145     0.021978
enh80745     3   52143700   52144700      1       1  150064       2.0967      0.01801
enh80751     3   52205400   52206400      1       1  150064       2.2203       0.0132
enh80756     3   52229500   52230500      4       2  150064       3.0577    0.0011151
enh80760     3   52269100   52270100      5       3  150064        4.089   2.1657e-05
enh80764     3   52287300   52288300      1       1  150064       5.6654    7.336e-09
enh80765     3   52305100   52306100      3       2  150064       4.4495   4.3037e-06
enh80767     3   52309100   52310100      4       2  150064       1.9093     0.028112
enh80772     3   52333400   52334400      4       2  150064       3.9249   4.3386e-05
enh80774     3   52347600   52348600      2       1  150064       2.8812     0.001981
enh80781     3   52466400   52467400      3       2  150064        4.138   1.7518e-05
enh80783     3   52478600   52479600      2       1  150064       2.5522    0.0053525
enh80785     3   52486200   52487200      2       1  150064       1.6686     0.047596
enh80786     3   52486600   52487600      2       1  150064       1.6686     0.047596
enh80787     3   52488000   52489000      3       2  150064       3.1092   0.00093793
enh80788     3   52491200   52492200      3       2  150064       3.2098   0.00066409
enh80796     3   52532100   52533100      2       1  150064       2.9165    0.0017697
enh80797     3   52540900   52541900      1       1  150064        4.988     3.05e-07
enh80799     3   52559900   52560900      1       1  150064       3.9805    3.439e-05
enh80800     3   52564400   52565400      3       1  150064       3.3555   0.00039616
enh80802     3   52572400   52573400      5       2  150064        3.742   9.1272e-05
enh80803     3   52572900   52573900      4       2  150064       4.1864   1.4171e-05
enh80804     3   52573600   52574600      3       1  150064       3.1335   0.00086361
enh80807     3   52603700   52604700      1       1  150064       4.7159    1.203e-06
enh80808     3   52640400   52641400      1       1  150064        4.617    1.947e-06
enh80809     3   52683200   52684200      3       1  150064       4.7347    1.097e-06
enh80812     3   52717400   52718400      2       1  150064       4.4416   4.4639e-06
enh80813     3   52721600   52722600      2       1  150064       4.9234   4.2524e-07
enh80814     3   52737200   52738200      2       1  150064        3.823   6.5922e-05
enh80815     3   52741200   52742200      1       1  150064       3.4679    0.0002623
enh80816     3   52786000   52787000      1       1  150064       3.5059    0.0002275
enh80817     3   52803200   52804200      1       1  150064       5.0609    2.086e-07
enh80819     3   52828300   52829300      1       1  150064       5.0643    2.049e-07
enh80820     3   52832300   52833300      1       1  150064       5.5621    1.333e-08
enh80822     3   52861400   52862400      3       1  150064        4.983   3.1296e-07
enh80823     3   52864700   52865700      5       2  150064       3.2509   0.00057511
enh80824     3   52868800   52869800      1       1  150064       5.6176    9.684e-09
enh80827     3   52882500   52883500      2       1  150064       4.9173   4.3883e-07
enh80828     3   52907400   52908400      1       1  150064       5.6131    9.939e-09
enh80829     3   52915800   52916800      1       1  150064       5.5459    1.462e-08
enh80831     3   52925400   52926400      1       1  150064       4.9932    2.969e-07
enh80832     3   52927400   52928400      3       1  150064       5.1139   1.5783e-07
enh80833     3   52931600   52932600      1       1  150064       4.8693      5.6e-07
enh80834     3   53074100   53075100      3       1  150064        3.124   0.00089216
enh80835     3   53105900   53106900      3       1  150064       1.8597     0.031461
enh80837     3   53117700   53118700      2       1  150064       2.4634     0.006881
enh80844     3   53174200   53175200      1       1  150064       5.8968    1.853e-09
enh80846     3   53183900   53184900      2       1  150064       1.7249     0.042276
enh80854     3   53227700   53228700      3       2  150064       2.0098     0.022228
enh80855     3   53230000   53231000      4       2  150064       3.2444    0.0005884
enh80859     3   53267800   53268800     11       3  150064       2.8037    0.0025261
enh80860     3   53269100   53270100      9       2  150064       2.4404    0.0073348
enh80862     3   53274000   53275000      3       1  150064        2.941    0.0016359
enh80863     3   53278000   53279000      5       2  150064       3.0809    0.0010318
enh80864     3   53281700   53282700      5       3  150064       3.0936    0.0009886
enh80866     3   53290000   53291000      4       2  150064       2.6459    0.0040737
enh80867     3   53293000   53294000      5       2  150064       4.0014   3.1484e-05
enh80869     3   53303900   53304900      1       1  150064       1.9089      0.02814
enh80870     3   53320800   53321800      2       1  150064       2.2325     0.012791
enh80874     3   53362400   53363400      2       1  150064       3.4599   0.00027018
enh80875     3   53379400   53380400      1       1  150064        4.146    1.692e-05
enh80885     3   53914000   53915000      1       1  150064       2.2603       0.0119
enh80886     3   53923800   53924800      1       1  150064       2.6099     0.004528
enh80917     3   55099700   55100700      5       3  150064       2.0097     0.022231
enh80922     3   55181200   55182200      5       3  150064       3.4634   0.00026666
enh80923     3   55193500   55194500      7       3  150064       1.8847     0.029738
enh80926     3   55208400   55209400      3       1  150064       1.9086     0.028155
enh80934     3   55305600   55306600      5       2  150064       2.2657     0.011734
enh80944     3   55450000   55451000      4       2  150064       1.8665     0.030984
enh80964     3   55720500   55721500      1       1  150064       1.9092      0.02812
enh80978     3   56153800   56154800      4       1  150064       2.3751     0.008773
enh80982     3   56357800   56358800      1       1  150064       1.8939      0.02912
enh80985     3   56662400   56663400      1       1  150064        2.431     0.007529
enh80986     3   56663300   56664300      4       1  150064       2.1004     0.017847
enh80987     3   56712400   56713400      4       2  150064       1.9439     0.025955
enh80999     3   56869400   56870400      4       1  150064       2.0906      0.01828
enh81000     3   56873700   56874700      3       1  150064       2.7889    0.0026446
enh81001     3   56879400   56880400      1       1  150064       2.1635      0.01525
enh81003     3   56889600   56890600      2       1  150064         1.66     0.048452
enh81037     3   57263200   57264200      1       1  150064       1.7645      0.03882
enh81043     3   57572300   57573300      4       2  150064       1.6587     0.048593
enh81087     3   58022600   58023600      1       1  150064       1.7185      0.04285
enh81113     3   58148800   58149800      2       1  150064       1.7934     0.036458
enh81114     3   58151100   58152100      5       2  150064       2.2749     0.011455
enh81118     3   58163600   58164600     11       2  150064       1.8072     0.035367
enh81133     3   58326600   58327600      2       1  150064       2.0399     0.020679
enh81135     3   58337400   58338400      2       1  150064       1.8801     0.030046
enh81139     3   58369900   58370900      4       1  150064       1.7342     0.041442
enh81140     3   58373400   58374400      6       2  150064       2.2935     0.010908
enh81141     3   58376400   58377400      4       2  150064       2.4184     0.007794
enh81142     3   58377800   58378800      5       2  150064       2.1401     0.016175
enh81143     3   58389900   58390900      6       2  150064       2.3311    0.0098732
enh81144     3   58399900   58400900      2       1  150064       1.8105     0.035106
enh81145     3   58405100   58406100      8       2  150064       2.2777     0.011373
enh81146     3   58413400   58414400      8       2  150064       2.3903    0.0084184
enh81147     3   58420400   58421400      6       3  150064       1.8137     0.034862
enh81148     3   58425800   58426800      4       2  150064       2.1143     0.017246
enh81150     3   58456400   58457400      2       1  150064       2.2212     0.013169
enh81151     3   58460500   58461500      1       1  150064       1.7159      0.04309
enh81154     3   58479200   58480200      2       1  150064       1.9968     0.022922
enh81192     3   59411400   59412400      9       2  150064       1.7329     0.041555
enh81194     3   59436800   59437800      9       2  150064       1.7605     0.039158
enh81198     3   59525400   59526400      5       2  150064       2.1802     0.014621
enh81199     3   59545100   59546100      4       2  150064       1.7532     0.039782
enh81201     3   59551400   59552400      1       1  150064       2.3837      0.00857
enh81206     3   59639600   59640600      4       2  150064       2.2378     0.012618
enh81221     3   60286400   60287400      3       1  150064       3.4734   0.00025693
enh81222     3   60288800   60289800      4       2  150064       3.9514   3.8847e-05
enh81230     3   61235600   61236600      2       1  150064       2.7964    0.0025835
enh81263     3   61826800   61827800      3       1  150064       1.7369     0.041207
enh81264     3   61833700   61834700      3       1  150064       2.2755     0.011438
enh81268     3   61862300   61863300      1       1  150064       1.8287      0.03372
enh81278     3   62095000   62096000      7       2  150064       1.7895     0.036765
enh81285     3   62234600   62235600      3       2  150064       1.8094     0.035192
enh81290     3   62582900   62583900      2       1  150064       1.7519     0.039898
enh81304     3   63711100   63712100      4       2  150064       2.3617     0.009095
enh81311     3   63882200   63883200      2       1  150064       2.1238     0.016843
enh81313     3   63896200   63897200      4       2  150064       2.3692    0.0089141
enh81315     3   63903500   63904500      2       1  150064       4.6483   1.6731e-06
enh81316     3   63919500   63920500      1       1  150064       2.6535     0.003983
enh81318     3   63925800   63926800      3       2  150064       4.6544   1.6249e-06
enh81323     3   63937600   63938600      1       1  150064       1.7284      0.04196
enh81324     3   63941100   63942100      4       2  150064       2.5666    0.0051343
enh81328     3   63950500   63951500      4       2  150064       1.8557     0.031749
enh81331     3   63954100   63955100      3       1  150064       2.8903    0.0019243
enh81334     3   63958000   63959000      2       1  150064       1.9866     0.023486
enh81335     3   63959600   63960600      3       2  150064       3.6189   0.00014794
enh81336     3   63962200   63963200      3       2  150064       3.1783   0.00074062
enh81337     3   63994200   63995200      4       2  150064       4.9005   4.7802e-07
enh81338     3   63997000   63998000      4       2  150064       3.2143   0.00065381
enh81339     3   64007200   64008200      1       1  150064       2.6031     0.004619
enh81342     3   64044800   64045800      1       1  150064        1.965      0.02471
enh81347     3   64080000   64081000      1       1  150064       1.8178      0.03455
enh81349     3   64092000   64093000      2       1  150064       2.6369    0.0041829
enh81354     3   64136100   64137100      7       4  150064       3.6427   0.00013489
enh81355     3   64143100   64144100      2       1  150064       1.6638     0.048073
enh81358     3   64161900   64162900      5       3  150064       2.3617    0.0090953
enh81360     3   64167800   64168800      4       2  150064       3.3651   0.00038265
enh81361     3   64170200   64171200      3       1  150064       4.0908   2.1498e-05
enh81362     3   64173200   64174200      3       1  150064        2.646    0.0040728
enh81363     3   64175300   64176300      5       2  150064       1.6603     0.048426
enh81364     3   64176500   64177500      6       3  150064       2.2609     0.011883
enh81370     3   64196400   64197400      2       1  150064       1.6875     0.045755
enh81372     3   64200500   64201500      3       2  150064       2.6393    0.0041541
enh81373     3   64201400   64202400      5       3  150064       2.6926    0.0035452
enh81376     3   64204800   64205800      5       3  150064        1.843     0.032667
enh81378     3   64208200   64209200      4       2  150064       1.8487     0.032248
enh81382     3   64225400   64226400      5       2  150064       2.4117    0.0079386
enh81385     3   64239600   64240600      2       1  150064       2.4572    0.0070016
enh81387     3   64242600   64243600      3       2  150064       2.8856    0.0019532
enh81389     3   64249400   64250400      3       2  150064       2.6781    0.0037023
enh81401     3   64353900   64354900      2       1  150064       2.2337     0.012751
enh81404     3   64403200   64404200      4       2  150064        2.592    0.0047704
enh81475     3   65869200   65870200      9       2  150064       1.8502     0.032144
enh81495     3   65983500   65984500      4       2  150064       1.6736     0.047109
enh81554     3   66531400   66532400      1       1  150064       1.7962      0.03623
enh81570     3   66797600   66798600      3       2  150064       1.8291      0.03369
enh81571     3   66811200   66812200      8       4  150064       1.9264     0.027027
enh81577     3   67047400   67048400      2       1  150064       1.8736     0.030492
enh81581     3   67509800   67510800      5       2  150064       2.8034     0.002528
enh81587     3   67643900   67644900      3       1  150064       2.5176    0.0059074
enh81588     3   67650800   67651800      1       1  150064       2.4551     0.007043
enh81589     3   67652400   67653400      1       1  150064        2.766     0.002837
enh81590     3   67655500   67656500      7       1  150064       2.6603    0.0039036
enh81591     3   67660800   67661800     10       2  150064       2.7595    0.0028942
enh81592     3   67685200   67686200      4       1  150064       1.8647     0.031114
enh81593     3   67688400   67689400      2       1  150064       1.7652     0.038767
enh81594     3   67690200   67691200      5       2  150064       1.7375      0.04115
enh81595     3   67698900   67699900      3       1  150064       2.2306     0.012853
enh81596     3   67703200   67704200      5       1  150064       2.1378     0.016268
enh81600     3   67998200   67999200      3       1  150064       1.7786     0.037655
enh81635     3   69355500   69356500      3       2  150064       2.7642    0.0028529
enh81638     3   69412900   69413900      8       2  150064        2.369    0.0089192
enh81641     3   69469700   69470700      3       2  150064       2.3952    0.0083052
enh81648     3   69794000   69795000      1       1  150064       3.0732     0.001059
enh81649     3   69796500   69797500      3       1  150064       3.3623   0.00038646
enh81650     3   69798800   69799800      1       1  150064       3.1491    0.0008189
enh81651     3   69811700   69812700      1       1  150064       3.0159     0.001281
enh81656     3   69820300   69821300      1       1  150064       3.3429    0.0004145
enh81658     3   69823400   69824400      3       2  150064       3.0826    0.0010261
enh81659     3   69834800   69835800      1       1  150064       3.2866     0.000507
enh81660     3   69840100   69841100      2       1  150064       3.6867   0.00011358
enh81661     3   69855800   69856800      2       1  150064       2.9099    0.0018079
enh81662     3   69857400   69858400      3       2  150064       2.1863     0.014395
enh81663     3   69871100   69872100      3       2  150064        3.512   0.00022235
enh81664     3   69885700   69886700      2       1  150064       3.8883   5.0481e-05
enh81665     3   69888100   69889100      5       1  150064       3.4938   0.00023812
enh81666     3   69904300   69905300      1       1  150064       3.2983    0.0004863
enh81667     3   69905900   69906900      6       1  150064       3.6073   0.00015469
enh81678     3   70520800   70521800      4       2  150064       1.8353     0.033227
enh81681     3   70820000   70821000      1       1  150064         2.38     0.008657
enh81682     3   70873000   70874000      2       1  150064       2.8401    0.0022551
enh81687     3   70902800   70903800      1       1  150064       2.0777      0.01887
enh81716     3   71122600   71123600      2       1  150064       1.6546     0.049006
enh81717     3   71123500   71124500      2       1  150064       1.8206     0.034335
enh81718     3   71125700   71126700      2       1  150064        2.893    0.0019082
enh81719     3   71127700   71128700      4       1  150064       1.8485     0.032265
enh81720     3   71129600   71130600      4       2  150064       2.0209     0.021646
enh81723     3   71148600   71149600      1       1  150064       1.7816      0.03741
enh81726     3   71157700   71158700      3       2  150064       1.9673     0.024572
enh81728     3   71166300   71167300      1       1  150064       3.1354    0.0008581
enh81729     3   71168000   71169000      1       1  150064       1.7172      0.04297
enh81730     3   71170300   71171300      4       2  150064       2.5632    0.0051858
enh81731     3   71175500   71176500      5       2  150064       2.1267     0.016723
enh81732     3   71177000   71178000      1       1  150064       2.9911      0.00139
enh81733     3   71180400   71181400      1       1  150064       1.7229      0.04245
enh81746     3   71254400   71255400      1       1  150064       5.1579    1.249e-07
enh81747     3   71257400   71258400      2       1  150064       1.7361     0.041276
enh81750     3   71289000   71290000      5       1  150064       3.7249   9.7678e-05
enh81752     3   71296300   71297300      4       1  150064       2.2356     0.012688
enh81754     3   71300500   71301500      1       1  150064       2.4456      0.00723
enh81757     3   71354800   71355800      2       1  150064       3.3036   0.00047728
enh81759     3   71359500   71360500      3       1  150064       3.1417   0.00083982
enh81761     3   71390600   71391600      3       1  150064       3.1869   0.00071897
enh81765     3   71433100   71434100      3       1  150064       1.7792     0.037607
enh81773     3   71472200   71473200      3       2  150064        2.349    0.0094126
enh81774     3   71474400   71475400      1       1  150064        1.927      0.02699
enh81778     3   71481100   71482100      4       2  150064       2.2854     0.011144
enh81784     3   71495000   71496000      5       3  150064       2.8727    0.0020351
enh81786     3   71498200   71499200      2       1  150064       3.8552   5.7813e-05
enh81788     3   71545800   71546800      5       1  150064       2.4894    0.0063985
enh81789     3   71551100   71552100      3       2  150064       4.2767   9.4847e-06
enh81790     3   71552900   71553900      1       1  150064       4.9105    4.543e-07
enh81792     3   71563100   71564100      3       1  150064       4.7037   1.2777e-06
enh81793     3   71564300   71565300      2       1  150064       4.1978   1.3478e-05
enh81795     3   71568800   71569800      2       1  150064       5.5405   1.5083e-08
enh81796     3   71570700   71571700      4       1  150064       4.4782   3.7636e-06
enh81797     3   71571600   71572600      5       1  150064       4.6456   1.6955e-06
enh81798     3   71572600   71573600      1       1  150064       2.6649     0.003851
enh81800     3   71580000   71581000      1       1  150064       1.7832      0.03728
enh81801     3   71581700   71582700      3       2  150064       3.6914   0.00011151
enh81802     3   71585600   71586600      2       1  150064       3.1861   0.00072098
enh81803     3   71590300   71591300      2       1  150064       2.0398     0.020683
enh81804     3   71592200   71593200      1       1  150064       3.4803    0.0002504
enh81805     3   71594800   71595800      3       1  150064       3.1147   0.00092072
enh81809     3   71608400   71609400      4       2  150064       2.5563    0.0052896
enh81815     3   71648100   71649100      2       1  150064       3.1151   0.00091947
enh81816     3   71650300   71651300      1       1  150064       3.4465    0.0002839
enh81843     3   72235000   72236000      5       2  150064       2.0673     0.019352
enh81851     3   72345200   72346200      5       3  150064       2.3868    0.0084989
enh81852     3   72347800   72348800      4       2  150064       2.1796     0.014643
enh81855     3   72378600   72379600      2       1  150064       2.3925    0.0083672
enh81863     3   72531300   72532300      4       1  150064       1.9651     0.024701
enh81866     3   72569400   72570400      2       1  150064       1.9664     0.024624
enh81892     3   73058800   73059800      4       2  150064       1.6903     0.045489
enh81894     3   73069800   73070800      2       1  150064       2.2792     0.011327
enh81898     3   73090400   73091400      4       2  150064        1.948     0.025707
enh81899     3   73094500   73095500      5       1  150064       2.0167     0.021865
enh81900     3   73104600   73105600      1       1  150064       1.6871      0.04579
enh81902     3   73119800   73120800      2       1  150064       2.3643    0.0090329
enh81915     3   73512800   73513800      1       1  150064       1.9033       0.0285
enh81924     3   73565700   73566700      1       1  150064       1.9348      0.02651
enh81942     3   73735700   73736700      5       2  150064       2.0303     0.021161
enh82002     3   80238900   80239900      2       1  150064       1.6755     0.046921
enh82005     3   81264800   81265800      3       2  150064       1.9044     0.028428
enh82007     3   81492300   81493300      1       1  150064       1.8548      0.03181
enh82019     3   81789800   81790800      1       1  150064       2.2675      0.01168
enh82025     3   81817900   81818900      2       1  150064       2.1227      0.01689
enh82062     3   87367700   87368700      5       2  150064       2.3789    0.0086824
enh82075     3   89156000   89157000      3       2  150064       1.9893     0.023333
enh82086     3   93562400   93563400      3       2  150064       2.3644    0.0090301
enh82092     3   94012700   94013700      5       2  150064       1.8251     0.033993
enh82095     3   94999700   95000700      3       1  150064       2.9428    0.0016262
enh82097     3   95075700   95076700      1       1  150064       2.0956      0.01806
enh82099     3   95641800   95642800      3       2  150064       1.9964     0.022946
enh82101     3   97484000   97485000      1       1  150064       2.5832     0.004895
enh82174     3   99203500   99204500      4       2  150064       2.1575     0.015485
enh82200     3   99377700   99378700      4       1  150064       1.9359     0.026441
enh82201     3   99381000   99382000      3       1  150064       2.1258      0.01676
enh82202     3   99381700   99382700      4       2  150064       1.8464     0.032416
enh82207     3   99389000   99390000      3       1  150064       1.9327     0.026637
enh82208     3   99392900   99393900      1       1  150064       2.1444        0.016
enh82209     3   99396500   99397500      3       1  150064       2.0202      0.02168
enh82213     3   99419700   99420700      5       3  150064       1.8703     0.030722
enh82215     3   99424600   99425600      1       1  150064       2.6507     0.004016
enh82216     3   99425800   99426800      2       1  150064       2.5051    0.0061212
enh82217     3   99426900   99427900      3       1  150064       2.1242     0.016827
enh82218     3   99431500   99432500      1       1  150064       2.5542     0.005321
enh82220     3   99439800   99440800      3       1  150064       2.6473    0.0040564
enh82221     3   99466400   99467400      2       1  150064       2.1725     0.014908
enh82226     3   99485400   99486400      2       1  150064       1.9361      0.02643
enh82399     3  101779400  101780400      6       3  150064       2.1128     0.017308
enh82400     3  101787900  101788900      3       2  150064       1.6739     0.047076
enh82430     3  104670900  104671900      2       1  150064       2.0181     0.021791
enh82436     3  105081700  105082700      6       3  150064       2.1165     0.017152
enh82437     3  105089000  105090000      1       1  150064       2.4325     0.007497
enh82451     3  105252300  105253300      6       3  150064         1.75     0.040059
enh82467     3  105525000  105526000      3       1  150064       2.5405    0.0055352
enh82468     3  105527800  105528800      3       2  150064       2.0647     0.019475
enh82469     3  105530400  105531400      3       2  150064       2.2878     0.011075
enh82470     3  105541500  105542500      1       1  150064       1.7223      0.04251
enh82471     3  105546600  105547600      5       3  150064       1.8907     0.029334
enh82475     3  105557200  105558200      2       1  150064       2.1261     0.016746
enh82477     3  105582600  105583600      5       3  150064       1.7373     0.041169
enh82481     3  105656800  105657800      2       1  150064       1.8676     0.030909
enh82499     3  106143700  106144700      7       1  150064       2.0905     0.018286
enh82539     3  107261200  107262200      5       2  150064       2.4023    0.0081466
enh82544     3  107322800  107323800      2       1  150064       1.6703     0.047434
enh82546     3  107380200  107381200      1       1  150064       2.2708      0.01158
enh82547     3  107403000  107404000      1       1  150064       2.6608     0.003898
enh82572     3  107872000  107873000      3       1  150064       3.3614   0.00038777
enh82573     3  107897600  107898600      6       2  150064       3.5242   0.00021241
enh82574     3  107898300  107899300      3       1  150064       3.3604   0.00038909
enh82575     3  107901800  107902800      9       2  150064       3.3527    0.0004002
enh82576     3  107921500  107922500      4       1  150064       3.2475   0.00058207
enh82577     3  107937800  107938800      5       1  150064       2.6892    0.0035816
enh82578     3  107939100  107940100      3       1  150064       3.1392   0.00084705
enh82579     3  107942100  107943100      2       1  150064       2.5167    0.0059228
enh82677     3  111685900  111686900      2       1  150064        2.109     0.017473
enh82687     3  111775200  111776200      4       1  150064       2.1697     0.015014
enh82814     3  114173600  114174600      1       1  150064       3.2368    0.0006044
enh82820     3  114270900  114271900      2       1  150064       2.5016     0.006182
enh82827     3  114327400  114328400      3       2  150064        2.116     0.017173
enh82828     3  114340800  114341800      6       2  150064        3.197   0.00069442
enh82829     3  114345200  114346200      1       1  150064       1.7002      0.04455
enh82832     3  114378500  114379500      4       2  150064       2.1254     0.016777
enh82843     3  114564800  114565800      2       1  150064       2.0951     0.018083
enh82909     3  117508600  117509600      1       1  150064       2.9274     0.001709
enh82910     3  117539300  117540300      5       2  150064       1.9689      0.02448
enh82911     3  117591800  117592800      2       1  150064       2.3349    0.0097746
enh82912     3  117592700  117593700      3       2  150064       2.0952     0.018077
enh82913     3  117593800  117594800      4       2  150064       2.4139    0.0078911
enh82915     3  117646200  117647200      3       2  150064       4.0355   2.7249e-05
enh82921     3  118913500  118914500      3       2  150064       1.6988     0.044679
enh82951     3  119186800  119187800      4       2  150064       1.6637     0.048088
enh82989     3  119889500  119890500      3       1  150064       1.8037     0.035639
enh82993     3  119911000  119912000      3       1  150064       2.1699     0.015007
enh82995     3  119946400  119947400      1       1  150064       2.4871      0.00644
enh82997     3  120069100  120070100      1       1  150064       1.7053      0.04407
enh83014     3  120216200  120217200      4       2  150064       1.6497     0.049504
enh83018     3  120286200  120287200      5       3  150064       2.6967    0.0035017
enh83019     3  120287800  120288800      5       2  150064       2.5945     0.004737
enh83020     3  120316200  120317200      9       3  150064       2.5555    0.0053016
enh83037     3  121151200  121152200      2       1  150064       1.9809     0.023799
enh83045     3  121714000  121715000      3       1  150064        2.163     0.015272
enh83046     3  121716600  121717600      2       1  150064       2.1789     0.014668
enh83071     3  122409600  122410600      8       4  150064        2.009     0.022268
enh83074     3  122511400  122512400      6       3  150064        1.796     0.036246
enh83075     3  122608600  122609600      1       1  150064        3.126    0.0008861
enh83084     3  122789100  122790100      4       1  150064       2.8865     0.001948
enh83085     3  122790200  122791200      5       3  150064       2.1634     0.015256
enh83086     3  122793900  122794900      3       1  150064       2.6199    0.0043974
enh83092     3  122823100  122824100      5       3  150064       2.9594    0.0015412
enh83114     3  123339800  123340800      2       1  150064       1.8527     0.031962
enh83118     3  123354900  123355900      4       2  150064       1.8847     0.029732
enh83139     3  123444400  123445400      2       1  150064       1.7391     0.041006
enh83183     3  123826200  123827200      1       1  150064       2.0882      0.01839
enh83188     3  123859300  123860300      2       1  150064        1.706        0.044
enh83191     3  123967100  123968100      3       2  150064       3.1639   0.00077837
enh83192     3  123968500  123969500      4       2  150064       2.8822    0.0019746
enh83193     3  123978600  123979600      6       3  150064       2.8267    0.0023517
enh83194     3  123985000  123986000      4       2  150064       4.2502   1.0678e-05
enh83195     3  123991300  123992300      3       2  150064       2.9628    0.0015243
enh83196     3  123995400  123996400      3       1  150064       3.9678    3.627e-05
enh83199     3  124034000  124035000      4       2  150064       2.1726     0.014905
enh83200     3  124070500  124071500      4       2  150064       3.4943   0.00023761
enh83201     3  124082500  124083500      3       2  150064       3.3314   0.00043202
enh83202     3  124120300  124121300      3       1  150064       3.4534   0.00027678
enh83204     3  124147500  124148500      1       1  150064       2.9762     0.001459
enh83205     3  124228600  124229600      5       2  150064       2.5619    0.0052054
enh83206     3  124231600  124232600      4       2  150064       2.1287      0.01664
enh83251     3  124591900  124592900      6       2  150064       1.9827     0.023699
enh83252     3  124595000  124596000      4       2  150064       1.7681     0.038524
enh83254     3  124598000  124599000      3       1  150064        2.243     0.012449
enh83255     3  124602100  124603100      4       1  150064       2.1112     0.017377
enh83264     3  124722200  124723200      2       1  150064       1.9773     0.024002
enh83265     3  124724200  124725200      3       2  150064       2.0054     0.022459
enh83281     3  124802300  124803300     10       2  150064       1.7211     0.042619
enh83283     3  124817400  124818400      4       1  150064       2.1136     0.017276
enh83286     3  124838300  124839300      5       2  150064       2.5925    0.0047644
enh83289     3  124844700  124845700      9       4  150064       3.5588   0.00018624
enh83301     3  124913400  124914400      3       2  150064       1.7976     0.036122
enh83303     3  124954600  124955600      3       2  150064        2.228      0.01294
enh83309     3  125070500  125071500      2       1  150064       1.8656     0.031048
enh83311     3  125078200  125079200      1       1  150064       2.6884      0.00359
enh83325     3  125237000  125238000      6       3  150064       1.7114     0.043499
enh83329     3  125309800  125310800      2       1  150064       2.4667     0.006818
enh83330     3  125315400  125316400      6       2  150064       1.8224     0.034197
enh83332     3  125342600  125343600      4       1  150064       1.8666     0.030977
enh83341     3  125732700  125733700      5       2  150064        2.026      0.02138
enh83374     3  126373900  126374900      5       2  150064       1.6455     0.049934
enh83378     3  126434600  126435600      3       2  150064       1.6546     0.049003
enh83385     3  126530200  126531200      1       1  150064       1.7109      0.04355
enh83392     3  126614300  126615300      1       1  150064       1.6957      0.04497
enh83394     3  126627500  126628500      2       1  150064       2.0806     0.018735
enh83429     3  127389900  127390900      1       1  150064        1.789      0.03681
enh83472     3  127779500  127780500      5       2  150064        2.047     0.020327
enh83473     3  127789600  127790600      4       2  150064       2.6952    0.0035172
enh83479     3  127817100  127818100      3       1  150064       2.5545    0.0053171
enh83485     3  127912600  127913600      2       1  150064       2.6484    0.0040443
enh83488     3  127936200  127937200      2       1  150064       3.7885   7.5779e-05
enh83489     3  127944800  127945800      3       2  150064       3.2226   0.00063518
enh83503     3  128067400  128068400      2       1  150064       1.8786     0.030149
enh83504     3  128073000  128074000      3       2  150064       2.9747    0.0014662
enh83511     3  128113900  128114900      1       1  150064       2.3185      0.01021
enh83540     3  128505600  128506600      2       1  150064        2.623    0.0043584
enh83556     3  128805700  128806700      1       1  150064       2.0976      0.01797
enh83560     3  128877800  128878800      2       1  150064       1.6767     0.046798
enh83567     3  128930200  128931200      1       1  150064        2.084      0.01858
enh83568     3  128944300  128945300      1       1  150064       1.9143      0.02779
enh83571     3  128958900  128959900      3       1  150064       2.8831    0.0019688
enh83573     3  128971600  128972600      1       1  150064       3.0267     0.001236
enh83574     3  128984100  128985100      2       1  150064       2.6247    0.0043358
enh83575     3  128996400  128997400      3       2  150064        3.131   0.00087118
enh83576     3  129000900  129001900      3       1  150064       3.2125   0.00065798
enh83577     3  129007800  129008800      2       1  150064        3.349   0.00040556
enh83580     3  129032300  129033300      2       1  150064       2.9966    0.0013648
enh83581     3  129035800  129036800      1       1  150064       3.4195    0.0003137
enh83600     3  129209100  129210100      3       1  150064       1.7024     0.044341
enh83609     3  129267900  129268900      1       1  150064       2.5128     0.005989
enh83620     3  129317200  129318200      4       2  150064       1.8621     0.031294
enh83621     3  129320000  129321000      6       2  150064       1.6582     0.048638
enh83622     3  129328800  129329800      4       2  150064       1.8563     0.031705
enh83623     3  129334300  129335300      3       2  150064       1.7441     0.040567
enh83637     3  129511900  129512900      1       1  150064         1.87      0.03074
enh83662     3  130377100  130378100      1       1  150064         1.75      0.04006
enh83664     3  130462000  130463000      3       1  150064       1.6826     0.046222
enh83679     3  130745800  130746800      5       3  150064       2.0442     0.020467
enh83693     3  131259100  131260100      2       1  150064       2.1385     0.016239
enh83695     3  131309900  131310900      3       1  150064        2.567    0.0051287
enh83723     3  132387900  132388900      2       1  150064       2.4994    0.0062202
enh83731     3  132955700  132956700      1       1  150064       3.0133     0.001292
enh83733     3  133012300  133013300      3       1  150064       2.5427    0.0055003
enh83734     3  133013900  133014900      8       3  150064       3.2726   0.00053273
enh83735     3  133015000  133016000      3       2  150064       2.5373    0.0055851
enh83736     3  133019800  133020800      3       2  150064       1.6933     0.045199
enh83752     3  133259600  133260600      3       1  150064       1.8878     0.029523
enh83763     3  133540200  133541200      9       4  150064       2.1688     0.015048
enh83770     3  133681500  133682500      8       2  150064       2.4644    0.0068626
enh83855     3  135614700  135615700      3       1  150064       3.0743    0.0010551
enh83856     3  135626800  135627800      1       1  150064       4.1707    1.518e-05
enh83857     3  135641200  135642200      4       1  150064       3.6903   0.00011199
enh83858     3  135686700  135687700      2       1  150064       3.6211   0.00014665
enh83860     3  135692400  135693400      2       1  150064       3.5942   0.00016267
enh83862     3  135707600  135708600      3       1  150064       3.5913   0.00016452
enh83863     3  135708600  135709600      3       1  150064       3.8634   5.5908e-05
enh83864     3  135710200  135711200      2       1  150064       2.1566     0.015519
enh83867     3  135741200  135742200      5       3  150064       3.6273   0.00014319
enh83868     3  135773900  135774900      2       1  150064       4.1869   1.4138e-05
enh83869     3  135789000  135790000      2       1  150064       2.0005     0.022724
enh83878     3  135916300  135917300      2       1  150064       2.8409    0.0022496
enh83879     3  135968200  135969200      2       1  150064       3.6371   0.00013789
enh83881     3  135984900  135985900      2       1  150064       1.6934     0.045191
enh83882     3  136052000  136053000      3       2  150064        3.642   0.00013525
enh83885     3  136069200  136070200      4       2  150064       3.9783   3.4701e-05
enh83886     3  136111800  136112800      3       2  150064       5.0162   2.6358e-07
enh83887     3  136115600  136116600      2       1  150064        1.682     0.046285
enh83888     3  136183200  136184200      4       2  150064       2.6901     0.003571
enh83889     3  136192200  136193200      3       2  150064       3.1965   0.00069542
enh83896     3  136351100  136352100      4       2  150064        1.773     0.038114
enh83897     3  136351800  136352800      2       1  150064       1.7074     0.043873
enh83899     3  136390200  136391200      2       1  150064       2.8367    0.0022794
enh83904     3  136464000  136465000      2       1  150064         2.49     0.006388
enh83905     3  136467800  136468800      3       2  150064       3.8258    6.517e-05
enh83906     3  136472200  136473200      4       2  150064       3.6443   0.00013406
enh83908     3  136502200  136503200      1       1  150064       3.1101     0.000935
enh83911     3  136521100  136522100      2       1  150064       2.3337    0.0098062
enh83912     3  136536400  136537400      3       1  150064       3.0338    0.0012075
enh83913     3  136539000  136540000      3       1  150064       2.9199    0.0017506
enh83914     3  136554600  136555600      1       1  150064       2.0492      0.02022
enh83915     3  136557500  136558500      1       1  150064       2.2451      0.01238
enh83916     3  136582200  136583200      3       1  150064       2.8193    0.0024062
enh83917     3  136612500  136613500      1       1  150064       3.0285     0.001229
enh83918     3  136617600  136618600      2       1  150064       2.4929    0.0063349
enh83919     3  136625100  136626100      4       1  150064       2.5245    0.0057926
enh83921     3  136661200  136662200      2       1  150064       2.4908    0.0063731
enh83922     3  136674000  136675000      4       2  150064       3.4608   0.00026925
enh83923     3  136676300  136677300      6       2  150064       4.3769   6.0195e-06
enh83924     3  136679900  136680900      2       1  150064        3.876   5.3102e-05
enh83925     3  136698100  136699100      3       1  150064        3.762   8.4274e-05
enh83926     3  136703400  136704400      3       1  150064       3.8106   6.9308e-05
enh83927     3  136713700  136714700      2       1  150064       1.9002     0.028701
enh83930     3  136742200  136743200      2       1  150064       3.8164   6.7709e-05
enh83931     3  136751400  136752400      5       1  150064       4.0192   2.9198e-05
enh83933     3  137717600  137718600      2       1  150064       2.3172     0.010247
enh83946     3  137904800  137905800      2       1  150064       1.9238     0.027192
enh83947     3  137939200  137940200      1       1  150064       2.2316      0.01282
enh83953     3  138070500  138071500      2       1  150064       1.8739     0.030472
enh83973     3  138405500  138406500      1       1  150064       2.0525      0.02006
enh83977     3  138483400  138484400      1       1  150064       2.0492      0.02022
enh83981     3  138536600  138537600      1       1  150064       1.8135      0.03488
enh83983     3  138554400  138555400      1       1  150064       1.9341      0.02655
enh84036     3  140299300  140300300      7       2  150064       1.8968     0.028929
enh84037     3  140304200  140305200      1       1  150064       2.7908     0.002629
enh84038     3  140307200  140308200      4       2  150064       2.6495    0.0040308
enh84039     3  140347800  140348800      6       3  150064       4.0373   2.7039e-05
enh84040     3  140355000  140356000      9       2  150064       3.8891   5.0316e-05
enh84048     3  140794900  140795900      3       1  150064       1.9318     0.026695
enh84069     3  141022200  141023200      5       3  150064       1.7786     0.037652
enh84084     3  141093900  141094900      5       2  150064       1.9089     0.028135
enh84096     3  141134800  141135800      6       2  150064       2.2176     0.013291
enh84097     3  141138400  141139400      6       3  150064       2.3723    0.0088393
enh84139     3  141613200  141614200      3       2  150064       2.4923    0.0063461
enh84158     3  142037300  142038300      1       1  150064        1.863      0.03123
enh84172     3  142572000  142573000      1       1  150064       1.7397      0.04096
enh84192     3  143021200  143022200      5       3  150064       2.5356     0.005613
enh84195     3  143049800  143050800      4       2  150064       1.6506     0.049412
enh84197     3  143140000  143141000      6       2  150064         1.82     0.034378
enh84266     3  146228700  146229700      1       1  150064       2.0542      0.01998
enh84273     3  146498600  146499600      5       2  150064       1.8532     0.031928
enh84279     3  147016000  147017000      1       1  150064       2.3525     0.009325
enh84294     3  148474900  148475900      1       1  150064       2.0657      0.01943
enh84297     3  148620100  148621100      7       2  150064       2.0037     0.022549
enh84323     3  148915600  148916600      4       2  150064       1.6573     0.048728
enh84324     3  148917000  148918000      1       1  150064       2.3391     0.009664
enh84412     3  149379800  149380800      1       1  150064       2.2212      0.01317
enh84431     3  149779200  149780200      2       1  150064       2.3153     0.010298
enh84510     3  150688300  150689300      2       1  150064       2.7165    0.0032989
enh84560     3  151839500  151840500      1       1  150064       2.0304      0.02116
enh84563     3  151877400  151878400      3       2  150064       1.9673     0.024572
enh84591     3  152036000  152037000      3       2  150064       2.3114     0.010405
enh84597     3  152065000  152066000      3       2  150064        2.464    0.0068701
enh84608     3  152092400  152093400      1       1  150064       2.2571        0.012
enh84623     3  152147200  152148200      1       1  150064       1.6567      0.04879
enh84628     3  152169900  152170900      2       1  150064       2.0707     0.019194
enh84631     3  152367600  152368600      6       2  150064       1.9222     0.027292
enh84658     3  153068000  153069000      2       1  150064       2.0813     0.018702
enh84671     3  154034800  154035800      2       1  150064       1.8875     0.029546
enh84697     3  155215600  155216600      1       1  150064       2.3069      0.01053
enh84698     3  155267200  155268200      5       3  150064       2.2274      0.01296
enh84701     3  155455700  155456700      1       1  150064        2.304      0.01061
enh84722     3  156209800  156210800      3       2  150064       1.7954     0.036295
enh84775     3  156793600  156794600      3       2  150064       2.1932     0.014147
enh84776     3  156795000  156796000      4       1  150064       1.8116     0.035026
enh84779     3  156807300  156808300      1       1  150064       1.9919      0.02319
enh84782     3  156816600  156817600      4       1  150064        2.503    0.0061581
enh84786     3  156833200  156834200      2       1  150064       2.4107     0.007961
enh84825     3  157181600  157182600      1       1  150064       1.6731      0.04715
enh84858     3  158494000  158495000      2       1  150064       1.7285     0.041954
enh84871     3  158917900  158918900      4       1  150064       1.7684     0.038495
enh84875     3  159175700  159176700      2       1  150064       2.4551    0.0070418
enh84882     3  159384800  159385800      2       1  150064       2.0772      0.01889
enh84883     3  159386800  159387800      2       1  150064       1.7211      0.04262
enh84920     3  159554600  159555600      2       1  150064       1.6544     0.049027
enh84922     3  159558400  159559400      1       1  150064       1.8891      0.02944
enh84923     3  159562300  159563300      3       1  150064       1.7571     0.039448
enh84972     3  160191100  160192100      3       1  150064         1.89     0.029378
enh84984     3  160395500  160396500      3       1  150064       1.8198     0.034393
enh84988     3  160525800  160526800      5       2  150064       2.4465    0.0072129
enh84993     3  160821600  160822600      2       1  150064       2.4988    0.0062306
enh84994     3  160866700  160867700      2       1  150064       2.4494    0.0071539
enh84995     3  160880300  160881300      1       1  150064       2.2383       0.0126
enh84999     3  160943600  160944600      5       2  150064        3.415   0.00031896
enh85000     3  160980500  160981500      2       1  150064       2.6124    0.0044959
enh85002     3  160983900  160984900      1       1  150064       1.9003       0.0287
enh85003     3  161067200  161068200      4       1  150064       2.0241     0.021481
enh85005     3  161133600  161134600      2       1  150064       2.0542      0.01998
enh85006     3  161138500  161139500      5       2  150064       1.9945      0.02305
enh85009     3  161632100  161633100      1       1  150064       2.2101      0.01355
enh85010     3  161694800  161695800      2       1  150064       2.0006     0.022717
enh85013     3  162071400  162072400      5       2  150064       2.1147      0.01723
enh85033     3  167531400  167532400      2       1  150064        1.852     0.032015
enh85047     3  167808300  167809300      2       1  150064       2.1791     0.014661
enh85048     3  167809800  167810800      3       1  150064       1.9128     0.027889
enh85049     3  167814300  167815300      2       1  150064       2.0918      0.01823
enh85060     3  168759400  168760400      3       1  150064       1.8583     0.031562
enh85063     3  168808800  168809800      5       2  150064       2.1189     0.017048
enh85065     3  168829200  168830200      2       1  150064       2.6132     0.004485
enh85082     3  169417200  169418200      2       1  150064       2.2414     0.012499
enh85085     3  169535700  169536700      1       1  150064        2.598     0.004688
enh85086     3  169554300  169555300      3       1  150064       2.4372    0.0074011
enh85087     3  169697000  169698000      2       1  150064       2.0614     0.019632
enh85090     3  169763200  169764200      1       1  150064       2.0343      0.02096
enh85091     3  169767000  169768000      2       1  150064        1.753     0.039804
enh85094     3  169798000  169799000      6       3  150064       1.9915     0.023214
enh85096     3  169869000  169870000      1       1  150064       2.5128     0.005989
enh85098     3  169871200  169872200      3       1  150064       2.1271     0.016706
enh85100     3  169880200  169881200      2       1  150064       2.5375     0.005582
enh85107     3  169944600  169945600      4       2  150064       2.3787    0.0086861
enh85136     3  170241200  170242200     10       4  150064       3.5265   0.00021051
enh85139     3  170331900  170332900      4       2  150064       2.1998     0.013912
enh85173     3  170762400  170763400      2       1  150064       2.0407     0.020639
enh85183     3  170883100  170884100      2       1  150064       1.7317     0.041666
enh85185     3  170891400  170892400      2       1  150064       1.6851     0.045987
enh85193     3  170983800  170984800      1       1  150064       2.2536      0.01211
enh85215     3  171135300  171136300      2       1  150064        1.944     0.025946
enh85228     3  171429500  171430500      1       1  150064       1.6568      0.04878
enh85232     3  171500000  171501000      6       2  150064       1.7712     0.038263
enh85236     3  171519400  171520400      5       2  150064       2.0718     0.019141
enh85343     3  172073300  172074300      3       2  150064       1.6708     0.047381
enh85348     3  172229800  172230800      2       1  150064       1.6973     0.044821
enh85361     3  172312400  172313400      8       2  150064       2.7023    0.0034428
enh85362     3  172313800  172314800      6       2  150064       2.8667    0.0020741
enh85381     3  172425500  172426500      5       2  150064       1.6654     0.047918
enh85393     3  173656000  173657000      3       1  150064       1.9751     0.024126
enh85394     3  173808300  173809300      2       1  150064       1.6662     0.047842
enh85396     3  173960500  173961500      3       2  150064        2.116     0.017171
enh85399     3  174159900  174160900      1       1  150064       1.8057      0.03548
enh85401     3  174213400  174214400      5       1  150064       2.9349    0.0016683
enh85409     3  174814200  174815200      3       1  150064       1.7596     0.039239
enh85419     3  175128700  175129700      2       1  150064       2.8055    0.0025119
enh85421     3  175165200  175166200      2       1  150064       2.4344    0.0074586
enh85430     3  176638000  176639000      7       2  150064       2.2051     0.013722
enh85435     3  176758700  176759700      1       1  150064        2.666     0.003838
enh85436     3  176768800  176769800      3       1  150064       2.7462    0.0030147
enh85437     3  176787200  176788200      2       1  150064       2.3702    0.0088881
enh85438     3  176806700  176807700      4       2  150064       1.6843     0.046064
enh85440     3  176821800  176822800      5       2  150064       2.9531    0.0015729
enh85443     3  176827200  176828200      4       2  150064       2.7011    0.0034553
enh85451     3  176864300  176865300      4       2  150064       2.6453     0.004081
enh85452     3  176867900  176868900      4       2  150064       2.2678      0.01167
enh85460     3  177001900  177002900      1       1  150064       1.9435      0.02598
enh85463     3  177051500  177052500      1       1  150064       2.2524      0.01215
enh85466     3  177057900  177058900      1       1  150064       2.6273     0.004303
enh85500     3  177332700  177333700      4       2  150064       2.7936    0.0026061
enh85517     3  177494500  177495500      4       2  150064       1.7867     0.036996
enh85546     3  177888700  177889700      3       2  150064       1.9287     0.026883
enh85548     3  177920300  177921300      2       1  150064       2.5549    0.0053112
enh85550     3  178038000  178039000      7       3  150064       2.5421    0.0055099
enh85613     3  179433200  179434200      1       1  150064       1.8092      0.03521
enh85625     3  180629200  180630200      3       1  150064       5.7266   5.1235e-09
enh85627     3  180638000  180639000      4       2  150064       3.8483   5.9477e-05
enh85629     3  180648700  180649700      4       2  150064       5.4646   2.3201e-08
enh85634     3  181835200  181836200      1       1  150064       1.6489      0.04958
enh85636     3  181955800  181956800      1       1  150064       2.5801     0.004938
enh85646     3  182515400  182516400      1       1  150064        1.855       0.0318
enh85649     3  182631200  182632200      2       1  150064       1.6934     0.045185
enh85666     3  182903000  182904000      2       1  150064       2.0109     0.022167
enh85704     3  183600200  183601200      4       2  150064       1.9349       0.0265
enh85778     3  184473900  184474900      5       2  150064       2.5502    0.0053834
enh85789     3  184531600  184532600      2       1  150064       2.2819     0.011248
enh85790     3  184532800  184533800      3       1  150064       1.6878     0.045722
enh85795     3  184892900  184893900      1       1  150064       1.9491      0.02564
enh85824     3  185411600  185412600      2       1  150064       2.2588     0.011948
enh85825     3  185419800  185420800      1       1  150064       1.8946      0.02907
enh85827     3  185426000  185427000      2       1  150064       2.3257     0.010018
enh85828     3  185426700  185427700      1       1  150064       2.6721     0.003769
enh85834     3  185441600  185442600      3       1  150064       2.9056     0.001833
enh85835     3  185443600  185444600      1       1  150064       3.4232    0.0003094
enh85840     3  185456800  185457800      1       1  150064       2.3019      0.01067
enh85858     3  185514600  185515600      2       1  150064       2.4146    0.0078752
enh85867     3  185645400  185646400      2       1  150064       2.1223     0.016905
enh85870     3  185655800  185656800      1       1  150064       2.0847      0.01855
enh85879     3  185762600  185763600      3       2  150064       1.7934     0.036458
enh85882     3  185814400  185815400      2       1  150064       2.3921    0.0083766
enh85885     3  185823000  185824000      1       1  150064       2.6957     0.003512
enh85893     3  185998700  185999700      6       3  150064       1.9533     0.025394
enh85894     3  186005700  186006700      7       3  150064       2.8441    0.0022271
enh85912     3  186507700  186508700      6       3  150064       2.4143    0.0078828
enh85937     3  186904300  186905300      2       1  150064       1.8023     0.035749
enh85957     3  187453400  187454400      2       1  150064       1.9236     0.027202
enh85991     3  187769300  187770300      1       1  150064       1.7117      0.04348
enh86002     3  187876600  187877600      8       4  150064       2.0105     0.022191
enh86004     3  187880500  187881500      6       3  150064       2.8996    0.0018681
enh86005     3  187881900  187882900      2       1  150064       1.6832      0.04617
enh86007     3  187884600  187885600      6       2  150064       1.8134     0.034884
enh86008     3  187887200  187888200      8       3  150064       4.3928   5.5952e-06
enh86009     3  187889200  187890200      4       2  150064        3.141   0.00084172
enh86014     3  187914300  187915300      5       2  150064       2.2199     0.013211
enh86036     3  187990900  187991900      5       2  150064       1.6857     0.045929
enh86056     3  188079900  188080900      9       3  150064       1.6473      0.04975
enh86068     3  188186200  188187200      1       1  150064       2.9475     0.001602
enh86070     3  188194500  188195500      2       1  150064       2.9073    0.0018226
enh86072     3  188199600  188200600      7       4  150064       2.4652    0.0068467
enh86073     3  188200400  188201400      9       4  150064        2.995    0.0013721
enh86076     3  188224900  188225900      2       1  150064       1.7455     0.040453
enh86091     3  188341500  188342500      4       2  150064       1.8739     0.030475
enh86093     3  188349300  188350300      3       2  150064       2.5282    0.0057319
enh86094     3  188352800  188353800      4       2  150064       2.9446     0.001617
enh86114     3  188550100  188551100      2       1  150064       1.6838     0.046108
enh86121     3  188618300  188619300      2       1  150064       2.0626     0.019573
enh86131     3  188718800  188719800      1       1  150064       2.3829     0.008589
enh86132     3  188719400  188720400      1       1  150064       2.3725     0.008833
enh86165     3  189712700  189713700      5       2  150064       1.9261     0.027046
enh86166     3  189719000  189720000      2       1  150064       3.0179    0.0012728
enh86167     3  189721600  189722600      5       3  150064       2.7301    0.0031662
enh86168     3  189726000  189727000      3       1  150064        1.654     0.049062
enh86169     3  189729100  189730100      4       1  150064       2.0411     0.020622
enh86170     3  189732500  189733500      2       1  150064       2.7999     0.002556
enh86171     3  189735000  189736000      5       2  150064       2.0192     0.021735
enh86232     3  190298600  190299600      3       2  150064       2.0301     0.021171
enh86239     3  190436500  190437500      2       1  150064       1.9604     0.024972
enh86260     3  191492500  191493500      6       3  150064       2.5502    0.0053827
enh86264     3  191809800  191810800      3       2  150064       1.9229     0.027246
enh86302     3  193499300  193500300      2       1  150064       2.2104      0.01354
enh86303     3  193506200  193507200      8       3  150064       1.9452     0.025873
enh86310     3  193587300  193588300      9       4  150064       2.5995    0.0046685
enh86324     3  193807300  193808300      6       3  150064       2.1967     0.014021
enh86332     3  193865900  193866900      8       2  150064       2.6038    0.0046097
enh86381     3  194308100  194309100     14       3  150064       1.9171     0.027613
enh86387     3  194360400  194361400      5       2  150064       1.9206     0.027394
enh86436     3  194928800  194929800      1       1  150064       1.7171      0.04298
enh86452     3  195006700  195007700      2       1  150064        1.707     0.043912
enh86453     3  195022200  195023200      3       2  150064       1.6878     0.045723
enh86464     3  195271800  195272800      2       1  150064       1.8003     0.035906
enh86505     3  195929100  195930100      6       3  150064       2.4566     0.007013
enh86506     3  195946400  195947400      2       1  150064        2.403    0.0081312
enh86509     3  195973600  195974600      2       1  150064       3.0091      0.00131
enh86511     3  196001200  196002200      2       1  150064       1.7184     0.042859
enh86512     3  196005400  196006400      6       3  150064       2.4685    0.0067847
enh86513     3  196006600  196007600      2       1  150064       1.6797      0.04651
enh86516     3  196015200  196016200      6       2  150064        2.365    0.0090155
enh86517     3  196046700  196047700      5       2  150064       2.9089    0.0018135
enh86518     3  196054000  196055000      7       2  150064       2.2808     0.011281
enh86520     3  196066400  196067400      2       1  150064       2.4248    0.0076579
enh86521     3  196067800  196068800      7       3  150064       2.2084     0.013608
enh86522     3  196126400  196127400      1       1  150064       2.9415     0.001633
enh86524     3  196140900  196141900      1       1  150064       3.0899     0.001001
enh86526     3  196156800  196157800      3       2  150064       1.8914     0.029284
enh86527     3  196159900  196160900      1       1  150064       2.2209      0.01318
enh86550     3  196462200  196463200      2       1  150064       2.2439      0.01242
enh86553     3  196481000  196482000      4       2  150064       2.5822     0.004909
enh86554     3  196484500  196485500      6       3  150064       2.3279    0.0099574
enh86555     3  196499000  196500000      2       1  150064       1.9046     0.028414
enh86559     3  196519300  196520300      5       2  150064       2.5748    0.0050152
enh86569     3  196908300  196909300      2       1  150064       1.8588     0.031526
enh86572     3  196930200  196931200      2       1  150064       1.6528     0.049188
enh86574     3  196947700  196948700      4       2  150064        1.767     0.038616
enh86575     3  196948500  196949500      4       2  150064       2.8136    0.0024491
enh86576     3  196949600  196950600      1       1  150064        2.339     0.009667
enh86577     3  196952700  196953700      3       2  150064       1.7607      0.03914
enh86579     3  196981200  196982200      4       2  150064       2.5992    0.0046716
enh86580     3  196984000  196985000      1       1  150064       2.9008     0.001861
enh86582     3  197016800  197017800      2       1  150064       2.5467    0.0054377
enh86583     3  197020300  197021300      5       1  150064       2.7753    0.0027577
enh86602     3  197183800  197184800      3       2  150064       1.9565     0.025205
enh86607     3  197208800  197209800      4       2  150064       2.7048     0.003417
enh86608     3  197215400  197216400      6       2  150064       2.7899    0.0026359
enh86609     3  197221600  197222600      5       3  150064       3.3227   0.00044568
enh86610     3  197223200  197224200      1       1  150064       2.8096      0.00248
enh86617     3  197247600  197248600      5       2  150064       1.9196     0.027454
enh86618     3  197268000  197269000      4       2  150064       1.8659     0.031024
enh86651     4     666400     667400      3       2  150064        2.863    0.0020979
enh86652     4     670500     671500      2       1  150064       2.8569    0.0021387
enh86654     4     677400     678400      1       1  150064       2.4305     0.007538
enh86657     4     683200     684200      4       2  150064       1.8117     0.035013
enh86659     4     701400     702400      5       2  150064       1.9469     0.025775
enh86660     4     702400     703400      3       1  150064       2.8527    0.0021678
enh86661     4     703900     704900      3       2  150064       2.0755      0.01897
enh86662     4     708000     709000      4       2  150064       2.1224     0.016903
enh86663     4     712000     713000      6       4  150064       2.6012    0.0046448
enh86664     4     714600     715600      2       1  150064       2.0964     0.018022
enh86665     4     717400     718400      1       1  150064       1.9425      0.02604
enh86666     4     719100     720100      3       1  150064       2.0285     0.021256
enh86667     4     720400     721400      3       1  150064         1.98     0.023853
enh86669     4     734400     735400      3       1  150064       3.5005   0.00023219
enh86671     4     743500     744500      6       2  150064       3.3105   0.00046569
enh86672     4     745000     746000      3       1  150064       3.3006   0.00048245
enh86677     4     766300     767300      6       3  150064       2.3949     0.008313
enh86686     4     939300     940300      3       1  150064         1.77     0.038361
enh86705     4    1160200    1161200      4       2  150064       1.7705     0.038321
enh86707     4    1167700    1168700      1       1  150064       2.2476       0.0123
enh86712     4    1192200    1193200      4       2  150064       1.9941      0.02307
enh86713     4    1196900    1197900      4       2  150064        1.677     0.046773
enh86714     4    1202500    1203500      3       1  150064       2.1162     0.017166
enh86715     4    1205400    1206400      1       1  150064       2.4592     0.006962
enh86727     4    1316700    1317700      5       2  150064       2.1831     0.014514
enh86730     4    1323500    1324500      8       2  150064       1.6736     0.047101
enh86734     4    1338500    1339500      4       1  150064       2.2306     0.012855
enh86735     4    1342400    1343400      3       2  150064       2.1708     0.014973
enh86736     4    1345400    1346400      6       3  150064       2.5447    0.0054684
enh86763     4    1844400    1845400      1       1  150064       2.2104      0.01354
enh86764     4    1845100    1846100      2       1  150064       1.7663     0.038675
enh86771     4    1878900    1879900      1       1  150064       1.8009      0.03586
enh86788     4    2103000    2104000      1       1  150064       2.0253      0.02142
enh86796     4    2267500    2268500      4       2  150064       2.4549    0.0070471
enh86800     4    2331300    2332300      2       1  150064       2.3742    0.0087926
enh86824     4    2544000    2545000      1       1  150064       1.6818       0.0463
enh86884     4    2960000    2961000      1       1  150064        1.876      0.03033
enh86920     4    3343800    3344800      2       1  150064       2.0143      0.02199
enh86957     4    4398600    4399600      2       1  150064       2.8026    0.0025345
enh86958     4    4428500    4429500     10       3  150064       2.3177     0.010233
enh86961     4    4445300    4446300      5       2  150064       2.3325    0.0098381
enh86964     4    4475200    4476200      7       3  150064       3.0729      0.00106
enh86965     4    4479000    4480000      3       2  150064       2.2163     0.013337
enh86966     4    4480600    4481600      1       1  150064       3.1686     0.000766
enh86967     4    4482400    4483400      4       2  150064       2.5993    0.0046702
enh86968     4    4489900    4490900      2       1  150064       1.7919     0.036571
enh86972     4    4541600    4542600      4       2  150064         2.95    0.0015887
enh86973     4    4544400    4545400      2       1  150064        1.997     0.022911
enh86980     4    4642100    4643100      6       3  150064       1.7938      0.03642
enh86992     4    4792800    4793800      2       1  150064       2.0943     0.018115
enh86994     4    4945400    4946400     15       5  150064       2.0045     0.022507
enh87005     4    5167000    5168000      6       2  150064       1.9326      0.02664
enh87014     4    5639600    5640600      5       2  150064       1.9885     0.023376
enh87015     4    5708200    5709200      5       3  150064       2.2642     0.011779
enh87022     4    5774700    5775700      4       2  150064       1.9745      0.02416
enh87024     4    5786900    5787900      2       1  150064       1.8286      0.03373
enh87047     4    6691300    6692300      1       1  150064       1.8193      0.03443
enh87080     4    6915800    6916800      2       1  150064       1.8666     0.030981
enh87087     4    6949400    6950400      3       2  150064       1.7026     0.044319
enh87088     4    6955800    6956800      7       3  150064       1.7116     0.043485
enh87089     4    6956800    6957800      4       2  150064        1.741     0.040845
enh87116     4    7136600    7137600     10       3  150064       2.0798     0.018774
enh87150     4    7799800    7800800     11       4  150064       1.6726     0.047198
enh87251     4    8404500    8405500      6       3  150064       1.9542      0.02534
enh87255     4    8430400    8431400      3       1  150064         1.77     0.038365
enh87258     4    8440500    8441500      5       3  150064       2.1675     0.015099
enh87260     4    8453500    8454500      4       1  150064       2.1119     0.017346
enh87261     4    8462400    8463400      5       2  150064       1.9923     0.023169
enh87264     4    8508200    8509200     12       4  150064       1.6808     0.046398
enh87265     4    8517900    8518900      2       1  150064        2.199      0.01394
enh87294     4   10076400   10077400      3       1  150064       1.6496     0.049513
enh87297     4   10091900   10092900      4       2  150064       2.0379      0.02078
enh87303     4   10109700   10110700      2       1  150064       1.7835     0.037249
enh87334     4   10956000   10957000      6       3  150064       2.1005     0.017842
enh87335     4   11000400   11001400      2       1  150064       2.9584    0.0015463
enh87363     4   13627000   13628000      2       1  150064       1.7364     0.041251
enh87396     4   14346700   14347700      4       2  150064       3.2187   0.00064385
enh87407     4   15033200   15034200      5       2  150064       1.7776     0.037735
enh87447     4   15653300   15654300      2       1  150064       1.9803     0.023833
enh87449     4   15661200   15662200      3       2  150064       1.9296     0.026829
enh87478     4   16207900   16208900      6       3  150064       2.3254     0.010026
enh87482     4   16254900   16255900      7       3  150064       1.7911     0.036637
enh87487     4   16581300   16582300      3       2  150064       1.8411       0.0328
enh87488     4   16599400   16600400      2       1  150064       2.1121     0.017339
enh87489     4   16609600   16610600      5       2  150064       2.3415    0.0096042
enh87497     4   16695800   16696800      3       2  150064       1.6993     0.044627
enh87528     4   17143600   17144600      5       2  150064       1.6913     0.045393
enh87529     4   17168400   17169400      4       2  150064       1.6818     0.046306
enh87536     4   17310900   17311900      3       2  150064       2.2833     0.011207
enh87537     4   17317700   17318700      1       1  150064       2.4598     0.006951
enh87538     4   17325000   17326000      8       3  150064       2.1933     0.014144
enh87539     4   17449900   17450900      4       1  150064       1.7577       0.0394
enh87546     4   17577600   17578600      5       1  150064       2.1161      0.01717
enh87547     4   17618100   17619100      2       1  150064       2.3636    0.0090489
enh87548     4   17620400   17621400      3       1  150064       2.3445    0.0095259
enh87550     4   18013400   18014400      1       1  150064       2.2473      0.01231
enh87551     4   18021000   18022000      3       1  150064       2.2472     0.012315
enh87552     4   18024200   18025200      1       1  150064       2.1527      0.01567
enh87553     4   18883600   18884600      4       2  150064       3.8475   5.9655e-05
enh87561     4   19731200   19732200      2       1  150064       2.3972      0.00826
enh87562     4   19740700   19741700      2       1  150064       2.6941    0.0035293
enh87563     4   19750300   19751300      3       2  150064       2.0233     0.021521
enh87565     4   19809000   19810000      1       1  150064       2.5558     0.005297
enh87567     4   19947600   19948600      1       1  150064       2.5319     0.005673
enh87570     4   20045300   20046300      2       1  150064       1.7161     0.043074
enh87572     4   20196300   20197300      2       1  150064       1.9845       0.0236
enh87588     4   20702800   20703800      5       2  150064       1.9287     0.026885
enh87613     4   22970300   22971300      2       1  150064       1.9037     0.028471
enh87645     4   24262400   24263400      4       1  150064       1.6867     0.045827
enh87646     4   24263700   24264700     10       4  150064       2.2325      0.01279
enh87648     4   24275400   24276400      2       1  150064       1.8457     0.032466
enh87649     4   24279800   24280800      3       1  150064       1.9953     0.023005
enh87650     4   24322600   24323600      1       1  150064       1.7763      0.03784
enh87652     4   24474800   24475800      2       1  150064       2.1131     0.017294
enh87678     4   24842800   24843800      1       1  150064       2.2133      0.01344
enh87681     4   24913200   24914200      2       1  150064       1.7957     0.036271
enh87698     4   25402400   25403400      4       2  150064        2.346     0.009487
enh87699     4   25450000   25451000      4       1  150064       1.9258     0.027064
enh87700     4   25450500   25451500      4       2  150064       2.6466    0.0040653
enh87706     4   25812600   25813600      2       1  150064       1.8406      0.03284
enh87708     4   25818900   25819900      1       1  150064        1.781      0.03746
enh87711     4   25860600   25861600      2       1  150064       2.6848    0.0036285
enh87714     4   25909700   25910700      6       2  150064       2.0088     0.022279
enh87717     4   25929900   25930900      3       2  150064       2.8159    0.0024318
enh87750     4   26240200   26241200      3       2  150064       2.4754     0.006655
enh87762     4   26357100   26358100      2       1  150064       2.2508       0.0122
enh87785     4   26586800   26587800      1       1  150064       3.4971    0.0002352
enh87786     4   26590700   26591700      4       1  150064       3.5956   0.00016184
enh87787     4   26591300   26592300      2       1  150064       3.0984   0.00097292
enh87790     4   26688600   26689600      1       1  150064       3.2699     0.000538
enh87793     4   26738000   26739000      2       1  150064       2.7705    0.0027986
enh87799     4   26804800   26805800      2       1  150064        3.133   0.00086519
enh87800     4   26813400   26814400      2       1  150064       2.4518    0.0071075
enh87804     4   26870200   26871200      1       1  150064       2.7227     0.003238
enh87807     4   26938000   26939000      3       1  150064       1.8588     0.031529
enh87815     4   28279800   28280800      3       1  150064        1.662     0.048261
enh87816     4   28281400   28282400      2       1  150064        1.813     0.034917
enh87830     4   30771500   30772500      1       1  150064       2.2994      0.01074
enh87831     4   30823400   30824400      3       2  150064       3.1472   0.00082412
enh87835     4   30947000   30948000      2       1  150064       1.6863     0.045873
enh87836     4   31069800   31070800      4       2  150064       1.8288     0.033713
enh87840     4   31520400   31521400      2       1  150064       3.4998   0.00023281
enh87846     4   33837500   33838500      1       1  150064       3.2932    0.0004953
enh87849     4   34183000   34184000      1       1  150064       3.0027     0.001338
enh87850     4   34776000   34777000      5       1  150064       1.9104     0.028043
enh87857     4   37605700   37606700      6       1  150064       1.7596     0.039236
enh87867     4   37814300   37815300      6       3  150064       2.6198    0.0043992
enh87905     4   38107800   38108800      3       1  150064       1.7436     0.040611
enh87946     4   38565000   38566000      2       1  150064       1.9341     0.026552
enh87959     4   38686000   38687000      2       1  150064       2.0673     0.019354
enh87963     4   38725400   38726400      3       2  150064       1.6803      0.04645
enh87971     4   38859800   38860800      5       2  150064       2.2477     0.012298
enh87989     4   38990600   38991600      8       4  150064       2.0345      0.02095
enh88023     4   39540900   39541900      1       1  150064       1.9542      0.02534
enh88025     4   39546100   39547100      3       1  150064       2.3768    0.0087313
enh88031     4   39615800   39616800      5       2  150064       2.0502      0.02017
enh88033     4   39625600   39626600      2       1  150064       2.1503     0.015766
enh88035     4   39637000   39638000      2       1  150064       2.5878    0.0048293
enh88036     4   39641500   39642500      1       1  150064       2.5731      0.00504
enh88051     4   39935600   39936600      7       4  150064       1.7555     0.039591
enh88052     4   39936000   39937000      4       2  150064       1.6633     0.048128
enh88064     4   40187500   40188500      4       2  150064       1.8942     0.029099
enh88094     4   40623400   40624400      4       2  150064       1.8001     0.035925
enh88181     4   41657400   41658400      4       2  150064       1.7809     0.037468
enh88208     4   45156800   45157800      3       2  150064       2.2283     0.012929
enh88218     4   47223900   47224900      1       1  150064       3.5095    0.0002245
enh88220     4   47453400   47454400      1       1  150064       2.3398     0.009647
enh88226     4   47495400   47496400      1       1  150064       2.2414       0.0125
enh88236     4   47566800   47567800      7       3  150064       1.8782     0.030178
enh88252     4   48081700   48082700      2       1  150064       1.8936     0.029138
enh88253     4   48111000   48112000      2       1  150064       1.6486     0.049611
enh88254     4   48113800   48114800      2       1  150064       1.9224     0.027279
enh88267     4   48333000   48334000      1       1  150064        1.977      0.02402
enh88272     4   48358200   48359200      1       1  150064       2.8739     0.002027
enh88275     4   48545600   48546600      3       1  150064        2.227     0.012974
enh88276     4   48572400   48573400      2       1  150064       1.9278     0.026938
enh88279     4   48644600   48645600      2       1  150064       1.8341     0.033319
enh88280     4   48655400   48656400      1       1  150064       1.7022      0.04436
enh88290     4   48758500   48759500      2       1  150064       1.6802     0.046463
enh88294     4   48778200   48779200      2       1  150064       1.9604     0.024973
enh88295     4   48783000   48784000      1       1  150064        2.482     0.006533
enh88351     4   53798800   53799800      2       1  150064        1.952     0.025467
enh88377     4   54344100   54345100      2       1  150064       1.7568     0.039478
enh88389     4   54412200   54413200      2       1  150064       1.9807     0.023814
enh88399     4   54488200   54489200      2       1  150064       2.0373     0.020808
enh88402     4   54517000   54518000      4       2  150064       2.0516     0.020103
enh88421     4   54676400   54677400      3       1  150064       2.3249     0.010038
enh88453     4   55018700   55019700      2       1  150064       2.2948     0.010873
enh88455     4   55063500   55064500      3       2  150064       1.7467     0.040344
enh88456     4   55083200   55084200      1       1  150064       2.3698       0.0089
enh88457     4   55083900   55084900      1       1  150064       2.1427      0.01607
enh88463     4   55235100   55236100      1       1  150064       1.7175      0.04294
enh88495     4   56265400   56266400      2       1  150064       1.7153     0.043149
enh88499     4   56312200   56313200      3       2  150064       2.3056     0.010566
enh88503     4   56343900   56344900      5       3  150064       2.2205     0.013192
enh88507     4   56406400   56407400      6       2  150064       1.7993     0.035988
enh88531     4   57372400   57373400      7       3  150064       1.8124     0.034959
enh88535     4   57479600   57480600      3       2  150064       1.7804     0.037509
enh88581     4   57969700   57970700      1       1  150064        2.077       0.0189
enh88582     4   57972300   57973300      1       1  150064        1.734      0.04146
enh88603     4   62385900   62386900      3       1  150064       2.1059     0.017608
enh88607     4   65011900   65012900      4       2  150064       2.9152    0.0017773
enh88609     4   66376200   66377200      7       3  150064       1.6713     0.047327
enh88623     4   68550900   68551900      6       2  150064       2.4935    0.0063254
enh88624     4   68579100   68580100      3       1  150064       3.3149    0.0004584
enh88713     4   72425700   72426700      3       1  150064       1.7828      0.03731
enh88726     4   73432600   73433600      2       1  150064       2.8718    0.0020405
enh88728     4   73496500   73497500      4       2  150064       2.6908    0.0035642
enh88732     4   73836400   73837400      1       1  150064       2.1146      0.01723
enh88733     4   73840100   73841100      1       1  150064       2.2688      0.01164
enh88743     4   74140100   74141100      1       1  150064       1.7348      0.04139
enh88778     4   74751100   74752100      5       3  150064       1.6556     0.048898
enh88783     4   74785100   74786100      1       1  150064       1.9036      0.02848
enh88798     4   75022300   75023300      1       1  150064       2.1452      0.01597
enh88814     4   75369100   75370100      7       1  150064       2.3471    0.0094603
enh88815     4   75370900   75371900      7       1  150064       2.2843     0.011178
enh88855     4   76840800   76841800      1       1  150064       2.0895      0.01833
enh88859     4   76932800   76933800      4       2  150064       2.0613     0.019638
enh88869     4   77128400   77129400      1       1  150064       1.9197      0.02745
enh88877     4   77155000   77156000      9       3  150064       1.8134     0.034888
enh88880     4   77228600   77229600      4       2  150064       1.9822     0.023728
enh88887     4   77456600   77457600      8       1  150064       1.8197     0.034406
enh88888     4   77460700   77461700      4       2  150064       1.8469      0.03238
enh88890     4   77472000   77473000      5       2  150064       2.7954    0.0025921
enh88895     4   77500400   77501400      3       2  150064       2.3775    0.0087164
enh88898     4   77528300   77529300      2       1  150064       1.8516     0.032039
enh88899     4   77532200   77533200      2       1  150064       2.2832      0.01121
enh88903     4   77558600   77559600      2       1  150064       1.7404     0.040895
enh88904     4   77560000   77561000      3       1  150064       2.3226       0.0101
enh88907     4   77579500   77580500      1       1  150064        1.732      0.04164
enh88989     4   78222100   78223100     12       2  150064       2.3173     0.010245
enh89008     4   79076600   79077600      3       2  150064       1.9805     0.023823
enh89031     4   79563800   79564800      2       1  150064       1.8125     0.034958
enh89043     4   79690400   79691400      1       1  150064       2.7371     0.003099
enh89065     4   80990000   80991000      1       1  150064       3.0418     0.001176
enh89075     4   81113800   81114800      4       2  150064         2.23     0.012875
enh89077     4   81152000   81153000      6       3  150064       2.7194      0.00327
enh89078     4   81154600   81155600      7       2  150064       1.6473     0.049746
enh89079     4   81158900   81159900      2       1  150064       1.7196     0.042757
enh89082     4   81192700   81193700      5       2  150064       1.7677     0.038556
enh89095     4   82057500   82058500      1       1  150064       1.9606      0.02496
enh89114     4   82645900   82646900      3       2  150064       1.8738      0.03048
enh89119     4   83284700   83285700      2       1  150064       2.0983     0.017941
enh89145     4   83705600   83706600      1       1  150064        2.357     0.009212
enh89150     4   83732800   83733800      1       1  150064         1.89      0.02938
enh89151     4   83754800   83755800      4       1  150064       1.7723     0.038172
enh89159     4   83909500   83910500      2       1  150064       2.5175    0.0059094
enh89161     4   83992200   83993200      2       1  150064       1.8984     0.028823
enh89185     4   84469300   84470300      2       1  150064       2.1792     0.014659
enh89187     4   84479300   84480300      8       2  150064       2.7488    0.0029903
enh89188     4   84503100   84504100      3       1  150064       2.7951     0.002594
enh89189     4   84523900   84524900      4       2  150064       3.0479    0.0011521
enh89190     4   84538400   84539400      5       2  150064       1.7535     0.039754
enh89191     4   84539700   84540700      2       1  150064       2.2656     0.011738
enh89192     4   84551200   84552200      1       1  150064       1.9612      0.02493
enh89197     4   85594500   85595500      2       1  150064       2.3121     0.010386
enh89204     4   85776600   85777600      1       1  150064       1.9527      0.02543
enh89247     4   86850500   86851500      3       2  150064       2.2056     0.013707
enh89255     4   86955500   86956500      2       1  150064       2.5825    0.0049047
enh89257     4   87154400   87155400      3       1  150064       2.1364     0.016322
enh89279     4   87813600   87814600      4       1  150064       2.5698    0.0050886
enh89280     4   87815400   87816400      3       1  150064       2.0807     0.018733
enh89283     4   87840000   87841000      1       1  150064       2.6554     0.003961
enh89288     4   87860800   87861800      4       2  150064       2.1843     0.014471
enh89290     4   87867800   87868800      2       1  150064       2.8693    0.0020568
enh89295     4   87898400   87899400      5       2  150064       2.8232    0.0023776
enh89297     4   87926100   87927100      2       1  150064       2.2269     0.012978
enh89298     4   87930000   87931000      2       1  150064       3.0005    0.0013479
enh89302     4   87940300   87941300      3       2  150064       2.7115    0.0033494
enh89303     4   87944400   87945400      2       1  150064       2.1729     0.014895
enh89305     4   87946200   87947200      3       1  150064       2.5648    0.0051625
enh89306     4   87947100   87948100      2       1  150064       1.9063     0.028307
enh89308     4   87952100   87953100      3       1  150064       2.5401    0.0055408
enh89310     4   87953700   87954700      1       1  150064       2.7191     0.003273
enh89311     4   87954800   87955800      3       1  150064       2.4916    0.0063581
enh89312     4   87955800   87956800      2       1  150064       1.7688      0.03846
enh89314     4   87960300   87961300      2       1  150064       2.6756    0.0037299
enh89316     4   87963900   87964900      1       1  150064       2.6265     0.004313
enh89319     4   87975700   87976700      7       3  150064       2.3092     0.010467
enh89320     4   87979200   87980200      4       1  150064       1.9778     0.023976
enh89329     4   88024500   88025500      3       1  150064       1.7177     0.042927
enh89336     4   88156100   88157100      1       1  150064       1.7099      0.04364
enh89420     4   89885000   89886000      4       1  150064       1.7437     0.040602
enh89438     4   90629900   90630900      3       1  150064       2.7836    0.0026883
enh89452     4   95130600   95131600      1       1  150064       1.8048      0.03555
enh89453     4   95226400   95227400      1       1  150064       1.6948      0.04506
enh89523     4   96225700   96226700      2       1  150064       2.5885    0.0048202
enh89526     4   96459800   96460800      2       1  150064       2.2132     0.013443
enh89543     4   99403800   99404800      1       1  150064        2.184      0.01448
enh89545     4   99416400   99417400      2       1  150064       2.0368     0.020833
enh89551     4   99476800   99477800      6       3  150064         2.08     0.018762
enh89554     4   99489900   99490900      3       2  150064       1.8183      0.03451
enh89558     4   99508700   99509700      4       2  150064       2.7843    0.0026822
enh89589     4   99698800   99699800      4       2  150064       1.7335     0.041505
enh89626     4  100316000  100317000      3       2  150064       1.7316     0.041675
enh89635     4  100753200  100754200      7       3  150064       2.4707    0.0067433
enh89637     4  100806800  100807800      1       1  150064       1.6884      0.04567
enh89638     4  100815800  100816800      6       2  150064       1.7416     0.040791
enh89640     4  100872000  100873000      1       1  150064       3.0679     0.001078
enh89641     4  100887900  100888900      3       1  150064       2.9948    0.0013729
enh89643     4  100919600  100920600      2       1  150064       2.7663    0.0028348
enh89650     4  101269800  101270800      6       2  150064       2.8903    0.0019243
enh89653     4  101902300  101903300      1       1  150064       2.2994      0.01074
enh89654     4  101904100  101905100      5       2  150064       2.9656    0.0015105
enh89659     4  101957800  101958800      3       1  150064        2.272     0.011542
enh89661     4  101987400  101988400      3       1  150064       2.3184     0.010214
enh89662     4  102023700  102024700      1       1  150064         2.09      0.01831
enh89663     4  102047400  102048400      4       2  150064       2.3317     0.009857
enh89664     4  102058200  102059200      3       2  150064       2.1628      0.01528
enh89668     4  102112500  102113500      3       1  150064       1.9254     0.027088
enh89670     4  102122300  102123300      2       1  150064       2.1351     0.016378
enh89677     4  102159800  102160800      3       1  150064       1.7503     0.040034
enh89692     4  102756200  102757200      2       1  150064       1.8821      0.02991
enh89696     4  102897700  102898700      2       1  150064       1.9867     0.023475
enh89697     4  103095500  103096500      3       2  150064       1.7295     0.041859
enh89699     4  103350300  103351300      4       2  150064       2.0251      0.02143
enh89722     4  103605400  103606400      2       1  150064       2.1528     0.015666
enh89723     4  103608800  103609800      1       1  150064       2.3747     0.008782
enh89725     4  103624600  103625600      4       2  150064       2.2374      0.01263
enh89726     4  103626300  103627300      1       1  150064       2.5929     0.004759
enh89727     4  103633600  103634600      4       1  150064       2.4202    0.0077566
enh89729     4  103655500  103656500      1       1  150064        2.895     0.001896
enh89730     4  103678600  103679600      2       1  150064       2.3234     0.010078
enh89732     4  103731400  103732400      5       2  150064       4.1136   1.9473e-05
enh89733     4  103738300  103739300      3       1  150064       3.4323   0.00029929
enh89734     4  103743200  103744200      2       1  150064       3.1289   0.00087718
enh89736     4  103792800  103793800      1       1  150064       3.8469     5.98e-05
enh89737     4  103799100  103800100      2       1  150064       3.5801   0.00017173
enh89738     4  103932400  103933400      4       2  150064       3.4852   0.00024587
enh89739     4  103939400  103940400      2       1  150064       3.5984   0.00016012
enh89749     4  105413300  105414300      2       1  150064       2.8243    0.0023695
enh89755     4  106070500  106071500      1       1  150064       2.1515      0.01572
enh89773     4  106628000  106629000      1       1  150064        2.009      0.02227
enh89776     4  106634000  106635000      2       1  150064       1.7091     0.043718
enh89778     4  106635800  106636800      2       1  150064       1.9669     0.024599
enh89791     4  107194400  107195400      2       1  150064       1.8752     0.030382
enh89839     4  108851400  108852400      3       1  150064        2.431    0.0075285
enh89844     4  108926800  108927800      2       1  150064       2.7387    0.0030843
enh89851     4  109060200  109061200      2       1  150064       1.8816     0.029947
enh89857     4  109259200  109260200      2       1  150064       2.0427     0.020541
enh89858     4  109266900  109267900      5       1  150064       2.0685     0.019297
enh89864     4  109481500  109482500      5       1  150064       2.1437     0.016027
enh89899     4  110833700  110834700      1       1  150064       3.3573    0.0003935
enh89900     4  110841700  110842700      3       2  150064       1.8835      0.02982
enh89901     4  110842500  110843500      7       2  150064       3.1213   0.00090018
enh89902     4  110901000  110902000      2       1  150064       2.3197     0.010178
enh89903     4  110940800  110941800      3       1  150064       2.3359    0.0097476
enh89904     4  110963400  110964400      3       2  150064       1.9171     0.027612
enh89922     4  111285900  111286900      2       1  150064       3.1344    0.0008609
enh89923     4  111292500  111293500      2       1  150064       1.9696      0.02444
enh89969     4  114066400  114067400      4       2  150064        2.871    0.0020458
enh89970     4  114067600  114068600      2       1  150064       3.2427   0.00059209
enh90010     4  114587200  114588200      3       1  150064       2.2112     0.013512
enh90017     4  114616500  114617500      2       1  150064       1.9263     0.027035
enh90018     4  114621400  114622400      3       1  150064       2.2875     0.011084
enh90053     4  115171000  115172000      4       2  150064       2.2332     0.012767
enh90054     4  115184000  115185000      2       1  150064       2.5159    0.0059368
enh90057     4  115196800  115197800      4       2  150064       2.0622     0.019593
enh90058     4  115198200  115199200      5       2  150064       2.5838    0.0048856
enh90059     4  115202300  115203300      2       1  150064       2.6721    0.0037689
enh90072     4  118953700  118954700      7       2  150064       2.4085    0.0080099
enh90081     4  119294400  119295400      2       1  150064       1.8139     0.034849
enh90095     4  119675000  119676000      2       1  150064       1.6984     0.044716
enh90096     4  119677600  119678600      2       1  150064       2.0927     0.018186
enh90099     4  119684400  119685400      2       1  150064       2.3575    0.0091995
enh90143     4  120037900  120038900      1       1  150064       1.8834      0.02982
enh90181     4  120974100  120975100      4       2  150064        1.946     0.025825
enh90189     4  121762800  121763800      2       1  150064       1.7609     0.039131
enh90211     4  122706000  122707000      2       1  150064       1.9627      0.02484
enh90212     4  122711100  122712100      1       1  150064       1.9067      0.02828
enh90217     4  122860800  122861800      3       2  150064       1.6895     0.045566
enh90219     4  123021100  123022100      2       1  150064       2.4466    0.0072114
enh90258     4  123794700  123795700      5       2  150064       1.6956     0.044979
enh90263     4  123819300  123820300      8       3  150064       1.9965     0.022938
enh90265     4  123835600  123836600      6       3  150064       2.6745    0.0037422
enh90267     4  123845200  123846200      8       4  150064       2.2575     0.011988
enh90269     4  123938900  123939900      1       1  150064       1.9899       0.0233
enh90272     4  124048800  124049800      1       1  150064       1.9662      0.02464
enh90278     4  124273200  124274200      1       1  150064       1.9164      0.02766
enh90280     4  124322300  124323300      1       1  150064       1.6747        0.047
enh90287     4  124373900  124374900      2       1  150064       1.6871      0.04579
enh90317     4  124777600  124778600      1       1  150064       1.6813      0.04635
enh90350     4  125857300  125858300      5       2  150064       2.1143     0.017244
enh90352     4  125861900  125862900      5       1  150064       1.6834     0.046148
enh90353     4  125868600  125869600      1       1  150064       1.9768      0.02403
enh90354     4  125869700  125870700      2       1  150064       2.1213     0.016948
enh90366     4  126352800  126353800      2       1  150064       1.9237     0.027196
enh90380     4  127454200  127455200      2       1  150064        1.924     0.027179
enh90399     4  128422100  128423100      5       2  150064       2.0675     0.019345
enh90403     4  128620000  128621000      2       1  150064       2.1117     0.017356
enh90416     4  129149400  129150400      2       1  150064       1.8349     0.033259
enh90417     4  129162200  129163200      3       1  150064       2.0241     0.021479
enh90423     4  129200400  129201400      1       1  150064       1.9384      0.02629
enh90425     4  129204900  129205900      1       1  150064       1.7304      0.04178
enh90427     4  129242800  129243800      2       1  150064       3.2216    0.0006374
enh90429     4  129268800  129269800      3       2  150064       1.6789     0.046587
enh90431     4  129276800  129277800      1       1  150064       3.3372    0.0004231
enh90434     4  129306800  129307800      4       2  150064       2.6691    0.0038022
enh90441     4  129389200  129390200      2       1  150064       1.8834     0.029823
enh90442     4  129405200  129406200      1       1  150064       2.2043      0.01375
enh90444     4  129435000  129436000      1       1  150064       2.4895     0.006397
enh90445     4  129438800  129439800      4       2  150064       1.9323      0.02666
enh90449     4  129456400  129457400      2       1  150064       1.9709     0.024368
enh90464     4  129678600  129679600      1       1  150064       1.9123      0.02792
enh90481     4  130139500  130140500      3       2  150064       1.7888     0.036826
enh90547     4  139326800  139327800      4       2  150064       2.0672     0.019358
enh90548     4  139483300  139484300      4       2  150064       2.0211     0.021632
enh90569     4  139812700  139813700      1       1  150064        1.786      0.03705
enh90579     4  139938200  139939200      3       2  150064       2.7232     0.003233
enh90580     4  139941100  139942100      2       1  150064       2.8693     0.002057
enh90581     4  139945700  139946700      4       2  150064       2.5914    0.0047794
enh90582     4  139948900  139949900      1       1  150064       2.7598     0.002892
enh90588     4  140065500  140066500      4       2  150064       2.3645    0.0090284
enh90589     4  140074600  140075600      1       1  150064       3.2176    0.0006463
enh90590     4  140084400  140085400      1       1  150064       2.5525     0.005348
enh90592     4  140092900  140093900      3       1  150064       2.3914    0.0083927
enh90594     4  140099800  140100800      4       2  150064       1.9009     0.028657
enh90595     4  140128700  140129700      2       1  150064       2.0973     0.017983
enh90596     4  140164500  140165500      2       1  150064        2.404    0.0081075
enh90597     4  140176800  140177800      6       3  150064       2.6258    0.0043221
enh90599     4  140187900  140188900      2       1  150064       1.8131     0.034907
enh90615     4  140453900  140454900      1       1  150064       2.2445       0.0124
enh90616     4  140472000  140473000      1       1  150064       2.9567     0.001555
enh90617     4  140472900  140473900      3       2  150064       2.2174     0.013298
enh90620     4  140481300  140482300      2       1  150064       1.7002     0.044543
enh90621     4  140489400  140490400      5       2  150064       3.5675   0.00018021
enh90622     4  140497100  140498100      4       2  150064       3.5267   0.00021039
enh90623     4  140513600  140514600      1       1  150064       1.6754      0.04693
enh90643     4  140735900  140736900      4       1  150064       3.1349   0.00085947
enh90678     4  141016500  141017500      1       1  150064       2.7132     0.003332
enh90680     4  141023700  141024700      4       2  150064       1.8056     0.035493
enh90681     4  141024400  141025400      3       1  150064       1.6972     0.044829
enh90714     4  141444100  141445100      1       1  150064       1.7094      0.04369
enh90733     4  141779800  141780800      2       1  150064       1.7073     0.043883
enh90736     4  141859300  141860300      6       2  150064       2.9853    0.0014164
enh90738     4  141864800  141865800      2       1  150064       2.5704    0.0050789
enh90739     4  141868200  141869200      5       2  150064       3.0701    0.0010701
enh90748     4  142143000  142144000      2       1  150064       2.3606    0.0091234
enh90768     4  142708600  142709600      2       1  150064       1.8905     0.029347
enh90778     4  143169800  143170800      3       2  150064       2.0264      0.02136
enh90779     4  143184500  143185500      3       2  150064       1.6878     0.045721
enh90780     4  143191200  143192200      1       1  150064       2.0019      0.02265
enh90781     4  143194900  143195900      3       1  150064       1.9348      0.02651
enh90800     4  143488500  143489500      5       2  150064       1.8217     0.034249
enh90820     4  144296000  144297000      6       2  150064       1.9424     0.026043
enh90827     4  144318100  144319100      2       1  150064       2.8485    0.0021966
enh90832     4  144507200  144508200      1       1  150064       3.2628    0.0005516
enh90929     4  147981400  147982400      3       1  150064       2.2294     0.012894
enh90932     4  148024700  148025700      4       1  150064       2.7296    0.0031708
enh91013     4  148905000  148906000      2       1  150064       2.0611     0.019646
enh91017     4  148975400  148976400      1       1  150064       2.3313     0.009868
enh91018     4  148977800  148978800      1       1  150064       2.1399      0.01618
enh91019     4  148982800  148983800      4       2  150064       2.0855     0.018514
enh91024     4  149317900  149318900      1       1  150064       4.0893    2.163e-05
enh91061     4  151138100  151139100      2       1  150064       1.8991     0.028779
enh91064     4  151145800  151146800      1       1  150064        1.985      0.02357
enh91067     4  151158200  151159200      3       2  150064       2.1946     0.014095
enh91070     4  151165400  151166400      4       2  150064       2.2945     0.010882
enh91076     4  151204500  151205500      3       2  150064       1.6659      0.04787
enh91081     4  151244500  151245500      6       3  150064       1.9269     0.026996
enh91093     4  151871600  151872600      2       1  150064         1.79     0.036729
enh91192     4  154056000  154057000      2       1  150064       2.0554      0.01992
enh91240     4  154597400  154598400      3       2  150064       1.7791     0.037613
enh91244     4  155045400  155046400      2       1  150064       2.0866     0.018462
enh91257     4  156460800  156461800      3       1  150064        2.077     0.018901
enh91262     4  156512800  156513800      3       2  150064        1.896      0.02898
enh91265     4  156550500  156551500      9       2  150064       2.0966     0.018016
enh91280     4  156865400  156866400      9       5  150064       1.8958     0.028995
enh91283     4  156895500  156896500      3       2  150064       2.6516    0.0040058
enh91291     4  157242800  157243800      4       1  150064       1.7867     0.036993
enh91294     4  157309600  157310600      3       1  150064       1.9934      0.02311
enh91295     4  157341400  157342400      3       1  150064       2.1916     0.014204
enh91301     4  157515500  157516500      4       2  150064       1.7702     0.038347
enh91302     4  157519100  157520100      2       1  150064       2.9665    0.0015062
enh91303     4  157535200  157536200      4       2  150064       2.9787    0.0014474
enh91304     4  157536400  157537400      4       2  150064       2.5842    0.0048805
enh91305     4  157559300  157560300      3       1  150064       2.3242     0.010058
enh91306     4  157563200  157564200      6       3  150064       2.3621    0.0090854
enh91377     4  159675600  159676600      1       1  150064       2.5579     0.005266
enh91378     4  159691300  159692300      1       1  150064       1.9175      0.02759
enh91379     4  159692000  159693000      1       1  150064       1.9175      0.02759
enh91381     4  159697000  159698000     11       3  150064       1.8101      0.03514
enh91383     4  159699600  159700600      3       1  150064        1.769     0.038449
enh91384     4  159703100  159704100      1       1  150064       1.9214      0.02734
enh91385     4  159704700  159705700      1       1  150064       2.3787     0.008688
enh91386     4  159707400  159708400      3       1  150064       1.9704     0.024398
enh91392     4  159727000  159728000      1       1  150064       2.0951      0.01808
enh91401     4  159805200  159806200      1       1  150064       2.1571       0.0155
enh91404     4  159835400  159836400      6       2  150064       1.8101     0.035139
enh91450     4  160319400  160320400      3       1  150064       1.7938     0.036424
enh91458     4  160437300  160438300     10       4  150064       2.0016     0.022663
enh91459     4  160606000  160607000      6       2  150064       1.7434     0.040631
enh91480     4  164614800  164615800      1       1  150064       1.7054      0.04406
enh91484     4  165124800  165125800      2       1  150064       3.5221    0.0002141
enh91506     4  166382300  166383300      2       1  150064       1.8188     0.034471
enh91511     4  166605000  166606000      5       2  150064       1.8162     0.034668
enh91515     4  167344200  167345200      1       1  150064        2.231      0.01284
enh91518     4  167952700  167953700      6       2  150064       3.1306   0.00087233
enh91523     4  169017400  169018400      3       2  150064       1.8882     0.029497
enh91531     4  169240400  169241400      2       1  150064       1.7671     0.038602
enh91559     4  169531900  169532900      3       1  150064       1.9776     0.023989
enh91563     4  169550900  169551900      1       1  150064       2.0976      0.01797
enh91620     4  169786700  169787700      3       1  150064       2.1048     0.017653
enh91621     4  169787800  169788800      2       1  150064       1.7404     0.040896
enh91637     4  169991600  169992600      6       3  150064       2.0735     0.019062
enh91638     4  170000300  170001300      2       1  150064       1.9724     0.024281
enh91640     4  170020600  170021600      2       1  150064       2.7468    0.0030094
enh91642     4  170037400  170038400      1       1  150064       2.1733      0.01488
enh91643     4  170054700  170055700      2       1  150064       2.3723     0.008839
enh91646     4  170064200  170065200      4       2  150064       2.1079     0.017519
enh91647     4  170068500  170069500      2       1  150064       2.7923    0.0026164
enh91648     4  170069600  170070600      3       1  150064       2.5478    0.0054206
enh91650     4  170074600  170075600      4       1  150064       2.6441    0.0040952
enh91651     4  170080200  170081200      1       1  150064       2.3657     0.008998
enh91653     4  170085400  170086400      5       2  150064       1.7175     0.042944
enh91654     4  170087000  170088000      4       2  150064       2.1423     0.016084
enh91663     4  170125800  170126800      2       1  150064       2.3109     0.010419
enh91678     4  170162300  170163300      4       2  150064       1.7415     0.040796
enh91690     4  170203500  170204500      3       1  150064       4.6719   1.4925e-06
enh91691     4  170204000  170205000      2       1  150064       1.9048     0.028405
enh91692     4  170226600  170227600      3       2  150064       3.5835   0.00016949
enh91693     4  170236100  170237100      4       1  150064       4.4245   4.8336e-06
enh91695     4  170262500  170263500      3       1  150064        4.323   7.6944e-06
enh91696     4  170266100  170267100      4       2  150064       3.8522    5.854e-05
enh91697     4  170284300  170285300      3       1  150064       2.9053    0.0018345
enh91698     4  170304300  170305300      2       1  150064       4.5896   2.2207e-06
enh91699     4  170306000  170307000      3       1  150064       4.2059      1.3e-05
enh91700     4  170318800  170319800      2       1  150064       3.8198   6.6789e-05
enh91701     4  170328000  170329000      6       3  150064       5.2176   9.0646e-08
enh91702     4  170331700  170332700      5       2  150064       4.4231   4.8648e-06
enh91703     4  170406600  170407600      3       1  150064       1.9236     0.027205
enh91704     4  170525500  170526500      3       2  150064       4.2498   1.0698e-05
enh91706     4  170540100  170541100      3       2  150064       4.9558   3.6015e-07
enh91708     4  170552800  170553800      1       1  150064       4.3116    8.105e-06
enh91710     4  170570600  170571600      4       2  150064       2.0193     0.021727
enh91711     4  170580200  170581200      3       2  150064       3.9536    3.849e-05
enh91712     4  170584800  170585800      4       2  150064       4.0911   2.1465e-05
enh91713     4  170645100  170646100      5       2  150064       4.6055   2.0571e-06
enh91716     4  170856000  170857000      1       1  150064        1.805      0.03554
enh91721     4  171593200  171594200      3       2  150064       1.6748      0.04699
enh91738     4  174041900  174042900      3       2  150064       1.6765     0.046823
enh91753     4  174185500  174186500      4       2  150064       1.7445     0.040533
enh91760     4  174399200  174400200      2       1  150064       2.4277    0.0075964
enh91761     4  174399700  174400700      5       3  150064       2.4343    0.0074602
enh91784     4  176333700  176334700      1       1  150064       1.8115      0.03503
enh91789     4  176965200  176966200      3       2  150064       3.0412    0.0011782
enh91799     4  177198000  177199000      1       1  150064       1.7222      0.04252
enh91820     4  177556100  177557100      2       1  150064       2.4218     0.007722
enh91840     4  177707600  177708600      4       2  150064       2.1528     0.015669
enh91865     4  178160000  178161000      4       2  150064       1.7209     0.042639
enh91892     4  182741900  182742900      2       1  150064       2.7118    0.0033462
enh91929     4  183481600  183482600      2       1  150064       1.7154     0.043136
enh91930     4  183497700  183498700      8       3  150064       1.9565     0.025206
enh91932     4  183514300  183515300      1       1  150064       2.1086      0.01749
enh91936     4  183670600  183671600      3       2  150064       4.0297   2.7923e-05
enh91937     4  183673000  183674000      4       2  150064       1.6491     0.049562
enh91949     4  183859000  183860000      2       1  150064       1.9589     0.025064
enh91950     4  183896600  183897600      7       3  150064       1.9956     0.022991
enh91955     4  184028000  184029000      1       1  150064       2.3286     0.009941
enh91961     4  184039600  184040600      4       1  150064       2.2833     0.011205
enh91962     4  184040400  184041400      2       1  150064       2.3501    0.0093841
enh91963     4  184045800  184046800      7       3  150064       1.9136     0.027838
enh91964     4  184046600  184047600      1       1  150064       2.2688      0.01164
enh92000     4  184327800  184328800      7       2  150064       2.1191     0.017041
enh92014     4  184492200  184493200      8       2  150064       2.2386      0.01259
enh92043     4  185186500  185187500      2       1  150064       2.2319     0.012811
enh92045     4  185189400  185190400      2       1  150064       1.7232     0.042427
enh92050     4  185250900  185251900      5       3  150064        1.655     0.048965
enh92056     4  185276000  185277000      4       2  150064       1.7955     0.036283
enh92058     4  185285100  185286100      9       3  150064        2.422    0.0077187
enh92061     4  185310700  185311700      8       4  150064       1.7397     0.040959
enh92063     4  185321600  185322600      3       2  150064       2.4114    0.0079458
enh92066     4  185338400  185339400      6       3  150064       1.9499     0.025594
enh92084     4  185392500  185393500      3       1  150064       2.0966     0.018017
enh92089     4  185520100  185521100      1       1  150064       1.8774      0.03023
enh92093     4  185566600  185567600      2       1  150064       1.8073     0.035355
enh92102     4  185668300  185669300      3       1  150064       1.9627     0.024843
enh92139     4  186177400  186178400      4       1  150064       1.7218     0.042551
enh92142     4  186188800  186189800      4       2  150064        1.732     0.041632
enh92144     4  186204100  186205100      1       1  150064       2.3098      0.01045
enh92145     4  186207300  186208300      2       1  150064       1.9829     0.023691
enh92146     4  186226900  186227900      1       1  150064       2.4069     0.008044
enh92206     4  187507200  187508200      1       1  150064       2.2603       0.0119
enh92228     4  187623600  187624600      2       1  150064       2.2543     0.012087
enh92248     4  187761400  187762400      5       3  150064       2.3496    0.0093957
enh92250     4  187802600  187803600      2       1  150064       1.8064      0.03543
enh92262     4  188049600  188050600      7       2  150064       1.7093     0.043697
enh92267     4  188157100  188158100      7       2  150064       2.0741     0.019034
enh92291     4  189308300  189309300      7       5  150064       1.7028       0.0443
enh92292     4  189326000  189327000      5       3  150064       1.8393     0.032933
enh92308     4  190044800  190045800      9       2  150064        2.774     0.002769
enh92309     4  190200300  190201300      1       1  150064       3.0645      0.00109
enh92339     5     376800     377800      1       1  150064       2.1051      0.01764
enh92373     5    1097800    1098800      3       1  150064       2.0967     0.018011
enh92374     5    1103300    1104300      3       2  150064       2.2679     0.011666
enh92416     5    5145200    5146200      4       2  150064       2.6339    0.0042206
enh92419     5    5178000    5179000      2       1  150064       2.2785     0.011348
enh92439     5    5418700    5419700      9       2  150064       1.7423     0.040731
enh92440     5    5420100    5421100      8       2  150064       2.7186    0.0032782
enh92443     5    5432000    5433000      3       2  150064       3.3522   0.00040091
enh92444     5    5493800    5494800      2       1  150064       2.2234     0.013093
enh92445     5    5572500    5573500      3       2  150064         2.22     0.013209
enh92446     5    6159500    6160500      4       2  150064       1.9202     0.027413
enh92448     5    6631000    6632000      1       1  150064       2.3401     0.009639
enh92449     5    6634500    6635500      2       1  150064       1.7311     0.041719
enh92454     5    6704500    6705500      4       2  150064       2.4971    0.0062599
enh92456     5    6717900    6718900      5       2  150064       1.9567     0.025189
enh92457     5    6720000    6721000      5       2  150064       2.4987     0.006233
enh92458     5    6723000    6724000     10       4  150064       2.0833     0.018611
enh92460     5    6729700    6730700      5       3  150064       2.4523    0.0070977
enh92461     5    6731600    6732600      7       3  150064       2.9876    0.0014058
enh92462     5    6734200    6735200      6       3  150064       3.2888   0.00050301
enh92465     5    6766000    6767000      3       1  150064       1.8638     0.031175
enh92468     5    7321400    7322400      4       2  150064       2.3109      0.01042
enh92523     5    9373300    9374300      3       1  150064       2.0314     0.021105
enh92561     5    9782100    9783100      3       1  150064        2.615    0.0044611
enh92569     5   10018300   10019300      1       1  150064       1.8818      0.02993
enh92603     5   10471400   10472400      2       1  150064       1.7006     0.044512
enh92634     5   10631800   10632800     12       2  150064       2.1134     0.017284
enh92635     5   10635200   10636200      7       1  150064       2.2915     0.010967
enh92636     5   10637400   10638400      6       1  150064       2.3639    0.0090424
enh92673     5   13536200   13537200      4       2  150064       2.2537     0.012107
enh92675     5   13589600   13590600      5       2  150064        1.877     0.030256
enh92676     5   13591300   13592300      1       1  150064       1.9634       0.0248
enh92803     5   14491000   14492000      4       2  150064       1.8518     0.032028
enh92809     5   14660300   14661300      1       1  150064       2.5045     0.006131
enh92812     5   14671700   14672700      1       1  150064       2.0484      0.02026
enh92850     5   15285700   15286700      2       1  150064       1.6514     0.049333
enh92892     5   16539700   16540700      2       1  150064       2.5106    0.0060262
enh92896     5   16575200   16576200      1       1  150064       1.7746      0.03798
enh92903     5   16713200   16714200      1       1  150064       2.8418     0.002243
enh92904     5   16721300   16722300      3       1  150064       2.4336    0.0074739
enh92936     5   16883400   16884400      6       3  150064       1.9931     0.023127
enh92997     5   17251900   17252900      1       1  150064       1.8555      0.03176
enh93010     5   17401000   17402000      1       1  150064        1.979      0.02391
enh93017     5   19928500   19929500      1       1  150064        2.235      0.01271
enh93126     5   32709200   32710200      2       1  150064        1.717     0.042987
enh93156     5   33258000   33259000      1       1  150064       1.9217      0.02732
enh93158     5   33272400   33273400      8       4  150064       2.3252      0.01003
enh93162     5   33306600   33307600      3       1  150064       1.7282     0.041974
enh93163     5   33308600   33309600      3       2  150064       2.3579    0.0091893
enh93165     5   33320500   33321500      3       1  150064       2.2344     0.012727
enh93166     5   33325000   33326000      6       2  150064       1.9459     0.025834
enh93180     5   33662600   33663600      1       1  150064         1.74      0.04093
enh93192     5   33764500   33765500      1       1  150064       1.7771      0.03778
enh93202     5   33833500   33834500      3       1  150064       1.6891     0.045601
enh93234     5   34523100   34524100      5       1  150064       1.7466     0.040356
enh93348     5   36300700   36301700      5       2  150064       2.0368     0.020833
enh93350     5   36357400   36358400      4       2  150064       1.9599     0.025004
enh93366     5   36502500   36503500      8       3  150064       1.7777     0.037726
enh93379     5   36743700   36744700      4       2  150064        1.755     0.039629
enh93402     5   37663400   37664400      1       1  150064       1.8089      0.03523
enh93403     5   37665400   37666400      3       2  150064        1.661     0.048358
enh93416     5   37810800   37811800      3       2  150064       1.7725     0.038155
enh93417     5   37832000   37833000      4       2  150064       2.1087     0.017485
enh93447     5   38607400   38608400      2       1  150064       1.6996     0.044602
enh93449     5   38670600   38671600      1       1  150064       2.0315       0.0211
enh93450     5   38672000   38673000      1       1  150064       2.5421      0.00551
enh93453     5   38723800   38724800      2       1  150064       2.4596    0.0069539
enh93455     5   38755300   38756300      7       3  150064       2.2942     0.010889
enh93471     5   38871100   38872100      1       1  150064       2.1422      0.01609
enh93474     5   38927200   38928200      2       1  150064       2.1515     0.015719
enh93475     5   39015100   39016100      2       1  150064         2.25     0.012223
enh93476     5   39021200   39022200      2       1  150064       2.8522     0.002171
enh93492     5   39401700   39402700      2       1  150064       2.1801     0.014626
enh93493     5   39402400   39403400      2       1  150064       2.3325    0.0098384
enh93498     5   39425400   39426400      6       3  150064       1.7777     0.037727
enh93503     5   39450800   39451800      3       2  150064       2.0803     0.018749
enh93534     5   40230000   40231000      4       1  150064       1.7668     0.038634
enh93633     5   43425700   43426700      3       1  150064       1.8325     0.033437
enh93644     5   43648800   43649800      4       2  150064       2.2047     0.013739
enh93656     5   44810400   44811400      1       1  150064        4.127    1.838e-05
enh93657     5   44875600   44876600      2       1  150064         3.96   3.7472e-05
enh93665     5   50521500   50522500      2       1  150064       2.6851    0.0036256
enh93704     5   52279400   52280400      3       2  150064       1.6862     0.045878
enh93714     5   52323500   52324500      3       2  150064       2.7149    0.0033147
enh93716     5   52332800   52333800      2       1  150064       2.4874    0.0064344
enh93717     5   52336600   52337600      8       2  150064       2.5712    0.0050671
enh93719     5   52386800   52387800      4       2  150064       3.1333   0.00086424
enh93731     5   52627000   52628000      3       2  150064       1.8258     0.033943
enh93733     5   52635600   52636600      3       1  150064       2.2553     0.012058
enh93736     5   52656200   52657200      4       2  150064       2.3237     0.010071
enh93756     5   52898600   52899600      2       1  150064       2.1356     0.016358
enh93757     5   52903600   52904600      3       1  150064       1.8619     0.031305
enh93780     5   53597600   53598600      1       1  150064       1.7055      0.04405
enh93824     5   54018200   54019200      7       3  150064       2.0606     0.019668
enh93838     5   54131600   54132600      2       1  150064       2.2342     0.012734
enh93840     5   54140600   54141600      4       2  150064       2.8616    0.0021073
enh93851     5   54326400   54327400      1       1  150064       2.2271      0.01297
enh93895     5   55164300   55165300      4       2  150064       3.4827   0.00024817
enh93899     5   55198900   55199900      1       1  150064       3.2814    0.0005164
enh93900     5   55209200   55210200      3       2  150064       2.3805    0.0086451
enh93901     5   55218600   55219600      4       2  150064       3.0143     0.001288
enh93924     5   55406300   55407300      2       1  150064       1.6842     0.046075
enh93933     5   55459900   55460900      3       1  150064       1.6582     0.048637
enh93987     5   55920600   55921600      5       3  150064       1.8038     0.035628
enh94018     5   56483900   56484900      2       1  150064        1.654      0.04906
enh94028     5   56619800   56620800      1       1  150064       1.8289      0.03371
enh94031     5   56660000   56661000      1       1  150064       1.7861      0.03704
enh94047     5   56797100   56798100      3       2  150064       1.9657     0.024666
enh94059     5   57044600   57045600      5       2  150064       1.8005     0.035889
enh94078     5   57480800   57481800      4       2  150064       1.9599     0.025004
enh94085     5   57569400   57570400      2       1  150064        3.589   0.00016596
enh94088     5   57742600   57743600      5       3  150064       2.2867     0.011108
enh94089     5   57746000   57747000      1       1  150064        3.249    0.0005791
enh94096     5   58218100   58219100      2       1  150064       1.8599     0.031452
enh94100     5   58330200   58331200      2       1  150064       2.2708     0.011579
enh94105     5   58364700   58365700      3       1  150064       2.4056    0.0080722
enh94127     5   58817800   58818800      3       1  150064        2.106     0.017602
enh94128     5   58821600   58822600      2       1  150064       2.4347     0.007452
enh94130     5   58858500   58859500      3       2  150064       2.7821    0.0027005
enh94132     5   58883500   58884500      2       1  150064       1.6588     0.048579
enh94135     5   58904200   58905200      3       2  150064       1.8827     0.029872
enh94140     5   59005200   59006200      3       2  150064       1.7158     0.043099
enh94141     5   59020500   59021500      1       1  150064        2.099      0.01791
enh94150     5   59105600   59106600      3       1  150064       2.3249     0.010038
enh94151     5   59124200   59125200      1       1  150064       2.0421      0.02057
enh94166     5   59836800   59837800      5       2  150064       2.8516    0.0021749
enh94167     5   59928600   59929600      2       1  150064       2.9442    0.0016188
enh94168     5   59947400   59948400      3       1  150064       3.2962   0.00049005
enh94169     5   59968800   59969800      3       2  150064       2.5084    0.0060632
enh94171     5   59973600   59974600      4       2  150064       1.8207     0.034324
enh94173     5   60106000   60107000      1       1  150064       2.3977      0.00825
enh94175     5   60316000   60317000      2       1  150064       2.3947    0.0083164
enh94176     5   60319200   60320200      3       1  150064       3.8412   6.1212e-05
enh94178     5   60344000   60345000      5       2  150064       2.0752     0.018982
enh94179     5   60348100   60349100      2       1  150064       1.8841     0.029779
enh94181     5   60524400   60525400      5       3  150064       5.3722   3.8897e-08
enh94182     5   60541300   60542300      1       1  150064       2.8933     0.001906
enh94183     5   60569400   60570400      5       3  150064        2.545    0.0054636
enh94185     5   60573200   60574200      3       2  150064       3.1217   0.00089914
enh94186     5   60575900   60576900      4       1  150064       3.9375   4.1163e-05
enh94188     5   60585100   60586100      2       1  150064       3.9038   4.7339e-05
enh94189     5   60586300   60587300      3       2  150064       5.5566   1.3758e-08
enh94190     5   60588500   60589500      2       1  150064       4.2904   8.9184e-06
enh94192     5   60594300   60595300      2       1  150064       3.7531   8.7348e-05
enh94193     5   60600300   60601300      3       1  150064        4.054   2.5171e-05
enh94194     5   60608800   60609800      2       1  150064       3.8071   7.0292e-05
enh94195     5   60615100   60616100      3       2  150064       6.1932   2.9478e-10
enh94197     5   60624100   60625100      1       1  150064       6.6855    1.151e-11
enh94198     5   60631300   60632300      2       1  150064       1.9547      0.02531
enh94199     5   60636600   60637600      2       1  150064       2.5333    0.0056494
enh94202     5   60642700   60643700      4       2  150064       6.1307   4.3741e-10
enh94209     5   60697400   60698400      1       1  150064       4.2633    1.007e-05
enh94210     5   60698600   60699600      1       1  150064       4.7789    8.811e-07
enh94211     5   60704200   60705200      2       1  150064        4.271   9.7277e-06
enh94212     5   60705600   60706600      5       3  150064       4.3396   7.1368e-06
enh94213     5   60706400   60707400      1       1  150064       5.0554    2.147e-07
enh94214     5   60711800   60712800      1       1  150064       5.0953    1.741e-07
enh94216     5   60746000   60747000      1       1  150064       4.7675    9.324e-07
enh94217     5   60760100   60761100      1       1  150064       4.6098    2.015e-06
enh94220     5   60815400   60816400      2       1  150064       4.0359   2.7192e-05
enh94225     5   60899500   60900500      3       2  150064       2.8338    0.0023001
enh94231     5   61100700   61101700      4       1  150064       2.6862    0.0036133
enh94232     5   61136200   61137200      2       1  150064       1.6619     0.048267
enh94233     5   61177000   61178000      3       2  150064        1.724     0.042353
enh94239     5   61552200   61553200      7       3  150064       2.7457    0.0030194
enh94240     5   61600800   61601800      1       1  150064       2.9993     0.001353
enh94241     5   61603700   61604700      2       1  150064       1.7886     0.036841
enh94242     5   61606000   61607000      3       2  150064       2.1313     0.016532
enh94243     5   61607400   61608400      7       4  150064       2.2846     0.011167
enh94245     5   61609800   61610800      2       1  150064       1.7238     0.042374
enh94247     5   61628900   61629900      4       2  150064       3.8507   5.8899e-05
enh94248     5   61691200   61692200      4       1  150064       1.8289     0.033711
[truncated: 952,021 more chars]
