# Supplementary material for: Identifying enhancer properties associated with genetic risk for complex traits using regulome-wide association studies
Source: PLoS Comput Biol. 2022 Sep 7;18(9):e1010430. doi: 10.1371/journal.pcbi.1010430 (PMC9484640; doi:10.1371/journal.pcbi.1010430)
Supplement: S3 Table — Sample names are as described in the ROADMAP epigenomics project integrative analysis portal: https://egg2.wustl.edu/roadmap/web_portal/meta.html. (ZIP) [file pcbi.1010430.s010.zip › supplemental_table3/E053brain_sig_enhancers05.gcov.out]

GENE      CHR      START       STOP  NSNPS  NPARAM       N        ZSTAT            P
enh37139    1     966000     967000      1       1  150064       1.6666       0.0478
enh37159    1    1168800    1169800      4       1  150064       2.0071     0.022368
enh37160    1    1171700    1172700      1       1  150064       2.0985      0.01793
enh37194    1    1473600    1474600      1       1  150064       1.6972      0.04483
enh37224    1    1841200    1842200      3       1  150064       2.0797     0.018775
enh37241    1    2058800    2059800      1       1  150064       3.2129    0.0006569
enh37242    1    2063200    2064200      1       1  150064       2.0727       0.0191
enh37244    1    2080100    2081100      1       1  150064       3.5192    0.0002164
enh37245    1    2089300    2090300      2       1  150064       3.1738   0.00075222
enh37251    1    2127000    2128000      2       1  150064       2.5265    0.0057606
enh37255    1    2137200    2138200      2       1  150064       2.3226       0.0101
enh37256    1    2139400    2140400      2       1  150064       2.3813     0.008625
enh37263    1    2173100    2174100      3       2  150064       2.9955    0.0013701
enh37272    1    2211100    2212100      3       1  150064       2.1734     0.014875
enh37278    1    2235900    2236900      5       3  150064       2.5458    0.0054515
enh37284    1    2280800    2281800      2       1  150064       1.7783     0.037674
enh37287    1    2309500    2310500      5       2  150064       3.0179    0.0012728
enh37296    1    2347100    2348100      8       4  150064       1.7127     0.043385
enh37299    1    2369200    2370200      4       2  150064       4.5664   2.4814e-06
enh37301    1    2390000    2391000      7       3  150064       4.3885   5.7064e-06
enh37310    1    2486200    2487200      1       1  150064       2.5752     0.005009
enh37314    1    2515900    2516900      1       1  150064       3.2766    0.0005254
enh37315    1    2519400    2520400      1       1  150064       2.8421     0.002241
enh37316    1    2524900    2525900      8       2  150064       2.7894    0.0026406
enh37317    1    2538400    2539400      8       3  150064       3.0786      0.00104
enh37318    1    2541300    2542300      1       1  150064          2.8     0.002555
enh37319    1    2542400    2543400      1       1  150064       2.6463     0.004069
enh37320    1    2564400    2565400      3       2  150064       3.4482   0.00028216
enh37338    1    3043400    3044400      2       1  150064       1.8963     0.028961
enh37350    1    3128900    3129900      3       2  150064       3.1928   0.00070444
enh37351    1    3132400    3133400      1       1  150064       2.7633     0.002861
enh37357    1    3220600    3221600      5       2  150064       1.9829     0.023692
enh37390    1    3539100    3540100      4       2  150064       1.9135     0.027844
enh37414    1    4231700    4232700     14       5  150064       2.5739    0.0050284
enh37419    1    4507600    4508600      9       4  150064       3.0025    0.0013388
enh37429    1    5299600    5300600      3       1  150064        2.421    0.0077383
enh37432    1    5356700    5357700      4       1  150064       2.0238     0.021498
enh37436    1    5553300    5554300      4       2  150064       1.6899      0.04552
enh37461    1    6260200    6261200      1       1  150064       1.7453      0.04047
enh37485    1    6447200    6448200      2       1  150064       1.7695     0.038403
enh37488    1    6531800    6532800      2       1  150064       2.2622     0.011844
enh37491    1    6551700    6552700      3       1  150064       1.9459     0.025835
enh37492    1    6554700    6555700      3       1  150064       2.1548      0.01559
enh37494    1    6561500    6562500      3       2  150064       1.6621      0.04825
enh37495    1    6567800    6568800      2       1  150064       1.9761      0.02407
enh37496    1    6571900    6572900      6       3  150064         1.66     0.048453
enh37505    1    6659000    6660000      3       2  150064       2.7131    0.0033326
enh37508    1    6684100    6685100      2       1  150064       2.1264     0.016733
enh37509    1    6686200    6687200      1       1  150064       3.9894    3.312e-05
enh37510    1    6694100    6695100      7       3  150064       3.1658   0.00077324
enh37513    1    6759800    6760800      2       1  150064       3.5669   0.00018061
enh37518    1    6846800    6847800      3       1  150064       1.7795     0.037581
enh37533    1    7019800    7020800      2       1  150064       1.7242     0.042333
enh37535    1    7045000    7046000      3       2  150064       2.4135    0.0078999
enh37555    1    7542600    7543600      4       2  150064       1.9408     0.026143
enh37608    1    8361900    8362900      2       1  150064       3.7709    8.133e-05
enh37609    1    8373900    8374900      3       2  150064        4.624   1.8821e-06
enh37610    1    8377200    8378200      1       1  150064       3.5064    0.0002271
enh37611    1    8403100    8404100      5       3  150064       3.3751   0.00036895
enh37615    1    8413000    8414000      2       1  150064       1.7281     0.041985
enh37616    1    8423400    8424400      5       2  150064       3.9983   3.1898e-05
enh37617    1    8427100    8428100      1       1  150064       2.9348     0.001669
enh37619    1    8429600    8430600      3       1  150064       2.8972    0.0018824
enh37621    1    8439500    8440500      2       1  150064       4.8415   6.4436e-07
enh37623    1    8444500    8445500      2       1  150064       4.8974   4.8548e-07
enh37625    1    8455400    8456400      1       1  150064       1.6624      0.04822
enh37626    1    8457100    8458100      1       1  150064       1.6541      0.04905
enh37627    1    8466800    8467800      3       2  150064       4.5486   2.6996e-06
enh37636    1    8498400    8499400      1       1  150064        5.656    7.747e-09
enh37637    1    8500900    8501900      2       1  150064       4.5893   2.2235e-06
enh37639    1    8510000    8511000      2       1  150064       3.3195   0.00045086
enh37640    1    8516000    8517000      2       1  150064       3.2735   0.00053114
enh37643    1    8534200    8535200      3       1  150064       4.4316   4.6762e-06
enh37644    1    8536500    8537500      4       2  150064       4.0906   2.1516e-05
enh37645    1    8569900    8570900      2       1  150064        2.394    0.0083322
enh37646    1    8576800    8577800      2       1  150064       2.4796     0.006576
enh37651    1    8612000    8613000      1       1  150064        3.126    0.0008859
enh37652    1    8623300    8624300      3       2  150064       2.3761    0.0087482
enh37655    1    8649500    8650500      2       1  150064       2.5036    0.0061472
enh37657    1    8657400    8658400      1       1  150064       3.1292    0.0008763
enh37658    1    8659300    8660300      1       1  150064       3.0959    0.0009812
enh37659    1    8663000    8664000      3       1  150064       2.8042    0.0025223
enh37660    1    8686600    8687600      1       1  150064       2.9013     0.001858
enh37663    1    8691000    8692000      1       1  150064        2.875      0.00202
enh37664    1    8701000    8702000      2       1  150064       3.7904    7.521e-05
enh37667    1    8721900    8722900      1       1  150064       2.2886      0.01105
enh37669    1    8726200    8727200      1       1  150064       2.8965     0.001887
enh37670    1    8728000    8729000      3       1  150064       1.7973     0.036148
enh37671    1    8729900    8730900      3       2  150064       2.5074    0.0060804
enh37672    1    8733400    8734400      1       1  150064       2.1292      0.01662
enh37675    1    8758200    8759200      1       1  150064       2.7985     0.002567
enh37679    1    8767500    8768500      4       2  150064       2.4237    0.0076826
enh37680    1    8769600    8770600      2       1  150064       3.6694   0.00012155
enh37681    1    8772000    8773000      1       1  150064       1.7195      0.04276
enh37683    1    8787800    8788800      3       2  150064       3.4642   0.00026589
enh37686    1    8871400    8872400      3       2  150064       2.4797    0.0065747
enh37695    1    8932200    8933200      2       1  150064       1.6928     0.045245
enh37699    1    8949800    8950800      3       1  150064       2.8461    0.0022127
enh37702    1    9001700    9002700      4       2  150064       2.0379     0.020779
enh37730    1    9330300    9331300      4       2  150064       1.9758     0.024088
enh37734    1    9351400    9352400      3       2  150064       2.4918    0.0063544
enh37743    1    9409000    9410000      7       3  150064       2.0867     0.018457
enh37744    1    9409800    9410800      1       1  150064       1.7885      0.03685
enh37746    1    9422600    9423600      4       2  150064       1.7315     0.041684
enh37787    1    9904200    9905200      1       1  150064       1.7461       0.0404
enh37789    1    9920000    9921000      1       1  150064       2.2695      0.01162
enh37800    1    9959900    9960900      2       1  150064       1.7542     0.039694
enh37894    1   10774100   10775100      1       1  150064       1.9622      0.02487
enh37908    1   10961000   10962000      3       1  150064       2.1209     0.016963
enh37948    1   11376100   11377100      2       1  150064       2.1794      0.01465
enh37949    1   11376700   11377700      2       1  150064       2.1261     0.016749
enh37969    1   11545500   11546500      3       1  150064       2.2462     0.012346
enh37981    1   11763800   11764800      3       2  150064       1.6916     0.045363
enh37982    1   11767400   11768400      4       2  150064       1.7161     0.043076
enh37991    1   11849500   11850500      1       1  150064       2.1348      0.01639
enh37999    1   11942800   11943800      3       2  150064       2.1546     0.015597
enh38006    1   11990200   11991200      2       1  150064       1.7587     0.039313
enh38008    1   11995200   11996200      4       2  150064       2.1177     0.017102
enh38010    1   11997200   11998200      3       1  150064       2.7109    0.0033549
enh38011    1   11998500   11999500      2       1  150064       1.9438      0.02596
enh38012    1   12000300   12001300      4       1  150064       2.0448     0.020437
enh38013    1   12012500   12013500      7       2  150064       2.1946     0.014095
enh38022    1   12112400   12113400      5       2  150064       1.7028     0.044306
enh38023    1   12135200   12136200      5       2  150064       2.1026      0.01775
enh38071    1   12660000   12661000      6       3  150064       1.7259     0.042179
enh38085    1   14074400   14075400      2       1  150064       1.6562     0.048838
enh38099    1   14582400   14583400      3       1  150064       2.1735     0.014871
enh38100    1   14586200   14587200      6       3  150064       1.8558      0.03174
enh38141    1   15253000   15254000      4       1  150064       1.7052      0.04408
enh38186    1   15569700   15570700      5       2  150064       1.7734      0.03808
enh38197    1   15691000   15692000      2       1  150064       1.6764     0.046832
enh38269    1   16352900   16353900      5       3  150064       2.0835     0.018603
enh38297    1   16538700   16539700      2       1  150064       1.6726     0.047208
enh38299    1   16564000   16565000      2       1  150064       2.7283    0.0031827
enh38300    1   16570300   16571300      1       1  150064        2.126      0.01675
enh38304    1   16594400   16595400      2       1  150064       1.6956     0.044977
enh38306    1   16679200   16680200      1       1  150064       2.0801      0.01876
enh38308    1   16698000   16699000      1       1  150064       1.8153      0.03474
enh38309    1   16698800   16699800      2       1  150064       1.7669     0.038622
enh38312    1   16703100   16704100      4       1  150064       1.9451     0.025883
enh38313    1   16711100   16712100      3       1  150064       1.7799     0.037547
enh38314    1   16713000   16714000      1       1  150064       1.8241      0.03407
enh38315    1   16718600   16719600      1       1  150064       1.8435      0.03263
enh38345    1   17302800   17303800      3       2  150064       1.8398     0.032901
enh38347    1   17310900   17311900      2       1  150064       2.5752    0.0050092
enh38350    1   17342400   17343400      5       2  150064       2.0112     0.022154
enh38351    1   17371600   17372600      7       1  150064       2.3649    0.0090177
enh38352    1   17378400   17379400      2       1  150064       2.7791    0.0027255
enh38353    1   17385800   17386800      2       1  150064        2.242     0.012479
enh38355    1   17389900   17390900      8       3  150064       2.0338     0.020984
enh38356    1   17393700   17394700      6       2  150064       2.8355    0.0022874
enh38416    1   18556500   18557500      4       1  150064       1.7811     0.037448
enh38441    1   19263200   19264200      2       1  150064        1.845     0.032521
enh38461    1   19416500   19417500      2       1  150064       2.0153     0.021935
enh38476    1   19641800   19642800      5       2  150064        1.834     0.033328
enh38519    1   19821700   19822700      2       1  150064       3.1151    0.0009193
enh38520    1   19831600   19832600      7       3  150064       1.9153     0.027725
enh38527    1   19966700   19967700      1       1  150064       2.3371     0.009718
enh38557    1   20651700   20652700      6       2  150064       2.2421     0.012477
enh38568    1   20819800   20820800      1       1  150064       1.7361      0.04127
enh38582    1   21059800   21060800      2       1  150064       2.8097    0.0024792
enh38584    1   21108100   21109100      2       1  150064       2.9231    0.0017326
enh38586    1   21114700   21115700      1       1  150064       2.5834     0.004892
enh38588    1   21320100   21321100      3       1  150064       2.0736     0.019059
enh38590    1   21348500   21349500      1       1  150064       2.1326      0.01648
enh38591    1   21369300   21370300      5       3  150064       2.6484    0.0040443
enh38595    1   21399600   21400600      2       1  150064       2.0127     0.022071
enh38596    1   21442200   21443200      3       2  150064       2.8241    0.0023708
enh38598    1   21465700   21466700      1       1  150064       2.4763     0.006638
enh38599    1   21475900   21476900      1       1  150064       3.0309     0.001219
enh38601    1   21498400   21499400      2       1  150064        2.091     0.018263
enh38602    1   21499600   21500600      5       3  150064        2.557    0.0052783
enh38604    1   21521100   21522100      1       1  150064       1.7381       0.0411
enh38654    1   21992000   21993000      5       3  150064        2.509    0.0060539
enh38655    1   21998800   21999800      4       2  150064       2.1205     0.016982
enh38656    1   22031300   22032300      3       2  150064       1.7924     0.036534
enh38683    1   22350000   22351000      5       2  150064       2.2927     0.010933
enh38691    1   22401500   22402500      3       2  150064       2.1345     0.016401
enh38698    1   22448300   22449300      5       3  150064       2.9265    0.0017142
enh38702    1   22576900   22577900      8       3  150064       1.6875     0.045753
enh38742    1   23141400   23142400      9       2  150064       1.9781     0.023959
enh38820    1   24085400   24086400      1       1  150064       1.8901      0.02937
enh38837    1   24372400   24373400      3       1  150064       2.5782    0.0049652
enh38850    1   24712800   24713800      4       2  150064       2.3496    0.0093964
enh38852    1   24719900   24720900      2       1  150064       2.3716    0.0088561
enh38861    1   24867700   24868700      7       3  150064       2.6794    0.0036878
enh39030    1   26873100   26874100      3       2  150064       2.0171     0.021842
enh39031    1   26877400   26878400      2       1  150064       1.9891     0.023348
enh39032    1   26881400   26882400      2       1  150064       1.8363     0.033157
enh39034    1   26900900   26901900      5       3  150064       1.7477     0.040262
enh39038    1   27017300   27018300      2       1  150064       2.1623     0.015297
enh39041    1   27040200   27041200      1       1  150064        2.725     0.003215
enh39044    1   27047600   27048600      2       1  150064       2.6519    0.0040023
enh39045    1   27052400   27053400      2       1  150064       2.5861    0.0048537
enh39048    1   27094600   27095600      1       1  150064       2.7557     0.002928
enh39049    1   27097900   27098900      1       1  150064       2.7473     0.003004
enh39054    1   27175200   27176200      1       1  150064       2.4217     0.007724
enh39058    1   27247000   27248000      2       1  150064       2.7103    0.0033606
enh39059    1   27249400   27250400      1       1  150064        2.512     0.006003
enh39060    1   27322100   27323100      1       1  150064       2.0699      0.01923
enh39071    1   27397200   27398200      2       1  150064       3.3197   0.00045054
enh39072    1   27413900   27414900      5       3  150064       1.7316     0.041675
enh39073    1   27425400   27426400      1       1  150064         2.29      0.01101
enh39077    1   27444500   27445500      4       1  150064       1.8783     0.030168
enh39078    1   27448700   27449700      1       1  150064       2.1775      0.01472
enh39079    1   27450600   27451600      1       1  150064       3.3091    0.0004679
enh39100    1   27668500   27669500      2       1  150064       2.6571    0.0039408
enh39103    1   27693700   27694700      1       1  150064       1.8301      0.03362
enh39133    1   27861200   27862200      1       1  150064       1.8429      0.03267
enh39143    1   27900100   27901100      2       1  150064       1.9362     0.026424
enh39150    1   27932500   27933500      1       1  150064       2.0323      0.02106
enh39153    1   27941400   27942400      2       1  150064       2.2872     0.011093
enh39154    1   27951000   27952000      1       1  150064       1.7491      0.04014
enh39155    1   27955400   27956400      1       1  150064       1.6769      0.04678
enh39186    1   28431800   28432800      6       2  150064       2.0327     0.021044
enh39189    1   28500000   28501000      2       1  150064       3.6693   0.00012161
enh39197    1   28575700   28576700      2       1  150064       1.7769     0.037792
enh39198    1   28588100   28589100      3       1  150064        2.265     0.011756
enh39203    1   28656200   28657200      2       1  150064       1.9853     0.023554
enh39204    1   28695200   28696200      2       1  150064       1.9333     0.026598
enh39205    1   28697600   28698600      1       1  150064       2.0562      0.01988
enh39209    1   28781800   28782800      2       1  150064       1.8159     0.034693
enh39214    1   28916500   28917500      3       1  150064       2.7318    0.0031493
enh39219    1   28970400   28971400      1       1  150064       2.3123      0.01038
enh39220    1   28973700   28974700      2       1  150064       2.0484     0.020261
enh39227    1   29080800   29081800      3       2  150064         2.31     0.010444
enh39233    1   29161600   29162600      6       2  150064       2.9663    0.0015069
enh39236    1   29211100   29212100      3       1  150064       2.0323     0.021064
enh39240    1   29369600   29370600      2       1  150064        3.021    0.0012595
enh39242    1   29460000   29461000      2       1  150064       1.7028     0.044305
enh39246    1   29490900   29491900      1       1  150064       2.7472     0.003005
enh39250    1   29505000   29506000      3       2  150064       2.5506    0.0053764
enh39252    1   29512600   29513600      2       1  150064       2.4132    0.0079063
enh39254    1   29555700   29556700      4       2  150064       1.8991     0.028773
enh39255    1   29575500   29576500      4       2  150064       2.1119     0.017348
enh39266    1   30446800   30447800      3       2  150064       4.8083   7.6117e-07
enh39267    1   30457500   30458500      4       2  150064       4.7347   1.0966e-06
enh39270    1   30852100   30853100      2       1  150064       2.1618     0.015317
enh39273    1   31138800   31139800      5       2  150064       2.3157     0.010286
enh39275    1   31180300   31181300     12       2  150064       1.6714     0.047325
enh39279    1   31194500   31195500      2       1  150064       1.7602     0.039185
enh39293    1   31283200   31284200      1       1  150064       1.8277       0.0338
enh39307    1   31363400   31364400      1       1  150064       2.0245      0.02146
enh39326    1   31594700   31595700      2       1  150064       2.0356     0.020896
enh39329    1   31671700   31672700      7       2  150064       1.7952     0.036308
enh39332    1   31688000   31689000     10       2  150064       3.2172   0.00064721
enh39333    1   31691100   31692100      5       3  150064       3.4681   0.00026212
enh39334    1   31696500   31697500      6       1  150064        3.346   0.00040989
enh39335    1   31700500   31701500      2       1  150064       3.4268   0.00030534
enh39337    1   31771000   31772000      1       1  150064       3.4255    0.0003068
enh39338    1   31844200   31845200      2       1  150064       2.3547    0.0092677
enh39339    1   31848400   31849400      3       2  150064       4.5303   2.9454e-06
enh39341    1   31854500   31855500      3       1  150064       4.3807   5.9157e-06
enh39342    1   31862600   31863600      7       2  150064       3.8162   6.7756e-05
enh39343    1   31866800   31867800      4       1  150064       2.8658    0.0020799
enh39344    1   31867600   31868600      2       1  150064       2.8315    0.0023167
enh39346    1   31888400   31889400      2       1  150064        2.709    0.0033745
enh39365    1   32138100   32139100      3       1  150064       1.7157     0.043107
enh39390    1   32261900   32262900      1       1  150064       1.7442      0.04056
enh39401    1   32398400   32399400      4       2  150064       1.8691     0.030805
enh39402    1   32399900   32400900      1       1  150064       2.1205      0.01698
enh39427    1   32592600   32593600      3       2  150064       1.6917     0.045349
enh39430    1   32616200   32617200      1       1  150064       2.0177      0.02181
enh39442    1   32704500   32705500      2       1  150064       1.6513     0.049341
enh39443    1   32707600   32708600      3       1  150064       1.7063     0.043974
enh39444    1   32713100   32714100      1       1  150064       1.6948      0.04506
enh39453    1   32810600   32811600      3       2  150064       2.2983     0.010772
enh39480    1   33233100   33234100      2       1  150064       2.3703    0.0088876
enh39485    1   33280000   33281000      2       1  150064        1.684      0.04609
enh39486    1   33280400   33281400      3       1  150064       2.2349     0.012712
enh39491    1   33337700   33338700      2       1  150064        1.997     0.022915
enh39517    1   33593300   33594300      1       1  150064       2.1316      0.01652
enh39523    1   33626400   33627400      2       1  150064       1.6613     0.048329
enh39532    1   33724300   33725300      3       2  150064       2.2615     0.011863
enh39538    1   33760600   33761600      3       2  150064       1.7552     0.039615
enh39539    1   33766000   33767000      3       2  150064       2.3437    0.0095463
enh39560    1   33936800   33937800      2       1  150064       2.0795     0.018788
enh39585    1   35318200   35319200      4       2  150064       1.8872     0.029566
enh39586    1   35323000   35324000      4       2  150064        1.898     0.028849
enh39593    1   35586200   35587200      2       1  150064       1.7055      0.04405
enh39596    1   35675900   35676900      3       1  150064       3.5077   0.00022599
enh39611    1   36002400   36003400      2       1  150064       3.0799    0.0010355
enh39614    1   36019200   36020200      1       1  150064       3.5948    0.0001623
enh39617    1   36102200   36103200      2       1  150064       3.6011   0.00015847
enh39621    1   36174200   36175200      2       1  150064       2.5094    0.0060466
enh39623    1   36181500   36182500      1       1  150064       3.4063    0.0003292
enh39626    1   36275400   36276400      4       2  150064       4.3204    7.789e-06
enh39627    1   36276200   36277200      1       1  150064       1.7772      0.03777
enh39628    1   36310900   36311900      2       1  150064       2.7211    0.0032536
enh39629    1   36316700   36317700      2       1  150064       3.4571   0.00027304
enh39632    1   36398200   36399200      1       1  150064        3.492    0.0002397
enh39634    1   36401000   36402000      1       1  150064       3.4205    0.0003125
enh39637    1   36553200   36554200      1       1  150064       3.1405    0.0008432
enh39638    1   36555600   36556600      3       2  150064        3.192   0.00070642
enh39641    1   36565000   36566000      6       2  150064       2.3137     0.010343
enh39642    1   36581200   36582200      3       1  150064       2.1813     0.014579
enh39643    1   36583900   36584900      1       1  150064       2.2761      0.01142
enh39644    1   36584600   36585600      2       1  150064       1.8279     0.033785
enh39645    1   36599800   36600800      3       1  150064       3.6681   0.00012219
enh39646    1   36602700   36603700      3       1  150064       3.7723   8.0882e-05
enh39647    1   36607600   36608600      2       1  150064       3.3975   0.00034006
enh39648    1   36613300   36614300      3       1  150064       3.8801   5.2202e-05
enh39654    1   36627900   36628900      2       1  150064       3.9956   3.2268e-05
enh39655    1   36631300   36632300      2       1  150064       3.9408   4.0604e-05
enh39700    1   37169300   37170300      2       1  150064       2.2748     0.011458
enh39702    1   37252800   37253800      1       1  150064       2.3051      0.01058
enh39715    1   37426400   37427400      5       3  150064       1.9458     0.025839
enh39769    1   38318400   38319400      2       1  150064       3.0089    0.0013111
enh39770    1   38323500   38324500      1       1  150064       3.1702    0.0007616
enh39771    1   38326200   38327200      3       2  150064       1.9187     0.027513
enh39772    1   38395700   38396700      3       1  150064       2.8765    0.0020106
enh39803    1   38662900   38663900      4       2  150064       1.7474     0.040283
enh39806    1   38738800   38739800      7       2  150064       2.0244     0.021464
enh39810    1   38910200   38911200      5       2  150064       2.8673    0.0020696
enh39812    1   38921200   38922200      1       1  150064       1.6568      0.04878
enh39813    1   38940500   38941500      1       1  150064       2.5656      0.00515
enh39814    1   38942600   38943600      4       1  150064       2.3033     0.010631
enh39830    1   39192200   39193200      4       2  150064       2.8316    0.0023155
enh39831    1   39194200   39195200      2       1  150064       2.6361    0.0041932
enh39846    1   39490800   39491800      2       1  150064       1.8507     0.032107
enh39848    1   39541900   39542900      2       1  150064       2.9168    0.0017683
enh39853    1   39575400   39576400      3       2  150064       1.7509     0.039984
enh39872    1   39636600   39637600      3       1  150064       1.7642     0.038851
enh39877    1   39650900   39651900      2       1  150064       2.1225     0.016899
enh39899    1   39863000   39864000      4       2  150064       2.4163    0.0078392
enh39908    1   39974700   39975700      5       3  150064       2.0765     0.018926
enh39912    1   40091000   40092000      1       1  150064       2.1072      0.01755
enh39916    1   40119000   40120000      3       2  150064       2.0009     0.022701
enh39918    1   40166200   40167200      1       1  150064       3.3126    0.0004621
enh39927    1   40352400   40353400      2       1  150064       2.5929    0.0047587
enh39929    1   40362500   40363500      2       1  150064       3.3374   0.00042288
enh39964    1   40998000   40999000      3       2  150064       1.9022     0.028572
enh39970    1   41155800   41156800      3       2  150064       2.3236     0.010073
enh39972    1   41159400   41160400      4       2  150064       2.4007     0.008182
enh39992    1   41447200   41448200      1       1  150064       1.7389      0.04103
enh39993    1   41468800   41469800      5       2  150064        2.221     0.013176
enh39999    1   41574600   41575600      4       2  150064       2.1731     0.014886
enh40000    1   41617400   41618400      1       1  150064       2.6113      0.00451
enh40011    1   41833800   41834800      2       1  150064       3.5081   0.00022567
enh40012    1   41837700   41838700      3       2  150064        2.364    0.0090392
enh40013    1   41842800   41843800      4       2  150064       2.6422    0.0041181
enh40014    1   41845100   41846100      4       2  150064       4.2818   9.2696e-06
enh40015    1   41854200   41855200      7       3  150064       1.7364     0.041251
enh40016    1   41862100   41863100      4       2  150064       1.6546     0.048999
enh40020    1   41872800   41873800      4       2  150064       2.1683     0.015069
enh40021    1   41878900   41879900      7       3  150064       2.2567     0.012013
enh40024    1   41889400   41890400      3       1  150064       2.1286     0.016642
enh40026    1   41897300   41898300      6       2  150064       2.0776     0.018874
enh40027    1   41898800   41899800      2       1  150064        2.695    0.0035195
enh40028    1   41901200   41902200      5       3  150064       1.8623     0.031282
enh40035    1   41949400   41950400      3       2  150064       1.9512     0.025518
enh40036    1   41953300   41954300      3       1  150064       2.1253      0.01678
enh40037    1   41960700   41961700      5       2  150064       3.6371   0.00013785
enh40038    1   41962400   41963400      4       2  150064       2.6271    0.0043063
enh40040    1   41973100   41974100      3       2  150064       2.1461     0.015934
enh40113    1   42845000   42846000      1       1  150064       2.2319      0.01281
enh40141    1   43415100   43416100      7       2  150064       1.9365     0.026402
enh40143    1   43419400   43420400      3       2  150064       2.1424      0.01608
enh40167    1   43763600   43764600      3       1  150064        2.779    0.0027264
enh40168    1   43782100   43783100      1       1  150064          3.2    0.0006871
enh40170    1   43811200   43812200      2       1  150064       3.3042    0.0004763
enh40173    1   43826800   43827800      1       1  150064       2.7397     0.003075
enh40174    1   43830700   43831700      2       1  150064       1.9653     0.024692
enh40176    1   43845400   43846400      2       1  150064       3.9647   3.6741e-05
enh40178    1   43856400   43857400      4       2  150064       4.1648   1.5578e-05
enh40180    1   43901400   43902400      2       1  150064       3.4636   0.00026649
enh40182    1   43920200   43921200      3       2  150064       4.1734   1.5006e-05
enh40183    1   43937900   43938900      2       1  150064       3.0281    0.0012305
enh40184    1   43941000   43942000      3       1  150064       3.6843   0.00011465
enh40188    1   43998600   43999600      3       2  150064       2.5678    0.0051167
enh40189    1   44001800   44002800      1       1  150064        1.985      0.02357
enh40191    1   44015700   44016700      3       1  150064       2.0885     0.018378
enh40192    1   44023400   44024400      1       1  150064       3.0287     0.001228
enh40193    1   44029000   44030000      1       1  150064       5.2188    9.004e-08
enh40196    1   44034300   44035300      2       1  150064       4.1061   2.0119e-05
enh40197    1   44038100   44039100      2       1  150064       2.3046     0.010596
enh40198    1   44047600   44048600      5       2  150064       2.8226    0.0023819
enh40199    1   44117600   44118600      3       2  150064       4.0608   2.4453e-05
enh40200    1   44118400   44119400      3       1  150064       2.3334    0.0098147
enh40201    1   44125500   44126500      3       1  150064        4.276   9.5139e-06
enh40202    1   44137000   44138000      2       1  150064       2.7227    0.0032376
enh40203    1   44157300   44158300      2       1  150064       2.6823    0.0036562
enh40207    1   44195300   44196300      3       1  150064       2.9082    0.0018175
enh40208    1   44197600   44198600      2       1  150064        4.844   6.3641e-07
enh40209    1   44228700   44229700      1       1  150064       3.2448    0.0005877
enh40212    1   44251800   44252800      2       1  150064       2.3699    0.0088966
enh40216    1   44318400   44319400      3       1  150064       3.6558   0.00012817
enh40219    1   44334000   44335000      2       1  150064       2.8449    0.0022214
enh40220    1   44335600   44336600      3       2  150064       2.9761    0.0014597
enh40221    1   44346700   44347700      4       2  150064       3.7858   7.6597e-05
enh40222    1   44378900   44379900      3       1  150064       2.3965    0.0082753
enh40223    1   44421700   44422700      1       1  150064       1.6923      0.04529
enh40226    1   44439200   44440200      3       2  150064       3.1146   0.00092101
enh40227    1   44442800   44443800      5       2  150064       2.5588    0.0052521
enh40228    1   44446500   44447500      4       2  150064       1.9822     0.023726
enh40229    1   44455900   44456900      1       1  150064       2.0898      0.01832
enh40241    1   44677800   44678800      1       1  150064       2.7892     0.002642
enh40243    1   44705200   44706200      2       1  150064       2.2454      0.01237
enh40270    1   45005900   45006900      7       2  150064       1.7753     0.037926
enh40271    1   45019500   45020500      2       1  150064        1.649     0.049575
enh40276    1   45055100   45056100      2       1  150064       2.1607      0.01536
enh40307    1   45291800   45292800      2       1  150064        1.881     0.029989
enh40394    1   46986000   46987000      4       1  150064       2.0555     0.019915
enh40395    1   47015000   47016000      3       2  150064       1.9002     0.028706
enh40436    1   48247800   48248800      4       2  150064       1.9651     0.024701
enh40439    1   48274300   48275300      4       2  150064        2.135     0.016379
enh40445    1   48347200   48348200      2       1  150064       1.9375      0.02634
enh40449    1   48399800   48400800      5       2  150064       1.7379     0.041113
enh40472    1   49240400   49241400      3       2  150064       2.0636     0.019526
enh40477    1   50571600   50572600      2       1  150064       3.8134   6.8526e-05
enh40478    1   50594600   50595600      1       1  150064       2.4948     0.006302
enh40507    1   51985800   51986800      3       1  150064       1.9132     0.027861
enh40582    1   53642200   53643200      4       2  150064       1.9477     0.025723
enh40583    1   53648600   53649600      3       1  150064        2.889    0.0019323
enh40584    1   53661100   53662100      1       1  150064       2.0792       0.0188
enh40587    1   53702000   53703000      2       1  150064       2.4523    0.0070978
enh40589    1   53746200   53747200      3       1  150064       2.9357    0.0016641
enh40594    1   53772000   53773000      4       2  150064       2.7235      0.00323
enh40595    1   53774900   53775900      5       2  150064       2.0906     0.018283
enh40602    1   53841200   53842200      6       4  150064       2.3968    0.0082703
enh40634    1   54422500   54423500      3       1  150064       1.7584     0.039338
enh40635    1   54447400   54448400      1       1  150064       2.3782     0.008699
enh40636    1   54448200   54449200      2       1  150064       2.3025     0.010653
enh40649    1   54685300   54686300      3       2  150064       1.6795     0.046523
enh40678    1   54815600   54816600      1       1  150064       1.7965      0.03621
enh40683    1   54836900   54837900      2       1  150064       2.0707     0.019196
enh40684    1   54838500   54839500      3       1  150064       2.0538     0.019998
enh40685    1   54841100   54842100      3       1  150064       1.8758     0.030339
enh40688    1   54850500   54851500      1       1  150064       2.1615      0.01533
enh40748    1   56041100   56042100      4       2  150064       1.8826     0.029874
enh40750    1   56184300   56185300      2       1  150064       1.7767      0.03781
enh40766    1   56902500   56903500      4       2  150064       2.5225    0.0058262
enh40827    1   58875000   58876000      5       2  150064       1.6609     0.048363
enh40844    1   59323600   59324600      3       2  150064       2.1509     0.015741
enh40870    1   59612600   59613600      3       1  150064       1.7397     0.040958
enh40874    1   59629300   59630300      9       1  150064       1.6787     0.046607
enh40902    1   60218000   60219000      3       2  150064       2.4523     0.007098
enh40915    1   60483200   60484200      2       1  150064       1.6668     0.047775
enh40922    1   60901500   60902500      5       3  150064       1.9759     0.024086
enh40924    1   61086800   61087800      2       1  150064       3.1647   0.00077609
enh40925    1   61087600   61088600      5       2  150064       3.5133   0.00022131
enh40928    1   61228600   61229600      3       2  150064       2.6394    0.0041522
enh40934    1   61335900   61336900      3       2  150064       1.8063     0.035439
enh40941    1   61377200   61378200      5       3  150064       1.8739     0.030474
enh40943    1   61401300   61402300      2       1  150064       1.7825     0.037332
enh40949    1   61449400   61450400      2       1  150064        1.737     0.041192
enh40951    1   61455700   61456700      2       1  150064       2.5657    0.0051491
enh40987    1   61703800   61704800      5       3  150064       1.6634     0.048112
enh40989    1   61709600   61710600      2       1  150064       2.0865     0.018466
enh41007    1   61858000   61859000      5       2  150064       2.0269     0.021336
enh41011    1   61978100   61979100      2       1  150064       2.3353    0.0097627
enh41029    1   62849700   62850700      1       1  150064       2.0361      0.02087
enh41031    1   62866400   62867400      2       1  150064       1.6873     0.045778
enh41046    1   63476400   63477400      4       1  150064        3.494   0.00023796
enh41085    1   64504400   64505400      1       1  150064       2.6022     0.004631
enh41106    1   64959600   64960600      2       1  150064       2.3364    0.0097359
enh41111    1   64973900   64974900      5       3  150064       1.9194     0.027469
enh41137    1   65382900   65383900      3       1  150064       3.4743   0.00025612
enh41138    1   65398100   65399100      3       1  150064       2.3488    0.0094178
enh41140    1   65422200   65423200      4       2  150064       2.9045     0.001839
enh41141    1   65429800   65430800      4       2  150064       1.8966     0.028943
enh41144    1   65579800   65580800      3       1  150064        2.237     0.012642
enh41146    1   65633000   65634000      1       1  150064       2.3522     0.009332
enh41147    1   65640900   65641900      2       1  150064        2.027     0.021333
enh41159    1   66086800   66087800      3       2  150064       1.6565     0.048813
enh41160    1   66153400   66154400      5       2  150064       2.5597    0.0052388
enh41162    1   66424900   66425900      3       1  150064       1.6949     0.045047
enh41164    1   66430000   66431000      3       2  150064       1.8981     0.028844
enh41166    1   66444700   66445700      1       1  150064       2.6173     0.004432
enh41167    1   66451200   66452200      1       1  150064       2.6555     0.003959
enh41168    1   66456500   66457500      4       2  150064       1.6594     0.048515
enh41170    1   66464600   66465600      1       1  150064       2.1794      0.01465
enh41174    1   66588600   66589600      2       1  150064       2.6673    0.0038229
enh41182    1   66673100   66674100      3       2  150064       1.8624     0.031277
enh41186    1   66731300   66732300      1       1  150064       2.4844     0.006489
enh41187    1   66736000   66737000      4       2  150064       2.8558    0.0021463
enh41188    1   66737600   66738600      2       1  150064       1.7059      0.04401
enh41189    1   66744400   66745400      3       2  150064       2.0056      0.02245
enh41202    1   66878500   66879500      2       1  150064       1.9418     0.026081
enh41233    1   68078300   68079300      2       1  150064       1.6808     0.046401
enh41234    1   68084000   68085000      2       1  150064       1.8068     0.035393
enh41241    1   68165900   68166900      4       2  150064       1.9657     0.024668
enh41242    1   68174600   68175600      2       1  150064       1.8513     0.032063
enh41245    1   68188600   68189600      1       1  150064       1.9403      0.02617
enh41258    1   68258800   68259800      4       2  150064       2.8406    0.0022517
enh41259    1   68269200   68270200      3       2  150064       2.5673    0.0051245
enh41260    1   68281300   68282300      4       2  150064       3.3275   0.00043813
enh41261    1   68295700   68296700      4       2  150064       3.5136     0.000221
enh41262    1   68315900   68316900      5       2  150064       2.6032    0.0046185
enh41263    1   68321200   68322200      3       2  150064       2.5403    0.0055384
enh41264    1   68354700   68355700      4       2  150064       2.0839     0.018586
enh41265    1   68362800   68363800      6       2  150064       2.9791    0.0014456
enh41269    1   68576900   68577900      2       1  150064       1.7839     0.037224
enh41326    1   74058800   74059800      3       1  150064       2.6569    0.0039432
enh41347    1   76605400   76606400      3       2  150064       1.6983     0.044722
enh41349    1   76619400   76620400      2       1  150064       1.6795     0.046531
enh41362    1   77134500   77135500      5       2  150064       3.4686    0.0002616
enh41367    1   77482600   77483600      1       1  150064       2.3672     0.008961
enh41383    1   77939200   77940200      5       2  150064       2.0343     0.020962
enh41400    1   78300300   78301300      1       1  150064       2.6108     0.004516
enh41402    1   78446300   78447300      2       1  150064        2.026     0.021384
enh41404    1   78561400   78562400      2       1  150064       1.7587     0.039313
enh41427    1   82135900   82136900      3       2  150064       2.0532     0.020027
enh41428    1   82145500   82146500      3       2  150064       2.2103     0.013542
enh41429    1   82146600   82147600      4       2  150064       1.8182     0.034516
enh41430    1   82147700   82148700      2       1  150064       2.4558    0.0070292
enh41442    1   83910800   83911800      4       2  150064       1.7015      0.04442
enh41444    1   84157600   84158600      3       2  150064       2.2405     0.012529
enh41447    1   84226400   84227400      6       2  150064       1.6781     0.046661
enh41458    1   84628700   84629700      1       1  150064       2.3811      0.00863
enh41459    1   84639400   84640400      1       1  150064        1.923      0.02724
enh41465    1   84762800   84763800      1       1  150064        2.096      0.01804
enh41505    1   85779700   85780700      1       1  150064       2.0292      0.02122
enh41507    1   85785900   85786900      2       1  150064       2.1548     0.015588
enh41513    1   85841200   85842200      2       1  150064       1.9722     0.024291
enh41514    1   85873600   85874600      4       2  150064       3.3662   0.00038111
enh41516    1   85906100   85907100      3       1  150064       1.7187     0.042831
enh41517    1   85914700   85915700      8       3  150064       2.0648     0.019472
enh41537    1   86969400   86970400      2       1  150064       2.1501     0.015774
enh41564    1   87811500   87812500      3       1  150064       1.7206     0.042657
enh41572    1   87929500   87930500      4       2  150064       2.0591     0.019742
enh41575    1   88065400   88066400      2       1  150064       2.9528    0.0015745
enh41578    1   88148500   88149500      3       1  150064       2.2667     0.011705
enh41612    1   89828800   89829800      1       1  150064       2.1685      0.01506
enh41625    1   90126000   90127000      3       2  150064       2.0489     0.020237
enh41626    1   90174200   90175200      1       1  150064       2.0233      0.02152
enh41627    1   90185100   90186100      1       1  150064       1.6991      0.04465
enh41656    1   91439700   91440700      1       1  150064       2.1706      0.01498
enh41667    1   91965200   91966200      3       2  150064       2.3068     0.010532
enh41688    1   92246300   92247300      1       1  150064       2.6637     0.003864
enh41703    1   92766200   92767200      3       2  150064       1.8755     0.030364
enh41711    1   93343300   93344300      1       1  150064       1.6472      0.04976
enh41712    1   93399900   93400900      2       1  150064       2.8424    0.0022386
enh41714    1   93415800   93416800      3       1  150064       1.8399     0.032888
enh41783    1   94528100   94529100      3       2  150064       1.9738     0.024204
enh41827    1   95330100   95331100      4       2  150064       1.7244     0.042316
enh41839    1   95437000   95438000      2       1  150064       2.2949      0.01087
enh41843    1   95454900   95455900      1       1  150064       1.9067      0.02828
enh41844    1   95459600   95460600      1       1  150064       1.9374      0.02635
enh41851    1   95507600   95508600      2       1  150064       1.8758     0.030341
enh41853    1   95552200   95553200      3       1  150064       2.2242     0.013066
enh41855    1   95694200   95695200      3       2  150064       1.8821     0.029911
enh41856    1   95697800   95698800      3       2  150064       2.5955    0.0047225
enh41862    1   96947700   96948700      3       2  150064       2.0392     0.020717
enh41863    1   96952800   96953800      2       1  150064       2.3162     0.010272
enh41866    1   97063100   97064100      2       1  150064        2.896    0.0018897
enh41867    1   97186000   97187000      2       1  150064       1.7221     0.042524
enh41868    1   97189600   97190600      5       2  150064       3.8273   6.4774e-05
enh41871    1   97610600   97611600      1       1  150064       2.1594      0.01541
enh41872    1   97769600   97770600      2       1  150064       1.9258     0.027062
enh41874    1   98095600   98096600      2       1  150064       1.9366     0.026395
enh41875    1   98096200   98097200      1       1  150064       2.5085     0.006062
enh41876    1   98383300   98384300      3       2  150064       5.4966   1.9356e-08
enh41879    1   98499600   98500600      4       2  150064       6.0297   8.2138e-10
enh41880    1   98552300   98553300      2       1  150064       6.4431   5.8531e-11
enh41883    1   98853900   98854900      3       2  150064       2.4273    0.0076062
enh41884    1   98917400   98918400      3       1  150064       2.8029    0.0025322
enh41887    1   99169900   99170900      1       1  150064       1.9897      0.02331
enh41931    1  101265100  101266100      2       1  150064       1.9522     0.025456
enh41944    1  101669300  101670300      4       1  150064       1.6696     0.047503
enh41959    1  103318200  103319200      6       4  150064       2.0238     0.021495
enh41978    1  108518600  108519600      3       2  150064       1.8953     0.029025
enh41983    1  108740300  108741300      7       3  150064       2.7227    0.0032374
enh42071    1  110052800  110053800      4       2  150064       1.8154     0.034728
enh42076    1  110088600  110089600      3       2  150064       1.7333     0.041525
enh42089    1  110178500  110179500      3       2  150064       1.7713     0.038254
enh42091    1  110191600  110192600      3       2  150064       2.0587     0.019761
enh42104    1  110356900  110357900      1       1  150064       1.8186      0.03449
enh42116    1  110438100  110439100      5       2  150064       1.9161     0.027674
enh42118    1  110446700  110447700      1       1  150064       1.7552      0.03961
enh42159    1  110887200  110888200      2       1  150064       1.9302      0.02679
enh42161    1  110892700  110893700      2       1  150064       2.1775     0.014723
enh42166    1  111005700  111006700      1       1  150064       2.4417      0.00731
enh42167    1  111019700  111020700      1       1  150064       2.4479     0.007185
enh42173    1  111108000  111109000      3       1  150064       2.4798    0.0065734
enh42183    1  111257000  111258000      5       2  150064       1.9954     0.023002
enh42197    1  111994800  111995800      2       1  150064       1.8799     0.030059
enh42207    1  112134500  112135500      3       2  150064       2.8477     0.002202
enh42209    1  112148200  112149200      2       1  150064       2.1242     0.016827
enh42210    1  112164200  112165200      6       3  150064       2.1895     0.014281
enh42215    1  112273400  112274400      3       1  150064       2.2672     0.011688
enh42221    1  112293100  112294100      6       3  150064        1.902     0.028585
enh42224    1  112391800  112392800      4       2  150064       1.7959     0.036252
enh42226    1  112399400  112400400      1       1  150064        2.006      0.02243
enh42228    1  112419000  112420000      3       1  150064       2.0891     0.018347
enh42231    1  112446700  112447700      3       1  150064       2.1347     0.016393
enh42233    1  112462900  112463900      4       1  150064       2.3463    0.0094814
enh42234    1  112486200  112487200      9       6  150064       2.4859    0.0064618
enh42235    1  112490800  112491800      5       2  150064       1.6947     0.045069
enh42236    1  112498300  112499300      1       1  150064       2.0179       0.0218
enh42239    1  112506500  112507500      4       2  150064       2.1583     0.015451
enh42253    1  112936600  112937600      4       1  150064       1.8506     0.032113
enh42254    1  112940600  112941600      4       1  150064       2.2752     0.011447
enh42255    1  112946300  112947300      1       1  150064        2.414     0.007889
enh42257    1  113007300  113008300      1       1  150064       2.0222      0.02158
enh42260    1  113086600  113087600      4       1  150064       3.1044   0.00095343
enh42261    1  113159400  113160400      3       2  150064       3.7995   7.2484e-05
enh42263    1  113170200  113171200      2       1  150064       2.7143     0.003321
enh42264    1  113179500  113180500      1       1  150064       3.2955    0.0004912
enh42265    1  113215800  113216800      2       1  150064       3.0364    0.0011973
enh42266    1  113218600  113219600      2       1  150064       2.7755    0.0027562
enh42267    1  113231000  113232000      2       1  150064       2.4976    0.0062517
enh42268    1  113241400  113242400      2       1  150064       3.6366   0.00013811
enh42295    1  113683100  113684100      1       1  150064       1.6575      0.04871
enh42332    1  115049900  115050900      1       1  150064       2.5298     0.005706
enh42336    1  115257400  115258400      2       1  150064       1.7788     0.037633
enh42337    1  115293000  115294000      2       1  150064        2.687    0.0036045
enh42338    1  115295600  115296600      4       2  150064       2.5736     0.005033
enh42343    1  115627700  115628700      3       2  150064         3.46   0.00027013
enh42345    1  115711000  115712000      2       1  150064       1.9822     0.023726
enh42346    1  115721400  115722400     14       4  150064        3.303   0.00047836
enh42347    1  115726100  115727100      5       2  150064       3.0163    0.0012795
enh42350    1  115906700  115907700      6       2  150064       2.6484    0.0040439
enh42354    1  116185900  116186900      1       1  150064       2.1895      0.01428
enh42368    1  116451200  116452200      7       3  150064        1.667     0.047757
enh42413    1  117189200  117190200      1       1  150064       1.7897      0.03675
enh42421    1  117253700  117254700      6       2  150064       1.6534      0.04912
enh42422    1  117350200  117351200      1       1  150064       3.2432    0.0005909
enh42423    1  117368100  117369100      2       1  150064       2.8818    0.0019769
enh42424    1  117375700  117376700      5       2  150064        2.848    0.0021995
enh42451    1  117714400  117715400      4       2  150064       2.8175    0.0024202
enh42578    1  145588000  145589000      3       1  150064       1.9471     0.025762
enh42586    1  146638900  146639900      4       2  150064         2.43    0.0075503
enh42587    1  146640700  146641700      3       1  150064       1.9528     0.025425
enh42588    1  146696000  146697000      2       1  150064       3.3803   0.00036204
enh42589    1  146697400  146698400      6       3  150064       2.6682    0.0038132
enh42597    1  146977200  146978200      3       1  150064       3.0802    0.0010345
enh42598    1  146981600  146982600      2       1  150064       2.4945    0.0063075
enh42614    1  147245100  147246100      5       2  150064       1.9821     0.023735
enh42629    1  149903300  149904300      1       1  150064       1.6977      0.04478
enh42640    1  149984000  149985000      1       1  150064       1.9468      0.02578
enh42642    1  150037100  150038100      1       1  150064       5.5334     1.57e-08
enh42644    1  150126900  150127900      2       1  150064       2.7677     0.002823
enh42645    1  150132300  150133300      3       1  150064       5.2023   9.8397e-08
enh42649    1  150185000  150186000      3       2  150064       4.6806   1.4303e-06
enh42650    1  150209000  150210000      2       1  150064       1.9992     0.022793
enh42653    1  150241800  150242800      3       1  150064       4.9797   3.1842e-07
enh42655    1  150245700  150246700      1       1  150064        5.069        2e-07
enh42658    1  150274400  150275400      3       1  150064       4.5185   3.1136e-06
enh42659    1  150294800  150295800      5       2  150064       5.3544   4.2929e-08
enh42660    1  150334800  150335800      5       2  150064       4.6395   1.7465e-06
enh42662    1  150479900  150480900      5       2  150064       1.8588      0.03153
enh42663    1  150480800  150481800      1       1  150064       4.4964    3.455e-06
enh42664    1  150486600  150487600      1       1  150064       5.0598    2.098e-07
enh42668    1  150506400  150507400      4       2  150064       5.5037   1.8598e-08
enh42670    1  150510200  150511200      5       2  150064       3.3805   0.00036178
enh42674    1  150537100  150538100      4       2  150064       2.2919     0.010955
enh42678    1  150546400  150547400      2       1  150064       1.9164     0.027657
enh42704    1  151037900  151038900      1       1  150064       3.6986    0.0001084
enh42705    1  151041600  151042600      3       2  150064       3.2928   0.00049598
enh42707    1  151115700  151116700      6       3  150064       3.2784   0.00052193
enh42709    1  151130500  151131500      1       1  150064       2.5562     0.005291
enh42727    1  151373200  151374200      1       1  150064       3.3175    0.0004542
enh42730    1  151416800  151417800      2       1  150064        2.118     0.017088
enh42731    1  151428000  151429000      1       1  150064       3.2691    0.0005394
enh42732    1  151428800  151429800      4       2  150064       2.1558     0.015551
enh42733    1  151445000  151446000      1       1  150064       2.5897     0.004803
enh42810    1  153641200  153642200      2       1  150064       1.6588     0.048581
enh42811    1  153670200  153671200      1       1  150064       2.0054      0.02246
enh42812    1  153702900  153703900      2       1  150064       1.9206     0.027394
enh42820    1  153756200  153757200      1       1  150064       2.9848     0.001419
enh42821    1  153761700  153762700      1       1  150064       2.5081     0.006069
enh42824    1  153852200  153853200      1       1  150064       4.0063    3.084e-05
enh42825    1  153855400  153856400      1       1  150064       2.1719      0.01493
enh42826    1  153871700  153872700      2       1  150064       1.9749     0.024138
enh42829    1  153900700  153901700      3       1  150064       2.9317    0.0016856
enh42831    1  153919300  153920300      2       1  150064       2.1054     0.017629
enh42834    1  153931500  153932500      5       3  150064       2.2696     0.011615
enh42835    1  153933400  153934400      2       1  150064       2.7014    0.0034523
enh42836    1  153941400  153942400      3       1  150064       2.4604    0.0069387
enh42842    1  154148800  154149800      4       2  150064        2.879    0.0019948
enh42848    1  154245800  154246800      1       1  150064       2.0864      0.01847
enh42852    1  154324200  154325200      4       2  150064       2.4754    0.0066543
enh42856    1  154395600  154396600      4       2  150064       2.1786      0.01468
enh42858    1  154404700  154405700      3       2  150064       1.8075     0.035343
enh42866    1  154528200  154529200      1       1  150064       2.2665      0.01171
enh42867    1  154539200  154540200      1       1  150064       1.9989      0.02281
enh42871    1  154571800  154572800      3       2  150064       1.7237     0.042382
enh42873    1  154581700  154582700      2       1  150064       1.6851      0.04598
enh42887    1  154747500  154748500      1       1  150064       1.9831      0.02368
enh42892    1  154773300  154774300      2       1  150064       2.1557     0.015554
enh42894    1  154780700  154781700      1       1  150064       1.6922       0.0453
enh42895    1  154785600  154786600      2       1  150064       1.7956     0.036283
enh42896    1  154794600  154795600      8       3  150064       3.8532   5.8289e-05
enh42902    1  154830200  154831200      2       1  150064       2.0393     0.020709
enh42903    1  154834700  154835700      2       1  150064        3.154   0.00080513
enh42905    1  154853000  154854000      3       2  150064       3.0463    0.0011586
enh42906    1  154868600  154869600      3       1  150064       4.1106   1.9735e-05
enh42909    1  154910800  154911800      5       1  150064       3.6992   0.00010816
enh42910    1  154912800  154913800      7       3  150064       3.8524   5.8477e-05
enh42924    1  154985800  154986800      2       1  150064       3.7761   7.9665e-05
enh42925    1  154988900  154989900      2       1  150064       1.7026     0.044321
enh42926    1  154990600  154991600      1       1  150064       2.3559      0.00924
enh42927    1  155016700  155017700      2       1  150064       2.4019    0.0081556
enh42930    1  155033400  155034400      2       1  150064       2.2043     0.013751
enh42932    1  155041900  155042900      1       1  150064       1.8595      0.03148
enh42939    1  155111300  155112300      2       1  150064       1.7452     0.040475
enh42942    1  155148500  155149500      3       2  150064       1.8078     0.035319
enh42946    1  155175700  155176700      1       1  150064       1.7265      0.04213
enh42949    1  155194600  155195600      3       1  150064       1.9033     0.028501
enh42954    1  155214800  155215800      1       1  150064       2.2046      0.01374
enh42957    1  155230100  155231100      1       1  150064       2.0678      0.01933
enh42959    1  155241200  155242200      2       1  150064       2.0835     0.018604
enh42961    1  155275600  155276600      1       1  150064       2.4305      0.00754
enh42962    1  155277300  155278300      1       1  150064        2.564     0.005174
enh42964    1  155289200  155290200      1       1  150064       2.5137     0.005974
enh42975    1  155618000  155619000      1       1  150064       2.5906      0.00479
enh42980    1  155688200  155689200      1       1  150064       2.2445       0.0124
enh42987    1  155843700  155844700      2       1  150064       1.9611     0.024934
enh42989    1  155862700  155863700      1       1  150064       3.1041    0.0009543
enh42990    1  155879100  155880100      2       1  150064       2.5756    0.0050033
enh42993    1  155904600  155905600      1       1  150064       2.0349      0.02093
enh42994    1  155907800  155908800      2       1  150064       2.6992    0.0034752
enh42996    1  155914400  155915400      2       1  150064        1.843     0.032664
enh42998    1  155931300  155932300      1       1  150064       3.1943    0.0007009
enh43000    1  155941000  155942000      1       1  150064        2.449     0.007163
enh43002    1  155950800  155951800      3       2  150064       2.3035     0.010627
enh43004    1  155959100  155960100      1       1  150064       2.1154       0.0172
enh43008    1  155995500  155996500      5       3  150064       1.6783      0.04664
enh43013    1  156039700  156040700      1       1  150064       2.1843      0.01447
enh43014    1  156042200  156043200      2       1  150064       2.8046    0.0025187
enh43017    1  156055000  156056000      4       2  150064       1.6774     0.046728
enh43019    1  156059700  156060700      3       1  150064       1.9285     0.026897
enh43023    1  156070700  156071700      1       1  150064       1.9914      0.02322
enh43026    1  156081700  156082700      1       1  150064       1.6693      0.04753
enh43027    1  156088500  156089500      2       1  150064       1.6726     0.047208
enh43033    1  156110100  156111100      3       1  150064        1.917     0.027618
enh43035    1  156117400  156118400      2       1  150064       2.0774     0.018884
enh43037    1  156131700  156132700      2       1  150064       2.9325     0.001681
enh43083    1  156588300  156589300      5       1  150064       1.6774     0.046734
enh43099    1  156711300  156712300      4       2  150064       2.4346    0.0074544
enh43139    1  157961900  157962900      1       1  150064        1.748      0.04023
enh43143    1  157971400  157972400      1       1  150064       1.7935      0.03645
enh43161    1  158035000  158036000      1       1  150064       1.7685      0.03849
enh43183    1  159816000  159817000      3       1  150064        1.687     0.045805
enh43192    1  159888000  159889000      1       1  150064       1.8152      0.03475
enh43193    1  159891000  159892000      2       1  150064         1.93     0.026803
enh43198    1  159993900  159994900      4       2  150064       2.1096     0.017447
enh43202    1  160030700  160031700      6       2  150064        2.328    0.0099564
enh43208    1  160079100  160080100      5       3  150064       2.0905     0.018287
enh43218    1  160160600  160161600      2       1  150064       1.7672     0.038596
enh43219    1  160173700  160174700      1       1  150064       3.0586     0.001112
enh43223    1  160227200  160228200      1       1  150064       2.5181       0.0059
enh43225    1  160229300  160230300      3       2  150064       2.3705    0.0088829
enh43229    1  160276800  160277800      1       1  150064       2.2959      0.01084
enh43230    1  160298000  160299000      1       1  150064       2.7087     0.003377
enh43232    1  160314000  160315000      1       1  150064       2.4281     0.007589
enh43236    1  160346000  160347000      6       2  150064       2.4663    0.0068263
enh43239    1  160377800  160378800      5       2  150064       2.1186     0.017063
enh43241    1  160398600  160399600      3       2  150064       2.2241     0.013071
enh43274    1  161179100  161180100      1       1  150064       2.1338      0.01643
enh43327    1  162166900  162167900      8       4  150064       1.6719     0.047275
enh43329    1  162179900  162180900      4       2  150064       1.8515     0.032047
enh43330    1  162183800  162184800      5       2  150064        1.892     0.029245
enh43344    1  162323100  162324100      1       1  150064       1.6608      0.04838
enh43349    1  162529800  162530800      2       1  150064       1.9254      0.02709
enh43371    1  163765500  163766500      2       1  150064       3.9417   4.0455e-05
enh43428    1  164740300  164741300      3       2  150064       1.9975     0.022883
enh43431    1  164754900  164755900      1       1  150064       2.9073     0.001823
enh43433    1  164763600  164764600      3       1  150064       1.8793     0.030105
enh43435    1  164770600  164771600      1       1  150064        2.031      0.02113
enh43445    1  165403400  165404400      3       2  150064       1.7088     0.043748
enh43455    1  165611000  165612000      4       1  150064        2.027     0.021334
enh43460    1  165739000  165740000      2       1  150064       2.3176     0.010235
enh43463    1  165811100  165812100      4       2  150064       2.0756     0.018967
enh43464    1  165820100  165821100      2       1  150064       1.7741      0.03802
enh43465    1  165822900  165823900      1       1  150064       2.4075     0.008032
enh43467    1  165826500  165827500      2       1  150064       2.5516    0.0053621
enh43480    1  166827700  166828700      2       1  150064       2.4094     0.007989
enh43483    1  166843500  166844500      2       1  150064       3.4847   0.00024635
enh43488    1  166940200  166941200      1       1  150064       3.7546     8.68e-05
enh43499    1  167117100  167118100      3       2  150064       1.9656     0.024672
enh43500    1  167131900  167132900      7       3  150064        1.965     0.024706
enh43503    1  167188000  167189000      1       1  150064       2.7692      0.00281
enh43526    1  167493800  167494800      5       1  150064       2.1599      0.01539
enh43552    1  168053700  168054700      1       1  150064       2.2271      0.01297
enh43565    1  168356000  168357000      2       1  150064       2.0245     0.021461
enh43632    1  171751800  171752800      3       1  150064       2.1709     0.014968
enh43638    1  171879000  171880000      2       1  150064       2.0567     0.019859
enh43650    1  172208300  172209300      3       1  150064       1.8908     0.029325
enh43653    1  172292000  172293000      2       1  150064       2.3255     0.010023
enh43654    1  172312400  172313400      2       1  150064       1.8722     0.030589
enh43655    1  172320300  172321300      3       1  150064       1.7542     0.039694
enh43657    1  172326100  172327100      3       2  150064       1.7834     0.037264
enh43658    1  172329200  172330200      1       1  150064       1.8053      0.03551
enh43659    1  172351400  172352400      2       1  150064       2.7009     0.003458
enh43660    1  172361300  172362300      2       1  150064       2.4215     0.007728
enh43669    1  172500000  172501000      3       2  150064       1.6888     0.045631
enh43678    1  173389000  173390000      5       2  150064       2.6576    0.0039345
enh43680    1  173443300  173444300      4       2  150064       1.7862     0.037036
enh43681    1  173448500  173449500      2       1  150064       2.3992    0.0082164
enh43687    1  173822000  173823000      1       1  150064        3.358    0.0003926
enh43689    1  173839200  173840200      2       1  150064       2.2799     0.011306
enh43690    1  173977200  173978200      6       1  150064       3.2792   0.00052049
enh43691    1  173986800  173987800      4       2  150064       3.6234   0.00014539
enh43692    1  173988300  173989300      1       1  150064       3.5227    0.0002136
enh43693    1  173992500  173993500      2       1  150064       2.9267    0.0017129
enh43694    1  174021100  174022100      2       1  150064       3.2355   0.00060717
enh43695    1  174231800  174232800      5       3  150064       3.7266   9.7057e-05
enh43699    1  174844500  174845500      2       1  150064       2.5883    0.0048219
enh43704    1  174945400  174946400      1       1  150064       2.8844     0.001961
enh43707    1  174998300  174999300      2       1  150064       1.9851     0.023567
enh43717    1  175162500  175163500      4       1  150064       3.3679   0.00037868
enh43736    1  175671100  175672100      7       2  150064       1.9453     0.025869
enh43740    1  175757200  175758200      3       1  150064         3.44    0.0002909
enh43745    1  175837800  175838800      3       1  150064       1.7586     0.039322
enh43749    1  176027700  176028700      3       2  150064       1.9474     0.025746
enh43757    1  176873100  176874100      3       1  150064       2.2242     0.013068
enh43759    1  176952800  176953800      5       2  150064       1.7825     0.037332
enh43761    1  176965300  176966300      2       1  150064       2.0625     0.019579
enh43762    1  176992500  176993500      6       2  150064       2.8394    0.0022601
enh43767    1  177130100  177131100      3       2  150064       2.2432     0.012443
enh43773    1  177270800  177271800      4       2  150064       4.9563    3.592e-07
enh43775    1  177614400  177615400      3       2  150064        1.923     0.027243
enh43786    1  178029900  178030900      4       2  150064        2.698    0.0034877
enh43791    1  178124400  178125400      1       1  150064        2.104      0.01769
enh43802    1  178341400  178342400      1       1  150064       3.3527    0.0004002
enh43803    1  178357400  178358400      1       1  150064       1.8337      0.03335
enh43805    1  178455600  178456600      3       2  150064        2.969    0.0014937
enh43815    1  178620600  178621600      2       1  150064       1.7408     0.040858
enh43825    1  178942300  178943300      1       1  150064       2.9835     0.001425
enh43838    1  179098400  179099400      4       1  150064       1.6833     0.046155
enh43840    1  179112000  179113000      3       1  150064       1.7358     0.041304
enh43841    1  179138700  179139700      1       1  150064       2.1591      0.01542
enh43845    1  179199200  179200200      1       1  150064       1.8435      0.03263
enh43850    1  179782800  179783800      1       1  150064        2.367     0.008966
enh43852    1  179844500  179845500      1       1  150064       1.9217      0.02732
enh43856    1  179890400  179891400      3       1  150064       1.8242     0.034059
enh43881    1  180810800  180811800      2       1  150064       1.9967     0.022931
enh43884    1  180867700  180868700      4       2  150064       2.7679     0.002821
enh43885    1  180882900  180883900      1       1  150064        2.595      0.00473
enh43886    1  180895500  180896500      5       3  150064       2.2974     0.010799
enh43913    1  181108200  181109200     11       2  150064       1.6601     0.048445
enh43930    1  181398900  181399900      8       2  150064       1.8593     0.031491
enh43933    1  181523200  181524200      3       1  150064       1.9448     0.025897
enh43948    1  182118200  182119200      2       1  150064       2.1035     0.017711
enh43959    1  182258500  182259500      1       1  150064        1.884      0.02978
enh43963    1  182306800  182307800      1       1  150064       2.1135      0.01728
enh43964    1  182318000  182319000      3       2  150064       2.3673    0.0089584
enh43968    1  182356100  182357100      2       1  150064       1.6976     0.044788
enh43969    1  182363000  182364000      2       1  150064       1.9988     0.022814
enh43974    1  182572000  182573000      1       1  150064       1.6695      0.04751
enh43984    1  182640100  182641100      7       1  150064       2.7924    0.0026156
enh43986    1  182642800  182643800      3       2  150064       2.1973        0.014
enh43987    1  182644300  182645300      3       2  150064       3.0296    0.0012245
enh43989    1  182668100  182669100      2       1  150064       2.4933    0.0063289
enh43990    1  182708500  182709500      3       2  150064       2.2149     0.013382
enh43992    1  182723100  182724100      4       2  150064       2.6475    0.0040542
enh43999    1  182997800  182998800      5       2  150064       1.8251     0.033992
enh44034    1  183285000  183286000      1       1  150064       2.3343     0.009789
enh44039    1  183372200  183373200      2       1  150064       1.8943      0.02909
enh44040    1  183373300  183374300      3       1  150064       2.3074     0.010516
enh44099    1  184037300  184038300      2       1  150064       1.7625      0.03899
enh44103    1  184120400  184121400      1       1  150064       2.2839      0.01119
enh44104    1  184159900  184160900      3       2  150064       1.9501     0.025585
enh44105    1  184187300  184188300      2       1  150064       3.2756   0.00052715
enh44115    1  184460800  184461800      4       2  150064       2.2105     0.013535
enh44118    1  184476400  184477400      1       1  150064       2.4618     0.006913
enh44119    1  184503400  184504400      5       3  150064       2.6296    0.0042748
enh44120    1  184524500  184525500      3       2  150064       2.2174     0.013297
enh44121    1  184543500  184544500      5       2  150064       2.3178      0.01023
enh44132    1  184633600  184634600      3       2  150064       2.1721     0.014923
enh44134    1  184724800  184725800      3       1  150064       2.1648       0.0152
enh44148    1  185127400  185128400      1       1  150064       1.9047      0.02841
enh44159    1  186346000  186347000      1       1  150064       1.7256      0.04221
enh44168    1  188355300  188356300      2       1  150064        2.054     0.019987
enh44178    1  193072200  193073200      1       1  150064       3.0838     0.001022
enh44180    1  193093200  193094200      2       1  150064       3.2285   0.00062229
enh44183    1  193317500  193318500      1       1  150064        2.979     0.001446
enh44185    1  193558400  193559400      4       1  150064       1.7019     0.044389
enh44189    1  197166100  197167100      1       1  150064       3.8365     6.24e-05
enh44211    1  198574600  198575600      4       2  150064        1.812     0.034995
enh44214    1  198757200  198758200      1       1  150064         2.26      0.01191
enh44225    1  198891700  198892700      1       1  150064       1.6523      0.04924
enh44238    1  200299600  200300600      2       1  150064       2.9779    0.0014514
enh44239    1  200332200  200333200      2       1  150064       3.1829   0.00072909
enh44243    1  200369500  200370500      3       2  150064       2.8092    0.0024833
enh44246    1  200457300  200458300      3       2  150064       2.6382    0.0041671
enh44247    1  200494000  200495000      4       2  150064       2.0448     0.020439
enh44262    1  200865500  200866500      4       2  150064        2.182     0.014555
enh44263    1  200886100  200887100      3       1  150064       3.5701   0.00017843
enh44264    1  200928300  200929300      7       4  150064       3.0968   0.00097813
enh44265    1  200941000  200942000      8       3  150064       1.9368     0.026382
enh44266    1  200960200  200961200      5       2  150064        2.129     0.016627
enh44267    1  200980400  200981400      5       2  150064       2.0632     0.019546
enh44269    1  200989500  200990500      3       2  150064       3.3452   0.00041107
enh44271    1  200997200  200998200      2       1  150064       2.2783     0.011353
enh44272    1  201007300  201008300      1       1  150064       3.9599    3.749e-05
enh44274    1  201023100  201024100      3       1  150064        3.005    0.0013279
enh44275    1  201025100  201026100      3       1  150064       2.0282     0.021271
enh44277    1  201053300  201054300      3       2  150064       1.8395     0.032922
enh44282    1  201106500  201107500      2       1  150064       1.7983     0.036062
enh44287    1  201276800  201277800      2       1  150064       1.9399     0.026193
enh44293    1  201353000  201354000      5       2  150064       2.3105      0.01043
enh44296    1  201389000  201390000      3       1  150064       1.6927     0.045258
enh44304    1  201434800  201435800      4       2  150064       2.0749     0.018998
enh44305    1  201451300  201452300      6       2  150064       2.0981     0.017949
enh44311    1  201467100  201468100      2       1  150064       1.8696      0.03077
enh44380    1  201743100  201744100      4       1  150064        1.732     0.041641
enh44387    1  201797100  201798100      3       2  150064       2.6745    0.0037417
enh44388    1  201800300  201801300      7       3  150064       1.6652     0.047941
enh44393    1  201859900  201860900      1       1  150064       1.8078      0.03532
enh44395    1  201869300  201870300      1       1  150064       1.6739      0.04708
enh44396    1  201873900  201874900      3       1  150064       2.4447     0.007249
enh44397    1  201880400  201881400      1       1  150064       2.2476       0.0123
enh44420    1  202097900  202098900      4       2  150064       1.7527     0.039823
enh44421    1  202103200  202104200      2       1  150064       2.5603    0.0052294
enh44422    1  202111100  202112100      5       2  150064       2.1389      0.01622
enh44456    1  202587500  202588500      1       1  150064       1.7735      0.03807
enh44469    1  202927800  202928800      2       1  150064       1.6632     0.048132
enh44476    1  203015400  203016400      1       1  150064       2.0533      0.02002
enh44480    1  203051400  203052400      2       1  150064       1.7998     0.035948
enh44483    1  203058800  203059800      2       1  150064       1.9921     0.023181
enh44486    1  203102700  203103700      5       2  150064       1.9442     0.025936
enh44488    1  203109500  203110500      4       2  150064       1.6788     0.046592
enh44557    1  203599600  203600600      1       1  150064        1.656      0.04886
enh44586    1  204010100  204011100      3       2  150064       2.0032     0.022576
enh44589    1  204045300  204046300      2       1  150064       2.5349    0.0056243
enh44591    1  204049400  204050400      2       1  150064       2.3558    0.0092406
enh44593    1  204051000  204052000      4       2  150064       2.2163     0.013337
enh44594    1  204052400  204053400      4       2  150064        2.647      0.00406
enh44597    1  204057500  204058500      3       2  150064       2.9892    0.0013987
enh44615    1  204245000  204246000      2       1  150064       2.0677     0.019336
enh44643    1  204415700  204416700      2       1  150064        1.882      0.02992
enh44645    1  204425100  204426100      4       1  150064       2.0074     0.022352
enh44647    1  204445300  204446300      2       1  150064       2.1175     0.017111
enh44648    1  204450400  204451400      4       1  150064        3.149   0.00081916
enh44649    1  204464400  204465400      3       2  150064       2.2606     0.011893
enh44650    1  204484400  204485400      3       1  150064       3.0715    0.0010648
enh44651    1  204489400  204490400      1       1  150064       3.3424    0.0004153
enh44653    1  204537600  204538600      4       2  150064        1.814      0.03484
enh44654    1  204543400  204544400      3       2  150064       3.2053   0.00067472
enh44656    1  204586500  204587500      4       1  150064       2.5611    0.0052167
enh44657    1  204592900  204593900      1       1  150064       3.3053    0.0004743
enh44658    1  204599400  204600400      5       2  150064       2.3775    0.0087148
enh44660    1  204606700  204607700      7       3  150064       2.4211    0.0077358
enh44677    1  204828000  204829000      2       1  150064       2.8377    0.0022718
enh44693    1  204966400  204967400      5       3  150064         3.26   0.00055709
enh44694    1  204973100  204974100      6       2  150064       3.1987   0.00069027
enh44702    1  205027900  205028900      2       1  150064       3.5219   0.00021422
enh44703    1  205030200  205031200      4       2  150064       3.9784   3.4688e-05
enh44704    1  205040400  205041400      5       2  150064       3.2996   0.00048416
enh44705    1  205089100  205090100      5       1  150064       2.1342     0.016412
enh44706    1  205110300  205111300      5       2  150064       3.7788   7.8797e-05
enh44707    1  205144300  205145300      2       1  150064       4.1479   1.6775e-05
enh44708    1  205152600  205153600      5       2  150064       4.3555   6.6377e-06
enh44709    1  205156400  205157400      2       1  150064       3.8869   5.0768e-05
enh44710    1  205158200  205159200      2       1  150064       3.5047   0.00022854
enh44712    1  205172800  205173800      3       1  150064       3.7427   9.1036e-05
enh44713    1  205178500  205179500      3       1  150064       4.1763   1.4814e-05
enh44716    1  205205400  205206400      6       2  150064       3.2836   0.00051243
enh44717    1  205208500  205209500      4       2  150064       2.0174     0.021829
enh44718    1  205219800  205220800      5       2  150064       3.0256    0.0012407
enh44720    1  205233800  205234800      3       2  150064       2.2537     0.012106
enh44723    1  205245100  205246100      5       2  150064       2.1747     0.014827
enh44725    1  205263100  205264100      3       2  150064       2.0907      0.01828
enh44738    1  205330500  205331500      3       2  150064       2.1139     0.017264
enh44741    1  205338300  205339300      5       2  150064       1.6992     0.044645
enh44754    1  205463500  205464500      2       1  150064       2.5456     0.005454
enh44759    1  205498400  205499400      3       2  150064       2.0456     0.020397
enh44762    1  205551300  205552300      4       2  150064       1.6664     0.047813
enh44767    1  205568000  205569000      8       3  150064       2.3945    0.0083206
enh44768    1  205571000  205572000      3       1  150064       2.1901     0.014259
enh44778    1  205649800  205650800      2       1  150064       2.2197     0.013221
enh44779    1  205662400  205663400      3       2  150064       2.1211     0.016956
enh44804    1  206588900  206589900      2       1  150064       1.6656     0.047892
enh44811    1  206645900  206646900      5       2  150064       1.6572     0.048743
enh44855    1  207224900  207225900      3       1  150064       3.1904    0.0007105
enh44867    1  207923800  207924800      2       1  150064       3.7753   7.9905e-05
enh44868    1  207927900  207928900      1       1  150064       3.3754    0.0003685
enh44869    1  207980100  207981100      2       1  150064        3.844   6.0526e-05
enh44870    1  207983500  207984500      5       3  150064       2.7015    0.0034518
enh44873    1  207992300  207993300      4       2  150064       3.8241   6.5612e-05
enh44874    1  207997000  207998000      2       1  150064       3.4704    0.0002598
enh44875    1  207999600  208000600      3       2  150064       3.7324    9.483e-05
enh44876    1  208011500  208012500      2       1  150064       2.2074     0.013642
enh44877    1  208021300  208022300      4       2  150064       3.2548   0.00056742
enh44879    1  208026400  208027400      5       2  150064       2.5168    0.0059219
enh44880    1  208027000  208028000      5       2  150064       2.5639    0.0051757
enh44882    1  208039200  208040200      7       4  150064        3.108   0.00094166
enh44883    1  208058600  208059600      2       1  150064        2.331     0.009878
enh44905    1  208263000  208264000      5       2  150064       2.8939    0.0019023
enh44908    1  208293500  208294500      6       2  150064       2.0621     0.019599
enh44909    1  208300800  208301800     10       2  150064       3.0871    0.0010106
enh44910    1  208303700  208304700      3       2  150064       2.0416     0.020593
enh44912    1  208314900  208315900      2       1  150064       1.6974     0.044813
enh44913    1  208316200  208317200      1       1  150064       2.2869       0.0111
enh44917    1  208337900  208338900      5       2  150064       1.8915      0.02928
enh44926    1  208380600  208381600      3       1  150064       1.9987     0.022822
enh44928    1  208386700  208387700      2       1  150064       2.0546     0.019961
enh44929    1  208392900  208393900      2       1  150064       2.4943    0.0063098
enh44933    1  208403900  208404900      5       2  150064       1.6634     0.048114
enh44979    1  209799500  209800500      4       2  150064       1.7928     0.036499
enh44998    1  210409400  210410400      1       1  150064       2.4304     0.007541
enh45028    1  211209800  211210800      2       1  150064       1.9052     0.028377
enh45031    1  211501900  211502900      2       1  150064       1.9205     0.027397
enh45045    1  211748100  211749100      1       1  150064       2.1797      0.01464
enh45089    1  212589300  212590300      2       1  150064       2.4702    0.0067513
enh45109    1  212785500  212786500      4       2  150064       1.6768     0.046794
enh45141    1  214078400  214079400      1       1  150064       2.6749     0.003738
enh45146    1  214174500  214175500      4       1  150064       2.9527     0.001575
enh45152    1  214280400  214281400      4       2  150064       1.9413      0.02611
enh45165    1  214468700  214469700      2       1  150064        2.465    0.0068509
enh45168    1  214510500  214511500      3       2  150064        2.452    0.0071034
enh45180    1  214711500  214712500      5       2  150064       1.7039     0.044198
enh45182    1  214721100  214722100      1       1  150064       2.3529     0.009314
enh45204    1  217119200  217120200      3       1  150064       2.0565     0.019868
enh45232    1  218598100  218599100      5       1  150064       2.1524     0.015684
enh45234    1  218632900  218633900      2       1  150064       2.0383     0.020761
enh45271    1  220217700  220218700      2       1  150064       2.0112     0.022151
enh45278    1  220442300  220443300      3       1  150064       1.7655     0.038736
enh45279    1  220447100  220448100      2       1  150064       1.6588     0.048577
enh45317    1  222628100  222629100      3       1  150064       2.8637    0.0020939
enh45322    1  222763800  222764800      2       1  150064       1.9374     0.026347
enh45324    1  222827900  222828900      2       1  150064       2.3402    0.0096374
enh45327    1  222930400  222931400      2       1  150064        2.298     0.010782
enh45353    1  223839600  223840600      6       2  150064       1.8328     0.033416
enh45354    1  223840500  223841500      3       2  150064       2.8772    0.0020063
enh45358    1  223888200  223889200      1       1  150064       1.9712      0.02435
enh45359    1  223892100  223893100      4       2  150064       2.8462    0.0022123
enh45361    1  223898700  223899700      4       2  150064       3.3897    0.0003498
enh45362    1  223902900  223903900      5       2  150064       2.4327    0.0074939
enh45363    1  223913200  223914200      1       1  150064       2.8498     0.002187
enh45365    1  223917400  223918400      3       2  150064       2.3796    0.0086658
enh45368    1  223921700  223922700      2       1  150064       2.9336    0.0016751
enh45372    1  223930300  223931300      9       2  150064        1.693     0.045231
enh45373    1  223934700  223935700      1       1  150064       2.1959      0.01405
enh45374    1  223935800  223936800      1       1  150064       1.9807      0.02381
enh45375    1  223936700  223937700      3       1  150064       2.5361    0.0056044
enh45376    1  223943400  223944400      2       1  150064       2.5803    0.0049351
enh45377    1  223952900  223953900      4       2  150064       2.3418    0.0095944
enh45378    1  223959200  223960200      4       2  150064       3.7196   9.9754e-05
enh45380    1  223967700  223968700      1       1  150064       3.5356    0.0002034
enh45384    1  223989700  223990700      3       2  150064       2.5276    0.0057416
enh45385    1  224008000  224009000      2       1  150064       1.7727      0.03814
enh45387    1  224019800  224020800      3       2  150064       2.6515    0.0040064
enh45388    1  224022800  224023800      4       1  150064        3.272   0.00053391
enh45389    1  224025200  224026200      2       1  150064       2.0076     0.022345
enh45390    1  224028100  224029100      2       1  150064       1.8336     0.033354
enh45406    1  224623400  224624400      2       1  150064       2.0591     0.019744
enh45407    1  224644300  224645300      4       2  150064       1.9456     0.025854
enh45408    1  224646400  224647400      2       1  150064       2.4324    0.0074988
enh45410    1  224689400  224690400      3       2  150064       2.1965     0.014029
enh45419    1  224837900  224838900      3       1  150064       2.1216     0.016936
enh45459    1  225933800  225934800      2       1  150064       2.0218     0.021599
enh45461    1  225938500  225939500      4       2  150064       1.7637     0.038893
enh45471    1  226012200  226013200      9       3  150064       2.1853     0.014433
enh45472    1  226014400  226015400      5       2  150064       2.7154    0.0033097
enh45478    1  226035300  226036300      1       1  150064       2.0775      0.01888
enh45480    1  226052400  226053400      2       1  150064       2.2461      0.01235
enh45482    1  226063900  226064900      3       1  150064       2.8898    0.0019273
enh45484    1  226086300  226087300      5       1  150064       1.7105     0.043587
enh45494    1  226184000  226185000      2       1  150064        1.676     0.046864
enh45495    1  226184900  226185900      2       1  150064       1.8909     0.029316
enh45496    1  226187800  226188800      4       2  150064       1.7341     0.041453
enh45508    1  226315200  226316200      4       2  150064       1.6576       0.0487
enh45509    1  226322700  226323700      2       1  150064       2.2549     0.012069
enh45516    1  226540800  226541800      1       1  150064        1.734      0.04146
enh45519    1  226592400  226593400      6       2  150064       1.8514     0.032054
enh45532    1  226755900  226756900      6       2  150064       2.0713     0.019166
enh45533    1  226762800  226763800      3       2  150064       2.5286    0.0057258
enh45540    1  226821000  226822000      3       2  150064       1.8648     0.031103
enh45541    1  226825300  226826300      1       1  150064       2.5273     0.005747
enh45542    1  226828200  226829200      1       1  150064       2.8036     0.002527
enh45543    1  226832000  226833000      4       2  150064       1.8042     0.035604
enh45545    1  226851000  226852000      1       1  150064       2.4391     0.007361
enh45555    1  226900100  226901100      2       1  150064        2.564    0.0051738
enh45558    1  226910300  226911300      4       2  150064       1.9897     0.023313
enh45560    1  226914800  226915800      2       1  150064       2.3349    0.0097731
enh45561    1  226918900  226919900      2       1  150064       1.8456     0.032478
enh45569    1  227013800  227014800      5       2  150064       2.1529     0.015661
enh45570    1  227059300  227060300      2       1  150064       1.9534     0.025384
enh45571    1  227061900  227062900      6       3  150064        1.691     0.045421
enh45573    1  227070100  227071100      3       1  150064       2.2435     0.012432
enh45586    1  227507000  227508000      5       2  150064       1.8801     0.030047
enh45588    1  227544600  227545600      5       2  150064        2.537    0.0055896
enh45637    1  228677500  228678500      1       1  150064       1.6749      0.04698
enh45638    1  228870000  228871000      2       1  150064       1.8273     0.033824
enh45657    1  229089300  229090300      5       2  150064       2.4146    0.0078762
enh45737    1  230222200  230223200      1       1  150064       2.1121      0.01734
enh45738    1  230237300  230238300      5       2  150064       3.6421   0.00013521
enh45739    1  230238700  230239700      4       1  150064       3.4778   0.00025282
enh45740    1  230241500  230242500      4       2  150064       3.0584    0.0011127
enh45741    1  230246200  230247200      5       2  150064       3.2958    0.0004907
enh45742    1  230248600  230249600      2       1  150064       3.1845    0.0007249
enh45743    1  230249700  230250700      3       1  150064       3.5765   0.00017411
enh45746    1  230263800  230264800      9       4  150064       3.4892   0.00024222
enh45747    1  230265900  230266900      2       1  150064       1.8541     0.031859
enh45749    1  230273100  230274100      4       2  150064        3.001    0.0013455
enh45750    1  230275600  230276600      8       4  150064       3.1945   0.00070042
enh45759    1  230306200  230307200      2       1  150064       1.7676     0.038562
enh45761    1  230310600  230311600      7       2  150064       2.2139     0.013419
enh45762    1  230313000  230314000      4       1  150064       1.9108     0.028015
enh45763    1  230321300  230322300      3       2  150064       1.7254     0.042229
enh45774    1  230406100  230407100      2       1  150064       2.0144     0.021985
enh45777    1  230443100  230444100      2       1  150064       2.2896     0.011023
enh45785    1  230488500  230489500      2       1  150064       2.4755    0.0066525
enh45789    1  230517000  230518000      4       2  150064       1.6873     0.045776
enh45790    1  230519200  230520200      7       2  150064       1.7515     0.039929
enh45901    1  232468600  232469600      9       4  150064       1.9275     0.026956
enh45904    1  232564200  232565200      2       1  150064       2.5147    0.0059566
enh45907    1  232571400  232572400      6       4  150064       1.7061     0.043999
enh45908    1  232573600  232574600      3       1  150064       2.5378    0.0055771
enh45909    1  232608400  232609400      2       1  150064       1.9085     0.028161
enh45952    1  233426300  233427300      3       1  150064       1.6804     0.046444
enh45961    1  234353100  234354100      4       2  150064       1.8773     0.030242
enh45968    1  234610600  234611600      9       2  150064       1.9318     0.026689
enh45969    1  234612800  234613800      8       3  150064       1.6699     0.047472
enh45970    1  234622800  234623800      4       2  150064       1.7362     0.041268
enh45971    1  234630600  234631600      5       2  150064       1.9164     0.027658
enh45972    1  234634200  234635200      8       3  150064       2.7698    0.0028044
enh45973    1  234636000  234637000      3       2  150064       1.8352     0.033238
enh45975    1  234651000  234652000      2       1  150064       2.7282    0.0031841
enh45981    1  234697800  234698800      2       1  150064       1.9754     0.024111
enh45983    1  234708600  234709600      1       1  150064       2.3094      0.01046
enh46010    1  234895800  234896800      3       2  150064       1.7982     0.036074
enh46030    1  235094700  235095700      4       2  150064       1.8144     0.034811
enh46103    1  236665600  236666600      1       1  150064       1.7372      0.04118
enh46111    1  236879000  236880000      5       2  150064        1.697      0.04485
enh46127    1  239289100  239290100      7       3  150064       2.7511    0.0029694
enh46167    1  243277100  243278100      2       1  150064       2.1798     0.014634
enh46168    1  243368200  243369200      1       1  150064       3.2555    0.0005659
enh46169    1  243407400  243408400      1       1  150064       3.8631    5.598e-05
enh46170    1  243413700  243414700      3       2  150064       4.2886   8.9917e-06
enh46171    1  243420500  243421500      2       1  150064       4.0095   3.0424e-05
enh46172    1  243427400  243428400      2       1  150064       3.9425   4.0322e-05
enh46173    1  243432300  243433300      1       1  150064       4.8999    4.794e-07
enh46175    1  243450300  243451300      1       1  150064       4.8728    5.502e-07
enh46184    1  243638400  243639400      2       1  150064       3.6339   0.00013961
enh46185    1  243644900  243645900      2       1  150064       4.1066   2.0075e-05
enh46186    1  243646600  243647600      3       1  150064       3.6675   0.00012246
enh46188    1  243654000  243655000      1       1  150064       4.2856    9.112e-06
enh46195    1  243875500  243876500      1       1  150064       4.9795    3.187e-07
enh46196    1  243877300  243878300      1       1  150064       2.1802      0.01462
enh46197    1  243877900  243878900      2       1  150064       4.8436   6.3738e-07
enh46198    1  243894400  243895400      2       1  150064       3.8836   5.1468e-05
enh46199    1  243901700  243902700      1       1  150064       2.1589      0.01543
enh46200    1  243914500  243915500      2       1  150064        3.559   0.00018614
enh46201    1  243955400  243956400      2       1  150064       4.2876   9.0309e-06
enh46203    1  244010900  244011900      1       1  150064       3.4397    0.0002912
enh46204    1  244014700  244015700      1       1  150064       3.3251     0.000442
enh46205    1  244065900  244066900      1       1  150064        3.855    5.787e-05
enh46206    1  244081400  244082400      2       1  150064       2.8917    0.0019159
enh46209    1  244093800  244094800      2       1  150064       2.5559     0.005296
enh46218    1  244259800  244260800      2       1  150064       1.7952     0.036309
enh46223    1  244375600  244376600      3       2  150064       2.1621     0.015305
enh46224    1  244377300  244378300      6       2  150064       2.5072    0.0060851
enh46226    1  244393900  244394900      2       1  150064       2.1176     0.017106
enh46234    1  244594100  244595100      2       1  150064       2.0863     0.018477
enh46236    1  244608600  244609600      2       1  150064       2.3236     0.010074
enh46237    1  244611600  244612600      2       1  150064       1.7693     0.038418
enh46238    1  244612600  244613600      1       1  150064       2.4323     0.007502
enh46239    1  244623600  244624600      3       2  150064       1.7861     0.037045
enh46241    1  244836200  244837200      4       2  150064       1.7491     0.040141
enh46268    1  245558600  245559600      8       2  150064         1.66     0.048458
enh46271    1  245582100  245583100      1       1  150064       1.8912       0.0293
enh46281    1  245762400  245763400      6       1  150064       2.5013    0.0061871
enh46289    1  246160700  246161700      9       3  150064       2.1372     0.016291
enh46292    1  246362000  246363000      5       2  150064       2.1187     0.017058
enh46293    1  246430700  246431700      6       2  150064       2.1436     0.016034
enh46299    1  246771700  246772700      2       1  150064       2.2501      0.01222
enh46305    1  246861800  246862800      6       3  150064       1.8226     0.034184
enh46306    1  246862400  246863400      5       3  150064       1.6525     0.049218
enh46318    1  247265600  247266600      1       1  150064       2.0738      0.01905
enh46339    1  249135000  249136000      2       1  150064       1.8202     0.034368
enh46342    1  249149400  249150400      5       1  150064       2.0072     0.022362
enh46344    1  249153600  249154600      1       1  150064       1.7791      0.03761
enh52697    2     193600     194600      6       3  150064       1.8472     0.032361
enh52712    2     970000     971000      3       1  150064       1.8026     0.035722
enh52713    2    1005900    1006900      2       1  150064       2.2477     0.012297
enh52714    2    1022000    1023000      2       1  150064       2.6342    0.0042163
enh52738    2    1732800    1733800      7       2  150064       2.2354     0.012696
enh52739    2    1733400    1734400      8       3  150064       2.0296     0.021197
enh52767    2    2527400    2528400      7       2  150064       2.4396    0.0073509
enh52776    2    2707000    2708000      6       3  150064       1.9148     0.027757
enh52784    2    2854800    2855800      2       1  150064       1.9375     0.026342
enh52796    2    3198300    3199300      3       1  150064        1.701     0.044473
enh52797    2    3204000    3205000      6       2  150064       1.6769     0.046783
enh52798    2    3260800    3261800      2       1  150064       1.9542     0.025339
enh52799    2    3267800    3268800      2       1  150064       2.4762    0.0066389
enh52802    2    3288200    3289200      5       2  150064       2.8242    0.0023701
enh52803    2    3291900    3292900      4       2  150064        2.049     0.020233
enh52804    2    3293700    3294700      2       1  150064       2.0121     0.022106
enh52833    2    3621600    3622600      1       1  150064       2.0286      0.02125
enh52836    2    3642200    3643200      4       2  150064        2.878    0.0020011
enh52852    2    5455100    5456100      5       2  150064       2.0211     0.021635
enh52853    2    5462200    5463200      2       1  150064       3.6473   0.00013251
enh52857    2    5514700    5515700      2       1  150064       1.7334     0.041515
enh52870    2    5842800    5843800      1       1  150064       4.1061    2.012e-05
enh52871    2    5865000    5866000      6       2  150064       1.9843     0.023611
enh52903    2    7055500    7056500      2       1  150064       3.4444    0.0002862
enh52905    2    7063000    7064000      8       2  150064        3.012    0.0012977
enh52906    2    7065600    7066600      3       2  150064       1.7264     0.042142
enh52908    2    7070900    7071900      4       2  150064       1.9314     0.026716
enh52909    2    7072400    7073400      3       2  150064       1.6569      0.04877
enh52923    2    7152200    7153200      4       2  150064       1.7902     0.036708
enh52932    2    7517900    7518900      1       1  150064       2.0749        0.019
enh52939    2    7932100    7933100      4       1  150064       1.8013     0.035824
enh52968    2    8665600    8666600      2       1  150064       1.6534     0.049129
enh52970    2    8679700    8680700      2       1  150064       2.4627    0.0068955
enh52978    2    8777900    8778900      4       2  150064       1.9738     0.024204
enh53005    2    9330900    9331900      2       1  150064       2.0791     0.018805
enh53010    2    9352400    9353400      6       4  150064       1.7396     0.040964
enh53016    2    9368900    9369900      1       1  150064        3.181    0.0007338
enh53018    2    9374200    9375200      2       1  150064       2.6857    0.0036193
enh53019    2    9375700    9376700      3       1  150064       1.7175     0.042942
enh53025    2    9391400    9392400      7       2  150064        3.044    0.0011674
enh53030    2    9403600    9404600      4       2  150064       2.2769     0.011396
enh53031    2    9408400    9409400      4       2  150064       2.3659    0.0089922
enh53044    2    9471600    9472600      2       1  150064       2.5718    0.0050588
enh53069    2    9747900    9748900      3       1  150064       1.6503     0.049439
enh53073    2    9793600    9794600      3       2  150064       1.8423     0.032713
enh53171    2   10549500   10550500      2       1  150064       2.1007     0.017834
enh53191    2   10953200   10954200      6       3  150064       2.0708     0.019191
enh53192    2   10954300   10955300      4       2  150064       2.5586    0.0052546
enh53208    2   11111400   11112400      4       2  150064       1.7177     0.042925
enh53240    2   11533700   11534700      3       2  150064       1.8229     0.034157
enh53264    2   11889100   11890100      2       1  150064       2.2114     0.013506
enh53266    2   11918900   11919900      2       1  150064        1.751      0.03997
enh53267    2   11924600   11925600      2       1  150064       2.6214     0.004379
enh53272    2   12036600   12037600      5       2  150064       2.1289      0.01663
enh53287    2   12280800   12281800      2       1  150064       2.2751      0.01145
enh53301    2   12696600   12697600      2       1  150064       1.9724     0.024281
enh53304    2   12777000   12778000      3       1  150064        3.304   0.00047661
enh53312    2   12880900   12881900      3       2  150064       2.0345     0.020951
enh53333    2   15699000   15700000      4       1  150064       1.8447     0.032539
enh53349    2   15940700   15941700      4       2  150064       2.3419    0.0095937
enh53379    2   16499400   16500400      3       2  150064       1.8499     0.032161
enh53388    2   16803100   16804100      4       2  150064       1.7428     0.040682
enh53399    2   16894000   16895000      2       1  150064       1.8874     0.029551
enh53406    2   17815700   17816700      3       2  150064       2.3007     0.010704
enh53411    2   17894400   17895400      2       1  150064       1.9754     0.024109
enh53412    2   17932900   17933900      1       1  150064       2.0415       0.0206
enh53413    2   17936500   17937500      1       1  150064       2.1711      0.01496
enh53414    2   17938300   17939300      1       1  150064       2.0909      0.01827
enh53416    2   17974800   17975800      1       1  150064       2.1191      0.01704
enh53417    2   17981200   17982200      7       1  150064       2.4643    0.0068646
enh53419    2   17996600   17997600      3       1  150064       2.3427    0.0095728
enh53420    2   18002700   18003700      2       1  150064       1.7553     0.039602
enh53437    2   19319700   19320700      4       2  150064       2.5082    0.0060678
enh53440    2   19662000   19663000      4       2  150064       1.6625     0.048211
enh53451    2   20242300   20243300      3       1  150064       2.0448     0.020436
enh53454    2   20262000   20263000      4       2  150064       2.4855    0.0064688
enh53469    2   20369400   20370400      6       3  150064       1.8979     0.028855
enh53500    2   20705700   20706700      6       2  150064       1.8816     0.029946
enh53511    2   20765300   20766300      4       2  150064       1.7603     0.039179
enh53512    2   20767700   20768700      9       4  150064       2.4314    0.0075198
enh53513    2   20771300   20772300      7       3  150064       2.6034    0.0046156
enh53514    2   20773800   20774800      3       1  150064       2.7904    0.0026325
enh53515    2   20776100   20777100      2       1  150064       1.6937     0.045163
enh53516    2   20778200   20779200      4       2  150064       2.1941     0.014115
enh53519    2   20792900   20793900      9       3  150064       3.6687   0.00012188
enh53521    2   20799100   20800100      3       2  150064       2.4934    0.0063268
enh53527    2   20829100   20830100      7       3  150064       2.1607     0.015357
enh53534    2   21493100   21494100      1       1  150064       2.1294      0.01661
enh53537    2   21511800   21512800      3       1  150064       2.1413     0.016125
enh53542    2   22600000   22601000      5       2  150064       3.2442   0.00058885
enh53543    2   22673400   22674400      6       2  150064       3.8988    4.834e-05
enh53562    2   23703600   23704600      4       2  150064       1.8388     0.032972
enh53570    2   23735400   23736400      5       2  150064       3.7094   0.00010387
enh53572    2   23739200   23740200      5       3  150064       2.1933     0.014143
enh53574    2   23742800   23743800      2       1  150064       2.6736    0.0037517
enh53602    2   23920600   23921600     11       3  150064        1.966     0.024651
enh53605    2   24126900   24127900      3       2  150064       1.9028     0.028531
enh53606    2   24127800   24128800      1       1  150064        2.071      0.01918
enh53607    2   24139500   24140500      4       2  150064       2.2374      0.01263
enh53609    2   24151200   24152200      2       1  150064       1.9116     0.027966
enh53610    2   24161500   24162500      1       1  150064       2.2362      0.01267
enh53612    2   24166800   24167800      6       3  150064       2.3826    0.0085959
enh53619    2   24347100   24348100      2       1  150064       1.6722     0.047238
enh53630    2   24657400   24658400      2       1  150064       2.5822    0.0049087
enh53631    2   24659100   24660100      3       1  150064       2.4573    0.0069987
enh53640    2   24835800   24836800      2       1  150064       1.8495     0.032195
enh53673    2   25321000   25322000      2       1  150064       1.9089     0.028136
enh53674    2   25328300   25329300      3       1  150064       3.6525   0.00012984
enh53675    2   25350200   25351200      2       1  150064       3.4789   0.00025176
enh53677    2   25419600   25420600      1       1  150064       3.3917    0.0003473
enh53678    2   25437900   25438900      1       1  150064       3.4723     0.000258
enh53679    2   25439200   25440200      3       1  150064       3.3274   0.00043832
enh53680    2   25452500   25453500      4       2  150064       3.9435   4.0149e-05
enh53685    2   25487600   25488600      4       2  150064       2.2687     0.011644
enh53688    2   25508400   25509400      2       1  150064       1.9292     0.026854
enh53691    2   25526000   25527000      4       2  150064       2.7383    0.0030879
enh53692    2   25529000   25530000      1       1  150064       3.7197    9.974e-05
enh53693    2   25531500   25532500      2       1  150064       4.1932   1.3752e-05
enh53694    2   25534800   25535800      3       2  150064       2.7703    0.0028002
enh53695    2   25538600   25539600      3       2  150064       2.8334    0.0023026
enh53704    2   25598600   25599600      2       1  150064        4.143   1.7136e-05
enh53712    2   25817500   25818500      2       1  150064       1.6519     0.049275
enh53724    2   26161500   26162500      1       1  150064       1.9976      0.02288
enh53727    2   26187400   26188400      4       2  150064       1.7664     0.038662
enh53731    2   26231000   26232000      5       2  150064       1.8529     0.031951
enh53739    2   26397900   26398900      6       2  150064       1.8971     0.028906
enh53740    2   26402400   26403400      3       1  150064        1.709     0.043728
enh53747    2   26523300   26524300      3       2  150064       1.6587     0.048589
enh53761    2   26828800   26829800      2       1  150064       1.6939     0.045143
enh53768    2   26929600   26930600      1       1  150064       2.0956      0.01806
enh53775    2   26963600   26964600      3       1  150064        3.665   0.00012365
enh53778    2   26986000   26987000      1       1  150064       3.3389    0.0004206
enh53780    2   26989800   26990800      4       2  150064       3.0451     0.001163
enh53781    2   26991800   26992800      2       1  150064       3.1258   0.00088647
enh53782    2   26994300   26995300      3       1  150064        3.144   0.00083325
enh53785    2   27066000   27067000      5       2  150064       2.9776    0.0014528
enh53789    2   27087200   27088200      2       1  150064       2.1132      0.01729
enh53790    2   27106600   27107600      1       1  150064       3.1421    0.0008386
enh53792    2   27111400   27112400      2       1  150064       2.8657    0.0020802
enh53796    2   27130100   27131100      4       1  150064       2.9623    0.0015268
enh53797    2   27134100   27135100      1       1  150064       3.0729      0.00106
enh53798    2   27136700   27137700      3       1  150064       2.9711    0.0014835
enh53801    2   27152300   27153300      4       2  150064       3.5127   0.00022183
enh53802    2   27156200   27157200      2       1  150064       2.5694    0.0050936
enh53803    2   27169200   27170200      5       2  150064        3.295   0.00049209
enh53804    2   27184200   27185200      3       2  150064       2.1409     0.016141
enh53808    2   27229600   27230600      2       1  150064         2.87    0.0020526
enh53809    2   27239000   27240000      2       1  150064       2.7106     0.003358
enh53810    2   27243100   27244100      1       1  150064       3.3071    0.0004713
enh53812    2   27254200   27255200      1       1  150064       3.0193     0.001267
enh53814    2   27271600   27272600      1       1  150064       2.9272      0.00171
enh53815    2   27275300   27276300      2       1  150064       2.6178    0.0044244
enh53816    2   27292100   27293100      2       1  150064       3.1958   0.00069719
enh53817    2   27296900   27297900      2       1  150064        2.323     0.010089
enh53818    2   27300200   27301200      1       1  150064       2.6139     0.004476
enh53821    2   27310200   27311200      2       1  150064       2.2794     0.011321
enh53826    2   27441000   27442000      9       3  150064       2.3197      0.01018
enh53827    2   27504000   27505000      1       1  150064       2.3305     0.009891
enh53829    2   27543800   27544800      2       1  150064       1.9898     0.023304
enh53836    2   27603900   27604900      1       1  150064       3.0578     0.001115
enh53844    2   27668400   27669400      2       1  150064        1.806     0.035459
enh53845    2   27711200   27712200      4       2  150064       3.6298   0.00014183
enh53846    2   27716400   27717400      1       1  150064        3.188    0.0007163
enh53847    2   27807400   27808400      4       2  150064       2.3097     0.010454
enh53848    2   27850200   27851200      2       1  150064       1.8163      0.03466
enh53849    2   27852600   27853600      4       2  150064       1.6601     0.048445
enh53850    2   27877900   27878900      1       1  150064       3.9509    3.893e-05
enh53856    2   27937400   27938400      2       1  150064       2.0899     0.018314
enh53859    2   27958800   27959800      2       1  150064       3.4552   0.00027493
enh53861    2   27974700   27975700      2       1  150064       4.2084   1.2859e-05
enh53862    2   27988600   27989600      3       2  150064       4.4211   4.9099e-06
enh53866    2   28018100   28019100      2       1  150064       4.0376   2.7006e-05
enh53867    2   28021800   28022800      2       1  150064       4.0494   2.5671e-05
enh53869    2   28182000   28183000      1       1  150064       3.7674    8.248e-05
enh53870    2   28189100   28190100      3       2  150064       2.8324    0.0023101
enh53871    2   28276000   28277000      2       1  150064       3.1774   0.00074307
enh53872    2   28303600   28304600      3       2  150064       2.3048     0.010588
enh53897    2   28604200   28605200      2       1  150064       2.2766     0.011404
enh53898    2   28611800   28612800      2       1  150064       3.1887   0.00071447
enh53899    2   28622700   28623700      2       1  150064       2.6156     0.004454
enh53900    2   28629700   28630700      4       2  150064       1.9916      0.02321
enh53901    2   28636100   28637100      2       1  150064       1.9748     0.024147
enh53902    2   28646200   28647200      6       3  150064       3.0378    0.0011914
enh53918    2   28898900   28899900      4       2  150064       2.2463     0.012343
enh53928    2   29032500   29033500      2       1  150064        3.181   0.00073373
enh53960    2   29643500   29644500      2       1  150064       3.7114   0.00010305
enh53961    2   29665800   29666800      4       2  150064       2.4954    0.0062901
enh53962    2   29669400   29670400      3       2  150064        3.735   9.3845e-05
enh53963    2   29673600   29674600      5       3  150064        2.048     0.020279
enh53964    2   29678000   29679000      4       2  150064       2.1187     0.017056
enh53965    2   29717600   29718600      1       1  150064       1.6909      0.04543
enh53966    2   29720600   29721600      5       2  150064       1.8247     0.034021
enh53982    2   30447500   30448500      4       2  150064       2.1774     0.014726
enh54007    2   30911700   30912700      2       1  150064       1.9676     0.024559
enh54023    2   32236600   32237600      3       2  150064       2.2825     0.011229
enh54094    2   36606800   36607800      2       1  150064       1.6515     0.049323
enh54101    2   36647400   36648400      1       1  150064       2.3588     0.009167
enh54113    2   36688300   36689300      2       1  150064       2.0103     0.022198
enh54115    2   36712900   36713900      2       1  150064       1.9432     0.025999
enh54123    2   36822800   36823800      5       2  150064       2.1206     0.016979
enh54124    2   37129700   37130700      1       1  150064        2.641     0.004133
enh54126    2   37194700   37195700      1       1  150064       2.9809     0.001437
enh54130    2   37384400   37385400      3       1  150064       1.8706     0.030697
enh54132    2   37424600   37425600      3       2  150064       1.7105      0.04359
enh54133    2   37456200   37457200      3       2  150064       2.2591     0.011938
enh54134    2   37545100   37546100      2       1  150064       3.1965   0.00069552
enh54135    2   37548300   37549300      4       1  150064       3.5043   0.00022889
enh54136    2   37549000   37550000      2       1  150064       3.3541   0.00039817
enh54137    2   37570500   37571500      8       4  150064       4.1255   1.8498e-05
enh54138    2   37576200   37577200      5       2  150064       2.9487    0.0015956
enh54143    2   37641600   37642600      4       2  150064       2.1762      0.01477
enh54146    2   37733800   37734800      4       1  150064       1.8585     0.031551
enh54196    2   38947500   38948500      1       1  150064       3.2525    0.0005719
enh54197    2   38949100   38950100      1       1  150064       2.1091      0.01747
enh54199    2   38964500   38965500      2       1  150064       2.4299    0.0075516
enh54208    2   39454800   39455800      3       2  150064       1.8022     0.035754
enh54228    2   39795200   39796200      2       1  150064       2.4136    0.0078969
enh54236    2   39999400   40000400      4       2  150064       2.0368     0.020835
enh54238    2   40004000   40005000      2       1  150064       2.1676     0.015094
enh54239    2   40006400   40007400      2       1  150064       2.0011      0.02269
enh54247    2   40467000   40468000      5       2  150064       2.5466    0.0054393
enh54251    2   40661700   40662700      6       2  150064       2.2159     0.013348
enh54253    2   42067200   42068200      2       1  150064        2.308       0.0105
enh54254    2   42068600   42069600      5       1  150064       2.4789    0.0065887
enh54310    2   43013500   43014500      6       2  150064       2.4807    0.0065563
enh54320    2   43072100   43073100      4       2  150064       1.9494     0.025626
enh54325    2   43106700   43107700      3       1  150064       1.6831     0.046179
enh54450    2   45542400   45543400      5       3  150064       2.1544     0.015604
enh54456    2   45881000   45882000      3       1  150064       1.6803     0.046453
enh54460    2   45895900   45896900      3       1  150064       2.4099    0.0079779
enh54471    2   45981100   45982100      7       2  150064       1.9738     0.024203
enh54472    2   45982400   45983400      4       2  150064       1.6946     0.045076
enh54473    2   45986100   45987100      2       1  150064       2.3983    0.0082368
enh54490    2   46071700   46072700      3       2  150064       2.5476    0.0054237
enh54495    2   46115800   46116800      1       1  150064       2.2402      0.01254
enh54503    2   46149200   46150200      4       1  150064        1.812     0.034993
enh54504    2   46155500   46156500      3       2  150064       1.9585     0.025085
enh54521    2   46369200   46370200      6       3  150064       1.9956     0.022988
enh54549    2   46729200   46730200      9       4  150064       1.9275     0.026959
enh54563    2   46845400   46846400      2       1  150064       1.6933     0.045203
enh54573    2   47007700   47008700      2       1  150064       1.7339     0.041472
enh54653    2   47881100   47882100      4       2  150064       1.7596     0.039241
enh54656    2   48012300   48013300      7       3  150064       2.4451    0.0072404
enh54657    2   48013000   48014000      3       1  150064       2.0429     0.020533
enh54659    2   48093400   48094400      5       3  150064       1.9914     0.023218
enh54660    2   48097000   48098000      3       1  150064        2.669    0.0038038
enh54664    2   48128900   48129900      1       1  150064       2.9361     0.001662
enh54674    2   48425900   48426900      7       4  150064       1.8813     0.029963
enh54677    2   48462000   48463000      2       1  150064       1.8441     0.032586
enh54678    2   48476200   48477200      1       1  150064       2.1128      0.01731
enh54680    2   48551600   48552600      1       1  150064       2.8635     0.002095
enh54681    2   48552700   48553700      5       2  150064       2.6788    0.0036946
enh54682    2   48555200   48556200      4       2  150064       2.1299     0.016589
enh54683    2   48557200   48558200      3       1  150064       2.4545    0.0070541
enh54684    2   48559100   48560100      2       1  150064       3.2332    0.0006121
enh54686    2   48568900   48569900      5       2  150064       3.0055    0.0013259
enh54689    2   48573000   48574000      4       2  150064       4.5346   2.8856e-06
enh54690    2   48579900   48580900      2       1  150064       1.9463     0.025807
enh54691    2   48607000   48608000      5       2  150064       2.1485     0.015838
enh54693    2   48624100   48625100      1       1  150064       2.0927      0.01819
enh54695    2   48640600   48641600      9       3  150064       2.3098     0.010449
enh54700    2   48684200   48685200      2       1  150064        3.813   6.8642e-05
enh54701    2   48701700   48702700      2       1  150064        2.163     0.015272
enh54708    2   48787400   48788400      4       2  150064       1.7311     0.041714
enh54709    2   48794800   48795800      5       3  150064       2.1054     0.017629
enh54710    2   48799700   48800700      5       2  150064       1.7464     0.040375
enh54712    2   48942600   48943600      5       3  150064       2.6064     0.004575
enh54718    2   50067400   50068400      1       1  150064       3.0332      0.00121
enh54720    2   50719100   50720100      1       1  150064       3.0002     0.001349
enh54726    2   50975500   50976500      4       2  150064       3.1049   0.00095177
enh54731    2   51239700   51240700      1       1  150064       2.1981      0.01397
enh54737    2   52538800   52539800      6       2  150064       1.6808     0.046396
enh54744    2   53803100   53804100      3       1  150064       2.0095     0.022241
enh54745    2   53856400   53857400      4       1  150064       2.1476     0.015871
enh54746    2   53995800   53996800      3       2  150064       2.2672      0.01169
enh54747    2   54010800   54011800      2       1  150064        3.487   0.00024424
enh54748    2   54015400   54016400      4       1  150064       2.2744     0.011472
enh54749    2   54054300   54055300      2       1  150064       3.0715    0.0010648
enh54752    2   54184200   54185200      2       1  150064       2.3289    0.0099325
enh54758    2   54242600   54243600      1       1  150064       2.2655      0.01174
enh54760    2   54279900   54280900      3       2  150064       3.0421    0.0011748
enh54761    2   54306300   54307300      4       2  150064       3.0558    0.0011222
enh54763    2   54315000   54316000      2       1  150064       1.8354     0.033224
enh54764    2   54334800   54335800      6       2  150064       3.4022   0.00033419
enh54765    2   54341400   54342400      5       2  150064        2.161     0.015346
enh54784    2   54700600   54701600      6       4  150064       1.7264      0.04214
enh54789    2   54711400   54712400      6       3  150064       1.9338     0.026568
enh54792    2   54725600   54726600      6       4  150064       2.7483     0.002995
enh54797    2   54750200   54751200      3       2  150064       2.1909     0.014229
enh54808    2   54805100   54806100     10       1  150064       1.6721     0.047248
enh54809    2   54808400   54809400      4       1  150064       2.5842    0.0048804
enh54810    2   54811500   54812500      3       1  150064       2.3829    0.0085877
enh54812    2   54816400   54817400      2       1  150064       1.7745     0.037992
enh54813    2   54822800   54823800      8       3  150064         1.69     0.045515
enh54814    2   54824200   54825200      6       2  150064       2.0104     0.022193
enh54815    2   54828200   54829200      2       1  150064       1.9196     0.027454
enh54816    2   54831600   54832600      1       1  150064       1.8599      0.03145
enh54818    2   54840100   54841100      5       2  150064       2.4294    0.0075625
enh54820    2   54851400   54852400      1       1  150064       2.3642     0.009035
enh54821    2   54852900   54853900      3       2  150064       1.7994     0.035982
enh54822    2   54861300   54862300      6       3  150064       2.3214     0.010132
enh54823    2   54863400   54864400      3       2  150064       2.2396      0.01256
enh54825    2   54885600   54886600      2       1  150064       3.2219   0.00063681
enh54826    2   54894100   54895100      2       1  150064       1.7311     0.041715
enh54830    2   55133300   55134300      5       3  150064       3.5043   0.00022892
enh54831    2   55153800   55154800      4       2  150064       2.6708    0.0037839
enh54832    2   55168300   55169300      1       1  150064       1.9058      0.02834
enh54834    2   55184200   55185200      5       3  150064       2.3312    0.0098702
enh54844    2   55246500   55247500      6       2  150064       2.4896     0.006394
enh54861    2   55387800   55388800      3       2  150064       3.7842   7.7108e-05
enh54869    2   55636000   55637000      7       2  150064       1.6988     0.044674
enh54877    2   56029000   56030000      3       1  150064       2.2636     0.011798
enh54878    2   56031800   56032800      2       1  150064       2.6035    0.0046136
enh54880    2   56235800   56236800      2       1  150064        2.049     0.020231
enh54884    2   57952200   57953200      2       1  150064       3.9784   3.4693e-05
enh54887    2   58113100   58114100      1       1  150064       6.1903    3.003e-10
enh54888    2   58134700   58135700      4       2  150064         5.78   3.7346e-09
enh54891    2   58362800   58363800      3       1  150064       2.2156     0.013359
enh54893    2   58466200   58467200      2       1  150064       2.1378     0.016265
enh54894    2   58652500   58653500      3       2  150064        2.811    0.0024691
enh54895    2   58654000   58655000      2       1  150064       2.3018     0.010672
enh54896    2   58656200   58657200      4       2  150064       1.8312     0.033534
enh54897    2   58734800   58735800      1       1  150064        1.764      0.03887
enh54898    2   58749000   58750000      1       1  150064       2.3964     0.008279
enh54914    2   60333000   60334000      3       1  150064       2.5915    0.0047776
enh54916    2   60440400   60441400      3       2  150064        2.635    0.0042066
enh54919    2   60479600   60480600      3       1  150064       2.0587     0.019764
enh54920    2   60521900   60522900      8       2  150064       2.1352     0.016373
enh54923    2   60580200   60581200      4       2  150064       2.4433    0.0072764
enh54925    2   60632600   60633600      4       2  150064        1.859      0.03151
enh54932    2   60706300   60707300      3       1  150064       3.0706    0.0010683
enh54933    2   60709800   60710800      3       2  150064       2.9125    0.0017926
enh54936    2   60735100   60736100      2       1  150064       1.6603     0.048424
enh54937    2   60739000   60740000      1       1  150064        2.438     0.007384
enh54939    2   60747200   60748200      2       1  150064        2.482    0.0065326
enh54954    2   61406500   61407500      5       3  150064       1.6566     0.048799
enh54957    2   61692200   61693200      3       2  150064       2.6498    0.0040264
enh54959    2   61699400   61700400      1       1  150064        1.971      0.02436
enh54980    2   62429000   62430000      2       1  150064        2.396    0.0082874
enh54985    2   62536400   62537400      1       1  150064       2.1125      0.01732
enh54988    2   62651000   62652000      3       2  150064       2.0957     0.018053
enh54991    2   62694800   62695800      5       3  150064       1.7488     0.040164
enh54993    2   62703300   62704300      1       1  150064       2.1168      0.01714
enh54995    2   62713100   62714100      2       1  150064       2.3474     0.009452
enh54996    2   62805000   62806000      4       2  150064       3.0714    0.0010653
enh54997    2   62816500   62817500      3       2  150064       3.1268   0.00088369
enh54998    2   62869000   62870000      1       1  150064       1.6598      0.04848
enh54999    2   62890400   62891400      1       1  150064       2.5693     0.005095
enh55026    2   64291200   64292200      2       1  150064       1.9995     0.022775
enh55062    2   64679400   64680400      1       1  150064       1.6838      0.04611
enh55067    2   64826400   64827400      7       2  150064       2.5498    0.0053895
enh55068    2   64832100   64833100      1       1  150064       2.0075      0.02235
enh55196    2   66749200   66750200      6       2  150064       2.7226    0.0032388
enh55199    2   66768700   66769700      2       1  150064       2.7324    0.0031434
enh55200    2   66781600   66782600      2       1  150064       2.3134      0.01035
enh55228    2   68386200   68387200      5       2  150064       2.8937    0.0019034
enh55231    2   68474500   68475500      3       1  150064       2.6963    0.0035057
enh55234    2   68482700   68483700      1       1  150064       2.8455     0.002217
enh55280    2   69525800   69526800      6       1  150064       2.2518     0.012166
enh55281    2   69526600   69527600      8       2  150064         1.92     0.027429
enh55282    2   69534500   69535500      1       1  150064       2.2815      0.01126
enh55283    2   69536500   69537500      1       1  150064       1.9178      0.02757
enh55298    2   69960800   69961800      2       1  150064       1.7617     0.039063
enh55304    2   69997000   69998000      1       1  150064       1.7877      0.03691
enh55306    2   70016600   70017600      4       2  150064       1.7944     0.036376
enh55314    2   70138600   70139600      2       1  150064       1.6613     0.048325
enh55316    2   70144700   70145700      1       1  150064       1.7393      0.04099
enh55324    2   70295000   70296000      1       1  150064       1.8048      0.03555
enh55344    2   70486100   70487100      1       1  150064       1.7425      0.04071
enh55346    2   70527400   70528400      2       1  150064       2.0229     0.021543
enh55370    2   71298500   71299500      4       2  150064       1.7716     0.038234
enh55380    2   71561800   71562800      3       1  150064       2.2041     0.013757
enh55381    2   71563400   71564400      2       1  150064        2.399    0.0082196
enh55382    2   71566300   71567300      4       2  150064       1.9307     0.026758
enh55385    2   71685300   71686300      3       1  150064       2.3418    0.0095958
enh55397    2   71943200   71944200      2       1  150064       2.1713     0.014954
enh55402    2   72028700   72029700      2       1  150064       2.1933     0.014142
enh55417    2   72431800   72432800      1       1  150064       2.5554     0.005303
enh55420    2   72641400   72642400      1       1  150064       1.6961      0.04493
enh55421    2   72742700   72743700      2       1  150064       3.2781   0.00052246
enh55433    2   73163500   73164500      3       2  150064       4.1295   1.8174e-05
enh55434    2   73167000   73168000      2       1  150064       4.0445   2.6222e-05
enh55437    2   73199800   73200800      1       1  150064       4.1305     1.81e-05
enh55438    2   73210700   73211700      1       1  150064       4.2793    9.375e-06
enh55441    2   73271000   73272000      4       2  150064       3.9549   3.8288e-05
enh55444    2   73285200   73286200      2       1  150064       3.3385   0.00042111
enh55445    2   73285800   73286800      3       1  150064       3.1962   0.00069616
enh55449    2   73294700   73295700      2       1  150064       2.8195    0.0024051
enh55453    2   73318500   73319500      3       1  150064       3.0385    0.0011887
enh55454    2   73329900   73330900      4       2  150064       2.8765    0.0020107
enh55455    2   73334000   73335000      2       1  150064       3.4372   0.00029392
enh55457    2   73439400   73440400      2       1  150064       3.9133   4.5522e-05
enh55460    2   73469900   73470900      2       1  150064       3.5197   0.00021605
enh55461    2   73470700   73471700      2       1  150064       3.2132   0.00065622
enh55463    2   73815100   73816100      2       1  150064       3.7373   9.3018e-05
enh55480    2   74237200   74238200      1       1  150064       2.0266      0.02135
enh55482    2   74253000   74254000      5       1  150064       3.0081    0.0013146
enh55483    2   74253600   74254600      1       1  150064       3.0007     0.001347
enh55484    2   74258000   74259000      4       1  150064        2.161     0.015348
enh55485    2   74259600   74260600      2       1  150064       2.6726    0.0037635
enh55488    2   74277700   74278700      3       1  150064       2.7165    0.0032987
enh55489    2   74279900   74280900      3       1  150064       2.0792     0.018801
enh55490    2   74293600   74294600      6       2  150064         2.91    0.0018072
enh55491    2   74304400   74305400      1       1  150064       2.7498     0.002982
enh55493    2   74320500   74321500      1       1  150064       3.8115    6.906e-05
enh55527    2   74810500   74811500      1       1  150064        1.784      0.03721
enh55559    2   76234800   76235800      2       1  150064       2.0811     0.018711
enh55565    2   77695700   77696700      4       2  150064       2.7041    0.0034248
enh55566    2   77707100   77708100      5       2  150064       2.5054    0.0061161
enh55567    2   77739800   77740800      3       2  150064       3.0221     0.001255
enh55571    2   78531400   78532400      2       1  150064       1.6724     0.047226
enh55575    2   79620600   79621600      1       1  150064       1.9993      0.02279
enh55576    2   79944000   79945000      2       1  150064       1.9691     0.024473
enh55578    2   80059500   80060500      3       2  150064       1.8457     0.032465
enh55585    2   83757800   83758800      4       2  150064       1.7278     0.042008
enh55641    2   85471700   85472700      4       2  150064       2.0482     0.020268
enh55655    2   85567200   85568200      1       1  150064       1.7273      0.04206
enh55658    2   85621200   85622200      3       2  150064       2.1436     0.016034
enh55659    2   85623500   85624500      2       1  150064       1.6886     0.045644
enh55661    2   85635600   85636600      4       2  150064       1.7675     0.038569
enh55663    2   85644600   85645600      5       2  150064       3.2498   0.00057749
enh55664    2   85646600   85647600      3       2  150064       2.2518     0.012167
enh55666    2   85656600   85657600      3       2  150064       1.8575     0.031617
enh55694    2   85844600   85845600      1       1  150064       2.0794      0.01879
enh55696    2   85907400   85908400      2       1  150064       2.2377     0.012621
enh55714    2   86001000   86002000      3       1  150064       2.1496     0.015794
enh55750    2   86295400   86296400      2       1  150064       2.0611     0.019645
enh55769    2   86521600   86522600      1       1  150064       1.6685      0.04761
enh55786    2   86858800   86859800      3       2  150064       2.2344     0.012729
enh55789    2   86930200   86931200      1       1  150064       2.7007      0.00346
enh55791    2   86974600   86975600      3       2  150064       3.0095    0.0013083
enh55833    2   95699100   95700100      1       1  150064       2.4341     0.007464
enh55834    2   95701700   95702700      1       1  150064       2.1182      0.01708
enh55884    2   96868800   96869800      1       1  150064       3.8922    4.966e-05
enh55885    2   96871900   96872900      2       1  150064       2.6324    0.0042391
enh55886    2   96875500   96876500      1       1  150064       3.9123    4.571e-05
enh55891    2   96925100   96926100      2       1  150064       3.7198   9.9672e-05
enh55910    2   97199100   97200100      3       2  150064       1.9103      0.02805
enh55912    2   97205100   97206100      1       1  150064       1.9382       0.0263
enh55917    2   97351000   97352000      2       1  150064       2.5752    0.0050088
enh55918    2   97400300   97401300      1       1  150064        2.361     0.009112
enh55920    2   97404200   97405200      1       1  150064       1.9779      0.02397
enh55921    2   97406000   97407000      1       1  150064       1.9779      0.02397
enh55922    2   97425400   97426400      2       1  150064       1.9136     0.027833
enh55923    2   97435500   97436500      3       1  150064       1.7792     0.037603
enh55924    2   97454000   97455000      2       1  150064       2.3678     0.008946
enh55926    2   97475600   97476600      1       1  150064       1.9413      0.02611
enh55927    2   97477600   97478600      1       1  150064        1.928      0.02693
enh55930    2   97498200   97499200      1       1  150064       2.0026      0.02261
enh55934    2   97536600   97537600      2       1  150064       1.9317     0.026699
enh55935    2   97541200   97542200      1       1  150064       3.2988    0.0004855
enh55936    2   97547200   97548200      1       1  150064       1.7491      0.04014
enh55938    2   97551800   97552800      3       1  150064       4.0482   2.5804e-05
enh55941    2   97560700   97561700      4       2  150064       2.9218    0.0017402
enh55942    2   97564300   97565300      1       1  150064        3.734    9.424e-05
enh55943    2   97569000   97570000      4       2  150064       3.6407   0.00013596
enh55944    2   97571700   97572700      6       1  150064       3.6787   0.00011723
enh55945    2   97573300   97574300      4       1  150064         3.47   0.00026018
enh55947    2   97578200   97579200      2       1  150064       3.0262    0.0012384
enh55950    2   97597100   97598100      3       2  150064       3.1853   0.00072304
enh55951    2   97599200   97600200      5       2  150064       3.1342   0.00086154
enh55952    2   97605500   97606500      1       1  150064       3.6643     0.000124
enh55954    2   97615900   97616900      2       1  150064       2.6659    0.0038387
enh55956    2   97622700   97623700      5       2  150064       1.7894     0.036779
enh55962    2   97761100   97762100      5       1  150064       2.6068      0.00457
enh55963    2   98261000   98262000      3       1  150064       2.6678    0.0038176
enh55968    2   98344000   98345000      1       1  150064       2.5057      0.00611
enh55970    2   98423000   98424000      2       1  150064       2.0199     0.021697
enh55972    2   98547100   98548100      1       1  150064       2.0043      0.02252
enh55975    2   98567500   98568500      3       2  150064       2.3493    0.0094037
enh55977    2   98584800   98585800      3       1  150064       2.7019    0.0034477
enh55979    2   98608800   98609800      2       1  150064       2.9515     0.001581
enh55980    2   98612800   98613800      3       1  150064       2.9854     0.001416
enh55988    2   98750500   98751500      2       1  150064       2.2184     0.013264
enh55990    2   98758200   98759200      4       2  150064       2.5821    0.0049106
enh55993    2   98779900   98780900      3       2  150064       1.6779     0.046682
enh56004    2   99000900   99001900      1       1  150064       1.6937      0.04516
enh56005    2   99063200   99064200      4       1  150064       2.1696     0.015019
enh56007    2   99068200   99069200      1       1  150064        1.848       0.0323
enh56009    2   99075700   99076700      1       1  150064       1.7947      0.03635
enh56014    2   99088000   99089000      5       1  150064       1.7369     0.041202
enh56020    2   99107400   99108400      2       1  150064       1.8631     0.031224
enh56021    2   99121600   99122600      1       1  150064       1.8763      0.03031
enh56023    2   99222700   99223700      3       1  150064       1.6702     0.047443
enh56035    2   99422500   99423500      3       1  150064       2.1389      0.01622
enh56038    2   99449400   99450400      5       2  150064       1.7134      0.04332
enh56059    2  100252600  100253600      2       1  150064       3.1745   0.00075046
enh56060    2  100260200  100261200      4       2  150064       3.0465    0.0011575
enh56062    2  100268400  100269400      5       1  150064       3.3259   0.00044066
enh56063    2  100276900  100277900      1       1  150064       2.0517       0.0201
enh56068    2  100345300  100346300      4       2  150064       2.1264     0.016734
enh56069    2  100364200  100365200      3       1  150064       1.8638     0.031174
enh56075    2  100507000  100508000      1       1  150064       2.3222      0.01011
enh56094    2  101349800  101350800      7       2  150064       2.4091    0.0079954
enh56096    2  101396600  101397600      3       2  150064        2.002     0.022641
enh56099    2  101540900  101541900      4       2  150064       1.7805     0.037497
enh56110    2  101916900  101917900      5       2  150064       2.3846    0.0085493
enh56115    2  101966600  101967600      1       1  150064       1.6514      0.04933
enh56117    2  102050800  102051800      8       2  150064       1.7087     0.043751
enh56186    2  102720200  102721200      4       2  150064       2.0418     0.020585
enh56192    2  103351200  103352200      3       1  150064       2.6778    0.0037058
enh56211    2  104574900  104575900      2       1  150064       1.6937     0.045158
enh56219    2  104667000  104668000      1       1  150064       2.6298     0.004272
enh56224    2  104986800  104987800      3       1  150064       2.6978    0.0034897
enh56233    2  105033800  105034800      2       1  150064       2.1557     0.015554
enh56235    2  105045200  105046200      4       1  150064       1.8739     0.030475
enh56275    2  105810000  105811000      4       2  150064       1.8315     0.033512
enh56276    2  105810700  105811700      7       2  150064       1.9884     0.023381
enh56280    2  105946800  105947800      2       1  150064       1.7449     0.040499
enh56291    2  106084600  106085600      2       1  150064       1.6794     0.046533
enh56307    2  106359800  106360800      3       2  150064        1.892     0.029247
enh56310    2  106369600  106370600      3       1  150064       1.7621     0.039027
enh56376    2  107464500  107465500      3       2  150064       2.6169    0.0044368
enh56394    2  109200300  109201300      5       3  150064       1.8489     0.032238
enh56403    2  109236700  109237700      1       1  150064       2.0736      0.01906
enh56425    2  109751000  109752000      2       1  150064       1.8365     0.033142
enh56492    2  110271700  110272700      2       1  150064       3.3942   0.00034421
enh56494    2  110351900  110352900      3       2  150064        3.831   6.3821e-05
enh56495    2  110365100  110366100      1       1  150064       3.0332      0.00121
enh56497    2  110368600  110369600      4       2  150064       2.5369    0.0055916
enh56498    2  110374400  110375400      2       1  150064       2.7704    0.0027992
enh56499    2  110395500  110396500      4       2  150064       3.3785   0.00036447
enh56516    2  110884200  110885200      2       1  150064       2.2133     0.013439
enh56542    2  112253000  112254000      2       1  150064       2.6208    0.0043864
enh56558    2  112675600  112676600      1       1  150064       2.1304      0.01657
enh56559    2  112677200  112678200      3       2  150064       2.0374     0.020804
enh56562    2  112703700  112704700      3       1  150064       1.7818     0.037389
enh56566    2  112743600  112744600      7       2  150064       1.8642     0.031149
enh56567    2  112783800  112784800      4       2  150064       1.8046     0.035565
enh56568    2  112789400  112790400      4       2  150064       2.2383     0.012601
enh56613    2  114081300  114082300      4       2  150064        1.824     0.034076
enh56621    2  114651100  114652100     10       3  150064       2.2863      0.01112
enh56647    2  119068400  119069400      3       2  150064       3.8082   6.9992e-05
enh56648    2  119077400  119078400      2       1  150064       2.8706    0.0020486
enh56649    2  119130000  119131000      2       1  150064       2.6939    0.0035314
enh56717    2  121076200  121077200      2       1  150064        1.706     0.044004
enh56731    2  121371400  121372400      4       2  150064       2.3759    0.0087529
enh56739    2  121473300  121474300      7       2  150064       1.8984     0.028822
enh56758    2  121551200  121552200      5       2  150064       1.6676     0.047694
enh56771    2  121598000  121599000      3       1  150064       1.7552     0.039609
enh56772    2  121598400  121599400      3       1  150064       1.7552     0.039609
enh56831    2  122277700  122278700      3       2  150064       1.7412     0.040824
enh56835    2  122290200  122291200      2       1  150064        2.287     0.011099
enh56853    2  122495000  122496000      2       1  150064       2.3082     0.010494
enh56856    2  122529400  122530400      2       1  150064       1.7443     0.040553
enh56857    2  122568900  122569900      3       2  150064       2.1401     0.016174
enh56860    2  122631400  122632400      2       1  150064       2.4646    0.0068583
enh56867    2  122766800  122767800      1       1  150064       2.9712     0.001483
enh56868    2  122777100  122778100      2       1  150064       1.9756       0.0241
enh56884    2  127059600  127060600      2       1  150064       1.8946     0.029074
enh56903    2  127813300  127814300      3       1  150064       1.9957     0.022981
enh56908    2  127858800  127859800      7       3  150064       1.9129     0.027878
enh56910    2  127872700  127873700      6       3  150064       2.6372    0.0041797
enh56911    2  127874900  127875900      6       2  150064       2.9311     0.001689
enh56913    2  127885700  127886700      5       1  150064       2.0111     0.022158
enh56915    2  127894400  127895400      8       3  150064       1.7175     0.042944
enh56916    2  127900900  127901900      4       2  150064       1.8541     0.031863
enh56954    2  128613000  128614000      2       1  150064       1.9235     0.027207
enh56962    2  128783100  128784100      1       1  150064         1.67      0.04746
enh56994    2  129153500  129154500      9       2  150064        2.022     0.021588
enh56995    2  129164000  129165000      5       1  150064       1.8458     0.032463
enh56996    2  129165900  129166900      7       4  150064       2.1544     0.015605
enh57058    2  131798500  131799500      1       1  150064        3.423    0.0003097
enh57061    2  131822400  131823400      2       1  150064       3.1467   0.00082561
enh57062    2  131848900  131849900      1       1  150064       2.5573     0.005274
enh57064    2  131861300  131862300      4       2  150064        3.335   0.00042656
enh57065    2  131864400  131865400      2       1  150064        2.684    0.0036368
enh57074    2  133105400  133106400      1       1  150064       1.6687      0.04759
enh57081    2  133346200  133347200      5       3  150064       1.7039     0.044203
enh57123    2  134880400  134881400      2       1  150064       2.8151    0.0024384
enh57127    2  134895000  134896000      2       1  150064       3.6551   0.00012852
enh57128    2  134897500  134898500      1       1  150064       4.2027    1.319e-05
enh57129    2  134898900  134899900      4       2  150064       4.0265   2.8301e-05
enh57135    2  134920600  134921600      1       1  150064       2.4341     0.007465
enh57188    2  135678200  135679200      2       1  150064         2.09      0.01831
enh57189    2  135678800  135679800      2       1  150064         2.09      0.01831
enh57218    2  136899000  136900000      2       1  150064       1.6819     0.046293
enh57220    2  136940400  136941400      2       1  150064       2.2504     0.012213
enh57222    2  136946100  136947100      2       1  150064       2.2547     0.012077
enh57241    2  139359200  139360200      1       1  150064       2.0686      0.01929
enh57255    2  144230500  144231500      4       2  150064       1.8235     0.034111
enh57256    2  144232400  144233400      2       1  150064       2.4722     0.006715
enh57259    2  144302400  144303400      3       1  150064       1.9248     0.027126
enh57271    2  144713000  144714000      1       1  150064       2.9506     0.001586
enh57277    2  145137300  145138300      2       1  150064       3.5341    0.0002046
enh57279    2  145161100  145162100      2       1  150064       4.2078   1.2891e-05
enh57281    2  145163700  145164700      3       2  150064        3.003    0.0013365
enh57282    2  145168700  145169700      6       4  150064       2.6522    0.0039986
enh57283    2  145171000  145172000      4       2  150064        3.185   0.00072385
enh57284    2  145184200  145185200      2       1  150064       3.2428   0.00059181
enh57286    2  145191800  145192800      1       1  150064        2.707     0.003395
enh57287    2  145195400  145196400      2       1  150064       3.7022   0.00010688
enh57304    2  145259300  145260300      1       1  150064       1.9658      0.02466
enh57322    2  145800700  145801700      3       2  150064         1.69     0.045513
enh57334    2  148109300  148110300      3       1  150064       2.4473    0.0071973
enh57342    2  148617200  148618200      2       1  150064       2.2004     0.013891
enh57344    2  148775500  148776500      2       1  150064       2.2751     0.011451
enh57370    2  149835400  149836400      1       1  150064       1.7951      0.03632
enh57384    2  150453600  150454600      3       2  150064       2.2572     0.011997
enh57385    2  150454400  150455400      2       1  150064       1.9964     0.022947
enh57394    2  150858800  150859800      2       1  150064       1.7482     0.040217
enh57405    2  151153100  151154100      2       1  150064       1.9978     0.022869
enh57406    2  151183200  151184200      5       2  150064       2.1149     0.017217
enh57461    2  153023300  153024300      2       1  150064       2.3393    0.0096609
enh57463    2  153030100  153031100      2       1  150064       2.0004     0.022726
enh57464    2  153056900  153057900      1       1  150064        3.074     0.001056
enh57465    2  153079100  153080100      3       1  150064        2.717    0.0032937
enh57466    2  153100200  153101200      2       1  150064       2.2667     0.011704
enh57467    2  153108000  153109000      3       1  150064       1.9933     0.023117
enh57468    2  153194600  153195600      2       1  150064       1.6989     0.044667
enh57469    2  153205900  153206900      7       3  150064       1.8242     0.034063
enh57473    2  153250400  153251400      3       2  150064       1.9613     0.024919
enh57474    2  153252900  153253900      4       2  150064       2.0615     0.019628
enh57480    2  153276500  153277500      2       1  150064       2.5243    0.0057969
enh57481    2  153282400  153283400      4       2  150064       2.3737    0.0088057
enh57487    2  153325900  153326900      1       1  150064        2.779     0.002726
enh57500    2  153401500  153402500      1       1  150064       1.8861      0.02964
enh57505    2  153433300  153434300      2       1  150064       2.0597     0.019713
enh57508    2  153450500  153451500      3       1  150064       1.8641     0.031157
enh57511    2  153468200  153469200      3       1  150064       2.1584     0.015449
enh57513    2  153476300  153477300      4       2  150064       3.7984   7.2814e-05
enh57514    2  153479300  153480300      3       1  150064       4.3007   8.5135e-06
enh57515    2  153503700  153504700      1       1  150064       2.9765     0.001458
enh57517    2  153577100  153578100      1       1  150064        3.713    0.0001024
enh57540    2  157515000  157516000      4       2  150064       2.0347     0.020941
enh57575    2  159316200  159317200      5       3  150064        2.406    0.0080642
enh57576    2  159343300  159344300      5       2  150064        2.627    0.0043076
enh57577    2  159344800  159345800      2       1  150064       1.7782     0.037686
enh57649    2  160373000  160374000      1       1  150064       2.9792     0.001445
enh57650    2  160374400  160375400      1       1  150064        2.404     0.008109
enh57651    2  160462200  160463200      5       2  150064       2.5663    0.0051388
enh57652    2  160466100  160467100      3       2  150064       1.8426     0.032695
enh57656    2  161064500  161065500      1       1  150064       2.3001      0.01072
enh57664    2  161201300  161202300      3       2  150064       1.9094     0.028103
enh57674    2  161236000  161237000      5       2  150064       1.6895     0.045564
enh57693    2  162018400  162019400      1       1  150064       2.3141      0.01033
enh57705    2  162803900  162804900      2       1  150064        2.652    0.0040005
enh57707    2  162851100  162852100      3       1  150064       3.2353    0.0006075
enh57708    2  162851600  162852600      1       1  150064       3.3511    0.0004025
enh57709    2  162854600  162855600      2       1  150064       3.0845    0.0010196
enh57710    2  162858500  162859500      3       2  150064       3.1137    0.0009239
enh57711    2  162885500  162886500      1       1  150064       3.3731    0.0003716
enh57712    2  162893100  162894100      3       2  150064       2.3263     0.010002
enh57730    2  164457800  164458800      3       2  150064       2.2646     0.011769
enh57733    2  164554600  164555600      1       1  150064       2.0803      0.01875
enh57737    2  164573700  164574700      3       2  150064       1.6894      0.04557
enh57760    2  165911300  165912300      3       2  150064       1.8277       0.0338
enh57775    2  166556500  166557500      1       1  150064       2.1232      0.01687
enh57784    2  167351000  167352000      4       2  150064       3.2406   0.00059635
enh57801    2  168438400  168439400      1       1  150064       1.9985      0.02283
enh57802    2  168508200  168509200      7       1  150064       3.6718   0.00012041
enh57808    2  168802400  168803400      1       1  150064       2.3522     0.009331
enh57840    2  169323200  169324200      2       1  150064       1.7044     0.044157
enh57841    2  169326800  169327800      1       1  150064       2.2774      0.01138
enh57846    2  169374700  169375700      4       1  150064       1.9087     0.028151
enh57847    2  169377600  169378600      2       1  150064       1.8727     0.030553
enh57850    2  169386100  169387100      3       1  150064       1.7742     0.038014
enh57856    2  169482700  169483700      4       2  150064       2.6673    0.0038237
enh57857    2  169489000  169490000      4       2  150064       2.4168     0.007829
enh57858    2  169491300  169492300      4       2  150064       3.0841    0.0010209
enh57859    2  169495500  169496500      3       1  150064        2.075     0.018993
enh57861    2  169518000  169519000      4       2  150064       2.1503     0.015764
enh57885    2  170428300  170429300      1       1  150064       2.0183      0.02178
enh57904    2  171098100  171099100      1       1  150064        1.661      0.04836
enh57951    2  172579900  172580900      1       1  150064       4.2735    9.621e-06
enh57952    2  172649800  172650800      3       1  150064       3.9363   4.1378e-05
enh57953    2  172654600  172655600      3       2  150064       3.3947   0.00034357
enh57957    2  172865400  172866400      7       2  150064       3.5524   0.00019089
enh57958    2  172877400  172878400      3       2  150064       3.3925   0.00034624
enh57961    2  172916800  172917800      2       1  150064       1.8505     0.032121
enh57972    2  173149000  173150000      4       2  150064       2.0009     0.022702
enh57974    2  173176000  173177000      2       1  150064       1.8297     0.033646
enh58008    2  173724000  173725000      2       1  150064       1.8378     0.033047
enh58020    2  173942800  173943800      4       2  150064       2.7003    0.0034641
enh58024    2  173995200  173996200      1       1  150064       1.6463      0.04985
enh58026    2  174025200  174026200      4       2  150064       2.0186     0.021766
enh58028    2  174075400  174076400      5       3  150064       2.5613    0.0052143
enh58029    2  174082900  174083900      3       2  150064       2.1942     0.014112
enh58030    2  174091800  174092800      4       2  150064       2.1194     0.017029
enh58049    2  174529200  174530200      3       2  150064       2.8561    0.0021444
enh58059    2  174823800  174824800      4       2  150064       1.6724     0.047225
enh58069    2  174885600  174886600      4       2  150064       1.7484       0.0402
enh58071    2  174892400  174893400      4       2  150064       1.7098     0.043648
enh58078    2  175111200  175112200      2       1  150064       2.6259    0.0043211
enh58079    2  175113600  175114600      3       2  150064       2.9971    0.0013628
enh58088    2  175456200  175457200      3       2  150064       1.6973     0.044824
enh58089    2  175467300  175468300      3       1  150064       2.0291     0.021226
enh58090    2  175470900  175471900      2       1  150064       2.4229     0.007698
enh58095    2  175528400  175529400      2       1  150064        2.035     0.020925
enh58099    2  175545100  175546100      2       1  150064       2.6965    0.0035033
enh58106    2  175691400  175692400      3       2  150064       2.0816     0.018691
enh58127    2  176687900  176688900      1       1  150064       2.3105      0.01043
enh58191    2  178978200  178979200      2       1  150064       2.7261    0.0032045
enh58210    2  179693600  179694600      5       2  150064       1.6564     0.048823
enh58223    2  180293500  180294500      3       2  150064       2.6631    0.0038718
enh58224    2  180324900  180325900      3       2  150064       4.3777   5.9962e-06
enh58226    2  180870000  180871000      2       1  150064       2.6466    0.0040648
enh58227    2  180921500  180922500      7       4  150064        2.295     0.010866
enh58228    2  180990200  180991200      1       1  150064       3.4796    0.0002511
enh58260    2  183387800  183388800      2       1  150064       2.1855     0.014426
enh58268    2  183874500  183875500      2       1  150064       3.0777     0.001043
enh58273    2  183990600  183991600     10       4  150064       1.8414     0.032778
enh58277    2  184479300  184480300      3       2  150064       1.9353     0.026477
enh58286    2  187408500  187409500      2       1  150064       2.5653    0.0051545
enh58312    2  188411900  188412900      2       1  150064       1.7926     0.036515
enh58321    2  189160000  189161000      7       3  150064       2.6238    0.0043476
enh58322    2  189167900  189168900      2       1  150064        2.019     0.021745
enh58325    2  189360700  189361700      4       2  150064       1.7177     0.042927
enh58328    2  189494300  189495300      4       2  150064       1.6971     0.044842
enh58329    2  189651600  189652600      2       1  150064       2.6071    0.0045662
enh58353    2  190433600  190434600      2       1  150064       2.1181     0.017084
enh58365    2  190974800  190975800      1       1  150064       1.8201      0.03437
enh58373    2  191214900  191215900      3       2  150064       2.0388     0.020735
enh58375    2  191220500  191221500      1       1  150064       1.7229      0.04245
enh58379    2  191277900  191278900      1       1  150064       1.8367      0.03313
enh58382    2  191344700  191345700      3       1  150064       1.8564     0.031696
enh58385    2  191364500  191365500      4       2  150064        1.799     0.036008
enh58392    2  191447400  191448400      3       1  150064       2.2885     0.011053
enh58394    2  191492400  191493400      2       1  150064       2.4091    0.0079953
enh58412    2  191885800  191886800      5       2  150064       2.3544    0.0092771
enh58429    2  192306000  192307000      1       1  150064       1.9478      0.02572
enh58443    2  193048500  193049500      3       2  150064       2.0194     0.021723
enh58444    2  193050800  193051800      4       1  150064       2.4285     0.007581
enh58449    2  196552000  196553000      1       1  150064       2.1163      0.01716
enh58450    2  196978400  196979400      1       1  150064       2.1625      0.01529
enh58452    2  196988300  196989300      1       1  150064       2.0077      0.02234
enh58462    2  197264300  197265300      3       2  150064       1.6888     0.045631
enh58465    2  197393100  197394100      3       1  150064       3.7095   0.00010383
enh58466    2  197431400  197432400      2       1  150064       2.4131    0.0079082
enh58467    2  197451000  197452000      6       2  150064       2.7834    0.0026896
enh58468    2  197454800  197455800      2       1  150064       2.5583    0.0052596
enh58469    2  197458800  197459800      2       1  150064        2.461    0.0069284
enh58472    2  197792600  197793600      2       1  150064       1.7068     0.043934
enh58473    2  197822400  197823400      2       1  150064       1.7013     0.044445
enh58474    2  197831300  197832300      3       1  150064        1.838     0.033033
enh58476    2  197853100  197854100      2       1  150064       2.7117    0.0033466
enh58478    2  197874900  197875900      5       2  150064        1.918     0.027556
enh58479    2  197876200  197877200      6       2  150064       3.2318   0.00061506
enh58480    2  197938000  197939000      3       1  150064       2.0195     0.021716
enh58483    2  197955300  197956300      2       1  150064       2.7055    0.0034098
enh58484    2  197962000  197963000      2       1  150064       2.4016    0.0081622
enh58485    2  197963100  197964100      5       2  150064       2.7712    0.0027922
enh58490    2  198028900  198029900      2       1  150064       2.3458    0.0094928
enh58503    2  198144500  198145500      4       1  150064       4.3087    8.211e-06
enh58504    2  198151800  198152800      2       1  150064       4.1386   1.7469e-05
enh58505    2  198158000  198159000      3       1  150064        5.112   1.5937e-07
enh58506    2  198170900  198171900      4       2  150064       4.5313   2.9317e-06
enh58508    2  198243200  198244200      1       1  150064       4.7819    8.681e-07
enh58519    2  198484600  198485600      1       1  150064       5.9155    1.654e-09
enh58520    2  198492200  198493200      5       1  150064       2.9932    0.0013802
enh58521    2  198541300  198542300      2       1  150064       4.6838    1.408e-06
enh58522    2  198573400  198574400      2       1  150064        4.101   2.0565e-05
enh58523    2  198667800  198668800      3       2  150064       5.3473   4.4647e-08
enh58525    2  198737700  198738700      2       1  150064       3.7759   7.9729e-05
enh58534    2  200295900  200296900      4       2  150064       3.2017   0.00068306
enh58544    2  200774600  200775600      1       1  150064       7.1749    3.618e-13
enh58545    2  200778100  200779100      4       2  150064       3.3334   0.00042892
enh58548    2  200818100  200819100      4       2  150064       5.9462   1.3719e-09
enh58550    2  200822300  200823300      5       2  150064       3.5162   0.00021886
enh58554    2  200890600  200891600      5       3  150064       3.4141   0.00031996
enh58555    2  200903800  200904800      2       1  150064        2.015      0.02195
enh58556    2  200929300  200930300      3       2  150064       5.7488   4.4947e-09
enh58558    2  200946000  200947000      2       1  150064       1.7517     0.039912
enh58562    2  201003400  201004400      2       1  150064       5.1568   1.2558e-07
enh58565    2  201139500  201140500      2       1  150064       4.0852   2.2017e-05
enh58567    2  201174600  201175600      1       1  150064        1.877      0.03026
enh58568    2  201176400  201177400      4       2  150064       2.4416    0.0073108
enh58570    2  201184300  201185300      2       1  150064       1.8411     0.032803
enh58580    2  201241800  201242800      4       2  150064        5.263   7.0867e-08
enh58581    2  201245300  201246300      4       2  150064       2.3325    0.0098376
enh58582    2  201247300  201248300      5       2  150064       4.4118   5.1248e-06
enh58586    2  201281300  201282300      3       1  150064       3.4849   0.00024619
enh58588    2  201317900  201318900      4       2  150064        3.666   0.00012317
enh58589    2  201320700  201321700      2       1  150064       3.6016   0.00015812
enh58590    2  201323600  201324600      4       2  150064       4.0231   2.8723e-05
enh58591    2  201333600  201334600      3       2  150064       2.4989    0.0062297
enh58596    2  201451000  201452000      3       2  150064       2.5799    0.0049417
enh58597    2  201569000  201570000      1       1  150064        1.961      0.02494
enh58600    2  201606200  201607200      5       2  150064       1.9379     0.026317
enh58605    2  201751900  201752900      2       1  150064       2.0896     0.018329
enh58623    2  202127100  202128100      8       4  150064       2.3391     0.009666
enh58648    2  202824300  202825300      1       1  150064       2.0268      0.02134
enh58649    2  202829300  202830300      5       3  150064       2.4252    0.0076495
enh58690    2  203882000  203883000      3       2  150064       3.0312    0.0012177
enh58693    2  204105000  204106000      3       1  150064        2.659    0.0039186
enh58697    2  204327700  204328700      4       1  150064       2.1728     0.014899
enh58703    2  204521300  204522300      6       2  150064       1.6772     0.046752
enh58707    2  204554800  204555800      1       1  150064       1.9738       0.0242
enh58715    2  204876100  204877100      2       1  150064       2.0699      0.01923
enh58739    2  205837300  205838300      1       1  150064       2.1553      0.01557
enh58750    2  206361100  206362100      1       1  150064       1.8446      0.03255
enh58783    2  206713500  206714500      2       1  150064       2.9118    0.0017968
enh58787    2  206772800  206773800      3       2  150064        1.942      0.02607
enh58793    2  206947600  206948600      3       1  150064       2.2145     0.013396
enh58814    2  207940900  207941900      2       1  150064       1.8274     0.033818
enh58832    2  208089300  208090300      3       2  150064       2.3381    0.0096897
enh58834    2  208092500  208093500      5       3  150064       2.2552      0.01206
enh58841    2  208273000  208274000      4       2  150064       2.8627    0.0021004
enh58842    2  208302400  208303400      1       1  150064       2.8015     0.002543
enh58847    2  208371000  208372000      2       1  150064       3.5615   0.00018438
enh58849    2  208398100  208399100      1       1  150064       4.0619    2.434e-05
enh58851    2  208481600  208482600      3       1  150064       3.7659    8.296e-05
enh58879    2  209055000  209056000      5       1  150064       1.8053     0.035512
enh58899    2  210341000  210342000      1       1  150064       2.6414     0.004128
enh58902    2  210385300  210386300      7       2  150064       2.1376     0.016273
enh58908    2  210464700  210465700      2       1  150064       2.4996    0.0062159
enh58909    2  210478800  210479800      3       2  150064       2.1778     0.014711
enh58912    2  210494300  210495300      2       1  150064       1.7151      0.04316
enh58913    2  210498200  210499200      3       2  150064       1.8923     0.029223
enh58935    2  212255300  212256300      2       1  150064       1.9995     0.022776
enh58936    2  212319300  212320300      1       1  150064       3.3681    0.0003784
enh58938    2  212609000  212610000      5       2  150064       2.7246    0.0032189
enh58939    2  212792700  212793700      4       2  150064       1.7923     0.036544
enh58947    2  213414000  213415000      1       1  150064       2.7305     0.003162
enh58949    2  213641500  213642500      4       1  150064       1.8196     0.034408
enh58960    2  214726900  214727900      8       1  150064       1.7286     0.041938
enh58965    2  215347200  215348200      6       3  150064       2.4225    0.0077075
enh58989    2  216636400  216637400      4       2  150064       1.6504      0.04943
enh59026    2  217277900  217278900      3       1  150064       2.8614    0.0021086
enh59036    2  217405000  217406000      2       1  150064        1.993     0.023129
enh59037    2  217415200  217416200      2       1  150064       1.7552     0.039613
enh59038    2  217419100  217420100      4       2  150064       1.8559     0.031731
enh59041    2  217448300  217449300      4       2  150064       2.5625    0.0051966
enh59045    2  217484700  217485700      3       2  150064       1.7135     0.043308
enh59051    2  217521700  217522700      3       1  150064        1.825     0.033998
enh59053    2  217523500  217524500      1       1  150064       1.9774        0.024
enh59054    2  217529700  217530700      1       1  150064       2.3264     0.009999
enh59055    2  217544200  217545200      3       1  150064       2.0846     0.018553
enh59089    2  217881600  217882600      2       1  150064       1.8143     0.034818
enh59091    2  217901600  217902600      9       4  150064       1.9389     0.026255
enh59095    2  217927300  217928300      4       2  150064       1.7643     0.038844
enh59097    2  217939600  217940600     10       4  150064       2.3359    0.0097472
enh59138    2  218621200  218622200      4       2  150064       1.7297     0.041843
enh59160    2  218788400  218789400      5       2  150064       1.9002     0.028701
enh59166    2  218813500  218814500      1       1  150064       1.7665      0.03866
enh59227    2  219935700  219936700      2       1  150064         2.01     0.022218
enh59229    2  219946700  219947700      4       2  150064       1.8473     0.032355
enh59231    2  220022500  220023500      1       1  150064        2.819     0.002409
enh59232    2  220025600  220026600      2       1  150064       2.6891    0.0035818
enh59236    2  220072800  220073800      1       1  150064       2.2918      0.01096
enh59239    2  220091900  220092900      2       1  150064       1.9286     0.026889
enh59255    2  220304200  220305200      1       1  150064       2.5317     0.005676
enh59282    2  220526400  220527400      2       1  150064       1.7379     0.041118
enh59296    2  220780900  220781900      5       2  150064       2.0537     0.020003
enh59306    2  222383500  222384500      2       1  150064       2.6223    0.0043675
enh59307    2  222392400  222393400      1       1  150064       2.9163     0.001771
enh59308    2  222393900  222394900      1       1  150064       2.7857     0.002671
enh59309    2  222394900  222395900      4       2  150064        2.334    0.0097972
enh59314    2  222439100  222440100      1       1  150064       2.0101      0.02221
enh59316    2  222644400  222645400      3       1  150064        2.206     0.013693
enh59367    2  224402900  224403900      2       1  150064       1.9621     0.024878
enh59368    2  224410800  224411800      2       1  150064        3.527   0.00021016
enh59393    2  224906000  224907000      2       1  150064       1.8287     0.033719
enh59395    2  225010500  225011500      2       1  150064       1.8981     0.028841
enh59398    2  225075600  225076600      4       1  150064       2.5992    0.0046721
enh59399    2  225085600  225086600      2       1  150064       1.7259     0.042182
enh59405    2  225271400  225272400      9       2  150064       2.6546    0.0039703
enh59406    2  225297700  225298700     15       4  150064       2.7191    0.0032734
enh59407    2  225349700  225350700      2       1  150064       1.9061     0.028321
enh59408    2  225410000  225411000      1       1  150064       2.3812     0.008627
enh59409    2  225434700  225435700      1       1  150064       1.6773      0.04674
enh59410    2  225439800  225440800      8       3  150064        3.204   0.00067765
enh59412    2  225446400  225447400      4       2  150064       5.0507   2.2014e-07
enh59414    2  225774200  225775200      6       2  150064        1.783     0.037296
enh59425    2  225978400  225979400      5       1  150064       1.7576     0.039404
enh59437    2  227348400  227349400      3       2  150064       2.1959      0.01405
enh59457    2  227699200  227700200      1       1  150064       2.8092     0.002483
enh59458    2  227701700  227702700      2       1  150064        1.826     0.033928
enh59459    2  227733300  227734300      5       2  150064        1.886     0.029647
enh59460    2  227739100  227740100      2       1  150064       2.0421     0.020573
enh59474    2  228327800  228328800      5       2  150064       1.7974     0.036134
enh59488    2  229567300  229568300      2       1  150064       1.9568     0.025186
enh59490    2  229953000  229954000      5       2  150064       1.7156     0.043114
enh59491    2  229973800  229974800      2       1  150064       1.6534     0.049129
enh59493    2  230017500  230018500      3       2  150064       1.8965     0.028945
enh59500    2  230130900  230131900      2       1  150064       1.7272     0.042064
enh59517    2  230560500  230561500      5       3  150064       2.0124     0.022088
enh59518    2  230568600  230569600      2       1  150064       3.2673   0.00054292
enh59525    2  230845000  230846000      1       1  150064        2.353     0.009312
enh59537    2  231549500  231550500      2       1  150064       2.3937    0.0083389
enh59590    2  232264400  232265400      1       1  150064       2.3044       0.0106
enh59602    2  232471300  232472300      5       3  150064       1.6972     0.044828
enh59613    2  232527200  232528200      1       1  150064       2.3914     0.008391
enh59615    2  232531800  232532800      2       1  150064       2.2746     0.011466
enh59617    2  232542200  232543200      5       3  150064       1.7949     0.036334
enh59630    2  232798500  232799500      4       2  150064       2.9469    0.0016049
enh59635    2  232949700  232950700      2       1  150064       2.1834     0.014503
enh59637    2  233131000  233132000      2       1  150064       2.6222    0.0043681
enh59639    2  233174400  233175400      3       2  150064       2.1342     0.016413
enh59650    2  233416500  233417500      1       1  150064       1.6581      0.04865
enh59653    2  233453200  233454200      3       1  150064       1.7228     0.042464
enh59660    2  233554100  233555100      6       3  150064       4.4505   4.2842e-06
enh59662    2  233640700  233641700      4       2  150064       5.6966   6.1121e-09
enh59663    2  233697800  233698800      1       1  150064       5.1746    1.142e-07
enh59664    2  233704200  233705200      3       2  150064       5.5715    1.263e-08
enh59665    2  233736500  233737500      2       1  150064       2.2883      0.01106
enh59668    2  233896300  233897300      4       2  150064       2.2958     0.010844
enh59669    2  233926000  233927000      3       1  150064       1.8984     0.028824
enh59670    2  233927800  233928800      1       1  150064       1.7135      0.04331
enh59701    2  234473600  234474600      1       1  150064       2.1638      0.01524
enh59729    2  235355000  235356000      2       1  150064       2.1942      0.01411
enh59754    2  235704600  235705600      2       1  150064       1.7176     0.042939
enh59759    2  235781800  235782800      4       2  150064       1.9651     0.024701
enh59795    2  236015300  236016300     13       3  150064       1.7277     0.042021
enh59806    2  236325500  236326500      1       1  150064       1.6815      0.04633
enh59812    2  236408800  236409800      2       1  150064       1.6704     0.047417
enh59818    2  236419700  236420700      1       1  150064       2.9263     0.001715
enh59828    2  236471500  236472500      1       1  150064       2.0511      0.02013
enh59842    2  236542900  236543900      3       1  150064        2.049     0.020229
enh59843    2  236546000  236547000      3       1  150064       1.6948     0.045061
enh59844    2  236549400  236550400      4       1  150064       2.3116       0.0104
enh59846    2  236556300  236557300      3       1  150064       2.3053     0.010575
enh59872    2  236744600  236745600      2       1  150064       2.9912    0.0013896
enh59886    2  237247000  237248000      2       1  150064       2.0376     0.020796
enh59887    2  237250400  237251400      4       2  150064       2.0149     0.021956
enh59889    2  237324400  237325400      2       1  150064       2.2977     0.010789
enh59896    2  237550800  237551800      6       2  150064       2.0007      0.02271
enh59992    2  238649100  238650100      4       1  150064       1.7396     0.040963
enh59993    2  238653100  238654100      9       2  150064       1.7161     0.043073
enh60020    2  239096200  239097200      4       2  150064       2.5448    0.0054675
enh60021    2  239108700  239109700      5       2  150064       1.9161     0.027676
enh60029    2  239169400  239170400      2       1  150064       1.6853     0.045966
enh60063    2  239850800  239851800      3       2  150064       1.6723      0.04723
enh60145    2  240409400  240410400      2       1  150064       2.4268     0.007616
enh60181    2  240930500  240931500      1       1  150064       1.7514      0.03994
enh60197    2  241226300  241227300      8       2  150064        1.796     0.036249
enh60198    2  241229300  241230300     15       7  150064       1.9092      0.02812
enh60204    2  241279300  241280300      2       1  150064       1.9267      0.02701
enh60205    2  241290500  241291500      5       2  150064       2.0861     0.018484
enh60211    2  241331400  241332400      4       2  150064       2.3036     0.010623
enh60212    2  241337500  241338500      3       2  150064       1.9846     0.023594
enh60213    2  241351200  241352200      7       2  150064       2.5521    0.0053536
enh60257    2  242155500  242156500      3       2  150064       2.1119     0.017349
enh60273    2  242325500  242326500      4       2  150064       2.6583    0.0039269
enh60290    2  242555900  242556900      4       2  150064       1.8219     0.034235
enh60293    2  242574300  242575300      3       2  150064       1.8432     0.032647
enh60294    2  242579800  242580800      3       1  150064       2.1179      0.01709
enh60298    2  242605000  242606000      5       2  150064       1.9092     0.028116
enh60316    2  242820100  242821100      2       1  150064       1.9287     0.026884
enh60322    2  242841900  242842900      7       3  150064       1.6592     0.048538
enh60344    3    2552200    2553200      2       1  150064       2.0911      0.01826
enh60369    3    4347900    4348900      3       2  150064       2.4356    0.0074327
enh60377    3    4575100    4576100      3       1  150064       1.7872     0.036951
enh60383    3    4772000    4773000      3       2  150064       1.6856      0.04594
enh60393    3    4894800    4895800      1       1  150064       2.3182      0.01022
enh60463    3    9064300    9065300      1       1  150064       1.9689      0.02448
enh60464    3    9069100    9070100      6       2  150064       3.5214   0.00021466
enh60474    3    9166000    9167000      2       1  150064       2.1133     0.017288
enh60477    3    9175400    9176400      2       1  150064       1.9232     0.027225
enh60479    3    9189200    9190200      1       1  150064       1.8999      0.02872
enh60508    3    9403200    9404200      2       1  150064       2.4557    0.0070301
enh60516    3    9462200    9463200      2       1  150064       2.5539    0.0053266
enh60517    3    9463400    9464400      4       2  150064       1.8364     0.033152
enh60518    3    9465500    9466500      3       1  150064       2.1561     0.015537
enh60574    3   10422400   10423400      6       2  150064       4.1818   1.4461e-05
enh60575    3   10439400   10440400      4       2  150064       3.8903   5.0053e-05
enh60576    3   10470000   10471000      3       1  150064       1.8259     0.033929
enh60580    3   10505700   10506700      3       2  150064       1.9267     0.027008
enh60581    3   10511000   10512000      2       1  150064       1.9229     0.027249
enh60584    3   10589700   10590700      3       2  150064        3.177   0.00074402
enh60586    3   10598600   10599600      4       2  150064       3.5128   0.00022174
enh60588    3   10622600   10623600      5       2  150064       1.6559     0.048868
enh60590    3   10642100   10643100      5       2  150064       2.0014     0.022675
enh60591    3   10650400   10651400      5       3  150064       2.2669     0.011699
enh60597    3   10813400   10814400      1       1  150064        1.869      0.03081
enh60603    3   10976300   10977300      6       2  150064       2.1332     0.016456
enh60641    3   11427000   11428000      3       2  150064        1.659      0.04856
enh60644    3   11433700   11434700      5       2  150064       1.9578     0.025124
enh60662    3   11603400   11604400      1       1  150064       2.5596     0.005239
enh60663    3   11608900   11609900      3       1  150064       1.9176      0.02758
enh60683    3   11685600   11686600      2       1  150064       3.9925   3.2686e-05
enh60691    3   11777600   11778600      3       2  150064       1.8019     0.035783
enh60692    3   11780600   11781600      4       2  150064       1.9608     0.024953
enh60697    3   11886100   11887100      7       1  150064       2.3975    0.0082534
enh60707    3   12521300   12522300      4       2  150064       2.1823     0.014543
enh60708    3   12524400   12525400      3       1  150064       1.9132     0.027863
enh60714    3   12600500   12601500      4       1  150064       2.0649     0.019466
enh60715    3   12603800   12604800      4       1  150064       2.3425    0.0095783
enh60725    3   12761400   12762400      5       1  150064       2.2083      0.01361
enh60726    3   12770100   12771100      3       2  150064       2.3072     0.010522
enh60752    3   13011000   13012000      3       1  150064       1.8912     0.029299
enh60756    3   13027900   13028900      2       1  150064       2.5218    0.0058384
enh60758    3   13036500   13037500      5       2  150064       1.7541     0.039707
enh60764    3   13076000   13077000      1       1  150064       3.0171     0.001276
enh60765    3   13080900   13081900      7       2  150064       3.1686    0.0007659
enh60767    3   13087800   13088800      4       1  150064       2.3735    0.0088105
enh60772    3   13112000   13113000     11       3  150064       1.6536     0.049108
enh60774    3   13121600   13122600      4       2  150064        2.403    0.0081305
enh60776    3   13136700   13137700      4       2  150064        2.111     0.017385
enh60787    3   13342500   13343500      1       1  150064       1.7837      0.03724
enh60788    3   13357700   13358700      4       1  150064       1.9638     0.024777
enh60790    3   13420400   13421400      4       1  150064       2.1205     0.016981
enh60791    3   13426400   13427400      6       3  150064       2.1286     0.016642
enh60874    3   14550400   14551400      3       2  150064       2.4096    0.0079855
enh60875    3   14552800   14553800      3       2  150064       2.6193    0.0044062
enh60877    3   14566100   14567100      6       3  150064       1.9794     0.023883
enh60880    3   14581100   14582100      4       2  150064       2.3877    0.0084782
enh60882    3   14589400   14590400      3       1  150064       1.8419     0.032744
enh60886    3   14624800   14625800      1       1  150064       2.3805     0.008645
enh60892    3   14689900   14690900      4       1  150064       1.6976     0.044792
enh60893    3   14691800   14692800      2       1  150064       1.7422     0.040736
enh60898    3   14845400   14846400      2       1  150064       1.8175     0.034573
enh60909    3   15138600   15139600      2       1  150064       1.7907     0.036672
enh60925    3   15346400   15347400      5       2  150064       1.7294      0.04187
enh60984    3   16353000   16354000      2       1  150064       1.9738     0.024202
enh61015    3   16851900   16852900      3       1  150064        3.146   0.00082768
enh61018    3   16890400   16891400      3       2  150064       1.9217     0.027321
enh61019    3   16891000   16892000      5       3  150064       1.8073     0.035355
enh61024    3   16946500   16947500      2       1  150064       2.0614     0.019632
enh61025    3   16948400   16949400      3       2  150064       1.6755      0.04692
enh61026    3   17047500   17048500      2       1  150064       2.2391     0.012573
enh61029    3   17130200   17131200      3       2  150064       2.8742    0.0020252
enh61032    3   17236600   17237600      2       1  150064       3.8841   5.1359e-05
enh61036    3   17780800   17781800      5       2  150064       4.9003   4.7839e-07
enh61037    3   17784800   17785800      4       1  150064         2.91     0.001807
enh61047    3   19929700   19930700      4       2  150064       1.6829     0.046197
enh61049    3   19990800   19991800      6       3  150064       2.0977     0.017964
enh61071    3   21707400   21708400      3       2  150064       2.0251     0.021429
enh61073    3   21792800   21793800      5       3  150064       1.6692     0.047534
enh61074    3   21833600   21834600      5       2  150064       2.5317    0.0056748
enh61093    3   23852800   23853800      4       2  150064       3.4433    0.0002873
enh61094    3   23861100   23862100      5       3  150064       2.0479     0.020287
enh61096    3   23870600   23871600      4       2  150064       2.3215      0.01013
enh61110    3   24040300   24041300      2       1  150064       2.0099     0.022223
enh61111    3   24069200   24070200      2       1  150064       2.8035    0.0025275
enh61114    3   24253800   24254800      5       2  150064        2.942    0.0016304
enh61115    3   24254200   24255200      7       3  150064       3.1012   0.00096359
enh61121    3   25086300   25087300      4       2  150064       1.8876     0.029543
enh61132    3   25634100   25635100      2       1  150064       1.7533     0.039775
enh61141    3   25822700   25823700      2       1  150064       1.8144      0.03481
enh61188    3   29106500   29107500      3       2  150064       1.7733     0.038092
enh61200    3   29494900   29495900      4       2  150064       2.8451    0.0022197
enh61207    3   29735900   29736900      4       1  150064       2.4144    0.0078807
enh61208    3   29800200   29801200      2       1  150064       3.1553   0.00080157
enh61210    3   30013400   30014400      3       1  150064       1.8457     0.032465
enh61212    3   30323400   30324400      4       2  150064       2.1982     0.013967
enh61259    3   32011200   32012200      3       2  150064       2.8345     0.002295
enh61265    3   32345200   32346200      3       1  150064       2.1335     0.016442
enh61286    3   32835600   32836600      3       2  150064       2.7519    0.0029626
enh61288    3   32888700   32889700      7       4  150064       1.9318     0.026692
enh61290    3   32891500   32892500      3       1  150064       1.8787     0.030143
enh61297    3   33159100   33160100      1       1  150064       1.7699      0.03837
enh61299    3   33467600   33468600      2       1  150064       3.1168   0.00091427
enh61300    3   33468800   33469800      6       3  150064       2.6987     0.003481
enh61301    3   33470000   33471000      2       1  150064       2.8559    0.0021457
enh61302    3   33478100   33479100      5       2  150064       3.1502   0.00081588
enh61303    3   33483000   33484000      6       3  150064       2.7076    0.0033882
enh61304    3   33509400   33510400      4       2  150064       2.1195     0.017023
enh61305    3   33619900   33620900      2       1  150064       1.6786     0.046615
enh61312    3   34062700   34063700      6       3  150064       2.1122     0.017333
enh61322    3   34961800   34962800      1       1  150064       2.4112     0.007951
enh61324    3   35425200   35426200      3       2  150064       3.3518   0.00040147
enh61325    3   35693000   35694000      1       1  150064       2.1741      0.01485
enh61326    3   35699900   35700900      2       1  150064       1.8635     0.031194
enh61330    3   35719400   35720400      2       1  150064       1.7755      0.03791
enh61334    3   35800400   35801400      2       1  150064       1.9911     0.023234
enh61339    3   36855400   36856400      5       3  150064       5.3635   4.0804e-08
enh61340    3   36932900   36933900      2       1  150064       2.2695     0.011618
enh61341    3   36984600   36985600      2       1  150064       2.7253    0.0032117
enh61342    3   37010900   37011900      2       1  150064       2.8671     0.002071
enh61343    3   37036000   37037000      2       1  150064       1.8574      0.03163
enh61344    3   37074000   37075000      3       2  150064       2.4249    0.0076563
enh61345    3   37095500   37096500      3       2  150064       2.6262    0.0043168
enh61349    3   37219600   37220600      1       1  150064        2.948     0.001599
enh61350    3   37224500   37225500      4       2  150064       2.4973    0.0062576
enh61351    3   37239300   37240300      2       1  150064       2.1644     0.015216
enh61352    3   37269100   37270100      3       2  150064         1.85     0.032157
enh61358    3   37552700   37553700      2       1  150064       2.0508     0.020145
enh61360    3   37578800   37579800      7       2  150064       2.6188    0.0044118
enh61368    3   37687000   37688000      3       2  150064       2.4512    0.0071182
enh61369    3   37709800   37710800      1       1  150064       2.3815      0.00862
enh61375    3   37807400   37808400      2       1  150064        1.692     0.045323
enh61386    3   37948400   37949400      5       2  150064       1.9275     0.026959
enh61388    3   37952100   37953100      4       1  150064       3.5504    0.0001923
enh61390    3   37963900   37964900      2       1  150064       3.7265   9.7082e-05
enh61391    3   37966200   37967200      4       2  150064       2.8943    0.0019001
enh61392    3   37977300   37978300      3       2  150064        3.341    0.0004174
enh61393    3   37982900   37983900      1       1  150064       1.6943       0.0451
enh61396    3   37998000   37999000      2       1  150064       2.0516     0.020107
enh61401    3   38015800   38016800      3       2  150064       1.6536     0.049107
enh61424    3   38494000   38495000      3       1  150064       3.1473   0.00082402
enh61425    3   38497500   38498500      4       1  150064       3.1134   0.00092479
enh61427    3   38514000   38515000      2       1  150064       3.2491    0.0005789
enh61428    3   38531600   38532600      2       1  150064       2.8462    0.0022121
enh61433    3   38682100   38683100      5       2  150064       2.4918    0.0063556
enh61436    3   39071000   39072000      3       2  150064        1.671     0.047362
enh61441    3   39149600   39150600      8       4  150064       2.0115     0.022138
enh61480    3   40732200   40733200      2       1  150064        1.661     0.048356
enh61481    3   40782900   40783900      2       1  150064       1.9293     0.026846
enh61491    3   41038000   41039000      1       1  150064       1.6922       0.0453
enh61538    3   42189300   42190300      1       1  150064       2.5325     0.005663
enh61540    3   42201600   42202600      2       1  150064       1.8176     0.034561
enh61541    3   42202900   42203900      1       1  150064       1.7506      0.04001
enh61542    3   42205700   42206700      2       1  150064       1.7237     0.042378
enh61543    3   42208000   42209000      1       1  150064       1.8153      0.03474
enh61545    3   42218000   42219000      2       1  150064       2.0079     0.022325
enh61546    3   42221000   42222000      3       1  150064        2.453    0.0070843
enh61547    3   42225400   42226400      4       2  150064       2.0604     0.019678
enh61548    3   42229700   42230700      5       1  150064       2.2657     0.011734
enh61549    3   42233900   42234900      6       2  150064       2.4974    0.0062562
enh61597    3   43358600   43359600      2       1  150064       1.7782     0.037685
enh61598    3   43367600   43368600      2       1  150064       2.3507    0.0093685
enh61604    3   43435100   43436100      3       2  150064       2.4605    0.0069373
enh61608    3   43800200   43801200      2       1  150064       2.1932     0.014145
enh61610    3   43811400   43812400      1       1  150064       1.6469      0.04979
enh61619    3   44225800   44226800      5       3  150064       2.1993     0.013929
enh61621    3   44396600   44397600      3       1  150064       2.9899    0.0013954
enh61622    3   44400600   44401600      2       1  150064       2.9193    0.0017543
enh61627    3   44597800   44598800      1       1  150064       3.0287     0.001228
enh61633    3   44727200   44728200      4       2  150064       1.8496     0.032183
enh61831    3   48172400   48173400      2       1  150064       2.2815      0.01126
enh61833    3   48192600   48193600      4       1  150064       1.8757     0.030347
enh61837    3   48281100   48282100      1       1  150064       2.3351      0.00977
enh61844    3   48343400   48344400      4       1  150064        1.983     0.023681
enh61872    3   48661200   48662200      1       1  150064        2.289      0.01104
enh61873    3   48671000   48672000      2       1  150064       2.3372    0.0097139
enh61878    3   48701800   48702800      1       1  150064       2.6404     0.004141
enh61880    3   48724000   48725000      1       1  150064       2.3709     0.008872
enh61881    3   48730600   48731600      2       1  150064       1.7726      0.03815
enh61882    3   48733300   48734300      2       1  150064       1.9281     0.026919
enh61883    3   48746100   48747100      2       1  150064       1.6997     0.044593
enh61886    3   48754800   48755800      1       1  150064       2.1125      0.01732
enh61898    3   48934700   48935700      1       1  150064       1.9167      0.02764
enh61901    3   49035400   49036400      1       1  150064        1.878      0.03019
enh61912    3   49156200   49157200      2       1  150064       2.1108     0.017397
enh61916    3   49201800   49202800      1       1  150064       2.1306      0.01656
enh61919    3   49211500   49212500      2       1  150064       2.1347     0.016391
enh61922    3   49275600   49276600      5       2  150064       1.7737     0.038055
enh61928    3   49334300   49335300      4       2  150064       1.8961     0.028972
enh61929    3   49378600   49379600      3       1  150064       1.7785     0.037657
enh61936    3   49423300   49424300      4       2  150064       1.9758     0.024089
enh61938    3   49437400   49438400      5       2  150064       2.2242     0.013066
enh61942    3   49458700   49459700      3       1  150064       2.1882     0.014328
enh61944    3   49465300   49466300      2       1  150064       2.3632    0.0090586
enh61948    3   49497600   49498600      1       1  150064       2.1711      0.01496
enh61949    3   49502900   49503900      2       1  150064        1.769     0.038446
enh61958    3   49590100   49591100      3       2  150064        2.041     0.020626
enh61974    3   49759600   49760600      2       1  150064       1.7308     0.041743
enh61977    3   49821800   49822800      1       1  150064       2.3219      0.01012
enh61980    3   49843600   49844600      1       1  150064       2.0166      0.02187
enh61983    3   49877000   49878000      1       1  150064       1.9625      0.02485
enh61985    3   49892400   49893400      2       1  150064       2.2205     0.013191
enh61986    3   49894200   49895200      2       1  150064       2.0486     0.020249
enh61987    3   49909500   49910500      3       2  150064       2.8182     0.002415
enh61988    3   49914600   49915600      2       1  150064       1.9578     0.025129
enh61989    3   49918500   49919500      1       1  150064       1.9222      0.02729
enh61991    3   49940700   49941700      1       1  150064        2.735     0.003119
enh61992    3   49941200   49942200      1       1  150064        2.735     0.003119
enh61994    3   49965200   49966200      3       2  150064       1.7315      0.04168
enh61995    3   49967900   49968900      1       1  150064       3.0538      0.00113
enh61996    3   49976600   49977600      2       1  150064       1.7141     0.043251
enh61997    3   50004100   50005100      1       1  150064       3.0519     0.001137
enh61998    3   50040800   50041800      1       1  150064       3.2735    0.0005312
enh61999    3   50112300   50113300      4       2  150064       3.0641    0.0010915
enh62010    3   50245800   50246800      1       1  150064       2.6073     0.004563
enh62016    3   50267700   50268700      1       1  150064       2.4402     0.007339
enh62023    3   50286400   50287400      2       1  150064       2.4995    0.0062189
enh62024    3   50291700   50292700      4       2  150064       3.0069    0.0013198
enh62025    3   50294500   50295500      1       1  150064       2.3417     0.009598
enh62042    3   50409100   50410100      3       2  150064       3.0316    0.0012165
enh62056    3   50518300   50519300      2       1  150064       2.6644    0.0038561
enh62059    3   50562000   50563000      2       1  150064       2.4395    0.0073542
enh62089    3   51425700   51426700      1       1  150064        2.068      0.01932
enh62128    3   52103000   52104000      5       2  150064       1.7384     0.041068
enh62130    3   52123100   52124100      1       1  150064        1.723      0.04244
enh62131    3   52142200   52143200      2       1  150064       2.0145     0.021978
enh62132    3   52143900   52144900      1       1  150064       2.0967      0.01801
enh62142    3   52228000   52229000      3       1  150064       3.6779    0.0001176
enh62143    3   52230100   52231100      2       1  150064       3.5017   0.00023113
enh62147    3   52267900   52268900      5       1  150064       2.6249    0.0043343
enh62151    3   52287400   52288400      1       1  150064       5.6654    7.336e-09
enh62152    3   52304700   52305700      2       1  150064         4.45   4.2937e-06
enh62153    3   52308300   52309300      2       1  150064       5.3475   4.4587e-08
enh62156    3   52318600   52319600      2       1  150064       3.1502   0.00081582
enh62160    3   52341200   52342200      1       1  150064        4.945    3.807e-07
enh62163    3   52349400   52350400      3       2  150064       3.9844    3.382e-05
enh62166    3   52401400   52402400      2       1  150064        3.183   0.00072886
enh62170    3   52466800   52467800      4       2  150064       3.9566   3.8006e-05
enh62175    3   52487700   52488700      3       2  150064       3.1092   0.00093793
enh62176    3   52491400   52492400      3       2  150064       3.2098   0.00066409
enh62183    3   52558800   52559800      2       1  150064       4.4184   4.9711e-06
enh62184    3   52564300   52565300      2       1  150064       4.0701     2.35e-05
enh62186    3   52572500   52573500      4       2  150064       3.1443   0.00083228
enh62191    3   52716000   52717000      3       2  150064       4.2563   1.0391e-05
enh62192    3   52717200   52718200      3       1  150064       4.3424   7.0472e-06
enh62193    3   52721300   52722300      1       1  150064       4.9238    4.245e-07
enh62194    3   52737300   52738300      2       1  150064        3.823   6.5922e-05
enh62195    3   52748300   52749300      1       1  150064       4.6624    1.563e-06
enh62196    3   52796700   52797700      1       1  150064       5.0263      2.5e-07
enh62198    3   52827400   52828400      2       1  150064       4.5645   2.5031e-06
enh62199    3   52865500   52866500      4       2  150064       3.4579   0.00027219
enh62200    3   52866800   52867800      4       2  150064        5.022   2.5574e-07
enh62201    3   52868900   52869900      2       1  150064       4.8526   6.0923e-07
enh62203    3   52876300   52877300      3       2  150064       4.8014   7.8798e-07
enh62206    3   52925300   52926300      1       1  150064       4.9932    2.969e-07
enh62207    3   52926400   52927400      3       1  150064       1.6979     0.044759
enh62208    3   52929000   52930000      2       1  150064       2.3767     0.008734
enh62209    3   53077500   53078500      2       1  150064       4.0936   2.1237e-05
enh62210    3   53105800   53106800      2       1  150064       2.1692     0.015032
enh62212    3   53117700   53118700      2       1  150064       2.4634     0.006881
enh62224    3   53227700   53228700      3       2  150064       2.0098     0.022228
enh62225    3   53229600   53230600      4       2  150064       3.2444    0.0005884
enh62226    3   53230400   53231400      3       1  150064       2.9818    0.0014328
enh62228    3   53269900   53270900     10       2  150064       2.4965    0.0062713
enh62229    3   53272000   53273000      5       2  150064       3.0313    0.0012175
enh62230    3   53273600   53274600      1       1  150064       1.6483      0.04965
enh62232    3   53285100   53286100      3       2  150064       3.1891    0.0007136
enh62233    3   53290000   53291000      4       2  150064       2.6459    0.0040737
enh62234    3   53292900   53293900      4       2  150064       3.4983   0.00023411
enh62235    3   53303800   53304800      1       1  150064       1.9089      0.02814
enh62236    3   53321000   53322000      2       1  150064       2.2325     0.012791
enh62237    3   53379300   53380300      1       1  150064        4.146    1.692e-05
enh62239    3   53384600   53385600      2       1  150064       3.3363    0.0004245
enh62240    3   53512400   53513400      2       1  150064       3.2651   0.00054707
enh62241    3   53532600   53533600      2       1  150064       2.7599    0.0028912
enh62254    3   53914000   53915000      1       1  150064       2.2603       0.0119
enh62255    3   53923600   53924600      2       1  150064       1.9728     0.024257
enh62297    3   55929600   55930600      4       2  150064       1.8781     0.030183
enh62314    3   56871300   56872300      3       2  150064       2.8356    0.0022869
enh62315    3   56873700   56874700      3       1  150064       2.7889    0.0026446
enh62316    3   56889600   56890600      2       1  150064         1.66     0.048452
enh62411    3   58088700   58089700      4       2  150064       1.7446     0.040528
enh62417    3   58150200   58151200      1       1  150064       2.1165      0.01715
enh62418    3   58152700   58153700      2       1  150064       2.1618     0.015317
enh62419    3   58160400   58161400      5       2  150064       1.9982     0.022847
enh62428    3   58273200   58274200      2       1  150064        2.578    0.0049682
enh62430    3   58282300   58283300     11       2  150064       1.8628     0.031248
enh62431    3   58285200   58286200      3       1  150064       1.8029     0.035701
enh62436    3   58373100   58374100      7       2  150064       2.2434     0.012436
enh62437    3   58380100   58381100      2       1  150064       1.6753     0.046938
enh62438    3   58389700   58390700      4       1  150064       2.2947     0.010874
enh62440    3   58398000   58399000     11       4  150064       2.0073     0.022358
enh62442    3   58405100   58406100      8       2  150064       2.2777     0.011373
enh62443    3   58417700   58418700      2       1  150064       2.2582     0.011967
enh62445    3   58456600   58457600      2       1  150064       2.2212     0.013169
enh62467    3   58608200   58609200      1       1  150064       1.8789      0.03013
enh62479    3   59501200   59502200      7       2  150064        2.096     0.018042
enh62480    3   59525900   59526900      4       2  150064       3.0798    0.0010358
enh62484    3   59630200   59631200      2       1  150064       1.6479     0.049688
enh62495    3   60742200   60743200      4       1  150064       1.9485     0.025677
enh62504    3   61237600   61238600      4       2  150064       1.7454     0.040454
enh62534    3   61826900   61827900      3       1  150064       1.7369     0.041207
enh62535    3   61833600   61834600      3       1  150064       2.2755     0.011438
enh62537    3   61850800   61851800      2       1  150064       1.7268     0.042101
enh62538    3   61857000   61858000      1       1  150064       1.9515       0.0255
enh62543    3   61902500   61903500      1       1  150064       1.8039      0.03562
enh62550    3   62086800   62087800      7       3  150064       2.6657     0.003841
enh62559    3   62246600   62247600      1       1  150064       3.3594    0.0003906
enh62561    3   62400900   62401900      1       1  150064       2.3827     0.008594
enh62566    3   62708900   62709900      8       4  150064       2.2571        0.012
enh62576    3   63847600   63848600      1       1  150064       2.4506      0.00713
enh62577    3   63850600   63851600      5       2  150064       2.7717    0.0027884
enh62581    3   63896200   63897200      4       2  150064       2.3692    0.0089141
enh62582    3   63899600   63900600      1       1  150064       5.1478    1.318e-07
enh62583    3   63912900   63913900      3       1  150064       3.1973   0.00069368
enh62584    3   63919400   63920400      1       1  150064       2.6535     0.003983
enh62586    3   63926000   63927000      3       2  150064       4.6544   1.6249e-06
enh62589    3   63950100   63951100      4       2  150064       2.9428    0.0016261
enh62594    3   63962200   63963200      3       2  150064       3.1783   0.00074062
enh62596    3   64016000   64017000      4       2  150064       1.7161      0.04307
enh62597    3   64032300   64033300      2       1  150064       2.5564    0.0052886
enh62604    3   64136200   64137200      5       2  150064        3.605   0.00015606
enh62605    3   64173400   64174400      3       1  150064        2.646    0.0040728
enh62608    3   64196200   64197200      2       1  150064       1.6875     0.045755
enh62610    3   64201400   64202400      5       3  150064       2.6926    0.0035452
enh62612    3   64206600   64207600      3       2  150064       2.1075     0.017539
enh62620    3   64354000   64355000      4       2  150064       2.0589     0.019751
enh62634    3   64628100   64629100      2       1  150064       1.7028     0.044302
enh62756    3   66744500   66745500      8       2  150064       1.6822     0.046266
enh62772    3   67700500   67701500      3       2  150064       3.1657   0.00077359
enh62773    3   67703200   67704200      5       1  150064       2.1378     0.016268
enh62786    3   69223800   69224800      1       1  150064        1.761      0.03912
enh62801    3   69355900   69356900      6       3  150064       1.9619     0.024885
enh62805    3   69419200   69420200      3       2  150064       2.5128    0.0059892
enh62806    3   69440700   69441700      7       3  150064       2.8624    0.0021025
enh62808    3   69457300   69458300      1       1  150064       2.4826     0.006521
enh62810    3   69462200   69463200      5       2  150064       1.7061     0.043998
enh62811    3   69482400   69483400      4       1  150064       1.9613     0.024924
enh62815    3   69628500   69629500      4       2  150064       1.7068     0.043925
enh62822    3   69840300   69841300      2       1  150064       3.6867   0.00011358
enh62823    3   69870200   69871200      8       3  150064       3.6851    0.0001143
enh62831    3   69995100   69996100      2       1  150064       2.4779    0.0066073
enh62832    3   70016300   70017300      3       1  150064       2.0608     0.019663
enh62839    3   70280200   70281200      2       1  150064       2.8478    0.0022008
enh62844    3   71012400   71013400      2       1  150064       2.3281    0.0099531
enh62852    3   71099400   71100400      1       1  150064       1.9498       0.0256
enh62853    3   71100700   71101700      3       2  150064       1.7975     0.036128
enh62855    3   71105400   71106400      1       1  150064       1.9914      0.02322
enh62858    3   71115600   71116600      3       1  150064       1.9019      0.02859
enh62859    3   71117200   71118200      1       1  150064       1.8504      0.03213
enh62863    3   71166800   71167800      1       1  150064       3.1354    0.0008581
enh62865    3   71180400   71181400      1       1  150064       1.7229      0.04245
enh62871    3   71255600   71256600      2       1  150064       4.4936   3.5016e-06
enh62875    3   71288800   71289800      2       1  150064       3.6057   0.00015566
enh62878    3   71294500   71295500      3       1  150064       1.9355     0.026462
enh62879    3   71297200   71298200      5       3  150064        3.593   0.00016347
enh62881    3   71355000   71356000      2       1  150064       2.3747    0.0087808
enh62883    3   71359400   71360400      3       1  150064       3.1417   0.00083982
enh62887    3   71496500   71497500      1       1  150064       1.8728      0.03055
enh62888    3   71499900   71500900      1       1  150064       2.3986     0.008229
enh62889    3   71547000   71548000      2       1  150064       4.1833   1.4364e-05
enh62891    3   71592400   71593400      1       1  150064       3.4803    0.0002504
enh62900    3   71777700   71778700      3       1  150064       2.2996     0.010736
enh62918    3   72235200   72236200      5       2  150064       2.0673     0.019352
enh62930    3   72345300   72346300      5       3  150064       2.3868    0.0084989
enh62931    3   72347600   72348600      4       2  150064       2.2237     0.013086
enh62956    3   72616800   72617800      4       2  150064       1.6894     0.045571
enh62982    3   73001800   73002800      3       2  150064       2.2617     0.011857
enh62986    3   73074700   73075700      3       1  150064       1.6767     0.046799
enh62988    3   73086500   73087500      2       1  150064       1.9033     0.028498
enh62989    3   73095000   73096000      4       1  150064       1.9582     0.025103
enh62990    3   73104700   73105700      1       1  150064       1.6871      0.04579
enh62992    3   73149800   73150800      1       1  150064       1.9443      0.02593
enh63018    3   73565900   73566900      2       1  150064       1.8688     0.030822
enh63037    3   73675100   73676100      1       1  150064       2.1507      0.01575
enh63074    3   78386700   78387700      4       2  150064       3.1943   0.00070074
enh63075    3   78396300   78397300      1       1  150064       2.0706       0.0192
enh63101    3   80704100   80705100      2       1  150064       4.4114   5.1352e-06
enh63162    3   94024900   94025900      2       1  150064       1.9932     0.023122
enh63267    3  105083300  105084300      2       1  150064       2.4673    0.0068064
enh63274    3  105511500  105512500      2       1  150064        1.791     0.036649
enh63275    3  105541900  105542900      1       1  150064       1.7223      0.04251
enh63280    3  105582600  105583600      5       3  150064       1.7373     0.041169
enh63281    3  105583900  105584900      4       2  150064       2.1044     0.017672
enh63283    3  105656900  105657900      2       1  150064       1.8676     0.030909
enh63292    3  106746600  106747600      1       1  150064       1.6644      0.04802
enh63306    3  106957800  106958800      3       2  150064        1.705     0.044093
enh63315    3  107245000  107246000      2       1  150064       2.4326    0.0074946
enh63321    3  107403000  107404000      1       1  150064       2.6608     0.003898
enh63337    3  107810400  107811400      2       1  150064       1.8906     0.029342
enh63340    3  107938800  107939800      5       1  150064         2.98    0.0014414
enh63342    3  108107500  108108500      3       1  150064        1.748      0.04023
enh63430    3  112912800  112913800      2       1  150064       1.9134     0.027848
enh63441    3  112976700  112977700      8       3  150064       1.8752     0.030385
enh63450    3  113348700  113349700      2       1  150064       1.8377     0.033051
enh63454    3  113467400  113468400      2       1  150064       2.1893     0.014287
enh63465    3  114094400  114095400      2       1  150064       1.6744     0.047028
enh63469    3  114118800  114119800      4       2  150064       1.8695     0.030776
enh63477    3  114174200  114175200      3       1  150064       2.7301    0.0031653
enh63480    3  114341100  114342100      7       2  150064        3.199   0.00068946
enh63482    3  114378600  114379600      4       2  150064       2.0923     0.018207
enh63510    3  115299400  115300400      2       1  150064       1.8338     0.033345
enh63517    3  115412800  115413800      1       1  150064       1.7291       0.0419
enh63523    3  115617700  115618700      1       1  150064       2.1602      0.01538
enh63534    3  115984600  115985600      5       2  150064       2.2064     0.013677
enh63547    3  116582100  116583100      7       1  150064       1.7254     0.042224
enh63549    3  116778200  116779200      5       3  150064       1.6508     0.049388
enh63568    3  117508700  117509700      1       1  150064       2.9274     0.001709
enh63569    3  117512000  117513000      1       1  150064        2.163      0.01527
enh63570    3  117530200  117531200      3       2  150064       2.8875    0.0019416
enh63571    3  117591800  117592800      2       1  150064       2.3349    0.0097746
enh63574    3  117617700  117618700      6       3  150064       2.1196     0.017022
enh63575    3  117639600  117640600      3       1  150064       4.3608   6.4803e-06
enh63581    3  118500100  118501100      2       1  150064       1.6749     0.046977
enh63611    3  119186600  119187600      4       2  150064       1.6637     0.048088
enh63644    3  120069100  120070100      1       1  150064       1.7053      0.04407
enh63650    3  120145200  120146200      2       1  150064       2.1252     0.016786
enh63662    3  120216200  120217200      4       2  150064       1.6497     0.049504
enh63668    3  120287200  120288200      8       3  150064       2.2451     0.012381
enh63682    3  121633700  121634700      5       1  150064       2.1691     0.015038
enh63696    3  122511000  122512000      5       3  150064       1.6935     0.045178
enh63698    3  122612500  122613500      5       2  150064       2.9101    0.0018064
enh63699    3  122648200  122649200      9       2  150064       2.1606     0.015362
enh63723    3  122787400  122788400      4       2  150064       2.6812    0.0036676
enh63725    3  122793800  122794800      4       1  150064       2.6548    0.0039675
enh63727    3  122799700  122800700      1       1  150064       2.5913     0.004781
enh63731    3  122815800  122816800      1       1  150064       2.3623     0.009082
enh63732    3  122818000  122819000      1       1  150064       2.6791     0.003691
enh63733    3  122828900  122829900      3       1  150064       3.4216   0.00031125
enh63752    3  123148000  123149000      1       1  150064       2.1024      0.01776
enh63756    3  123227200  123228200      4       2  150064       1.7159     0.043086
enh63761    3  123301000  123302000      4       2  150064       2.1388     0.016227
enh63762    3  123301600  123302600      2       1  150064       2.8251    0.0023635
enh63769    3  123354900  123355900      4       2  150064       1.8847     0.029732
enh63802    3  123860900  123861900      4       2  150064       1.9818      0.02375
enh63805    3  123893500  123894500      3       1  150064       1.7122      0.04343
enh63811    3  123978800  123979800      6       2  150064       3.9357   4.1477e-05
enh63812    3  123985100  123986100      4       2  150064       4.2001    1.334e-05
enh63813    3  123995400  123996400      3       1  150064       3.9678    3.627e-05
enh63816    3  124078900  124079900      2       1  150064       4.0054   3.0961e-05
enh63817    3  124080400  124081400      2       1  150064       3.8148   6.8154e-05
enh63818    3  124082700  124083700      3       2  150064       3.3314   0.00043202
enh63819    3  124103900  124104900      2       1  150064       3.2993   0.00048464
enh63821    3  124120100  124121100      4       1  150064       3.1812   0.00073335
enh63822    3  124139000  124140000      3       1  150064       1.7844     0.037176
enh63826    3  124276700  124277700      2       1  150064       2.7882    0.0026505
enh63849    3  124545500  124546500      4       1  150064       1.9968     0.022925
enh63857    3  124570200  124571200      3       1  150064       1.8537     0.031891
enh63863    3  124602800  124603800      7       1  150064       2.0639     0.019512
enh63870    3  124722500  124723500      2       1  150064       1.9773     0.024002
enh63882    3  124837800  124838800      1       1  150064       2.9796     0.001443
enh63883    3  124841600  124842600     10       4  150064        2.098     0.017951
enh63884    3  124848300  124849300      8       4  150064       1.7713     0.038252
enh63886    3  124859800  124860800     11       5  150064       1.6584     0.048618
enh63891    3  124898600  124899600      1       1  150064       2.8678     0.002067
enh63900    3  125121800  125122800      1       1  150064       2.3882     0.008465
enh63901    3  125236800  125237800      3       2  150064       1.8175     0.034572
enh63904    3  125322200  125323200      5       2  150064       1.7648       0.0388
enh63912    3  125732700  125733700      5       2  150064        2.026      0.02138
enh63955    3  126632800  126633800      5       2  150064       2.4395     0.007353
enh63961    3  126667400  126668400      7       3  150064       1.7493     0.040119
enh63977    3  126856900  126857900      6       3  150064        1.739     0.041021
enh63985    3  127114800  127115800      1       1  150064       2.0562      0.01988
enh64001    3  127349300  127350300      2       1  150064       1.9376     0.026336
enh64040    3  127724400  127725400      3       1  150064       2.6514    0.0040077
enh64041    3  127769400  127770400      3       2  150064       1.7282     0.041973
enh64046    3  127818800  127819800      4       2  150064       3.7889   7.5662e-05
enh64047    3  127826400  127827400      2       1  150064       2.4519    0.0071044
enh64052    3  127892500  127893500      1       1  150064       4.3471    6.898e-06
enh64054    3  127912600  127913600      2       1  150064       2.6484    0.0040443
enh64055    3  127914100  127915100      3       1  150064       3.4563   0.00027381
enh64056    3  127916300  127917300      3       2  150064       4.2951    8.729e-06
enh64059    3  127947400  127948400      3       1  150064       3.8282   6.4549e-05
enh64071    3  128067500  128068500      1       1  150064       2.0585      0.01977
enh64073    3  128072600  128073600      2       1  150064       2.8475    0.0022029
enh64074    3  128094800  128095800      7       2  150064       2.3131     0.010359
enh64076    3  128101300  128102300      2       1  150064       1.9899       0.0233
enh64078    3  128112000  128113000      1       1  150064       3.1377    0.0008514
enh64121    3  128805600  128806600      1       1  150064       2.0976      0.01797
enh64131    3  128930200  128931200      1       1  150064        2.084      0.01858
enh64132    3  128944000  128945000      1       1  150064       1.9143      0.02779
enh64134    3  128947600  128948600      2       1  150064       2.1499     0.015783
enh64135    3  128950300  128951300      1       1  150064       2.8747     0.002022
enh64137    3  128996300  128997300      3       2  150064        3.131   0.00087118
enh64138    3  128998800  128999800      2       1  150064         3.13   0.00087403
enh64139    3  129023200  129024200      1       1  150064       3.6939    0.0001104
enh64141    3  129032000  129033000      3       1  150064       3.1762   0.00074618
enh64143    3  129065700  129066700      5       2  150064       1.7074     0.043873
enh64157    3  129209100  129210100      3       1  150064       1.7024     0.044341
enh64160    3  129221600  129222600      3       2  150064        2.838    0.0022699
enh64169    3  129296100  129297100      3       2  150064       1.8092     0.035211
enh64171    3  129312500  129313500      2       1  150064       1.6817     0.046314
enh64175    3  129328300  129329300      3       1  150064       1.8573     0.031636
enh64177    3  129334800  129335800      3       2  150064       1.7441     0.040567
enh64191    3  129511400  129512400      1       1  150064         1.87      0.03074
enh64199    3  129685500  129686500      1       1  150064       2.2498      0.01223
enh64203    3  130377100  130378100      1       1  150064         1.75      0.04006
enh64206    3  130461500  130462500      1       1  150064       1.7941       0.0364
enh64216    3  130746000  130747000      3       2  150064       1.8342     0.033309
enh64223    3  131310000  131311000      4       2  150064       2.5735    0.0050331
enh64243    3  132760500  132761500      5       2  150064       2.0309     0.021135
enh64244    3  132761000  132762000      6       2  150064       1.8865     0.029614
enh64252    3  132930300  132931300      1       1  150064       3.1812    0.0007333
enh64254    3  132949000  132950000      3       2  150064       2.9777     0.001452
enh64257    3  133011500  133012500      3       2  150064       2.1211     0.016958
enh64258    3  133014600  133015600      5       3  150064        2.688    0.0035939
enh64259    3  133018700  133019700      5       2  150064       2.7708    0.0027961
enh64260    3  133047000  133048000      2       1  150064       2.4317    0.0075147
enh64262    3  133071500  133072500      3       1  150064       2.2682      0.01166
enh64263    3  133080600  133081600      3       2  150064       2.2816     0.011255
enh64264    3  133087800  133088800      4       2  150064       2.5349    0.0056233
enh64294    3  133606700  133607700      3       2  150064       2.0615     0.019629
enh64298    3  133656200  133657200      2       1  150064       2.7084    0.0033802
enh64324    3  134069900  134070900      3       1  150064       1.8299     0.033635
enh64347    3  134428500  134429500      3       1  150064        1.922     0.027305
enh64367    3  135524800  135525800      3       1  150064       3.0693    0.0010727
enh64368    3  135663600  135664600      1       1  150064       3.9272    4.297e-05
enh64369    3  135686700  135687700      2       1  150064       3.6211   0.00014665
enh64370    3  135693100  135694100      2       1  150064       3.6891   0.00011254
enh64374    3  135904900  135905900      2       1  150064       3.3858   0.00035485
enh64375    3  135906800  135907800      2       1  150064       3.4748   0.00025557
enh64377    3  135916300  135917300      2       1  150064       2.8409    0.0022496
enh64378    3  135926000  135927000      4       2  150064       3.5623   0.00018378
enh64381    3  135977000  135978000      4       2  150064       3.8365   6.2405e-05
enh64382    3  135980400  135981400      2       1  150064       4.0584   2.4702e-05
enh64385    3  136068800  136069800      4       2  150064       3.9783   3.4701e-05
enh64389    3  136449700  136450700      2       1  150064       2.5073    0.0060829
enh64391    3  136455200  136456200      3       1  150064        2.456    0.0070252
enh64392    3  136467800  136468800      3       2  150064       3.8258    6.517e-05
enh64393    3  136472300  136473300      3       2  150064       3.2031   0.00067987
enh64397    3  136511400  136512400      3       1  150064       1.8063     0.035433
enh64398    3  136521200  136522200      2       1  150064       2.3337    0.0098062
enh64400    3  136539200  136540200      2       1  150064       2.7808    0.0027115
enh64401    3  136555300  136556300      2       1  150064        2.781    0.0027097
enh64402    3  136557800  136558800      3       1  150064       3.4112   0.00032336
enh64403    3  136578600  136579600      2       1  150064       2.9288    0.0017013
enh64404    3  136612300  136613300      1       1  150064       3.0285     0.001229
enh64405    3  136625000  136626000      4       1  150064       2.5245    0.0057926
enh64406    3  136703200  136704200      4       1  150064       3.8156   6.7914e-05
enh64407    3  136713700  136714700      2       1  150064       1.9002     0.028701
enh64409    3  136751600  136752600      4       1  150064       4.0187   2.9265e-05
enh64410    3  136760200  136761200      5       2  150064       3.5512   0.00019176
enh64411    3  136822500  136823500      2       1  150064       1.6684     0.047615
enh64424    3  137904800  137905800      2       1  150064       1.9238     0.027192
enh64428    3  138070500  138071500      2       1  150064       1.8739     0.030472
enh64429    3  138077700  138078700      4       1  150064       1.8077     0.035328
enh64450    3  138564600  138565600      2       1  150064       1.7239     0.042367
enh64481    3  139726700  139727700      9       4  150064        2.868    0.0020651
enh64483    3  139742000  139743000      3       2  150064       1.7441     0.040575
enh64559    3  142721800  142722800      1       1  150064       2.6068     0.004569
enh64566    3  143021400  143022400      4       2  150064       2.0141     0.022001
enh64585    3  144362400  144363400      2       1  150064       2.1401     0.016174
enh64586    3  144382100  144383100      4       1  150064       2.3766    0.0087371
enh64597    3  146228400  146229400      2       1  150064        1.733     0.041545
enh64601    3  147015900  147016900      1       1  150064       2.3525     0.009325
enh64637    3  148939400  148940400      4       2  150064       2.4525    0.0070927
enh64739    3  150323100  150324100      3       2  150064       2.0821     0.018666
enh64781    3  152036100  152037100      4       2  150064        2.123     0.016877
enh64783    3  152039300  152040300      1       1  150064       1.7572      0.03944
enh64784    3  152048800  152049800      1       1  150064       2.1107       0.0174
enh64802    3  152373300  152374300      3       2  150064       2.2526     0.012143
enh64805    3  152436500  152437500      1       1  150064        2.134      0.01642
enh64806    3  152497100  152498100      2       1  150064       1.8089      0.03523
enh64807    3  152551600  152552600      3       1  150064       2.8442    0.0022259
enh64832    3  153965300  153966300      1       1  150064       1.9216      0.02733
enh64841    3  155080900  155081900      6       3  150064       1.7496     0.040092
enh64850    3  155431900  155432900      3       2  150064       1.7073     0.043885
enh64852    3  155455500  155456500      1       1  150064        2.304      0.01061
enh64865    3  156039400  156040400      4       2  150064       1.9243     0.027159
enh64872    3  156360300  156361300      1       1  150064       2.0379      0.02078
enh64891    3  156793300  156794300      2       1  150064       1.6885     0.045661
enh64894    3  156807400  156808400      1       1  150064       1.9919      0.02319
enh64895    3  156808800  156809800      1       1  150064       1.7382      0.04109
enh64900    3  156833100  156834100      2       1  150064       2.4107     0.007961
enh64938    3  159386900  159387900      2       1  150064       1.7211      0.04262
enh64952    3  159555300  159556300      1       1  150064       1.6551      0.04895
enh64955    3  159563200  159564200      3       1  150064       2.2407     0.012523
enh64969    3  159620400  159621400      3       2  150064       2.0215     0.021616
enh64976    3  159879800  159880800      1       1  150064       1.8654      0.03106
enh64985    3  160395500  160396500      3       1  150064       1.8198     0.034393
enh64988    3  160525900  160526900      6       2  150064       2.1943     0.014107
enh64989    3  160587500  160588500      5       2  150064       2.6066    0.0045717
enh64991    3  160646900  160647900      3       2  150064       3.0182    0.0012716
enh64992    3  160821400  160822400      2       1  150064       2.4988    0.0062306
enh64994    3  160941300  160942300      1       1  150064       3.3399     0.000419
enh64997    3  161133300  161134300      1       1  150064       2.3963      0.00828
enh64998    3  161138400  161139400      4       2  150064       2.2758     0.011428
enh65000    3  161277700  161278700      6       3  150064       1.9645     0.024737
enh65004    3  161632900  161633900      4       2  150064       3.3391   0.00042029
enh65005    3  161657000  161658000      5       2  150064       3.6607   0.00012575
enh65006    3  161657900  161658900      2       1  150064       3.0557    0.0011227
enh65016    3  167460000  167461000      1       1  150064       2.9229     0.001734
enh65018    3  167531700  167532700      1       1  150064       1.9569      0.02518
enh65021    3  167594300  167595300      3       2  150064        1.731      0.04173
enh65024    3  167805800  167806800      4       1  150064       2.3456    0.0094992
enh65025    3  167809300  167810300      4       1  150064       2.0899     0.018313
enh65026    3  167814200  167815200      2       1  150064       1.9648     0.024721
enh65027    3  167989600  167990600      1       1  150064       2.0449      0.02043
enh65039    3  169040900  169041900      1       1  150064       2.0792       0.0188
enh65044    3  169492000  169493000      1       1  150064       2.6075      0.00456
enh65048    3  169767000  169768000      2       1  150064        1.753     0.039804
enh65062    3  170166100  170167100      2       1  150064       2.1976     0.013988
enh65072    3  170359900  170360900      3       1  150064       1.8859     0.029656
enh65079    3  170584600  170585600      1       1  150064       1.8869      0.02959
enh65080    3  170585300  170586300      3       1  150064        2.065      0.01946
enh65083    3  170715400  170716400      2       1  150064       3.7341   9.4182e-05
enh65092    3  170893700  170894700      5       2  150064       1.7852     0.037112
enh65109    3  171046700  171047700      1       1  150064       2.0855      0.01851
enh65134    3  171173700  171174700      2       1  150064        1.803     0.035695
enh65144    3  171499000  171500000      2       1  150064       2.4706    0.0067445
enh65145    3  171508200  171509200      4       2  150064       1.8959     0.028986
enh65146    3  171518900  171519900      4       2  150064       2.6381    0.0041683
enh65223    3  172426600  172427600      1       1  150064       2.6366     0.004187
enh65227    3  173112000  173113000      5       2  150064       1.8128     0.034929
enh65228    3  173117000  173118000      4       2  150064       2.4808    0.0065543
enh65240    3  173655700  173656700      2       1  150064       1.8661     0.031013
enh65250    3  175150300  175151300      1       1  150064       3.3597    0.0003901
enh65254    3  176638000  176639000      7       2  150064       2.2051     0.013722
enh65255    3  176645000  176646000      4       1  150064       2.3799    0.0086578
enh65256    3  176758800  176759800      1       1  150064        2.666     0.003838
enh65257    3  176768900  176769900      2       1  150064       1.7796     0.037575
enh65264    3  176851600  176852600      3       2  150064       2.1543     0.015608
enh65267    3  176867700  176868700      6       3  150064       1.7804     0.037502
enh65279    3  177062600  177063600      3       2  150064       1.7049     0.044104
enh65293    3  177231500  177232500      3       2  150064       2.0397     0.020692
enh65301    3  177332600  177333600      5       3  150064       2.8736    0.0020291
enh65303    3  177359800  177360800      3       2  150064       2.1722     0.014922
enh65317    3  177541900  177542900      1       1  150064       1.7378      0.04112
enh65328    3  177899900  177900900      3       2  150064       1.6712      0.04734
enh65329    3  178038200  178039200      7       2  150064       2.0287     0.021243
enh65385    3  180632500  180633500      1       1  150064       6.2898    1.589e-10
enh65391    3  181034800  181035800      1       1  150064        5.194    1.029e-07
enh65392    3  181045300  181046300      2       1  150064       2.5905    0.0047918
enh65395    3  181136100  181137100      3       1  150064       2.9787    0.0014473
enh65397    3  181175000  181176000      1       1  150064       3.4978    0.0002346
enh65399    3  181201700  181202700      1       1  150064       3.0651     0.001088
enh65400    3  181203800  181204800      1       1  150064       2.7795     0.002722
enh65401    3  181205400  181206400      2       1  150064       3.2682   0.00054122
enh65402    3  181214700  181215700      1       1  150064       2.2426      0.01246
enh65414    3  181404900  181405900      1       1  150064        2.334     0.009799
enh65431    3  181955800  181956800      1       1  150064       2.5801     0.004938
enh65432    3  181961000  181962000      1       1  150064       2.3274     0.009973
enh65437    3  182044600  182045600      3       1  150064        1.767     0.038616
enh65451    3  182572200  182573200      2       1  150064       2.1141     0.017254
enh65456    3  182695600  182696600      1       1  150064       1.8448      0.03253
enh65482    3  183300700  183301700      1       1  150064       2.1123      0.01733
enh65487    3  183497700  183498700      3       2  150064       2.7989     0.002564
enh65491    3  183517900  183518900      2       1  150064       2.0917     0.018232
enh65495    3  183544000  183545000      3       1  150064        1.871     0.030674
enh65498    3  183600300  183601300      4       2  150064       1.9349       0.0265
enh65552    3  184395900  184396900      2       1  150064       1.7178     0.042921
enh65561    3  184474100  184475100      7       3  150064       2.5529    0.0053422
enh65567    3  184508600  184509600      1       1  150064       2.1333      0.01645
enh65571    3  184867400  184868400      5       3  150064       2.4271    0.0076099
enh65592    3  185405600  185406600      2       1  150064       2.3851    0.0085365
enh65593    3  185411600  185412600      2       1  150064       2.2588     0.011948
enh65594    3  185419800  185420800      1       1  150064       1.8946      0.02907
enh65595    3  185426700  185427700      1       1  150064       2.6721     0.003769
enh65600    3  185442400  185443400      2       1  150064        2.733    0.0031385
enh65601    3  185444000  185445000      3       1  150064       3.3558   0.00039573
enh65602    3  185446100  185447100      3       2  150064       2.2944     0.010883
enh65606    3  185456900  185457900      3       2  150064       1.8372     0.033087
enh65618    3  185514500  185515500      2       1  150064       2.4146    0.0078752
enh65628    3  185762800  185763800      3       2  150064       1.7112     0.043524
enh65632    3  185799200  185800200      1       1  150064       2.8551     0.002151
enh65637    3  185822600  185823600      1       1  150064       2.0523      0.02007
enh65680    3  186904400  186905400      2       1  150064       1.8023     0.035749
enh65681    3  186914800  186915800      2       1  150064       1.7884     0.036859
enh65682    3  186927600  186928600      2       1  150064       2.7487    0.0029916
enh65705    3  187769200  187770200      1       1  150064       1.7117      0.04348
enh65708    3  187876600  187877600      8       4  150064       2.0105     0.022191
enh65709    3  187887100  187888100      8       3  150064       4.4921   3.5266e-06
enh65711    3  187896800  187897800      7       2  150064       1.6742      0.04705
enh65715    3  187913700  187914700      2       1  150064       1.6561     0.048853
enh65725    3  187997100  187998100      3       2  150064       1.9605     0.024969
enh65739    3  188186300  188187300      2       1  150064       4.0197   2.9137e-05
enh65742    3  188224900  188225900      2       1  150064       1.7455     0.040453
enh65750    3  188618800  188619800      4       2  150064       1.8019     0.035784
enh65753    3  188695800  188696800      1       1  150064       2.0179       0.0218
enh65763    3  189726100  189727100      3       1  150064        1.654     0.049062
enh65791    3  191344800  191345800      7       2  150064       1.7744     0.038003
enh65792    3  191479400  191480400      2       1  150064       1.8475     0.032335
enh65801    3  192550800  192551800      3       1  150064       1.7791      0.03761
enh65832    3  193498700  193499700      1       1  150064       2.5701     0.005084
enh65833    3  193506300  193507300      7       3  150064       2.2062     0.013686
enh65838    3  193548500  193549500      2       1  150064       1.6609     0.048366
enh65842    3  193588400  193589400     12       2  150064       1.8636     0.031187
enh65869    3  193789300  193790300      2       1  150064       2.0231     0.021531
enh65870    3  193799000  193800000      5       1  150064       2.6693    0.0038009
enh65873    3  193807000  193808000      4       2  150064       2.4049    0.0080891
enh65881    3  193865900  193866900      8       2  150064       2.6038    0.0046097
enh65913    3  194102000  194103000     11       3  150064       1.7399     0.040937
enh65926    3  194341800  194342800      4       2  150064       2.1833     0.014508
enh65990    3  194981500  194982500      1       1  150064       2.3337     0.009805
enh66023    3  195596600  195597600      4       2  150064       1.7708     0.038296
enh66024    3  195603400  195604400      3       2  150064       1.7212      0.04261
enh66026    3  195615200  195616200      2       1  150064       1.7152     0.043154
enh66053    3  195929100  195930100      6       3  150064       2.4566     0.007013
enh66055    3  195946500  195947500      3       2  150064       2.0706     0.019196
enh66058    3  196005900  196006900      5       1  150064       1.7428     0.040681
enh66060    3  196012200  196013200      2       1  150064       2.7924     0.002616
enh66061    3  196015200  196016200      6       2  150064        2.365    0.0090155
enh66066    3  196156600  196157600      3       2  150064       1.8914     0.029284
enh66067    3  196160000  196161000      2       1  150064       3.1878   0.00071689
enh66080    3  196484500  196485500      6       3  150064       2.3279    0.0099574
enh66081    3  196498600  196499600      1       1  150064       1.9486      0.02567
enh66083    3  196519400  196520400      5       2  150064       2.5748    0.0050152
enh66093    3  196908200  196909200      2       1  150064       1.8588     0.031526
enh66094    3  196930200  196931200      2       1  150064       1.6528     0.049188
enh66096    3  196952800  196953800      3       2  150064       1.7607      0.03914
enh66097    3  196982800  196983800      2       1  150064       1.8116     0.035022
enh66098    3  196984100  196985100      1       1  150064       2.9008     0.001861
enh66100    3  197020300  197021300      5       1  150064       2.7753    0.0027577
enh66101    3  197022000  197023000      2       1  150064        2.091     0.018266
enh66102    3  197030100  197031100      3       2  150064       1.6602      0.04844
enh66122    3  197208900  197209900      5       2  150064       2.3803    0.0086483
enh66124    3  197221500  197222500      4       2  150064       3.4503   0.00027995
enh66125    3  197223000  197224000      1       1  150064       2.8096      0.00248
enh66127    3  197235200  197236200      6       2  150064       1.9066     0.028284
enh66130    3  197248100  197249100      5       2  150064       1.6626     0.048195
enh66131    3  197267700  197268700      5       2  150064       1.8161     0.034679
enh66164    4     647900     648900      3       2  150064       1.8554     0.031773
enh66165    4     656400     657400      3       1  150064       2.1924     0.014177
enh66166    4     659400     660400      3       2  150064       2.3376    0.0097047
enh66167    4     666400     667400      3       2  150064        2.863    0.0020979
enh66168    4     670500     671500      2       1  150064       2.8569    0.0021387
enh66172    4     701200     702200     10       3  150064       2.9272    0.0017103
enh66173    4     702400     703400      3       1  150064       2.8527    0.0021678
enh66174    4     714500     715500      2       1  150064       2.0964     0.018022
enh66175    4     717300     718300      1       1  150064       1.9425      0.02604
enh66176    4     719800     720800      3       1  150064       1.9845     0.023598
enh66177    4     745200     746200      2       1  150064       2.5284    0.0057299
enh66185    4     939300     940300      3       1  150064         1.77     0.038361
enh66201    4    1124200    1125200      3       2  150064       1.8339     0.033336
enh66202    4    1160200    1161200      4       2  150064       1.7705     0.038321
enh66207    4    1193900    1194900      3       2  150064       2.6088    0.0045435
enh66209    4    1201300    1202300      2       1  150064       2.2217     0.013151
enh66222    4    1328000    1329000      4       2  150064       2.2414       0.0125
enh66223    4    1338300    1339300      5       2  150064       2.1289     0.016632
enh66224    4    1342200    1343200      4       2  150064       1.9268     0.027005
enh66225    4    1345300    1346300      6       3  150064       2.1873      0.01436
enh66251    4    1799600    1800600      1       1  150064       1.8811      0.02998
enh66282    4    2267600    2268600      3       2  150064       2.4332    0.0074822
enh66283    4    2270400    2271400      4       1  150064       2.3663    0.0089837
enh66386    4    3343800    3344800      2       1  150064       2.0143      0.02199
enh66427    4    4428800    4429800      5       2  150064       1.6525     0.049212
enh66428    4    4464200    4465200      2       1  150064        3.152   0.00081067
enh66429    4    4475200    4476200      7       3  150064       3.0729      0.00106
enh66431    4    4483000    4484000      4       2  150064       3.1832   0.00072821
enh66433    4    4541400    4542400      5       2  150064       2.5794     0.004949
enh66437    4    4613700    4614700      9       2  150064       2.0511     0.020127
enh66459    4    5166900    5167900      5       1  150064       2.0379     0.020777
enh66466    4    5748500    5749500      9       3  150064       2.0727     0.019102
enh66467    4    5749300    5750300     11       3  150064       1.8236     0.034107
enh66472    4    5859600    5860600      3       1  150064       2.1303     0.016572
enh66494    4    6384400    6385400      8       3  150064       1.8482     0.032283
enh66504    4    6690700    6691700      1       1  150064       1.8193      0.03443
enh66547    4    6953300    6954300      1       1  150064       1.9286      0.02689
enh66575    4    7136500    7137500      8       3  150064       2.1365     0.016321
enh66583    4    7238200    7239200      6       2  150064       2.3039     0.010613
enh66600    4    7334800    7335800      6       3  150064       2.1036     0.017708
enh66621    4    7507600    7508600      6       3  150064       1.6671      0.04775
enh66638    4    7706700    7707700      7       3  150064       1.8039     0.035623
enh66641    4    7770800    7771800      9       4  150064        1.727     0.042085
enh66733    4    8377900    8378900      5       2  150064       1.7055     0.044049
enh66737    4    8404000    8405000      8       4  150064       1.9625     0.024851
enh66739    4    8440400    8441400      5       3  150064       2.1675     0.015099
enh66741    4    8452300    8453300      5       1  150064       1.7166     0.043027
enh66742    4    8453500    8454500      4       1  150064       2.1119     0.017346
enh66746    4    8517000    8518000      5       2  150064       2.4805    0.0065593
enh66748    4    8538400    8539400      4       2  150064       1.7989     0.036018
enh66757    4   10033800   10034800      2       1  150064       1.7062     0.043989
enh66785    4   13627000   13628000      2       1  150064       1.7364     0.041251
enh66787    4   13643300   13644300      1       1  150064       2.1365      0.01632
enh66806    4   14864500   14865500      8       1  150064       1.7975     0.036128
enh66809    4   14929400   14930400      5       2  150064       2.4005    0.0081867
enh66827    4   15563500   15564500      3       1  150064         1.99     0.023296
enh66849    4   16208000   16209000      7       3  150064       2.0632     0.019546
enh66860    4   16599600   16600600      2       1  150064       2.2956     0.010849
enh66862    4   16609700   16610700      5       2  150064       2.4117    0.0079386
enh66865    4   16661000   16662000      1       1  150064       3.5281    0.0002093
enh66866    4   16673300   16674300      3       2  150064       2.3967    0.0082718
enh66893    4   17325300   17326300      8       3  150064       2.1933     0.014144
enh66904    4   17577600   17578600      5       1  150064       2.1161      0.01717
enh66905    4   17580800   17581800      3       1  150064        2.128      0.01667
enh66906    4   17582000   17583000      2       1  150064       2.1565     0.015523
enh66907    4   17585300   17586300      2       1  150064       2.1486     0.015834
enh66908    4   17588700   17589700      3       1  150064        1.839     0.032955
enh66909    4   17637900   17638900      5       2  150064       2.0936     0.018146
enh66911    4   17689400   17690400      3       2  150064       1.8127     0.034939
enh66915    4   17818500   17819500      2       1  150064       1.7774     0.037751
enh66916    4   18013300   18014300      1       1  150064       2.2473      0.01231
enh66920    4   18883700   18884700      4       2  150064       3.8475   5.9655e-05
enh66922    4   19197200   19198200      1       1  150064       2.2203       0.0132
enh66923    4   19695600   19696600      3       2  150064       3.0825    0.0010264
enh66924    4   19777400   19778400      1       1  150064       3.0349     0.001203
enh66932    4   20620000   20621000      2       1  150064       2.5003    0.0062051
enh66934    4   20702900   20703900      3       1  150064       1.6879     0.045719
enh66939    4   22239800   22240800      5       2  150064       1.9755     0.024107
enh66954    4   23424200   23425200      4       1  150064       4.7299    1.123e-06
enh66967    4   24250000   24251000      4       2  150064       1.8968     0.028927
enh66969    4   24263400   24264400      9       3  150064       2.1973     0.013999
enh66981    4   24818300   24819300      2       1  150064       2.5674    0.0051235
enh66983    4   24884300   24885300      9       2  150064        2.765    0.0028461
enh67004    4   25449800   25450800      4       1  150064       1.9258     0.027064
enh67005    4   25450600   25451600      5       2  150064        2.681      0.00367
enh67018    4   25811900   25812900      1       1  150064       1.6812      0.04636
enh67022    4   25860500   25861500      1       1  150064       2.6988      0.00348
enh67024    4   25865400   25866400      3       1  150064       2.9199    0.0017506
enh67026    4   25892200   25893200      4       2  150064       2.1868      0.01438
enh67027    4   25898300   25899300      2       1  150064       2.4441    0.0072616
enh67036    4   25954800   25955800      9       4  150064       3.2532   0.00057065
enh67066    4   26343700   26344700      1       1  150064       1.9765      0.02405
enh67068    4   26357300   26358300      2       1  150064       2.2508       0.0122
enh67076    4   26530600   26531600      6       1  150064       2.1838     0.014487
enh67080    4   26804600   26805600      2       1  150064        3.133   0.00086519
enh67085    4   26866600   26867600      4       2  150064       1.7861     0.037042
enh67086    4   26869700   26870700      2       1  150064       2.8278    0.0023433
enh67090    4   26905700   26906700      2       1  150064       1.7489     0.040153
enh67091    4   26906400   26907400      2       1  150064       2.1604     0.015371
enh67104    4   27361600   27362600      2       1  150064       2.6143    0.0044705
enh67110    4   28279800   28280800      3       1  150064        1.662     0.048261
enh67112    4   30601800   30602800      6       2  150064       2.0524     0.020066
enh67115    4   30839500   30840500      4       2  150064       3.8536   5.8202e-05
enh67117    4   31105600   31106600      1       1  150064       1.7935      0.03645
enh67129    4   36220300   36221300      5       3  150064       2.0414     0.020606
enh67143    4   37465400   37466400      5       3  150064       1.7737     0.038054
enh67169    4   38006300   38007300      5       1  150064       2.1912      0.01422
enh67172    4   38030100   38031100      1       1  150064       1.9522      0.02546
enh67178    4   38073200   38074200      5       3  150064         1.89     0.029376
enh67186    4   38114000   38115000      4       2  150064       2.1479     0.015862
enh67227    4   38612200   38613200      7       3  150064       2.3497    0.0093939
enh67228    4   38614400   38615400      2       1  150064       2.2093     0.013576
enh67237    4   38686400   38687400      2       1  150064       2.0673     0.019354
enh67270    4   39546000   39547000      3       1  150064       2.3768    0.0087313
enh67272    4   39637000   39638000      2       1  150064       2.5878    0.0048293
enh67273    4   39637400   39638400      2       1  150064       2.5878    0.0048293
enh67274    4   39641500   39642500      1       1  150064       2.5731      0.00504
enh67344    4   41386100   41387100      4       2  150064        1.987     0.023462
enh67404    4   45102900   45103900      3       2  150064       2.4997    0.0062149
enh67416    4   47280100   47281100      1       1  150064       3.5008    0.0002319
enh67418    4   47488400   47489400      5       3  150064        2.309     0.010473
enh67425    4   48135700   48136700      1       1  150064       1.9899       0.0233
enh67429    4   48372000   48373000      3       1  150064       2.7516    0.0029649
enh67439    4   48644600   48645600      2       1  150064       1.8341     0.033319
enh67449    4   48777000   48778000      1       1  150064       2.1063      0.01759
enh67450    4   48777900   48778900      1       1  150064       2.0972      0.01799
enh67451    4   48783200   48784200      1       1  150064        2.482     0.006533
enh67452    4   48789100   48790100      1       1  150064       2.4901     0.006386
enh67495    4   53798900   53799900      2       1  150064        1.952     0.025467
enh67533    4   54825700   54826700      1       1  150064       1.6703      0.04743
enh67546    4   55063500   55064500      3       2  150064       1.7467     0.040344
enh67547    4   55083200   55084200      1       1  150064       2.3698       0.0089
enh67552    4   55268700   55269700      5       2  150064       2.4344    0.0074587
enh67553    4   55306000   55307000      2       1  150064       2.8683    0.0020632
enh67557    4   55717500   55718500      4       2  150064       1.8407      0.03283
enh67565    4   56121100   56122100      4       2  150064       2.2995     0.010737
enh67575    4   56265400   56266400      2       1  150064       1.7153     0.043149
enh67581    4   56419200   56420200      3       1  150064        2.082     0.018673
enh67582    4   56419600   56420600      3       1  150064       1.7467     0.040344
enh67587    4   56732000   56733000      2       1  150064       1.8645     0.031126
enh67639    4   57968100   57969100      1       1  150064       1.6622      0.04824
enh67651    4   58136400   58137400      6       2  150064        2.153     0.015659
enh67654    4   58370600   58371600      4       1  150064       1.6669     0.047768
enh67655    4   59167100   59168100      1       1  150064       2.3477     0.009446
enh67656    4   60463300   60464300      5       2  150064       2.4413    0.0073173
enh67659    4   62065000   62066000      1       1  150064       2.1808       0.0146
enh67663    4   62202300   62203300      3       2  150064       2.1172     0.017121
enh67667    4   62421500   62422500      3       2  150064       2.0055     0.022455
enh67686    4   68564600   68565600      3       1  150064       2.7744    0.0027653
enh67687    4   68578300   68579300      4       2  150064       3.2406   0.00059644
enh67752    4   73529300   73530300      7       2  150064       1.7324     0.041604
enh67755    4   73932800   73933800      2       1  150064       1.7046     0.044138
enh67770    4   75022200   75023200      1       1  150064       2.1452      0.01597
enh67773    4   75371000   75372000      8       1  150064        2.285     0.011157
enh67774    4   75680600   75681600      4       2  150064       2.0556      0.01991
enh67787    4   76932900   76933900      3       2  150064       1.9994     0.022781
enh67791    4   77007800   77008800      1       1  150064        1.962      0.02488
enh67802    4   77127700   77128700      4       2  150064       2.2392     0.012571
enh67806    4   77341200   77342200      2       1  150064       2.1596       0.0154
enh67807    4   77351500   77352500      2       1  150064       2.4122    0.0079277
enh67816    4   77456500   77457500      9       1  150064        1.815      0.03476
enh67824    4   77528200   77529200      2       1  150064       1.8516     0.032039
enh67825    4   77531500   77532500      3       2  150064       2.0532     0.020029
enh67826    4   77532300   77533300      2       1  150064       1.9167     0.027635
enh67836    4   77650800   77651800      2       1  150064       1.7852     0.037118
enh67895    4   79550600   79551600      2       1  150064       1.8117     0.035015
enh67923    4   80990900   80991900      1       1  150064       1.7049      0.04411
enh67935    4   82444500   82445500     10       3  150064       1.7978     0.036106
enh67936    4   82471300   82472300      2       1  150064       2.5831    0.0048963
enh67943    4   82645800   82646800      2       1  150064       2.0791     0.018804
enh67951    4   83284800   83285800      2       1  150064       2.0983     0.017941
enh67966    4   83619000   83620000      3       2  150064        2.027     0.021332
enh67967    4   83627700   83628700      1       1  150064       2.2389      0.01258
enh67968    4   83631500   83632500      7       3  150064       1.7649     0.038793
enh67989    4   83716600   83717600      2       1  150064       2.2102     0.013545
enh67990    4   83730700   83731700      6       2  150064         1.89     0.029381
enh67991    4   83732900   83733900      1       1  150064         1.89      0.02938
enh68000    4   83910400   83911400      4       1  150064       2.3499    0.0093887
enh68002    4   83957500   83958500      4       2  150064       2.1042      0.01768
enh68005    4   84138600   84139600      1       1  150064       2.0847      0.01855
enh68018    4   84503100   84504100      3       1  150064       2.7951     0.002594
enh68020    4   84551300   84552300      2       1  150064       1.8953     0.029027
enh68023    4   85569000   85570000      1       1  150064       1.6926      0.04527
enh68029    4   85777000   85778000      1       1  150064       1.9527      0.02543
enh68051    4   86850700   86851700      5       3  150064       1.8481     0.032295
enh68069    4   87813900   87814900      3       1  150064       2.1295     0.016608
enh68070    4   87858100   87859100      3       2  150064       1.9144     0.027784
enh68072    4   87860400   87861400      1       1  150064       2.8133     0.002452
enh68074    4   87921000   87922000      5       2  150064       1.7562     0.039529
enh68080    4   87946100   87947100      1       1  150064       2.7943     0.002601
enh68082    4   87950700   87951700      4       2  150064       2.3684    0.0089321
enh68083    4   87952400   87953400      2       1  150064       1.9813     0.023781
enh68084    4   87953900   87954900      1       1  150064       2.7191     0.003273
enh68086    4   87960800   87961800      2       1  150064       2.0051     0.022474
enh68088    4   87963600   87964600      3       1  150064       2.5445     0.005472
enh68089    4   87965400   87966400      2       1  150064       2.1038     0.017699
enh68092    4   87975900   87976900      7       3  150064       2.3092     0.010467
enh68093    4   87979400   87980400      3       1  150064       1.6901     0.045501
enh68096    4   87990400   87991400      1       1  150064       2.2256      0.01302
enh68133    4   88898700   88899700      5       2  150064       1.9182     0.027543
enh68167    4   90629800   90630800      1       1  150064       2.8863     0.001949
enh68168    4   90674000   90675000      4       2  150064       1.6945     0.045087
enh68172    4   90919400   90920400      2       1  150064       2.7853    0.0026739
enh68175    4   93501700   93502700      8       2  150064       2.0569     0.019848
enh68176    4   93556500   93557500      2       1  150064        2.503    0.0061567
enh68181    4   95291200   95292200      2       1  150064       1.8886     0.029472
enh68205    4   96114000   96115000      3       2  150064       1.9356     0.026458
enh68215    4   96225000   96226000      5       1  150064        1.975     0.024133
enh68217    4   96283200   96284200      1       1  150064       2.3141      0.01033
enh68219    4   96347300   96348300      4       2  150064       2.0115     0.022134
enh68236    4   97657100   97658100      6       2  150064        4.278   9.4302e-06
enh68248    4   99403900   99404900      1       1  150064        2.184      0.01448
enh68251    4   99416500   99417500      3       1  150064       1.7635     0.038906
enh68257    4   99465300   99466300      4       2  150064        2.139     0.016218
enh68258    4   99476400   99477400      6       2  150064       1.8725     0.030567
enh68261    4   99488400   99489400      3       2  150064        1.894     0.029112
enh68262    4   99489900   99490900      3       2  150064       1.8183      0.03451
enh68268    4   99509900   99510900      3       1  150064       2.6829    0.0036498
enh68302    4  100304200  100305200      8       4  150064       1.7658     0.038711
enh68314    4  100767800  100768800      5       2  150064       2.8006    0.0025508
enh68316    4  100815800  100816800      6       2  150064       1.7416     0.040791
enh68318    4  100865600  100866600      4       2  150064       2.5919    0.0047717
enh68319    4  100943400  100944400      5       3  150064       2.6592    0.0039165
enh68320    4  101014500  101015500      2       1  150064        2.258     0.011974
enh68324    4  101949800  101950800      2       1  150064        2.558    0.0052645
enh68331    4  102082400  102083400      1       1  150064       2.1196      0.01702
enh68342    4  103375800  103376800      4       2  150064        2.832    0.0023129
enh68350    4  103678400  103679400      2       1  150064       2.3234     0.010078
enh68351    4  103679900  103680900      1       1  150064       2.4385     0.007374
enh68355    4  103788200  103789200      1       1  150064       3.8858      5.1e-05
enh68357    4  103932800  103933800      3       1  150064        2.687     0.003605
enh68358    4  103939400  103940400      2       1  150064       3.5984   0.00016012
enh68368    4  105338000  105339000      1       1  150064       1.7447      0.04052
enh68369    4  105341000  105342000      1       1  150064       1.7757      0.03789
enh68372    4  105346800  105347800      3       1  150064        1.913     0.027876
enh68375    4  105413700  105414700      2       1  150064       2.8243    0.0023695
enh68377    4  105512600  105513600      1       1  150064       2.1182      0.01708
enh68378    4  105513700  105514700      7       3  150064       3.0731    0.0010592
enh68386    4  106083000  106084000      2       1  150064       1.6467     0.049805
enh68387    4  106101900  106102900      1       1  150064       2.2268      0.01298
enh68389    4  106127100  106128100      1       1  150064       1.9772      0.02401
enh68411    4  108853500  108854500      4       1  150064       1.8969     0.028921
enh68430    4  109267100  109268100      4       2  150064       1.9632     0.024814
enh68463    4  110842200  110843200      5       1  150064       2.7614    0.0028778
enh68464    4  110963200  110964200      1       1  150064       1.7157      0.04311
enh68480    4  111120200  111121200      1       1  150064       1.6484      0.04964
enh68481    4  111285800  111286800      1       1  150064       1.6798       0.0465
enh68500    4  113744200  113745200      4       2  150064       2.1979      0.01398
enh68505    4  113786800  113787800      3       2  150064        1.652      0.04927
enh68524    4  113998700  113999700      2       1  150064       1.8404     0.032856
enh68525    4  114000800  114001800      5       3  150064        1.806     0.035461
enh68529    4  114052100  114053100      3       2  150064       3.3118   0.00046345
enh68531    4  114066600  114067600      6       2  150064       2.3667    0.0089726
enh68562    4  114752500  114753500      8       2  150064       1.6621     0.048242
enh68568    4  115523100  115524100      3       1  150064       2.8363    0.0022816
enh68570    4  115552800  115553800      4       2  150064       1.9839     0.023635
enh68576    4  115608800  115609800      2       1  150064       2.1158     0.017181
enh68587    4  119683300  119684300      2       1  150064       1.6835     0.046137
enh68605    4  120974000  120975000      4       2  150064        1.946     0.025825
enh68624    4  123652400  123653400      1       1  150064       1.7892      0.03679
enh68645    4  124373600  124374600      1       1  150064       1.6998      0.04458
enh68656    4  124552700  124553700      1       1  150064       1.9374      0.02635
enh68665    4  124777500  124778500      1       1  150064       1.6813      0.04635
enh68682    4  125857100  125858100      5       2  150064       2.1143     0.017244
enh68687    4  126271300  126272300      2       1  150064       2.1671     0.015114
enh68701    4  128619700  128620700      2       1  150064       2.1117     0.017356
enh68710    4  129149900  129150900      1       1  150064       2.4632     0.006886
enh68711    4  129162300  129163300      3       1  150064       2.0241     0.021479
enh68712    4  129204000  129205000      1       1  150064       1.8543      0.03185
enh68715    4  129243600  129244600      2       1  150064        1.865     0.031091
enh68718    4  129307400  129308400      5       3  150064       2.6322    0.0042423
enh68719    4  129314300  129315300      7       3  150064        1.724     0.042356
enh68726    4  129449800  129450800      5       2  150064       1.7111     0.043528
enh68740    4  129610800  129611800      7       3  150064       2.3012      0.01069
enh68741    4  129708700  129709700      4       2  150064       1.7941     0.036399
enh68764    4  138543900  138544900      2       1  150064       2.4694    0.0067661
enh68779    4  139408500  139409500      6       2  150064       1.6598     0.048475
enh68787    4  139819000  139820000      1       1  150064       1.7202       0.0427
enh68794    4  139939100  139940100      3       2  150064       2.0663       0.0194
enh68795    4  139949100  139950100      1       1  150064       2.7598     0.002892
enh68797    4  140002500  140003500      1       1  150064       2.6525     0.003995
enh68800    4  140065500  140066500      4       2  150064       2.3645    0.0090284
enh68801    4  140074700  140075700      1       1  150064       3.2176    0.0006463
enh68804    4  140099800  140100800      4       2  150064       1.9009     0.028657
enh68805    4  140128700  140129700      2       1  150064       2.0973     0.017983
enh68814    4  140456500  140457500      3       2  150064       1.8982     0.028832
enh68815    4  140472000  140473000      1       1  150064       2.9567     0.001555
enh68818    4  140481300  140482300      2       1  150064       1.7002     0.044543
enh68819    4  140489400  140490400      5       2  150064       3.5675   0.00018021
enh68820    4  140496700  140497700      5       2  150064       3.8408   6.1324e-05
enh68821    4  140513700  140514700      1       1  150064       1.6754      0.04693
enh68823    4  140543800  140544800      4       2  150064       2.2076     0.013635
enh68841    4  140735700  140736700      4       1  150064       3.1349   0.00085947
enh68859    4  140888200  140889200      4       1  150064       1.6666     0.047795
enh68872    4  141015900  141016900      3       1  150064       1.8587     0.031533
enh68873    4  141019800  141020800      3       2  150064       2.4852    0.0064746
enh68903    4  141942600  141943600      1       1  150064        1.953      0.02541
enh68906    4  142143100  142144100      2       1  150064       2.3606    0.0091234
enh68923    4  144202700  144203700      2       1  150064       2.8138     0.002448
enh68934    4  144281100  144282100      6       2  150064       2.1636     0.015249
enh68937    4  144304600  144305600      4       2  150064        2.385      0.00854
enh68965    4  146413400  146414400      1       1  150064       1.7686      0.03848
enh68996    4  146953800  146954800      2       1  150064       1.6534     0.049123
enh69012    4  148024200  148025200      5       2  150064       3.1704   0.00076123
enh69039    4  149124000  149125000      1       1  150064       2.3489     0.009414
enh69058    4  151087900  151088900      6       3  150064       2.0296     0.021199
enh69064    4  151138400  151139400      2       1  150064       1.8991     0.028779
enh69067    4  151165300  151166300      5       2  150064       2.4953    0.0062925
enh69121    4  153039700  153040700      1       1  150064        1.659      0.04856
enh69247    4  157267900  157268900      4       2  150064       1.6567     0.048795
enh69248    4  157489100  157490100      6       3  150064       2.3838    0.0085684
enh69249    4  157515500  157516500      4       2  150064       1.7702     0.038347
enh69250    4  157519000  157520000      3       1  150064       2.7566    0.0029204
enh69304    4  159688600  159689600      1       1  150064       1.8692       0.0308
enh69305    4  159692600  159693600      2       1  150064       1.6637     0.048088
enh69307    4  159696900  159697900      8       3  150064       1.9235     0.027209
enh69308    4  159698900  159699900      1       1  150064       1.9278      0.02694
enh69309    4  159703700  159704700      2       1  150064       1.6506     0.049411
enh69310    4  159707300  159708300      3       1  150064       1.9704     0.024398
enh69313    4  159731700  159732700      2       1  150064       2.3371    0.0097179
enh69359    4  165149800  165150800      5       3  150064       1.9807     0.023815
enh69360    4  165305600  165306600      2       1  150064       2.7016      0.00345
enh69372    4  166338900  166339900     10       1  150064       1.6683     0.047624
enh69373    4  166342100  166343100      5       1  150064       1.6844     0.046051
enh69376    4  167917300  167918300      3       2  150064       2.0914     0.018247
enh69377    4  167973200  167974200      3       2  150064       2.4422    0.0072994
enh69378    4  168020900  168021900      4       2  150064       2.3973    0.0082577
enh69381    4  168103600  168104600      3       2  150064       1.8372     0.033092
enh69383    4  169240400  169241400      2       1  150064       1.7671     0.038602
enh69424    4  169991200  169992200      3       2  150064       1.9231     0.027235
enh69425    4  170000400  170001400      2       1  150064       1.9724     0.024281
enh69427    4  170020700  170021700      2       1  150064       2.7468    0.0030094
enh69429    4  170037100  170038100      2       1  150064       2.9329    0.0016788
enh69431    4  170080900  170081900      2       1  150064       2.2649     0.011758
enh69442    4  170165700  170166700      1       1  150064       2.3403     0.009635
enh69453    4  170226600  170227600      3       2  150064       3.5835   0.00016949
enh69454    4  170236300  170237300      3       1  150064       4.2191   1.2264e-05
enh69456    4  170266500  170267500      3       1  150064       2.9681    0.0014984
enh69457    4  170360000  170361000      2       1  150064       1.7035     0.044234
enh69458    4  170406700  170407700      3       1  150064       1.9236     0.027205
enh69459    4  170531400  170532400      5       2  150064       1.6846     0.046029
enh69460    4  170540000  170541000      3       2  150064       4.9788   3.1997e-07
enh69461    4  170543600  170544600      2       1  150064        3.486   0.00024516
enh69463    4  170585300  170586300      1       1  150064       4.3017    8.475e-06
enh69470    4  170932800  170933800      5       2  150064       1.9401     0.026184
enh69472    4  170943900  170944900      3       2  150064       1.9074     0.028234
enh69478    4  174041800  174042800      3       2  150064       1.6765     0.046823
enh69489    4  174185500  174186500      4       2  150064       1.7445     0.040533
enh69506    4  176592200  176593200      4       1  150064       2.6982    0.0034861
enh69507    4  176592800  176593800      3       1  150064       1.8038      0.03563
enh69516    4  176710600  176711600      1       1  150064       1.7191       0.0428
enh69518    4  176748200  176749200      2       1  150064        3.418   0.00031545
enh69519    4  176754000  176755000      4       2  150064        1.983     0.023681
enh69520    4  176755600  176756600      2       1  150064       3.5197   0.00021605
enh69523    4  176867500  176868500      2       1  150064       4.2666   9.9257e-06
enh69527    4  176917700  176918700      2       1  150064       2.0378     0.020783
enh69528    4  176965100  176966100      2       1  150064       3.1719   0.00075732
enh69542    4  179227500  179228500      3       1  150064       1.9501     0.025583
enh69548    4  182114100  182115100      6       3  150064       1.7784     0.037673
enh69567    4  183601500  183602500      5       2  150064       3.7583   8.5521e-05
enh69568    4  183673200  183674200      5       2  150064       1.6826     0.046227
enh69570    4  183749200  183750200      2       1  150064       1.7681     0.038522
enh69580    4  184039400  184040400      4       1  150064       2.2833     0.011205
enh69581    4  184040200  184041200      4       1  150064       2.3195     0.010183
enh69582    4  184060000  184061000      4       2  150064       1.9393     0.026235
enh69588    4  184182900  184183900      2       1  150064       1.7548     0.039651
enh69598    4  184492200  184493200      8       2  150064       2.2386      0.01259
enh69610    4  184796700  184797700      3       1  150064       2.4408    0.0073274
enh69627    4  185020300  185021300      2       1  150064       2.2253      0.01303
enh69633    4  185185000  185186000      6       2  150064       2.8168    0.0024251
enh69645    4  185310800  185311800      8       4  150064       1.7397     0.040959
enh69663    4  185433800  185434800      4       2  150064       2.0783     0.018841
enh69669    4  185566200  185567200      2       1  150064       1.8073     0.035355
enh69673    4  185652400  185653400      6       2  150064       1.8974      0.02889
enh69675    4  185668300  185669300      3       1  150064       1.9627     0.024843
enh69700    4  186227700  186228700      2       1  150064       1.7805     0.037494
enh69726    4  186730400  186731400      6       3  150064       2.3903    0.0084171
enh69736    4  187000300  187001300     10       4  150064       2.4537    0.0070692
enh69738    4  187053500  187054500      4       2  150064       1.8017     0.035799
enh69761    4  187623900  187624900      1       1  150064       2.5473     0.005428
enh69765    4  187765900  187766900      7       3  150064       1.6989     0.044666
enh69771    4  187992700  187993700      7       2  150064       3.0595    0.0011086
enh69772    4  188156900  188157900      5       2  150064       1.9087     0.028149
enh69785    4  190019800  190020800      1       1  150064       1.9925      0.02316
enh69791    5     189500     190500      2       1  150064       1.7982     0.036075
enh69821    5     801100     802100      3       1  150064       2.0186     0.021763
enh69838    5    1097500    1098500      4       2  150064       2.1426     0.016074
enh69879    5    2303000    2304000      2       1  150064       1.6785     0.046627
enh69905    5    5419000    5420000      7       2  150064       2.7739    0.0027693
enh69906    5    5420600    5421600      7       2  150064       2.9492     0.001593
enh69907    5    5424800    5425800      1       1  150064       2.8418     0.002243
enh69908    5    5494200    5495200      2       1  150064       2.5335    0.0056464
enh69909    5    5497200    5498200      1       1  150064       2.8685     0.002062
enh69910    5    5572500    5573500      3       2  150064         2.22     0.013209
enh69918    5    6159400    6160400      4       2  150064       1.9202     0.027413
enh69928    5    6634900    6635900      8       3  150064       1.9633     0.024804
enh69930    5    6704300    6705300      4       2  150064       2.4971    0.0062599
enh69931    5    6718100    6719100      3       2  150064       2.5628    0.0051916
enh69932    5    6720200    6721200      6       2  150064       2.7104    0.0033599
enh69933    5    6723000    6724000     10       4  150064       2.0833     0.018611
enh69935    5    6729700    6730700      5       3  150064       2.4523    0.0070977
enh69936    5    6731700    6732700      7       3  150064       2.9876    0.0014058
enh69937    5    6733800    6734800      7       2  150064       3.3528   0.00040005
enh69938    5    6735800    6736800      8       3  150064       2.6953    0.0035166
enh69939    5    6765900    6766900      3       1  150064       1.8638     0.031175
enh69944    5    7412300    7413300      2       1  150064       2.2243     0.013063
enh69946    5    7434500    7435500      2       1  150064       2.1568     0.015512
enh69993    5    9596700    9597700      1       1  150064       2.1635      0.01525
enh69997    5    9820600    9821600      2       1  150064       2.2738      0.01149
enh70035    5   10637100   10638100      5       1  150064       2.3642    0.0090341
enh70063    5   11354900   11355900      2       1  150064       1.8591     0.031506
enh70084    5   11790900   11791900      4       2  150064       1.7185      0.04285
enh70086    5   11796700   11797700      3       1  150064       1.7941     0.036396
enh70134    5   14242700   14243700      1       1  150064       1.6453      0.04995
enh70180    5   14675900   14676900      1       1  150064       1.8928      0.02919
enh70184    5   14756200   14757200      2       1  150064       2.7275    0.0031905
enh70191    5   15285900   15286900      4       1  150064        1.646     0.049879
enh70210    5   16427300   16428300      4       2  150064       2.3812     0.008629
enh70219    5   16539000   16540000      2       1  150064       2.5106    0.0060262
enh70224    5   16568900   16569900      1       1  150064       1.6963      0.04491
enh70231    5   16666800   16667800      1       1  150064       1.7204      0.04268
enh70236    5   16710700   16711700      3       2  150064       1.9557     0.025251
enh70238    5   16717100   16718100      3       1  150064       2.4185    0.0077931
enh70240    5   16720600   16721600      2       1  150064       2.2437     0.012426
enh70241    5   16722000   16723000      3       1  150064       2.4653    0.0068451
enh70286    5   17220600   17221600      2       1  150064       1.8196     0.034407
enh70298    5   17802100   17803100      7       2  150064       1.8852     0.029702
enh70412    5   35185600   35186600      3       1  150064       1.9287     0.026881
enh70422    5   36178300   36179300      4       2  150064       2.0244     0.021465
enh70428    5   36300600   36301600      5       2  150064       2.0368     0.020833
enh70430    5   36303800   36304800      1       1  150064       2.3836     0.008573
enh70451    5   36668400   36669400      1       1  150064       1.8291      0.03369
enh70458    5   36743600   36744600      2       1  150064       2.1859     0.014412
enh70472    5   37665500   37666500      3       2  150064        1.661     0.048358
enh70477    5   37816700   37817700      6       3  150064       2.2431     0.012446
enh70492    5   38671800   38672800      1       1  150064       2.5421      0.00551
enh70493    5   38678500   38679500      2       1  150064       2.2084     0.013609
enh70498    5   38724600   38725600      5       2  150064       3.1669   0.00077046
enh70504    5   38809000   38810000      1       1  150064       2.0195      0.02172
enh70509    5   39072100   39073100      3       2  150064       2.3459    0.0094907
enh70515    5   39420700   39421700      1       1  150064       1.9815      0.02377
enh70516    5   39421900   39422900      1       1  150064       2.1328      0.01647
enh70517    5   39425700   39426700      7       3  150064        1.906     0.028325
enh70580    5   52323300   52324300      3       2  150064       1.9176     0.027582
enh70587    5   52898500   52899500      2       1  150064       2.1356     0.016358
enh70594    5   53604000   53605000      2       1  150064        1.966     0.024648
enh70595    5   53607500   53608500      2       1  150064        1.647     0.049777
enh70609    5   53897300   53898300      4       2  150064       2.3647    0.0090231
enh70611    5   53941900   53942900      5       2  150064       1.9622     0.024872
enh70621    5   54140500   54141500      6       2  150064       2.5919    0.0047731
enh70720    5   57137200   57138200      2       1  150064         1.93     0.026806
enh70725    5   57417600   57418600      1       1  150064       2.9748     0.001466
enh70726    5   57419000   57420000      4       2  150064       3.3153   0.00045779
enh70753    5   58858300   58859300      3       1  150064       2.5678    0.0051172
enh70756    5   58883700   58884700      2       1  150064       1.6588     0.048579
enh70757    5   58886400   58887400      2       1  150064       1.8385     0.032995
enh70760    5   59005300   59006300      2       1  150064       2.1323     0.016492
enh70773    5   60456000   60457000      4       2  150064        3.335   0.00042644
enh70775    5   60541300   60542300      1       1  150064       2.8933     0.001906
enh70776    5   60572700   60573700      4       2  150064       3.9699   3.5957e-05
enh70777    5   60576100   60577100      3       1  150064       3.7649   8.3299e-05
enh70778    5   60588400   60589400      2       1  150064       4.2904   8.9184e-06
enh70779    5   60597400   60598400      1       1  150064       1.6491      0.04956
enh70780    5   60615300   60616300      3       2  150064       6.1932   2.9478e-10
enh70781    5   60624800   60625800      1       1  150064       6.6855    1.151e-11
enh70782    5   60631600   60632600      1       1  150064       2.4213     0.007732
enh70784    5   60642100   60643100      2       1  150064        5.947   1.3655e-09
enh70788    5   60698800   60699800      1       1  150064       4.7789    8.811e-07
enh70790    5   60705200   60706200      3       2  150064       2.8612    0.0021103
enh70791    5   60711800   60712800      1       1  150064       5.0953    1.741e-07
enh70792    5   60713100   60714100      2       1  150064       2.0034     0.022568
enh70794    5   60725000   60726000      1       1  150064       4.6812    1.426e-06
enh70795    5   60727300   60728300      1       1  150064        6.891     2.77e-12
enh70796    5   60728100   60729100      2       1  150064       1.7455      0.04045
enh70797    5   60736100   60737100      3       2  150064       5.6847   6.5535e-09
enh70798    5   60746000   60747000      1       1  150064       4.7675    9.324e-07
enh70804    5   60899200   60900200      1       1  150064       3.5562    0.0001881
enh70805    5   60900000   60901000      3       2  150064       2.8338    0.0023001
enh70807    5   60912700   60913700      2       1  150064       3.1774   0.00074296
enh70825    5   61552100   61553100      6       3  150064       2.8836    0.0019656
enh70826    5   61555900   61556900      5       3  150064       3.0035    0.0013346
enh70827    5   61600600   61601600      1       1  150064       2.9993     0.001353
enh70828    5   61603800   61604800      2       1  150064       1.7886     0.036841
enh70829    5   61605900   61606900      3       2  150064       2.1313     0.016532
enh70831    5   61614800   61615800      1       1  150064       1.7762      0.03785
enh70836    5   62460600   62461600      7       3  150064       1.9117     0.027957
enh70844    5   64311000   64312000      4       1  150064       2.5881    0.0048256
enh70845    5   64330200   64331200      4       1  150064       2.6771    0.0037133
enh70857    5   64779200   64780200      4       2  150064       1.9537     0.025369
enh70858    5   64857000   64858000      1       1  150064       2.0131      0.02205
enh70859    5   64917900   64918900      2       1  150064       1.8092     0.035211
enh70867    5   65103900   65104900      3       2  150064       2.4556     0.007032
enh70899    5   66390200   66391200      1       1  150064       2.8054     0.002513
enh70900    5   66402100   66403100      1       1  150064       2.2368      0.01265
enh70901    5   66403000   66404000      1       1  150064       2.0073      0.02236
enh70926    5   67484500   67485500      5       2  150064       1.7135     0.043307
enh70928    5   67509600   67510600      3       2  150064       1.9903      0.02328
enh70931    5   67527900   67528900      2       1  150064        2.198     0.013976
enh70944    5   67562500   67563500      3       2  150064       1.7667     0.038639
enh70947    5   67587900   67588900      3       2  150064       2.0796     0.018783
enh70949    5   67639900   67640900      3       2  150064       3.0335    0.0012087
enh70950    5   67640600   67641600      1       1  150064       1.7464      0.04037
enh70954    5   67724100   67725100      3       1  150064       2.4729    0.0067003
enh70967    5   68302500   68303500      6       1  150064       1.9722     0.024293
enh70968    5   68325800   68326800      3       1  150064       2.2831     0.011211
enh70981    5   68749900   68750900      5       1  150064       1.6753     0.046936
enh70986    5   70752800   70753800      1       1  150064       2.2458      0.01236
enh70997    5   71234600   71235600      1       1  150064       1.6544      0.04902
enh71021    5   71454800   71455800      1       1  150064       1.7329      0.04156
enh71028    5   71483300   71484300      3       1  150064       2.0131     0.022052
enh71029    5   71505200   71506200      2       1  150064       1.7211     0.042612
enh71036    5   71602600   71603600      1       1  150064        2.217      0.01331
enh71042    5   71658500   71659500      1       1  150064       1.7443      0.04055
enh71055    5   71853100   71854100      1       1  150064       2.2165      0.01333
enh71085    5   72924000   72925000      1       1  150064       2.6994     0.003473
enh71126    5   73707600   73708600      3       2  150064       1.6676     0.047701
enh71159    5   74761300   74762300      1       1  150064       1.8882       0.0295
enh71161    5   74808900   74809900      3       2  150064       1.8371     0.033098
enh71165    5   74862000   74863000      2       1  150064       2.6414    0.0041284
enh71168    5   74951300   74952300      2       1  150064       2.1506     0.015754
enh71207    5   77068600   77069600      3       2  150064       1.8568      0.03167
enh71219    5   77568900   77569900      2       1  150064       3.5757   0.00017467
enh71220    5   77575700   77576700      4       1  150064       3.7026   0.00010671
enh71221    5   77583500   77584500     10       2  150064       4.3893   5.6848e-06
enh71222    5   77588600   77589600      4       2  150064       3.6686   0.00012193
enh71223    5   77591400   77592400      1       1  150064       2.6042     0.004604
enh71224    5   77641000   77642000      1       1  150064       1.9996      0.02277
enh71225    5   77654400   77655400      2       1  150064       1.9902     0.023287
enh71226    5   77657800   77658800      3       2  150064       1.6667     0.047784
enh71228    5   77792100   77793100      2       1  150064       1.9786     0.023933
enh71230    5   77797000   77798000      3       2  150064       2.3696    0.0089045
enh71232    5   77800800   77801800      2       1  150064       1.7956     0.036283
enh71249    5   77888500   77889500      2       1  150064       1.9908      0.02325
enh71282    5   78365800   78366800      5       3  150064       2.2904     0.010999
enh71284    5   78799600   78800600      1       1  150064       2.6967     0.003502
enh71306    5   79445300   79446300      1       1  150064       2.7618     0.002874
enh71313    5   79489800   79490800      4       2  150064       1.7543     0.039693
enh71318    5   79506200   79507200      2       1  150064       2.1979     0.013978
enh71355    5   80542200   80543200      2       1  150064       1.6868     0.045819
enh71368    5   81083900   81084900      1       1  150064       2.1489      0.01582
enh71373    5   81152400   81153400      5       3  150064       2.5629    0.0051902
enh71377    5   81268400   81269400      1       1  150064       2.3783     0.008696
enh71381    5   81370200   81371200      5       3  150064       1.6989     0.044673
enh71382    5   81370600   81371600      3       1  150064       1.8392     0.032944
enh71388    5   81572100   81573100      3       2  150064       2.9706    0.0014859
enh71389    5   81574800   81575800      5       2  150064       1.9943     0.023058
enh71403    5   82217700   82218700      1       1  150064       1.9084      0.02817
enh71432    5   86161300   86162300      1       1  150064       1.8107      0.03509
enh71433    5   86263700   86264700      1       1  150064       1.7755      0.03791
enh71441    5   86940500   86941500      2       1  150064       3.6027   0.00015744
enh71443    5   87048000   87049000      2       1  150064       2.1452     0.015968
enh71448    5   87076000   87077000      2       1  150064       3.7451   9.0164e-05
enh71452    5   87194800   87195800      2       1  150064       1.7223     0.042504
enh71455    5   87341100   87342100      2       1  150064       1.9122     0.027927
enh71456    5   87388600   87389600      2       1  150064        2.749    0.0029888
enh71458    5   87404500   87405500      1       1  150064       2.6552     0.003963
enh71460    5   87499900   87500900      1       1  150064        2.592     0.004771
enh71461    5   87510400   87511400      1       1  150064       2.7938     0.002605
enh71462    5   87562500   87563500      1       1  150064       3.0352     0.001202
enh71463    5   87567200   87568200      2       1  150064       2.2011     0.013865
enh71465    5   87686700   87687700      1       1  150064       2.8285     0.002338
enh71469    5   87697100   87698100      2       1  150064       1.9982     0.022848
enh71470    5   87770200   87771200      4       2  150064       1.9656     0.024674
enh71471    5   87776200   87777200      3       1  150064       3.0698    0.0010709
enh71474    5   87784000   87785000      1       1  150064       1.7073      0.04388
enh71480    5   88004300   88005300      3       1  150064       3.1045   0.00095299
enh71490    5   88180800   88181800      1       1  150064       1.7191       0.0428
enh71492    5   88237900   88238900      1       1  150064       2.5747     0.005017
enh71496    5   89311200   89312200      3       2  150064       2.4833    0.0065079
enh71508    5   89893700   89894700      1       1  150064         2.03      0.02118
enh71509    5   89909400   89910400      6       2  150064       2.2882     0.011062
enh71510    5   89928300   89929300      3       2  150064       1.7742     0.038014
enh71511    5   89936200   89937200      2       1  150064       1.7293     0.041876
enh71514    5   90236600   90237600      2       1  150064       3.2615   0.00055404
enh71515    5   90320300   90321300      2       1  150064       1.6457     0.049916
enh71519    5   90406500   90407500      4       2  150064       1.7804     0.037502
enh71520    5   90410000   90411000      3       1  150064       2.5203    0.0058632
enh71521    5   90418200   90419200      4       2  150064       1.8943     0.029091
enh71523    5   90440800   90441800      2       1  150064       2.5345    0.0056307
enh71525    5   90457900   90458900      3       1  150064        2.518    0.0059019
enh71526    5   90507600   90508600      2       1  150064        1.832     0.033476
enh71527    5   90564400   90565400      6       4  150064       1.9882     0.023396
enh71536    5   90673500   90674500      1       1  150064       1.6709      0.04737
enh71540    5   92280900   92281900      2       1  150064        2.325     0.010036
enh71543    5   92413800   92414800      2       1  150064       1.8438     0.032609
enh71561    5   93576300   93577300      1       1  150064       1.8238      0.03409
enh71563    5   93880400   93881400      2       1  150064       2.6521    0.0039994
enh71564    5   93955200   93956200      3       2  150064       2.6984    0.0034842
enh71568    5   94185400   94186400      5       2  150064       1.9227     0.027262
enh71591    5   95197600   95198600      3       2  150064       2.7969      0.00258
enh71592    5   95230800   95231800      3       2  150064       1.7054     0.044059
enh71594    5   95276200   95277200      3       1  150064        1.944     0.025945
enh71599    5   95582200   95583200      3       2  150064       3.2777   0.00052326
enh71603    5   95999400   96000400      1       1  150064       2.2133      0.01344
enh71604    5   96034600   96035600      1       1  150064        2.464     0.006869
enh71614    5   96211000   96212000      8       4  150064       1.8176     0.034565
enh71617    5   96273000   96274000      6       1  150064       2.6936     0.003534
enh71619    5   96303500   96304500      2       1  150064       1.6509     0.049377
enh71627    5   96476000   96477000      1       1  150064       1.7468      0.04034
enh71636    5   96890600   96891600      2       1  150064       2.0114      0.02214
enh71638    5   96963400   96964400      1       1  150064       2.6157     0.004452
enh71639    5   96964700   96965700      3       1  150064       1.7332     0.041526
enh71646    5   98261300   98262300      2       1  150064       2.6084    0.0045485
enh71648    5   98268400   98269400      2       1  150064        1.818     0.034534
enh71649    5   98270600   98271600      3       2  150064       1.8377     0.033056
enh71650    5   98274800   98275800      1       1  150064       2.2594      0.01193
enh71687    5  103876100  103877100      1       1  150064       2.6895     0.003578
enh71689    5  106453800  106454800      5       1  150064       1.8176     0.034565
enh71693    5  106723900  106724900      3       1  150064       2.3799    0.0086579
enh71695    5  106771700  106772700      4       2  150064       2.1957     0.014056
enh71696    5  106773400  106774400      2       1  150064       1.8397     0.032906
enh71702    5  106855300  106856300      2       1  150064       2.7102     0.003362
enh71704    5  106878000  106879000      1       1  150064       3.3924    0.0003464
enh71716    5  107003200  107004200      1       1  150064        1.883      0.02985
enh71721    5  107144000  107145000      2       1  150064       1.8118     0.035006
enh71743    5  108730600  108731600      6       1  150064       1.7055     0.044054
enh71745    5  108741600  108742600      6       2  150064       2.0887     0.018366
enh71749    5  108788700  108789700      4       2  150064       1.6939     0.045139
enh71750    5  108790700  108791700      3       1  150064       2.5516    0.0053619
enh71751    5  108820400  108821400      3       2  150064        3.241   0.00059564
enh71754    5  108980500  108981500      2       1  150064       1.9519     0.025472
enh71756    5  109023400  109024400      5       2  150064       4.5883    2.234e-06
enh71757    5  109029600  109030600      2       1  150064       3.9179   4.4666e-05
enh71759    5  109039400  109040400      4       2  150064        4.598   2.1327e-06
enh71760    5  109075000  109076000      5       2  150064       3.3506   0.00040325
enh71761    5  109076400  109077400      6       3  150064       2.3115     0.010401
enh71762    5  109078700  109079700      7       3  150064       2.5345    0.0056299
enh71763    5  109201000  109202000      5       3  150064       2.6816    0.0036637
enh71781    5  111011200  111012200      2       1  150064       1.7594     0.039254
enh71782    5  111016700  111017700      7       2  150064       1.8769     0.030267
enh71783    5  111032700  111033700      7       4  150064       3.0665    0.0010829
enh71784    5  111071600  111072600      3       2  150064       2.8228    0.0023802
enh71813    5  112047200  112048200      3       2  150064       1.9573     0.025157
enh71839    5  112460200  112461200      6       1  150064       2.7939    0.0026039
enh71866    5  113143400  113144400      2       1  150064       1.8957     0.028999
enh71881    5  114701500  114702500      5       2  150064       2.9823    0.0014307
enh71883    5  114758900  114759900      7       2  150064       1.6797     0.046512
enh71886    5  114795700  114796700      5       2  150064       2.1253      0.01678
enh71899    5  114996800  114997800      4       2  150064        2.873    0.0020327
enh71900    5  115021400  115022400      6       3  150064       2.5023    0.0061687
enh71908    5  115711900  115712900      5       3  150064       1.8897     0.029397
enh71909    5  115712500  115713500      4       2  150064       2.1342     0.016411
enh71910    5  115713800  115714800      3       2  150064       2.0167     0.021866
enh71968    5  116497200  116498200      6       3  150064       2.9517    0.0015801
enh71969    5  116500600  116501600      3       1  150064        3.597   0.00016096
enh71970    5  116517300  116518300      4       2  150064       3.5036   0.00022951
enh71974    5  116808700  116809700      4       2  150064       1.7421     0.040746
enh71996    5  118693100  118694100      2       1  150064       2.4076    0.0080294
enh72008    5  120835700  120836700      5       3  150064       2.1413     0.016124
enh72023    5  121667800  121668800      1       1  150064       1.6614      0.04832
enh72039    5  122841000  122842000      3       2  150064        2.607    0.0045674
enh72070    5  123624400  123625400      5       1  150064       2.8077    0.0024945
enh72087    5  123934800  123935800      4       2  150064       1.9146     0.027773
enh72088    5  123940900  123941900      4       2  150064       2.7943    0.0026007
enh72100    5  124004700  124005700      4       2  150064       1.9036      0.02848
enh72102    5  124013000  124014000      3       2  150064       1.8732     0.030523
enh72104    5  124021800  124022800      4       2  150064       1.7406     0.040876
enh72117    5  124057500  124058500      1       1  150064       2.0112      0.02215
enh72129    5  124145700  124146700      3       2  150064       1.7457     0.040429
enh72156    5  124682500  124683500      8       3  150064       2.3924    0.0083704
enh72159    5  124708200  124709200      6       2  150064       3.2123   0.00065835
enh72164    5  124760100  124761100      1       1  150064       1.8814      0.02996
enh72165    5  124816900  124817900      5       2  150064       1.8424     0.032706
enh72167    5  124822200  124823200      1       1  150064       2.4823     0.006526
enh72169    5  124884800  124885800      2       1  150064       1.9556     0.025253
enh72174    5  124993300  124994300      3       1  150064       1.9472     0.025753
enh72177    5  125055100  125056100      6       3  150064       1.6727     0.047189
enh72179    5  125170700  125171700      7       2  150064       2.5475    0.0054244
enh72181    5  125338000  125339000      6       2  150064       3.2834   0.00051284
enh72182    5  125350800  125351800      4       2  150064       2.1495     0.015799
enh72186    5  125750400  125751400      3       1  150064       2.0887     0.018369
enh72204    5  125874400  125875400      4       1  150064       2.8224    0.0023835
enh72211    5  126193000  126194000      3       1  150064       1.9836     0.023648
enh72212    5  126203700  126204700      5       3  150064       2.9094    0.0018108
enh72219    5  126306900  126307900      3       1  150064       3.6535   0.00012932
enh72224    5  126430600  126431600      5       3  150064       1.8939     0.029116
enh72225    5  126629400  126630400      3       1  150064         2.29      0.01101
enh72240    5  126777000  126778000      1       1  150064       1.9688      0.02449
enh72244    5  127149500  127150500      3       2  150064       3.0831    0.0010242
enh72246    5  127193700  127194700      1       1  150064        3.928    4.283e-05
enh72247    5  127211100  127212100      2       1  150064       3.8921   4.9696e-05
enh72248    5  127228300  127229300      1       1  150064       3.7947    7.391e-05
enh72255    5  127416300  127417300      3       1  150064       2.4229    0.0076987
enh72257    5  127479800  127480800      1       1  150064       2.5624     0.005198
enh72260    5  127598700  127599700      2       1  150064       2.2107     0.013528
enh72261    5  127694500  127695500      3       2  150064       2.9499    0.0015895
enh72281    5  129503100  129504100      3       2  150064       1.7213     0.042602
enh72307    5  130957600  130958600      1       1  150064       1.6637      0.04809
enh72348    5  131752500  131753500      2       1  150064       1.6528     0.049185
enh72355    5  131781800  131782800      1       1  150064       2.2489      0.01226
enh72358    5  131799300  131800300      7       3  150064       2.0554     0.019921
enh72399    5  132625200  132626200      5       3  150064       3.1416   0.00084012
enh72526    5  135029200  135030200      8       4  150064       2.4774    0.0066168
enh72527    5  135030800  135031800      4       2  150064       1.8116     0.035023
enh72530    5  135186500  135187500      4       2  150064       1.9855     0.023545
enh72541    5  135372300  135373300      1       1  150064       2.2179      0.01328
enh72553    5  136491400  136492400      6       3  150064        2.135     0.016381
enh72554    5  136540800  136541800      3       1  150064       2.9011    0.0018595
enh72555    5  136554000  136555000      7       3  150064       1.8145     0.034797
enh72563    5  136898600  136899600      4       2  150064       2.0136     0.022027
enh72572    5  137069500  137070500      1       1  150064       2.3083      0.01049
enh72582    5  137223400  137224400      2       1  150064       2.6324    0.0042394
enh72585    5  137365800  137366800      1       1  150064       1.7893      0.03678
enh72586    5  137369400  137370400      1       1  150064       1.7626      0.03898
enh72587    5  137373200  137374200      1       1  150064       1.7779      0.03771
enh72588    5  137389300  137390300      1       1  150064       2.4806     0.006558
enh72594    5  137672000  137673000      3       2  150064        2.518    0.0059018
enh72595    5  137675800  137676800      3       1  150064       3.2208   0.00063924
enh72596    5  137685400  137686400      1       1  150064       2.1586      0.01544
enh72599    5  137705500  137706500      4       2  150064       2.0647     0.019475
enh72602    5  137773400  137774400      1       1  150064       2.9608     0.001534
enh72603    5  137776100  137777100      3       2  150064       2.4187    0.0077883
enh72604    5  137783800  137784800      3       1  150064       4.5712   2.4242e-06
enh72606    5  137793900  137794900      4       2  150064       2.1181     0.017084
enh72607    5  137798400  137799400      6       2  150064       3.7326    9.477e-05
enh72608    5  137828800  137829800      2       1  150064         3.06    0.0011065
enh72609    5  137839700  137840700      1       1  150064       5.6147    9.845e-09
enh72611    5  137875900  137876900      1       1  150064       3.9891    3.316e-05
enh72612    5  137880700  137881700      2       1  150064       4.4219    4.891e-06
enh72613    5  137908900  137909900      1       1  150064       3.1639    0.0007783
enh72615    5  137931700  137932700      3       1  150064       4.1052   2.0195e-05
enh72616    5  137938300  137939300      2       1  150064       4.6481   1.6747e-06
enh72617    5  137941100  137942100      2       1  150064         2.67    0.0037921
enh72618    5  137945000  137946000      4       1  150064       4.9015   4.7543e-07
enh72619    5  137945600  137946600      3       1  150064        4.491   3.5447e-06
enh72636    5  138254100  138255100      1       1  150064       2.1733      0.01488
enh72667    5  138516000  138517000      1       1  150064       2.4307     0.007534
enh72693    5  138893000  138894000      2       1  150064       1.8659     0.031029
enh72705    5  139036300  139037300      3       1  150064       2.3431    0.0095613
enh72706    5  139043600  139044600      2       1  150064       2.3112     0.010411
enh72707    5  139052000  139053000      2       1  150064       3.0434    0.0011695
enh72708    5  139054500  139055500      3       1  150064       3.2007   0.00068544
enh72709    5  139055600  139056600      1       1  150064       3.5426    0.0001981
enh72711    5  139066900  139067900      1       1  150064       4.4726    3.863e-06
enh72712    5  139072100  139073100      1       1  150064       3.8942    4.926e-05
enh72715    5  139085100  139086100      2       1  150064       2.5134    0.0059795
enh72733    5  139242200  139243200      3       1  150064       2.2599     0.011915
enh72735    5  139259800  139260800      1       1  150064       1.7424      0.04072
enh72747    5  139463600  139464600      1       1  150064       2.5857     0.004859
enh72748    5  139464100  139465100      1       1  150064       2.5857     0.004859
enh72752    5  139538800  139539800      3       1  150064         2.05      0.02018
enh72753    5  139544900  139545900      6       2  150064       2.0609     0.019656
enh72755    5  139559700  139560700      2       1  150064       1.9778     0.023978
enh72757    5  139562800  139563800      2       1  150064       3.2808    0.0005175
enh72758    5  139570000  139571000      1       1  150064       3.4022    0.0003342
enh72760    5  139596100  139597100      2       1  150064       2.6955    0.0035137
enh72761    5  139598900  139599900      3       1  150064       1.7097     0.043657
enh72762    5  139601900  139602900      2       1  150064       3.2754   0.00052752
enh72763    5  139607800  139608800      3       1  150064       3.4692   0.00026101
enh72771    5  139664300  139665300      6       3  150064       1.7188     0.042822
enh72772    5  139672700  139673700      1       1  150064       3.4603    0.0002698
enh72773    5  139680400  139681400      1       1  150064       3.6524    0.0001299
enh72774    5  139691000  139692000      3       2  150064       2.0504     0.020161
enh72782    5  139726500  139727500      2       1  150064       2.3109     0.010418
enh72786    5  139783900  139784900      3       2  150064       2.3455    0.0095016
enh72787    5  139925800  139926800      4       2  150064       2.2754     0.011441
enh72792    5  139948600  139949600      4       2  150064        1.875     0.030399
enh72794    5  140025400  140026400      4       2  150064       3.1794    0.0007378
enh72795    5  140042900  140043900      2       1  150064       3.6706     0.000121
enh72796    5  140045500  140046500      3       2  150064       2.6047    0.0045975
enh72797    5  140069200  140070200      5       2  150064       4.2883   9.0009e-06
enh72798    5  140071900  140072900      7       2  150064       4.2648   1.0006e-05
enh72799    5  140079000  140080000      1       1  150064         4.26    1.022e-05
enh72800    5  140081100  140082100      3       1  150064       3.9874   3.3404e-05
enh72840    5  141062600  141063600      1       1  150064       2.2371      0.01264
enh72851    5  141190600  141191600      4       2  150064       2.3474    0.0094535
enh72855    5  141205000  141206000     10       3  150064       2.2414     0.012501
enh72856    5  141215300  141216300      3       1  150064       2.4292    0.0075662
enh72857    5  141218300  141219300      3       1  150064       2.4162    0.0078411
enh72865    5  141251800  141252800      2       1  150064       2.3054     0.010572
enh72866    5  141253200  141254200      1       1  150064       2.6916     0.003556
enh72884    5  141458500  141459500      2       1  150064       2.3092     0.010467
enh72888    5  141566100  141567100      2       1  150064       3.0828    0.0010253
enh72894    5  141659800  141660800      6       1  150064       1.9332     0.026608
enh72901    5  141737800  141738800      3       1  150064       2.2533      0.01212
enh72905    5  141761600  141762600      2       1  150064       1.7018     0.044392
enh72906    5  141765900  141766900      1       1  150064       2.1229      0.01688
enh72907    5  141768900  141769900      4       2  150064       2.3959    0.0082887
enh72919    5  141820600  141821600      4       1  150064       1.7112     0.043523
enh73021    5  143548200  143549200      2       1  150064       1.7394     0.040981
enh73064    5  146193000  146194000      3       1  150064       2.2509     0.012194
enh73065    5  146255700  146256700      1       1  150064       2.9828     0.001428
enh73066    5  146267600  146268600      1       1  150064       3.8857    5.101e-05
enh73067    5  146377600  146378600      2       1  150064        2.202     0.013833
enh73068    5  146396600  146397600      1       1  150064       1.7382      0.04109
enh73069    5  146435300  146436300      2       1  150064       2.5824    0.0049056
enh73072    5  146458800  146459800      4       2  150064       2.0598     0.019708
enh73074    5  146471400  146472400      5       2  150064       3.3272   0.00043869
enh73099    5  146901600  146902600      3       1  150064       2.8405    0.0022518
enh73110    5  147068300  147069300      6       3  150064       1.8625     0.031263
enh73120    5  147848700  147849700      3       1  150064       2.4256    0.0076413
enh73137    5  148668000  148669000      1       1  150064       2.1323      0.01649
enh73140    5  148700100  148701100      4       2  150064       1.7866     0.037002
enh73144    5  148736200  148737200      2       1  150064       1.7978     0.036104
enh73147    5  148750700  148751700      2       1  150064       1.8278     0.033789
enh73150    5  148769000  148770000      3       1  150064         2.79    0.0026351
enh73154    5  148809300  148810300      3       2  150064       1.8365     0.033142
enh73182    5  149025900  149026900      4       2  150064       1.9818     0.023752
enh73185    5  149112800  149113800      5       3  150064       2.8077    0.0024952
enh73188    5  149126800  149127800      1       1  150064       2.5181     0.005899
enh73191    5  149150800  149151800      4       2  150064        2.465    0.0068502
enh73193    5  149157600  149158600      1       1  150064       2.1953      0.01407
enh73195    5  149173600  149174600      3       2  150064       2.6996    0.0034711
enh73197    5  149178300  149179300      2       1  150064       2.0027     0.022607
enh73199    5  149184100  149185100      3       2  150064       1.9273     0.026973
enh73201    5  149219300  149220300      1       1  150064       2.0693      0.01926
enh73227    5  149543400  149544400      3       1  150064       1.8449     0.032528
enh73245    5  149672200  149673200      1       1  150064       1.9162      0.02767
enh73281    5  149923800  149924800      2       1  150064       1.9048     0.028403
enh73282    5  149936500  149937500      1       1  150064       1.6809      0.04639
enh73373    5  151936000  151937000      4       1  150064       4.0952   2.1093e-05
enh73374    5  151947300  151948300      6       2  150064       3.0027    0.0013378
enh73375    5  151963300  151964300      4       2  150064        3.519   0.00021656
enh73376    5  151986800  151987800      2       1  150064       4.2044   1.3086e-05
enh73377    5  152014000  152015000      4       1  150064        4.618   1.9373e-06
enh73380    5  152872500  152873500      2       1  150064       2.4776    0.0066138
enh73398    5  153381700  153382700      6       3  150064       1.9503     0.025571
enh73400    5  153419800  153420800      2       1  150064       3.3954    0.0003427
enh73401    5  153451700  153452700      2       1  150064       3.2966   0.00048932
enh73402    5  153457400  153458400      4       2  150064       2.7149    0.0033144
enh73403    5  153465800  153466800      4       2  150064       2.4401    0.0073423
enh73405    5  153518200  153519200      2       1  150064       3.3595   0.00039046
enh73407    5  153541900  153542900      1       1  150064       3.2738    0.0005305
enh73408    5  153545200  153546200      6       3  150064       2.5212    0.0058478
enh73410    5  153576600  153577600      3       2  150064       1.6819     0.046297
enh73411    5  153579000  153580000      1       1  150064       3.4745    0.0002559
enh73412    5  153581600  153582600      6       2  150064       4.0609   2.4439e-05
enh73413    5  153618400  153619400      3       1  150064       3.3166   0.00045556
enh73414    5  153621700  153622700      3       2  150064       2.9454    0.0016125
enh73415    5  153623200  153624200      4       2  150064       3.5594   0.00018586
enh73417    5  153639500  153640500     10       2  150064       4.9822    3.144e-07
enh73418    5  153644000  153645000      3       1  150064       4.7744   9.0107e-07
enh73419    5  153652600  153653600      6       2  150064       4.6038   2.0745e-06
enh73420    5  153664800  153665800      4       2  150064        3.318   0.00045327
enh73421    5  153666600  153667600      5       3  150064       3.8409   6.1301e-05
enh73422    5  153681200  153682200      5       2  150064       4.4901   3.5603e-06
enh73428    5  153749100  153750100      1       1  150064       2.3318     0.009855
enh73430    5  153784800  153785800      5       2  150064       2.7745    0.0027647
enh73439    5  154092900  154093900      1       1  150064       1.8972       0.0289
enh73443    5  154141500  154142500      3       2  150064       2.6194    0.0044037
enh73458    5  154319600  154320600      2       1  150064       1.8015     0.035813
enh73461    5  155752900  155753900      2       1  150064       2.2343     0.012733
enh73462    5  155822000  155823000      3       2  150064       1.8892     0.029433
enh73463    5  155826600  155827600      4       2  150064       2.5322    0.0056683
enh73466    5  155924200  155925200      1       1  150064       1.8558      0.03174
enh73472    5  156570600  156571600      2       1  150064       1.6565     0.048815
enh73514    5  157254800  157255800      5       3  150064       2.2176     0.013293
enh73546    5  158610600  158611600      1       1  150064       4.3201    7.798e-06
enh73549    5  158637100  158638100      2       1  150064       3.2814   0.00051655
enh73570    5  159601500  159602500      5       3  150064        1.748     0.040234
enh73598    5  159851800  159852800      1       1  150064       1.8839      0.02979
enh73604    5  159932700  159933700      2       1  150064       2.1368     0.016307
enh73626    5  162884800  162885800      2       1  150064        3.446   0.00028443
enh73636    5  165423100  165424100      6       2  150064       1.8393     0.032935
enh73652    5  167376900  167377900      3       2  150064       2.3741     0.008795
enh73663    5  167599000  167600000      2       1  150064       1.8398       0.0329
enh73667    5  167636500  167637500      4       2  150064       2.0931     0.018171
enh73671    5  167678100  167679100      3       2  150064       1.9978      0.02287
enh73681    5  167774800  167775800      2       1  150064       1.7921     0.036561
enh73682    5  167780000  167781000      3       2  150064       2.1958     0.014053
enh73689    5  167914400  167915400      2       1  150064       2.0713     0.019165
enh73690    5  167955300  167956300      6       3  150064       1.8725     0.030567
enh73691    5  168002500  168003500      1       1  150064       2.0306      0.02115
enh73692    5  168003800  168004800      3       1  150064        2.555    0.0053097
enh73711    5  169300200  169301200      2       1  150064       2.9588    0.0015441
enh73719    5  169559300  169560300      5       3  150064       2.4323    0.0075016
enh73765    5  170702600  170703600      2       1  150064       2.4951    0.0062965
enh73766    5  170813200  170814200      1       1  150064        2.005      0.02248
enh73768    5  170845100  170846100      2       1  150064       1.6565     0.048809
enh73814    5  171589700  171590700      6       2  150064       1.6458     0.049899
enh73815    5  171590900  171591900      1       1  150064       1.8392      0.03294
enh73855    5  171931000  171932000      2       1  150064       3.0102    0.0013055
enh73856    5  171935700  171936700      5       3  150064       1.7157     0.043105
enh73858    5  171960000  171961000      5       3  150064       2.8489    0.0021935
enh73859    5  171971800  171972800      1       1  150064       1.8361      0.03317
enh73869    5  172029800  172030800      2       1  150064       1.7825     0.037338
enh73919    5  172324400  172325400      5       2  150064         1.75     0.040061
enh73922    5  172358400  172359400      2       1  150064       2.2769     0.011395
enh73928    5  172437200  172438200      2       1  150064       2.0125     0.022084
enh73931    5  172456000  172457000      4       2  150064       2.4613    0.0069219
enh73934    5  172529700  172530700      6       2  150064       2.5622    0.0052012
enh73935    5  172582700  172583700      2       1  150064       2.3711    0.0088674
enh73938    5  172730600  172731600      3       1  150064       1.7765     0.037822
enh73967    5  173161800  173162800      4       1  150064       2.3756    0.0087599
enh73968    5  173163400  173164400      4       2  150064       3.4865   0.00024471
enh73969    5  173171600  173172600      3       2  150064       2.9489    0.0015947
enh73981    5  173260100  173261100      3       1  150064       2.0547     0.019952
enh74023    5  173998700  173999700      2       1  150064       2.0569     0.019846
enh74024    5  174035300  174036300      5       2  150064         2.34    0.0096424
enh74032    5  174810400  174811400      4       2  150064       3.0031    0.0013361
enh74037    5  174944100  174945100      3       1  150064        2.129     0.016628
enh74039    5  174961200  174962200      1       1  150064       2.0183      0.02178
enh74045    5  175116800  175117800      2       1  150064       1.6646     0.047996
enh74051    5  175236500  175237500      1       1  150064       1.9291      0.02686
enh74054    5  175250600  175251600      1       1  150064        1.933      0.02662
enh74065    5  175839600  175840600      1       1  150064       2.0575      0.01982
enh74067    5  175843800  175844800      4       2  150064       2.1044     0.017671
enh74070    5  175957200  175958200     12       4  150064       1.9132     0.027862
enh74089    5  176327300  176328300      3       2  150064        2.096     0.018041
enh74136    5  176936400  176937400      4       1  150064       2.9762    0.0014592
enh74139    5  176947800  176948800      4       2  150064       2.7346    0.0031231
enh74141    5  176973000  176974000      1       1  150064       3.0418     0.001176
enh74157    5  177622800  177623800      4       2  150064        1.869      0.03081
enh74160    5  177650700  177651700      5       2  150064       2.5036    0.0061471
enh74174    5  177773400  177774400      8       3  150064       1.6754     0.046931
enh74176    5  177783800  177784800      1       1  150064       2.3889     0.008449
enh74189    5  177869300  177870300      3       2  150064       1.9379     0.026319
enh74190    5  177887500  177888500      4       1  150064        1.744     0.040583
enh74191    5  177894500  177895500      3       2  150064       2.0207     0.021655
enh74202    5  178654200  178655200      3       2  150064       1.7939     0.036415
enh74203    5  178669800  178670800      4       2  150064       2.7202    0.0032621
enh74204    5  178685600  178686600     11       2  150064       2.9389    0.0016469
enh74207    5  178698200  178699200      7       3  150064       1.7515     0.039932
enh74209    5  178712000  178713000      2       1  150064       3.1193   0.00090633
enh74210    5  178722100  178723100      2       1  150064       2.3865    0.0085057
enh74212    5  178745200  178746200      1       1  150064       3.1336    0.0008635
enh74215    5  178763300  178764300      6       3  150064       3.3523   0.00040076
enh74216    5  178798400  178799400      5       2  150064       2.1839     0.014486
enh74219    5  178864600  178865600      1       1  150064       1.8363      0.03316
enh74227    5  179012800  179013800      1       1  150064       1.7731      0.03811
enh74235    5  179127700  179128700      3       2  150064       1.8618     0.031316
enh74236    5  179158500  179159500      1       1  150064       1.7517      0.03991
enh74243    5  179189600  179190600      1       1  150064       1.8839      0.02979
enh74247    5  179228900  179229900      3       2  150064       1.9582     0.025104
enh74248    5  179234700  179235700      2       1  150064       1.8454     0.032487
enh74311    5  180661900  180662900      1       1  150064       1.6784      0.04663
enh74317    5  180684400  180685400      3       2  150064       2.1326     0.016477
enh74333    6     733600     734600      5       1  150064        2.584     0.004883
enh74338    6    1047700    1048700      2       1  150064       1.7141     0.043252
enh74357    6    1837800    1838800      1       1  150064       1.9048       0.0284
enh74359    6    1856000    1857000      3       1  150064       2.0882     0.018388
enh74360    6    1865800    1866800      2       1  150064       2.3861    0.0085136
enh74376    6    2749700    2750700      3       1  150064       2.0548     0.019948
enh74377    6    2752800    2753800      1       1  150064       1.9393      0.02623
enh74398    6    2956800    2957800      7       2  150064       1.9862     0.023506
enh74399    6    2957600    2958600     11       2  150064       2.3212     0.010138
enh74400    6    2960300    2961300      5       2  150064       2.0789     0.018814
enh74415    6    3139100    3140100      1       1  150064       2.4976     0.006251
enh74416    6    3152300    3153300      4       1  150064        1.986     0.023515
enh74423    6    3208700    3209700      2       1  150064       1.8076     0.035337
enh74482    6    3722300    3723300      4       2  150064       2.3317    0.0098577
enh74485    6    3741500    3742500      1       1  150064       3.4247    0.0003077
enh74489    6    3752900    3753900      1       1  150064       3.2207    0.0006394
enh74516    6    4023500    4024500      2       1  150064       1.7887     0.036835
enh74521    6    4253500    4254500      5       2  150064       2.0564     0.019874
enh74522    6    4287700    4288700      6       3  150064       2.8012    0.0025455
enh74549    6    4804200    4805200      2       1  150064       1.8765     0.030291
enh74552    6    4913800    4914800      5       3  150064       2.6705    0.0037873
enh74553    6    4914200    4915200      3       2  150064       2.4501    0.0071411
enh74558    6    4970600    4971600      7       1  150064        1.757     0.039461
enh74629    6    6885900    6886900      6       2  150064        2.446     0.007223
enh74630    6    6890700    6891700      2       1  150064       2.1482      0.01585
enh74639    6    7053100    7054100      2       1  150064       1.9897     0.023315
enh74653    6    7145100    7146100      2       1  150064       1.7154     0.043138
enh74675    6    7242300    7243300      1       1  150064       2.1028      0.01774
enh74700    6    8182200    8183200      6       4  150064       3.1557    0.0008006
enh74716    6   10584700   10585700      3       1  150064       1.7862     0.037034
enh74747    6   11215200   11216200      2       1  150064       1.7786     0.037649
enh74754    6   11236400   11237400      6       3  150064       2.4664    0.0068243
enh74755    6   11241800   11242800      3       2  150064       1.7539      0.03972
enh74789    6   11919100   11920100      4       2  150064       2.5222    0.0058317
enh74791    6   12033800   12034800      1       1  150064       2.1399      0.01618
enh74797    6   12150900   12151900      2       1  150064        1.761     0.039119
enh74819    6   13326900   13327900      2       1  150064       1.7815     0.037414
enh74836    6   13454700   13455700      3       1  150064       2.0997     0.017878
enh74847    6   13707800   13708800      2       1  150064       2.7686    0.0028147
enh74848    6   13712800   13713800      3       1  150064       1.6542     0.049039
enh74882    6   14549200   14550200      2       1  150064       1.8631     0.031224
enh74886    6   14655400   14656400      5       2  150064       1.9658     0.024659
enh74935    6   15291000   15292000      2       1  150064       1.7272     0.042067
enh74937    6   15299700   15300700      2       1  150064       2.0929     0.018181
enh74943    6   15326800   15327800      6       3  150064       2.1626     0.015286
enh74949    6   15352100   15353100      3       1  150064        1.858     0.031587
enh74988    6   15879900   15880900      7       3  150064       2.3943     0.008326
enh74999    6   16239800   16240800      2       1  150064       1.7514     0.039937
enh75000    6   16244400   16245400      4       2  150064       1.7083     0.043789
enh75009    6   16331900   16332900      2       1  150064       3.0729    0.0010599
enh75010    6   16334800   16335800      2       1  150064        2.782    0.0027009
enh75017    6   16399100   16400100     15       6  150064       2.0404     0.020655
enh75020    6   16409800   16410800      3       1  150064       1.8456     0.032472
enh75026    6   16433400   16434400      4       2  150064        1.802     0.035773
enh75027    6   16493800   16494800      1       1  150064       1.8472      0.03236
enh75028    6   16496400   16497400      2       1  150064       1.6842      0.04607
enh75037    6   16559600   16560600      8       4  150064       2.0724     0.019113
enh75050    6   16711800   16712800      6       1  150064       1.8169     0.034618
enh75051    6   16712200   16713200      3       1  150064       1.8002     0.035912
enh75054    6   16722200   16723200      2       1  150064       3.4199   0.00031321
enh75055    6   16724100   16725100      4       1  150064        2.918    0.0017617
enh75056    6   16728100   16729100      2       1  150064       2.7845    0.0026806
enh75059    6   16742200   16743200      7       4  150064       1.8205     0.034343
enh75062    6   16752600   16753600      5       2  150064       2.5743    0.0050217
enh75063    6   16757200   16758200      4       2  150064       2.5841    0.0048815
enh75087    6   17226800   17227800      1       1  150064       1.7596      0.03924
enh75092    6   17413200   17414200      2       1  150064       1.9132     0.027858
enh75093    6   17415400   17416400      4       1  150064       1.8512     0.032069
enh75094    6   17418200   17419200      1       1  150064       2.0206      0.02166
enh75126    6   18121600   18122600      2       1  150064        1.788      0.03689
enh75128    6   18171500   18172500      1       1  150064       1.7597      0.03923
enh75134    6   18536200   18537200      5       2  150064       2.2976     0.010792
enh75140    6   19303400   19304400      4       2  150064       1.7558     0.039562
enh75153    6   19803300   19804300      7       3  150064       1.8179     0.034542
enh75157    6   19851300   19852300      3       1  150064       1.7088     0.043745
enh75174    6   20535700   20536700      7       2  150064        2.651     0.004013
enh75175    6   20661900   20662900      5       2  150064       1.7971      0.03616
enh75180    6   20866300   20867300      2       1  150064       2.9857    0.0014145
enh75181    6   20867400   20868400      1       1  150064       3.1663    0.0007719
enh75183    6   20876100   20877100      3       2  150064       1.8627     0.031253
enh75185    6   20952600   20953600      1       1  150064       2.3888     0.008452
enh75216    6   21679000   21680000      5       2  150064       2.0517     0.020097
enh75223    6   21748900   21749900      1       1  150064       2.9874     0.001407
enh75224    6   21753400   21754400      4       2  150064       2.0364     0.020854
enh75225    6   21771100   21772100      8       3  150064       3.0237    0.0012485
enh75226    6   21781200   21782200      3       1  150064       2.7592    0.0028975
enh75258    6   22145500   22146500      1       1  150064       2.1187      0.01706
enh75279    6   23446600   23447600      7       3  150064       1.8427     0.032684
enh75287    6   24147900   24148900      2       1  150064       2.1674     0.015101
enh75293    6   24495800   24496800      3       2  150064       2.2362      0.01267
enh75296    6   24664400   24665400      3       2  150064       2.5375    0.0055828
enh75298    6   24715800   24716800      2       1  150064       2.7478    0.0029999
enh75300    6   24744400   24745400      3       2  150064       2.8322    0.0023111
enh75306    6   24875100   24876100      5       2  150064       2.1265     0.016733
enh75307    6   24900000   24901000      4       2  150064       3.4261   0.00030616
enh75308    6   24908400   24909400      3       2  150064       3.6021   0.00015782
enh75315    6   25014900   25015900      4       2  150064       1.9661     0.024645
enh75317    6   25035400   25036400      7       3  150064       2.0679     0.019327
enh75320    6   25174100   25175100      4       2  150064       4.4426   4.4435e-06
enh75323    6   25223800   25224800      4       2  150064       3.3013   0.00048121
enh75324    6   25232800   25233800     10       3  150064       3.9065   4.6812e-05
enh75325    6   25266400   25267400      5       1  150064       2.2189     0.013246
enh75326    6   25277200   25278200      4       2  150064       2.1511     0.015736
enh75327    6   25290400   25291400      4       2  150064       2.0468     0.020338
enh75328    6   25296500   25297500      3       2  150064       2.0213     0.021625
enh75329    6   25302100   25303100      7       3  150064       2.4353    0.0074407
enh75332    6   25318600   25319600      4       2  150064       1.6787      0.04661
enh75337    6   25346000   25347000     11       5  150064       2.0703     0.019213
enh75341    6   25370500   25371500      7       2  150064       3.6605   0.00012585
enh75343    6   25416900   25417900      6       3  150064        5.406   3.2229e-08
enh75344    6   25449900   25450900      1       1  150064       8.1379    2.011e-16
enh75345    6   25486700   25487700      2       1  150064       3.9796   3.4516e-05
enh75347    6   25499800   25500800      3       2  150064       2.2759     0.011427
enh75351    6   25991400   25992400      4       2  150064       2.7227    0.0032377
enh75352    6   26016400   26017400      4       2  150064       3.5453   0.00019605
enh75354    6   26025400   26026400      1       1  150064       7.9707    7.886e-16
enh75355    6   26027800   26028800      1       1  150064       1.9967      0.02293
enh75356    6   26053500   26054500      3       2  150064       6.2917   1.5705e-10
enh75357    6   26057200   26058200      1       1  150064       8.0137    5.564e-16
enh75359    6   26088400   26089400      3       2  150064        2.438     0.007384
enh75361    6   26104700   26105700      4       2  150064       6.3414   1.1387e-10
enh75362    6   26118400   26119400      7       4  150064       6.2421   2.1582e-10
enh75363    6   26121700   26122700      5       2  150064       4.9025     4.73e-07
enh75366    6   26170800   26171800      1       1  150064       2.4731     0.006697
enh75368    6   26189300   26190300      8       3  150064       5.3878   3.5669e-08
enh75378    6   26283600   26284600      3       2  150064       2.8206    0.0023965
enh75379    6   26341300   26342300      4       2  150064       1.6504     0.049427
enh75380    6   26363900   26364900      3       2  150064       7.2801   1.6682e-13
enh75381    6   26384700   26385700      2       1  150064       6.7997   5.2417e-12
enh75389    6   26475600   26476600      3       2  150064       3.1752   0.00074864
enh75390    6   26520000   26521000      3       1  150064       3.3134   0.00046089
enh75391    6   26534700   26535700      5       3  150064       3.1172   0.00091295
enh75392    6   26539600   26540600      4       1  150064       3.2499   0.00057725
enh75393    6   26556000   26557000      3       2  150064       3.5055   0.00022786
enh75394    6   26571500   26572500      7       2  150064       3.4781   0.00025252
enh75395    6   26598200   26599200      3       2  150064       1.6585     0.048612
enh75397    6   27033900   27034900      3       2  150064       5.5924   1.1197e-08
enh75398    6   27046000   27047000      3       2  150064       5.0522    2.184e-07
enh75401    6   27155000   27156000      8       2  150064       1.7751     0.037938
enh75402    6   27357000   27358000      7       3  150064       7.6119   1.3503e-14
enh75403    6   27740000   27741000      5       2  150064       5.4194   2.9901e-08
enh75404    6   27774000   27775000      1       1  150064       8.8834    3.243e-19
enh75405    6   27779400   27780400      2       1  150064       5.6899   6.3575e-09
enh75407    6   27807600   27808600      1       1  150064       8.8353     4.99e-19
enh75408    6   27838700   27839700      1       1  150064       8.8446    4.593e-19
enh75410    6   27859300   27860300      3       1  150064       5.9631   1.2373e-09
enh75411    6   28049200   28050200      3       1  150064       5.0895   1.7953e-07
enh75412    6   28075100   28076100      2       1  150064        4.566   2.4862e-06
enh75414    6   28102100   28103100      3       1  150064       6.7265   8.6922e-12
enh75415    6   28105600   28106600      2       1  150064        5.034   2.4017e-07
enh75416    6   28129600   28130600     11       4  150064       7.7395   4.9906e-15
enh75417    6   28191800   28192800      3       1  150064       3.1884   0.00071519
enh75418    6   28194000   28195000      3       2  150064       4.8767   5.3943e-07
enh75421    6   28302100   28303100      5       1  150064       3.3114   0.00046421
enh75422    6   28304800   28305800      5       2  150064       6.4841   4.4631e-11
enh75423    6   28318800   28319800      2       1  150064       6.5656   2.5912e-11
enh75424    6   28322000   28323000      3       1  150064        7.259   1.9503e-13
enh75425    6   28324200   28325200      3       2  150064       8.0768   3.3256e-16
enh75426    6   28351200   28352200      1       1  150064          7.1    6.236e-13
enh75427    6   28361900   28362900      8       3  150064        7.314   1.2963e-13
enh75428    6   28364200   28365200      3       2  150064       8.0909   2.9615e-16
enh75429    6   28365100   28366100      1       1  150064         7.15    4.339e-13
enh75432    6   28832200   28833200      6       3  150064       9.3482   4.4571e-21
enh75434    6   28892200   28893200      3       2  150064       3.6582   0.00012699
enh75435    6   28947700   28948700      2       1  150064       7.8022   3.0407e-15
enh75436    6   28950600   28951600      2       1  150064        3.324   0.00044365
enh75437    6   28953600   28954600      3       2  150064       7.5488   2.1971e-14
enh75610    6   33161100   33162100      5       2  150064        1.828     0.033772
enh75615    6   33176800   33177800      2       1  150064       2.7497    0.0029824
enh75622    6   33255100   33256100      3       1  150064       4.1791   1.4635e-05
enh75623    6   33268300   33269300      1       1  150064       2.0321      0.02107
enh75628    6   33291600   33292600      1       1  150064       4.0833     2.22e-05
enh75629    6   33312500   33313500      2       1  150064       2.7061    0.0034043
enh75630    6   33342700   33343700      1       1  150064       4.1667    1.545e-05
enh75631    6   33358100   33359100      3       1  150064       4.0536   2.5222e-05
enh75633    6   33376700   33377700      4       2  150064       4.2285   1.1761e-05
enh75634    6   33379800   33380800      1       1  150064       3.6921    0.0001112
enh75635    6   33382600   33383600      4       2  150064       3.1605   0.00078755
enh75636    6   33389100   33390100      4       1  150064       4.6102   2.0113e-06
enh75637    6   33389800   33390800      2       1  150064       1.9006     0.028678
enh75638    6   33391600   33392600      1       1  150064        3.638    0.0001374
enh75639    6   33400800   33401800      4       2  150064       5.8471   2.5017e-09
enh75643    6   33539500   33540500      2       1  150064       4.2654    9.977e-06
enh75644    6   33545500   33546500      1       1  150064       2.4323     0.007502
enh75645    6   33548000   33549000      3       2  150064       2.8272    0.0023479
enh75646    6   33552900   33553900      2       1  150064       1.9522     0.025456
enh75650    6   33591400   33592400      2       1  150064       2.8957    0.0018913
enh75651    6   33597600   33598600      5       3  150064       3.1468   0.00082532
enh75652    6   33606200   33607200      8       3  150064       3.7248   9.7744e-05
enh75655    6   33644300   33645300      3       1  150064       2.4196    0.0077684
enh75656    6   33650800   33651800      5       2  150064       4.1488   1.6715e-05
enh75657    6   33662300   33663300      4       1  150064       2.5476    0.0054237
enh75658    6   33667900   33668900      5       3  150064       4.4111   5.1418e-06
enh75659    6   33669200   33670200      2       1  150064       2.9119    0.0017965
enh75660    6   33673600   33674600      7       1  150064       3.2741   0.00052993
enh75661    6   33677200   33678200      7       4  150064        2.411     0.007954
enh75662    6   33685700   33686700      7       4  150064       4.6521   1.6426e-06
enh75663    6   33710300   33711300      3       2  150064       5.6611   7.5223e-09
enh75665    6   33719200   33720200      5       2  150064       2.8597    0.0021199
enh75666    6   33729000   33730000      4       2  150064       4.4508   4.2767e-06
enh75667    6   33739200   33740200      2       1  150064       4.2137   1.2561e-05
enh75668    6   33748100   33749100      2       1  150064       5.0733   1.9552e-07
enh75669    6   33749800   33750800      4       2  150064       3.0011    0.0013451
enh75672    6   33758600   33759600      2       1  150064       4.2394   1.1205e-05
enh75673    6   33762400   33763400      3       2  150064       2.9376     0.001654
enh75674    6   33769700   33770700      4       2  150064       2.3556    0.0092457
enh75677    6   33792100   33793100      5       3  150064       2.0602      0.01969
enh75680    6   33825200   33826200      3       2  150064       3.5226   0.00021368
enh75681    6   33842600   33843600      4       2  150064       2.2256      0.01302
enh75688    6   34099200   34100200      2       1  150064       1.8712     0.030657
enh75694    6   34214400   34215400      3       2  150064       2.0094     0.022246
enh75701    6   34286100   34287100      2       1  150064       1.9718     0.024315
enh75715    6   34356100   34357100      1       1  150064       2.3809     0.008635
enh75721    6   34458300   34459300      2       1  150064       1.9263     0.027031
enh75723    6   34481300   34482300      2       1  150064       1.8715     0.030637
enh75728    6   34528000   34529000      4       2  150064       2.6381    0.0041692
enh75729    6   34530600   34531600      7       4  150064       2.7367    0.0031031
enh75732    6   34559600   34560600      3       1  150064       2.1488     0.015824
enh75759    6   34925000   34926000      1       1  150064       1.6956      0.04498
enh75770    6   35057100   35058100      4       2  150064       2.2978     0.010787
enh75772    6   35114300   35115300      5       2  150064       2.1768     0.014748
enh75774    6   35133300   35134300      3       2  150064       2.0032     0.022578
enh75775    6   35146800   35147800      2       1  150064       1.7077      0.04385
enh75783    6   35216400   35217400      2       1  150064        2.097     0.017997
enh75827    6   35885400   35886400      2       1  150064       1.6486      0.04961
enh75883    6   36733300   36734300      3       2  150064       1.8743     0.030444
enh75941    6   37150400   37151400      4       2  150064       1.9845     0.023603
enh75944    6   37211900   37212900      3       1  150064       1.8415     0.032777
enh75949    6   37278800   37279800      1       1  150064       2.0022      0.02263
enh75957    6   37428000   37429000      1       1  150064       2.9944     0.001375
enh75963    6   37458700   37459700      4       2  150064       1.7735     0.038071
enh75964    6   37460200   37461200      3       2  150064       2.2012     0.013862
enh75965    6   37461100   37462100      3       2  150064       1.7286     0.041937
enh75974    6   37521800   37522800      3       2  150064       2.1915     0.014209
enh75991    6   37744800   37745800      1       1  150064       2.0779      0.01886
enh75993    6   37758700   37759700      1       1  150064       2.0272      0.02132
enh75995    6   37785200   37786200      3       2  150064       2.1637     0.015242
enh75998    6   37795000   37796000      4       1  150064       2.2175     0.013294
enh75999    6   37833000   37834000      4       2  150064       2.2435     0.012431
enh76000    6   37835700   37836700      5       3  150064       1.6998     0.044587
enh76003    6   37864900   37865900      5       2  150064       1.6621     0.048246
enh76005    6   37896200   37897200      5       2  150064       1.7913     0.036624
enh76006    6   37909100   37910100      5       2  150064       1.9582     0.025105
enh76007    6   37947400   37948400      2       1  150064       2.5588     0.005251
enh76009    6   37958300   37959300      5       3  150064       2.8388    0.0022641
enh76010    6   37961800   37962800      2       1  150064       2.2941     0.010893
enh76016    6   38113600   38114600      1       1  150064       2.8022     0.002538
enh76019    6   38122500   38123500      4       2  150064       2.0506     0.020152
enh76020    6   38137100   38138100      2       1  150064       1.8819     0.029924
enh76043    6   38444400   38445400      4       2  150064       3.1603   0.00078801
enh76044    6   38449500   38450500      1       1  150064       1.8459      0.03245
enh76055    6   39081300   39082300      1       1  150064       1.7252      0.04225
enh76119    6   40301900   40302900      8       2  150064       1.7133     0.043331
enh76124    6   40404800   40405800      4       2  150064       2.6792    0.0036901
enh76165    6   41527300   41528300      7       2  150064       1.9825     0.023713
enh76167    6   41538300   41539300      1       1  150064       1.8295      0.03366
enh76168    6   41543600   41544600      5       2  150064       2.0148     0.021961
enh76169    6   41545500   41546500      1       1  150064       2.0529      0.02004
enh76174    6   41569900   41570900      4       1  150064       1.8836     0.029812
enh76175    6   41593000   41594000      3       2  150064       2.3497    0.0093945
enh76196    6   41756200   41757200      1       1  150064       1.7191       0.0428
enh76199    6   41863800   41864800      3       1  150064       2.0017     0.022659
enh76225    6   42228200   42229200      3       1  150064       1.7203     0.042693
enh76245    6   42677700   42678700      6       2  150064       1.7633     0.038923
enh76249    6   42739000   42740000      1       1  150064       2.3527     0.009318
enh76250    6   42748200   42749200      2       1  150064       1.9747     0.024153
enh76277    6   43028500   43029500      1       1  150064       1.9538      0.02536
enh76281    6   43050500   43051500      4       1  150064       2.0831     0.018622
enh76282    6   43056500   43057500      3       1  150064       2.0453     0.020414
enh76288    6   43073400   43074400      3       1  150064        2.038     0.020775
enh76290    6   43082000   43083000      2       1  150064       2.1082     0.017508
enh76293    6   43090300   43091300      5       3  150064       1.7325     0.041596
enh76296    6   43095500   43096500      4       1  150064       2.0438     0.020485
enh76298    6   43110800   43111800      3       2  150064        3.013    0.0012933
enh76299    6   43137200   43138200      1       1  150064        2.825     0.002364
enh76301    6   43142800   43143800      1       1  150064       3.1477    0.0008228
enh76303    6   43150800   43151800      3       1  150064       3.7162   0.00010113
enh76304    6   43188900   43189900      4       2  150064       3.3665   0.00038068
enh76309    6   43245200   43246200      7       1  150064       2.6707    0.0037846
enh76312    6   43304100   43305100      1       1  150064        3.057     0.001118
enh76313    6   43333900   43334900      3       2  150064       4.3591   6.5298e-06
enh76314    6   43334600   43335600      2       1  150064       2.8435    0.0022308
enh76315    6   43337800   43338800      2       1  150064       4.3415   7.0759e-06
enh76316    6   43363200   43364200      2       1  150064       4.1686   1.5326e-05
enh76317    6   43394200   43395200      6       4  150064       3.5148   0.00022005
enh76321    6   43446400   43447400      1       1  150064       2.0111      0.02216
enh76322    6   43449300   43450300      1       1  150064       2.8593     0.002123
enh76323    6   43454700   43455700      4       2  150064       3.5415   0.00019892
enh76324    6   43458800   43459800      4       1  150064        2.697    0.0034985
enh76325    6   43462400   43463400      3       1  150064       3.4462   0.00028429
enh76327    6   43474100   43475100      3       2  150064       2.6343    0.0042157
enh76328    6   43478300   43479300      2       1  150064       3.5429   0.00019785
enh76329    6   43482600   43483600      5       2  150064       3.3797   0.00036277
enh76330    6   43486000   43487000      1       1  150064       1.9832      0.02367
enh76332    6   43545400   43546400      1       1  150064       3.5158    0.0002192
enh76335    6   43594200   43595200      1       1  150064       2.7006     0.003461
enh76338    6   43604600   43605600      3       2  150064       2.6995    0.0034723
enh76341    6   43637500   43638500      2       1  150064       2.2722     0.011536
enh76343    6   43662900   43663900      4       1  150064       2.3207     0.010151
enh76344    6   43666400   43667400      4       2  150064       2.9805    0.0014391
enh76346    6   43676700   43677700      2       1  150064       2.2436      0.01243
enh76350    6   43714100   43715100      1       1  150064       1.8139      0.03485
enh76351    6   43730300   43731300      1       1  150064       1.8619      0.03131
enh76352    6   43735400   43736400      3       2  150064       2.0877     0.018414
enh76353    6   43744200   43745200      3       1  150064       2.4751    0.0066603
enh76361    6   43846300   43847300      1       1  150064       2.2292       0.0129
enh76391    6   44032100   44033100      1       1  150064       1.7555      0.03959
enh76398    6   44054500   44055500      5       3  150064       2.8381    0.0022695
enh76399    6   44062500   44063500      4       2  150064       2.1407     0.016148
enh76400    6   44070200   44071200      5       2  150064       3.4507   0.00027957
enh76401    6   44072300   44073300      5       1  150064       3.2196   0.00064191
enh76402    6   44084300   44085300      3       2  150064       2.7404     0.003068
enh76403    6   44088500   44089500      6       3  150064        2.054     0.019987
enh76405    6   44091700   44092700      4       2  150064       1.8974     0.028888
enh76406    6   44100800   44101800      5       2  150064       3.6863   0.00011377
enh76411    6   44153600   44154600      4       2  150064       1.6564     0.048819
enh76412    6   44159800   44160800      3       2  150064       2.4202    0.0077551
enh76437    6   44622700   44623700      4       2  150064       2.1343      0.01641
enh76438    6   44631300   44632300      7       2  150064       2.5105    0.0060279
enh76445    6   44705900   44706900      3       2  150064       2.6599    0.0039087
enh76446    6   45343800   45344800      3       2  150064       2.4826    0.0065206
enh76447    6   45346400   45347400      2       1  150064       2.4551    0.0070428
enh76480    6   46816700   46817700      3       1  150064        1.822     0.034225
enh76532    6   52216800   52217800      7       2  150064        2.177     0.014742
enh76547    6   52402500   52403500      2       1  150064       1.9357     0.026449
enh76549    6   52409800   52410800      4       2  150064       1.9154     0.027723
enh76551    6   52414300   52415300      2       1  150064       1.8705     0.030705
enh76557    6   52432200   52433200      7       3  150064       2.1236     0.016853
enh76559    6   52436000   52437000      5       3  150064       2.4847    0.0064837
enh76570    6   52527600   52528600      5       2  150064       2.0264     0.021363
enh76572    6   52537200   52538200      7       3  150064       2.0845     0.018558
enh76588    6   53147000   53148000      2       1  150064       2.2037     0.013774
enh76591    6   53167000   53168000      3       1  150064       2.9749    0.0014654
enh76594    6   53186200   53187200      3       2  150064       1.8739     0.030469
enh76595    6   53191200   53192200      2       1  150064       2.0628     0.019565
enh76599    6   53225400   53226400      3       2  150064       1.7372      0.04118
enh76637    6   56372100   56373100      1       1  150064       1.6478       0.0497
enh76639    6   56390100   56391100      2       1  150064        2.088     0.018399
enh76642    6   56414800   56415800      4       1  150064       1.7467     0.040341
enh76643    6   56420000   56421000      2       1  150064       1.7868     0.036987
enh76644    6   56458300   56459300      2       1  150064        2.561    0.0052186
enh76646    6   56524500   56525500      4       1  150064       2.5543    0.0053199
enh76648    6   56537100   56538100      2       1  150064       2.1561     0.015538
enh76649    6   56557800   56558800      2       1  150064       3.9429   4.0249e-05
enh76650    6   56572500   56573500      1       1  150064       4.1534    1.638e-05
enh76651    6   56579200   56580200      2       1  150064       2.9586    0.0015454
enh76652    6   56589800   56590800      3       2  150064       2.3781    0.0087021
enh76653    6   56592200   56593200      1       1  150064       3.0858     0.001015
enh76655    6   56606200   56607200      1       1  150064       3.1529    0.0008083
enh76656    6   56606900   56607900      2       1  150064       3.1738   0.00075231
enh76660    6   56622600   56623600      3       1  150064       3.1247   0.00088995
enh76662    6   56637300   56638300      1       1  150064       3.4576    0.0002725
enh76663    6   56658800   56659800      3       1  150064       3.6659   0.00012322
enh76664    6   56660600   56661600      2       1  150064       3.5926   0.00016367
enh76665    6   56667500   56668500      2       1  150064       3.1161   0.00091639
enh76666    6   56669800   56670800      3       1  150064       3.5955   0.00016186
enh76667    6   56670800   56671800      2       1  150064       3.5786   0.00017273
enh76668    6   56673300   56674300      1       1  150064       3.8091    6.973e-05
enh76670    6   56680600   56681600      6       1  150064       3.7097   0.00010374
enh76671    6   56683900   56684900      6       1  150064       3.7504   8.8264e-05
enh76672    6   56717200   56718200      2       1  150064       3.6229   0.00014564
enh76673    6   56766800   56767800      2       1  150064        1.923     0.027241
enh76675    6   56776400   56777400      3       1  150064       2.1618     0.015318
enh76676    6   56799500   56800500      2       1  150064       1.7335     0.041507
enh76677    6   56814800   56815800      2       1  150064        2.765    0.0028458
enh76686    6   57169000   57170000      3       1  150064        2.567    0.0051297
enh76690    6   64219200   64220200      2       1  150064       3.3149   0.00045846
enh76692    6   64307200   64308200      1       1  150064       2.8302     0.002326
enh76693    6   64344300   64345300      2       1  150064       3.1593   0.00079068
enh76694    6   64348000   64349000      2       1  150064       3.2986   0.00048588
enh76696    6   64353600   64354600      2       1  150064       2.7651     0.002845
enh76697    6   64354300   64355300      7       4  150064       3.1117   0.00093003
enh76702    6   65125600   65126600      2       1  150064       3.2459   0.00058531
enh76710    6   69351600   69352600      5       3  150064       2.5292    0.0057158
enh76716    6   69435500   69436500      1       1  150064       1.8995      0.02875
enh76717    6   69439100   69440100      4       2  150064        2.778    0.0027344
enh76718    6   69456300   69457300      2       1  150064        2.388    0.0084693
enh76722    6   69684800   69685800      3       1  150064       1.8078     0.035317
enh76724    6   69989500   69990500      1       1  150064       3.7185    0.0001002
enh76749    6   72055800   72056800      3       2  150064       1.8125     0.034952
enh76751    6   72097800   72098800      1       1  150064       1.8958      0.02899
enh76762    6   72794700   72795700      2       1  150064       1.8406     0.032841
enh76772    6   74008200   74009200      7       2  150064       1.9839     0.023631
enh76821    6   76644100   76645100      4       2  150064       1.8031     0.035687
enh76829    6   80131200   80132200      3       2  150064       2.7525    0.0029569
enh76831    6   80309800   80310800      4       2  150064       2.4015     0.008164
enh76846    6   81231400   81232400      5       2  150064       2.1182      0.01708
enh76847    6   81232500   81233500      6       2  150064        1.889     0.029444
enh76848    6   81253900   81254900      2       1  150064       2.4338    0.0074704
enh76862    6   83668600   83669600      1       1  150064       2.4803     0.006564
enh76865    6   83779300   83780300      2       1  150064       2.2818     0.011251
enh76866    6   83780300   83781300      2       1  150064       1.6715      0.04731
enh76867    6   83863200   83864200      2       1  150064       2.4575    0.0069953
enh76868    6   83900900   83901900      3       2  150064       3.7152   0.00010152
enh76869    6   84141000   84142000      3       1  150064       3.5082   0.00022561
enh76870    6   84221000   84222000      1       1  150064       2.3421     0.009589
enh76878    6   84846300   84847300      1       1  150064       1.9145      0.02778
enh76879    6   84935800   84936800      1       1  150064       1.7303      0.04179
enh76891    6   86301200   86302200      3       2  150064       2.8852    0.0019561
enh76892    6   86348800   86349800      4       2  150064       3.4045   0.00033137
enh76893    6   86354400   86355400      3       2  150064       3.4819    0.0002489
enh76898    6   86576200   86577200      5       2  150064       2.7072    0.0033929
enh76902    6   87867500   87868500      2       1  150064       2.8708    0.0020474
enh76904    6   87873400   87874400      2       1  150064         4.06   2.4533e-05
enh76905    6   87881600   87882600      4       2  150064       2.7958    0.0025886
enh76906    6   87922600   87923600      3       2  150064       2.8961    0.0018889
enh76911    6   88401200   88402200      3       2  150064       2.5193    0.0058799
enh76912    6   88404600   88405600      2       1  150064       2.3466    0.0094735
enh76915    6   88412600   88413600      6       3  150064       1.9278     0.026938
enh76920    6   88627900   88628900      2       1  150064       2.7128    0.0033358
enh76921    6   88639300   88640300      8       3  150064       2.2557     0.012045
enh76973    6   90661500   90662500      3       2  150064       2.4836    0.0065032
enh76985    6   90817000   90818000      1       1  150064       1.9403      0.02617
enh76992    6   90904300   90905300      1       1  150064       3.3455    0.0004107
enh76993    6   90925800   90926800      2       1  150064       2.5525    0.0053477
enh76995    6   90929500   90930500      3       2  150064       2.5415    0.0055182
enh76996    6   90935700   90936700      1       1  150064       2.4338     0.007471
enh77000    6   90995100   90996100      2       1  150064       2.2121     0.013481
enh77014    6   91247100   91248100      1       1  150064       2.4814     0.006543
enh77054    6   97264100   97265100      2       1  150064       2.1206     0.016978
enh77057    6   97343800   97344800      4       2  150064       1.7362     0.041264
enh77060    6   97386400   97387400      5       2  150064       1.6822     0.046263
enh77061    6   97414100   97415100      3       1  150064       2.6427    0.0041119
enh77070    6   97506500   97507500      3       1  150064       2.1835       0.0145
enh77076    6   97897500   97898500      2       1  150064         2.29     0.011011
enh77081    6   98076700   98077700      3       2  150064       1.7831     0.037282
enh77090    6   98492200   98493200      1       1  150064       3.2786    0.0005217
enh77094    6   98584200   98585200      3       1  150064       1.8926     0.029205
enh77108    6   99236200   99237200      4       2  150064       1.7938     0.036419
enh77109    6   99237600   99238600      1       1  150064       2.0569      0.01985
enh77115    6   99870400   99871400      5       2  150064       1.6721     0.047255
enh77125    6  101329800  101330800      1       1  150064        1.691      0.04542
enh77129    6  104322600  104323600      2       1  150064       1.6866     0.045841
enh77131    6  104974800  104975800      7       2  150064        1.947     0.025766
enh77134    6  105147500  105148500      3       2  150064       1.6525     0.049221
enh77136    6  105774500  105775500      7       3  150064       2.2517     0.012171
enh77140    6  105848400  105849400      4       1  150064       2.2987      0.01076
enh77157    6  106343600  106344600      2       1  150064       2.3368     0.009726
enh77158    6  106498800  106499800      4       1  150064       2.2465     0.012336
enh77193    6  107778800  107779800      3       2  150064       2.2827     0.011223
enh77194    6  107781200  107782200      2       1  150064       1.8727     0.030553
enh77197    6  107830400  107831400      2       1  150064       2.5153    0.0059464
enh77198    6  107832400  107833400      4       2  150064       2.5176    0.0059081
enh77209    6  107909900  107910900      1       1  150064       3.0297     0.001224
enh77212    6  107926500  107927500      2       1  150064       1.8618     0.031317
enh77235    6  108140400  108141400      3       1  150064       2.0262     0.021372
enh77238    6  108276100  108277100      3       1  150064       2.1382     0.016251
enh77245    6  108524600  108525600      1       1  150064        2.135      0.01638
enh77246    6  108578000  108579000      2       1  150064       2.5526    0.0053459
enh77257    6  108877400  108878400      2       1  150064        3.447   0.00028338
enh77258    6  108885200  108886200      1       1  150064       2.3901     0.008422
enh77259    6  108887000  108888000      3       2  150064       1.9851     0.023565
enh77264    6  108912700  108913700      1       1  150064       3.4308    0.0003009
enh77268    6  108927600  108928600      5       2  150064       3.9063   4.6865e-05
enh77271    6  108943700  108944700      1       1  150064       4.6819    1.421e-06
enh77272    6  108949000  108950000      2       1  150064       2.4547    0.0070505
enh77273    6  108953600  108954600      1       1  150064       3.2599    0.0005573
enh77274    6  108960000  108961000      2       1  150064       2.8772    0.0020063
enh77276    6  108972600  108973600      1       1  150064       2.9933      0.00138
enh77277    6  108974500  108975500      3       1  150064       3.3196   0.00045077
enh77282    6  108996100  108997100      5       2  150064       5.0421    2.302e-07
enh77283    6  108996800  108997800      3       1  150064       4.6824   1.4175e-06
enh77285    6  109020500  109021500      1       1  150064       3.0032     0.001336
enh77286    6  109028800  109029800      3       1  150064       1.7493     0.040123
enh77290    6  109081100  109082100      3       2  150064       1.7212     0.042604
enh77301    6  109287900  109288900      2       1  150064       2.4536    0.0070723
enh77308    6  109410200  109411200      2       1  150064       2.4996    0.0062162
enh77309    6  109411600  109412600      1       1  150064       2.9911      0.00139
enh77345    6  110661200  110662200      4       2  150064       2.8729    0.0020335
enh77346    6  110662800  110663800      5       1  150064       1.8076     0.035334
enh77347    6  110670000  110671000      2       1  150064       1.7958     0.036262
enh77348    6  110673700  110674700      1       1  150064       1.8377      0.03305
enh77361    6  110995500  110996500      2       1  150064          2.5    0.0062091
enh77362    6  111002000  111003000      3       2  150064       2.4196    0.0077681
enh77364    6  111134000  111135000      2       1  150064        1.674     0.047062
enh77366    6  111200700  111201700      7       3  150064       2.4329    0.0074901
enh77367    6  111203100  111204100      5       2  150064       2.5055    0.0061137
enh77369    6  111304300  111305300      7       2  150064       2.3387    0.0096768
enh77370    6  111434600  111435600      2       1  150064       3.7471    8.944e-05
enh77371    6  111581800  111582800      2       1  150064       3.5659   0.00018128
enh77373    6  111738000  111739000      1       1  150064        3.921     4.41e-05
enh77374    6  111744800  111745800      4       2  150064       1.9129     0.027879
enh77375    6  111748500  111749500      3       2  150064       2.0236     0.021504
enh77380    6  111806500  111807500      1       1  150064       4.0197    2.914e-05
enh77381    6  111824200  111825200      4       2  150064       3.1318   0.00086866
enh77382    6  111844900  111845900      5       2  150064       4.4678   3.9513e-06
enh77384    6  111854700  111855700      2       1  150064       3.5493   0.00019316
enh77387    6  111870300  111871300      3       2  150064       3.9144   4.5311e-05
enh77388    6  111872300  111873300      1       1  150064       4.3804    5.922e-06
enh77392    6  111889100  111890100      2       1  150064        4.466   3.9839e-06
enh77394    6  111895400  111896400      7       2  150064       4.8793   5.3241e-07
enh77396    6  111902800  111903800      3       1  150064        2.155     0.015583
enh77397    6  111904100  111905100      5       2  150064       2.0491     0.020227
enh77398    6  111906700  111907700      2       1  150064       3.3521   0.00040106
enh77399    6  111909200  111910200      3       2  150064        2.862     0.002105
enh77400    6  111912200  111913200      1       1  150064       1.9117      0.02796
enh77401    6  111918400  111919400     12       4  150064        4.356   6.6243e-06
enh77403    6  111922400  111923400      3       2  150064       3.2819   0.00051557
enh77404    6  111924200  111925200      5       2  150064       2.2479     0.012292
enh77408    6  111953000  111954000      3       1  150064       1.7061     0.043993
enh77448    6  112110100  112111100      3       2  150064        2.038     0.020776
enh77450    6  112114600  112115600      5       2  150064       1.7901     0.036716
enh77452    6  112121300  112122300      2       1  150064       1.6632      0.04814
enh77454    6  112123800  112124800      3       1  150064       1.8483     0.032276
enh77456    6  112128600  112129600      3       2  150064       2.2368     0.012649
enh77491    6  112500100  112501100      3       2  150064       2.3498    0.0093908
enh77503    6  112567200  112568200      5       3  150064       2.6892    0.0035808
enh77505    6  112600200  112601200      3       2  150064       2.7299    0.0031674
enh77513    6  112883800  112884800      2       1  150064       2.2643     0.011777
enh77516    6  113198100  113199100      2       1  150064       2.4313    0.0075214
enh77520    6  113386600  113387600      6       2  150064       4.5098   3.2443e-06
enh77521    6  113416400  113417400      2       1  150064       1.8126     0.034944
enh77522    6  113443300  113444300      4       2  150064        1.779     0.037618
enh77523    6  113493200  113494200      3       1  150064       2.0481     0.020276
enh77524    6  113505800  113506800      2       1  150064       2.3575    0.0092004
enh77529    6  113651200  113652200      1       1  150064       2.5146     0.005959
enh77542    6  113994100  113995100      3       1  150064       2.2632     0.011813
enh77546    6  114183400  114184400      2       1  150064       2.4576    0.0069926
enh77557    6  114612700  114613700      2       1  150064       3.6841   0.00011476
enh77558    6  114636800  114637800      2       1  150064         2.87    0.0020525
enh77561    6  114685400  114686400      3       2  150064       3.3305   0.00043342
enh77574    6  116576700  116577700      4       2  150064       1.9735     0.024218
enh77584    6  116890800  116891800      4       2  150064       1.6571     0.048749
enh77590    6  117819100  117820100      3       1  150064       1.6798     0.046502
enh77594    6  117869700  117870700      1       1  150064       1.7018       0.0444
enh77597    6  117999000  118000000      4       2  150064       2.9592     0.001542
enh77600    6  118272900  118273900      1       1  150064       2.5716     0.005062
enh77606    6  118338000  118339000      5       2  150064       2.0532     0.020029
enh77640    6  119254400  119255400      8       2  150064       2.4275    0.0076016
enh77642    6  119348800  119349800      3       2  150064       3.2505   0.00057602
enh77643    6  119355900  119356900      6       3  150064       3.8572    5.734e-05
enh77650    6  119470100  119471100      3       1  150064        2.544    0.0054798
enh77657    6  121762600  121763600      3       1  150064       2.0756     0.018967
enh77672    6  122465300  122466300      2       1  150064       1.7343     0.041433
enh77676    6  123037900  123038900      1       1  150064       1.8572      0.03164
enh77678    6  123073600  123074600      5       2  150064       1.9659     0.024652
enh77680    6  123106200  123107200      1       1  150064       2.1256      0.01677
enh77693    6  124982000  124983000      3       2  150064       2.1725     0.014909
enh77725    6  126074600  126075600      3       1  150064       1.8548     0.031814
enh77732    6  126142400  126143400      2       1  150064       2.2248     0.013048
enh77738    6  126190700  126191700      4       2  150064       1.7037      0.04422
enh77739    6  126231100  126232100      2       1  150064       1.8909     0.029316
enh77775    6  129203400  129204400      3       2  150064       2.4601    0.0069446
enh77779    6  129459700  129460700      4       1  150064       2.2459     0.012354
enh77793    6  129953100  129954100      1       1  150064       1.9096      0.02809
enh77796    6  129966300  129967300      8       4  150064       2.2077     0.013633
enh77814    6  131233800  131234800      5       3  150064       1.6547     0.048996
enh77820    6  131301400  131302400      1       1  150064        2.048      0.02028
enh77822    6  131321400  131322400      1       1  150064       2.5566     0.005285
enh77823    6  131321900  131322900      4       2  150064       2.2902     0.011004
enh77828    6  131363300  131364300      3       1  150064       1.9402     0.026178
enh77852    6  132272500  132273500      3       2  150064        1.705       0.0441
enh77911    6  134609300  134610300      3       2  150064       1.6668     0.047782
enh77913    6  134624800  134625800      3       2  150064         2.25     0.012224
enh77938    6  134999600  135000600      3       2  150064       1.6752     0.046951
enh77975    6  136686800  136687800      1       1  150064       1.7393      0.04099
enh78020    6  137686800  137687800      3       2  150064       2.3799    0.0086579
enh78021    6  137735500  137736500      2       1  150064       1.7138     0.043282
enh78084    6  139138800  139139800      3       2  150064       2.6206    0.0043888
enh78085    6  139155200  139156200      2       1  150064       1.7055     0.044051
enh78097    6  139402800  139403800      1       1  150064       2.1903      0.01425
enh78100    6  139458600  139459600      1       1  150064       2.5143     0.005964
enh78101    6  139465300  139466300      7       3  150064       1.6754     0.046925
enh78104    6  139471700  139472700      2       1  150064       2.2422     0.012475
enh78106    6  139481800  139482800      2       1  150064       2.2415     0.012497
enh78123    6  139860900  139861900      3       1  150064       1.9496     0.025614
enh78135    6  140203800  140204800      3       2  150064       1.8701     0.030733
enh78140    6  140261600  140262600      2       1  150064       1.9066     0.028285
enh78141    6  140263600  140264600      7       3  150064       2.1632     0.015264
enh78144    6  140373000  140374000      3       2  150064       2.4089    0.0080009
enh78145    6  140383100  140384100      3       1  150064       3.5806   0.00017138
enh78146    6  140399800  140400800      2       1  150064       2.4198    0.0077655
enh78156    6  141772000  141773000      3       2  150064       1.8347     0.033273
enh78159    6  142477200  142478200      1       1  150064       2.6277     0.004298
enh78161    6  142652100  142653100      1       1  150064       1.7321      0.04163
enh78164    6  142737000  142738000      1       1  150064       2.1097      0.01744
enh78179    6  143165600  143166600      2       1  150064       2.5891    0.0048109
enh78181    6  143178000  143179000      4       2  150064       1.8306     0.033579
enh78182    6  143192800  143193800      3       1  150064       2.9756    0.0014622
enh78185    6  143206500  143207500      5       3  150064       1.9768     0.024031
enh78197    6  143718300  143719300      1       1  150064       2.6759     0.003726
enh78202    6  143835900  143836900      1       1  150064       2.1487      0.01583
enh78253    6  145365700  145366700      5       3  150064       1.7354     0.041336
enh78259    6  146137000  146138000      1       1  150064       2.9092     0.001812
enh78281    6  148565300  148566300      7       3  150064       1.8454      0.03249
enh78289    6  148666900  148667900     10       4  150064       1.8659     0.031029
enh78290    6  148668300  148669300      2       1  150064       2.1293     0.016614
enh78310    6  148792400  148793400      2       1  150064       3.0565    0.0011199
enh78311    6  148813700  148814700      3       2  150064         1.79     0.036725
enh78314    6  148831200  148832200      2       1  150064       2.7199    0.0032652
enh78327    6  149082600  149083600      3       2  150064       1.8539      0.03188
enh78328    6  149089600  149090600      3       1  150064       1.7336     0.041498
enh78384    6  150050500  150051500      2       1  150064       1.7072      0.04389
enh78385    6  150065900  150066900      3       1  150064       1.8131      0.03491
enh78386    6  150072200  150073200      4       1  150064       1.7922      0.03655
enh78387    6  150073300  150074300      2       1  150064        1.655     0.048966
enh78388    6  150152300  150153300      4       1  150064       1.7609     0.039127
enh78393    6  150216200  150217200      3       1  150064       1.7313     0.041702
enh78394    6  150390500  150391500      1       1  150064       1.9178      0.02757
enh78404    6  150597700  150598700      2       1  150064        1.849     0.032226
enh78406    6  150607500  150608500      1       1  150064       2.5099     0.006039
enh78411    6  150698000  150699000      8       2  150064       2.7039    0.0034262
enh78413    6  150730500  150731500      3       1  150064       2.5701    0.0050833
enh78415    6  150773100  150774100      3       2  150064        1.898      0.02885
enh78419    6  150888900  150889900      3       2  150064       1.7141     0.043258
enh78420    6  150893900  150894900      9       6  150064       1.7689     0.038459
enh78422    6  150938400  150939400      3       1  150064       2.4925    0.0063419
enh78423    6  150940200  150941200      3       2  150064       2.5826    0.0049033
enh78424    6  150953800  150954800      2       1  150064       2.5747    0.0050165
enh78434    6  151072200  151073200      4       1  150064       2.2325      0.01279
enh78435    6  151075500  151076500      4       2  150064       1.7555     0.039584
enh78443    6  151195100  151196100      3       1  150064       1.8365     0.033142
enh78448    6  151215500  151216500      1       1  150064       1.8291      0.03369
enh78450    6  151227200  151228200      5       2  150064       1.7236     0.042387
enh78451    6  151301000  151302000      7       2  150064       2.6879    0.0035948
enh78452    6  151308200  151309200      4       2  150064        3.161   0.00078617
enh78463    6  151380500  151381500      1       1  150064       1.6661      0.04785
enh78477    6  151578800  151579800      3       2  150064       1.9434     0.025985
enh78517    6  154618500  154619500      4       2  150064       1.8457     0.032468
enh78532    6  154808200  154809200      1       1  150064       2.0095      0.02224
enh78536    6  154824600  154825600      2       1  150064       2.3109     0.010418
enh78560    6  155336700  155337700      7       2  150064        1.916     0.027684
enh78582    6  155494600  155495600      6       2  150064       1.6821     0.046272
enh78583    6  155495500  155496500      5       2  150064       1.6842     0.046068
enh78586    6  155537200  155538200      3       2  150064        2.015     0.021951
enh78596    6  155634000  155635000      2       1  150064       1.7421     0.040745
enh78600    6  155907000  155908000      5       2  150064       1.8654     0.031059
enh78612    6  157041700  157042700      2       1  150064       1.6887     0.045634
enh78614    6  157104800  157105800      1       1  150064       3.2935    0.0004947
enh78616    6  157111700  157112700      1       1  150064       3.3016    0.0004806
enh78619    6  157117300  157118300      1       1  150064       3.3145    0.0004591
enh78620    6  157128800  157129800      1       1  150064       2.3529     0.009315
enh78628    6  157160400  157161400      1       1  150064       1.9038      0.02847
enh78629    6  157161100  157162100      2       1  150064       1.9178     0.027568
enh78632    6  157168900  157169900      1       1  150064       1.9351      0.02649
enh78636    6  157190900  157191900      2       1  150064       1.8596     0.031475
enh78637    6  157199800  157200800      2       1  150064       1.9454     0.025863
enh78638    6  157202700  157203700      4       2  150064       2.5515    0.0053623
enh78639    6  157204300  157205300      4       2  150064       1.8737     0.030484
enh78640    6  157207100  157208100      4       2  150064       2.6435    0.0041024
enh78641    6  157207800  157208800      3       1  150064       2.3957    0.0082952
enh78642    6  157208900  157209900      2       1  150064       2.2067     0.013668
enh78645    6  157246600  157247600      1       1  150064       2.6029     0.004622
enh78653    6  157275700  157276700      2       1  150064       2.3535       0.0093
enh78655    6  157284200  157285200      6       3  150064       2.7564    0.0029222
enh78661    6  157309100  157310100      4       1  150064       2.3527     0.009318
enh78664    6  157334400  157335400      3       2  150064       1.8996     0.028745
enh78665    6  157340200  157341200      1       1  150064       2.4497     0.007149
enh78667    6  157351500  157352500      2       1  150064       1.9167     0.027641
enh78668    6  157353800  157354800      1       1  150064       2.2649      0.01176
enh78669    6  157355700  157356700      1       1  150064       1.8123      0.03497
enh78673    6  157370700  157371700      2       1  150064       1.7678     0.038548
enh78675    6  157379400  157380400      3       1  150064       2.1882     0.014329
enh78676    6  157380900  157381900      2       1  150064       2.3746    0.0087848
enh78721    6  157952200  157953200      4       2  150064       1.9371     0.026367
enh78724    6  157960300  157961300     11       2  150064       2.0504     0.020165
enh78726    6  157979500  157980500      6       2  150064       1.8636     0.031187
enh78729    6  158035800  158036800      2       1  150064       3.0864     0.001013
enh78730    6  158052400  158053400      4       1  150064       3.3664   0.00038079
enh78731    6  158055000  158056000      4       2  150064        2.967    0.0015038
enh78732    6  158065800  158066800      4       2  150064       4.2494   1.0716e-05
enh78733    6  158070300  158071300      9       2  150064       3.1775   0.00074283
enh78735    6  158090500  158091500      4       2  150064       2.2687     0.011643
enh78764    6  158404700  158405700      4       2  150064       1.7347     0.041398
enh78782    6  158478400  158479400      3       2  150064       1.6509      0.04938
enh78874    6  160181100  160182100      7       2  150064       1.9879     0.023412
enh78875    6  160184600  160185600      6       3  150064       2.3418    0.0095964
enh78876    6  160212600  160213600      5       2  150064       1.9636      0.02479
enh78931    6  161713100  161714100      2       1  150064       3.3089    0.0004684
enh78950    6  162060800  162061800     10       2  150064       1.8131     0.034911
enh78955    6  162250000  162251000      5       3  150064       1.6757       0.0469
enh78966    6  162863500  162864500      2       1  150064       1.9263     0.027036
enh78967    6  162930300  162931300      1       1  150064       2.0625      0.01958
enh78970    6  163127000  163128000      4       2  150064       1.8056     0.035493
enh78972    6  163149400  163150400      2       1  150064       1.7913      0.03662
enh78996    6  163744500  163745500      6       2  150064       2.2057     0.013702
enh79000    6  163791500  163792500      2       1  150064       2.5492    0.0053987
enh79007    6  163846300  163847300      1       1  150064       3.4286    0.0003033
enh79010    6  163854700  163855700      2       1  150064        3.312   0.00046323
enh79013    6  163860100  163861100      3       1  150064       3.4855   0.00024564
enh79014    6  163862900  163863900      2       1  150064       2.8343    0.0022964
enh79015    6  163864200  163865200      3       1  150064       3.6995   0.00010803
enh79017    6  163868400  163869400      2       1  150064        1.715     0.043176
enh79018    6  163871800  163872800      1       1  150064       3.2755    0.0005273
enh79020    6  163881600  163882600      1       1  150064       2.0423      0.02056
enh79022    6  163908500  163909500      1       1  150064       3.2093    0.0006654
enh79023    6  163910400  163911400      4       2  150064       2.3907    0.0084074
enh79024    6  163911700  163912700      1       1  150064       3.2575    0.0005619
enh79025    6  163922000  163923000      5       2  150064       2.7029    0.0034364
enh79026    6  163937700  163938700      3       2  150064       2.4108    0.0079594
enh79028    6  163942800  163943800      3       2  150064       2.2029     0.013802
enh79030    6  163948600  163949600      2       1  150064       3.0281    0.0012306
enh79032    6  163952300  163953300      2       1  150064       2.5996    0.0046662
enh79033    6  163953200  163954200      3       1  150064       3.0059     0.001324
enh79034    6  163959400  163960400      1       1  150064       2.1609      0.01535
enh79041    6  163994800  163995800      3       2  150064       2.2743     0.011475
enh79042    6  163998200  163999200      2       1  150064       2.3481    0.0094354
enh79043    6  164000000  164001000      3       2  150064       2.3759    0.0087531
enh79062    6  164249100  164250100      4       2  150064       2.0551     0.019937
enh79064    6  164259400  164260400      3       1  150064       2.1774     0.014726
enh79066    6  164347500  164348500      5       2  150064       2.3446    0.0095244
enh79096    6  164984900  164985900      2       1  150064       3.0076    0.0013165
enh79098    6  165111600  165112600      5       3  150064       2.7138    0.0033259
enh79099    6  165114900  165115900      1       1  150064       1.8937      0.02913
enh79101    6  165245700  165246700      3       2  150064       2.5648    0.0051611
enh79104    6  165339300  165340300      3       2  150064       2.0564     0.019873
enh79110    6  165657900  165658900      7       3  150064       2.0444     0.020458
enh79120    6  166117100  166118100      1       1  150064       1.9213      0.02735
enh79152    6  166929600  166930600      4       2  150064       2.1102     0.017419
enh79153    6  166940200  166941200     12       2  150064         1.91     0.028068
enh79160    6  166986000  166987000      3       2  150064       2.5176    0.0059086
enh79161    6  166992400  166993400      2       1  150064       1.9492     0.025634
enh79162    6  166994400  166995400      6       2  150064       1.9583     0.025095
enh79163    6  166995200  166996200      4       1  150064       2.6427    0.0041127
enh79165    6  167011400  167012400      7       1  150064       3.0343    0.0012055
enh79166    6  167016400  167017400      6       3  150064       2.7449    0.0030269
enh79180    6  167161200  167162200      9       4  150064       2.4653    0.0068457
enh79182    6  167171200  167172200      5       2  150064       2.7669    0.0028293
enh79185    6  167316800  167317800      1       1  150064       2.0035      0.02256
enh79186    6  167318200  167319200      3       1  150064       2.4058    0.0080687
enh79195    6  167553800  167554800      9       3  150064       1.6498     0.049492
enh79196    6  167651400  167652400      1       1  150064       2.1482      0.01585
enh79228    6  168199600  168200600      2       1  150064       2.8918    0.0019149
enh79245    6  168375300  168376300      6       2  150064       1.8014     0.035823
enh79347    6  170452500  170453500      9       2  150064       1.7219     0.042547
enh79350    6  170468100  170469100      9       5  150064       1.6662     0.047834
enh79372    6  170614000  170615000      3       1  150064       2.1355      0.01636
enh79373    6  170617300  170618300      3       1  150064       2.0876     0.018419
enh79374    6  170619200  170620200      5       2  150064       1.7135      0.04331
enh79377    6  170655800  170656800      3       1  150064       1.7166     0.043023
enh79378    6  170673700  170674700      1       1  150064       1.6794      0.04654
enh79379    6  170675400  170676400      5       3  150064       1.7102     0.043613
enh79380    6  170680400  170681400      1       1  150064       2.1659      0.01516
enh79389    6  170759700  170760700      2       1  150064        1.807     0.035381
enh79484    7     857400     858400      4       2  150064       1.7694      0.03841
enh79485    7     861000     862000      5       2  150064        1.945     0.025887
enh79489    7     872000     873000      4       2  150064       2.1136     0.017275
enh79492    7     906900     907900      3       1  150064       2.0019     0.022648
enh79556    7    1687000    1688000      5       2  150064        2.503    0.0061572
enh79569    7    1882300    1883300      5       2  150064       3.9782   3.4718e-05
enh79570    7    1892700    1893700      5       3  150064       3.2912   0.00049879
enh79572    7    1922800    1923800      2       1  150064       5.5063   1.8328e-08
enh79573    7    1932700    1933700      4       2  150064       5.0404   2.3227e-07
enh79574    7    1952600    1953600      6       2  150064       5.8631   2.2721e-09
enh79576    7    1959400    1960400      6       2  150064       2.0246     0.021453
enh79578    7    1983800    1984800      5       3  150064       3.1469   0.00082508
enh79580    7    2029400    2030400      6       1  150064       6.1279   4.4519e-10
enh79581    7    2032000    2033000      2       1  150064       4.4966   3.4518e-06
enh79583    7    2041400    2042400      2       1  150064       5.9228   1.5826e-09
enh79584    7    2046200    2047200      4       2  150064       6.1124   4.9063e-10
enh79585    7    2047600    2048600      9       3  150064       6.8323   4.1783e-12
enh79586    7    2052100    2053100      1       1  150064       2.8818     0.001977
enh79588    7    2071200    2072200      6       2  150064       1.7587     0.039311
enh79591    7    2091400    2092400      3       2  150064       2.3581    0.0091855
enh79592    7    2103200    2104200      6       2  150064       4.0995   2.0698e-05
enh79593    7    2105300    2106300      4       2  150064       2.9239    0.0017284
enh79594    7    2108800    2109800      4       2  150064       1.7427     0.040697
enh79595    7    2120500    2121500     11       4  150064       4.1361    1.766e-05
enh79596    7    2139000    2140000      8       2  150064       4.6388    1.752e-06
enh79597    7    2147300    2148300      6       3  150064        2.383    0.0085864
enh79598    7    2155900    2156900      4       2  150064       4.2674   9.8901e-06
enh79599    7    2160100    2161100      3       1  150064       5.8245   2.8643e-09
enh79601    7    2170800    2171800      5       2  150064       4.3549   6.6557e-06
enh79603    7    2190200    2191200      3       2  150064       2.8325    0.0023096
enh79605    7    2202800    2203800      3       1  150064       3.5744   0.00017551
enh79606    7    2205600    2206600      6       3  150064        4.029   2.8013e-05
enh79607    7    2212900    2213900      5       2  150064       4.1533   1.6388e-05
enh79609    7    2232700    2233700      7       4  150064       5.0301   2.4508e-07
enh79612    7    2243100    2244100      2       1  150064       3.0873    0.0010098
enh79615    7    2272800    2273800      3       2  150064       2.9216    0.0017415
enh79617    7    2280100    2281100      3       2  150064        1.833     0.033401
enh79618    7    2282800    2283800      2       1  150064       2.1353     0.016368
enh79619    7    2287100    2288100      6       3  150064       1.9449     0.025893
enh79620    7    2301000    2302000      5       2  150064       3.3857   0.00035501
enh79625    7    2328600    2329600      1       1  150064       2.5452      0.00546
enh79627    7    2344200    2345200      3       1  150064       2.3441     0.009537
enh79628    7    2351600    2352600      2       1  150064       1.7833     0.037269
enh79629    7    2392400    2393400      4       2  150064       2.5145    0.0059607
enh79630    7    2396200    2397200      2       1  150064       2.4865    0.0064508
enh79631    7    2423300    2424300      7       3  150064        2.278     0.011363
enh79635    7    2444900    2445900      2       1  150064       1.8312     0.033532
enh79637    7    2451800    2452800      3       1  150064       2.4973    0.0062573
enh79640    7    2484000    2485000      3       1  150064       1.8315     0.033514
enh79642    7    2499900    2500900      1       1  150064       1.6539      0.04907
enh79647    7    2528200    2529200      1       1  150064       2.0017      0.02266
enh79648    7    2534000    2535000      6       2  150064       1.6998      0.04458
enh79659    7    2636400    2637400      6       2  150064       1.9085     0.028163
enh79671    7    2699300    2700300      1       1  150064       3.8453    6.021e-05
enh79672    7    2701600    2702600      5       2  150064       3.9409   4.0584e-05
enh79673    7    2704900    2705900      6       3  150064       3.8049   7.0928e-05
enh79674    7    2710400    2711400      5       1  150064       1.7339     0.041469
enh79675    7    2720300    2721300      3       2  150064       1.6461     0.049872
enh79687    7    2814800    2815800      3       2  150064       2.3243     0.010054
enh79702    7    2909800    2910800      4       1  150064       1.9102     0.028053
enh79703    7    2913100    2914100     16       2  150064       2.2305     0.012856
enh79712    7    2969100    2970100      4       2  150064       1.9035      0.02849
enh79716    7    3233900    3234900      7       3  150064       2.0352     0.020918
enh79719    7    3307600    3308600      6       2  150064       2.3813    0.0086258
enh79725    7    3919000    3920000      5       1  150064       2.3258     0.010015
enh79727    7    3938900    3939900      3       1  150064       2.2827     0.011225
enh79728    7    3950200    3951200      2       1  150064       2.0098     0.022228
enh79729    7    3966600    3967600      1       1  150064       1.7807      0.03748
enh79730    7    3988000    3989000      1       1  150064       1.7321      0.04163
enh79731    7    3995000    3996000      1       1  150064       1.6622      0.04824
enh79732    7    4037100    4038100      5       2  150064       3.5455   0.00019595
enh79733    7    4046200    4047200      4       2  150064       2.0934     0.018159
enh79734    7    4050400    4051400      4       1  150064       3.5809    0.0001712
enh79735    7    4053100    4054100      3       1  150064       3.6108   0.00015263
enh79736    7    4091000    4092000      2       1  150064       2.8515    0.0021756
enh79739    7    4179400    4180400      9       3  150064       3.0167    0.0012779
enh79740    7    4183600    4184600      6       2  150064       1.9009     0.028656
enh79743    7    4227800    4228800      4       2  150064       2.2942      0.01089
enh79747    7    4296200    4297200      2       1  150064       2.4031    0.0081285
enh79751    7    4642200    4643200      3       1  150064       1.6693     0.047532
enh79790    7    4837800    4838800      9       2  150064        1.776     0.037863
enh79803    7    5124600    5125600      8       3  150064       1.8349     0.033262
enh79806    7    5276400    5277400      6       2  150064       1.7185     0.042855
enh79809    7    5280200    5281200      8       2  150064       2.3295    0.0099154
enh79810    7    5287700    5288700      6       2  150064       2.5467    0.0054374
enh79819    7    5443500    5444500      4       2  150064       2.3485    0.0094238
enh79831    7    5497100    5498100      2       1  150064       1.7025     0.044329
enh79832    7    5509800    5510800      8       3  150064       2.0199     0.021699
enh79837    7    5531000    5532000      5       2  150064       2.0989     0.017914
enh79838    7    5533800    5534800      4       2  150064       2.1283     0.016655
enh79839    7    5535600    5536600      2       1  150064       2.0026     0.022612
enh79840    7    5553900    5554900      5       2  150064       2.7779    0.0027356
enh79844    7    5592600    5593600      3       2  150064       1.8452     0.032507
enh79865    7    5701400    5702400      6       2  150064       1.7417     0.040778
enh79888    7    6050000    6051000      7       4  150064       3.4013   0.00033535
enh79889    7    6055300    6056300      6       2  150064       2.6724     0.003765
enh79892    7    6142800    6143800      4       2  150064       1.7372     0.041176
enh79899    7    6266300    6267300      1       1  150064       2.7015     0.003451
enh79901    7    6270600    6271600      1       1  150064       2.6796     0.003686
enh79903    7    6287700    6288700      3       2  150064       1.7535     0.039762
enh79907    7    6295800    6296800      4       2  150064       1.7493     0.040123
enh79932    7    6524000    6525000      2       1  150064       1.8589     0.031518
enh79934    7    6617500    6618500      4       1  150064       2.9641    0.0015178
enh79935    7    6628600    6629600      3       1  150064       2.6816    0.0036637
enh79937    7    6656000    6657000      7       4  150064       2.1706     0.014982
enh79939    7    6698400    6699400      1       1  150064       2.2811      0.01127
enh79941    7    6746800    6747800      5       2  150064       1.9437     0.025966
enh79949    7    7267200    7268200      6       3  150064       2.1744     0.014837
enh79950    7    7268800    7269800      7       3  150064       2.1681     0.015077
enh79985    7    8521200    8522200      9       3  150064       2.1701        0.015
enh80005    7   11856600   11857600      6       2  150064        2.199     0.013939
enh80039    7   14800900   14801900      3       2  150064        2.222     0.013143
enh80041    7   14928400   14929400      2       1  150064       2.0889     0.018359
enh80059    7   16682800   16683800      3       1  150064       1.6958     0.044965
enh80093    7   18537100   18538100      1       1  150064       1.8092      0.03521
enh80129    7   21465400   21466400      4       2  150064       2.4926    0.0063409
enh80131    7   21811600   21812600      8       3  150064       1.7371     0.041182
enh80133    7   21907000   21908000      5       2  150064        2.071     0.019181
enh80148    7   22186200   22187200      2       1  150064       1.9258     0.027063
enh80149    7   22186600   22187600      2       1  150064       1.9258     0.027063
enh80157    7   22256700   22257700      4       2  150064       2.2054     0.013712
enh80158    7   22291100   22292100      2       1  150064       2.8873    0.0019431
enh80159    7   22295200   22296200      5       1  150064       1.9465     0.025797
enh80168    7   22609000   22610000      2       1  150064       1.9367     0.026393
enh80195    7   23270000   23271000      2       1  150064       2.0558     0.019903
enh80198    7   23374000   23375000      3       1  150064       1.7033      0.04426
enh80207    7   23471100   23472100      1       1  150064        2.451     0.007123
enh80208    7   23494400   23495400      3       1  150064       2.0803      0.01875
enh80212    7   23567400   23568400      1       1  150064       4.2318    1.159e-05
enh80217    7   24003000   24004000      4       2  150064       3.2576   0.00056177
enh80218    7   24007400   24008400      5       3  150064       2.0273     0.021316
enh80225    7   24540200   24541200      5       3  150064       1.6846     0.046031
enh80226    7   24741500   24742500      5       3  150064       2.6163    0.0044443
enh80227    7   24743700   24744700      9       2  150064        1.841     0.032813
enh80229    7   24765200   24766200      6       2  150064       1.8504     0.032125
enh80231    7   24791400   24792400      3       2  150064       4.1802   1.4563e-05
enh80294    7   26465800   26466800      4       2  150064       1.6887     0.045634
enh80347    7   28520600   28521600      3       1  150064       2.2564     0.012024
enh80368    7   28763700   28764700      3       2  150064       1.6476     0.049721
enh80393    7   29129800   29130800      3       2  150064       1.7629     0.038958
enh80403    7   29345800   29346800      3       2  150064       1.8161     0.034674
enh80404    7   29359100   29360100      3       1  150064        1.998     0.022859
enh80412    7   29881400   29882400      1       1  150064       2.0924       0.0182
enh80426    7   30003200   30004200      1       1  150064       1.8821      0.02991
enh80464    7   30469800   30470800      3       1  150064       1.7176      0.04293
enh80472    7   30512200   30513200      5       1  150064       1.9279     0.026932
enh80519    7   31174000   31175000      5       2  150064       3.7314   9.5201e-05
enh80544    7   32536300   32537300      1       1  150064       1.6799      0.04649
enh80568    7   33746600   33747600      1       1  150064        1.946      0.02583
enh80577    7   34019200   34020200      1       1  150064       2.0596      0.01972
enh80583    7   34170400   34171400      3       1  150064       1.6881     0.045694
enh80588    7   34908300   34909300      4       2  150064       1.7672     0.038594
enh80589    7   34914700   34915700      1       1  150064       1.9233      0.02722
enh80590    7   35043400   35044400      4       2  150064        3.076    0.0010489
enh80591    7   35077800   35078800      3       1  150064       2.5968    0.0047042
enh80595    7   35686500   35687500      3       2  150064       2.2548     0.012073
enh80598    7   35730000   35731000      2       1  150064       2.5528    0.0053434
enh80599    7   35735600   35736600      3       1  150064       2.1873     0.014359
enh80608    7   35832300   35833300      1       1  150064       1.9612      0.02493
enh80645    7   36433400   36434400      2       1  150064        1.726     0.042173
enh80653    7   36676600   36677600      1       1  150064       2.0527      0.02005
enh80724    7   38815100   38816100      4       2  150064       1.9061     0.028319
enh80727    7   38947200   38948200      5       3  150064       2.3251     0.010033
enh80728    7   39073300   39074300      4       2  150064       1.8504     0.032128
enh80729    7   39075100   39076100      3       2  150064       2.5768    0.0049862
enh80730    7   39112800   39113800      2       1  150064       2.8294    0.0023319
enh80735    7   39607000   39608000      3       2  150064       1.9421     0.026062
enh80759    7   40756600   40757600      5       2  150064       2.0362     0.020867
enh80766    7   41485000   41486000      4       2  150064       2.3042     0.010606
enh80770    7   41745700   41746700      1       1  150064       2.2718      0.01155
enh80776    7   42018200   42019200      5       1  150064       3.8803   5.2173e-05
enh80777    7   42023600   42024600      3       1  150064       2.9261    0.0017163
enh80779    7   42105400   42106400      2       1  150064       1.8957     0.029001
enh80783    7   42116600   42117600      4       2  150064       1.7676     0.038565
enh80785    7   42127700   42128700      2       1  150064       2.5606    0.0052251
enh80818    7   42792800   42793800      2       1  150064       1.7998     0.035947
enh80823    7   43093900   43094900      4       1  150064       2.6282    0.0042915
enh80878    7   44241800   44242800      4       2  150064       1.9879     0.023411
enh80879    7   44252300   44253300      2       1  150064       1.9272     0.026975
enh80891    7   44422000   44423000      2       1  150064       2.8036    0.0025271
enh80892    7   44424800   44425800      1       1  150064       3.0441     0.001167
enh80893    7   44437800   44438800      1       1  150064       3.0334     0.001209
enh80894    7   44439400   44440400      2       1  150064       2.8815    0.0019789
enh80895    7   44447700   44448700      2       1  150064       2.4471    0.0072005
enh80897    7   44480700   44481700      5       1  150064       2.9023    0.0018521
enh80899    7   44509600   44510600      3       1  150064       2.8827    0.0019712
enh80900    7   44516600   44517600      1       1  150064       3.0397     0.001184
enh80901    7   44525900   44526900      2       1  150064       2.7306    0.0031611
enh80902    7   44527800   44528800      1       1  150064       3.0407      0.00118
enh80905    7   44614200   44615200      5       3  150064       3.1238    0.0008926
enh80906    7   44644600   44645600      2       1  150064       3.3861   0.00035448
enh80908    7   44654400   44655400      5       1  150064       4.0934   2.1254e-05
enh80909    7   44662000   44663000      3       2  150064        3.785   7.6859e-05
enh80910    7   44669300   44670300      5       2  150064       3.9411   4.0554e-05
enh80911    7   44670700   44671700      7       2  150064       3.9847    3.378e-05
enh80923    7   44931200   44932200      1       1  150064       2.0454      0.02041
enh80924    7   44933800   44934800      3       2  150064       1.7356      0.04132
enh80952    7   45622300   45623300      3       2  150064        2.539    0.0055583
enh80953    7   45626000   45627000      2       1  150064       2.1546     0.015595
enh80994    7   47486100   47487100      6       3  150064       2.2569     0.012008
enh81032    7   47677900   47678900      3       1  150064       2.0162     0.021887
enh81033    7   47680000   47681000      2       1  150064       1.7844     0.037182
enh81037    7   47764000   47765000      5       2  150064       1.8385     0.032997
enh81039    7   47802400   47803400     14       1  150064       1.8465     0.032412
enh81048    7   47980300   47981300      2       1  150064       2.1119     0.017349
enh81072    7   50743900   50744900      2       1  150064       2.1552     0.015574
enh81073    7   50748800   50749800      6       2  150064       2.4037    0.0081144
enh81074    7   50753000   50754000      1       1  150064       1.9241      0.02717
enh81075    7   50754800   50755800      3       2  150064       2.0893      0.01834
enh81076    7   50757700   50758700      3       1  150064       2.9007    0.0018615
enh81077    7   50758800   50759800      1       1  150064       2.7098     0.003366
enh81081    7   50776900   50777900      3       1  150064       2.9177    0.0017632
enh81083    7   50786400   50787400      2       1  150064       3.2035   0.00067886
enh81084    7   50787200   50788200      2       1  150064       1.8439     0.032597
enh81086    7   50798500   50799500      6       3  150064       2.1581     0.015462
[truncated: 612,851 more chars]
