# Supplementary material for: Identifying enhancer properties associated with genetic risk for complex traits using regulome-wide association studies
Source: PLoS Comput Biol. 2022 Sep 7;18(9):e1010430. doi: 10.1371/journal.pcbi.1010430 (PMC9484640; doi:10.1371/journal.pcbi.1010430)
Supplement: S3 Table — Sample names are as described in the ROADMAP epigenomics project integrative analysis portal: https://egg2.wustl.edu/roadmap/web_portal/meta.html. (ZIP) [file pcbi.1010430.s010.zip › supplemental_table3/E082brain_sig_enhancers05.gcov.out]

GENE      CHR      START       STOP  NSNPS  NPARAM       N        ZSTAT            P
enh36831    1     966500     967500      1       1  150064       1.6666       0.0478
enh36844    1    1168700    1169700      3       1  150064       1.9619      0.02489
enh36845    1    1171800    1172800      1       1  150064       2.0985      0.01793
enh36910    1    1837400    1838400      2       1  150064       1.7009     0.044484
enh36912    1    1841100    1842100      3       1  150064       2.0797     0.018775
enh36930    1    2057900    2058900      2       1  150064       2.6994    0.0034735
enh36931    1    2063300    2064300      1       1  150064       2.0727       0.0191
enh36933    1    2070800    2071800      5       2  150064       3.2169   0.00064792
enh36934    1    2089400    2090400      2       1  150064       3.1738   0.00075222
enh36940    1    2126800    2127800      2       1  150064       2.5265    0.0057606
enh36951    1    2173100    2174100      3       2  150064       2.9955    0.0013701
enh36954    1    2181400    2182400      3       2  150064        1.878     0.030188
enh36960    1    2211100    2212100      3       1  150064       2.1734     0.014875
enh36966    1    2236200    2237200      5       3  150064       2.5458    0.0054515
enh36985    1    2381700    2382700      1       1  150064       3.8554    5.777e-05
enh36986    1    2391300    2392300      4       2  150064       3.1111   0.00093191
enh36998    1    2486500    2487500      1       1  150064       2.5752     0.005009
enh37004    1    2525000    2526000      5       2  150064       2.1678     0.015087
enh37005    1    2538600    2539600     11       2  150064       2.9535    0.0015711
enh37006    1    2541500    2542500      1       1  150064          2.8     0.002555
enh37019    1    3043300    3044300      2       1  150064       1.8963     0.028961
enh37029    1    3128200    3129200      4       1  150064       3.4801   0.00025063
enh37030    1    3132000    3133000      1       1  150064       2.7633     0.002861
enh37031    1    3137600    3138600      9       3  150064       1.7184     0.042859
enh37035    1    3220700    3221700      7       3  150064       2.2084     0.013607
enh37067    1    3538800    3539800      5       2  150064       1.6765     0.046825
enh37090    1    4231500    4232500     14       5  150064       2.8282    0.0023404
enh37091    1    4233400    4234400      7       2  150064       2.0232     0.021526
enh37098    1    4507700    4508700      7       3  150064       2.7561    0.0029244
enh37102    1    4630900    4631900      4       2  150064       1.9404     0.026163
enh37109    1    4749100    4750100      4       2  150064       1.6602     0.048437
enh37118    1    5291300    5292300      4       2  150064       2.3938    0.0083383
enh37119    1    5298400    5299400      6       2  150064       2.0458     0.020387
enh37120    1    5299600    5300600      3       1  150064        2.421    0.0077383
enh37122    1    5356600    5357600      5       2  150064       2.2649     0.011759
enh37161    1    6260200    6261200      1       1  150064       1.7453      0.04047
enh37182    1    6447200    6448200      2       1  150064       1.7695     0.038403
enh37186    1    6531800    6532800      2       1  150064       2.2622     0.011844
enh37191    1    6555200    6556200      3       1  150064       2.1548      0.01559
enh37193    1    6561900    6562900      2       1  150064       3.1144   0.00092158
enh37194    1    6567600    6568600      1       1  150064       2.4253     0.007647
enh37195    1    6571100    6572100      4       2  150064       2.4127    0.0079166
enh37202    1    6659200    6660200      3       2  150064       2.7131    0.0033326
enh37205    1    6675600    6676600      3       1  150064       2.1533     0.015649
enh37206    1    6676400    6677400      2       1  150064       3.3689   0.00037737
enh37207    1    6684200    6685200      2       1  150064       2.1264     0.016733
enh37210    1    6713000    6714000      3       1  150064       3.5336   0.00020498
enh37211    1    6759900    6760900      1       1  150064        3.769    8.194e-05
enh37231    1    7045100    7046100      5       3  150064       1.7616      0.03907
enh37247    1    7531300    7532300      5       3  150064        1.792     0.036566
enh37297    1    8361800    8362800      2       1  150064       3.7709    8.133e-05
enh37298    1    8372300    8373300      5       2  150064       3.7223   9.8697e-05
enh37299    1    8373900    8374900      3       2  150064        4.624   1.8821e-06
enh37300    1    8377200    8378200      1       1  150064       3.5064    0.0002271
enh37301    1    8378600    8379600      3       1  150064       3.1682   0.00076692
enh37302    1    8403100    8404100      5       3  150064       3.3751   0.00036895
enh37305    1    8412800    8413800      3       2  150064       4.7419   1.0588e-06
enh37306    1    8423500    8424500      5       2  150064       3.9983   3.1898e-05
enh37307    1    8427200    8428200      1       1  150064       2.9348     0.001669
enh37309    1    8429700    8430700      3       1  150064       2.8972    0.0018824
enh37310    1    8432000    8433000      3       2  150064        4.388   5.7203e-06
enh37312    1    8438900    8439900      1       1  150064       5.5166    1.728e-08
enh37316    1    8445000    8446000      3       2  150064       4.7039   1.2763e-06
enh37319    1    8467000    8468000      3       2  150064       4.5486   2.6996e-06
enh37320    1    8468400    8469400      2       1  150064       4.9784   3.2059e-07
enh37327    1    8487700    8488700      1       1  150064       5.7199     5.33e-09
enh37328    1    8498200    8499200      1       1  150064        5.656    7.747e-09
enh37329    1    8500900    8501900      2       1  150064       4.5893   2.2235e-06
enh37331    1    8510000    8511000      2       1  150064       3.3195   0.00045086
enh37332    1    8516000    8517000      2       1  150064       3.2735   0.00053114
enh37335    1    8536500    8537500      4       2  150064       4.0906   2.1516e-05
enh37337    1    8576800    8577800      2       1  150064       2.4796     0.006576
enh37341    1    8611800    8612800      2       1  150064       2.5226     0.005825
enh37342    1    8620900    8621900      1       1  150064       2.5716     0.005062
enh37343    1    8623100    8624100      3       2  150064       2.3761    0.0087482
enh37345    1    8638000    8639000      2       1  150064       2.6761    0.0037241
enh37347    1    8658500    8659500      4       1  150064        3.028    0.0012308
enh37350    1    8691000    8692000      1       1  150064        2.875      0.00202
enh37351    1    8693000    8694000      3       1  150064       3.2357   0.00060681
enh37352    1    8699200    8700200      2       1  150064       2.6007    0.0046514
enh37353    1    8701000    8702000      2       1  150064       3.7904    7.521e-05
enh37355    1    8712400    8713400      2       1  150064       2.6253    0.0043289
enh37356    1    8719300    8720300      1       1  150064       2.4949       0.0063
enh37357    1    8721800    8722800      1       1  150064       2.2886      0.01105
enh37359    1    8726000    8727000      1       1  150064       2.8965     0.001887
enh37361    1    8729200    8730200      1       1  150064       1.9571      0.02517
enh37362    1    8730600    8731600      1       1  150064        2.945     0.001615
enh37364    1    8741000    8742000      2       1  150064         2.38    0.0086572
enh37367    1    8758300    8759300      1       1  150064       2.7985     0.002567
enh37370    1    8766800    8767800      3       2  150064       2.0001     0.022746
enh37371    1    8772000    8773000      1       1  150064       1.7195      0.04276
enh37374    1    8787600    8788600      2       1  150064       3.5067   0.00022689
enh37375    1    8808100    8809100      2       1  150064       1.8948     0.029057
enh37379    1    8871500    8872500      3       1  150064       2.0592     0.019736
enh37390    1    8950000    8951000      3       1  150064       2.8461    0.0022127
enh37392    1    9000900    9001900      7       2  150064       2.6802    0.0036784
enh37433    1    9422600    9423600      4       2  150064       1.7315     0.041684
enh37468    1    9899900    9900900      2       1  150064       1.8595     0.031481
enh37525    1   10367600   10368600      3       1  150064       1.7143     0.043237
enh37578    1   10960900   10961900      3       1  150064       2.1209     0.016963
enh37612    1   11376200   11377200      3       1  150064       2.2901     0.011008
enh37627    1   11498800   11499800      3       1  150064       1.8754     0.030371
enh37636    1   11546100   11547100      1       1  150064         2.22      0.01321
enh37637    1   11547800   11548800      2       1  150064       1.9717     0.024325
enh37639    1   11555800   11556800      7       2  150064       1.9798     0.023865
enh37643    1   11574000   11575000      2       1  150064       1.8293      0.03368
enh37657    1   11766300   11767300      7       3  150064       2.0608      0.01966
enh37658    1   11774900   11775900      1       1  150064       1.6487       0.0496
enh37666    1   11849500   11850500      1       1  150064       2.1348      0.01639
enh37674    1   11942800   11943800      3       2  150064       2.1546     0.015597
enh37682    1   11998500   11999500      2       1  150064       1.9438      0.02596
enh37683    1   12000400   12001400      4       1  150064       2.0448     0.020437
enh37684    1   12012300   12013300      9       3  150064       2.1053     0.017631
enh37694    1   12112400   12113400      5       2  150064       1.7028     0.044306
enh37747    1   14019500   14020500      6       3  150064       2.1381     0.016253
enh37749    1   14074400   14075400      2       1  150064       1.6562     0.048838
enh37754    1   14090500   14091500      1       1  150064       1.7987      0.03603
enh37766    1   14465100   14466100      8       2  150064       1.7233     0.042417
enh37772    1   14582400   14583400      3       1  150064       2.1735     0.014871
enh37773    1   14586200   14587200      6       3  150064       1.8558      0.03174
enh37816    1   15252600   15253600      3       1  150064       1.7984     0.036053
enh37851    1   15522200   15523200      7       2  150064       1.7445     0.040534
enh37861    1   15691100   15692100      2       1  150064       1.6764     0.046832
enh37869    1   15742900   15743900      3       2  150064       1.6896     0.045552
enh37926    1   16352800   16353800      5       3  150064       2.0835     0.018603
enh37951    1   16563900   16564900      2       1  150064       2.7283    0.0031827
enh37952    1   16570300   16571300      1       1  150064        2.126      0.01675
enh37953    1   16574700   16575700      1       1  150064       2.3933     0.008348
enh37954    1   16602600   16603600      3       1  150064       1.9184     0.027528
enh37956    1   16679200   16680200      1       1  150064       2.0801      0.01876
enh37958    1   16698900   16699900      2       1  150064       1.7669     0.038622
enh37961    1   16703200   16704200      3       1  150064       2.0108     0.022174
enh37963    1   16718600   16719600      1       1  150064       1.8435      0.03263
enh37964    1   16723000   16724000      3       1  150064       2.1032     0.017725
enh37967    1   16824200   16825200      3       1  150064       1.8836     0.029809
enh37968    1   16826200   16827200      4       2  150064       2.0605     0.019675
enh37971    1   16839800   16840800      2       1  150064       2.7205    0.0032595
enh37997    1   17287800   17288800      3       2  150064       1.8156     0.034716
enh38002    1   17311000   17312000      3       1  150064       2.4545    0.0070537
enh38005    1   17371500   17372500      7       2  150064       2.3144     0.010324
enh38006    1   17377500   17378500      5       2  150064       2.3312    0.0098702
enh38007    1   17378400   17379400      2       1  150064       2.7791    0.0027255
enh38008    1   17386200   17387200      2       1  150064       3.0875    0.0010093
enh38009    1   17390000   17391000      7       3  150064       2.3775    0.0087148
enh38010    1   17393500   17394500      4       2  150064       3.2053    0.0006746
enh38069    1   18486200   18487200      2       1  150064       2.9326    0.0016809
enh38073    1   18538100   18539100      2       1  150064       2.3649    0.0090169
enh38074    1   18556300   18557300      4       1  150064       1.7811     0.037448
enh38081    1   18876000   18877000      1       1  150064       3.2058    0.0006734
enh38121    1   19636400   19637400      6       3  150064       1.7159     0.043089
enh38122    1   19640100   19641100      3       2  150064       1.9131     0.027865
enh38123    1   19641800   19642800      5       2  150064        1.834     0.033328
enh38166    1   19831700   19832700      7       3  150064       1.9153     0.027725
enh38172    1   19966800   19967800      1       1  150064       2.3371     0.009718
enh38202    1   20651700   20652700      6       2  150064       2.2421     0.012477
enh38207    1   20700100   20701100      1       1  150064       2.6014     0.004642
enh38234    1   21059700   21060700      4       2  150064       2.9112    0.0018002
enh38237    1   21114600   21115600      2       1  150064       2.4415    0.0073133
enh38238    1   21339600   21340600      2       1  150064       2.6501    0.0040235
enh38239    1   21348500   21349500      1       1  150064       2.1326      0.01648
enh38240    1   21441800   21442800      3       2  150064       2.0851     0.018531
enh38242    1   21475800   21476800      2       1  150064       2.8011    0.0025466
enh38243    1   21498000   21499000      3       2  150064       2.6452    0.0040821
enh38244    1   21499500   21500500      5       3  150064        2.557    0.0052783
enh38246    1   21521100   21522100      1       1  150064       1.7381       0.0411
enh38292    1   21992700   21993700      7       4  150064       2.7169    0.0032946
enh38293    1   21998800   21999800      4       2  150064       2.1205     0.016982
enh38294    1   22031400   22032400      2       1  150064       2.3152     0.010301
enh38318    1   22350000   22351000      5       2  150064       2.2927     0.010933
enh38323    1   22382100   22383100      2       1  150064       2.7113    0.0033512
enh38324    1   22389000   22390000      3       2  150064       2.2041      0.01376
enh38333    1   22447800   22448800      2       1  150064       3.0135    0.0012911
enh38334    1   22454000   22455000      7       2  150064       3.4596   0.00027051
enh38385    1   23141100   23142100      9       2  150064       1.9122     0.027924
enh38436    1   23888500   23889500      1       1  150064       2.2754      0.01144
enh38447    1   24085500   24086500      1       1  150064       1.8901      0.02937
enh38471    1   24690400   24691400      6       3  150064       2.2173     0.013303
enh38472    1   24691500   24692500      3       2  150064       1.7634     0.038918
enh38473    1   24712500   24713500      5       2  150064       1.9901     0.023292
enh38599    1   26485300   26486300      3       2  150064       1.6581     0.048647
enh38625    1   26865000   26866000      3       2  150064       2.1925     0.014172
enh38626    1   26868900   26869900      1       1  150064       1.7021      0.04437
enh38627    1   26877400   26878400      2       1  150064       1.9891     0.023348
enh38628    1   26881800   26882800      3       1  150064       2.0804     0.018747
enh38629    1   26900900   26901900      5       3  150064       1.7477     0.040262
enh38632    1   27016800   27017800      1       1  150064       2.4913     0.006363
enh38636    1   27039000   27040000      2       1  150064        2.036     0.020876
enh38637    1   27040200   27041200      1       1  150064        2.725     0.003215
enh38639    1   27045200   27046200      3       2  150064       1.7862     0.037034
enh38640    1   27048300   27049300      1       1  150064       2.7248     0.003217
enh38641    1   27052100   27053100      3       1  150064       2.5882    0.0048246
enh38643    1   27070400   27071400      3       2  150064        1.957     0.025176
enh38645    1   27079300   27080300      2       1  150064       2.5595    0.0052415
enh38646    1   27094900   27095900      1       1  150064       2.7557     0.002928
enh38647    1   27098100   27099100      1       1  150064       2.7473     0.003004
enh38654    1   27175300   27176300      1       1  150064       2.4217     0.007724
enh38657    1   27214700   27215700      1       1  150064       2.4794      0.00658
enh38661    1   27247000   27248000      2       1  150064       2.7103    0.0033606
enh38662    1   27249300   27250300      1       1  150064        2.512     0.006003
enh38672    1   27397200   27398200      2       1  150064       3.3197   0.00045054
enh38673    1   27425400   27426400      1       1  150064         2.29      0.01101
enh38675    1   27433000   27434000      1       1  150064       1.8883      0.02949
enh38678    1   27444400   27445400      2       1  150064       1.7807     0.037481
enh38679    1   27448700   27449700      1       1  150064       2.1775      0.01472
enh38737    1   27900000   27901000      2       1  150064       1.9362     0.026424
enh38743    1   27932300   27933300      1       1  150064       2.0323      0.02106
enh38745    1   27941600   27942600      3       1  150064       1.7467     0.040346
enh38747    1   27951200   27952200      1       1  150064       2.1084       0.0175
enh38748    1   27957600   27958600      7       3  150064       1.8081     0.035298
enh38779    1   28431400   28432400      3       2  150064        2.405    0.0080863
enh38783    1   28500100   28501100      2       1  150064       3.6693   0.00012161
enh38789    1   28575200   28576200      3       2  150064       2.1177     0.017102
enh38791    1   28623000   28624000      3       2  150064       2.0438     0.020484
enh38793    1   28697800   28698800      2       1  150064       1.9834     0.023663
enh38796    1   28837100   28838100      6       3  150064       2.5989    0.0046767
enh38798    1   28839600   28840600      3       2  150064       1.8216     0.034261
enh38801    1   28878200   28879200      1       1  150064       2.8194     0.002406
enh38802    1   28905600   28906600      1       1  150064        2.917     0.001767
enh38805    1   28967600   28968600      2       1  150064       2.2942     0.010889
enh38806    1   28970600   28971600      1       1  150064       2.3123      0.01038
enh38807    1   28973600   28974600      2       1  150064       2.0484     0.020261
enh38809    1   28990200   28991200      5       2  150064       3.6148   0.00015029
enh38814    1   29080300   29081300      4       2  150064       1.8316     0.033503
enh38818    1   29161600   29162600      6       2  150064       2.9663    0.0015069
enh38820    1   29211100   29212100      3       1  150064       2.0323     0.021064
enh38823    1   29242400   29243400      2       1  150064       2.7571    0.0029156
enh38825    1   29460100   29461100      2       1  150064       1.7028     0.044305
enh38828    1   29490300   29491300      1       1  150064       2.7472     0.003005
enh38831    1   29505000   29506000      3       2  150064       2.5506    0.0053764
enh38834    1   29555800   29556800      3       1  150064       2.0326     0.021045
enh38835    1   29557600   29558600      3       1  150064       2.1232     0.016867
enh38836    1   29575400   29576400      3       2  150064       2.6613    0.0038925
enh38854    1   30457200   30458200      2       1  150064       4.2256   1.1917e-05
enh38855    1   30507100   30508100      4       2  150064       2.5053    0.0061176
enh38859    1   30852200   30853200      2       1  150064       2.1618     0.015317
enh38860    1   30994800   30995800      2       1  150064       1.7905     0.036689
enh38862    1   31138800   31139800      5       2  150064       2.3157     0.010286
enh38863    1   31180400   31181400     14       3  150064       1.7291     0.041895
enh38867    1   31194600   31195600      3       2  150064       1.7283     0.041964
enh38879    1   31274600   31275600      1       1  150064       1.7209      0.04263
enh38881    1   31282700   31283700      1       1  150064       1.7529      0.03981
enh38909    1   31449000   31450000      1       1  150064       1.7721      0.03819
enh38926    1   31672700   31673700      9       1  150064       2.0231     0.021533
enh38929    1   31688100   31689100     11       2  150064       3.1441   0.00083309
enh38930    1   31691100   31692100      5       3  150064       3.4681   0.00026212
enh38931    1   31696600   31697600      4       1  150064       3.3258   0.00044089
enh38932    1   31700700   31701700      2       1  150064       3.4268   0.00030534
enh38933    1   31706900   31707900      5       1  150064        1.758     0.039375
enh38935    1   31771100   31772100      1       1  150064       3.4255    0.0003068
enh38936    1   31841200   31842200      2       1  150064       1.6729     0.047174
enh38937    1   31844000   31845000      1       1  150064        3.082     0.001028
enh38938    1   31847000   31848000      2       1  150064       2.7671    0.0028278
enh38939    1   31849100   31850100      2       1  150064       2.5774    0.0049766
enh38941    1   31854600   31855600      3       1  150064       4.3807   5.9157e-06
enh38942    1   31862800   31863800      8       2  150064       3.8622   5.6184e-05
enh38943    1   31866800   31867800      4       1  150064       2.8658    0.0020799
enh38944    1   31867600   31868600      2       1  150064       2.8315    0.0023167
enh38946    1   31895300   31896300      5       2  150064       2.0482     0.020269
enh38952    1   32029600   32030600      1       1  150064       2.3782     0.008699
enh38995    1   32398500   32399500      3       2  150064       1.9361     0.026428
enh39022    1   32616800   32617800      1       1  150064       2.0177      0.02181
enh39036    1   32704400   32705400      2       1  150064       1.6513     0.049341
enh39037    1   32707600   32708600      3       1  150064       1.7063     0.043974
enh39038    1   32712800   32713800      1       1  150064       1.6948      0.04506
enh39047    1   32810800   32811800      1       1  150064        2.932     0.001684
enh39056    1   32931300   32932300      1       1  150064       1.8293      0.03368
enh39080    1   33280300   33281300      3       1  150064       2.2349     0.012712
enh39082    1   33323500   33324500      3       1  150064        1.698     0.044757
enh39085    1   33337700   33338700      2       1  150064        1.997     0.022915
enh39106    1   33502600   33503600      2       1  150064       1.8687     0.030829
enh39128    1   33737300   33738300      3       2  150064        1.645     0.049989
enh39130    1   33760700   33761700      4       2  150064       1.8675     0.030913
enh39132    1   33765800   33766800      3       2  150064       2.3437    0.0095463
enh39195    1   35318100   35319100      4       2  150064       1.8872     0.029566
enh39196    1   35323000   35324000      4       2  150064        1.898     0.028849
enh39197    1   35325400   35326400      1       1  150064       2.2918      0.01096
enh39211    1   35675900   35676900      3       1  150064       3.5077   0.00022599
enh39224    1   36002500   36003500      2       1  150064       3.0799    0.0010355
enh39227    1   36019200   36020200      1       1  150064       3.5948    0.0001623
enh39231    1   36102400   36103400      2       1  150064       3.6011   0.00015847
enh39236    1   36174200   36175200      2       1  150064       2.5094    0.0060466
enh39238    1   36182000   36183000      1       1  150064       3.4063    0.0003292
enh39240    1   36275900   36276900      1       1  150064       1.7772      0.03777
enh39241    1   36310900   36311900      2       1  150064       2.7211    0.0032536
enh39242    1   36316600   36317600      3       2  150064       3.0233    0.0012503
enh39248    1   36401100   36402100      1       1  150064        3.423    0.0003097
enh39251    1   36553200   36554200      1       1  150064       3.1405    0.0008432
enh39252    1   36555500   36556500      3       2  150064        3.192   0.00070642
enh39256    1   36565100   36566100      6       2  150064       2.3137     0.010343
enh39257    1   36580500   36581500      1       1  150064       2.0379      0.02078
enh39258    1   36582400   36583400      2       1  150064       1.9427     0.026028
enh39259    1   36600100   36601100      3       1  150064       3.6681   0.00012219
enh39260    1   36602500   36603500      3       1  150064       3.7723   8.0882e-05
enh39261    1   36607500   36608500      2       1  150064       3.3975   0.00034006
enh39262    1   36613100   36614100      3       1  150064       3.8801   5.2202e-05
enh39263    1   36616300   36617300      4       2  150064       4.9148   4.4438e-07
enh39266    1   36628000   36629000      2       1  150064       3.9956   3.2268e-05
enh39267    1   36631300   36632300      2       1  150064       3.9408   4.0604e-05
enh39270    1   36641600   36642600      3       1  150064       2.9718    0.0014803
enh39314    1   37169300   37170300      2       1  150064       2.2748     0.011458
enh39328    1   37420000   37421000      7       4  150064       1.8591     0.031508
enh39330    1   37426500   37427500      4       2  150064       2.1938     0.014124
enh39358    1   37760600   37761600      2       1  150064       2.7123    0.0033407
enh39369    1   37952200   37953200      4       2  150064       1.6898     0.045537
enh39385    1   38271800   38272800      4       2  150064       2.3417     0.009599
enh39387    1   38278600   38279600      1       1  150064       3.2541    0.0005687
enh39392    1   38318600   38319600      2       1  150064       3.0089    0.0013111
enh39396    1   38322600   38323600      1       1  150064       3.1702    0.0007616
enh39397    1   38323500   38324500      1       1  150064       3.1702    0.0007616
enh39399    1   38395800   38396800      3       1  150064       2.8765    0.0020106
enh39437    1   38738800   38739800      7       2  150064       2.0244     0.021464
enh39440    1   38836700   38837700      2       1  150064       2.5152    0.0059483
enh39443    1   38940500   38941500      1       1  150064       2.5656      0.00515
enh39468    1   39407200   39408200      2       1  150064       1.6718     0.047283
enh39472    1   39490800   39491800      2       1  150064       1.8507     0.032107
enh39473    1   39493000   39494000      5       2  150064       1.7435     0.040624
enh39476    1   39541900   39542900      2       1  150064       2.9168    0.0017683
enh39502    1   39660500   39661500      2       1  150064       2.1287     0.016641
enh39535    1   40090800   40091800      2       1  150064       1.7941     0.036396
enh39537    1   40118700   40119700      4       2  150064       1.7309     0.041736
enh39539    1   40166200   40167200      1       1  150064       3.3126    0.0004621
enh39545    1   40308300   40309300      2       1  150064       1.8236     0.034103
enh39547    1   40341400   40342400      1       1  150064       1.8639      0.03117
enh39550    1   40352400   40353400      2       1  150064       2.5929    0.0047587
enh39551    1   40358600   40359600      2       1  150064       2.3012     0.010691
enh39583    1   40862500   40863500      2       1  150064       2.2069      0.01366
enh39590    1   40998000   40999000      3       2  150064       1.9022     0.028572
enh39597    1   41155700   41156700      3       2  150064       2.3236     0.010073
enh39616    1   41447200   41448200      1       1  150064       1.7389      0.04103
enh39617    1   41450600   41451600      3       2  150064       2.0422     0.020568
enh39618    1   41452300   41453300      2       1  150064       2.6895    0.0035779
enh39619    1   41469100   41470100      3       2  150064       2.6594    0.0039144
enh39623    1   41574600   41575600      4       2  150064       2.1731     0.014886
enh39632    1   41833800   41834800      2       1  150064       3.5081   0.00022567
enh39633    1   41837900   41838900      3       2  150064       2.8443    0.0022255
enh39634    1   41842700   41843700      4       2  150064       2.6422    0.0041181
enh39635    1   41845400   41846400      1       1  150064       3.4912    0.0002404
enh39639    1   41872800   41873800      4       2  150064       2.1683     0.015069
enh39640    1   41878000   41879000      7       2  150064       1.8593     0.031492
enh39641    1   41879500   41880500      5       3  150064       2.1654     0.015179
enh39643    1   41889000   41890000      3       1  150064       2.1375      0.01628
enh39645    1   41898000   41899000      6       3  150064       2.2582     0.011965
enh39646    1   41920300   41921300      1       1  150064         1.69      0.04551
enh39652    1   41950400   41951400      8       4  150064        2.896    0.0018898
enh39653    1   41960800   41961800      5       2  150064       3.6371   0.00013785
enh39654    1   41962200   41963200      4       2  150064       3.8047   7.0975e-05
enh39657    1   41968800   41969800      4       2  150064       2.7862    0.0026663
enh39663    1   42024000   42025000      3       2  150064       1.7405     0.040889
enh39722    1   42845000   42846000      1       1  150064       2.2319      0.01281
enh39723    1   42879700   42880700      3       2  150064       1.9551     0.025286
enh39755    1   43415200   43416200      9       3  150064       2.4861     0.006457
enh39757    1   43420200   43421200      1       1  150064       2.0866      0.01846
enh39759    1   43427100   43428100      5       2  150064       2.6018    0.0046374
enh39772    1   43739700   43740700      4       2  150064       1.8094     0.035197
enh39777    1   43763600   43764600      3       1  150064        2.779    0.0027264
enh39781    1   43811100   43812100      2       1  150064       3.3042    0.0004763
enh39784    1   43826600   43827600      1       1  150064       2.7397     0.003075
enh39785    1   43831000   43832000      2       1  150064       1.9653     0.024692
enh39788    1   43845800   43846800      2       1  150064       2.7918    0.0026209
enh39790    1   43856400   43857400      4       2  150064       4.1648   1.5578e-05
enh39791    1   43917600   43918600      3       2  150064        3.853   5.8332e-05
enh39792    1   43920100   43921100      3       2  150064       4.1734   1.5006e-05
enh39795    1   43998700   43999700      3       2  150064       2.5678    0.0051167
enh39796    1   44001300   44002300      1       1  150064        1.985      0.02357
enh39798    1   44015700   44016700      3       1  150064       2.0885     0.018378
enh39799    1   44023800   44024800      1       1  150064       3.1078    0.0009423
enh39800    1   44029000   44030000      1       1  150064       5.2188    9.004e-08
enh39803    1   44035400   44036400      3       1  150064       4.0165   2.9535e-05
enh39804    1   44038100   44039100      2       1  150064       2.3046     0.010596
enh39805    1   44042900   44043900      4       2  150064       3.9293   4.2603e-05
enh39806    1   44047600   44048600      5       2  150064       2.8226    0.0023819
enh39807    1   44114300   44115300      5       2  150064       4.0012   3.1507e-05
enh39808    1   44117400   44118400      1       1  150064       4.3591    6.529e-06
enh39810    1   44137200   44138200      2       1  150064       2.7227    0.0032376
enh39811    1   44155200   44156200      1       1  150064       3.3162    0.0004562
enh39815    1   44228800   44229800      1       1  150064       3.2448    0.0005877
enh39817    1   44231400   44232400      3       1  150064       3.0996   0.00096889
enh39818    1   44232400   44233400      1       1  150064       3.2827     0.000514
enh39820    1   44301000   44302000      1       1  150064       2.9436     0.001622
enh39822    1   44318700   44319700      2       1  150064        3.435   0.00029627
enh39824    1   44334000   44335000      2       1  150064       2.8449    0.0022214
enh39825    1   44399800   44400800      3       1  150064       2.8387    0.0022646
enh39826    1   44402200   44403200      4       2  150064        2.011      0.02216
enh39829    1   44424000   44425000      3       2  150064       3.8126   6.8752e-05
enh39831    1   44431200   44432200      2       1  150064        3.084    0.0010214
enh39834    1   44439100   44440100      2       1  150064       1.9816     0.023762
enh39835    1   44442600   44443600      4       2  150064       2.3798    0.0086609
enh39837    1   44456000   44457000      1       1  150064       2.0898      0.01832
enh39841    1   44479200   44480200      2       1  150064       3.2733   0.00053156
enh39842    1   44485700   44486700      1       1  150064       1.8609      0.03138
enh39848    1   44677800   44678800      1       1  150064       2.7892     0.002642
enh39849    1   44680100   44681100      2       1  150064       1.8408     0.032822
enh39876    1   45005900   45006900      7       2  150064       1.7753     0.037926
enh39877    1   45019500   45020500      2       1  150064        1.649     0.049575
enh39898    1   45184600   45185600      1       1  150064       1.8209      0.03431
enh39914    1   45291800   45292800      2       1  150064        1.881     0.029989
enh39999    1   47023800   47024800      1       1  150064       2.0179       0.0218
enh40016    1   47640500   47641500      4       2  150064       1.8457     0.032464
enh40037    1   48399700   48400700      5       2  150064       1.7379     0.041113
enh40057    1   49338600   49339600      4       1  150064        1.696     0.044945
enh40063    1   50571300   50572300      2       1  150064       3.8134   6.8526e-05
enh40065    1   50581100   50582100      1       1  150064       4.2949    8.738e-06
enh40066    1   50605100   50606100      1       1  150064       1.9783      0.02395
enh40067    1   50640800   50641800      1       1  150064       1.9834      0.02366
enh40076    1   51133400   51134400      1       1  150064        2.012      0.02211
enh40094    1   51985500   51986500      4       2  150064       1.6839     0.046102
enh40153    1   53661100   53662100      1       1  150064       2.0792       0.0188
enh40155    1   53684300   53685300      2       1  150064       2.1388     0.016228
enh40157    1   53702100   53703100      4       2  150064       2.5829    0.0048987
enh40159    1   53745800   53746800      4       2  150064       2.7126    0.0033375
enh40168    1   53775200   53776200      4       2  150064       1.8483     0.032277
enh40174    1   53841200   53842200      6       4  150064       2.3968    0.0082703
enh40203    1   54447400   54448400      1       1  150064       2.3782     0.008699
enh40204    1   54448200   54449200      2       1  150064       2.3025     0.010653
enh40217    1   54667400   54668400      1       1  150064       2.2007      0.01388
enh40218    1   54685600   54686600      5       2  150064       1.8345     0.033287
enh40220    1   54694600   54695600      2       1  150064       2.0398     0.020687
enh40243    1   54781000   54782000      2       1  150064       1.6486     0.049616
enh40253    1   54807400   54808400      2       1  150064       1.8867     0.029599
enh40256    1   54816000   54817000      1       1  150064       1.7965      0.03621
enh40257    1   54819300   54820300      3       2  150064        1.893     0.029176
enh40264    1   54836500   54837500      2       1  150064       2.0707     0.019196
enh40265    1   54841100   54842100      3       1  150064       1.8758     0.030339
enh40267    1   54844700   54845700      5       2  150064       1.7986     0.036041
enh40268    1   54846200   54847200      4       1  150064        2.067     0.019368
enh40269    1   54850300   54851300      1       1  150064       2.1615      0.01533
enh40322    1   56041100   56042100      4       2  150064       1.8826     0.029874
enh40331    1   56902700   56903700      8       2  150064        2.495    0.0062976
enh40391    1   58875300   58876300      4       1  150064       1.8353     0.033233
enh40422    1   59612600   59613600      3       1  150064       1.7397     0.040958
enh40444    1   60217700   60218700      3       2  150064       2.3558    0.0092408
enh40462    1   61087200   61088200      5       2  150064       3.5138   0.00022085
enh40466    1   61228600   61229600      3       2  150064       2.6394    0.0041522
enh40468    1   61323900   61324900      2       1  150064       1.7403     0.040907
enh40478    1   61377100   61378100      5       3  150064       1.8739     0.030474
enh40480    1   61401200   61402200      2       1  150064       1.7825     0.037332
enh40485    1   61455600   61456600      2       1  150064       2.5657    0.0051491
enh40524    1   61703700   61704700      5       3  150064       1.6634     0.048112
enh40527    1   61709500   61710500      3       1  150064       2.0719     0.019136
enh40550    1   61858100   61859100      6       2  150064        2.115     0.017214
enh40551    1   61869400   61870400      1       1  150064       2.1912      0.01422
enh40586    1   63476400   63477400      4       1  150064        3.494   0.00023796
enh40589    1   63664400   63665400      1       1  150064       1.8373      0.03308
enh40607    1   64504600   64505600      1       1  150064       2.6022     0.004631
enh40621    1   64947600   64948600      1       1  150064       1.7013      0.04444
enh40637    1   65382800   65383800      4       2  150064       3.3401   0.00041881
enh40639    1   65398300   65399300      3       1  150064       2.3488    0.0094178
enh40641    1   65421800   65422800      2       1  150064       2.4354    0.0074375
enh40642    1   65430000   65431000      3       2  150064       1.7017      0.04441
enh40648    1   65579700   65580700      3       1  150064        2.237     0.012642
enh40649    1   65615500   65616500      1       1  150064       2.9419     0.001631
enh40650    1   65633100   65634100      1       1  150064       2.3522     0.009332
enh40653    1   65640400   65641400      3       1  150064       1.8935     0.029144
enh40668    1   66153300   66154300      5       2  150064       2.7778    0.0027366
enh40670    1   66279300   66280300      1       1  150064       1.6931      0.04522
enh40671    1   66377000   66378000      2       1  150064       1.6659     0.047864
enh40672    1   66425400   66426400      5       2  150064       2.1822     0.014548
enh40674    1   66444800   66445800      1       1  150064       2.6173     0.004432
enh40675    1   66451200   66452200      1       1  150064       2.6555     0.003959
enh40676    1   66456400   66457400      5       2  150064       2.1946     0.014095
enh40678    1   66464300   66465300      1       1  150064       2.1794      0.01465
enh40679    1   66477900   66478900      3       2  150064        2.579    0.0049537
enh40691    1   66673200   66674200      3       2  150064       1.8624     0.031277
enh40693    1   66731600   66732600      3       1  150064       2.5618    0.0052059
enh40694    1   66732900   66733900      1       1  150064       2.4753     0.006656
enh40695    1   66736600   66737600      2       1  150064       1.7028     0.044304
enh40697    1   66744600   66745600      2       1  150064       1.9926     0.023152
enh40732    1   68084000   68085000      2       1  150064       1.8068     0.035393
enh40740    1   68165800   68166800      4       2  150064       1.9657     0.024668
enh40745    1   68214600   68215600      3       1  150064       2.0568      0.01985
enh40748    1   68257500   68258500      4       2  150064       3.7431   9.0892e-05
enh40749    1   68259400   68260400      2       1  150064        3.677   0.00011798
enh40750    1   68296000   68297000      3       2  150064       3.3379   0.00042212
enh40815    1   73312800   73313800      1       1  150064       5.1167    1.555e-07
enh40817    1   73530900   73531900      4       1  150064       4.7289   1.1289e-06
enh40834    1   75540400   75541400      2       1  150064       1.7597     0.039228
enh40840    1   76053400   76054400      2       1  150064       1.7688      0.03846
enh40850    1   76605200   76606200      3       2  150064       1.6983     0.044722
enh40863    1   77134500   77135500      5       2  150064       3.4686    0.0002616
enh40868    1   77484100   77485100      6       1  150064       2.2316     0.012822
enh40887    1   77976900   77977900      2       1  150064       1.7428     0.040683
enh40891    1   78011000   78012000      2       1  150064       1.7826     0.037322
enh40902    1   78298700   78299700      1       1  150064       2.6962     0.003507
enh40903    1   78436200   78437200      2       1  150064       1.9716     0.024329
enh40905    1   78446400   78447400      2       1  150064        2.026     0.021384
enh40909    1   78561700   78562700      2       1  150064       1.7587     0.039313
enh40913    1   79114500   79115500      1       1  150064       2.3844     0.008554
enh40932    1   82135700   82136700      3       2  150064       2.0532     0.020027
enh40933    1   82147000   82148000      4       2  150064       1.8182     0.034516
enh40942    1   83910800   83911800      4       2  150064       1.7015      0.04442
enh40963    1   84628700   84629700      1       1  150064       2.3811      0.00863
enh40965    1   84634100   84635100      1       1  150064       1.7669      0.03862
enh40967    1   84639400   84640400      1       1  150064        1.923      0.02724
enh40994    1   85219300   85220300      7       2  150064       1.6476     0.049718
enh41016    1   85828500   85829500      3       2  150064       2.5175    0.0059091
enh41018    1   85872600   85873600      1       1  150064       2.0853      0.01852
enh41019    1   85893300   85894300      5       2  150064        1.994     0.023076
enh41020    1   85914700   85915700      8       3  150064       2.0648     0.019472
enh41021    1   85918800   85919800      4       2  150064       1.7584     0.039343
enh41022    1   85919200   85920200      2       1  150064       1.8111     0.035059
enh41037    1   86969200   86970200      1       1  150064       1.8275      0.03381
enh41067    1   88108100   88109100      1       1  150064       2.1609      0.01535
enh41069    1   88148500   88149500      3       1  150064       2.2667     0.011705
enh41077    1   88785400   88786400      4       2  150064       1.6896     0.045549
enh41117    1   90126200   90127200      4       2  150064       2.0398     0.020685
enh41126    1   90307600   90308600      3       2  150064       2.4101    0.0079752
enh41147    1   91481600   91482600      3       1  150064       2.1162     0.017163
enh41153    1   91965100   91966100      5       2  150064       2.0894     0.018336
enh41163    1   92245000   92246000      2       1  150064       2.2178     0.013285
enh41164    1   92246800   92247800      5       2  150064       1.9426     0.026034
enh41177    1   92765500   92766500      4       2  150064       2.8423    0.0022392
enh41178    1   92766100   92767100      3       2  150064       1.8755     0.030364
enh41190    1   93399900   93400900      2       1  150064       2.8424    0.0022386
enh41191    1   93401000   93402000      3       1  150064       1.7756       0.0379
enh41193    1   93415800   93416800      3       1  150064       1.8399     0.032888
enh41271    1   94993100   94994100      1       1  150064       2.1873      0.01436
enh41280    1   95319500   95320500      2       1  150064        1.685     0.045994
enh41282    1   95329900   95330900      5       3  150064       2.6659    0.0038386
enh41291    1   95467900   95468900      1       1  150064       1.9788      0.02392
enh41294    1   95508000   95509000      3       1  150064       1.6504     0.049428
enh41298    1   95697800   95698800      3       2  150064       2.5955    0.0047225
enh41301    1   95774300   95775300      3       2  150064        2.556    0.0052935
enh41303    1   95786300   95787300      5       3  150064       3.5002   0.00023246
enh41311    1   96881800   96882800      4       2  150064       2.8778    0.0020024
enh41313    1   96952900   96953900      2       1  150064       2.3162     0.010272
enh41317    1   97046000   97047000      1       1  150064       2.0413      0.02061
enh41318    1   97063100   97064100      2       1  150064        2.896    0.0018897
enh41319    1   97185800   97186800      2       1  150064       1.7221     0.042524
enh41320    1   97190100   97191100      3       1  150064       3.3608   0.00038864
enh41321    1   97192400   97193400      3       1  150064       2.4628    0.0068937
enh41322    1   97193300   97194300      1       1  150064       2.5774     0.004977
enh41323    1   97206500   97207500      3       1  150064       2.4378    0.0073895
enh41324    1   97213200   97214200      2       1  150064       2.1013     0.017805
enh41329    1   97610600   97611600      1       1  150064       2.1594      0.01541
enh41330    1   97623600   97624600      3       2  150064       3.0593    0.0011093
enh41334    1   98096300   98097300      1       1  150064       2.5085     0.006062
enh41335    1   98382600   98383600      1       1  150064       6.4573    5.331e-11
enh41338    1   98487400   98488400      8       1  150064       6.4583   5.2933e-11
enh41339    1   98497400   98498400      2       1  150064       6.8346   4.1106e-12
enh41340    1   98499600   98500600      4       2  150064       6.0297   8.2138e-10
enh41341    1   98501100   98502100      3       2  150064       6.4183   6.8889e-11
enh41342    1   98517800   98518800      1       1  150064       2.4732     0.006695
enh41343    1   98567500   98568500      2       1  150064       3.3867   0.00035373
enh41344    1   98569400   98570400      1       1  150064        3.596    0.0001616
enh41345    1   98853400   98854400      3       2  150064        1.968     0.024534
enh41346    1   98895400   98896400      5       2  150064       2.4069     0.008045
enh41347    1   98932400   98933400      1       1  150064       1.7209      0.04263
enh41354    1   99164600   99165600      1       1  150064       2.1848      0.01445
enh41355    1   99169800   99170800      1       1  150064       1.9897      0.02331
enh41417    1  101669300  101670300      4       1  150064       1.6696     0.047503
enh41438    1  108740400  108741400      7       3  150064       2.7227    0.0032374
enh41535    1  110052800  110053800      4       2  150064       1.8154     0.034728
enh41539    1  110081900  110082900      3       1  150064       2.3695    0.0089072
enh41550    1  110178300  110179300      2       1  150064       1.8193      0.03443
enh41551    1  110178800  110179800      4       2  150064       2.2296     0.012886
enh41555    1  110199200  110200200      3       2  150064       2.2718     0.011549
enh41567    1  110356300  110357300      1       1  150064       1.9579      0.02512
enh41577    1  110438400  110439400      5       2  150064       1.9161     0.027674
enh41585    1  110530800  110531800      1       1  150064       2.2206      0.01319
enh41593    1  110576200  110577200      1       1  150064       2.1318      0.01651
enh41614    1  110886700  110887700      4       2  150064       2.0536     0.020009
enh41617    1  110893100  110894100      2       1  150064       2.1775     0.014723
enh41628    1  111107800  111108800      3       1  150064       2.2393     0.012569
enh41638    1  111256900  111257900      5       2  150064       2.0238     0.021494
enh41644    1  111323100  111324100      4       2  150064       2.3344    0.0097885
enh41653    1  111994800  111995800      2       1  150064       1.8799     0.030059
enh41664    1  112135100  112136100      3       2  150064        2.308     0.010501
enh41665    1  112140000  112141000      2       1  150064       1.7785     0.037657
enh41667    1  112164100  112165100      5       3  150064       2.4759    0.0066453
enh41668    1  112203000  112204000      5       3  150064        2.294     0.010897
enh41683    1  112361700  112362700      3       2  150064       1.7801     0.037526
enh41692    1  112446700  112447700      3       1  150064       2.1347     0.016393
enh41694    1  112462900  112463900      4       1  150064       2.3463    0.0094814
enh41695    1  112483800  112484800      2       1  150064       3.3708   0.00037482
enh41696    1  112486000  112487000      8       5  150064        3.635     0.000139
enh41697    1  112490800  112491800      5       2  150064       1.6947     0.045069
enh41698    1  112498400  112499400      1       1  150064       2.0179       0.0218
enh41701    1  112506400  112507400      4       2  150064       2.1583     0.015451
enh41704    1  112583600  112584600      3       2  150064       2.2482     0.012282
enh41711    1  112936600  112937600      4       1  150064       1.8506     0.032113
enh41712    1  112941300  112942300      1       1  150064        2.381     0.008632
enh41713    1  112943900  112944900      1       1  150064       2.3813     0.008625
enh41714    1  112946300  112947300      1       1  150064        2.414     0.007889
enh41715    1  112960100  112961100      2       1  150064       2.3602    0.0091324
enh41716    1  112981300  112982300      3       2  150064       2.1976     0.013988
enh41718    1  113007300  113008300      1       1  150064       2.0222      0.02158
enh41720    1  113086500  113087500      4       1  150064       3.1044   0.00095343
enh41721    1  113159500  113160500      4       2  150064       3.9287   4.2698e-05
enh41724    1  113179400  113180400      1       1  150064       3.2955    0.0004912
enh41725    1  113216000  113217000      2       1  150064       3.0364    0.0011973
enh41726    1  113218500  113219500      3       2  150064       2.2042     0.013755
enh41727    1  113230400  113231400      3       2  150064       3.3679   0.00037869
enh41728    1  113240800  113241800      2       1  150064       3.6358   0.00013855
enh41729    1  113243500  113244500      2       1  150064        1.977     0.024023
enh41730    1  113246100  113247100      4       2  150064       2.5308    0.0056894
enh41756    1  113682800  113683800      1       1  150064       1.6575      0.04871
enh41757    1  113683500  113684500      1       1  150064       1.6575      0.04871
enh41796    1  115047500  115048500      5       3  150064       1.8665     0.030983
enh41801    1  115257500  115258500      2       1  150064       1.7788     0.037633
enh41802    1  115293100  115294100      2       1  150064        2.687    0.0036045
enh41805    1  115444200  115445200      4       2  150064       2.7194      0.00327
enh41808    1  115627600  115628600      3       2  150064         3.46   0.00027013
enh41810    1  115726100  115727100      5       2  150064       3.0163    0.0012795
enh41812    1  115734000  115735000      6       2  150064       3.3012   0.00048132
enh41815    1  116185800  116186800      1       1  150064       2.1895      0.01428
enh41824    1  116451200  116452200      7       3  150064        1.667     0.047757
enh41876    1  117195100  117196100      1       1  150064        2.002      0.02264
enh41877    1  117204800  117205800      4       2  150064       2.0794     0.018792
enh41883    1  117253700  117254700      6       2  150064       1.6534      0.04912
enh41885    1  117263900  117264900      3       2  150064       1.8128     0.034931
enh41887    1  117350000  117351000      1       1  150064       3.2432    0.0005909
enh41888    1  117367900  117368900      3       1  150064       3.6779   0.00011757
enh41889    1  117376100  117377100      5       2  150064       3.2671   0.00054335
enh41912    1  117714300  117715300      4       2  150064       2.8175    0.0024202
enh41928    1  118837500  118838500      1       1  150064        1.886      0.02965
enh41937    1  120188200  120189200      1       1  150064       1.9527      0.02543
enh42014    1  145394600  145395600      3       2  150064       1.6508     0.049388
enh42034    1  145588200  145589200      2       1  150064       1.9785     0.023935
enh42040    1  146640600  146641600      2       1  150064       2.0001     0.022742
enh42041    1  146645300  146646300      6       1  150064       2.0854     0.018517
enh42042    1  146696000  146697000      2       1  150064       3.3803   0.00036204
enh42045    1  146716400  146717400      5       2  150064       2.2623     0.011838
enh42047    1  146745400  146746400      6       3  150064       2.6882    0.0035922
enh42050    1  146977100  146978100      3       1  150064       3.0802    0.0010345
enh42079    1  149897400  149898400      4       2  150064       1.7368     0.041216
enh42091    1  150037200  150038200      1       1  150064       5.5334     1.57e-08
enh42093    1  150118900  150119900      3       1  150064       5.2081   9.5414e-08
enh42095    1  150130900  150131900      2       1  150064       3.9259    4.321e-05
enh42096    1  150133200  150134200      3       1  150064       5.6361   8.6982e-09
enh42098    1  150153600  150154600      1       1  150064       5.5829    1.183e-08
enh42099    1  150185000  150186000      3       2  150064       4.6806   1.4303e-06
enh42101    1  150209000  150210000      2       1  150064       1.9992     0.022793
enh42104    1  150241800  150242800      3       1  150064       4.9797   3.1842e-07
enh42109    1  150267500  150268500      3       2  150064       2.1666     0.015132
enh42110    1  150274400  150275400      3       1  150064       4.5185   3.1136e-06
enh42111    1  150294800  150295800      5       2  150064       5.3544   4.2929e-08
enh42112    1  150334800  150335800      5       2  150064       4.6395   1.7465e-06
enh42115    1  150355600  150356600      4       2  150064       4.7098   1.2401e-06
enh42116    1  150377700  150378700      3       2  150064       1.8845     0.029749
enh42118    1  150486700  150487700      2       1  150064       4.1525   1.6446e-05
enh42119    1  150488800  150489800      2       1  150064       4.4767   3.7907e-06
enh42126    1  150538900  150539900      4       2  150064       2.1237     0.016849
enh42128    1  150543300  150544300      2       1  150064       1.7826     0.037322
enh42130    1  150546500  150547500      2       1  150064       1.9164     0.027657
enh42145    1  150951200  150952200      3       1  150064       2.2704     0.011591
enh42149    1  150973900  150974900      4       2  150064       4.2005   1.3315e-05
enh42161    1  151041600  151042600      3       2  150064       3.2928   0.00049598
enh42162    1  151044200  151045200      5       3  150064       2.7302    0.0031644
enh42164    1  151105800  151106800      3       2  150064       2.5737    0.0050313
enh42165    1  151114700  151115700      5       2  150064       2.4342     0.007462
enh42173    1  151168400  151169400      4       2  150064       1.8421     0.032727
enh42177    1  151228000  151229000      2       1  150064       3.4523   0.00027791
enh42191    1  151417100  151418100      2       1  150064        2.118     0.017088
enh42192    1  151428800  151429800      4       2  150064       2.1558     0.015551
enh42210    1  151675700  151676700      1       1  150064       2.5736     0.005032
enh42211    1  151681400  151682400      2       1  150064       1.7117      0.04348
enh42257    1  153640900  153641900      1       1  150064       2.2344      0.01273
enh42258    1  153670300  153671300      1       1  150064       2.0054      0.02246
enh42259    1  153702700  153703700      2       1  150064       1.9206     0.027394
enh42265    1  153756200  153757200      1       1  150064       2.9848     0.001419
enh42269    1  153852200  153853200      1       1  150064       4.0063    3.084e-05
enh42271    1  153871200  153872200      2       1  150064       2.2692     0.011628
enh42272    1  153890300  153891300      1       1  150064       2.1213      0.01695
enh42274    1  153896400  153897400      2       1  150064        2.061     0.019652
enh42276    1  153904500  153905500      1       1  150064       2.2377      0.01262
enh42277    1  153916500  153917500      3       2  150064        2.213     0.013448
enh42278    1  153919200  153920200      1       1  150064       2.1821      0.01455
enh42280    1  153931700  153932700      4       2  150064       1.9594     0.025031
enh42281    1  153933500  153934500      2       1  150064       2.7014    0.0034523
enh42282    1  153936800  153937800      2       1  150064       2.0757     0.018962
enh42283    1  153938300  153939300      3       2  150064       2.5737    0.0050309
enh42284    1  153948100  153949100      2       1  150064       2.2278     0.012946
enh42292    1  154149100  154150100      4       2  150064        2.879    0.0019948
enh42294    1  154152800  154153800      1       1  150064       2.3617     0.009096
enh42298    1  154195200  154196200      1       1  150064       1.9978      0.02287
enh42300    1  154245800  154246800      1       1  150064       2.0864      0.01847
enh42304    1  154324200  154325200      4       2  150064       2.4754    0.0066543
enh42308    1  154401300  154402300      2       1  150064       1.8002     0.035914
enh42310    1  154406700  154407700      1       1  150064       2.7729     0.002778
enh42317    1  154452200  154453200      1       1  150064        1.801      0.03585
enh42320    1  154528000  154529000      2       1  150064       2.1382     0.016251
enh42325    1  154571500  154572500      3       2  150064       1.7237     0.042382
enh42328    1  154581700  154582700      2       1  150064       1.6851      0.04598
enh42344    1  154746900  154747900      1       1  150064       1.9831      0.02368
enh42349    1  154780600  154781600      2       1  150064       1.6878     0.045724
enh42351    1  154794800  154795800      9       3  150064       3.6867   0.00011357
enh42357    1  154834400  154835400      4       2  150064        2.368    0.0089417
enh42359    1  154869000  154870000      3       1  150064       3.8597   5.6773e-05
enh42362    1  154910800  154911800      5       1  150064       3.6992   0.00010816
enh42364    1  154925500  154926500      1       1  150064       2.1154       0.0172
enh42369    1  154940900  154941900      1       1  150064        2.829     0.002335
enh42374    1  154979600  154980600      3       2  150064       2.1948      0.01409
enh42375    1  154983800  154984800      2       1  150064       1.9708     0.024372
enh42376    1  154988800  154989800      2       1  150064       1.7026     0.044321
enh42377    1  154990100  154991100      1       1  150064       4.5142    3.178e-06
enh42381    1  155033500  155034500      2       1  150064       2.2043     0.013751
enh42383    1  155041900  155042900      1       1  150064       1.8595      0.03148
enh42384    1  155043800  155044800      2       1  150064       2.7308    0.0031594
enh42392    1  155111200  155112200      2       1  150064       1.7452     0.040475
enh42397    1  155157400  155158400      4       2  150064       1.6924     0.045283
enh42400    1  155175700  155176700      1       1  150064       1.7265      0.04213
enh42403    1  155194400  155195400      3       1  150064       1.9033     0.028501
enh42404    1  155195000  155196000      1       1  150064        2.079      0.01881
enh42410    1  155214900  155215900      1       1  150064       2.2046      0.01374
enh42411    1  155219600  155220600      2       1  150064       2.0696     0.019246
enh42413    1  155222600  155223600      3       1  150064       2.0189     0.021748
enh42417    1  155241200  155242200      2       1  150064       2.0835     0.018604
enh42419    1  155248700  155249700      1       1  150064       2.5461     0.005447
enh42420    1  155277300  155278300      1       1  150064        2.564     0.005174
enh42422    1  155289100  155290100      1       1  150064       2.5137     0.005974
enh42429    1  155477200  155478200      1       1  150064       2.3163      0.01027
enh42435    1  155617700  155618700      2       1  150064       2.5713    0.0050652
enh42440    1  155688200  155689200      1       1  150064       2.2445       0.0124
enh42444    1  155827100  155828100      1       1  150064       2.1047      0.01766
enh42452    1  155843200  155844200      3       1  150064       2.0031     0.022585
enh42454    1  155862800  155863800      1       1  150064       3.1041    0.0009543
enh42455    1  155879100  155880100      2       1  150064       2.5756    0.0050033
enh42457    1  155900000  155901000      1       1  150064       2.1215      0.01694
enh42460    1  155914400  155915400      2       1  150064        1.843     0.032664
enh42461    1  155930800  155931800      2       1  150064       2.8968    0.0018848
enh42463    1  155940900  155941900      2       1  150064       2.3704    0.0088844
enh42465    1  155951500  155952500      1       1  150064       2.1165      0.01715
enh42466    1  155959200  155960200      2       1  150064       2.2439     0.012418
enh42467    1  155960100  155961100      2       1  150064       2.8238    0.0023733
enh42471    1  156039700  156040700      1       1  150064       2.1843      0.01447
enh42472    1  156042300  156043300      2       1  150064       2.8046    0.0025187
enh42475    1  156059700  156060700      3       1  150064       1.9285     0.026897
enh42476    1  156066400  156067400      1       1  150064       1.6961      0.04493
enh42478    1  156073300  156074300      1       1  150064       1.7129      0.04337
enh42480    1  156082500  156083500      3       1  150064       1.8479     0.032306
enh42483    1  156088100  156089100      2       1  150064       1.6642     0.048041
enh42490    1  156117000  156118000      1       1  150064       2.4498     0.007147
enh42495    1  156131600  156132600      3       1  150064       3.3314   0.00043213
enh42547    1  156588400  156589400      4       1  150064       1.6727     0.047193
enh42561    1  156711300  156712300      4       2  150064       2.4346    0.0074544
enh42571    1  156771100  156772100      2       1  150064       1.7927     0.036514
enh42593    1  157961900  157962900      1       1  150064        1.748      0.04023
enh42626    1  159156300  159157300      1       1  150064       1.8163      0.03466
enh42645    1  159887800  159888800      1       1  150064       1.8152      0.03475
enh42650    1  159993600  159994600      3       1  150064       2.0628     0.019566
enh42658    1  160048000  160049000      1       1  150064        1.945      0.02589
enh42659    1  160049900  160050900      3       2  150064       1.9225     0.027271
enh42671    1  160162500  160163500      6       2  150064       1.9478     0.025722
enh42672    1  160173700  160174700      1       1  150064       3.0586     0.001112
enh42676    1  160226700  160227700      2       1  150064       2.4212    0.0077354
enh42678    1  160232600  160233600      2       1  150064       2.3287    0.0099381
enh42682    1  160276800  160277800      1       1  150064       2.2959      0.01084
enh42683    1  160297900  160298900      2       1  150064       2.6555    0.0039601
enh42684    1  160310300  160311300      1       1  150064       2.7614     0.002878
enh42685    1  160314000  160315000      1       1  150064       2.4281     0.007589
enh42686    1  160332000  160333000      2       1  150064       2.1367     0.016313
enh42688    1  160344900  160345900      2       1  150064       1.9713     0.024342
enh42692    1  160375700  160376700      4       2  150064       1.7151     0.043159
enh42693    1  160378000  160379000      4       2  150064       2.1174     0.017113
enh42725    1  161179400  161180400      1       1  150064       2.1338      0.01643
enh42737    1  161482100  161483100      1       1  150064       2.1487      0.01583
enh42773    1  162183000  162184000      2       1  150064       1.7728     0.038131
enh42790    1  162529800  162530800      2       1  150064       1.9254      0.02709
enh42811    1  163743100  163744100      2       1  150064       2.7492    0.0029873
enh42812    1  163805800  163806800      5       1  150064       1.7629     0.038958
enh42842    1  164597800  164598800      1       1  150064       2.1757      0.01479
enh42877    1  164743600  164744600      4       2  150064       1.7874     0.036938
enh42881    1  164763400  164764400      2       1  150064       1.8374     0.033078
enh42883    1  164770300  164771300      2       1  150064       1.9828     0.023694
enh42884    1  164775200  164776200      6       2  150064       2.0086      0.02229
enh42897    1  165393600  165394600      3       2  150064       1.7568     0.039472
enh42903    1  165598600  165599600      8       2  150064       1.8212     0.034289
enh42906    1  165611000  165612000      4       1  150064        2.027     0.021334
enh42907    1  165615700  165616700      3       1  150064       1.7711     0.038275
enh42911    1  165738900  165739900      2       1  150064       2.3176     0.010235
enh42914    1  165811300  165812300      6       2  150064       2.0958     0.018051
enh42915    1  165823000  165824000      1       1  150064       2.4075     0.008032
enh42916    1  165824400  165825400      2       1  150064       1.9485     0.025678
enh42917    1  165826300  165827300      2       1  150064       3.1549   0.00080287
enh42926    1  166827700  166828700      2       1  150064       2.4094     0.007989
enh42929    1  166843500  166844500      2       1  150064       3.4847   0.00024635
enh42934    1  166941300  166942300      3       2  150064       2.3657    0.0089979
enh42946    1  167117200  167118200      3       2  150064       1.9656     0.024672
enh42947    1  167131600  167132600      7       3  150064       1.8686     0.030841
enh42950    1  167188000  167189000      1       1  150064       2.7692      0.00281
enh42973    1  167493800  167494800      5       1  150064       2.1599      0.01539
enh42997    1  168053700  168054700      1       1  150064       2.2271      0.01297
enh42999    1  168102800  168103800      4       2  150064       1.8094     0.035193
enh43009    1  168355800  168356800      1       1  150064       2.0929      0.01818
enh43010    1  168356400  168357400      3       2  150064       2.2226     0.013122
enh43014    1  168408900  168409900      2       1  150064       2.0125     0.022083
enh43054    1  170667900  170668900      1       1  150064       1.9528      0.02542
enh43069    1  171712300  171713300      3       1  150064       1.8565     0.031693
enh43072    1  171770300  171771300      1       1  150064       2.3869     0.008496
enh43078    1  171868800  171869800      3       2  150064        2.009     0.022268
enh43079    1  171878600  171879600      3       2  150064       1.8472     0.032361
enh43088    1  172207800  172208800      4       2  150064       1.8934     0.029151
enh43090    1  172312300  172313300      2       1  150064       1.8722     0.030589
enh43093    1  172328900  172329900      1       1  150064       1.8053      0.03551
enh43094    1  172352000  172353000      1       1  150064       2.5269     0.005753
enh43095    1  172359500  172360500      6       2  150064       2.4499    0.0071439
enh43096    1  172362800  172363800      5       2  150064       1.6454      0.04994
enh43097    1  172368100  172369100      3       2  150064       1.9916     0.023205
enh43100    1  172500200  172501200      4       2  150064       1.8567     0.031675
enh43109    1  173398000  173399000      4       2  150064       2.3375    0.0097071
enh43110    1  173399700  173400700      1       1  150064        2.312      0.01039
enh43112    1  173448500  173449500      2       1  150064       2.3992    0.0082164
enh43119    1  173794500  173795500      1       1  150064       3.4042    0.0003318
enh43120    1  173822100  173823100      1       1  150064        3.358    0.0003926
enh43121    1  173831200  173832200      8       4  150064       2.1093      0.01746
enh43124    1  173986600  173987600      3       1  150064       3.3595   0.00039041
enh43125    1  173987600  173988600      3       2  150064       3.4074   0.00032796
enh43126    1  173988400  173989400      1       1  150064       3.5227    0.0002136
enh43127    1  173992300  173993300      2       1  150064       2.9267    0.0017129
enh43128    1  174021100  174022100      2       1  150064       3.2355   0.00060717
enh43129    1  174129600  174130600      2       1  150064       3.0947   0.00098495
enh43130    1  174130400  174131400      3       1  150064       2.9874    0.0014067
enh43131    1  174134400  174135400      2       1  150064       2.1375     0.016277
enh43132    1  174231800  174232800      5       3  150064       3.7266   9.7057e-05
enh43133    1  174328200  174329200      2       1  150064       2.0884      0.01838
enh43137    1  174767800  174768800      1       1  150064       3.2494    0.0005783
enh43143    1  174934700  174935700      1       1  150064       2.9455     0.001612
enh43144    1  174945500  174946500      1       1  150064       2.8844     0.001961
enh43145    1  174958800  174959800      2       1  150064       1.7845     0.037175
enh43150    1  175040700  175041700      3       2  150064       1.7792     0.037602
enh43155    1  175162300  175163300      6       1  150064       3.3997   0.00033735
enh43175    1  175671200  175672200      6       2  150064       1.9374     0.026348
enh43179    1  175732200  175733200      4       2  150064       3.2325   0.00061353
enh43180    1  175757200  175758200      3       1  150064         3.44    0.0002909
enh43183    1  175817000  175818000      5       2  150064       1.8357     0.033201
enh43187    1  175837700  175838700      3       1  150064       1.7586     0.039322
enh43189    1  175850200  175851200      3       2  150064       2.0299     0.021181
enh43195    1  176625500  176626500      3       2  150064       1.8445     0.032556
enh43198    1  176789200  176790200      6       2  150064       2.1243     0.016823
enh43200    1  176873100  176874100      3       1  150064       2.2242     0.013068
enh43203    1  176965300  176966300      2       1  150064       2.0625     0.019579
enh43206    1  176992300  176993300      5       2  150064       3.0682    0.0010767
enh43212    1  177144000  177145000      2       1  150064       2.1866     0.014384
enh43218    1  177270600  177271600      2       1  150064       4.6632   1.5566e-06
enh43220    1  177395000  177396000      2       1  150064       3.6696   0.00012145
enh43222    1  177537500  177538500      2       1  150064       2.3233     0.010081
enh43223    1  177569600  177570600      1       1  150064       2.5989     0.004676
enh43224    1  177614400  177615400      3       2  150064        1.923     0.027243
enh43225    1  177722100  177723100      3       2  150064        3.392    0.0003469
enh43226    1  177723000  177724000      5       2  150064       1.8187     0.034479
enh43235    1  177990000  177991000      1       1  150064       2.1967      0.01402
enh43252    1  178357600  178358600      1       1  150064       1.8337      0.03335
enh43254    1  178455600  178456600      3       2  150064        2.969    0.0014937
enh43263    1  178620400  178621400      2       1  150064       1.7408     0.040858
enh43279    1  179110800  179111800      1       1  150064       1.9879      0.02341
enh43281    1  179174200  179175200      2       1  150064       1.7559     0.039553
enh43282    1  179174600  179175600      1       1  150064       2.2842      0.01118
enh43285    1  179199400  179200400      1       1  150064       1.8435      0.03263
enh43286    1  179261800  179262800      1       1  150064       1.7587      0.03931
enh43289    1  179333800  179334800      5       3  150064       2.8804    0.0019862
enh43291    1  179782900  179783900      1       1  150064        2.367     0.008966
enh43293    1  179844700  179845700      1       1  150064       1.9217      0.02732
enh43310    1  180502600  180503600      3       2  150064       2.0381     0.020769
enh43317    1  180604800  180605800      3       2  150064       4.0046   3.1056e-05
enh43318    1  180605400  180606400      2       1  150064       4.0644   2.4079e-05
enh43319    1  180612500  180613500      3       2  150064       3.8602   5.6639e-05
enh43321    1  180753700  180754700      2       1  150064       2.1121     0.017338
enh43324    1  180810900  180811900      2       1  150064       1.9967     0.022931
enh43327    1  180867400  180868400      3       2  150064       2.1412      0.01613
enh43330    1  180892000  180893000      3       1  150064        2.222      0.01314
enh43331    1  180894400  180895400      5       3  150064        1.798      0.03609
enh43376    1  181398800  181399800      7       2  150064       1.8807     0.030007
enh43382    1  181523400  181524400      3       1  150064       1.9448     0.025897
enh43385    1  181673300  181674300      3       1  150064       2.0301     0.021171
enh43396    1  182118200  182119200      2       1  150064       2.1035     0.017711
enh43407    1  182356200  182357200      2       1  150064       1.6976     0.044788
enh43409    1  182362200  182363200      1       1  150064       1.9317       0.0267
enh43412    1  182571200  182572200      1       1  150064       1.6815      0.04633
enh43423    1  182637300  182638300      2       1  150064        1.885     0.029713
enh43424    1  182640000  182641000      5       1  150064       2.7871    0.0026587
enh43430    1  182708500  182709500      3       2  150064       2.2149     0.013382
enh43439    1  182996000  182997000      5       2  150064       1.6532      0.04915
enh43462    1  183337500  183338500      3       2  150064       1.7794     0.037588
enh43464    1  183372200  183373200      2       1  150064       1.8943      0.02909
enh43468    1  183449700  183450700      3       2  150064       2.6169    0.0044365
enh43518    1  184003100  184004100      1       1  150064       1.6538      0.04908
enh43525    1  184120100  184121100      1       1  150064       2.2839      0.01119
enh43527    1  184159900  184160900      3       2  150064       1.9501     0.025585
enh43528    1  184187400  184188400      2       1  150064       3.2756   0.00052715
enh43529    1  184191600  184192600      4       1  150064       1.6733     0.047132
enh43543    1  184460800  184461800      4       2  150064       2.2105     0.013535
enh43547    1  184503700  184504700      5       3  150064       2.6296    0.0042748
enh43548    1  184524300  184525300      3       2  150064        1.762     0.039038
enh43549    1  184543500  184544500      5       2  150064       2.3178      0.01023
enh43560    1  184724800  184725800      3       1  150064       2.1648       0.0152
enh43568    1  185127500  185128500      1       1  150064       1.9047      0.02841
enh43578    1  186345900  186346900      1       1  150064       1.7256      0.04221
enh43590    1  193072300  193073300      1       1  150064       3.0838     0.001022
enh43591    1  193093400  193094400      1       1  150064       3.2099     0.000664
enh43592    1  193147400  193148400      3       1  150064       2.9891     0.001399
enh43593    1  193157200  193158200      3       1  150064       3.2071   0.00067052
enh43594    1  193158900  193159900      2       1  150064       2.6785    0.0036974
enh43606    1  197243700  197244700      4       2  150064       1.7466     0.040354
enh43613    1  197329000  197330000      5       2  150064       1.8902     0.029363
enh43618    1  197438600  197439600      2       1  150064       2.1834     0.014503
enh43622    1  197741700  197742700      1       1  150064       2.5419     0.005513
enh43659    1  198891700  198892700      1       1  150064       1.6523      0.04924
enh43668    1  199372900  199373900      7       2  150064       3.3249   0.00044219
enh43669    1  199519400  199520400      3       1  150064       1.7955     0.036284
enh43674    1  200332200  200333200      2       1  150064       3.1829   0.00072909
enh43676    1  200342000  200343000      3       2  150064       1.7864     0.037015
enh43677    1  200369400  200370400      3       2  150064       2.8092    0.0024833
enh43680    1  200379600  200380600      2       1  150064         2.31     0.010443
enh43682    1  200457200  200458200      4       2  150064       2.7451    0.0030243
enh43695    1  200863500  200864500      2       1  150064       1.8733     0.030516
enh43696    1  200941000  200942000      8       3  150064       1.9368     0.026382
enh43697    1  200960300  200961300      5       2  150064        2.129     0.016627
enh43698    1  200961600  200962600      4       2  150064       4.1023    2.045e-05
enh43699    1  200977400  200978400      2       1  150064        2.105     0.017644
enh43700    1  200981500  200982500      2       1  150064       2.7206     0.003258
enh43702    1  200984200  200985200      2       1  150064       3.8614   5.6376e-05
enh43703    1  200987900  200988900      3       2  150064       1.7939     0.036411
enh43704    1  200995400  200996400      1       1  150064       2.3237      0.01007
enh43705    1  201005100  201006100      5       2  150064       2.9854    0.0014161
enh43706    1  201007400  201008400      2       1  150064       3.4422   0.00028855
enh43708    1  201023900  201024900      3       1  150064       3.3751   0.00036893
enh43711    1  201053300  201054300      3       2  150064       1.8395     0.032922
enh43715    1  201106400  201107400      2       1  150064       1.7983     0.036062
enh43731    1  201435100  201436100      4       2  150064       2.2423     0.012472
enh43732    1  201451200  201452200      7       2  150064       2.0246     0.021452
enh43798    1  201797000  201798000      3       2  150064       2.6745    0.0037417
enh43799    1  201800100  201801100      7       3  150064       1.6652     0.047941
enh43801    1  201818500  201819500      1       1  150064       1.6978      0.04477
enh43806    1  201865000  201866000      1       1  150064       1.6949      0.04505
enh43807    1  201869400  201870400      1       1  150064       1.6739      0.04708
enh43808    1  201873000  201874000      3       1  150064       2.3227     0.010097
enh43825    1  202111000  202112000      6       2  150064       2.0488     0.020239
enh43858    1  202587500  202588500      1       1  150064       1.7735      0.03807
enh43873    1  202927800  202928800      2       1  150064       1.6632     0.048132
enh43883    1  203058600  203059600      1       1  150064       2.1543      0.01561
enh43886    1  203109500  203110500      4       2  150064       1.6788     0.046592
enh43937    1  203594100  203595100      1       1  150064       1.7035      0.04424
enh43969    1  204045300  204046300      2       1  150064       2.5349    0.0056243
enh43972    1  204057300  204058300      2       1  150064        3.731    9.535e-05
enh44017    1  204411600  204412600      1       1  150064       2.1158      0.01718
enh44018    1  204415500  204416500      2       1  150064       1.9149     0.027755
enh44020    1  204421800  204422800      4       2  150064       1.9004     0.028691
enh44021    1  204424900  204425900      4       1  150064        1.987      0.02346
enh44023    1  204435200  204436200      2       1  150064       2.0783     0.018842
enh44025    1  204452500  204453500      2       1  150064       1.8526      0.03197
enh44026    1  204464400  204465400      3       2  150064       2.2606     0.011893
enh44029    1  204484400  204485400      3       1  150064       3.0715    0.0010648
enh44031    1  204489500  204490500      2       1  150064       3.3772    0.0003661
enh44034    1  204586500  204587500      4       1  150064       2.5611    0.0052167
enh44036    1  204599200  204600200      7       2  150064       2.8487    0.0021949
enh44038    1  204606700  204607700      7       3  150064       2.4211    0.0077358
enh44042    1  204641200  204642200      1       1  150064       2.9254      0.00172
enh44058    1  204828000  204829000      2       1  150064       2.8377    0.0022718
enh44070    1  204910200  204911200      5       2  150064       1.7406     0.040878
enh44077    1  204961500  204962500      3       2  150064         2.39    0.0084247
enh44078    1  204972400  204973400      4       2  150064       2.0254     0.021411
enh44081    1  204994100  204995100      2       1  150064        2.007     0.022372
enh44086    1  205028200  205029200      4       2  150064       4.0785   2.2665e-05
enh44087    1  205030200  205031200      4       2  150064       3.9784   3.4688e-05
enh44088    1  205040200  205041200      7       3  150064       3.0411    0.0011784
enh44090    1  205077800  205078800      5       2  150064       4.1366   1.7627e-05
enh44091    1  205088800  205089800      4       1  150064       2.0429      0.02053
enh44093    1  205110700  205111700      4       2  150064       3.4959   0.00023627
enh44094    1  205144600  205145600      2       1  150064       3.8883   5.0474e-05
enh44095    1  205152300  205153300      3       1  150064       4.1702   1.5218e-05
enh44096    1  205156700  205157700      2       1  150064       3.8869   5.0768e-05
enh44097    1  205158500  205159500      1       1  150064       3.7135    0.0001022
enh44098    1  205159700  205160700      1       1  150064       3.9929    3.264e-05
enh44100    1  205172900  205173900      4       1  150064       4.1403    1.734e-05
enh44101    1  205178300  205179300      2       1  150064       3.9688   3.6121e-05
enh44103    1  205200500  205201500      3       1  150064       2.2334     0.012761
enh44104    1  205206800  205207800      5       3  150064       3.2408   0.00059605
enh44105    1  205219700  205220700      4       1  150064       2.7166    0.0032983
enh44107    1  205233800  205234800      3       2  150064       2.2537     0.012106
enh44110    1  205263200  205264200      2       1  150064        1.951     0.025529
enh44118    1  205321300  205322300      3       1  150064       2.2835     0.011199
enh44119    1  205326200  205327200      3       1  150064       2.1951     0.014079
enh44122    1  205329600  205330600      3       2  150064       2.3744    0.0087894
enh44126    1  205343900  205344900      3       2  150064       2.0652     0.019451
enh44137    1  205462800  205463800      3       1  150064       2.4945    0.0063065
enh44141    1  205475800  205476800      7       4  150064       2.3403    0.0096354
enh44144    1  205498400  205499400      3       2  150064       2.0456     0.020397
enh44150    1  205567800  205568800      8       3  150064       2.3828    0.0085916
enh44159    1  205649800  205650800      2       1  150064       2.2197     0.013221
enh44170    1  205774600  205775600      3       1  150064       1.7156     0.043116
enh44189    1  206589000  206590000      2       1  150064       1.6656     0.047892
enh44197    1  206652700  206653700      2       1  150064       1.9277     0.026945
enh44200    1  206713300  206714300      1       1  150064       1.7644      0.03883
enh44233    1  207221600  207222600      4       2  150064       3.0572    0.0011171
enh44234    1  207224800  207225800      3       1  150064       3.1904    0.0007105
enh44237    1  207238000  207239000      1       1  150064       2.4979     0.006247
enh44247    1  207923800  207924800      2       1  150064       3.7753   7.9905e-05
enh44248    1  207928300  207929300      1       1  150064       3.3754    0.0003685
enh44249    1  207980800  207981800      2       1  150064       3.7955   7.3661e-05
enh44251    1  207991000  207992000      2       1  150064       3.2939   0.00049399
enh44252    1  207999000  208000000      4       2  150064       3.8775   5.2769e-05
enh44253    1  208001100  208002100      2       1  150064       4.2839    9.183e-06
enh44254    1  208003800  208004800      2       1  150064       1.6881     0.045692
enh44255    1  208009300  208010300      1       1  150064       1.8747      0.03042
enh44256    1  208011500  208012500      2       1  150064       2.2074     0.013642
enh44257    1  208018100  208019100      5       2  150064       4.1152   1.9342e-05
enh44258    1  208021200  208022200      3       2  150064       3.0595    0.0011085
enh44259    1  208026400  208027400      5       2  150064       2.5168    0.0059219
enh44260    1  208027000  208028000      5       2  150064       2.5639    0.0051757
enh44261    1  208034900  208035900      6       2  150064       3.2288   0.00062155
enh44264    1  208058100  208059100      5       2  150064       2.1411     0.016135
enh44285    1  208260700  208261700      3       1  150064       1.8845     0.029752
enh44286    1  208263000  208264000      5       2  150064       2.8939    0.0019023
enh44287    1  208277300  208278300      5       2  150064        2.184     0.014479
enh44288    1  208286100  208287100      4       2  150064        2.728    0.0031863
enh44289    1  208293600  208294600      5       2  150064       2.1265      0.01673
enh44290    1  208300700  208301700      8       2  150064       3.1368   0.00085395
enh44291    1  208302800  208303800      2       1  150064       2.8619    0.0021058
enh44311    1  208380600  208381600      3       1  150064       1.9987     0.022822
enh44313    1  208386700  208387700      2       1  150064       2.0546     0.019961
enh44314    1  208390800  208391800      7       4  150064       1.7064     0.043968
enh44318    1  208408200  208409200      4       2  150064       2.2047     0.013737
enh44369    1  209799600  209800600      4       2  150064       1.7928     0.036499
enh44390    1  210409500  210410500      1       1  150064       2.4304     0.007541
enh44421    1  211209800  211210800      2       1  150064       1.9052     0.028377
enh44425    1  211430300  211431300      6       2  150064       1.6817     0.046317
enh44429    1  211687100  211688100      5       2  150064       1.6472     0.049762
enh44470    1  212474000  212475000      3       2  150064       1.8158     0.034698
enh44471    1  212474600  212475600      3       2  150064       2.1792     0.014659
enh44472    1  212589300  212590300      2       1  150064       2.4702    0.0067513
enh44473    1  212605200  212606200      5       3  150064       2.1691     0.015036
enh44491    1  212769500  212770500      6       3  150064       1.9121      0.02793
enh44523    1  214078200  214079200      1       1  150064       2.6749     0.003738
enh44529    1  214177300  214178300      3       1  150064       3.1342   0.00086158
enh44534    1  214280400  214281400      4       2  150064       1.9413      0.02611
enh44547    1  214510500  214511500      3       2  150064        2.452    0.0071034
enh44552    1  214687800  214688800      2       1  150064       2.2557     0.012044
enh44557    1  214809500  214810500      1       1  150064       2.0086      0.02229
enh44566    1  215388700  215389700      1       1  150064       1.9206      0.02739
enh44628    1  219834400  219835400      2       1  150064       1.9995     0.022779
enh44633    1  220217600  220218600      2       1  150064       2.0112     0.022151
enh44635    1  220263400  220264400      5       3  150064       1.7708     0.038297
enh44636    1  220266400  220267400      2       1  150064        2.041     0.020624
enh44637    1  220268500  220269500      3       2  150064       1.6464     0.049836
enh44639    1  220369000  220370000      1       1  150064       1.6939      0.04514
enh44640    1  220392300  220393300      2       1  150064       2.3684    0.0089325
enh44642    1  220442100  220443100      2       1  150064       1.7508      0.03999
enh44653    1  220582600  220583600      4       2  150064       1.8176     0.034562
enh44684    1  221916800  221917800      5       2  150064       3.1988   0.00068992
enh44692    1  222628000  222629000      3       1  150064       2.8637    0.0020939
enh44698    1  222818400  222819400      1       1  150064       2.1321       0.0165
enh44701    1  222945700  222946700      4       1  150064       2.4529     0.007086
enh44720    1  223839800  223840800      7       2  150064       2.1201     0.016999
enh44724    1  223888300  223889300      1       1  150064       1.9712      0.02435
enh44726    1  223898700  223899700      4       2  150064       3.3897    0.0003498
enh44727    1  223902900  223903900      5       2  150064       2.4327    0.0074939
enh44728    1  223913200  223914200      1       1  150064       2.8498     0.002187
enh44731    1  223921000  223922000      1       1  150064       2.7258     0.003207
enh44734    1  223943300  223944300      2       1  150064       2.5803    0.0049351
enh44736    1  223952800  223953800      3       1  150064       2.5186    0.0058919
enh44737    1  223959100  223960100      4       2  150064       3.7196   9.9754e-05
enh44739    1  223967700  223968700      1       1  150064       3.5356    0.0002034
enh44743    1  223989600  223990600      2       1  150064       2.9979    0.0013593
enh44746    1  224019900  224020900      3       2  150064       2.6515    0.0040064
enh44766    1  224546500  224547500      2       1  150064       2.3981    0.0082411
enh44767    1  224592500  224593500      1       1  150064       2.2533      0.01212
enh44770    1  224623400  224624400      2       1  150064       2.0591     0.019744
enh44771    1  224644400  224645400      3       2  150064       2.0156     0.021919
enh44772    1  224646800  224647800      4       1  150064       2.5798     0.004943
enh44774    1  224690400  224691400      2       1  150064       2.2192     0.013236
enh44779    1  224822000  224823000      4       2  150064       2.4861    0.0064582
enh44781    1  224838000  224839000      3       1  150064       2.1216     0.016936
enh44783    1  224860500  224861500     10       1  150064       1.9478      0.02572
enh44822    1  225933400  225934400      3       1  150064       1.7954     0.036293
enh44823    1  225934500  225935500      4       2  150064       2.2475     0.012304
enh44838    1  226012200  226013200      9       3  150064       2.1853     0.014433
enh44842    1  226035600  226036600      2       1  150064       2.1065     0.017579
enh44845    1  226053700  226054700      4       2  150064       2.0137     0.022021
enh44847    1  226061300  226062300      2       1  150064       2.0687     0.019285
enh44848    1  226065400  226066400      4       1  150064       2.1929     0.014158
enh44855    1  226184100  226185100      2       1  150064        1.676     0.046864
enh44856    1  226187600  226188600      3       2  150064       1.8656     0.031051
enh44862    1  226254400  226255400      2       1  150064       2.7206    0.0032585
enh44868    1  226310200  226311200      1       1  150064       2.5982     0.004686
enh44869    1  226312300  226313300      3       2  150064       2.0554     0.019921
enh44872    1  226322600  226323600      1       1  150064       2.6331     0.004231
enh44883    1  226611600  226612600     10       2  150064       1.6961     0.044934
enh44887    1  226681500  226682500      2       1  150064       1.7204      0.04268
enh44893    1  226762900  226763900      3       2  150064       2.5286    0.0057258
enh44899    1  226820600  226821600      4       2  150064       2.0556     0.019911
enh44900    1  226825300  226826300      1       1  150064       2.5273     0.005747
enh44901    1  226827800  226828800      2       1  150064        2.064     0.019511
enh44904    1  226846500  226847500      2       1  150064       2.5549    0.0053116
enh44919    1  226914800  226915800      2       1  150064       2.3349    0.0097731
enh44920    1  226915900  226916900      2       1  150064       1.8192     0.034437
enh44921    1  226918800  226919800      2       1  150064       1.8456     0.032478
enh44924    1  226927400  226928400      2       1  150064       2.0898     0.018317
enh44925    1  226971400  226972400      2       1  150064       1.8073     0.035354
enh44926    1  226974400  226975400      2       1  150064       2.1349     0.016385
enh44931    1  227014900  227015900      3       1  150064       2.1328     0.016472
enh44932    1  227059300  227060300      2       1  150064       1.9534     0.025384
enh44945    1  227506900  227507900      5       2  150064       1.9373     0.026355
enh44947    1  227544700  227545700      7       3  150064       2.1394     0.016201
enh45002    1  228869800  228870800      2       1  150064       1.8273     0.033824
enh45005    1  228898900  228899900      4       2  150064       1.8583     0.031565
enh45024    1  229089400  229090400      6       2  150064       2.3083      0.01049
enh45026    1  229104400  229105400      4       2  150064       1.9721     0.024302
enh45098    1  230222100  230223100      1       1  150064       2.1121      0.01734
enh45099    1  230236600  230237600      8       2  150064       3.6151   0.00015013
enh45100    1  230237400  230238400      4       2  150064       3.7309    9.541e-05
enh45101    1  230239300  230240300      1       1  150064       3.7917     7.48e-05
enh45102    1  230241000  230242000      6       2  150064       4.1406    1.732e-05
enh45103    1  230242200  230243200      8       3  150064       3.6345   0.00013928
enh45104    1  230247500  230248500      3       2  150064       4.1016   2.0518e-05
enh45105    1  230256000  230257000      3       2  150064       2.5537    0.0053289
enh45108    1  230263800  230264800      9       4  150064       3.4892   0.00024222
enh45109    1  230265800  230266800      2       1  150064       1.8541     0.031859
enh45111    1  230273000  230274000      4       2  150064       2.3482    0.0094325
enh45112    1  230275600  230276600      8       4  150064       3.1945   0.00070042
enh45119    1  230301000  230302000      5       2  150064       1.7598     0.039222
enh45121    1  230310600  230311600      7       2  150064       2.2139     0.013419
enh45122    1  230312900  230313900      3       1  150064       1.7817     0.037402
enh45123    1  230321300  230322300      3       2  150064       1.7254     0.042229
enh45124    1  230328600  230329600      4       2  150064       1.6655     0.047909
enh45135    1  230406300  230407300      1       1  150064       2.4014     0.008167
enh45138    1  230443100  230444100      2       1  150064       2.2896     0.011023
enh45176    1  230848200  230849200      5       2  150064       1.6619     0.048262
enh45217    1  231558600  231559600      2       1  150064       2.0492     0.020222
enh45222    1  231682000  231683000      1       1  150064       1.9496      0.02561
enh45257    1  232564600  232565600      1       1  150064       2.6404     0.004141
enh45259    1  232571400  232572400      6       4  150064       1.7061     0.043999
enh45260    1  232573600  232574600      3       1  150064       2.5378    0.0055771
enh45295    1  233426200  233427200      3       1  150064       1.6804     0.046444
enh45305    1  233926200  233927200      3       2  150064       1.6839     0.046102
enh45308    1  234237900  234238900      3       1  150064       1.8301     0.033619
enh45310    1  234353200  234354200      5       2  150064        2.302     0.010668
enh45318    1  234610700  234611700     10       2  150064       2.0555     0.019916
enh45319    1  234611600  234612600      7       3  150064       2.2207     0.013185
enh45320    1  234612800  234613800      8       3  150064       1.6699     0.047472
enh45321    1  234622600  234623600      4       2  150064       1.7362     0.041268
enh45322    1  234630600  234631600      5       2  150064       1.9164     0.027658
enh45323    1  234634300  234635300      7       3  150064       2.6283    0.0042902
enh45324    1  234635800  234636800      4       2  150064       2.2282     0.012934
enh45326    1  234651000  234652000      2       1  150064       2.7282    0.0031841
enh45333    1  234697800  234698800      2       1  150064       1.9754     0.024111
enh45356    1  234895800  234896800      3       2  150064       1.7982     0.036074
enh45377    1  235108000  235109000      4       1  150064       1.6533     0.049134
enh45410    1  235809800  235810800      3       1  150064       2.7014    0.0034525
enh45443    1  236665800  236666800      1       1  150064       1.7372      0.04118
enh45444    1  236670400  236671400      6       2  150064       1.8038     0.035631
enh45452    1  236879300  236880300      6       2  150064       1.7152     0.043159
enh45474    1  239289500  239290500      6       3  150064       2.0494     0.020212
enh45489    1  240275600  240276600      2       1  150064       1.8045     0.035578
enh45492    1  240351200  240352200      4       1  150064       1.8728     0.030547
enh45530    1  243397000  243398000      2       1  150064       2.3827    0.0085923
enh45531    1  243398000  243399000      1       1  150064        2.666     0.003838
enh45532    1  243407400  243408400      1       1  150064       3.8631    5.598e-05
enh45534    1  243413500  243414500      2       1  150064       3.7783   7.8938e-05
enh45535    1  243420200  243421200      1       1  150064       4.8412    6.453e-07
enh45537    1  243432700  243433700      2       1  150064       4.4701   3.9099e-06
enh45539    1  243450500  243451500      2       1  150064       4.8475   6.2498e-07
enh45549    1  243579100  243580100      1       1  150064       3.9443    4.001e-05
enh45553    1  243617200  243618200      6       2  150064       3.2824   0.00051462
enh45559    1  243638700  243639700      2       1  150064       3.6339   0.00013961
enh45560    1  243644900  243645900      2       1  150064       4.1066   2.0075e-05
enh45561    1  243646800  243647800      3       1  150064       3.6675   0.00012246
enh45562    1  243652900  243653900      1       1  150064        3.928    4.283e-05
enh45565    1  243664000  243665000      4       2  150064       5.2183   9.0264e-08
enh45568    1  243716200  243717200      3       2  150064       3.0752    0.0010519
enh45570    1  243720300  243721300      2       1  150064       3.2406   0.00059639
enh45571    1  243722800  243723800      2       1  150064       4.2275   1.1816e-05
enh45575    1  243874900  243875900      2       1  150064       3.0015    0.0013432
enh45576    1  243877300  243878300      1       1  150064       2.1802      0.01462
enh45578    1  243886300  243887300      2       1  150064       2.5088    0.0060569
enh45579    1  243894500  243895500      2       1  150064       3.8836   5.1468e-05
enh45582    1  243908500  243909500      2       1  150064       4.6109   2.0044e-06
enh45583    1  243909700  243910700      1       1  150064       4.8363    6.613e-07
enh45584    1  243910900  243911900      1       1  150064       4.7414    1.061e-06
enh45586    1  243914000  243915000      2       1  150064        3.559   0.00018614
enh45587    1  243917300  243918300      3       1  150064       3.3696   0.00037632
enh45592    1  244009100  244010100      1       1  150064         3.42    0.0003131
enh45594    1  244081400  244082400      2       1  150064       2.8917    0.0019159
enh45596    1  244094000  244095000      1       1  150064       2.6135     0.004481
enh45599    1  244131600  244132600      1       1  150064       2.2527      0.01214
enh45604    1  244232500  244233500      1       1  150064       1.6782      0.04665
enh45608    1  244259700  244260700      3       2  150064       1.7227     0.042468
enh45616    1  244375500  244376500      5       3  150064       2.1596       0.0154
enh45617    1  244377000  244378000      9       3  150064        2.555    0.0053096
enh45618    1  244377600  244378600      7       3  150064       2.5555    0.0053017
enh45627    1  244594100  244595100      2       1  150064       2.0863     0.018477
enh45629    1  244602500  244603500      4       2  150064       2.1017     0.017792
enh45630    1  244608600  244609600      2       1  150064       2.3236     0.010074
enh45631    1  244612000  244613000      2       1  150064       2.3452    0.0095087
enh45633    1  244623600  244624600      3       2  150064       1.7861     0.037045
enh45636    1  244828700  244829700      6       2  150064       2.0592     0.019736
enh45637    1  244836200  244837200      4       2  150064       1.7491     0.040141
enh45670    1  245762000  245763000     10       2  150064       2.4693     0.006768
enh45679    1  246160600  246161600     10       3  150064       1.8984     0.028824
enh45682    1  246362200  246363200      6       2  150064        2.091     0.018266
enh45683    1  246373800  246374800     11       3  150064        1.677     0.046776
enh45688    1  246771600  246772600      3       1  150064       2.1364     0.016321
enh45695    1  246861800  246862800      6       3  150064       1.8226     0.034184
enh45696    1  246862300  246863300      5       3  150064       1.6525     0.049218
enh45711    1  247265300  247266300      1       1  150064       2.0738      0.01905
enh45731    1  249149300  249150300      4       1  150064       1.9329     0.026627
enh45733    1  249153600  249154600      1       1  150064       1.7791      0.03761
enh45736    1  249199200  249200200      1       1  150064       1.7708       0.0383
enh52110    2     969900     970900      5       2  150064        1.811     0.035071
enh52111    2     974700     975700      9       2  150064       2.0979     0.017959
enh52112    2     975500     976500     11       1  150064       2.6355    0.0042006
enh52113    2    1005800    1006800      2       1  150064       2.2477     0.012297
enh52114    2    1022000    1023000      2       1  150064       2.6342    0.0042163
enh52137    2    1734300    1735300      6       3  150064        1.679     0.046581
enh52138    2    1744200    1745200      7       3  150064       1.8368     0.033118
enh52182    2    2233200    2234200      5       3  150064       2.6186    0.0044148
enh52188    2    2297300    2298300      1       1  150064       3.8755    5.321e-05
enh52191    2    2336200    2337200      2       1  150064       2.5963    0.0047112
enh52195    2    2527300    2528300      6       2  150064       2.3859     0.008519
enh52205    2    2704800    2705800      6       3  150064       1.9259      0.02706
enh52206    2    2707000    2708000      6       3  150064       1.9148     0.027757
enh52214    2    2855000    2856000      2       1  150064       2.0819     0.018676
enh52221    2    3076600    3077600      4       2  150064       1.9952      0.02301
enh52228    2    3199100    3200100      4       1  150064       1.6747     0.046997
enh52229    2    3203900    3204900      6       2  150064       1.9912      0.02323
enh52230    2    3259200    3260200      5       2  150064       2.4429    0.0072858
enh52231    2    3260700    3261700      5       2  150064       1.6683     0.047625
enh52232    2    3267600    3268600      2       1  150064       2.4762    0.0066389
enh52234    2    3285400    3286400      2       1  150064       1.8495     0.032189
enh52235    2    3286900    3287900      4       2  150064        3.142   0.00083885
enh52237    2    3292800    3293800      3       2  150064       1.7829     0.037304
enh52238    2    3296300    3297300      4       2  150064       2.9639     0.001519
enh52241    2    3307300    3308300      4       1  150064       2.7783    0.0027318
enh52274    2    3621800    3622800      1       1  150064       2.0286      0.02125
enh52275    2    3625400    3626400      2       1  150064       1.6986     0.044695
enh52277    2    3642000    3643000      4       2  150064       1.8022     0.035756
enh52298    2    4600500    4601500      4       2  150064       2.6766    0.0037189
enh52299    2    4603500    4604500      6       3  150064       2.6968    0.0035003
enh52313    2    5375600    5376600      2       1  150064       2.8545     0.002155
enh52314    2    5376500    5377500      2       1  150064       2.3764    0.0087407
enh52315    2    5404200    5405200      3       1  150064       3.5257   0.00021114
enh52316    2    5425800    5426800      3       1  150064       3.6521   0.00013003
enh52317    2    5455400    5456400      4       2  150064       2.1457     0.015948
enh52318    2    5462200    5463200      2       1  150064       3.6473   0.00013251
enh52321    2    5514600    5515600      2       1  150064       1.7334     0.041515
enh52337    2    5825200    5826200      3       2  150064       2.8321    0.0023121
enh52339    2    5865100    5866100      6       2  150064       1.9843     0.023611
enh52340    2    5867000    5868000      6       2  150064       1.8706     0.030702
enh52363    2    6455300    6456300      1       1  150064       2.2754      0.01144
enh52386    2    7055500    7056500      2       1  150064       3.4444    0.0002862
enh52387    2    7059400    7060400      1       1  150064       2.0886      0.01837
enh52389    2    7065100    7066100      2       1  150064        2.123     0.016876
enh52390    2    7070800    7071800      4       2  150064       1.9314     0.026716
enh52427    2    7932000    7933000      5       1  150064       2.0996      0.01788
enh52446    2    8549800    8550800      6       3  150064       2.0144     0.021985
enh52453    2    8679800    8680800      2       1  150064       2.4627    0.0068955
enh52459    2    8777800    8778800      4       2  150064       1.9738     0.024204
enh52477    2    9246000    9247000      3       2  150064       2.0939     0.018134
enh52484    2    9330900    9331900      2       1  150064       2.0791     0.018805
enh52488    2    9352400    9353400      6       4  150064       1.7396     0.040964
enh52492    2    9374900    9375900      3       2  150064       2.6613    0.0038922
enh52497    2    9391300    9392300      7       2  150064        3.044    0.0011674
enh52500    2    9400900    9401900      3       2  150064       2.3721    0.0088434
enh52501    2    9408400    9409400      4       2  150064       2.3659    0.0089922
enh52502    2    9409400    9410400      3       2  150064       1.9146     0.027771
enh52541    2    9748000    9749000      3       1  150064       1.6503     0.049439
enh52542    2    9749300    9750300      2       1  150064       2.0939     0.018135
enh52549    2    9793600    9794600      3       2  150064       1.8423     0.032713
enh52569    2   10146400   10147400      9       4  150064       1.7009     0.044479
enh52595    2   10344000   10345000      5       2  150064       1.7098      0.04365
enh52628    2   10549300   10550300      4       2  150064       1.7831     0.037288
enh52644    2   10953200   10954200      6       3  150064       2.0708     0.019191
enh52645    2   10954300   10955300      4       2  150064       2.5586    0.0052546
enh52647    2   10977100   10978100      1       1  150064       2.9119     0.001796
enh52651    2   11004600   11005600      6       3  150064        1.671     0.047362
enh52663    2   11111400   11112400      4       2  150064       1.7177     0.042925
enh52690    2   11535100   11536100      5       2  150064        1.661     0.048357
enh52710    2   11889200   11890200      3       1  150064        2.058     0.019795
enh52713    2   11918900   11919900      2       1  150064        1.751      0.03997
enh52714    2   11924600   11925600      2       1  150064       2.6214     0.004379
enh52715    2   11938000   11939000      2       1  150064       1.8549     0.031802
enh52739    2   12880600   12881600      2       1  150064        2.053     0.020037
enh52754    2   15699200   15700200      3       1  150064       1.8802     0.030041
enh52768    2   15940400   15941400      5       3  150064       2.0146     0.021974
enh52805    2   16803100   16804100      4       2  150064       1.7428     0.040682
enh52822    2   16894100   16895100      2       1  150064       1.8874     0.029551
enh52831    2   17815800   17816800      3       2  150064       2.3007     0.010704
enh52835    2   17933000   17934000      1       1  150064       2.0415       0.0206
enh52836    2   17936700   17937700      1       1  150064       2.1711      0.01496
enh52837    2   17981100   17982100      7       1  150064       2.4643    0.0068646
enh52839    2   18003300   18004300      4       2  150064        2.898    0.0018777
enh52847    2   19319500   19320500      4       2  150064       2.5082    0.0060678
enh52859    2   20262200   20263200      5       2  150064       2.2205     0.013193
enh52867    2   20369400   20370400      6       3  150064       1.8979     0.028855
enh52904    2   20765400   20766400      4       2  150064         2.21     0.013553
enh52906    2   20768400   20769400      8       3  150064       2.2647     0.011765
enh52907    2   20771200   20772200      6       2  150064       2.7499    0.0029806
enh52908    2   20773700   20774700      3       1  150064       2.7904    0.0026325
enh52909    2   20776100   20777100      2       1  150064       1.6937     0.045163
enh52910    2   20778100   20779100      3       2  150064       2.0854     0.018516
enh52913    2   20792600   20793600      9       3  150064       3.3766   0.00036691
enh52914    2   20797200   20798200      3       2  150064       1.8815     0.029954
enh52918    2   20816400   20817400      9       2  150064       1.8948      0.02906
enh52921    2   20829200   20830200      5       2  150064       1.7905     0.036689
enh52930    2   21511800   21512800      3       1  150064       2.1413     0.016125
enh52938    2   22377000   22378000      2       1  150064        2.657    0.0039424
enh52940    2   22503500   22504500      1       1  150064       2.4772      0.00662
enh52941    2   22552200   22553200      4       2  150064         3.12   0.00090427
enh52942    2   22673400   22674400      6       2  150064       3.8988    4.834e-05
enh52990    2   23920500   23921500     11       3  150064       1.9402     0.026177
enh52992    2   24139500   24140500      4       2  150064       2.2374      0.01263
enh52995    2   24161500   24162500      1       1  150064       2.2362      0.01267
enh52997    2   24167100   24168100      5       2  150064       2.4735    0.0066904
enh53006    2   24347300   24348300      2       1  150064       1.6722     0.047238
enh53014    2   24658100   24659100      3       2  150064       3.2274   0.00062465
enh53062    2   25321000   25322000      2       1  150064       1.9089     0.028136
enh53064    2   25350200   25351200      2       1  150064       3.4789   0.00025176
enh53065    2   25351400   25352400      6       3  150064        4.357    6.593e-06
enh53067    2   25418700   25419700      2       1  150064       3.1712   0.00075895
enh53068    2   25420300   25421300      2       1  150064       2.6263    0.0043163
enh53069    2   25426800   25427800      3       1  150064       3.6195   0.00014761
enh53070    2   25439300   25440300      2       1  150064       3.4026   0.00033375
enh53071    2   25452400   25453400      4       2  150064       3.9435   4.0149e-05
enh53076    2   25482600   25483600      4       2  150064       3.0194    0.0012663
enh53077    2   25486200   25487200      3       2  150064       3.6998   0.00010789
enh53078    2   25487600   25488600      4       2  150064       2.2687     0.011644
enh53081    2   25508300   25509300      2       1  150064       1.9292     0.026854
enh53082    2   25513800   25514800      2       1  150064       2.3426    0.0095756
enh53087    2   25534800   25535800      3       2  150064       2.7703    0.0028002
enh53095    2   25598400   25599400      4       2  150064       3.7367   9.3221e-05
enh53104    2   25817500   25818500      2       1  150064       1.6519     0.049275
enh53115    2   26161400   26162400      1       1  150064       1.9976      0.02288
enh53118    2   26184200   26185200      1       1  150064       1.9515       0.0255
enh53121    2   26194900   26195900      3       2  150064       1.7023     0.044347
enh53122    2   26196600   26197600      3       2  150064       1.8095     0.035185
enh53128    2   26255200   26256200      3       1  150064       2.0545     0.019965
enh53130    2   26266800   26267800      5       1  150064       2.1868      0.01438
enh53135    2   26398200   26399200      5       2  150064       2.2219     0.013146
enh53136    2   26400800   26401800      2       1  150064       2.4287     0.007577
enh53137    2   26402400   26403400      3       1  150064        1.709     0.043728
enh53151    2   26828700   26829700      2       1  150064       1.6939     0.045143
enh53157    2   26929000   26930000      2       1  150064       2.5078    0.0060749
enh53162    2   26986000   26987000      1       1  150064       3.3389    0.0004206
enh53164    2   26991800   26992800      2       1  150064       3.1258   0.00088647
enh53165    2   26994300   26995300      3       1  150064        3.144   0.00083325
enh53168    2   27030500   27031500      2       1  150064       3.2377   0.00060239
enh53169    2   27066000   27067000      5       2  150064       2.9776    0.0014528
enh53182    2   27125700   27126700      2       1  150064       2.4551    0.0070432
enh53183    2   27130400   27131400      2       1  150064       2.9626    0.0015253
enh53184    2   27134200   27135200      1       1  150064       3.0729      0.00106
enh53186    2   27138500   27139500      3       1  150064       3.0242    0.0012466
enh53187    2   27140900   27141900      3       1  150064         3.27   0.00053766
enh53190    2   27152200   27153200      3       1  150064       3.5338    0.0002048
enh53191    2   27156000   27157000      2       1  150064       2.5694    0.0050936
enh53193    2   27168500   27169500      5       2  150064       4.0089   3.0506e-05
enh53194    2   27169700   27170700      2       1  150064       3.2823   0.00051484
enh53195    2   27172400   27173400      4       2  150064       2.9261    0.0017164
enh53196    2   27184200   27185200      3       2  150064       2.1409     0.016141
enh53199    2   27204500   27205500      2       1  150064       2.6912    0.0035593
enh53200    2   27239000   27240000      2       1  150064       2.7106     0.003358
enh53201    2   27254300   27255300      1       1  150064       3.0193     0.001267
enh53204    2   27271500   27272500      1       1  150064       2.9272      0.00171
enh53205    2   27291700   27292700      1       1  150064       2.9839     0.001423
enh53207    2   27297600   27298600      3       1  150064       2.5994    0.0046699
enh53208    2   27300300   27301300      1       1  150064       2.6139     0.004476
enh53210    2   27307500   27308500      2       1  150064       2.5213    0.0058457
enh53214    2   27345400   27346400      2       1  150064       2.6162    0.0044459
enh53215    2   27355200   27356200      2       1  150064       2.4193    0.0077762
enh53218    2   27441000   27442000      9       3  150064       2.3197      0.01018
enh53220    2   27543900   27544900      2       1  150064       1.9898     0.023304
enh53226    2   27604000   27605000      1       1  150064       3.0578     0.001115
enh53227    2   27630200   27631200      1       1  150064       3.1035    0.0009562
enh53230    2   27664700   27665700      1       1  150064       3.1687    0.0007655
enh53231    2   27668200   27669200      2       1  150064        1.806     0.035459
enh53232    2   27711200   27712200      4       2  150064       3.6298   0.00014183
enh53233    2   27807400   27808400      4       2  150064       2.3097     0.010454
enh53236    2   27906000   27907000      2       1  150064       1.7749     0.037961
enh53239    2   27930800   27931800      1       1  150064       4.0723    2.328e-05
enh53240    2   27937400   27938400      2       1  150064       2.0899     0.018314
enh53243    2   27988800   27989800      3       2  150064       4.4211   4.9099e-06
enh53244    2   27993400   27994400      1       1  150064       3.8587      5.7e-05
enh53248    2   28021800   28022800      2       1  150064       4.0494   2.5671e-05
enh53249    2   28114200   28115200      1       1  150064       1.9473      0.02575
enh53263    2   28604000   28605000      2       1  150064       2.2766     0.011404
enh53265    2   28611900   28612900      1       1  150064        2.969     0.001494
enh53293    2   29032300   29033300      3       1  150064       3.1758   0.00074719
enh53295    2   29089700   29090700      2       1  150064       2.0869     0.018448
enh53296    2   29093600   29094600      6       3  150064         1.99     0.023295
enh53317    2   29627800   29628800      4       2  150064       1.9942     0.023063
enh53318    2   29643200   29644200      4       2  150064       3.8794   5.2357e-05
enh53319    2   29665900   29666900      4       2  150064       1.8569     0.031659
enh53320    2   29669500   29670500      3       2  150064        3.735   9.3845e-05
enh53322    2   29717800   29718800      1       1  150064       1.6909      0.04543
enh53331    2   30368200   30369200      2       1  150064       1.8372     0.033087
enh53352    2   30911400   30912400      2       1  150064       1.6929     0.045237
enh53364    2   31384400   31385400      7       2  150064       1.8616     0.031327
enh53372    2   32236400   32237400      3       2  150064       2.2825     0.011229
enh53426    2   34467200   34468200      3       2  150064       2.2428     0.012454
enh53448    2   36668200   36669200      4       1  150064       1.8784     0.030163
enh53453    2   36688000   36689000      2       1  150064       2.0103     0.022198
enh53454    2   36712600   36713600      2       1  150064       1.9432     0.025999
enh53457    2   36822400   36823400      6       2  150064       1.9998     0.022759
enh53459    2   37129900   37130900      3       2  150064       2.0575     0.019821
enh53460    2   37178500   37179500      5       3  150064        1.859     0.031515
enh53467    2   37384400   37385400      3       1  150064       1.8706     0.030697
enh53468    2   37424500   37425500      3       2  150064       1.7105      0.04359
enh53469    2   37453600   37454600      6       3  150064       3.1935   0.00070269
enh53470    2   37456200   37457200      3       2  150064       2.2591     0.011938
enh53471    2   37460000   37461000      5       2  150064        3.157   0.00079709
enh53472    2   37545200   37546200      1       1  150064       3.9736     3.54e-05
enh53473    2   37548300   37549300      4       1  150064       3.5043   0.00022889
enh53474    2   37549400   37550400      2       1  150064        3.763   8.3938e-05
enh53475    2   37570800   37571800      5       3  150064       2.4303    0.0075439
enh53476    2   37572200   37573200      5       3  150064       1.9198     0.027439
enh53477    2   37576800   37577800      2       1  150064       2.7638    0.0028562
enh53481    2   37641500   37642500      4       2  150064       2.1762      0.01477
enh53482    2   37733900   37734900      4       1  150064       1.8585     0.031551
enh53494    2   38151100   38152100      4       2  150064       1.9939     0.023079
enh53505    2   38601800   38602800      2       1  150064       1.8326     0.033433
enh53506    2   38605000   38606000      5       3  150064       1.8909     0.029318
enh53523    2   38947500   38948500      1       1  150064       3.2525    0.0005719
enh53524    2   38949000   38950000      1       1  150064       2.1091      0.01747
enh53536    2   39454700   39455700      3       2  150064       1.8022     0.035754
enh53554    2   39795600   39796600      2       1  150064       2.4136    0.0078969
enh53556    2   39820800   39821800      2       1  150064       2.5822    0.0049083
enh53562    2   39999400   40000400      4       2  150064       2.0368     0.020835
enh53563    2   40000700   40001700      1       1  150064       2.0746      0.01901
enh53564    2   40004200   40005200      3       1  150064       1.8608     0.031388
enh53575    2   40466900   40467900      4       2  150064       2.6961    0.0035077
enh53576    2   40500800   40501800      4       1  150064       1.6571     0.048748
enh53578    2   40593200   40594200      4       2  150064       1.6907     0.045443
enh53583    2   40645900   40646900      1       1  150064       1.9016      0.02861
enh53584    2   40654300   40655300      2       1  150064       2.0459     0.020385
enh53587    2   40739000   40740000      4       1  150064       3.0293    0.0012257
enh53592    2   42068600   42069600      5       1  150064       2.4789    0.0065887
enh53636    2   42981600   42982600      5       2  150064        1.738     0.041106
enh53642    2   43072100   43073100      4       2  150064       1.9494     0.025626
enh53646    2   43133400   43134400      3       2  150064        2.377    0.0087282
enh53658    2   43253800   43254800      9       3  150064       1.8785     0.030155
enh53728    2   44324800   44325800      3       2  150064       2.0409     0.020633
enh53753    2   45881500   45882500      2       1  150064       1.8739     0.030473
enh53754    2   45882300   45883300      2       1  150064       2.2782     0.011357
enh53762    2   45986200   45987200      2       1  150064       2.3983    0.0082368
enh53774    2   46071200   46072200      4       2  150064       2.5011    0.0061902
enh53779    2   46115700   46116700      1       1  150064       2.2402      0.01254
enh53782    2   46131900   46132900      1       1  150064       1.7814      0.03742
enh53785    2   46149200   46150200      4       1  150064        1.812     0.034993
enh53817    2   46727500   46728500      2       1  150064       2.1232     0.016868
enh53829    2   46845300   46846300      2       1  150064       1.6933     0.045203
enh53838    2   47007500   47008500      1       1  150064       1.8987       0.0288
enh53854    2   47211900   47212900      1       1  150064       1.7302       0.0418
enh53876    2   47448700   47449700      6       2  150064       2.3732    0.0088178
enh53882    2   47500100   47501100      2       1  150064       1.6877     0.045732
enh53897    2   47748700   47749700      3       2  150064       1.8383     0.033008
enh53901    2   47881100   47882100      4       2  150064       1.7596     0.039241
enh53902    2   47979300   47980300      3       2  150064       1.6925     0.045279
enh53903    2   47982500   47983500      1       1  150064       1.8897       0.0294
enh53905    2   48012400   48013400      6       3  150064       2.3971    0.0082621
enh53906    2   48094300   48095300      4       2  150064       2.5138    0.0059714
enh53907    2   48096900   48097900      3       1  150064        2.669    0.0038038
enh53911    2   48128800   48129800      1       1  150064       2.9361     0.001662
enh53919    2   48425900   48426900      7       4  150064       1.8813     0.029963
enh53923    2   48475600   48476600      1       1  150064       2.1775      0.01472
enh53924    2   48476600   48477600      1       1  150064       2.1128      0.01731
enh53926    2   48551700   48552700      1       1  150064       2.8635     0.002095
enh53927    2   48552800   48553800      5       2  150064       2.6788    0.0036946
enh53930    2   48568900   48569900      5       2  150064       3.0055    0.0013259
enh53931    2   48570900   48571900      7       4  150064       1.8165     0.034646
enh53932    2   48573200   48574200      3       2  150064        3.596   0.00016159
enh53933    2   48580000   48581000      2       1  150064       1.9463     0.025807
enh53935    2   48607100   48608100      5       2  150064       2.1485     0.015838
enh53936    2   48624100   48625100      1       1  150064       2.0927      0.01819
enh53940    2   48641500   48642500      3       1  150064       3.5723   0.00017695
enh53941    2   48642800   48643800      5       3  150064       2.3119     0.010392
enh53944    2   48647600   48648600      3       2  150064       2.8124    0.0024586
enh53950    2   48684100   48685100      2       1  150064        3.813   6.8642e-05
enh53951    2   48706900   48707900      2       1  150064       3.8153   6.8017e-05
enh53959    2   48787300   48788300      6       2  150064       1.8341     0.033317
enh53960    2   48799700   48800700      5       2  150064       1.7464     0.040375
enh53971    2   50067400   50068400      1       1  150064       3.0332      0.00121
enh53975    2   50540600   50541600      3       1  150064       2.5983    0.0046846
enh53976    2   50542400   50543400      2       1  150064       3.0653    0.0010873
enh53980    2   50718900   50719900      1       1  150064       3.0002     0.001349
enh53984    2   50791800   50792800      1       1  150064       1.6775      0.04672
enh53992    2   50975300   50976300      2       1  150064       2.9219    0.0017395
enh53994    2   50981000   50982000      1       1  150064       2.8414     0.002246
enh53995    2   50983800   50984800      2       1  150064       1.6997     0.044595
enh53997    2   51012500   51013500      1       1  150064       2.7458     0.003018
enh53998    2   51013200   51014200      3       1  150064       2.5101     0.006034
enh54003    2   51240100   51241100      1       1  150064       2.1981      0.01397
enh54009    2   52538800   52539800      6       2  150064       1.6808     0.046396
enh54024    2   53995700   53996700      4       2  150064       2.0615     0.019627
enh54025    2   54008800   54009800      4       2  150064       1.7559     0.039551
enh54026    2   54010600   54011600      2       1  150064        3.487   0.00024424
enh54027    2   54016200   54017200      2       1  150064       1.9936     0.023097
enh54028    2   54054600   54055600      2       1  150064       3.0715    0.0010648
enh54030    2   54172200   54173200      2       1  150064       1.7235     0.042399
enh54035    2   54280000   54281000      4       2  150064       2.8099    0.0024776
enh54036    2   54292300   54293300      3       1  150064       1.9107     0.028019
enh54037    2   54306300   54307300      4       2  150064       3.0558    0.0011222
enh54039    2   54334700   54335700      6       2  150064       3.4022   0.00033419
enh54040    2   54341400   54342400      5       2  150064        2.161     0.015346
enh54059    2   54667000   54668000      1       1  150064       2.5264     0.005762
enh54061    2   54687500   54688500      6       3  150064       2.3879    0.0084721
enh54064    2   54699300   54700300      3       2  150064       2.1034     0.017715
enh54065    2   54700600   54701600      6       4  150064       1.7264      0.04214
enh54069    2   54727600   54728600      8       2  150064       1.6689     0.047572
enh54073    2   54750200   54751200      3       2  150064       2.1909     0.014229
enh54082    2   54799100   54800100      9       4  150064       1.8721     0.030594
enh54083    2   54804300   54805300      2       1  150064       1.9179      0.02756
enh54085    2   54808300   54809300      5       1  150064       2.3872    0.0084891
enh54086    2   54811500   54812500      3       1  150064       2.3829    0.0085877
enh54090    2   54823800   54824800      5       2  150064       1.8372     0.033091
enh54092    2   54840200   54841200      5       2  150064       2.4294    0.0075625
enh54094    2   54851400   54852400      1       1  150064       2.3642     0.009035
enh54095    2   54853100   54854100      3       2  150064       1.7994     0.035982
enh54097    2   54861300   54862300      6       3  150064       2.3214     0.010132
enh54098    2   54863500   54864500      3       2  150064       2.2396      0.01256
enh54101    2   54885200   54886200      4       2  150064       2.9491    0.0015937
enh54107    2   55125800   55126800      4       1  150064       2.2576     0.011985
enh54109    2   55133400   55134400      7       4  150064       3.0388    0.0011876
enh54122    2   55241500   55242500      3       1  150064       2.3019     0.010671
enh54125    2   55251000   55252000      4       2  150064       2.6032    0.0046173
enh54131    2   55271100   55272100      4       1  150064       1.7911     0.036635
enh54151    2   55635600   55636600      3       1  150064        1.694     0.045134
enh54161    2   56029000   56030000      3       1  150064       2.2636     0.011798
enh54162    2   56032000   56033000      3       1  150064       2.5365    0.0055991
enh54163    2   56235800   56236800      2       1  150064        2.049     0.020231
enh54170    2   57987400   57988400      3       1  150064        6.074   6.2375e-10
enh54174    2   58109500   58110500      2       1  150064       3.2996    0.0004841
enh54176    2   58117300   58118300      1       1  150064       4.4379    4.542e-06
enh54177    2   58134700   58135700      4       2  150064         5.78   3.7346e-09
enh54179    2   58274900   58275900      1       1  150064       4.4393    4.513e-06
enh54183    2   58364200   58365200      1       1  150064       2.0191      0.02174
enh54184    2   58465000   58466000      3       1  150064       4.2932   8.8053e-06
enh54185    2   58652200   58653200      3       1  150064       3.3349   0.00042665
enh54186    2   58653800   58654800      1       1  150064       2.5038     0.006144
enh54187    2   58656600   58657600      4       2  150064       3.1455   0.00082901
enh54188    2   58658800   58659800      2       1  150064       2.4162    0.0078415
enh54189    2   58734800   58735800      1       1  150064        1.764      0.03887
enh54202    2   59025700   59026700      2       1  150064       2.5409    0.0055279
enh54218    2   59688500   59689500      2       1  150064        1.831      0.03355
enh54228    2   60291600   60292600      2       1  150064       3.1996   0.00068807
enh54230    2   60333000   60334000      3       1  150064       2.5915    0.0047776
enh54231    2   60441000   60442000      3       2  150064       2.3795    0.0086683
enh54233    2   60479800   60480800      4       1  150064        1.781     0.037457
enh54234    2   60522000   60523000      6       2  150064       1.9735     0.024219
enh54239    2   60667500   60668500      2       1  150064       2.2236     0.013086
enh54245    2   60705000   60706000      2       1  150064        3.395   0.00034316
enh54247    2   60709900   60710900      3       2  150064       2.9125    0.0017926
enh54248    2   60712900   60713900      1       1  150064       4.8862     5.14e-07
enh54249    2   60714700   60715700      2       1  150064       3.7836   7.7273e-05
enh54251    2   60726900   60727900      3       2  150064       4.2439   1.0985e-05
enh54254    2   60734000   60735000      1       1  150064       2.9957     0.001369
enh54255    2   60737700   60738700      7       3  150064       3.3177   0.00045388
enh54256    2   60740400   60741400      2       1  150064       3.4731   0.00025728
enh54257    2   60742500   60743500      2       1  150064       2.0565     0.019868
enh54258    2   60744100   60745100      5       3  150064         1.94     0.026191
enh54260    2   60747200   60748200      2       1  150064        2.482    0.0065326
enh54262    2   60755500   60756500      2       1  150064       2.5993    0.0046703
enh54264    2   60901900   60902900      3       1  150064        2.569    0.0050995
enh54274    2   61372600   61373600      2       1  150064       1.6976     0.044788
enh54276    2   61406400   61407400      6       4  150064       1.8196     0.034408
enh54278    2   61408600   61409600      1       1  150064       2.4981     0.006243
enh54282    2   61699400   61700400      1       1  150064        1.971      0.02436
enh54311    2   62443900   62444900      1       1  150064       2.2089      0.01359
enh54316    2   62531800   62532800      4       2  150064       1.7705      0.03832
enh54318    2   62536300   62537300      1       1  150064       2.1125      0.01732
enh54321    2   62651100   62652100      2       1  150064       2.1317     0.016515
enh54322    2   62683400   62684400      1       1  150064       1.9283      0.02691
enh54323    2   62684900   62685900      2       1  150064       2.4917    0.0063565
enh54327    2   62703000   62704000      2       1  150064       3.1968   0.00069488
enh54328    2   62731800   62732800      2       1  150064       1.7793     0.037599
enh54329    2   62798200   62799200      3       2  150064        1.649      0.04957
enh54330    2   62816900   62817900      5       3  150064       2.5959    0.0047168
enh54331    2   62890400   62891400      1       1  150064       2.5693     0.005095
enh54335    2   62939100   62940100      2       1  150064       1.8861     0.029644
enh54354    2   64291100   64292100      2       1  150064       1.9995     0.022775
enh54377    2   64674700   64675700      1       1  150064       2.2436      0.01243
enh54380    2   64687400   64688400      3       2  150064       2.2465     0.012337
enh54384    2   64833600   64834600      1       1  150064       2.7279     0.003187
enh54487    2   66759500   66760500      3       1  150064       2.6364    0.0041899
enh54491    2   66768800   66769800      2       1  150064       2.7324    0.0031434
enh54492    2   66781800   66782800      2       1  150064       2.3121     0.010385
enh54512    2   68288300   68289300      2       1  150064       1.8412     0.032794
enh54515    2   68386100   68387100      5       2  150064       2.8937    0.0019034
enh54519    2   68475100   68476100      2       1  150064       2.4431    0.0072811
enh54521    2   68482800   68483800      1       1  150064       2.8455     0.002217
enh54564    2   69534500   69535500      1       1  150064       2.2815      0.01126
enh54565    2   69536500   69537500      1       1  150064       1.9178      0.02757
enh54568    2   69662500   69663500      1       1  150064       2.0166      0.02187
enh54587    2   69997000   69998000      1       1  150064       1.7877      0.03691
enh54588    2   70016700   70017700      5       2  150064       1.7414     0.040805
enh54594    2   70138600   70139600      2       1  150064       1.6613     0.048325
enh54602    2   70274000   70275000      3       1  150064       1.6873     0.045776
enh54624    2   70486200   70487200      1       1  150064       1.7425      0.04071
enh54628    2   70527400   70528400      2       1  150064       2.0229     0.021543
enh54637    2   70944200   70945200      9       2  150064       1.9363     0.026413
enh54662    2   71561600   71562600      3       1  150064       2.2041     0.013757
enh54675    2   71912300   71913300      3       2  150064       1.8541     0.031863
enh54685    2   72356800   72357800      2       1  150064       2.9769    0.0014561
enh54687    2   72432000   72433000      2       1  150064       2.4924    0.0063437
enh54690    2   72742600   72743600      2       1  150064       3.2781   0.00052246
enh54702    2   73163500   73164500      3       2  150064       4.1295   1.8174e-05
enh54703    2   73171600   73172600      2       1  150064       2.2019     0.013835
enh54708    2   73199900   73200900      1       1  150064       4.1305     1.81e-05
enh54710    2   73210800   73211800      1       1  150064       4.2793    9.375e-06
enh54712    2   73222500   73223500      2       1  150064       3.5418   0.00019867
enh54713    2   73231700   73232700      3       1  150064       4.0446   2.6202e-05
enh54715    2   73235500   73236500      1       1  150064       3.9488    3.927e-05
enh54717    2   73270800   73271800      3       2  150064        3.413   0.00032128
enh54720    2   73285800   73286800      3       1  150064       3.1962   0.00069616
enh54722    2   73295100   73296100      3       1  150064       3.5055   0.00022786
enh54724    2   73316100   73317100      2       1  150064       2.7022    0.0034439
enh54725    2   73329900   73330900      4       2  150064       2.8765    0.0020107
enh54726    2   73334000   73335000      2       1  150064       3.4372   0.00029392
enh54732    2   73611600   73612600      2       1  150064       3.7349   9.3901e-05
enh54733    2   73614500   73615500      1       1  150064       3.1555    0.0008012
enh54734    2   73815000   73816000      2       1  150064       3.7373   9.3018e-05
enh54742    2   74120000   74121000      7       3  150064        2.395    0.0083098
enh54754    2   74237000   74238000      1       1  150064       2.0266      0.02135
enh54756    2   74258500   74259500      2       1  150064       2.3239     0.010064
enh54758    2   74272200   74273200      2       1  150064       2.4259    0.0076357
enh54759    2   74277800   74278800      3       1  150064       2.7165    0.0032987
enh54760    2   74279900   74280900      3       1  150064       2.0792     0.018801
enh54761    2   74293600   74294600      6       2  150064         2.91    0.0018072
enh54763    2   74304000   74305000      1       1  150064        2.801     0.002547
enh54765    2   74320500   74321500      1       1  150064       3.8115    6.906e-05
enh54771    2   74408500   74409500      1       1  150064       2.1993      0.01393
enh54833    2   76894900   76895900      1       1  150064       1.6513      0.04934
enh54840    2   77695400   77696400      4       2  150064       3.2053   0.00067451
enh54841    2   77739800   77740800      3       2  150064       3.0221     0.001255
enh54845    2   78490500   78491500      1       1  150064       2.3749     0.008776
enh54849    2   79621000   79622000      1       1  150064       1.9993      0.02279
enh54853    2   80019900   80020900      1       1  150064       1.6631      0.04815
enh54854    2   80059200   80060200      2       1  150064       1.8252     0.033989
enh54856    2   80132900   80133900      2       1  150064       3.8321   6.3532e-05
enh54919    2   85621100   85622100      3       2  150064       2.1436     0.016034
enh54921    2   85636100   85637100      4       2  150064       2.4865    0.0064495
enh54923    2   85644600   85645600      5       2  150064       3.2498   0.00057749
enh54925    2   85650500   85651500      2       1  150064       2.2434     0.012434
enh54926    2   85656100   85657100      3       2  150064       1.8575     0.031617
enh54951    2   85844600   85845600      1       1  150064       2.0794      0.01879
enh54953    2   85907400   85908400      2       1  150064       2.2377     0.012621
enh54967    2   85998300   85999300      3       1  150064       2.2507     0.012201
enh54995    2   86295500   86296500      4       2  150064       1.6464      0.04984
enh55016    2   86521800   86522800      1       1  150064       1.6685      0.04761
enh55022    2   86562400   86563400      4       2  150064        2.396     0.008288
enh55040    2   86930100   86931100      1       1  150064       2.7007      0.00346
enh55042    2   86974500   86975500      3       2  150064       3.0095    0.0013083
enh55072    2   95699100   95700100      1       1  150064       2.4341     0.007464
enh55112    2   96868800   96869800      1       1  150064       3.8922    4.966e-05
enh55113    2   96871900   96872900      2       1  150064       2.6324    0.0042391
enh55114    2   96875500   96876500      1       1  150064       3.9123    4.571e-05
enh55120    2   96925200   96926200      2       1  150064       3.7198   9.9672e-05
enh55136    2   97199100   97200100      3       2  150064       1.9103      0.02805
enh55138    2   97204900   97205900      1       1  150064       1.9382       0.0263
enh55143    2   97351000   97352000      2       1  150064       2.5752    0.0050088
enh55144    2   97400300   97401300      1       1  150064        2.361     0.009112
enh55146    2   97404200   97405200      1       1  150064       1.9779      0.02397
enh55147    2   97406000   97407000      1       1  150064       1.9779      0.02397
enh55148    2   97425400   97426400      2       1  150064       1.9136     0.027833
enh55149    2   97430700   97431700      1       1  150064        2.061      0.01965
enh55151    2   97435500   97436500      3       1  150064       1.7792     0.037603
enh55152    2   97454000   97455000      2       1  150064       2.3678     0.008946
enh55154    2   97475400   97476400      1       1  150064       1.9413      0.02611
enh55157    2   97486900   97487900      3       1  150064       2.6319    0.0042454
enh55158    2   97498400   97499400      1       1  150064       2.0026      0.02261
enh55160    2   97521600   97522600      1       1  150064       2.0007      0.02271
enh55163    2   97536500   97537500      2       1  150064       1.9317     0.026699
enh55165    2   97547000   97548000      1       1  150064       1.7491      0.04014
enh55168    2   97559200   97560200      4       2  150064        2.899    0.0018717
enh55169    2   97561200   97562200      5       2  150064       2.9332    0.0016776
enh55170    2   97572600   97573600      3       1  150064        3.547   0.00019479
enh55172    2   97578200   97579200      2       1  150064       3.0262    0.0012384
enh55175    2   97594200   97595200      3       2  150064       3.7628   8.4021e-05
enh55176    2   97597100   97598100      3       2  150064       3.1853   0.00072304
enh55177    2   97599500   97600500      4       2  150064       3.6065   0.00015517
enh55178    2   97605500   97606500      1       1  150064       3.6643     0.000124
enh55179    2   97615100   97616100      2       1  150064       3.2806    0.0005179
enh55180    2   97622700   97623700      5       2  150064       1.7894     0.036779
enh55183    2   97761200   97762200      6       1  150064       2.4276    0.0075996
enh55184    2   98261000   98262000      3       1  150064       2.6678    0.0038176
enh55190    2   98547100   98548100      1       1  150064       2.0043      0.02252
enh55193    2   98584800   98585800      3       1  150064       2.7019    0.0034477
enh55195    2   98609000   98610000      1       1  150064       2.9188     0.001757
enh55196    2   98612900   98613900      3       1  150064       2.9854     0.001416
enh55202    2   98750300   98751300      1       1  150064       1.9206      0.02739
enh55212    2   99000900   99001900      1       1  150064       1.6937      0.04516
enh55213    2   99060200   99061200      2       1  150064        1.857     0.031655
enh55215    2   99070600   99071600      1       1  150064       1.7237      0.04238
enh55217    2   99075800   99076800      1       1  150064       1.7947      0.03635
enh55221    2   99088000   99089000      5       1  150064       1.7369     0.041202
enh55222    2   99090600   99091600      1       1  150064       1.8245      0.03404
enh55228    2   99102800   99103800      5       1  150064       1.6953      0.04501
enh55236    2   99178400   99179400      1       1  150064       1.8114      0.03504
enh55238    2   99222300   99223300      2       1  150064       1.8082     0.035286
enh55239    2   99227300   99228300      1       1  150064       1.8062      0.03544
enh55251    2   99422400   99423400      4       2  150064       2.0672      0.01936
enh55254    2   99449400   99450400      5       2  150064       1.7134      0.04332
enh55281    2  100236600  100237600      1       1  150064       2.0429      0.02053
enh55283    2  100242400  100243400      5       2  150064        3.286    0.0005081
enh55284    2  100252800  100253800      2       1  150064       2.3472    0.0094585
enh55286    2  100260400  100261400      4       2  150064       3.0465    0.0011575
enh55287    2  100265100  100266100      2       1  150064       2.2716     0.011556
enh55289    2  100277000  100278000      1       1  150064       2.0517       0.0201
enh55295    2  100345300  100346300      4       2  150064       2.1264     0.016734
enh55296    2  100402600  100403600      4       2  150064       1.8951     0.029039
enh55297    2  100403200  100404200      2       1  150064       1.9652     0.024695
enh55298    2  100438800  100439800      4       2  150064       1.8461     0.032436
enh55299    2  100453000  100454000      1       1  150064       1.7687      0.03847
enh55301    2  100469400  100470400      2       1  150064        2.212     0.013482
enh55302    2  100475300  100476300      2       1  150064       1.7498     0.040077
enh55305    2  100491500  100492500      4       2  150064       1.9908     0.023254
enh55307    2  100497500  100498500      2       1  150064       2.6909    0.0035635
enh55311    2  100577000  100578000      1       1  150064        1.887      0.02958
enh55343    2  101350000  101351000      7       2  150064       2.4078    0.0080245
enh55344    2  101396600  101397600      3       2  150064        2.002     0.022641
enh55353    2  101540900  101541900      4       2  150064       1.7805     0.037497
enh55372    2  101944100  101945100      1       1  150064       1.7071       0.0439
enh55376    2  101966600  101967600      1       1  150064       1.6514      0.04933
enh55379    2  102050800  102051800      8       2  150064       1.7087     0.043751
enh55447    2  102804200  102805200      4       2  150064       1.8226     0.034185
enh55452    2  103351200  103352200      3       1  150064       2.6778    0.0037058
enh55459    2  103460200  103461200      4       2  150064       2.0383     0.020758
enh55462    2  103592100  103593100      2       1  150064       2.1683     0.015067
enh55488    2  104643600  104644600      3       2  150064       2.8175    0.0024203
enh55503    2  104995600  104996600      1       1  150064       2.8963     0.001888
enh55506    2  105033800  105034800      2       1  150064       2.1557     0.015554
enh55507    2  105042200  105043200      2       1  150064       1.6806     0.046424
enh55508    2  105043200  105044200      6       2  150064       1.7765     0.037826
enh55544    2  105810400  105811400      6       2  150064        2.107     0.017557
enh55567    2  106348400  106349400      7       4  150064       2.0342     0.020965
enh55568    2  106359800  106360800      3       2  150064        1.892     0.029247
enh55570    2  106369700  106370700      3       1  150064       1.7621     0.039027
enh55571    2  106371400  106372400      4       1  150064       1.8943      0.02909
enh55597    2  106478600  106479600      3       2  150064       1.8843     0.029759
enh55631    2  107469700  107470700      1       1  150064       1.6583      0.04863
enh55648    2  109200200  109201200      4       2  150064       2.1656     0.015173
enh55654    2  109236700  109237700      1       1  150064       2.0736      0.01906
enh55668    2  109750800  109751800      2       1  150064       1.8365     0.033142
enh55722    2  110267800  110268800      3       2  150064       4.5927   2.1875e-06
enh55723    2  110271700  110272700      2       1  150064       3.3942   0.00034421
enh55724    2  110351600  110352600      2       1  150064       3.2155   0.00065108
enh55726    2  110366800  110367800      4       2  150064       2.2476     0.012302
enh55727    2  110368800  110369800      5       3  150064       3.4337   0.00029767
enh55728    2  110374100  110375100      1       1  150064       3.6086    0.0001539
enh55729    2  110374600  110375600      2       1  150064       2.7704    0.0027992
enh55730    2  110402000  110403000      3       2  150064       2.6335    0.0042256
enh55735    2  110858900  110859900      3       2  150064       1.9862     0.023508
enh55745    2  111603800  111604800      3       1  150064       1.7547     0.039657
enh55748    2  111616000  111617000      7       3  150064        1.717     0.042986
enh55757    2  111939200  111940200      1       1  150064       1.7506      0.04001
enh55760    2  112252400  112253400      1       1  150064        2.238      0.01261
enh55772    2  112677100  112678100      3       2  150064       2.0374     0.020804
enh55775    2  112703800  112704800      3       1  150064       1.7818     0.037389
enh55777    2  112743800  112744800      8       2  150064       1.8739     0.030473
enh55778    2  112789100  112790100      4       2  150064       1.8045     0.035575
enh55822    2  114081400  114082400      4       2  150064        1.824     0.034076
enh55836    2  116170400  116171400      5       1  150064       2.0288     0.021238
enh55850    2  119066400  119067400      1       1  150064       2.1578      0.01547
enh55851    2  119068400  119069400      3       2  150064       3.8082   6.9992e-05
enh55852    2  119077800  119078800      2       1  150064       1.9302     0.026789
enh55853    2  119130000  119131000      2       1  150064       2.6939    0.0035314
enh55905    2  120979400  120980400      1       1  150064       1.7057      0.04403
enh55915    2  121076200  121077200      2       1  150064        1.706     0.044004
enh55932    2  121419200  121420200      2       1  150064       1.8985     0.028813
enh55936    2  121473100  121474100      9       2  150064       2.0228     0.021546
enh55991    2  121954400  121955400      3       1  150064       1.7022     0.044361
enh55998    2  122232700  122233700      2       1  150064       2.1579     0.015469
enh56009    2  122277600  122278600      3       2  150064       1.7412     0.040824
enh56012    2  122290100  122291100      2       1  150064        2.287     0.011099
enh56027    2  122495000  122496000      2       1  150064       2.3082     0.010494
enh56028    2  122511600  122512600      1       1  150064       1.8269      0.03386
enh56031    2  122529600  122530600      4       2  150064       1.7308     0.041743
enh56032    2  122568900  122569900      3       2  150064       2.1401     0.016174
enh56037    2  122777100  122778100      2       1  150064       1.9756       0.0241
enh56057    2  127584600  127585600      2       1  150064       1.9724     0.024284
enh56067    2  127813400  127814400      3       1  150064       1.9957     0.022981
enh56072    2  127854800  127855800      6       3  150064       2.1917     0.014199
enh56074    2  127872700  127873700      6       3  150064       2.6372    0.0041797
enh56075    2  127875000  127876000      7       3  150064       3.2944   0.00049323
enh56077    2  127885800  127886800      5       1  150064       2.0111     0.022158
enh56079    2  127894500  127895500      7       3  150064       1.7519     0.039892
enh56080    2  127900900  127901900      4       2  150064       1.8541     0.031863
enh56116    2  128612900  128613900      2       1  150064       1.9235     0.027207
enh56118    2  128615800  128616800      2       1  150064       1.7603     0.039175
enh56152    2  129153700  129154700     10       2  150064       1.9725     0.024275
enh56153    2  129164500  129165500      3       1  150064       2.4246     0.007663
enh56224    2  131798400  131799400      1       1  150064        3.423    0.0003097
enh56227    2  131848900  131849900      1       1  150064       2.5573     0.005274
enh56229    2  131852200  131853200      1       1  150064       3.2948    0.0004924
enh56230    2  131861300  131862300      4       2  150064        3.335   0.00042656
enh56231    2  131864800  131865800      2       1  150064        2.684    0.0036368
enh56238    2  132431500  132432500      3       1  150064       2.3255     0.010023
enh56240    2  133105400  133106400      1       1  150064       1.6687      0.04759
enh56295    2  134837700  134838700      1       1  150064       1.8672      0.03094
enh56297    2  134880600  134881600      2       1  150064       2.8151    0.0024384
enh56299    2  134897400  134898400      1       1  150064       4.2027    1.319e-05
enh56300    2  134899000  134900000      5       2  150064       3.9182   4.4597e-05
enh56385    2  136898900  136899900      2       1  150064       1.6819     0.046293
enh56408    2  139359300  139360300      1       1  150064       2.0686      0.01929
enh56432    2  144232600  144233600      1       1  150064       2.5366     0.005597
enh56452    2  144711500  144712500      4       1  150064       3.1027   0.00095889
enh56453    2  144713000  144714000      1       1  150064       2.9506     0.001586
enh56458    2  144995000  144996000      1       1  150064       2.0335        0.021
enh56461    2  145087400  145088400      2       1  150064       2.3347    0.0097797
enh56462    2  145090600  145091600      1       1  150064       3.2093    0.0006652
enh56463    2  145116600  145117600      1       1  150064       3.3639    0.0003842
enh56464    2  145129800  145130800      1       1  150064       2.7902     0.002634
enh56465    2  145137300  145138300      2       1  150064       3.5341    0.0002046
enh56466    2  145140900  145141900      1       1  150064       4.6394    1.747e-06
enh56469    2  145163600  145164600      2       1  150064       2.8515    0.0021755
enh56471    2  145170200  145171200      1       1  150064       3.3946    0.0003436
enh56472    2  145182300  145183300      2       1  150064       2.3847    0.0085468
enh56474    2  145187300  145188300      1       1  150064        3.432    0.0002996
enh56475    2  145191100  145192100      1       1  150064        3.911    4.595e-05
enh56478    2  145198600  145199600      6       3  150064       2.3436    0.0095487
enh56479    2  145200000  145201000      1       1  150064       2.5062     0.006102
enh56482    2  145205000  145206000      1       1  150064       1.9615      0.02491
enh56484    2  145208300  145209300      4       2  150064       1.7699     0.038368
enh56501    2  145255800  145256800      3       2  150064       1.9117     0.027955
enh56503    2  145259400  145260400      1       1  150064       1.9658      0.02466
enh56517    2  145800500  145801500      3       2  150064         1.69     0.045513
enh56528    2  148109300  148110300      3       1  150064       2.4473    0.0071973
enh56535    2  148607300  148608300      3       1  150064       2.6279    0.0042959
enh56536    2  148617200  148618200      2       1  150064       2.2004     0.013891
enh56537    2  148626800  148627800      2       1  150064       2.2105     0.013534
enh56538    2  148627600  148628600      2       1  150064       2.2233     0.013097
enh56540    2  148775500  148776500      2       1  150064       2.2751     0.011451
enh56542    2  149058000  149059000      1       1  150064       1.8135      0.03488
enh56544    2  149062700  149063700      3       1  150064       2.9061    0.0018299
enh56573    2  149835100  149836100      2       1  150064       2.4614    0.0069195
enh56589    2  150453600  150454600      3       2  150064       2.2572     0.011997
enh56590    2  150454400  150455400      2       1  150064       1.9964     0.022947
enh56605    2  151183600  151184600      4       1  150064       2.0033     0.022572
enh56656    2  153030100  153031100      2       1  150064       2.0004     0.022726
enh56657    2  153056900  153057900      1       1  150064        3.074     0.001056
enh56659    2  153079400  153080400      2       1  150064       2.7181    0.0032833
enh56660    2  153108000  153109000      3       1  150064       1.9933     0.023117
enh56661    2  153190500  153191500      3       1  150064       2.3965     0.008276
enh56664    2  153198700  153199700      3       2  150064       2.9152    0.0017773
enh56666    2  153205900  153206900      7       3  150064       1.8242     0.034063
enh56668    2  153237400  153238400      4       2  150064       1.6489     0.049587
enh56670    2  153249500  153250500      4       2  150064       2.1266     0.016726
enh56676    2  153263700  153264700      2       1  150064       1.6738     0.047084
enh56678    2  153274900  153275900      6       3  150064       1.7015     0.044429
enh56698    2  153401500  153402500      1       1  150064       1.8861      0.02964
enh56699    2  153414500  153415500      4       2  150064       1.7165     0.043036
enh56702    2  153433600  153434600      2       1  150064       1.7292     0.041885
enh56705    2  153450700  153451700      3       1  150064       1.8641     0.031157
enh56708    2  153468400  153469400      4       1  150064       2.1423     0.016087
enh56710    2  153476300  153477300      4       2  150064       3.7984   7.2814e-05
enh56711    2  153478900  153479900      3       1  150064       4.3007   8.5135e-06
enh56712    2  153483300  153484300      2       1  150064       2.9082    0.0018175
enh56713    2  153503900  153504900      2       1  150064       2.3385    0.0096814
enh56716    2  153577600  153578600      3       1  150064       3.3606   0.00038885
enh56717    2  153586900  153587900      3       2  150064       2.3158     0.010286
enh56718    2  153746900  153747900      5       3  150064       2.2921     0.010949
enh56724    2  154727000  154728000      9       2  150064       1.8625     0.031265
enh56784    2  158767500  158768500      1       1  150064        2.704     0.003425
enh56785    2  158768000  158769000      1       1  150064        2.704     0.003425
enh56793    2  159316000  159317000      5       3  150064        2.406    0.0080642
enh56794    2  159316900  159317900      4       2  150064        3.117   0.00091365
enh56795    2  159343300  159344300      5       2  150064        2.627    0.0043076
enh56796    2  159344600  159345600      4       2  150064       3.2208   0.00063926
enh56798    2  159349700  159350700      6       2  150064       2.8574    0.0021356
enh56801    2  159493500  159494500      4       2  150064       3.4109   0.00032376
enh56802    2  159511800  159512800      6       2  150064       1.9942     0.023063
enh56849    2  160373000  160374000      1       1  150064       2.9792     0.001445
enh56850    2  160462200  160463200      5       2  150064       2.5663    0.0051388
enh56851    2  160466200  160467200      4       2  150064       2.6527    0.0039921
enh56852    2  160468400  160469400      2       1  150064       2.9327      0.00168
enh56853    2  160474000  160475000      2       1  150064       3.4676   0.00026257
enh56861    2  161064400  161065400      1       1  150064       2.3001      0.01072
enh56901    2  162803600  162804600      2       1  150064       2.7068    0.0033963
enh56902    2  162850500  162851500      4       2  150064       3.4729   0.00025744
enh56905    2  162885600  162886600      1       1  150064       3.3731    0.0003716
enh56928    2  164457600  164458600      2       1  150064       2.3011     0.010694
enh56931    2  164554600  164555600      1       1  150064       2.0803      0.01875
enh56955    2  165970500  165971500      1       1  150064       1.6512      0.04935
enh56957    2  166151700  166152700      6       4  150064       2.2071     0.013653
enh56979    2  166810900  166811900      2       1  150064       3.2935   0.00049468
enh56983    2  167230200  167231200      5       3  150064       2.7598    0.0028915
enh56984    2  167230900  167231900      3       2  150064       2.5232    0.0058145
enh56986    2  167350800  167351800      4       2  150064       3.2406   0.00059635
enh57001    2  168463600  168464600      4       2  150064       2.3091      0.01047
enh57009    2  168988000  168989000      2       1  150064       1.7147     0.043203
enh57029    2  169326800  169327800      1       1  150064       2.2774      0.01138
enh57034    2  169374800  169375800      3       1  150064       2.1259     0.016756
enh57035    2  169377700  169378700      2       1  150064       1.8727     0.030553
enh57037    2  169386100  169387100      3       1  150064       1.7742     0.038014
enh57044    2  169491400  169492400      3       1  150064       3.4519   0.00027834
enh57045    2  169495700  169496700      4       2  150064       2.8634    0.0020954
enh57047    2  169536300  169537300      7       4  150064       1.6557      0.04889
enh57103    2  171668800  171669800      1       1  150064       1.9777      0.02398
enh57124    2  172579900  172580900      1       1  150064       4.2735    9.621e-06
enh57125    2  172651200  172652200      1       1  150064       3.1278    0.0008806
enh57129    2  172865300  172866300      5       2  150064       3.2481   0.00058082
enh57130    2  172877300  172878300      3       2  150064       3.3925   0.00034624
enh57139    2  173107900  173108900      3       1  150064       2.3694     0.008908
enh57142    2  173149900  173150900      8       3  150064        1.844     0.032588
enh57178    2  173913000  173914000      5       3  150064       1.9603      0.02498
enh57180    2  173942200  173943200      4       2  150064         2.51    0.0060362
enh57185    2  174075400  174076400      5       3  150064       2.5613    0.0052143
enh57187    2  174091800  174092800      4       2  150064       2.1194     0.017029
enh57212    2  174805800  174806800      5       3  150064       2.3027     0.010649
enh57215    2  174823800  174824800      4       2  150064       1.6724     0.047225
enh57232    2  175041500  175042500      1       1  150064       2.2454      0.01237
enh57233    2  175111300  175112300      2       1  150064       2.6259    0.0043211
enh57234    2  175113600  175114600      3       2  150064       2.9971    0.0013628
enh57243    2  175467300  175468300      3       1  150064       2.0291     0.021226
enh57244    2  175470900  175471900      2       1  150064       2.4229     0.007698
enh57246    2  175528400  175529400      2       1  150064        2.035     0.020925
enh57249    2  175545400  175546400      2       1  150064       2.6965    0.0035033
enh57251    2  175628400  175629400      2       1  150064       2.2582     0.011967
enh57252    2  175636600  175637600      4       1  150064       1.6662      0.04784
enh57343    2  178976200  178977200      2       1  150064       1.9619     0.024889
enh57344    2  178978000  178979000      1       1  150064       2.1118      0.01735
enh57375    2  180292700  180293700      5       2  150064       2.4388    0.0073686
enh57377    2  180324900  180325900      3       2  150064       4.3777   5.9962e-06
enh57379    2  180541100  180542100      7       3  150064       2.1037     0.017701
enh57384    2  180990000  180991000      1       1  150064       3.4796    0.0002511
enh57399    2  182655200  182656200      4       2  150064       1.7244     0.042318
enh57404    2  183084900  183085900      2       1  150064        1.653     0.049162
enh57407    2  183387900  183388900      2       1  150064       2.1855     0.014426
enh57412    2  183579200  183580200      2       1  150064       2.4001    0.0081953
enh57416    2  183874500  183875500      2       1  150064       3.0777     0.001043
enh57419    2  183921800  183922800      3       2  150064       2.2836     0.011196
enh57422    2  183990600  183991600     10       4  150064       1.8414     0.032778
enh57425    2  184479300  184480300      3       2  150064       1.9353     0.026477
enh57427    2  185556600  185557600      3       1  150064       1.7921     0.036556
enh57432    2  187408400  187409400      2       1  150064       2.5653    0.0051545
enh57459    2  189160500  189161500      8       3  150064       1.9029     0.028526
enh57460    2  189167800  189168800      3       1  150064       2.4053    0.0080789
enh57463    2  189651500  189652500      2       1  150064       2.6071    0.0045662
enh57474    2  190433600  190434600      2       1  150064       2.1181     0.017084
enh57495    2  191214700  191215700      4       2  150064       2.5806    0.0049309
enh57497    2  191220500  191221500      1       1  150064       1.7229      0.04245
enh57498    2  191223200  191224200      1       1  150064       1.7749      0.03796
enh57504    2  191277700  191278700      1       1  150064       1.8367      0.03313
enh57506    2  191309400  191310400      3       2  150064       2.2746     0.011465
enh57512    2  191364500  191365500      4       2  150064        1.799     0.036008
enh57515    2  191400500  191401500      3       2  150064       1.7662     0.038684
enh57517    2  191447500  191448500      3       1  150064       2.2885     0.011053
enh57520    2  191493000  191494000      2       1  150064       2.4091    0.0079953
enh57527    2  191549400  191550400      1       1  150064       1.9056      0.02835
enh57537    2  191884200  191885200      3       2  150064       1.8504     0.032126
enh57538    2  191885600  191886600      4       1  150064       2.6343    0.0042152
enh57545    2  192306100  192307100      1       1  150064       1.9478      0.02572
enh57562    2  192918800  192919800      2       1  150064       1.7275     0.042038
enh57567    2  193048600  193049600      3       2  150064       2.0194     0.021723
enh57568    2  193050900  193051900      4       1  150064       2.4276    0.0076002
enh57571    2  193119200  193120200      2       1  150064       1.7195     0.042763
enh57572    2  194952100  194953100      1       1  150064       2.6685     0.003809
enh57574    2  196398500  196399500      3       2  150064       2.4275    0.0076017
enh57579    2  196552000  196553000      1       1  150064       2.1163      0.01716
enh57580    2  196763100  196764100      2       1  150064       2.4382    0.0073811
enh57582    2  196932100  196933100      5       2  150064       2.8975    0.0018807
enh57583    2  196977400  196978400      4       2  150064       1.8998     0.028732
enh57589    2  197202300  197203300      4       2  150064       1.6615     0.048302
enh57590    2  197203100  197204100      1       1  150064       1.7317      0.04166
enh57591    2  197264300  197265300      3       2  150064       1.6888     0.045631
enh57596    2  197393100  197394100      3       1  150064       3.7095   0.00010383
enh57598    2  197431400  197432400      2       1  150064       2.4131    0.0079082
enh57599    2  197451000  197452000      6       2  150064       2.7834    0.0026896
enh57600    2  197454800  197455800      2       1  150064       2.5583    0.0052596
enh57601    2  197458900  197459900      2       1  150064       2.4797    0.0065755
enh57605    2  197785300  197786300      1       1  150064       2.5571     0.005277
enh57606    2  197792600  197793600      2       1  150064       1.7068     0.043934
enh57610    2  197853300  197854300      2       1  150064       2.7117    0.0033466
enh57612    2  197875500  197876500      1       1  150064       3.0493     0.001147
enh57613    2  197938000  197939000      3       1  150064       2.0195     0.021716
enh57616    2  197961900  197962900      2       1  150064       2.4016    0.0081622
enh57619    2  197995400  197996400      1       1  150064       2.5018     0.006178
enh57637    2  198143800  198144800      4       2  150064       4.8038   7.7832e-07
enh57638    2  198151800  198152800      2       1  150064       4.1386   1.7469e-05
enh57639    2  198157900  198158900      3       1  150064        5.112   1.5937e-07
enh57640    2  198170500  198171500      4       1  150064       5.0277   2.4814e-07
enh57641    2  198172000  198173000      2       1  150064       5.3304   4.9004e-08
enh57643    2  198243500  198244500      1       1  150064       4.7819    8.681e-07
enh57651    2  198436400  198437400      1       1  150064       6.1104    4.969e-10
enh57656    2  198478000  198479000      2       1  150064       5.3228   5.1087e-08
enh57657    2  198492200  198493200      5       1  150064       2.9932    0.0013802
enh57659    2  198568700  198569700      1       1  150064       4.1225    1.874e-05
enh57660    2  198573400  198574400      2       1  150064        4.101   2.0565e-05
enh57661    2  198667800  198668800      3       2  150064       5.3473   4.4647e-08
enh57662    2  198673600  198674600      3       2  150064       3.9491   3.9219e-05
enh57665    2  198737800  198738800      2       1  150064       3.7759   7.9729e-05
enh57666    2  198743500  198744500      3       1  150064       5.0854   1.8339e-07
enh57680    2  199519100  199520100      2       1  150064       3.2588   0.00055939
enh57681    2  200154000  200155000      4       1  150064       3.4233   0.00030934
enh57683    2  200172500  200173500      2       1  150064        2.949    0.0015938
enh57687    2  200193900  200194900      5       2  150064       3.5433   0.00019757
enh57688    2  200200600  200201600      1       1  150064       4.6959    1.327e-06
enh57691    2  200248800  200249800      1       1  150064       1.7088      0.04374
enh57692    2  200251000  200252000      2       1  150064       2.2916     0.010963
enh57693    2  200268300  200269300      1       1  150064       2.7847     0.002679
enh57700    2  200288400  200289400      3       1  150064        3.696   0.00010951
enh57701    2  200295300  200296300      2       1  150064       3.7812   7.8039e-05
enh57702    2  200302000  200303000      1       1  150064       2.5405     0.005534
enh57703    2  200304900  200305900      2       1  150064       4.2969   8.6592e-06
enh57714    2  200676800  200677800      3       1  150064       4.3975   5.4763e-06
enh57715    2  200695000  200696000      4       2  150064       4.0418   2.6523e-05
enh57719    2  200714300  200715300      2       1  150064       4.4982   3.4271e-06
enh57721    2  200774800  200775800      3       2  150064       5.8052   3.2138e-09
enh57722    2  200778000  200779000      4       2  150064       3.3334   0.00042892
enh57726    2  200822300  200823300      5       2  150064       3.5162   0.00021886
enh57728    2  200929500  200930500      2       1  150064       5.6346   8.7715e-09
enh57733    2  201174900  201175900      2       1  150064         4.41   5.1679e-06
enh57734    2  201176300  201177300      4       2  150064       2.4416    0.0073108
enh57735    2  201181800  201182800      4       2  150064       4.1246   1.8572e-05
enh57737    2  201194200  201195200      4       2  150064       2.8612    0.0021102
enh57743    2  201221200  201222200      3       2  150064       3.8805   5.2131e-05
enh57745    2  201245300  201246300      4       2  150064       2.3325    0.0098376
enh57748    2  201270300  201271300      2       1  150064       2.8659    0.0020794
enh57749    2  201281200  201282200      3       1  150064       3.4849   0.00024619
enh57750    2  201318200  201319200      3       1  150064       3.9101   4.6132e-05
enh57751    2  201320400  201321400      3       1  150064       3.6447   0.00013385
enh57755    2  201373100  201374100      4       2  150064        1.978     0.023962
enh57760    2  201606100  201607100      5       2  150064        1.767     0.038614
enh57766    2  201752000  201753000      2       1  150064       2.0896     0.018329
enh57786    2  202125000  202126000      2       1  150064       2.4295    0.0075591
enh57808    2  202824800  202825800      1       1  150064       2.0268      0.02134
enh57809    2  202829100  202830100      5       3  150064       2.1517     0.015712
enh57840    2  203453400  203454400      2       1  150064       1.7147     0.043196
enh57853    2  204105000  204106000      3       1  150064        2.659    0.0039186
enh57866    2  204521300  204522300      6       2  150064       1.6772     0.046752
enh57874    2  204876200  204877200      3       2  150064       1.7646     0.038815
enh57926    2  206570200  206571200      3       2  150064       1.9628     0.024832
enh57952    2  207076700  207077700      3       1  150064        1.891     0.029311
enh57958    2  207306500  207307500      1       1  150064       1.9284       0.0269
enh57972    2  207906800  207907800      2       1  150064       1.7475     0.040278
enh57982    2  207970900  207971900      3       2  150064       1.9937     0.023094
enh58000    2  208089800  208090800      3       2  150064       2.3381    0.0096897
enh58001    2  208092800  208093800      7       4  150064       2.5194    0.0058775
enh58006    2  208273300  208274300      4       1  150064        2.292     0.010953
enh58008    2  208334200  208335200      5       2  150064       3.6319   0.00014065
enh58011    2  208368300  208369300      4       2  150064       3.2714   0.00053516
enh58016    2  208430000  208431000      2       1  150064       3.3069   0.00047174
enh58017    2  208481600  208482600      3       1  150064       3.7659    8.296e-05
enh58040    2  209054900  209055900      5       1  150064       1.8053     0.035512
enh58058    2  210340800  210341800      2       1  150064       1.9478      0.02572
enh58063    2  210409300  210410300      2       1  150064       2.4908     0.006372
enh58067    2  210449100  210450100      2       1  150064       2.3889    0.0084496
enh58069    2  210456400  210457400      1       1  150064       1.8585      0.03155
enh58071    2  210479200  210480200      3       2  150064       2.1778     0.014711
enh58073    2  210494100  210495100      2       1  150064       1.7151      0.04316
enh58097    2  212255200  212256200      2       1  150064       1.9995     0.022776
enh58098    2  212272500  212273500      1       1  150064       3.2319    0.0006149
enh58101    2  212608800  212609800      4       2  150064        2.181     0.014593
enh58102    2  213222000  213223000      3       2  150064       3.2295   0.00061995
enh58104    2  213280400  213281400      8       4  150064       1.8946     0.029074
enh58107    2  213403800  213404800      4       2  150064        3.888   5.0528e-05
enh58108    2  213641600  213642600      4       1  150064       1.8196     0.034408
enh58117    2  215275200  215276200      2       1  150064       1.9934     0.023111
enh58118    2  215345400  215346400      4       2  150064       1.7813     0.037432
enh58161    2  217161300  217162300      2       1  150064       2.2314     0.012828
enh58162    2  217163500  217164500      2       1  150064       1.7118     0.043465
enh58169    2  217277900  217278900      3       1  150064       2.8614    0.0021086
enh58177    2  217404800  217405800      2       1  150064        1.993     0.023129
enh58180    2  217428600  217429600      2       1  150064       2.2311     0.012839
enh58181    2  217448400  217449400      4       2  150064        3.105   0.00095147
enh58185    2  217484700  217485700      3       2  150064       1.7135     0.043308
enh58186    2  217502200  217503200      2       1  150064       1.9028     0.028536
enh58190    2  217530000  217531000      3       1  150064       2.2746     0.011465
enh58191    2  217544100  217545100      3       1  150064       2.0846     0.018553
enh58234    2  218621200  218622200      4       2  150064       1.7297     0.041843
enh58236    2  218654600  218655600      2       1  150064       2.6739    0.0037486
enh58318    2  220025600  220026600      2       1  150064       2.6891    0.0035818
enh58326    2  220091800  220092800      2       1  150064       1.9286     0.026889
enh58386    2  222383300  222384300      1       1  150064       2.6024     0.004629
enh58387    2  222389700  222390700      5       3  150064       3.3106   0.00046556
enh58388    2  222391800  222392800      3       2  150064       3.3528   0.00039999
enh58389    2  222394800  222395800      3       2  150064       1.6472     0.049754
enh58393    2  222439100  222440100      1       1  150064       2.0101      0.02221
enh58425    2  223771400  223772400      2       1  150064       1.7092     0.043711
enh58438    2  224392800  224393800      3       2  150064       2.6538     0.003979
enh58459    2  224905700  224906700      2       1  150064       1.8287     0.033719
enh58462    2  225075400  225076400      3       1  150064       2.0679     0.019323
enh58466    2  225266100  225267100      4       1  150064       2.7049    0.0034158
enh58467    2  225349800  225350800      2       1  150064       1.9061     0.028321
enh58469    2  225434700  225435700      1       1  150064       1.6773      0.04674
enh58472    2  225446400  225447400      4       2  150064       5.0507   2.2014e-07
enh58473    2  225702700  225703700      3       2  150064       2.2628     0.011823
enh58474    2  225774400  225775400      8       3  150064       2.0747     0.019006
enh58488    2  225979600  225980600      7       2  150064       2.0055     0.022454
enh58518    2  227699100  227700100      3       2  150064       2.6478    0.0040509
enh58519    2  227701600  227702600      1       1  150064       1.8145       0.0348
enh58520    2  227842600  227843600      3       1  150064       1.8323      0.03345
enh58522    2  227870500  227871500      1       1  150064       1.8677       0.0309
enh58534    2  228280200  228281200      4       2  150064       2.6493    0.0040327
enh58550    2  229311200  229312200      1       1  150064        1.792      0.03657
enh58552    2  229951300  229952300      6       3  150064       3.0366    0.0011965
enh58553    2  229953400  229954400      3       2  150064       1.9184      0.02753
enh58555    2  229962400  229963400      4       2  150064       1.9266     0.027016
enh58559    2  229973800  229974800      2       1  150064       1.6534     0.049129
enh58583    2  230560800  230561800      4       2  150064       1.7997     0.035954
enh58584    2  230568600  230569600      2       1  150064       3.2673   0.00054292
enh58585    2  230574400  230575400      1       1  150064       2.3608     0.009118
enh58586    2  230576100  230577100      5       2  150064       3.0931   0.00099035
enh58587    2  230580100  230581100      7       1  150064       3.2328   0.00061297
enh58595    2  230844900  230845900      1       1  150064        2.353     0.009312
enh58599    2  231133200  231134200      2       1  150064       1.7095      0.04368
enh58636    2  232134400  232135400      1       1  150064       1.6987      0.04469
enh58647    2  232264400  232265400      1       1  150064       2.3044       0.0106
enh58652    2  232330000  232331000      2       1  150064       2.7802    0.0027166
enh58653    2  232347000  232348000      4       2  150064       1.9844     0.023604
enh58660    2  232480400  232481400      5       2  150064       1.9978      0.02287
enh58669    2  232527300  232528300      1       1  150064       2.3914     0.008391
enh58671    2  232531700  232532700      2       1  150064       2.2746     0.011466
enh58673    2  232542200  232543200      5       3  150064       1.7949     0.036334
enh58688    2  232949400  232950400      2       1  150064       2.1834     0.014503
enh58689    2  233131100  233132100      2       1  150064       2.6222    0.0043681
enh58691    2  233174600  233175600      3       1  150064       1.9645     0.024736
enh58696    2  233416500  233417500      1       1  150064       1.6581      0.04865
enh58699    2  233453000  233454000      4       1  150064       1.7787     0.037648
enh58706    2  233553900  233554900      6       3  150064       4.4505   4.2842e-06
enh58709    2  233702800  233703800      1       1  150064       3.5443    0.0001968
enh58710    2  233737100  233738100      1       1  150064         2.86     0.002118
enh58711    2  233742200  233743200      3       2  150064       5.7284   5.0695e-09
enh58712    2  233744600  233745600      5       2  150064       4.9905   3.0104e-07
enh58714    2  233765700  233766700      7       3  150064       1.7602     0.039183
enh58717    2  233909400  233910400      2       1  150064       2.2601     0.011906
enh58718    2  233926100  233927100      3       1  150064       1.8984     0.028824
enh58747    2  234441000  234442000      4       2  150064       1.6642     0.048037
enh58757    2  235043900  235044900      2       1  150064       1.8025     0.035731
enh58830    2  236015200  236016200     14       3  150064       1.7704     0.038327
enh58832    2  236024500  236025500      3       1  150064       2.3246     0.010048
enh58863    2  236471500  236472500      1       1  150064       2.0511      0.02013
enh58864    2  236472100  236473100      2       1  150064       2.3953    0.0083034
enh58871    2  236513800  236514800      1       1  150064       1.8251      0.03399
enh58879    2  236543100  236544100      3       1  150064        2.049     0.020229
enh58880    2  236548900  236549900      2       1  150064       1.8491     0.032222
enh58901    2  236617400  236618400     10       4  150064       1.7999     0.035938
enh58917    2  236812300  236813300      4       2  150064       2.2398     0.012552
enh58918    2  236825500  236826500      2       1  150064       3.2834   0.00051279
enh58920    2  236828700  236829700      3       1  150064       2.6124     0.004495
enh58930    2  237247000  237248000      2       1  150064       2.0376     0.020796
enh58931    2  237250800  237251800      2       1  150064        2.074     0.019038
enh58935    2  237324400  237325400      2       1  150064       2.2977     0.010789
enh58992    2  238571700  238572700      5       2  150064       1.7341      0.04145
enh59005    2  238620800  238621800      2       1  150064       2.1325     0.016484
enh59015    2  238653100  238654100      9       2  150064       1.7161     0.043073
enh59035    2  239096100  239097100      3       2  150064       2.1026     0.017751
enh59036    2  239108800  239109800      5       2  150064       1.9161     0.027676
enh59070    2  239850800  239851800      3       2  150064       1.6723      0.04723
enh59200    2  240930500  240931500      1       1  150064       1.7514      0.03994
enh59219    2  241226100  241227100      7       2  150064       1.8008     0.035868
enh59223    2  241279400  241280400      1       1  150064       2.5279     0.005737
enh59224    2  241290200  241291200      8       3  150064       2.3253     0.010027
enh59293    2  242574200  242575200      3       2  150064       1.8432     0.032647
enh59296    2  242585100  242586100      3       2  150064       1.6763     0.046838
enh59299    2  242604900  242605900      4       1  150064       2.0333      0.02101
enh59319    2  242844300  242845300      4       1  150064       2.2649     0.011761
enh59326    3     104600     105600      2       1  150064        1.671      0.04736
enh59350    3    2552100    2553100      1       1  150064       2.3313     0.009868
enh59380    3    4575100    4576100      3       1  150064       1.7872     0.036951
enh59389    3    4771900    4772900      3       2  150064       1.6856      0.04594
enh59404    3    4947600    4948600      1       1  150064       1.7906      0.03668
enh59436    3    8092200    8093200      6       2  150064       2.0588     0.019757
enh59468    3    9064700    9065700      1       1  150064       1.9689      0.02448
enh59469    3    9068900    9069900      5       2  150064       3.6073   0.00015472
enh59471    3    9109200    9110200      3       2  150064       2.4599    0.0069497
enh59480    3    9166100    9167100      2       1  150064       2.1133     0.017288
enh59482    3    9176800    9177800      2       1  150064       2.3251     0.010034
enh59485    3    9189200    9190200      1       1  150064       1.8999      0.02872
enh59516    3    9463700    9464700      3       2  150064       2.5992    0.0046721
enh59517    3    9465200    9466200      2       1  150064       1.9569     0.025179
enh59518    3    9592400    9593400      1       1  150064       2.0944      0.01811
enh59581    3   10381500   10382500      3       1  150064       1.6451     0.049974
enh59585    3   10418900   10419900      2       1  150064       3.0664    0.0010833
enh59586    3   10422500   10423500      5       2  150064       3.2879   0.00050474
enh59587    3   10439700   10440700      4       2  150064       3.8903   5.0053e-05
enh59588    3   10470000   10471000      3       1  150064       1.8259     0.033929
enh59592    3   10511200   10512200      4       1  150064       2.3466    0.0094737
enh59601    3   10589500   10590500      3       2  150064        3.177   0.00074402
enh59602    3   10593700   10594700      3       1  150064       2.2016     0.013848
enh59603    3   10612000   10613000      4       1  150064       2.5239    0.0058026
enh59605    3   10642100   10643100      5       2  150064       2.0014     0.022675
enh59607    3   10650600   10651600      5       3  150064       2.3493    0.0094038
enh59611    3   10805600   10806600      4       2  150064       3.7773   7.9278e-05
enh59618    3   10976000   10977000      6       3  150064       1.7131     0.043348
enh59656    3   11413000   11414000      2       1  150064       2.0516     0.020105
enh59676    3   11603500   11604500      1       1  150064       2.5596     0.005239
enh59694    3   11685500   11686500      2       1  150064       3.9925   3.2686e-05
enh59701    3   11780600   11781600      4       2  150064       1.9608     0.024953
enh59706    3   11885800   11886800      5       1  150064       2.4592    0.0069617
enh59707    3   11888700   11889700      1       1  150064       2.3023      0.01066
enh59708    3   12037700   12038700      5       2  150064       2.6846    0.0036307
enh59709    3   12185300   12186300      3       2  150064       2.8109    0.0024698
enh59713    3   12485600   12486600      3       2  150064       3.6089   0.00015378
enh59714    3   12524400   12525400      3       1  150064       1.9132     0.027863
enh59716    3   12549300   12550300      4       2  150064       2.2149     0.013384
enh59719    3   12600300   12601300      4       1  150064       2.0649     0.019466
enh59726    3   12761400   12762400      5       1  150064       2.2083      0.01361
enh59727    3   12770100   12771100      3       2  150064       2.3072     0.010522
enh59746    3   12960600   12961600      3       2  150064       2.0383     0.020759
enh59753    3   13011000   13012000      3       1  150064       1.8912     0.029299
enh59754    3   13013800   13014800      4       1  150064       1.8492     0.032211
enh59760    3   13036600   13037600      5       2  150064       1.7541     0.039707
enh59767    3   13076000   13077000      1       1  150064       3.0171     0.001276
enh59769    3   13081500   13082500      5       2  150064       1.9808     0.023806
enh59770    3   13087000   13088000      6       3  150064       3.0357    0.0011997
enh59774    3   13111200   13112200      9       3  150064       2.5152     0.005948
enh59778    3   13136700   13137700      4       2  150064        2.111     0.017385
enh59791    3   13349600   13350600      3       2  150064       1.7905     0.036685
enh59792    3   13358000   13359000      4       1  150064       2.1862     0.014401
enh59794    3   13420500   13421500      4       1  150064       2.1205     0.016981
enh59795    3   13426400   13427400      6       3  150064       2.1286     0.016642
enh59861    3   14550600   14551600      3       2  150064       2.6799    0.0036824
enh59862    3   14564500   14565500      2       1  150064        1.904     0.028454
enh59867    3   14589400   14590400      3       1  150064       1.8419     0.032744
enh59869    3   14605000   14606000      3       2  150064       2.1257     0.016763
enh59870    3   14624900   14625900      1       1  150064       2.3805     0.008645
enh59875    3   14689700   14690700      3       1  150064       1.6799     0.046488
enh59876    3   14691700   14692700      2       1  150064       1.7422     0.040736
enh59882    3   14962400   14963400      3       1  150064       2.8547    0.0021541
enh59889    3   15138600   15139600      2       1  150064       1.7907     0.036672
enh59929    3   15678800   15679800      2       1  150064       1.6901     0.045507
enh59938    3   15835600   15836600      1       1  150064       2.4939     0.006317
enh59973    3   16440700   16441700      5       2  150064       2.0809      0.01872
enh59974    3   16441400   16442400      6       2  150064       2.1199     0.017007
enh59984    3   16843400   16844400      1       1  150064       3.4167    0.0003169
enh59986    3   16851800   16852800      3       2  150064       3.1213   0.00090018
enh59989    3   16891100   16892100      6       3  150064       2.5667    0.0051332
enh59993    3   16939600   16940600      3       2  150064       1.7217     0.042562
enh59996    3   16948400   16949400      3       2  150064       1.6755      0.04692
enh59998    3   16951200   16952200      3       1  150064       3.5851   0.00016849
enh60001    3   17047600   17048600      2       1  150064       2.2391     0.012573
enh60003    3   17081400   17082400      2       1  150064       2.2629      0.01182
enh60005    3   17220900   17221900      3       1  150064       4.2715   9.7099e-06
enh60007    3   17236600   17237600      2       1  150064       3.8841   5.1359e-05
enh60008    3   17686500   17687500      2       1  150064       1.6738     0.047088
enh60010    3   17784700   17785700      4       1  150064         2.91     0.001807
enh60035    3   19990800   19991800      6       3  150064       2.0977     0.017964
enh60055    3   21478000   21479000      2       1  150064       1.8743     0.030444
enh60058    3   21686400   21687400      5       2  150064       1.9394     0.026225
enh60059    3   21706700   21707700      3       2  150064       2.0251     0.021429
enh60060    3   21707400   21708400      3       2  150064       2.0251     0.021429
enh60061    3   21788800   21789800      8       4  150064       1.6716       0.0473
enh60062    3   21793000   21794000      5       3  150064       1.7317      0.04166
enh60080    3   23852600   23853600      4       2  150064       3.4433    0.0002873
enh60081    3   23861100   23862100      5       3  150064       2.0479     0.020287
enh60095    3   24040300   24041300      2       1  150064       2.0099     0.022223
enh60098    3   24254000   24255000      6       3  150064       3.1199   0.00090454
enh60105    3   25197400   25198400      1       1  150064        1.898      0.02885
enh60117    3   25701000   25702000      3       1  150064       1.6595     0.048508
enh60120    3   25822800   25823800      2       1  150064       1.8144      0.03481
enh60122    3   25833600   25834600      2       1  150064       2.2508     0.012198
enh60158    3   28877200   28878200      8       4  150064       2.4728    0.0067023
enh60160    3   29106500   29107500      3       2  150064       1.7733     0.038092
enh60169    3   29451500   29452500      1       1  150064       1.8392      0.03294
enh60171    3   29494700   29495700      4       2  150064       2.8451    0.0022197
enh60175    3   29736800   29737800      4       1  150064       1.8102     0.035131
enh60176    3   29800800   29801800      1       1  150064       3.0275     0.001233
enh60177    3   29939600   29940600      1       1  150064       2.0633      0.01954
enh60179    3   30323500   30324500      5       3  150064       2.4395    0.0073537
enh60196    3   31572000   31573000      2       1  150064       3.0998   0.00096833
enh60215    3   32019500   32020500      6       4  150064       2.6646    0.0038545
enh60216    3   32023200   32024200      7       2  150064       2.1443     0.016005
enh60222    3   32343800   32344800      6       3  150064       1.6664     0.047817
enh60243    3   32881800   32882800      1       1  150064       1.7591      0.03928
enh60256    3   33467600   33468600      2       1  150064       3.1168   0.00091427
enh60257    3   33470000   33471000      2       1  150064       2.8559    0.0021457
enh60258    3   33471400   33472400      2       1  150064       2.2573     0.011995
enh60259    3   33478400   33479400      3       2  150064        2.521    0.0058515
enh60264    3   33696800   33697800      1       1  150064       1.7512      0.03996
enh60276    3   34054600   34055600      1       1  150064       2.8544     0.002156
enh60287    3   35425100   35426100      3       2  150064       3.3518   0.00040147
enh60291    3   35692600   35693600      3       2  150064       1.9648     0.024719
enh60292    3   35699900   35700900      2       1  150064       1.8635     0.031194
enh60304    3   35800700   35801700      2       1  150064       1.9911     0.023234
enh60312    3   36855400   36856400      5       3  150064       5.3635   4.0804e-08
enh60313    3   36932900   36933900      2       1  150064       2.2695     0.011618
enh60314    3   36984400   36985400      2       1  150064       2.7253    0.0032117
enh60315    3   37011000   37012000      2       1  150064       2.8671     0.002071
enh60317    3   37072700   37073700      6       2  150064       2.2376     0.012624
enh60318    3   37073900   37074900      3       2  150064       2.4249    0.0076563
enh60319    3   37091300   37092300      2       1  150064       2.7781    0.0027341
enh60320    3   37094900   37095900      1       1  150064       2.4176     0.007812
enh60321    3   37095800   37096800      3       2  150064       2.6262    0.0043168
enh60323    3   37172800   37173800      1       1  150064       3.0572     0.001117
enh60326    3   37225100   37226100      7       3  150064       2.6122    0.0044976
enh60327    3   37269200   37270200      4       2  150064       2.2456     0.012366
enh60335    3   37534400   37535400      1       1  150064        1.971      0.02436
enh60336    3   37540000   37541000      3       1  150064       1.9193     0.027476
enh60337    3   37552700   37553700      2       1  150064       2.0508     0.020145
enh60338    3   37579100   37580100      5       2  150064       2.4097    0.0079819
enh60341    3   37709800   37710800      1       1  150064       2.3815      0.00862
enh60344    3   37804500   37805500      1       1  150064       1.8124      0.03496
enh60347    3   37828500   37829500      2       1  150064       2.2195     0.013226
enh60355    3   37952100   37953100      4       1  150064       3.5504    0.0001923
enh60356    3   37961500   37962500      4       2  150064       3.0667    0.0010821
enh60357    3   37965000   37966000      1       1  150064       1.9498       0.0256
enh60358    3   37977100   37978100      3       2  150064        3.341    0.0004174
enh60362    3   37998100   37999100      2       1  150064       2.0516     0.020107
enh60386    3   38494000   38495000      3       1  150064       3.1473   0.00082402
enh60387    3   38497700   38498700      6       1  150064       3.0547    0.0011263
enh60389    3   38513900   38514900      2       1  150064       3.2491    0.0005789
enh60391    3   38536900   38537900      4       2  150064       2.8552    0.0021503
enh60393    3   38621300   38622300      1       1  150064       1.8978      0.02886
enh60397    3   38682400   38683400      4       2  150064       2.6123    0.0044967
enh60404    3   39149900   39150900      6       3  150064       2.1038     0.017697
enh60455    3   40732200   40733200      2       1  150064        1.661     0.048356
enh60456    3   40782900   40783900      2       1  150064       1.9293     0.026846
enh60463    3   41037600   41038600      4       2  150064       2.0406     0.020645
enh60508    3   42189300   42190300      1       1  150064       2.5325     0.005663
enh60509    3   42192900   42193900      1       1  150064       2.0794      0.01879
enh60512    3   42205700   42206700      2       1  150064       1.7237     0.042378
enh60514    3   42208000   42209000      1       1  150064       1.8153      0.03474
enh60516    3   42216900   42217900      3       2  150064       2.4672    0.0068081
enh60517    3   42220200   42221200      5       2  150064       2.7289    0.0031772
enh60518    3   42225400   42226400      4       2  150064       2.0604     0.019678
enh60519    3   42232400   42233400      5       2  150064       3.0545    0.0011273
enh60520    3   42233900   42234900      6       2  150064       2.4974    0.0062562
enh60549    3   42743300   42744300      1       1  150064       2.5331     0.005653
enh60567    3   43131800   43132800      5       2  150064       2.1664     0.015139
enh60581    3   43358700   43359700      2       1  150064       1.7782     0.037685
enh60583    3   43367800   43368800      3       2  150064       2.4438     0.007266
enh60588    3   43434800   43435800      3       2  150064       2.4605    0.0069373
enh60594    3   43811400   43812400      1       1  150064       1.6469      0.04979
enh60602    3   44225800   44226800      5       3  150064       2.1993     0.013929
enh60605    3   44396500   44397500      3       1  150064       2.9899    0.0013954
enh60618    3   44727200   44728200      4       2  150064       1.8496     0.032183
enh60637    3   45181000   45182000      4       2  150064       2.0747     0.019008
enh60645    3   45268400   45269400      5       2  150064       1.7676     0.038562
enh60646    3   45285400   45286400      7       3  150064       2.0515     0.020108
enh60668    3   45642400   45643400      1       1  150064       1.7549      0.03964
enh60771    3   47616600   47617600      6       3  150064       1.6861     0.045891
enh60796    3   48130900   48131900      1       1  150064       1.7805       0.0375
enh60798    3   48192400   48193400      3       1  150064        1.899     0.028779
enh60799    3   48193100   48194100      3       1  150064       2.1859     0.014412
enh60803    3   48273700   48274700      1       1  150064       2.3819     0.008612
enh60804    3   48281200   48282200      1       1  150064       2.3351      0.00977
enh60834    3   48671100   48672100      2       1  150064       2.3372    0.0097139
enh60838    3   48697600   48698600      1       1  150064       2.4735     0.006689
enh60839    3   48701800   48702800      1       1  150064       2.6404     0.004141
enh60840    3   48720300   48721300      2       1  150064       1.9742      0.02418
enh60841    3   48724000   48725000      1       1  150064       2.3709     0.008872
enh60842    3   48729900   48730900      2       1  150064       2.2037     0.013774
enh60843    3   48733300   48734300      2       1  150064       1.9281     0.026919
enh60844    3   48746000   48747000      2       1  150064       1.6997     0.044593
enh60845    3   48748900   48749900      4       1  150064       2.3221     0.010114
enh60847    3   48754800   48755800      1       1  150064       2.1125      0.01732
enh60850    3   48777500   48778500      1       1  150064        1.712      0.04345
enh60855    3   48883200   48884200      1       1  150064       1.9677      0.02455
enh60859    3   48934700   48935700      1       1  150064       1.9167      0.02764
enh60864    3   49035800   49036800      1       1  150064        1.878      0.03019
enh60877    3   49156000   49157000      2       1  150064       2.1108     0.017397
enh60884    3   49211300   49212300      2       1  150064       2.1347     0.016391
enh60887    3   49275600   49276600      5       2  150064       1.7737     0.038055
enh60888    3   49303600   49304600      2       1  150064       1.8698     0.030754
enh60892    3   49334400   49335400      4       2  150064       1.8961     0.028972
enh60895    3   49378600   49379600      3       1  150064       1.7785     0.037657
enh60902    3   49423100   49424100      2       1  150064       1.9127     0.027893
enh60904    3   49437400   49438400      5       2  150064       2.2242     0.013066
enh60908    3   49459300   49460300      1       1  150064       2.1956      0.01406
enh60909    3   49465400   49466400      2       1  150064       2.3632    0.0090586
enh60910    3   49467200   49468200      1       1  150064        2.313      0.01036
enh60912    3   49497600   49498600      1       1  150064       2.1711      0.01496
enh60913    3   49502900   49503900      2       1  150064        1.769     0.038446
enh60918    3   49537900   49538900      1       1  150064       1.9572      0.02516
enh60919    3   49556400   49557400      2       1  150064       1.8477     0.032325
enh60923    3   49590100   49591100      3       2  150064        2.041     0.020626
enh60935    3   49695600   49696600      2       1  150064       2.2021     0.013828
enh60944    3   49812400   49813400      5       2  150064        2.294     0.010895
enh60946    3   49818600   49819600      1       1  150064       1.7784      0.03767
enh60948    3   49821500   49822500      3       2  150064        2.037     0.020826
enh60951    3   49843400   49844400      1       1  150064       2.0166      0.02187
enh60954    3   49892400   49893400      2       1  150064       2.2205     0.013191
enh60955    3   49894200   49895200      2       1  150064       2.0486     0.020249
enh60957    3   49909400   49910400      3       2  150064       2.8182     0.002415
enh60958    3   49914700   49915700      2       1  150064       1.9578     0.025129
enh60959    3   49918100   49919100      1       1  150064       1.9222      0.02729
enh60960    3   49937800   49938800      1       1  150064       2.8215      0.00239
enh60961    3   49940900   49941900      1       1  150064        2.735     0.003119
enh60964    3   49965000   49966000      3       2  150064       1.7315      0.04168
enh60966    3   50004200   50005200      1       1  150064       3.0519     0.001137
enh60968    3   50040800   50041800      1       1  150064       3.2735    0.0005312
enh60969    3   50128400   50129400      3       1  150064       2.8875    0.0019418
enh60975    3   50196200   50197200      5       2  150064       2.3333    0.0098167
enh60982    3   50249500   50250500      1       1  150064        3.317     0.000455
enh60996    3   50287000   50288000      2       1  150064       2.2916     0.010965
enh60997    3   50291900   50292900      3       2  150064       2.9169    0.0017674
enh61022    3   50409900   50410900      1       1  150064       3.7987    7.272e-05
enh61031    3   50480300   50481300      2       1  150064       2.4453    0.0072371
enh61063    3   51426200   51427200      1       1  150064        2.068      0.01932
enh61066    3   51532000   51533000      2       1  150064       1.8601     0.031432
enh61070    3   51593500   51594500      3       1  150064       2.5281    0.0057334
enh61078    3   51737200   51738200      2       1  150064       2.7861    0.0026669
enh61115    3   52142600   52143600      4       1  150064       2.0773     0.018885
enh61123    3   52230200   52231200      2       1  150064       3.5017   0.00023113
enh61124    3   52233200   52234200      1       1  150064       3.9421    4.039e-05
enh61127    3   52268500   52269500      5       2  150064       4.5627   2.5246e-06
enh61132    3   52305000   52306000      3       2  150064       4.4495   4.3037e-06
enh61133    3   52308200   52309200      2       1  150064       5.3475   4.4587e-08
enh61136    3   52322700   52323700      2       1  150064       3.9608   3.7356e-05
enh61140    3   52341200   52342200      1       1  150064        4.945    3.807e-07
enh61149    3   52466700   52467700      4       2  150064       3.9566   3.8006e-05
enh61152    3   52488100   52489100      4       2  150064       2.5507    0.0053758
enh61153    3   52491500   52492500      4       2  150064       2.6284    0.0042894
enh61160    3   52552800   52553800      2       1  150064       1.6487     0.049605
enh61161    3   52558300   52559300      2       1  150064       3.3604    0.0003892
enh61162    3   52559400   52560400      2       1  150064       4.4057   5.2729e-06
enh61164    3   52565200   52566200      3       1  150064       3.5432   0.00019762
enh61166    3   52572500   52573500      4       2  150064       3.1443   0.00083228
enh61170    3   52640400   52641400      1       1  150064        4.617    1.947e-06
enh61173    3   52717300   52718300      2       1  150064       4.4416   4.4639e-06
enh61174    3   52721200   52722200      1       1  150064       4.9238    4.245e-07
enh61175    3   52737500   52738500      1       1  150064       4.5918    2.197e-06
enh61176    3   52741600   52742600      3       1  150064       5.1293   1.4544e-07
enh61177    3   52748500   52749500      2       1  150064       4.2773   9.4603e-06
enh61178    3   52802800   52803800      3       1  150064       3.6218   0.00014626
enh61180    3   52865400   52866400      4       2  150064       3.4579   0.00027219
enh61181    3   52869100   52870100      2       1  150064       4.8526   6.0923e-07
enh61182    3   52870000   52871000      3       1  150064       5.4002   3.3284e-08
enh61183    3   52877000   52878000      1       1  150064       1.9797      0.02387
enh61184    3   52878900   52879900      2       1  150064       1.6982     0.044735
enh61186    3   52907300   52908300      1       1  150064       5.8086    3.149e-09
enh61187    3   52928400   52929400      2       1  150064       2.3767     0.008734
enh61188    3   52931800   52932800      2       1  150064        4.483   3.6795e-06
enh61189    3   53077400   53078400      2       1  150064       4.0936   2.1237e-05
enh61190    3   53105700   53106700      2       1  150064       2.1692     0.015032
enh61192    3   53117700   53118700      2       1  150064       2.4634     0.006881
enh61194    3   53147400   53148400      4       2  150064       2.4751    0.0066597
enh61200    3   53229600   53230600      4       2  150064       3.2444    0.0005884
enh61202    3   53269900   53270900     10       2  150064       2.4965    0.0062713
enh61203    3   53272000   53273000      5       2  150064       3.0313    0.0012175
enh61205    3   53285300   53286300      3       2  150064       3.1196   0.00090547
enh61206    3   53290000   53291000      4       2  150064       2.6459    0.0040737
enh61207    3   53292900   53293900      4       2  150064       3.4983   0.00023411
enh61208    3   53303800   53304800      1       1  150064       1.9089      0.02814
enh61209    3   53320700   53321700      2       1  150064       2.2325     0.012791
enh61210    3   53379200   53380200      1       1  150064        4.146    1.692e-05
enh61212    3   53532400   53533400      1       1  150064       3.5172    0.0002181
enh61228    3   53914000   53915000      1       1  150064       2.2603       0.0119
enh61230    3   53923700   53924700      2       1  150064       1.9728     0.024257
enh61234    3   54212200   54213200      2       1  150064       2.1388     0.016227
enh61240    3   54597500   54598500     10       3  150064       2.3172     0.010245
enh61244    3   54737800   54738800      2       1  150064        1.672      0.04726
enh61272    3   56059200   56060200      3       2  150064        1.768     0.038529
enh61278    3   56713500   56714500      4       1  150064       2.3096     0.010455
enh61327    3   57263200   57264200      1       1  150064       1.7645      0.03882
enh61355    3   58034700   58035700      3       2  150064       1.6946     0.045076
enh61369    3   58149900   58150900      2       1  150064       1.8904      0.02935
enh61370    3   58152700   58153700      2       1  150064       2.1618     0.015317
enh61371    3   58160900   58161900      4       2  150064       2.6702    0.0037904
enh61373    3   58163800   58164800     10       2  150064       1.7864     0.037017
enh61383    3   58270500   58271500      2       1  150064        1.954     0.025348
enh61384    3   58273200   58274200      2       1  150064        2.578    0.0049682
enh61386    3   58282400   58283400     11       2  150064       1.8737     0.030484
enh61387    3   58285100   58286100      3       1  150064       1.8029     0.035701
enh61390    3   58320900   58321900      5       2  150064       2.5917    0.0047745
enh61393    3   58373200   58374200      6       1  150064         2.13     0.016584
enh61394    3   58380100   58381100      2       1  150064       1.6753     0.046938
enh61395    3   58384300   58385300      3       1  150064       2.2677     0.011672
enh61396    3   58389700   58390700      4       1  150064       2.2947     0.010874
enh61398    3   58399700   58400700      2       1  150064       1.8105     0.035106
enh61399    3   58410300   58411300      3       1  150064       2.3536    0.0092974
enh61400    3   58417600   58418600      2       1  150064       2.2582     0.011967
enh61401    3   58420200   58421200      6       3  150064       1.8137     0.034862
enh61429    3   59501100   59502100      7       2  150064        2.096     0.018042
enh61430    3   59516600   59517600      5       2  150064        2.106     0.017602
enh61433    3   59630200   59631200      2       1  150064       1.6479     0.049688
enh61434    3   59639500   59640500      4       2  150064       2.2378     0.012618
enh61440    3   60301700   60302700      1       1  150064       3.6131    0.0001513
enh61448    3   61237700   61238700      4       2  150064       1.7454     0.040454
enh61450    3   61326200   61327200      1       1  150064       2.0723      0.01912
enh61469    3   61833600   61834600      3       1  150064       2.2755     0.011438
enh61474    3   61902600   61903600      1       1  150064       1.8039      0.03562
enh61480    3   62085600   62086600      3       2  150064       2.7729    0.0027782
enh61491    3   62400500   62401500      1       1  150064       2.3827     0.008594
enh61497    3   62651300   62652300      2       1  150064       1.6626       0.0482
enh61499    3   62709000   62710000      9       4  150064       1.9383      0.02629
enh61506    3   63847600   63848600      1       1  150064       2.4506      0.00713
enh61507    3   63850600   63851600      5       2  150064       2.7717    0.0027884
enh61510    3   63896300   63897300      3       2  150064       3.5619   0.00018409
enh61512    3   63919400   63920400      1       1  150064       2.6535     0.003983
enh61517    3   63949900   63950900      4       2  150064       2.9428    0.0016261
enh61519    3   63961600   63962600      2       1  150064       2.3863    0.0085094
enh61520    3   63964600   63965600      6       3  150064       3.6984   0.00010847
enh61521    3   64006800   64007800      3       2  150064       2.3156     0.010291
enh61523    3   64016000   64017000      4       2  150064       1.7161      0.04307
enh61524    3   64032800   64033800      2       1  150064       2.8327    0.0023079
enh61525    3   64039000   64040000      1       1  150064       1.6948      0.04506
enh61526    3   64053100   64054100      1       1  150064       2.2004      0.01389
enh61528    3   64136100   64137100      7       4  150064       3.6427   0.00013489
enh61529    3   64172700   64173700      4       1  150064       3.7086   0.00010419
enh61530    3   64174600   64175600      3       2  150064        3.743    9.092e-05
enh61534    3   64206200   64207200      4       2  150064       2.4391    0.0073619
enh61536    3   64224500   64225500      4       2  150064       2.4588    0.0069698
enh61537    3   64242600   64243600      3       2  150064       2.8856    0.0019532
enh61539    3   64249800   64250800      1       1  150064        2.822     0.002386
enh61595    3   65604900   65605900      4       2  150064       2.0677     0.019333
enh61608    3   65869200   65870200      9       2  150064       1.8502     0.032144
enh61666    3   67328000   67329000      1       1  150064       1.7767      0.03781
enh61667    3   67432600   67433600      8       3  150064       2.3931     0.008354
enh61692    3   69297300   69298300      3       2  150064       2.5685    0.0051066
enh61699    3   69355800   69356800      6       3  150064       1.9619     0.024885
enh61703    3   69401400   69402400      5       2  150064       2.7531    0.0029514
enh61704    3   69419200   69420200      3       2  150064       2.5128    0.0059892
enh61705    3   69433300   69434300      3       2  150064       3.1784   0.00074058
enh61706    3   69440700   69441700      7       3  150064       2.8624    0.0021025
enh61708    3   69458100   69459100      4       2  150064       1.7043     0.044161
enh61711    3   69482300   69483300      3       1  150064       2.2339     0.012744
enh61714    3   69508800   69509800      3       1  150064       2.1545     0.015602
enh61719    3   69628500   69629500      4       2  150064       1.7068     0.043925
enh61727    3   69840600   69841600      2       1  150064       3.6867   0.00011358
enh61728    3   69869700   69870700      7       3  150064       3.9982   3.1912e-05
enh61734    3   69994000   69995000      2       1  150064       2.9268    0.0017124
enh61736    3   70016400   70017400      3       1  150064       2.0608     0.019663
enh61740    3   70198400   70199400      6       3  150064       1.6675     0.047708
enh61742    3   70280200   70281200      2       1  150064       2.8478    0.0022008
enh61744    3   70900400   70901400      1       1  150064        2.003      0.02259
enh61753    3   71099300   71100300      1       1  150064       1.9498       0.0256
enh61761    3   71180400   71181400      1       1  150064       1.7229      0.04245
enh61767    3   71255500   71256500      3       2  150064       4.3551   6.6493e-06
enh61773    3   71289000   71290000      5       1  150064       3.7249   9.7678e-05
enh61775    3   71294000   71295000      3       1  150064       1.9355     0.026462
enh61776    3   71296600   71297600      2       1  150064       3.8035   7.1336e-05
enh61778    3   71318800   71319800      7       3  150064       2.3719    0.0088473
enh61781    3   71355000   71356000      2       1  150064       2.3747    0.0087808
enh61788    3   71466100   71467100      1       1  150064       2.1696      0.01502
enh61789    3   71472100   71473100      3       2  150064        2.349    0.0094126
enh61791    3   71482400   71483400      6       2  150064       2.4506    0.0071312
enh61794    3   71496800   71497800      1       1  150064       1.8728      0.03055
enh61795    3   71499900   71500900      1       1  150064       2.3986     0.008229
enh61796    3   71514800   71515800      2       1  150064       2.0771     0.018897
enh61797    3   71515900   71516900      3       1  150064       2.9943    0.0013753
enh61798    3   71546400   71547400      3       1  150064       2.8922    0.0019129
enh61799    3   71580000   71581000      1       1  150064       1.7832      0.03728
enh61801    3   71592500   71593500      1       1  150064       3.4803    0.0002504
enh61812    3   71777900   71778900      4       1  150064       2.2928     0.010929
enh61841    3   72345200   72346200      5       3  150064       2.3868    0.0084989
enh61842    3   72347700   72348700      4       2  150064       2.2237     0.013086
enh61844    3   72378800   72379800      1       1  150064       2.7752     0.002758
enh61865    3   72598700   72599700      2       1  150064       2.3116       0.0104
enh61893    3   73086500   73087500      2       1  150064       1.9033     0.028498
enh61894    3   73090400   73091400      4       2  150064        1.948     0.025707
enh61895    3   73104700   73105700      1       1  150064       1.6871      0.04579
enh61896    3   73149800   73150800      1       1  150064       1.9443      0.02593
enh61897    3   73274300   73275300      4       1  150064       2.3076     0.010512
enh61913    3   73565700   73566700      1       1  150064       1.9348      0.02651
enh61930    3   73670900   73671900      5       3  150064       2.0341     0.020969
enh61931    3   73675100   73676100      1       1  150064       2.1507      0.01575
enh61932    3   73685900   73686900      4       2  150064       1.6474     0.049734
enh61942    3   74439000   74440000      3       2  150064        1.777     0.037788
enh61974    3   78396300   78397300      1       1  150064       2.0706       0.0192
enh61978    3   78694600   78695600      3       2  150064       2.4887    0.0064099
enh61987    3   78806300   78807300      1       1  150064       2.3167      0.01026
enh62017    3   81790000   81791000      3       2  150064        1.704     0.044186
enh62025    3   82403100   82404100      3       1  150064       2.0024     0.022623
enh62169    3  105541600  105542600      1       1  150064       1.7223      0.04251
enh62174    3  105576100  105577100      3       2  150064       1.8226      0.03418
enh62179    3  105656800  105657800      2       1  150064       1.8676     0.030909
enh62186    3  106171400  106172400      4       2  150064       1.7742     0.038012
enh62194    3  106746600  106747600      1       1  150064       1.6644      0.04802
enh62205    3  106957700  106958700      3       2  150064        1.705     0.044093
enh62216    3  107245100  107246100      1       1  150064       2.1432      0.01605
enh62218    3  107380500  107381500      1       1  150064       2.2708      0.01158
enh62220    3  107403000  107404000      1       1  150064       2.6608     0.003898
enh62235    3  107806600  107807600      4       2  150064       2.1767     0.014752
enh62236    3  107810500  107811500      2       1  150064       1.8906     0.029342
enh62237    3  107843100  107844100      2       1  150064       3.4463   0.00028421
enh62238    3  107844600  107845600      4       2  150064       2.6252    0.0043303
enh62239    3  107938000  107939000      4       1  150064       2.6989     0.003478
enh62240    3  108107400  108108400      3       1  150064        1.748      0.04023
enh62266    3  111686000  111687000      2       1  150064        2.109     0.017473
enh62297    3  112353400  112354400      1       1  150064       2.2966      0.01082
enh62308    3  112775800  112776800      1       1  150064        2.017      0.02185
enh62340    3  113467400  113468400      2       1  150064       2.1893     0.014287
enh62350    3  114094400  114095400      2       1  150064       1.6744     0.047028
enh62363    3  114170600  114171600      1       1  150064       4.4478    4.337e-06
enh62364    3  114174100  114175100      3       1  150064       2.7301    0.0031653
enh62369    3  114378000  114379000      4       2  150064        2.748    0.0029978
enh62384    3  114722600  114723600      2       1  150064       1.8872     0.029566
enh62398    3  115137400  115138400      2       1  150064       3.1371   0.00085304
enh62412    3  115431900  115432900      1       1  150064       1.7239      0.04236
enh62417    3  115617500  115618500      1       1  150064       2.1602      0.01538
enh62442    3  116583000  116584000      3       1  150064       1.7545     0.039676
enh62444    3  116778100  116779100      5       3  150064       1.6508     0.049388
enh62463    3  117512000  117513000      1       1  150064        2.163      0.01527
enh62465    3  117592400  117593400      2       1  150064       2.2833     0.011208
enh62466    3  117603600  117604600      3       2  150064       2.7086    0.0033781
enh62468    3  117639000  117640000      4       2  150064        3.204   0.00067767
enh62469    3  117640600  117641600      3       1  150064       4.0605    2.448e-05
enh62470    3  117713200  117714200      1       1  150064       4.1566    1.615e-05
enh62474    3  118520500  118521500      9       5  150064       2.0585     0.019769
enh62498    3  119186600  119187600      4       2  150064       1.6637     0.048088
enh62501    3  119218700  119219700      6       3  150064       1.8664     0.030991
enh62528    3  120069000  120070000      1       1  150064       1.7053      0.04407
enh62546    3  120286400  120287400      5       3  150064       2.6967    0.0035017
enh62547    3  120314000  120315000      6       2  150064        2.292     0.010953
enh62557    3  121387600  121388600      1       1  150064       1.8267      0.03387
enh62563    3  122103400  122104400      2       1  150064       1.8218     0.034241
enh62573    3  122510900  122511900      5       3  150064       1.6935     0.045178
enh62576    3  122648100  122649100     10       2  150064       2.1803     0.014617
enh62596    3  122787200  122788200      2       1  150064       2.6726    0.0037634
enh62601    3  122817000  122818000      2       1  150064       2.0628     0.019564
enh62602    3  122818000  122819000      1       1  150064       2.6791     0.003691
enh62603    3  122828900  122829900      3       1  150064       3.4216   0.00031125
enh62630    3  123301900  123302900      1       1  150064       2.1419       0.0161
enh62650    3  123753900  123754900      2       1  150064       1.6497     0.049503
enh62651    3  123757500  123758500      1       1  150064       1.9433      0.02599
enh62665    3  123967000  123968000      3       2  150064       3.1639   0.00077837
enh62666    3  123985100  123986100      4       2  150064       4.2001    1.334e-05
enh62667    3  123991600  123992600      3       2  150064       2.9628    0.0015243
enh62668    3  123995300  123996300      3       1  150064       3.9678    3.627e-05
enh62670    3  124070500  124071500      4       2  150064       3.4943   0.00023761
enh62671    3  124072300  124073300      1       1  150064       2.0321      0.02107
enh62672    3  124078800  124079800      3       1  150064       4.1314   1.8027e-05
enh62673    3  124080400  124081400      2       1  150064       3.8148   6.8154e-05
enh62674    3  124082700  124083700      3       2  150064       3.3314   0.00043202
enh62675    3  124103800  124104800      2       1  150064       3.2993   0.00048464
enh62677    3  124139000  124140000      3       1  150064       1.7844     0.037176
enh62678    3  124186300  124187300      6       3  150064       3.0459    0.0011598
enh62681    3  124276700  124277700      2       1  150064       2.7882    0.0026505
enh62703    3  124569900  124570900      2       1  150064       2.0636     0.019528
enh62705    3  124597400  124598400      2       1  150064       1.8847     0.029737
enh62706    3  124601600  124602600      3       1  150064       1.8416      0.03277
enh62707    3  124603200  124604200      6       1  150064       2.0389     0.020728
enh62714    3  124724600  124725600      3       2  150064       2.0054     0.022459
enh62727    3  124838000  124839000      4       2  150064       3.7935   7.4274e-05
enh62728    3  124840500  124841500      5       3  150064       1.9003       0.0287
enh62730    3  124848300  124849300      8       4  150064       1.7713     0.038252
enh62738    3  124999800  125000800      2       1  150064        2.218     0.013276
enh62746    3  125236700  125237700      3       2  150064       1.8175     0.034572
enh62748    3  125309700  125310700      2       1  150064       2.4667     0.006818
enh62749    3  125315000  125316000      5       3  150064       1.9109     0.028007
enh62751    3  125322100  125323100      5       2  150064       1.7648       0.0388
enh62776    3  126113800  126114800      1       1  150064       2.1292      0.01662
enh62802    3  126632500  126633500      5       2  150064       2.4395     0.007353
enh62807    3  126667500  126668500      7       3  150064       1.7493     0.040119
enh62852    3  127390000  127391000      1       1  150064        1.789      0.03681
enh62885    3  127604700  127605700      3       2  150064       1.8181     0.034527
enh62892    3  127714800  127715800      5       2  150064       2.7544      0.00294
enh62893    3  127716200  127717200      3       1  150064       2.8325    0.0023093
enh62894    3  127724400  127725400      3       1  150064       2.6514    0.0040077
enh62895    3  127729800  127730800      4       2  150064       3.0073    0.0013178
enh62896    3  127769400  127770400      3       2  150064       1.7282     0.041973
enh62897    3  127773600  127774600      2       1  150064       2.6506    0.0040175
enh62901    3  127818900  127819900      3       2  150064       3.9302   4.2445e-05
enh62902    3  127826500  127827500      2       1  150064       2.4519    0.0071044
enh62906    3  127914000  127915000      3       1  150064       3.4563   0.00027381
enh62908    3  127947600  127948600      3       1  150064       3.8282   6.4549e-05
enh62916    3  128100600  128101600      2       1  150064       1.9878     0.023418
enh62953    3  128805700  128806700      1       1  150064       2.0976      0.01797
enh62963    3  128930300  128931300      1       1  150064        2.084      0.01858
enh62965    3  128947400  128948400      2       1  150064       2.1499     0.015783
enh62969    3  128966600  128967600      3       1  150064       2.7164    0.0033002
enh62971    3  128996300  128997300      3       2  150064        3.131   0.00087118
enh62972    3  129023400  129024400      1       1  150064       3.6939    0.0001104
enh62974    3  129031700  129032700      1       1  150064       3.4849    0.0002462
enh62976    3  129065500  129066500      5       2  150064       1.9003     0.028697
enh62989    3  129209000  129210000      3       1  150064       1.7024     0.044341
enh63004    3  129334800  129335800      3       2  150064       1.7441     0.040567
enh63005    3  129338200  129339200      4       1  150064       1.7636     0.038896
enh63022    3  129511300  129512300      1       1  150064         1.87      0.03074
enh63034    3  130377100  130378100      1       1  150064         1.75      0.04006
enh63038    3  130467000  130468000      2       1  150064       1.7932     0.036469
enh63046    3  130746000  130747000      3       2  150064       1.8342     0.033309
enh63087    3  132888200  132889200      4       1  150064       1.8745     0.030433
enh63090    3  132948800  132949800      5       2  150064       2.4119    0.0079347
enh63091    3  132955500  132956500      3       1  150064       3.5288   0.00020873
enh63093    3  132987100  132988100      5       2  150064       2.8666    0.0020749
enh63095    3  133011600  133012600      3       2  150064       2.1211     0.016958
enh63096    3  133018400  133019400      6       2  150064       2.6195    0.0044027
enh63097    3  133035200  133036200      4       1  150064       2.6628    0.0038746
enh63098    3  133036100  133037100      2       1  150064       2.5281    0.0057346
enh63099    3  133047200  133048200      2       1  150064       2.4317    0.0075147
enh63101    3  133072000  133073000      3       1  150064       2.2682      0.01166
enh63102    3  133087600  133088600      4       2  150064       2.5349    0.0056233
enh63104    3  133100200  133101200      5       2  150064       1.9182     0.027545
enh63129    3  133606600  133607600      4       2  150064       1.9653     0.024692
enh63147    3  134069900  134070900      3       1  150064       1.8299     0.033635
enh63170    3  134428500  134429500      3       1  150064        1.922     0.027305
enh63204    3  135498400  135499400      1       1  150064       3.5473    0.0001946
enh63205    3  135524700  135525700      3       1  150064       3.0693    0.0010727
enh63206    3  135683400  135684400      1       1  150064       2.5892      0.00481
enh63207    3  135687000  135688000      3       1  150064       3.5792   0.00017233
enh63212    3  135889800  135890800      1       1  150064       2.2668       0.0117
enh63216    3  135916300  135917300      2       1  150064       2.8409    0.0022496
enh63217    3  135926000  135927000      4       2  150064       3.5623   0.00018378
enh63220    3  135976900  135977900      3       2  150064       3.9787   3.4652e-05
enh63221    3  135994800  135995800      3       1  150064       4.2451   1.0927e-05
enh63222    3  136377200  136378200      1       1  150064       5.9056    1.757e-09
enh63225    3  136467800  136468800      3       2  150064       3.8258    6.517e-05
enh63226    3  136472300  136473300      3       2  150064       3.2031   0.00067987
enh63227    3  136505300  136506300      2       1  150064        3.281   0.00051724
enh63229    3  136521000  136522000      2       1  150064       2.3337    0.0098062
enh63230    3  136536400  136537400      3       1  150064       3.0338    0.0012075
enh63231    3  136554800  136555800      2       1  150064        2.781    0.0027097
enh63232    3  136557300  136558300      2       1  150064       2.0929     0.018179
enh63233    3  136579000  136580000      1       1  150064       3.0474     0.001154
enh63234    3  136582200  136583200      3       1  150064       2.8193    0.0024062
enh63238    3  136751600  136752600      4       1  150064       4.0187   2.9265e-05
enh63239    3  136760200  136761200      5       2  150064       3.5512   0.00019176
enh63240    3  136822200  136823200      3       2  150064       2.0018     0.022656
enh63248    3  137904700  137905700      2       1  150064       1.9238     0.027192
enh63257    3  138078000  138079000      4       1  150064       1.8077     0.035328
enh63271    3  138536700  138537700      1       1  150064       1.8135      0.03488
enh63305    3  139726800  139727800      8       3  150064       2.8856    0.0019536
enh63306    3  139731500  139732500      7       3  150064       1.9346     0.026519
enh63309    3  139742200  139743200      3       2  150064       1.7441     0.040575
enh63346    3  141130900  141131900      1       1  150064       1.8946      0.02907
enh63348    3  141134800  141135800      6       2  150064       2.2176     0.013291
enh63379    3  142706200  142707200      4       2  150064       2.0839     0.018587
enh63381    3  142721800  142722800      1       1  150064       2.6068     0.004569
enh63382    3  142722400  142723400      4       2  150064       1.7109     0.043548
enh63400    3  144382200  144383200      3       1  150064       2.4381    0.0073816
enh63413    3  147015800  147016800      1       1  150064       2.3525     0.009325
enh63435    3  148915000  148916000      4       1  150064       2.1274     0.016692
enh63480    3  149779000  149780000      2       1  150064       2.3153     0.010298
enh63503    3  150067400  150068400      2       1  150064       2.0154     0.021934
enh63509    3  150187400  150188400      4       2  150064       1.8311     0.033544
enh63563    3  152120900  152121900      1       1  150064       2.1297       0.0166
enh63570    3  152313800  152314800      2       1  150064        1.938     0.026311
enh63573    3  152367700  152368700      6       2  150064       1.9116     0.027961
enh63576    3  152551600  152552600      3       1  150064       2.8442    0.0022259
enh63593    3  153964700  153965700      1       1  150064       1.9874      0.02344
enh63594    3  153965800  153966800      1       1  150064       1.9216      0.02733
enh63596    3  154037900  154038900      1       1  150064       2.4668     0.006817
enh63605    3  155431800  155432800      3       2  150064       1.7073     0.043885
enh63606    3  155455500  155456500      1       1  150064        2.304      0.01061
enh63629    3  156039300  156040300      4       2  150064       1.9243     0.027159
enh63652    3  156793900  156794900      3       2  150064       2.1932     0.014147
enh63656    3  156807400  156808400      1       1  150064       1.9919      0.02319
enh63657    3  156808800  156809800      1       1  150064       1.7382      0.04109
enh63659    3  156833600  156834600      3       2  150064        2.147     0.015896
enh63703    3  159554600  159555600      2       1  150064       1.6544     0.049027
enh63707    3  159562700  159563700      3       1  150064       2.0309     0.021132
enh63708    3  159564600  159565600      4       2  150064       1.8838     0.029798
enh63740    3  160395500  160396500      3       1  150064       1.8198     0.034393
enh63744    3  160498900  160499900      4       2  150064       2.3481    0.0094359
enh63745    3  160519100  160520100      3       1  150064       2.0256     0.021403
enh63747    3  160527800  160528800      4       2  150064       1.8615     0.031337
enh63748    3  160587500  160588500      5       2  150064       2.6066    0.0045717
enh63753    3  160821300  160822300      2       1  150064       2.4988    0.0062306
enh63756    3  160941100  160942100      1       1  150064       3.3399     0.000419
enh63759    3  161133600  161134600      2       1  150064       2.0542      0.01998
enh63760    3  161138400  161139400      4       2  150064       2.2758     0.011428
enh63761    3  161277900  161278900      6       3  150064       1.9645     0.024737
enh63763    3  161540100  161541100      3       1  150064       2.3444    0.0095284
enh63764    3  161632600  161633600      3       2  150064       2.0855      0.01851
enh63765    3  161657600  161658600      3       2  150064       3.8084   6.9938e-05
enh63766    3  161935300  161936300      5       2  150064       2.8452    0.0022192
enh63778    3  167458000  167459000      1       1  150064       2.8842     0.001962
enh63779    3  167460000  167461000      1       1  150064       2.9229     0.001734
enh63783    3  167571800  167572800      3       2  150064       3.2103   0.00066304
enh63784    3  167594400  167595400      3       2  150064        1.731      0.04173
enh63786    3  167653500  167654500      3       2  150064       2.3146     0.010317
enh63789    3  167809500  167810500      5       1  150064       2.1498     0.015786
enh63790    3  167814200  167815200      2       1  150064       1.9648     0.024721
enh63802    3  169492400  169493400      1       1  150064       2.6313     0.004253
enh63805    3  169688600  169689600      2       1  150064       2.0416     0.020596
enh63806    3  169762000  169763000      1       1  150064       2.2286      0.01292
enh63826    3  170359600  170360600      3       1  150064       1.8859     0.029656
enh63830    3  170584900  170585900      2       1  150064       2.1509     0.015742
enh63833    3  170671100  170672100      5       2  150064       4.0648   2.4035e-05
enh63840    3  170892000  170893000      1       1  150064       1.8453       0.0325
enh63841    3  170893800  170894800      5       2  150064       1.7852     0.037112
enh63851    3  170983800  170984800      1       1  150064       2.2536      0.01211
enh63853    3  170987200  170988200      2       1  150064       1.7063     0.043972
enh63858    3  171046800  171047800      1       1  150064       2.0855      0.01851
enh63884    3  171499500  171500500      6       2  150064       2.4001    0.0081953
enh63885    3  171506800  171507800      5       2  150064       2.1151     0.017209
enh63886    3  171509400  171510400      4       1  150064       1.9826     0.023706
enh63930    3  172311900  172312900      8       2  150064       2.7606    0.0028851
enh63931    3  172313300  172314300      4       2  150064       1.7496      0.04009
enh63934    3  172426500  172427500      1       1  150064       2.6366     0.004187
enh63939    3  172855200  172856200      6       1  150064       1.6555     0.048909
enh63940    3  173112000  173113000      5       2  150064       1.8128     0.034929
enh63941    3  173119900  173120900      2       1  150064       2.1847     0.014456
enh63951    3  173656200  173657200      1       1  150064       1.7342      0.04144
enh63952    3  173741200  173742200      3       1  150064       2.0256     0.021403
enh63956    3  173949500  173950500      4       2  150064       1.7527     0.039826
enh63958    3  174160100  174161100      1       1  150064       1.8057      0.03548
enh63964    3  175150100  175151100      1       1  150064       3.3597    0.0003901
enh63965    3  175165200  175166200      2       1  150064       2.4344    0.0074586
enh63974    3  176638100  176639100      7       2  150064       2.3057     0.010563
enh63975    3  176645300  176646300      3       1  150064       2.3916     0.008387
enh63976    3  176757000  176758000      3       2  150064       2.4431    0.0072811
enh63977    3  176758800  176759800      1       1  150064        2.666     0.003838
enh63978    3  176768900  176769900      2       1  150064       1.7796     0.037575
enh63982    3  176806700  176807700      4       2  150064       1.6843     0.046064
enh63984    3  176842400  176843400      4       2  150064       1.6815     0.046331
enh63986    3  176851700  176852700      4       2  150064       2.1332     0.016454
enh63993    3  177001900  177002900      1       1  150064       1.9435      0.02598
enh63995    3  177062800  177063800      3       2  150064       1.7049     0.044104
enh64015    3  177359800  177360800      3       2  150064       2.1722     0.014922
enh64026    3  177541900  177542900      1       1  150064       1.7378      0.04112
enh64036    3  177869900  177870900      1       1  150064       2.5967     0.004706
enh64039    3  178037900  178038900      7       3  150064       2.5421    0.0055099
enh64087    3  179834100  179835100      2       1  150064       2.9676    0.0015006
enh64089    3  180075900  180076900      4       2  150064       2.0836       0.0186
enh64095    3  180522500  180523500      4       2  150064       1.8163     0.034665
enh64097    3  180629200  180630200      3       1  150064       5.7266   5.1235e-09
enh64098    3  180633300  180634300      1       1  150064       6.2898    1.589e-10
enh64099    3  180651300  180652300      4       2  150064       5.8488   2.4754e-09
enh64102    3  180773900  180774900      3       1  150064       5.8725   2.1462e-09
enh64105    3  181034900  181035900      1       1  150064        5.194    1.029e-07
enh64106    3  181045800  181046800      3       1  150064       2.8785    0.0019977
enh64107    3  181061300  181062300      6       2  150064       3.3621   0.00038682
enh64108    3  181101200  181102200      1       1  150064       4.5801    2.324e-06
enh64110    3  181175000  181176000      1       1  150064       3.4978    0.0002346
enh64111    3  181203700  181204700      1       1  150064       2.7795     0.002722
enh64112    3  181205300  181206300      3       2  150064        2.927    0.0017111
enh64113    3  181214700  181215700      1       1  150064       2.2426      0.01246
enh64125    3  181405000  181406000      1       1  150064        2.334     0.009799
enh64139    3  181953000  181954000      2       1  150064       1.7983     0.036063
enh64140    3  181955800  181956800      1       1  150064       2.5801     0.004938
enh64142    3  181960700  181961700      2       1  150064       1.6858     0.045913
enh64143    3  181976700  181977700      3       2  150064       2.0671     0.019362
enh64144    3  182044600  182045600      3       1  150064        1.767     0.038616
enh64160    3  182572200  182573200      2       1  150064       2.1141     0.017254
enh64164    3  182695600  182696600      1       1  150064       1.8448      0.03253
enh64191    3  183379100  183380100      4       1  150064       1.9031     0.028512
enh64196    3  183517900  183518900      2       1  150064       2.0917     0.018232
enh64199    3  183544000  183545000      3       1  150064        1.871     0.030674
enh64201    3  183600400  183601400      5       2  150064       2.0369     0.020831
enh64202    3  183602800  183603800      7       3  150064       1.8104     0.035115
enh64203    3  183680600  183681600      1       1  150064       1.8969      0.02892
enh64220    3  184002400  184003400      2       1  150064       1.6502     0.049454
enh64260    3  184474100  184475100      7       3  150064       2.5529    0.0053422
enh64262    3  184478600  184479600      1       1  150064       2.2389      0.01258
enh64270    3  184867600  184868600      4       2  150064        1.882     0.029916
enh64271    3  184871700  184872700      1       1  150064       2.1402      0.01617
enh64290    3  185404800  185405800      1       1  150064       2.5332     0.005652
enh64292    3  185419800  185420800      1       1  150064       1.8946      0.02907
enh64293    3  185426700  185427700      1       1  150064       2.6721     0.003769
enh64297    3  185456800  185457800      1       1  150064       2.3019      0.01067
enh64303    3  185482300  185483300      1       1  150064       2.1268      0.01672
enh64317    3  185763000  185764000      3       2  150064       1.7112     0.043524
enh64323    3  185823100  185824100      2       1  150064       2.2587     0.011953
enh64352    3  186507600  186508600      6       3  150064       2.4143    0.0078828
enh64369    3  186914700  186915700      2       1  150064       1.7884     0.036859
enh64370    3  186927700  186928700      1       1  150064       1.8182      0.03452
enh64395    3  187870100  187871100      2       1  150064       1.7929     0.036493
enh64399    3  187896800  187897800      7       2  150064       1.6742      0.04705
enh64417    3  188186300  188187300      2       1  150064       4.0197   2.9137e-05
enh64426    3  188550400  188551400      2       1  150064       1.6838     0.046108
enh64440    3  189726000  189727000      3       1  150064        1.654     0.049062
enh64458    3  191344600  191345600      7       2  150064       2.5792    0.0049512
enh64461    3  191925100  191926100      2       1  150064       1.7854     0.037099
enh64469    3  192445600  192446600      4       1  150064       1.8632     0.031218
enh64470    3  192454500  192455500      3       1  150064        2.226     0.013006
enh64474    3  192551000  192552000      2       1  150064       1.9299      0.02681
enh64512    3  193506100  193507100      8       3  150064       1.9452     0.025873
enh64515    3  193548800  193549800      2       1  150064       1.6609     0.048366
enh64533    3  193789300  193790300      2       1  150064       2.0231     0.021531
enh64534    3  193799200  193800200      3       1  150064       2.7274    0.0031917
enh64536    3  193807000  193808000      4       2  150064       2.4049    0.0080891
enh64545    3  193865900  193866900      8       2  150064       2.6038    0.0046097
enh64579    3  194305800  194306800      2       1  150064       2.1376     0.016275
enh64681    3  195945100  195946100      3       2  150064       2.8112    0.0024677
enh64682    3  195946500  195947500      3       2  150064       2.0706     0.019196
enh64684    3  196005900  196006900      5       1  150064       1.7428     0.040681
enh64686    3  196012200  196013200      2       1  150064       2.7924     0.002616
enh64689    3  196156500  196157500      3       2  150064       1.8914     0.029284
enh64704    3  196465600  196466600      4       2  150064       1.7618     0.039056
enh64711    3  196670400  196671400      1       1  150064       2.0387      0.02074
enh64719    3  196948700  196949700      4       2  150064            3    0.0013497
enh64720    3  196949800  196950800      2       1  150064       2.0238     0.021495
enh64721    3  196950400  196951400      3       2  150064       2.2517     0.012171
enh64722    3  196951800  196952800      4       2  150064        1.648     0.049676
enh64723    3  196952800  196953800      3       2  150064       1.7607      0.03914
enh64724    3  196984600  196985600      1       1  150064        1.732      0.04164
enh64732    3  197101800  197102800      5       2  150064       1.9018     0.028598
enh64739    3  197157600  197158600      3       2  150064       1.8644     0.031135
enh64740    3  197183800  197184800      3       2  150064       1.9565     0.025205
enh64741    3  197193300  197194300      2       1  150064       1.8761      0.03032
enh64745    3  197222900  197223900      2       1  150064       2.6217    0.0043752
enh64748    3  197235200  197236200      6       2  150064       1.9066     0.028284
enh64750    3  197247500  197248500      5       2  150064       1.9196     0.027454
enh64781    4     647200     648200      4       1  150064       1.8621     0.031296
enh64783    4     659100     660100      5       2  150064       2.3642    0.0090339
enh64784    4     666400     667400      3       2  150064        2.863    0.0020979
enh64785    4     670300     671300      2       1  150064       2.8569    0.0021387
enh64787    4     677400     678400      1       1  150064       2.4305     0.007538
enh64788    4     698400     699400      8       3  150064       1.7181     0.042889
enh64789    4     701200     702200     10       3  150064       2.9272    0.0017103
enh64790    4     702500     703500      3       1  150064       2.8527    0.0021678
enh64791    4     703800     704800      4       2  150064       2.2976     0.010792
enh64792    4     714700     715700      2       1  150064       2.0964     0.018022
enh64793    4     717300     718300      1       1  150064       1.9425      0.02604
enh64794    4     718800     719800      4       2  150064       2.0415     0.020599
enh64795    4     720400     721400      3       1  150064         1.98     0.023853
enh64796    4     745400     746400      2       1  150064       2.5284    0.0057299
enh64799    4     766800     767800      7       4  150064       2.0154     0.021929
enh64801    4     801800     802800      1       1  150064       1.6907      0.04545
enh64817    4    1124200    1125200      3       2  150064       1.8339     0.033336
enh64818    4    1160200    1161200      4       2  150064       1.7705     0.038321
enh64820    4    1194300    1195300      3       2  150064       2.6088    0.0045435
enh64821    4    1202900    1203900      5       2  150064        1.808     0.035302
enh64832    4    1327900    1328900      6       3  150064       3.1049   0.00095182
enh64833    4    1338500    1339500      4       1  150064       2.2306     0.012855
enh64834    4    1342400    1343400      3       2  150064       2.1708     0.014973
enh64835    4    1345200    1346200      6       3  150064       2.5424    0.0055042
enh64836    4    1350900    1351900      5       2  150064       1.7486     0.040184
enh64854    4    1799500    1800500      1       1  150064       1.8811      0.02998
enh64881    4    2267200    2268200      3       2  150064        2.015     0.021952
enh64936    4    2860000    2861000      2       1  150064        2.629     0.004282
enh64978    4    3343600    3344600      2       1  150064       2.3758    0.0087544
enh65016    4    4460400    4461400      2       1  150064       2.6863     0.003612
enh65017    4    4475200    4476200      7       3  150064       3.0729      0.00106
enh65018    4    4479000    4480000      3       2  150064       2.2163     0.013337
enh65019    4    4482500    4483500      4       2  150064       2.5993    0.0046702
enh65020    4    4504000    4505000      1       1  150064         2.41     0.007977
enh65021    4    4541100    4542100      4       2  150064       2.4288    0.0075743
enh65024    4    4613700    4614700      9       2  150064       2.0511     0.020127
enh65030    4    4792900    4793900      3       2  150064       2.2788     0.011341
enh65033    4    4945400    4946400     15       5  150064       2.0045     0.022507
enh65041    4    5166800    5167800      4       1  150064       2.0245     0.021459
enh65046    4    5638600    5639600      4       1  150064        2.622    0.0043708
enh65048    4    5660200    5661200      4       2  150064       2.3795     0.008667
enh65049    4    5660800    5661800      8       3  150064       2.0616     0.019622
enh65052    4    5859700    5860700      3       1  150064       2.1303     0.016572
enh65091    4    6439600    6440600      2       1  150064       3.0159    0.0012809
enh65100    4    6495800    6496800      8       3  150064       2.8156    0.0024344
enh65110    4    6690800    6691800      1       1  150064       1.8193      0.03443
enh65143    4    6942000    6943000      3       2  150064       2.2989     0.010754
enh65145    4    6955300    6956300      7       2  150064       1.8253     0.033977
enh65146    4    6956600    6957600      5       2  150064       1.7272     0.042065
enh65175    4    7136400    7137400      8       3  150064       2.1365     0.016321
enh65218    4    7507500    7508500      4       2  150064       1.9572     0.025161
enh65234    4    7745100    7746100      3       2  150064       3.3344   0.00042748
enh65238    4    7807300    7808300      3       2  150064       1.7585     0.039333
enh65316    4    8404100    8405100      8       4  150064       1.9625     0.024851
enh65318    4    8428400    8429400      3       2  150064       2.0252     0.021422
enh65319    4    8430400    8431400      3       1  150064         1.77     0.038365
enh65322    4    8440800    8441800      3       2  150064       1.8977     0.028866
enh65324    4    8444800    8445800      1       1  150064       1.8267      0.03387
enh65325    4    8474100    8475100      4       2  150064       1.6975     0.044799
enh65353    4   10298000   10299000      7       3  150064       1.8022     0.035759
enh65354    4   10456500   10457500      1       1  150064       2.5717      0.00506
enh65375    4   13627200   13628200      2       1  150064       1.7364     0.041251
enh65377    4   13643300   13644300      1       1  150064       2.1365      0.01632
enh65395    4   14348500   14349500      7       3  150064        1.833     0.033404
enh65403    4   14864700   14865700     11       3  150064       1.8646     0.031116
enh65406    4   14918400   14919400      6       2  150064       1.6899      0.04552
enh65444    4   16207900   16208900      6       3  150064       2.3254     0.010026
enh65451    4   16440900   16441900      2       1  150064       1.6732     0.047144
enh65456    4   16599600   16600600      2       1  150064       2.2956     0.010849
enh65457    4   16609600   16610600      5       2  150064       2.3415    0.0096042
enh65460    4   16661100   16662100      1       1  150064       3.5281    0.0002093
enh65461    4   16673400   16674400      3       2  150064       2.3967    0.0082718
enh65463    4   16695800   16696800      3       2  150064       1.6993     0.044627
enh65488    4   17325400   17326400      9       4  150064       2.1443     0.016005
enh65495    4   17577600   17578600      5       1  150064       2.1161      0.01717
enh65496    4   17580600   17581600      2       1  150064       1.8573     0.031635
enh65497    4   17582000   17583000      2       1  150064       2.1565     0.015523
enh65498    4   17585400   17586400      2       1  150064       2.1486     0.015834
enh65499    4   17589200   17590200      1       1  150064       2.1553      0.01557
enh65500    4   17618100   17619100      2       1  150064       2.3636    0.0090489
enh65501    4   17637900   17638900      5       2  150064       2.0936     0.018146
enh65502    4   17689200   17690200      3       2  150064       1.8127     0.034939
enh65505    4   17808100   17809100      1       1  150064       1.9182      0.02754
enh65507    4   17818500   17819500      2       1  150064       1.7774     0.037751
enh65508    4   18013400   18014400      1       1  150064       2.2473      0.01231
enh65509    4   18019900   18020900      2       1  150064       1.7847     0.037158
enh65510    4   18320000   18321000      2       1  150064       1.7003     0.044537
enh65512    4   18580800   18581800      4       2  150064       2.5277    0.0057408
enh65518    4   19695500   19696500      4       2  150064       2.7101    0.0033635
enh65525    4   20620000   20621000      2       1  150064       2.5003    0.0062051
enh65527    4   20702800   20703800      5       2  150064       1.9287     0.026885
enh65552    4   24105000   24106000      5       3  150064       2.1408     0.016145
enh65554    4   24261700   24262700      5       1  150064       1.8204      0.03435
enh65566    4   24818300   24819300      2       1  150064       2.5674    0.0051235
enh65568    4   24912900   24913900      2       1  150064       1.7957     0.036271
enh65589    4   25588800   25589800      7       2  150064       2.6548    0.0039682
enh65595    4   25811900   25812900      1       1  150064       1.6812      0.04636
enh65600    4   25825000   25826000      1       1  150064       1.6476      0.04972
enh65604    4   25860800   25861800      2       1  150064       2.6848    0.0036285
enh65605    4   25862500   25863500      2       1  150064       1.9291     0.026861
enh65607    4   25892300   25893300      4       2  150064       2.1868      0.01438
enh65608    4   25898200   25899200      2       1  150064       2.4441    0.0072616
enh65638    4   26343700   26344700      1       1  150064       1.9765      0.02405
enh65640    4   26357300   26358300      2       1  150064       2.2508       0.0122
enh65647    4   26378600   26379600      1       1  150064       2.2668       0.0117
enh65652    4   26586600   26587600      1       1  150064       3.4971    0.0002352
enh65655    4   26805000   26806000      3       2  150064         2.74    0.0030716
enh65661    4   26917500   26918500      1       1  150064       2.1236      0.01685
enh65669    4   27361900   27362900      3       2  150064       3.0589    0.0011106
enh65673    4   28279800   28280800      3       1  150064        1.662     0.048261
enh65676    4   30838400   30839400      3       2  150064        2.616    0.0044486
enh65677    4   31105700   31106700      1       1  150064       1.7935      0.03645
enh65678    4   31116000   31117000      2       1  150064       2.1541     0.015617
enh65681    4   33724300   33725300      1       1  150064       3.1935    0.0007029
enh65687    4   36089700   36090700      4       2  150064       1.8634     0.031206
enh65693    4   36220400   36221400      5       3  150064       2.0414     0.020606
enh65695    4   36229200   36230200      6       4  150064       1.9784     0.023943
enh65718    4   37826500   37827500      2       1  150064       1.7997     0.035952
enh65727    4   38006200   38007200      5       1  150064       2.1912      0.01422
enh65730    4   38052100   38053100      6       2  150064       1.7916     0.036598
enh65766    4   38611800   38612800      6       3  150064       1.7412     0.040826
enh65768    4   38614600   38615600      3       2  150064       1.9283      0.02691
enh65776    4   38686400   38687400      2       1  150064       2.0673     0.019354
enh65784    4   38859400   38860400      4       1  150064       1.6666       0.0478
enh65816    4   39637400   39638400      2       1  150064       2.5878    0.0048293
enh65817    4   39641500   39642500      1       1  150064       2.5731      0.00504
enh65880    4   41386300   41387300      4       2  150064        1.987     0.023462
enh65932    4   42629800   42630800      3       2  150064       2.3649    0.0090165
enh65965    4   47275500   47276500      5       1  150064       3.9012   4.7857e-05
enh65967    4   47280300   47281300      1       1  150064       3.5008    0.0002319
enh65983    4   48341800   48342800      3       2  150064       3.6778   0.00011763
enh65986    4   48372000   48373000      3       1  150064       2.7516    0.0029649
enh65987    4   48381800   48382800      1       1  150064       3.0226     0.001253
enh65988    4   48472500   48473500      2       1  150064       3.1108   0.00093279
enh65993    4   48644600   48645600      2       1  150064       1.8341     0.033319
enh65995    4   48670000   48671000      1       1  150064       2.3414     0.009606
enh65999    4   48777000   48778000      1       1  150064       2.1063      0.01759
enh66000    4   48777800   48778800      1       1  150064       2.0972      0.01799
enh66001    4   48783200   48784200      1       1  150064        2.482     0.006533
enh66002    4   48789200   48790200      1       1  150064       2.4901     0.006386
enh66070    4   55083200   55084200      1       1  150064       2.3698       0.0089
enh66075    4   55541700   55542700      5       3  150064       1.9319     0.026686
enh66079    4   55717600   55718600      3       2  150064       1.8031     0.035688
enh66080    4   55721000   55722000      7       2  150064       1.6467     0.049807
enh66095    4   56275500   56276500      2       1  150064       1.7429     0.040677
enh66115    4   57147500   57148500      5       1  150064       1.9631     0.024815
enh66121    4   57189400   57190400      4       2  150064       1.7804     0.037504
enh66132    4   57555300   57556300      2       1  150064       1.7175     0.042948
enh66154    4   57964400   57965400      1       1  150064        1.673      0.04716
enh66155    4   57968400   57969400      1       1  150064       1.6622      0.04824
enh66165    4   59167200   59168200      1       1  150064       2.2439      0.01242
enh66166    4   60463300   60464300      5       2  150064       2.4413    0.0073173
enh66171    4   62202100   62203100      2       1  150064       2.6715    0.0037759
enh66174    4   62421500   62422500      3       2  150064       2.0055     0.022455
enh66182    4   66282300   66283300      6       2  150064       2.7375    0.0030951
enh66183    4   66381200   66382200      7       3  150064       2.5787    0.0049593
enh66184    4   66454800   66455800      8       3  150064       2.4311    0.0075266
enh66185    4   66457600   66458600      1       1  150064       2.5808     0.004929
enh66186    4   66465900   66466900      6       3  150064       2.4934    0.0063271
enh66188    4   66527500   66528500      4       2  150064       2.4723    0.0067119
enh66191    4   66834300   66835300      3       2  150064       2.4036    0.0081181
enh66201    4   68563700   68564700      5       2  150064       2.9866    0.0014107
enh66202    4   68564600   68565600      3       1  150064       2.7744    0.0027653
enh66203    4   68568200   68569200      4       1  150064       2.9985    0.0013564
enh66246    4   73932700   73933700      2       1  150064       1.7046     0.044138
enh66262    4   75022300   75023300      1       1  150064       2.1452      0.01597
enh66278    4   76841200   76842200      1       1  150064       2.0895      0.01833
enh66281    4   76932600   76933600      4       2  150064       2.0613     0.019638
enh66284    4   77007600   77008600      1       1  150064        1.962      0.02488
enh66300    4   77135800   77136800      2       1  150064       1.7965     0.036211
enh66304    4   77228400   77229400      4       2  150064       1.9822     0.023728
enh66306    4   77351400   77352400      2       1  150064       2.4122    0.0079277
enh66316    4   77528200   77529200      2       1  150064       1.8516     0.032039
enh66398    4   80120000   80121000      1       1  150064       2.2949      0.01087
enh66401    4   80435200   80436200      2       1  150064       1.6734     0.047127
enh66409    4   80990900   80991900      1       1  150064       1.7049      0.04411
enh66422    4   82424700   82425700      1       1  150064        2.152       0.0157
enh66423    4   82425600   82426600      4       2  150064       1.8123     0.034969
enh66424    4   82444500   82445500     10       3  150064       1.7978     0.036106
enh66435    4   83189100   83190100      3       1  150064        2.799    0.0025631
enh66438    4   83284700   83285700      2       1  150064       2.0983     0.017941
enh66440    4   83289000   83290000      2       1  150064       1.6963     0.044919
enh66461    4   83617400   83618400      6       2  150064        1.902     0.028586
enh66462    4   83619100   83620100      5       3  150064       1.9929     0.023136
enh66463    4   83627000   83628000      4       2  150064       1.8848      0.02973
enh66464    4   83631300   83632300      5       2  150064       1.8923     0.029227
enh66479    4   83716700   83717700      2       1  150064       2.2102     0.013545
enh66480    4   83720800   83721800      1       1  150064        1.693      0.04523
enh66481    4   83730700   83731700      6       2  150064         1.89     0.029381
enh66499    4   84503100   84504100      3       1  150064       2.7951     0.002594
enh66510    4   85777000   85778000      1       1  150064       1.9527      0.02543
enh66531    4   86850300   86851300      3       2  150064       2.2056     0.013707
enh66540    4   87281500   87282500      3       2  150064       1.7533     0.039777
enh66550    4   87812100   87813100      2       1  150064       2.7537    0.0029461
enh66551    4   87814100   87815100      2       1  150064       2.2233     0.013099
enh66554    4   87898600   87899600      4       2  150064       2.8659     0.002079
enh66557    4   87929800   87930800      2       1  150064       3.0005    0.0013479
enh66560    4   87946100   87947100      1       1  150064       2.7943     0.002601
enh66563    4   87953200   87954200      1       1  150064       2.7191     0.003273
enh66564    4   87954800   87955800      3       1  150064       2.4916    0.0063581
enh66566    4   87963900   87964900      1       1  150064       2.6265     0.004313
enh66569    4   87975700   87976700      7       3  150064       2.3092     0.010467
enh66570    4   87979200   87980200      4       1  150064       1.9778     0.023976
enh66581    4   88156200   88157200      1       1  150064       1.7099      0.04364
enh66603    4   88897600   88898600      2       1  150064       1.9861     0.023509
enh66609    4   89140000   89141000      3       2  150064        1.795      0.03633
enh66650    4   90629900   90630900      3       1  150064       2.7836    0.0026883
enh66651    4   90674100   90675100      3       2  150064       1.9803     0.023833
enh66655    4   90755300   90756300      6       2  150064       1.8414     0.032783
enh66659    4   90919100   90920100      1       1  150064       2.9567     0.001555
enh66664    4   91155600   91156600      4       1  150064       1.9173     0.027598
enh66665    4   91156000   91157000      5       2  150064       1.8521     0.032007
enh66672    4   93501800   93502800      9       2  150064       2.0822     0.018662
enh66673    4   93556600   93557600      3       2  150064       2.3882    0.0084665
enh66679    4   95131100   95132100      1       1  150064       1.8048      0.03555
enh66682    4   95291300   95292300      2       1  150064       1.8886     0.029472
enh66716    4   96225000   96226000      5       1  150064        1.975     0.024133
enh66718    4   96283500   96284500      1       1  150064       2.3226       0.0101
enh66736    4   97657000   97658000      6       2  150064        4.278   9.4302e-06
enh66752    4   99416400   99417400      2       1  150064       2.0368     0.020833
enh66758    4   99444000   99445000      2       1  150064       1.6575     0.048712
enh66759    4   99466100   99467100      7       1  150064       2.0744     0.019019
enh66760    4   99476200   99477200      5       2  150064       1.7301      0.04181
enh66769    4   99503000   99504000      5       3  150064       1.7807      0.03748
enh66772    4   99509900   99510900      3       1  150064       2.6829    0.0036498
enh66805    4  100815900  100816900      6       2  150064       1.7416     0.040791
enh66806    4  100865600  100866600      4       2  150064       2.5919    0.0047717
enh66809    4  101205500  101206500      2       1  150064       2.4141    0.0078868
enh66813    4  102023700  102024700      1       1  150064         2.09      0.01831
enh66818    4  102112500  102113500      3       1  150064       1.9254     0.027088
enh66829    4  103680200  103681200      2       1  150064       3.0803    0.0010341
enh66830    4  103682800  103683800      2       1  150064       2.6844    0.0036333
enh66831    4  103732900  103733900      2       1  150064       3.0361    0.0011982
enh66832    4  103733900  103734900      3       2  150064       3.3334   0.00042891
enh66834    4  103749900  103750900      2       1  150064       3.5101   0.00022393
enh66836    4  103933200  103934200      3       1  150064       2.3629    0.0090673
enh66837    4  103939400  103940400      2       1  150064       3.5984   0.00016012
enh66843    4  104641200  104642200      1       1  150064        1.697      0.04485
enh66851    4  105407800  105408800      2       1  150064       3.0774    0.0010442
enh66852    4  105409900  105410900      3       2  150064       3.4284   0.00030361
enh66853    4  105414100  105415100      1       1  150064       3.5843     0.000169
enh66860    4  106083100  106084100      2       1  150064       1.6467     0.049805
enh66869    4  106631400  106632400      1       1  150064       2.0505      0.02016
enh66876    4  108853700  108854700      2       1  150064       2.0506     0.020153
enh66885    4  109254700  109255700      2       1  150064       1.8419     0.032746
enh66890    4  109543900  109544900      1       1  150064       2.0204      0.02167
enh66913    4  110963500  110964500      3       2  150064       1.9171     0.027612
enh66925    4  111120200  111121200      1       1  150064       1.6484      0.04964
enh66926    4  111285800  111286800      1       1  150064       1.6798       0.0465
enh66950    4  113740300  113741300      4       2  150064       2.1334     0.016445
enh66952    4  113744000  113745000      3       2  150064        1.725     0.042265
enh66965    4  113873600  113874600      1       1  150064       1.8057      0.03548
enh66978    4  113994400  113995400      3       2  150064       1.7556     0.039574
enh66984    4  114027200  114028200      7       2  150064       3.4638   0.00026627
enh66988    4  114066400  114067400      4       2  150064        2.871    0.0020458
enh67014    4  115457000  115458000      2       1  150064       1.8279     0.033782
enh67015    4  115522800  115523800      2       1  150064       1.7749      0.03796
enh67020    4  115608800  115609800      2       1  150064       2.1158     0.017181
enh67027    4  118886500  118887500      1       1  150064       3.7368    9.318e-05
enh67029    4  119278000  119279000      4       2  150064         3.25   0.00057701
enh67038    4  119909700  119910700      2       1  150064       2.0822     0.018663
enh67042    4  120134900  120135900      2       1  150064       1.6796     0.046515
enh67056    4  122706000  122707000      2       1  150064       1.9627      0.02484
enh67058    4  122723100  122724100      1       1  150064       2.0458      0.02039
enh67067    4  123652500  123653500      1       1  150064       1.7892      0.03679
enh67072    4  123845200  123846200      8       4  150064       2.2575     0.011988
enh67097    4  124777800  124778800      1       1  150064       1.6813      0.04635
enh67106    4  125857500  125858500      3       2  150064         1.97     0.024417
enh67111    4  126271400  126272400      2       1  150064       2.1671     0.015114
enh67115    4  126361200  126362200      1       1  150064        2.121      0.01696
enh67134    4  129149500  129150500      2       1  150064       1.8349     0.033259
enh67135    4  129205000  129206000      1       1  150064       1.7304      0.04178
enh67138    4  129307700  129308700      2       1  150064       1.8326     0.033428
enh67142    4  129389100  129390100      2       1  150064       1.8834     0.029823
enh67152    4  129557200  129558200      3       2  150064       1.8283     0.033753
enh67162    4  130256300  130257300      4       2  150064       1.7542     0.039698
enh67210    4  139937800  139938800      3       1  150064       3.2198   0.00064145
enh67212    4  139949000  139950000      1       1  150064       2.7598     0.002892
enh67217    4  140002700  140003700      2       1  150064       2.1576     0.015481
enh67219    4  140065600  140066600      4       2  150064       2.3645    0.0090284
enh67220    4  140095300  140096300      7       3  150064       2.1879      0.01434
enh67221    4  140099800  140100800      4       2  150064       1.9009     0.028657
enh67222    4  140128800  140129800      2       1  150064       2.0973     0.017983
enh67233    4  140456500  140457500      3       2  150064       1.8982     0.028832
enh67234    4  140472000  140473000      1       1  150064       2.9567     0.001555
enh67235    4  140473000  140474000      3       2  150064       2.2174     0.013298
enh67237    4  140489200  140490200      4       2  150064       3.3004   0.00048266
enh67238    4  140496500  140497500      7       2  150064       3.9492   3.9209e-05
enh67239    4  140513700  140514700      1       1  150064       1.6754      0.04693
enh67241    4  140543900  140544900      6       2  150064       2.2109     0.013521
enh67250    4  140610000  140611000      1       1  150064       2.1735      0.01487
enh67260    4  140735800  140736800      4       1  150064       3.1349   0.00085947
enh67280    4  140888200  140889200      4       1  150064       1.6666     0.047795
enh67286    4  140958500  140959500      1       1  150064        1.919      0.02749
enh67294    4  141016200  141017200      2       1  150064       2.3437    0.0095455
enh67295    4  141019400  141020400      4       2  150064       2.2114     0.013505
enh67318    4  141444000  141445000      1       1  150064       1.7094      0.04369
enh67331    4  141942300  141943300      2       1  150064       1.6736     0.047107
enh67337    4  142143100  142144100      2       1  150064       2.3606    0.0091234
enh67356    4  144308500  144309500      5       2  150064       1.8432     0.032651
enh67359    4  144316700  144317700      4       2  150064       1.7955     0.036283
enh67417    4  148024300  148025300      4       2  150064       2.7163    0.0033003
enh67438    4  149265200  149266200      4       2  150064       1.7394     0.040982
enh67440    4  149865400  149866400      2       1  150064       1.7264     0.042139
enh67453    4  151088000  151089000      5       2  150064       1.7414     0.040811
enh67460    4  151138300  151139300      2       1  150064       1.8991     0.028779
enh67495    4  152872200  152873200      3       2  150064       2.1421     0.016093
enh67497    4  152881400  152882400      2       1  150064       1.9024     0.028559
enh67498    4  152904000  152905000      1       1  150064       2.4212     0.007735
enh67504    4  152994700  152995700      6       3  150064       1.9107     0.028019
enh67532    4  153921400  153922400      1       1  150064       1.8981      0.02884
enh67607    4  154681400  154682400      5       1  150064       2.0819     0.018678
enh67629    4  157515600  157516600      4       2  150064       1.7702     0.038347
enh67685    4  159688300  159689300      2       1  150064       2.1063     0.017588
enh67686    4  159692500  159693500      2       1  150064       1.6637     0.048088
enh67688    4  159699600  159700600      3       1  150064        1.769     0.038449
enh67689    4  159703700  159704700      2       1  150064       1.6506     0.049411
enh67690    4  159704400  159705400      2       1  150064       2.2641     0.011784
enh67691    4  159707300  159708300      3       1  150064       1.9704     0.024398
enh67693    4  159731900  159732900      5       2  150064       2.2023     0.013823
enh67736    4  162592200  162593200      3       1  150064       1.7243     0.042328
enh67757    4  165172900  165173900      4       2  150064       2.8203    0.0023988
enh67758    4  165305600  165306600      2       1  150064       2.7016      0.00345
enh67767    4  166215700  166216700      2       1  150064       2.2098     0.013559
enh67780    4  166338900  166339900     10       1  150064       1.6683     0.047624
enh67781    4  166340400  166341400      5       1  150064       1.7002     0.044547
enh67782    4  166342200  166343200      4       1  150064       1.6618     0.048272
enh67790    4  167917300  167918300      3       2  150064       2.0914     0.018247
enh67791    4  167973600  167974600      4       2  150064       3.0246    0.0012446
enh67792    4  168020800  168021800      5       2  150064        2.194     0.014118
enh67794    4  168103600  168104600      3       2  150064       1.8372     0.033092
enh67822    4  170021000  170022000      2       1  150064       2.7468    0.0030094
enh67825    4  170037200  170038200      2       1  150064       2.9329    0.0016788
enh67826    4  170040800  170041800      1       1  150064       2.7122     0.003342
enh67827    4  170054800  170055800      1       1  150064       2.4425     0.007292
enh67828    4  170080800  170081800      2       1  150064       2.2649     0.011758
enh67845    4  170192800  170193800      1       1  150064       2.3178      0.01023
enh67846    4  170226500  170227500      4       2  150064       4.4322   4.6648e-06
enh67847    4  170236200  170237200      3       1  150064       4.2191   1.2264e-05
enh67848    4  170262000  170263000      2       1  150064       2.9671     0.001503
enh67849    4  170266400  170267400      4       2  150064       3.8522    5.854e-05
enh67851    4  170531400  170532400      5       2  150064       1.6846     0.046029
enh67852    4  170543600  170544600      2       1  150064        3.486   0.00024516
enh67853    4  170579900  170580900      3       2  150064       3.9536    3.849e-05
enh67854    4  170584600  170585600      7       3  150064       4.2805   9.3257e-06
enh67856    4  170644700  170645700      3       2  150064       3.5008   0.00023191
enh67862    4  170843600  170844600     10       2  150064       3.0229    0.0012517
enh67863    4  170877300  170878300      2       1  150064       2.4203    0.0077541
enh67865    4  170914400  170915400      2       1  150064       2.3071     0.010524
enh67868    4  170924400  170925400      4       2  150064       1.8061     0.035453
enh67870    4  170933400  170934400      5       3  150064       2.1404     0.016163
enh67871    4  170935800  170936800      2       1  150064       1.8262      0.03391
enh67873    4  170948600  170949600      3       2  150064       2.4428     0.007286
enh67875    4  171059300  171060300      3       2  150064       1.7927     0.036508
enh67885    4  174185700  174186700      4       2  150064       1.7445     0.040533
enh67893    4  175008200  175009200      2       1  150064       2.4577    0.0069909
enh67906    4  176572600  176573600      2       1  150064        2.808    0.0024925
enh67908    4  176592900  176593900      4       1  150064       1.7758     0.037881
enh67919    4  176711400  176712400      1       1  150064       1.6836      0.04613
enh67920    4  176716000  176717000      2       1  150064       2.3906    0.0084108
enh67921    4  176717800  176718800      1       1  150064       1.8261      0.03392
enh67923    4  176721400  176722400      3       1  150064       2.6956    0.0035136
enh67924    4  176726600  176727600      1       1  150064       4.5116    3.217e-06
enh67925    4  176728300  176729300      7       2  150064       2.1696      0.01502
enh67927    4  176748300  176749300      2       1  150064        3.418   0.00031545
enh67928    4  176754300  176755300      3       2  150064       2.5261    0.0057662
enh67934    4  176865200  176866200      2       1  150064       4.0067   3.0783e-05
enh67935    4  176867500  176868500      2       1  150064       4.2666   9.9257e-06
enh67937    4  176917600  176918600      2       1  150064       2.7166    0.0032978
enh67939    4  176965000  176966000      5       2  150064       2.0299     0.021183
enh67941    4  176988300  176989300      5       1  150064       1.6661      0.04785
enh67951    4  178361600  178362600      3       1  150064       1.9138     0.027821
enh67953    4  179227600  179228600      2       1  150064       1.9614     0.024914
enh67973    4  183601100  183602100      4       2  150064        3.126   0.00088607
enh67983    4  184039600  184040600      4       1  150064       2.2833     0.011205
enh67984    4  184040000  184041000      3       1  150064       2.3324    0.0098388
enh67987    4  184183000  184184000      2       1  150064       1.7548     0.039651
enh67998    4  184492300  184493300      6       2  150064       2.0122       0.0221
enh68011    4  184796800  184797800      4       2  150064       2.2595     0.011926
enh68044    4  185276000  185277000      4       2  150064       1.7955     0.036283
enh68046    4  185313600  185314600      4       2  150064       2.2487     0.012265
enh68051    4  185338500  185339500      6       3  150064       1.9499     0.025594
enh68065    4  185392400  185393400      4       1  150064        2.034     0.020978
enh68070    4  185565800  185566800      2       1  150064       1.8297     0.033651
enh68071    4  185566800  185567800      1       1  150064       1.8208      0.03432
enh68074    4  185652100  185653100      8       2  150064       2.0459     0.020383
enh68076    4  185655800  185656800      3       2  150064       1.9207     0.027383
enh68077    4  185668000  185669000      3       1  150064       1.9627     0.024843
enh68100    4  186226800  186227800      1       1  150064       2.4069     0.008044
enh68134    4  186730200  186731200      7       4  150064       2.3523    0.0093277
enh68151    4  187067100  187068100      3       2  150064       2.2589     0.011944
enh68164    4  187623500  187624500      2       1  150064       2.2543     0.012087
enh68172    4  187992800  187993800      7       2  150064       3.0595    0.0011086
enh68183    4  190019900  190020900      1       1  150064       1.9925      0.02316
enh68216    5     801100     802100      3       1  150064       2.0186     0.021763
enh68228    5    1097500    1098500      4       2  150064       2.1426     0.016074
enh68229    5    1102900    1103900      5       2  150064       2.1049     0.017649
enh68230    5    1106600    1107600      3       1  150064       2.3682    0.0089368
enh68269    5    3512000    3513000      1       1  150064       2.6094     0.004535
enh68276    5    4207100    4208100      1       1  150064       1.6693      0.04753
enh68279    5    4905800    4906800      4       2  150064       2.3408    0.0096201
enh68280    5    4907300    4908300      3       2  150064        2.448    0.0071825
enh68291    5    5419000    5420000      7       2  150064       2.7739    0.0027693
enh68292    5    5420600    5421600      7       2  150064       2.9492     0.001593
enh68293    5    5424500    5425500      1       1  150064       2.8418     0.002243
enh68294    5    5492300    5493300      1       1  150064       3.6504    0.0001309
enh68295    5    5493800    5494800      2       1  150064       2.2234     0.013093
enh68296    5    5494800    5495800      3       2  150064       2.2482     0.012282
enh68297    5    5496000    5497000      3       2  150064       3.6018     0.000158
enh68298    5    5496900    5497900      1       1  150064       2.8685     0.002062
enh68299    5    5497400    5498400      2       1  150064       2.2717     0.011552
enh68300    5    5572500    5573500      3       2  150064         2.22     0.013209
enh68303    5    5710400    5711400      4       2  150064       2.7779    0.0027353
enh68306    5    5925200    5926200      5       3  150064       1.8231     0.034146
enh68307    5    5929500    5930500      2       1  150064       1.8617     0.031319
enh68317    5    6159600    6160600      4       2  150064       1.9202     0.027413
enh68335    5    6704400    6705400      4       2  150064       2.4971    0.0062599
enh68337    5    6720500    6721500      6       2  150064       2.7104    0.0033599
enh68339    5    6729700    6730700      5       3  150064       2.4523    0.0070977
enh68340    5    6732200    6733200      4       2  150064       2.7483    0.0029951
enh68341    5    6734100    6735100      7       3  150064       3.3376   0.00042245
enh68342    5    6766000    6767000      3       1  150064       1.8638     0.031175
enh68353    5    7548700    7549700      2       1  150064        1.997     0.022914
enh68367    5    7816000    7817000      1       1  150064       2.3398     0.009647
enh68442    5   10626200   10627200      1       1  150064       1.6877      0.04573
enh68466    5   11148800   11149800      2       1  150064       2.0965     0.018017
enh68472    5   11222600   11223600      2       1  150064        1.838      0.03303
enh68480    5   11354900   11355900      2       1  150064       1.8591     0.031506
enh68500    5   11790800   11791800      4       2  150064       1.7185      0.04285
enh68592    5   14675900   14676900      1       1  150064       1.8928      0.02919
enh68599    5   14755400   14756400      4       1  150064       1.6925      0.04528
enh68600    5   14756200   14757200      2       1  150064       2.7275    0.0031905
enh68635    5   15926400   15927400      1       1  150064       2.0195      0.02172
enh68636    5   15929000   15930000      1       1  150064       2.4997     0.006215
enh68637    5   16427400   16428400      4       2  150064       2.3812     0.008629
enh68647    5   16524400   16525400      5       2  150064       2.0183     0.021781
enh68649    5   16539000   16540000      2       1  150064       2.5106    0.0060262
enh68654    5   16568900   16569900      1       1  150064       1.6963      0.04491
enh68663    5   16666800   16667800      1       1  150064       1.7204      0.04268
enh68669    5   16711700   16712700      5       2  150064       2.5283    0.0057302
enh68671    5   16717000   16718000      4       1  150064       2.5707    0.0050743
enh68673    5   16721500   16722500      2       1  150064       2.4475    0.0071929
enh68714    5   17251500   17252500      1       1  150064       1.8555      0.03176
enh68716    5   17257500   17258500      2       1  150064       2.4341    0.0074654
enh68721    5   17412100   17413100      2       1  150064       1.7196      0.04275
enh68724    5   17802100   17803100      7       2  150064       1.8852     0.029702
enh68738    5   24559900   24560900      3       1  150064       2.8379    0.0022704
enh68766    5   31936400   31937400      1       1  150064       2.1479      0.01586
enh68776    5   32144500   32145500      1       1  150064       2.1058      0.01761
enh68869    5   36300900   36301900      4       2  150064       1.8088     0.035237
enh68886    5   36652300   36653300      1       1  150064       1.7148      0.04319
enh68889    5   36668400   36669400      1       1  150064       1.8291      0.03369
enh68890    5   36678200   36679200      6       2  150064       1.6638     0.048075
enh68896    5   36743600   36744600      2       1  150064       2.1859     0.014412
enh68911    5   37738200   37739200      1       1  150064       1.6501      0.04946
enh68913    5   37816600   37817600      6       3  150064       2.2431     0.012446
enh68926    5   38677200   38678200      2       1  150064       2.4333    0.0074808
enh68927    5   38681300   38682300      3       2  150064       2.0392     0.020713
enh68935    5   39057700   39058700      1       1  150064       2.7969      0.00258
enh68936    5   39062400   39063400      4       2  150064       2.6778    0.0037057
enh68937    5   39071800   39072800      3       2  150064       2.3459    0.0094907
enh68943    5   39420600   39421600      1       1  150064       1.9815      0.02377
enh68945    5   39425500   39426500      7       3  150064        1.906     0.028325
enh69014    5   52323600   52324600      2       1  150064       3.0474    0.0011542
enh69021    5   52898700   52899700      1       1  150064        1.689      0.04561
enh69026    5   53607600   53608600      2       1  150064        1.647     0.049777
enh69043    5   53942300   53943300      4       1  150064       1.8503     0.032137
enh69083    5   55460200   55461200      3       1  150064       1.6582     0.048637
enh69136    5   57137200   57138200      2       1  150064         1.93     0.026806
enh69142    5   57418000   57419000      2       1  150064       2.3337     0.009807
enh69144    5   57429400   57430400      5       3  150064       1.9578     0.025126
enh69146    5   57665800   57666800      5       2  150064       1.6622     0.048239
enh69156    5   58218300   58219300      1       1  150064       1.9632      0.02481
enh69163    5   58483500   58484500      3       2  150064       1.7005     0.044517
enh69190    5   59005200   59006200      3       2  150064       1.7158     0.043099
enh69196    5   59105800   59106800      1       1  150064       2.2539       0.0121
enh69203    5   59968900   59969900      3       2  150064       2.5084    0.0060632
enh69209    5   60298500   60299500      4       2  150064       2.2221     0.013137
enh69212    5   60455700   60456700      3       2  150064       3.4759   0.00025456
enh69214    5   60541100   60542100      1       1  150064       2.8933     0.001906
enh69215    5   60576100   60577100      3       1  150064       3.7649   8.3299e-05
enh69216    5   60597300   60598300      1       1  150064       1.6491      0.04956
enh69217    5   60615000   60616000      2       1  150064       5.5451   1.4693e-08
enh69218    5   60624800   60625800      1       1  150064       6.6855    1.151e-11
enh69219    5   60631800   60632800      1       1  150064       2.4213     0.007732
enh69225    5   60685200   60686200      3       2  150064       4.4329    4.649e-06
enh69226    5   60698700   60699700      1       1  150064       4.7789    8.811e-07
enh69227    5   60704300   60705300      2       1  150064        4.271   9.7277e-06
enh69229    5   60711800   60712800      1       1  150064       5.0953    1.741e-07
enh69231    5   60719700   60720700      3       2  150064       5.7906   3.5078e-09
enh69232    5   60725100   60726100      1       1  150064       4.6812    1.426e-06
enh69233    5   60727800   60728800      2       1  150064       5.8212   2.9217e-09
enh69235    5   60736100   60737100      3       2  150064       5.6847   6.5535e-09
enh69241    5   60899500   60900500      3       2  150064       2.8338    0.0023001
enh69243    5   60908000   60909000      3       2  150064       2.7068    0.0033966
enh69244    5   60912700   60913700      2       1  150064       3.1774   0.00074296
enh69265    5   61552100   61553100      6       3  150064       2.8836    0.0019656
enh69266    5   61555800   61556800      5       3  150064       3.0035    0.0013346
enh69267    5   61600600   61601600      1       1  150064       2.9993     0.001353
enh69269    5   61606700   61607700      2       1  150064       2.2548     0.012072
enh69270    5   61609800   61610800      2       1  150064       1.7238     0.042374
enh69276    5   61628400   61629400      3       1  150064       2.4944    0.0063092
enh69278    5   61709600   61710600      2       1  150064       1.9192     0.027478
enh69290    5   64311000   64312000      4       1  150064       2.5881    0.0048256
enh69291    5   64330100   64331100      4       1  150064       2.6771    0.0037133
enh69302    5   64779200   64780200      4       2  150064       1.9537     0.025369
enh69304    5   64860300   64861300      3       2  150064       2.4384    0.0073765
enh69305    5   64917500   64918500      6       2  150064        1.956     0.025232
enh69308    5   65014700   65015700      4       1  150064       1.6458     0.049905
enh69341    5   66390700   66391700      1       1  150064       2.8054     0.002513
enh69342    5   66403000   66404000      1       1  150064       2.0073      0.02236
enh69368    5   67484300   67485300      2       1  150064       1.6739     0.047071
enh69369    5   67509700   67510700      4       2  150064       1.8556     0.031752
enh69376    5   67527800   67528800      2       1  150064        2.198     0.013976
enh69396    5   67729700   67730700      3       1  150064       2.1789     0.014668
enh69397    5   67778000   67779000      3       1  150064       1.8809     0.029992
enh69406    5   68302000   68303000      2       1  150064       2.0402     0.020666
enh69422    5   68750000   68751000      6       2  150064       1.6875     0.045752
enh69424    5   70752900   70753900      1       1  150064       2.2458      0.01236
enh69439    5   71234800   71235800      1       1  150064       1.6544      0.04902
enh69470    5   71483700   71484700      2       1  150064       1.9158     0.027698
enh69473    5   71505700   71506700      6       3  150064       1.8624     0.031271
enh69478    5   71584500   71585500      2       1  150064       1.8398     0.032899
enh69480    5   71602600   71603600      1       1  150064        2.217      0.01331
enh69486    5   71652300   71653300      1       1  150064       1.9205       0.0274
enh69498    5   71853200   71854200      1       1  150064       2.2165      0.01333
enh69572    5   73707500   73708500      3       2  150064       1.6676     0.047701
enh69574    5   73756500   73757500      1       1  150064       1.8207      0.03433
enh69603    5   74753200   74754200      4       2  150064       2.3922    0.0083743
enh69605    5   74761300   74762300      1       1  150064       1.8882       0.0295
enh69613    5   74951400   74952400      2       1  150064       2.1506     0.015754
enh69666    5   77509200   77510200      3       2  150064       1.9899     0.023301
enh69667    5   77588700   77589700      4       2  150064       3.6686   0.00012193
enh69668    5   77591400   77592400      1       1  150064       2.6042     0.004604
enh69669    5   77654500   77655500      2       1  150064       1.9902     0.023287
enh69670    5   77658000   77659000      2       1  150064       1.9719     0.024308
enh69672    5   77791900   77792900      2       1  150064       1.9786     0.023933
enh69675    5   77804200   77805200      5       2  150064       2.1171     0.017126
enh69689    5   77906700   77907700      2       1  150064       1.7723      0.03817
enh69691    5   77919700   77920700      2       1  150064       2.0579       0.0198
enh69748    5   79506200   79507200      2       1  150064       2.1979     0.013978
enh69749    5   79506900   79507900      2       1  150064       2.1979     0.013978
enh69754    5   79535400   79536400      2       1  150064       1.8763     0.030305
enh69776    5   80542000   80543000      1       1  150064       2.2018      0.01384
enh69789    5   81073900   81074900      2       1  150064       2.0767     0.018915
enh69801    5   81268400   81269400      1       1  150064       2.3783     0.008696
enh69804    5   81370100   81371100      4       2  150064       1.8449     0.032524
enh69805    5   81370900   81371900      2       1  150064       2.2452     0.012378
enh69809    5   81520900   81521900      1       1  150064       2.6016      0.00464
enh69810    5   81571900   81572900      3       2  150064       2.9706    0.0014859
enh69812    5   81589200   81590200      1       1  150064       2.5345      0.00563
enh69855    5   86263700   86264700      1       1  150064       1.7755      0.03791
enh69865    5   86883700   86884700      3       2  150064       1.7413     0.040815
enh69866    5   86940500   86941500      2       1  150064       3.6027   0.00015744
enh69867    5   87029100   87030100      2       1  150064       2.6672    0.0038238
enh69868    5   87048100   87049100      2       1  150064       2.1452     0.015968
enh69871    5   87063600   87064600      3       1  150064       1.7607     0.039148
enh69878    5   87123000   87124000      2       1  150064       3.8043   7.1116e-05
enh69880    5   87194800   87195800      2       1  150064       1.7223     0.042504
enh69883    5   87245700   87246700      5       2  150064       3.7998   7.2411e-05
enh69885    5   87385500   87386500      1       1  150064       2.3787     0.008687
enh69886    5   87388600   87389600      2       1  150064        2.749    0.0029888
enh69888    5   87404600   87405600      1       1  150064       2.6552     0.003963
enh69889    5   87435400   87436400      4       2  150064       2.4669    0.0068135
enh69891    5   87500200   87501200      1       1  150064        2.592     0.004771
enh69892    5   87562400   87563400      1       1  150064       3.0352     0.001202
enh69895    5   87685100   87686100      2       1  150064       2.1996     0.013918
enh69896    5   87687000   87688000      1       1  150064       2.8285     0.002338
enh69900    5   87700600   87701600      2       1  150064       3.1854   0.00072276
enh69901    5   87770100   87771100      4       2  150064       2.8961    0.0018892
enh69902    5   87776300   87777300      2       1  150064       2.7861    0.0026676
enh69910    5   87840400   87841400      1       1  150064       2.5598     0.005237
enh69920    5   88018500   88019500      2       1  150064         1.98      0.02385
enh69923    5   88028900   88029900      3       2  150064       2.3231     0.010086
enh69926    5   88095600   88096600      1       1  150064       2.5916     0.004776
enh69929    5   88118300   88119300      1       1  150064       1.8767      0.03028
enh69930    5   88122700   88123700      1       1  150064       3.5875    0.0001669
enh69936    5   88237900   88238900      1       1  150064       2.5747     0.005017
enh69945    5   88743300   88744300      1       1  150064       5.5287    1.613e-08
enh69946    5   88745000   88746000      2       1  150064       4.6886   1.3757e-06
enh69952    5   89560200   89561200      1       1  150064       2.2862      0.01112
enh69954    5   89652300   89653300      3       2  150064       2.1552     0.015575
enh69959    5   89768000   89769000      1       1  150064       1.8942       0.0291
enh69963    5   89893900   89894900      1       1  150064         2.03      0.02118
enh69965    5   89909400   89910400      6       2  150064       2.2882     0.011062
enh69966    5   89928300   89929300      3       2  150064       1.7742     0.038014
enh69968    5   89977600   89978600      4       2  150064       2.0204      0.02167
enh69969    5   90161600   90162600      7       2  150064       4.1519   1.6486e-05
enh69970    5   90236000   90237000      7       3  150064       4.3175   7.8916e-06
enh69972    5   90406500   90407500      4       2  150064       1.7804     0.037502
enh69973    5   90418200   90419200      4       2  150064       1.8943     0.029091
enh69974    5   90422300   90423300      1       1  150064       2.1306      0.01656
enh69976    5   90440400   90441400      1       1  150064       2.9786     0.001448
enh69978    5   90507000   90508000      3       2  150064        1.818     0.034529
enh69979    5   90564400   90565400      6       4  150064       1.9882     0.023396
enh69989    5   90672300   90673300      1       1  150064       2.6307      0.00426
enh69990    5   90673200   90674200      1       1  150064       1.6709      0.04737
enh70017    5   92958000   92959000      2       1  150064       1.9086     0.028155
enh70024    5   93575900   93576900      1       1  150064       1.8238      0.03409
enh70026    5   93955300   93956300      3       2  150064       2.6984    0.0034842
enh70027    5   93957200   93958200      4       1  150064       2.5655    0.0051515
enh70032    5   94185500   94186500      5       2  150064       1.9227     0.027262
enh70059    5   95197700   95198700      3       1  150064       2.7045    0.0034205
enh70062    5   95217200   95218200      1       1  150064       1.8723      0.03058
enh70063    5   95230800   95231800      3       2  150064       1.7054     0.044059
enh70074    5   95917700   95918700      2       1  150064       1.7824     0.037343
enh70085    5   96211000   96212000      8       4  150064       1.8176     0.034565
enh70087    5   96273000   96274000      6       1  150064       2.6936     0.003534
enh70093    5   96476100   96477100      1       1  150064       1.7468      0.04034
enh70110    5   98261600   98262600      2       1  150064       2.6084    0.0045485
enh70112    5   98270300   98271300      2       1  150064       2.3267    0.0099908
enh70113    5   98274200   98275200      2       1  150064       2.3824    0.0086006
enh70115    5   99605900   99606900      3       1  150064       1.8751     0.030391
enh70122    5  101630400  101631400      4       2  150064        4.437   4.5621e-06
enh70151    5  102896700  102897700      4       2  150064       2.2119     0.013487
enh70156    5  103946700  103947700      3       1  150064       3.0846    0.0010193
enh70161    5  106771900  106772900      3       2  150064       1.9753     0.024119
enh70162    5  106773600  106774600      2       1  150064       1.8397     0.032906
enh70177    5  107253000  107254000      1       1  150064       2.0775      0.01888
enh70192    5  108682700  108683700      3       2  150064       2.9834    0.0014253
enh70193    5  108723500  108724500      3       1  150064       2.1118      0.01735
enh70195    5  108741800  108742800      5       2  150064       1.8013     0.035831
enh70196    5  108747000  108748000      7       3  150064       2.7297    0.0031699
enh70197    5  108748400  108749400      2       1  150064       2.2662      0.01172
enh70199    5  108790900  108791900      4       2  150064       2.7231    0.0032333
enh70200    5  108820500  108821500      3       2  150064        3.241   0.00059564
enh70203    5  108980400  108981400      2       1  150064       1.9519     0.025472
enh70205    5  109023400  109024400      5       2  150064       4.5883    2.234e-06
enh70208    5  109039300  109040300      4       2  150064        4.598   2.1327e-06
enh70209    5  109075500  109076500      4       2  150064        4.668    1.521e-06
enh70210    5  109076700  109077700      7       2  150064        1.903     0.028518
enh70211    5  109078800  109079800      6       2  150064        2.315     0.010305
enh70212    5  109201000  109202000      5       3  150064       2.6816    0.0036637
enh70220    5  110558600  110559600      3       2  150064       2.0899     0.018316
enh70241    5  111032600  111033600      5       2  150064       2.3632    0.0090588
enh70243    5  111071100  111072100      3       1  150064       2.1681     0.015075
enh70305    5  112459900  112460900      9       2  150064       2.9115    0.0017986
enh70326    5  113143400  113144400      2       1  150064       1.8957     0.028999
enh70340    5  114670200  114671200      1       1  150064       1.9276      0.02695
enh70342    5  114759100  114760100      7       2  150064       1.6797     0.046512
enh70343    5  114785900  114786900      1       1  150064        2.184      0.01448
enh70350    5  114867300  114868300      2       1  150064       1.6543     0.049032
enh70365    5  115419000  115420000      3       1  150064       2.2671     0.011693
enh70396    5  115881700  115882700      2       1  150064        1.794     0.036406
enh70421    5  116497200  116498200      6       3  150064       2.9517    0.0015801
enh70422    5  116517300  116518300      4       2  150064       3.5036   0.00022951
enh70444    5  118692900  118693900      3       1  150064       2.2814     0.011262
enh70453    5  120835800  120836800      5       3  150064       2.1413     0.016124
enh70468    5  121754300  121755300      3       1  150064       1.8694     0.030781
enh70505    5  123624700  123625700      4       1  150064       2.7684    0.0028167
enh70507    5  123635300  123636300      5       1  150064       1.7629     0.038962
enh70520    5  123934800  123935800      4       2  150064       1.9146     0.027773
enh70521    5  123940500  123941500      3       1  150064       2.5409    0.0055278
enh70530    5  124004400  124005400      4       1  150064       1.6908      0.04544
enh70577    5  124572300  124573300      3       2  150064       1.6697     0.047493
enh70580    5  124682900  124683900      7       2  150064       2.4664    0.0068244
enh70582    5  124708500  124709500      5       2  150064       3.1958   0.00069721
enh70585    5  124760300  124761300      2       1  150064       2.6388    0.0041604
enh70588    5  124820900  124821900      2       1  150064       1.9563     0.025216
enh70590    5  124884800  124885800      2       1  150064       1.9556     0.025253
enh70591    5  124911000  124912000      3       2  150064       2.0418     0.020588
enh70596    5  124993300  124994300      3       1  150064       1.9472     0.025753
enh70597    5  124994600  124995600      2       1  150064       2.0404     0.020653
enh70601    5  125055200  125056200      6       3  150064       1.6727     0.047189
enh70602    5  125170700  125171700      7       2  150064       2.5475    0.0054244
enh70604    5  125338000  125339000      6       2  150064       3.2834   0.00051284
enh70605    5  125351100  125352100      3       2  150064       1.7837      0.03724
enh70608    5  125620400  125621400      5       3  150064        2.012     0.022108
enh70611    5  125689500  125690500      3       2  150064       1.7999     0.035936
enh70614    5  125750500  125751500      3       1  150064       2.0887     0.018369
enh70615    5  125758000  125759000      3       2  150064       1.7156     0.043121
enh70616    5  125760500  125761500      2       1  150064       1.6873     0.045774
enh70640    5  125874300  125875300      5       1  150064        2.908    0.0018185
enh70650    5  126193100  126194100      2       1  150064       2.1725     0.014911
enh70651    5  126203200  126204200      2       1  150064       1.7473     0.040289
enh70659    5  126306900  126307900      3       1  150064       3.6535   0.00012932
enh70661    5  126334100  126335100      7       2  150064       2.2947     0.010876
enh70666    5  126629000  126630000      4       2  150064       2.6514    0.0040077
enh70691    5  127193800  127194800      1       1  150064        3.928    4.283e-05
enh70693    5  127211100  127212100      2       1  150064       3.8921   4.9696e-05
enh70694    5  127228400  127229400      1       1  150064       3.7947    7.391e-05
enh70699    5  127416300  127417300      3       1  150064       2.4229    0.0076987
enh70701    5  127479700  127480700      1       1  150064       2.5624     0.005198
enh70703    5  127600000  127601000      2       1  150064       2.6019     0.004636
enh70727    5  130598200  130599200      1       1  150064       1.6604      0.04842
enh70741    5  130954000  130955000      2       1  150064       1.6792     0.046554
enh70742    5  130957700  130958700      1       1  150064       1.6637      0.04809
enh70761    5  131586500  131587500      4       2  150064       1.7605     0.039165
enh70775    5  131752400  131753400      1       1  150064        1.679      0.04658
enh70783    5  131781700  131782700      1       1  150064       2.2489      0.01226
enh70816    5  132385300  132386300      4       1  150064       1.7288     0.041924
enh70824    5  132625200  132626200      5       3  150064       3.1416   0.00084012
enh70926    5  135165400  135166400      5       2  150064       2.3805    0.0086443
enh70928    5  135187000  135188000      4       2  150064       2.5515    0.0053623
enh70949    5  136441300  136442300      2       1  150064       1.8389     0.032967
enh70951    5  136477800  136478800      1       1  150064       2.2788      0.01134
enh70953    5  136491300  136492300      6       3  150064        2.135     0.016381
enh70954    5  136540800  136541800      3       1  150064       2.9011    0.0018595
enh70955    5  136554000  136555000      7       3  150064       1.8145     0.034797
enh70969    5  136898700  136899700      3       2  150064       2.0921     0.018214
enh70982    5  137084900  137085900      3       2  150064       2.4171     0.007823
enh70983    5  137085600  137086600      2       1  150064       2.7947    0.0025974
enh70990    5  137223500  137224500      2       1  150064       2.6324    0.0042394
enh70992    5  137242200  137243200      1       1  150064       2.2229      0.01311
enh70993    5  137268800  137269800      3       2  150064       1.8545     0.031834
enh70996    5  137365600  137366600      1       1  150064       1.7893      0.03678
enh70997    5  137373100  137374100      1       1  150064       1.7779      0.03771
enh70998    5  137389400  137390400      1       1  150064       2.4806     0.006558
enh71005    5  137672000  137673000      3       2  150064        2.518    0.0059018
enh71006    5  137675800  137676800      3       1  150064       3.2208   0.00063924
enh71009    5  137705600  137706600      4       2  150064       2.0647     0.019475
enh71012    5  137773400  137774400      1       1  150064       2.9608     0.001534
enh71013    5  137776400  137777400      3       1  150064       2.7099    0.0033649
enh71014    5  137784200  137785200      2       1  150064       4.0735   2.3154e-05
enh71015    5  137785600  137786600      1       1  150064       4.2491    1.073e-05
enh71017    5  137793400  137794400      3       2  150064       2.8024    0.0025366
enh71018    5  137798500  137799500      5       2  150064       3.5433   0.00019759
enh71020    5  137839800  137840800      1       1  150064       5.6147    9.845e-09
enh71021    5  137876000  137877000      2       1  150064        4.384   5.8268e-06
enh71022    5  137880700  137881700      2       1  150064       4.4219    4.891e-06
enh71023    5  137882400  137883400      3       1  150064       5.1884   1.0606e-07
enh71024    5  137908900  137909900      1       1  150064       3.1639    0.0007783
enh71025    5  137911700  137912700      1       1  150064       3.1966    0.0006954
enh71026    5  137914700  137915700      1       1  150064        3.343    0.0004144
enh71027    5  137938300  137939300      2       1  150064       4.6481   1.6747e-06
enh71028    5  137941400  137942400      1       1  150064       3.3854    0.0003554
enh71029    5  137945000  137946000      4       1  150064       4.9015   4.7543e-07
enh71030    5  137947600  137948600      4       2  150064       4.7039   1.2763e-06
enh71031    5  137968500  137969500      1       1  150064       3.0041     0.001332
enh71054    5  138278300  138279300      1       1  150064       2.3001      0.01072
enh71059    5  138303400  138304400      1       1  150064       2.1604      0.01537
enh71108    5  138922400  138923400      2       1  150064       2.3016      0.01068
enh71121    5  139036600  139037600      3       1  150064       2.3431    0.0095613
enh71123    5  139043700  139044700      1       1  150064       2.9032     0.001847
enh71124    5  139051200  139052200      1       1  150064       3.7447     9.03e-05
enh71125    5  139054300  139055300      3       1  150064       3.2007   0.00068544
enh71126    5  139063700  139064700      1       1  150064       4.5847    2.273e-06
enh71127    5  139072100  139073100      1       1  150064       3.8942    4.926e-05
enh71130    5  139080400  139081400      1       1  150064       3.8986    4.837e-05
enh71131    5  139085100  139086100      2       1  150064       2.5134    0.0059795
enh71150    5  139242700  139243700      3       1  150064       2.2544     0.012084
enh71153    5  139259800  139260800      1       1  150064       1.7424      0.04072
enh71159    5  139463900  139464900      1       1  150064       2.5857     0.004859
enh71163    5  139532700  139533700      3       1  150064       1.7614     0.039083
enh71164    5  139536000  139537000      2       1  150064       3.5479   0.00019415
enh71165    5  139555600  139556600      2       1  150064       3.5533   0.00019023
enh71167    5  139559500  139560500      2       1  150064       1.9778     0.023978
enh71168    5  139560100  139561100      3       1  150064       1.9479     0.025714
enh71171    5  139599400  139600400      1       1  150064       1.9667      0.02461
enh71173    5  139620200  139621200      1       1  150064       1.7217      0.04256
enh71174    5  139622200  139623200      3       1  150064       1.6484     0.049632
enh71178    5  139672900  139673900      1       1  150064       3.4603    0.0002698
enh71179    5  139680500  139681500      1       1  150064       3.6524    0.0001299
enh71180    5  139691100  139692100      3       2  150064       2.0504     0.020161
enh71186    5  139726500  139727500      2       1  150064       2.3109     0.010418
enh71189    5  139783800  139784800      3       2  150064       2.3455    0.0095016
enh71198    5  139948300  139949300      3       2  150064       2.3251     0.010034
enh71201    5  140025000  140026000      4       2  150064       3.1794    0.0007378
enh71202    5  140025400  140026400      4       2  150064       3.1794    0.0007378
enh71203    5  140028000  140029000      2       1  150064       3.9582   3.7763e-05
enh71204    5  140042700  140043700      2       1  150064       3.6706     0.000121
enh71205    5  140045400  140046400      2       1  150064       2.3365    0.0097317
enh71206    5  140069300  140070300      5       2  150064       4.2883   9.0009e-06
enh71207    5  140071900  140072900      7       2  150064       4.2648   1.0006e-05
enh71208    5  140079000  140080000      1       1  150064         4.26    1.022e-05
enh71209    5  140081100  140082100      3       1  150064       3.9874   3.3404e-05
enh71212    5  140350300  140351300      3       2  150064       1.9519     0.025477
enh71245    5  141062400  141063400      2       1  150064         1.93     0.026806
enh71256    5  141176500  141177500      7       3  150064       2.6951    0.0035182
enh71258    5  141187800  141188800      5       2  150064       1.9232     0.027226
enh71259    5  141190500  141191500      6       2  150064       2.0619     0.019609
enh71263    5  141215200  141216200      3       1  150064       2.4292    0.0075662
enh71264    5  141218100  141219100      1       1  150064       2.4678     0.006798
enh71272    5  141251900  141252900      2       1  150064       2.3054     0.010572
enh71273    5  141253100  141254100      2       1  150064       2.7032    0.0034341
enh71276    5  141264100  141265100      2       1  150064       2.6917    0.0035545
enh71297    5  141536200  141537200      4       2  150064       2.0807     0.018729
enh71300    5  141659600  141660600      6       1  150064        1.911     0.028005
enh71306    5  141706700  141707700      3       2  150064       3.0707    0.0010678
enh71308    5  141737400  141738400      3       2  150064       2.2247     0.013051
enh71346    5  142158400  142159400      1       1  150064       3.1275    0.0008816
enh71395    5  143548200  143549200      2       1  150064       1.7394     0.040981
enh71405    5  144829400  144830400      3       1  150064       1.7733     0.038089
enh71443    5  146192900  146193900      3       1  150064       2.2509     0.012194
enh71446    5  146231800  146232800      3       1  150064       2.0543     0.019974
enh71447    5  146254500  146255500      2       1  150064       2.9193     0.001754
enh71448    5  146258400  146259400      1       1  150064       3.9924    3.271e-05
enh71449    5  146267800  146268800      2       1  150064        3.633   0.00014006
enh71450    5  146325400  146326400      2       1  150064       3.2222   0.00063602
enh71451    5  146345300  146346300      3       1  150064       3.1506   0.00081474
enh71452    5  146347300  146348300      2       1  150064       3.4989   0.00023357
enh71453    5  146434900  146435900      4       2  150064       3.5915   0.00016441
enh71454    5  146454300  146455300      4       2  150064       1.6894     0.045572
enh71468    5  146819600  146820600      1       1  150064       2.5277     0.005741
enh71479    5  146883300  146884300      2       1  150064       1.7007     0.044497
enh71488    5  147065100  147066100      4       2  150064       1.7244     0.042321
enh71489    5  147068200  147069200      6       3  150064       2.1426     0.016073
enh71503    5  147848700  147849700      3       1  150064       2.4256    0.0076413
enh71518    5  148668000  148669000      1       1  150064       2.1323      0.01649
enh71519    5  148678600  148679600      5       2  150064        2.579    0.0049546
enh71520    5  148700000  148701000      5       3  150064       1.9198      0.02744
enh71523    5  148725800  148726800      3       1  150064       2.2633     0.011808
enh71526    5  148757600  148758600      2       1  150064       1.6536     0.049103
enh71528    5  148764700  148765700      2       1  150064        2.428    0.0075906
enh71534    5  148809800  148810800      3       2  150064       2.1632     0.015263
enh71546    5  148916700  148917700      2       1  150064       1.9565     0.025202
enh71550    5  148931400  148932400      1       1  150064       1.7731      0.03811
enh71554    5  149112500  149113500      4       2  150064       2.2269     0.012977
enh71556    5  149126800  149127800      1       1  150064       2.5181     0.005899
enh71557    5  149138800  149139800      7       4  150064       1.8044     0.035586
enh71559    5  149157600  149158600      1       1  150064       2.1953      0.01407
enh71562    5  149175200  149176200      3       2  150064       1.8851     0.029707
enh71564    5  149183400  149184400      1       1  150064       1.9581      0.02511
enh71565    5  149185200  149186200      5       3  150064       2.5665    0.0051369
enh71568    5  149219300  149220300      1       1  150064       2.0693      0.01926
enh71569    5  149231500  149232500     10       4  150064       2.2728     0.011518
enh71592    5  149551700  149552700      2       1  150064       2.2624     0.011837
enh71593    5  149553200  149554200      1       1  150064       2.4503     0.007136
enh71646    5  149921200  149922200      1       1  150064       1.8539      0.03188
enh71647    5  149923800  149924800      2       1  150064       1.9048     0.028403
enh71660    5  150015700  150016700      2       1  150064       1.6694     0.047521
enh71728    5  151755800  151756800      9       2  150064       1.8885     0.029478
enh71731    5  151914000  151915000      7       2  150064       3.3757   0.00036816
enh71732    5  151936100  151937100      4       1  150064       4.0952   2.1093e-05
enh71733    5  151947100  151948100      7       2  150064        3.605   0.00015607
enh71734    5  151974800  151975800      4       2  150064       5.2438   7.8646e-08
enh71736    5  152011500  152012500      6       3  150064       5.0075   2.7564e-07
enh71737    5  152013800  152014800      3       1  150064        4.542   2.7861e-06
enh71738    5  152196300  152197300      2       1  150064       4.2182   1.2313e-05
enh71739    5  152366700  152367700      1       1  150064       2.7057     0.003408
enh71740    5  152784200  152785200      3       2  150064       4.9281   4.1509e-07
enh71745    5  152880700  152881700      1       1  150064       1.7303      0.04179
enh71746    5  152885300  152886300      2       1  150064       2.9272    0.0017104
enh71747    5  152889300  152890300      2       1  150064       2.6158    0.0044511
enh71757    5  153353800  153354800      7       3  150064       2.1035      0.01771
enh71758    5  153381500  153382500      4       2  150064       2.3666     0.008977
enh71760    5  153419200  153420200      4       2  150064       3.3554   0.00039631
enh71761    5  153421800  153422800      1       1  150064       3.2758    0.0005269
enh71762    5  153434400  153435400      2       1  150064       3.5844   0.00016894
enh71763    5  153444900  153445900      1       1  150064       3.5522     0.000191
enh71764    5  153451700  153452700      2       1  150064       3.2966   0.00048932
enh71765    5  153457500  153458500      4       2  150064       2.7149    0.0033144
enh71766    5  153465900  153466900      4       2  150064       2.4401    0.0073423
enh71768    5  153518200  153519200      2       1  150064       3.3595   0.00039046
enh71770    5  153545200  153546200      6       3  150064       2.5212    0.0058478
enh71772    5  153576600  153577600      3       2  150064       1.6819     0.046297
enh71773    5  153579100  153580100      1       1  150064       3.4745    0.0002559
enh71774    5  153582000  153583000     10       4  150064       3.5639   0.00018272
enh71775    5  153600600  153601600      3       2  150064       2.7156    0.0033075
enh71776    5  153644100  153645100      3       1  150064       4.7744   9.0107e-07
enh71777    5  153652600  153653600      6       2  150064       4.6038   2.0745e-06
enh71778    5  153667300  153668300      1       1  150064       2.9436     0.001622
enh71779    5  153681300  153682300      4       2  150064       2.8536    0.0021613
enh71781    5  153714000  153715000      7       2  150064       2.6747    0.0037402
enh71785    5  153750300  153751300      1       1  150064       2.1367      0.01631
enh71787    5  153784800  153785800      5       2  150064       2.7745    0.0027647
enh71788    5  153797700  153798700      5       3  150064       2.2135     0.013431
enh71791    5  154092100  154093100      1       1  150064        1.887      0.02958
enh71809    5  154319600  154320600      2       1  150064       1.8015     0.035813
enh71814    5  155752900  155753900      2       1  150064       2.2343     0.012733
enh71815    5  155755400  155756400      4       2  150064       2.6911    0.0035604
enh71816    5  155821900  155822900      3       2  150064       1.8892     0.029433
enh71818    5  155924100  155925100      1       1  150064       1.8558      0.03174
enh71824    5  156570600  156571600      2       1  150064       1.6565     0.048815
enh71833    5  156797500  156798500      2       1  150064       1.7414     0.040808
enh71890    5  158544400  158545400      9       2  150064       3.2922   0.00049702
enh71892    5  158631500  158632500      1       1  150064       2.4581     0.006984
enh71893    5  158637100  158638100      2       1  150064       3.2814   0.00051655
enh71897    5  159199400  159200400      2       1  150064        2.014     0.022005
enh71959    5  162884600  162885600      2       1  150064        3.446   0.00028443
enh71965    5  162959300  162960300      3       2  150064       1.9173     0.027603
enh71976    5  165423100  165424100      6       2  150064       1.8393     0.032935
enh71990    5  167250000  167251000      3       2  150064       3.5327   0.00020567
enh71994    5  167377000  167378000      3       2  150064       2.3741     0.008795
enh71997    5  167466100  167467100      2       1  150064       1.8062     0.035444
enh72003    5  167599100  167600100      2       1  150064       1.8398       0.0329
enh72007    5  167636500  167637500      4       2  150064       2.0931     0.018171
enh72010    5  167657000  167658000      2       1  150064       3.7442   9.0494e-05
enh72030    5  167914400  167915400      2       1  150064       2.0713     0.019165
enh72031    5  167955200  167956200      5       2  150064       1.6794     0.046542
enh72036    5  168016600  168017600      1       1  150064       1.9886      0.02337
enh72050    5  169300200  169301200      2       1  150064       2.9588    0.0015441
enh72057    5  169559400  169560400      5       3  150064       2.4323    0.0075016
enh72058    5  169622500  169623500      1       1  150064       1.7127      0.04338
enh72094    5  170058600  170059600      3       2  150064       1.6474     0.049739
enh72095    5  170060700  170061700      3       1  150064       2.2629     0.011822
enh72100    5  170813200  170814200      1       1  150064        2.005      0.02248
enh72103    5  170845100  170846100      2       1  150064       1.6565     0.048809
enh72124    5  171470700  171471700      1       1  150064       2.0349      0.02093
enh72136    5  171589700  171590700      6       2  150064       1.6458     0.049899
enh72172    5  171931000  171932000      2       1  150064       3.0102    0.0013055
enh72173    5  171960400  171961400      3       1  150064       1.8369      0.03311
enh72174    5  171971800  171972800      1       1  150064       1.8361      0.03317
enh72180    5  172029800  172030800      2       1  150064       1.7825     0.037338
enh72222    5  172324500  172325500      4       2  150064       1.8375     0.033068
enh72227    5  172358400  172359400      2       1  150064       2.2769     0.011395
enh72237    5  172447100  172448100      2       1  150064       2.4307    0.0075342
enh72238    5  172456000  172457000      4       2  150064       2.4613    0.0069219
enh72243    5  172582600  172583600      2       1  150064       2.3711    0.0088674
enh72273    5  173171700  173172700      2       1  150064       2.6084     0.004548
enh72285    5  173260000  173261000      4       1  150064       2.0233     0.021523
enh72287    5  173290000  173291000      4       2  150064       2.0178     0.021808
enh72356    5  174777800  174778800     10       3  150064       3.6396   0.00013654
enh72357    5  174782000  174783000      6       3  150064        3.143   0.00083614
enh72365    5  174944100  174945100      3       1  150064        2.129     0.016628
enh72366    5  174947300  174948300      2       1  150064       2.6098    0.0045299
enh72368    5  174961200  174962200      1       1  150064       2.0183      0.02178
enh72388    5  175236500  175237500      1       1  150064       1.9291      0.02686
enh72390    5  175250700  175251700      1       1  150064        1.933      0.02662
enh72407    5  175843800  175844800      4       2  150064       2.1044     0.017671
enh72410    5  175957200  175958200     12       4  150064       1.9132     0.027862
enh72445    5  176327200  176328200      3       2  150064        2.096     0.018041
enh72468    5  176732300  176733300      3       2  150064       1.8757      0.03035
enh72493    5  176937000  176938000      1       1  150064       3.0958    0.0009813
enh72496    5  176947500  176948500      3       2  150064       1.7456     0.040445
enh72497    5  176969700  176970700      2       1  150064       2.6695    0.0037985
enh72498    5  176973000  176974000      1       1  150064       3.0418     0.001176
enh72499    5  176974800  176975800      2       1  150064        2.483    0.0065141
enh72527    5  177773400  177774400      8       3  150064       1.6754     0.046931
enh72528    5  177782800  177783800      2       1  150064       1.9447     0.025903
enh72529    5  177783700  177784700      1       1  150064       2.3889     0.008449
enh72536    5  177894800  177895800      5       3  150064       1.9751     0.024129
enh72547    5  178619000  178620000      4       2  150064       1.6599     0.048471
enh72549    5  178669600  178670600      3       1  150064       2.8496    0.0021887
enh72553    5  178695200  178696200      6       2  150064        1.704      0.04419
enh72555    5  178721700  178722700      2       1  150064       2.3865    0.0085057
enh72557    5  178744800  178745800      1       1  150064       2.4226     0.007704
enh72560    5  178763600  178764600      5       2  150064       3.1486   0.00082025
enh72563    5  178798500  178799500      5       2  150064       2.1839     0.014486
enh72571    5  178978400  178979400      4       2  150064       1.6517     0.049297
enh72575    5  178987400  178988400      5       3  150064       1.8267     0.033872
enh72583    5  179127400  179128400      3       2  150064       1.8618     0.031316
enh72584    5  179158500  179159500      1       1  150064       1.7517      0.03991
enh72586    5  179179800  179180800      2       1  150064       1.7209     0.042637
enh72587    5  179181300  179182300      1       1  150064       1.8827      0.02987
enh72589    5  179189300  179190300      1       1  150064       1.8839      0.02979
enh72595    5  179234600  179235600      2       1  150064       1.9462     0.025818
enh72602    5  179327500  179328500      6       3  150064       2.0496       0.0202
enh72669    5  180661800  180662800      1       1  150064       1.6784      0.04663
enh72699    6     728800     729800      4       2  150064        1.834     0.033329
enh72700    6     733400     734400      6       2  150064       2.6299     0.004271
enh72702    6    1047800    1048800      1       1  150064       1.7557      0.03957
enh72717    6    1837600    1838600      2       1  150064       1.7355     0.041322
enh72719    6    1856100    1857100      3       1  150064       2.0882     0.018388
enh72725    6    2449200    2450200      4       2  150064        1.791     0.036648
enh72734    6    2749700    2750700      3       1  150064       2.0548     0.019948
enh72756    6    2957700    2958700     13       3  150064       2.3404    0.0096326
enh72773    6    3139300    3140300      1       1  150064       2.4976     0.006251
enh72774    6    3152300    3153300      4       1  150064        1.986     0.023515
enh72794    6    3281700    3282700      2       1  150064       1.7641     0.038858
enh72795    6    3285600    3286600      1       1  150064       2.3644     0.009029
enh72840    6    3721900    3722900      4       1  150064       1.7423     0.040724
enh72843    6    3742000    3743000      3       2  150064       2.2372     0.012638
enh72847    6    3752600    3753600      2       1  150064       2.7265    0.0032002
enh72848    6    3753200    3754200      1       1  150064       3.3049     0.000475
enh72858    6    3869200    3870200      3       1  150064         1.84     0.032883
enh72867    6    3996400    3997400      2       1  150064        1.703     0.044283
enh72877    6    4281200    4282200      5       2  150064       2.0559     0.019898
enh72879    6    4287700    4288700      6       3  150064       2.8012    0.0025455
enh72892    6    4804000    4805000      3       2  150064       2.2084     0.013607
enh72893    6    4806000    4807000      4       2  150064       1.7337     0.041489
enh72896    6    4914200    4915200      3       2  150064       2.4501    0.0071411
enh72899    6    4970600    4971600      7       1  150064        1.757     0.039461
enh72914    6    5359400    5360400      2       1  150064       1.9816     0.023764
enh72968    6    6885900    6886900      6       2  150064        2.446     0.007223
enh73001    6    7278600    7279600      7       3  150064       1.8877     0.029534
enh73022    6    8353000    8354000      5       1  150064       2.7114    0.0033502
enh73038    6   10584900   10585900      3       1  150064       1.7862     0.037034
enh73070    6   11215100   11216100      1       1  150064       2.5181     0.005899
enh73090    6   11485300   11486300      5       3  150064       3.0912   0.00099665
enh73092    6   11609400   11610400      4       2  150064       2.1913     0.014214
enh73110    6   12034500   12035500      3       2  150064        2.075     0.018995
enh73116    6   12150800   12151800      4       1  150064       1.7526     0.039839
enh73148    6   13326900   13327900      2       1  150064       1.7815     0.037414
enh73180    6   13707600   13708600      2       1  150064       2.7686    0.0028147
enh73181    6   13712800   13713800      3       1  150064       1.6542     0.049039
enh73226    6   14549300   14550300      3       1  150064       2.2503     0.012217
enh73230    6   14655500   14656500      4       2  150064       1.8137     0.034858
enh73273    6   15327200   15328200      6       3  150064       2.2956      0.01085
enh73278    6   15351400   15352400      4       2  150064        1.718     0.042899
enh73324    6   16135000   16136000      1       1  150064       1.7302       0.0418
enh73327    6   16146200   16147200      2       1  150064       1.7475     0.040277
enh73331    6   16200800   16201800      1       1  150064       3.1826    0.0007299
enh73333    6   16244300   16245300      4       2  150064       2.3567    0.0092181
enh73339    6   16331900   16332900      2       1  150064       3.0729    0.0010599
enh73348    6   16409800   16410800      3       1  150064       1.8456     0.032472
enh73359    6   16496500   16497500      2       1  150064       1.6842      0.04607
enh73367    6   16559600   16560600      8       4  150064       2.0724     0.019113
enh73370    6   16567500   16568500      3       1  150064       2.2802     0.011298
enh73375    6   16670000   16671000      5       3  150064       1.8001     0.035921
enh73379    6   16683600   16684600      7       3  150064        2.073     0.019084
enh73387    6   16721900   16722900      2       1  150064       3.4734   0.00025699
enh73388    6   16724200   16725200      4       1  150064        2.918    0.0017617
enh73392    6   16753000   16754000      2       1  150064       2.8948    0.0018969
enh73393    6   16754500   16755500      1       1  150064       2.3726     0.008831
enh73394    6   16757200   16758200      4       2  150064       2.5841    0.0048815
enh73410    6   17045300   17046300      5       2  150064       2.2729     0.011516
enh73418    6   17226600   17227600      1       1  150064       1.7596      0.03924
enh73423    6   17392500   17393500      1       1  150064       1.6629      0.04817
enh73424    6   17395200   17396200      5       1  150064       1.6451     0.049973
enh73425    6   17418200   17419200      1       1  150064       2.0206      0.02166
enh73464    6   18536400   18537400      6       3  150064       1.6602     0.048437
enh73487    6   19803400   19804400     10       3  150064       2.0099     0.022221
enh73490    6   19851400   19852400      3       1  150064       1.7088     0.043745
enh73503    6   20535600   20536600      7       2  150064        2.651     0.004013
enh73504    6   20565300   20566300      4       2  150064       1.9466     0.025793
enh73508    6   20661900   20662900      5       2  150064       1.7971      0.03616
enh73512    6   20867700   20868700      1       1  150064       3.1663    0.0007719
enh73516    6   20954100   20955100      2       1  150064       2.5545    0.0053178
enh73535    6   21313100   21314100      2       1  150064       1.8008     0.035869
enh73547    6   21679000   21680000      5       2  150064       2.0517     0.020097
enh73551    6   21741000   21742000      1       1  150064       1.7698      0.03838
enh73552    6   21747100   21748100      3       1  150064       2.5731    0.0050391
enh73553    6   21749200   21750200      1       1  150064       2.9874     0.001407
enh73556    6   21771200   21772200      8       3  150064       3.0237    0.0012485
enh73557    6   21780900   21781900      4       2  150064       3.0885     0.001006
enh73583    6   22099200   22100200      3       1  150064       1.7688     0.038464
enh73601    6   22966900   22967900      1       1  150064       1.7722      0.03818
enh73620    6   24122000   24123000      8       2  150064       2.5735    0.0050344
enh73625    6   24147900   24148900      2       1  150064       2.1674     0.015101
enh73633    6   24493800   24494800      6       4  150064       1.8317     0.033496
enh73634    6   24495900   24496900      4       2  150064       1.6969      0.04486
enh73638    6   24662100   24663100      5       2  150064        2.792    0.0026188
enh73639    6   24664000   24665000      2       1  150064       2.8127    0.0024565
enh73648    6   24899700   24900700      1       1  150064       3.5801    0.0001717
enh73650    6   24908400   24909400      3       2  150064       3.6021   0.00015782
enh73659    6   25014900   25015900      4       2  150064       1.9661     0.024645
enh73661    6   25217600   25218600      2       1  150064       2.8746    0.0020228
enh73662    6   25223800   25224800      4       2  150064       3.3013   0.00048121
enh73664    6   25232600   25233600      5       3  150064       5.9967   1.0066e-09
enh73665    6   25233000   25234000     11       3  150064       3.6302   0.00014161
enh73666    6   25277400   25278400      2       1  150064       2.3129     0.010365
enh73668    6   25302400   25303400      7       3  150064       2.4348    0.0074508
enh73674    6   25346000   25347000     11       5  150064       2.0703     0.019213
enh73676    6   25365300   25366300      5       3  150064       5.6563   7.7337e-09
enh73680    6   25449800   25450800      1       1  150064       8.1379    2.011e-16
enh73681    6   25485900   25486900      5       2  150064       4.0321   2.7637e-05
enh73687    6   26022400   26023400      4       2  150064       5.5222   1.6743e-08
enh73688    6   26025500   26026500      1       1  150064       7.9707    7.886e-16
enh73689    6   26027700   26028700      1       1  150064       1.9967      0.02293
enh73690    6   26046000   26047000      4       2  150064       2.3168     0.010257
enh73691    6   26053500   26054500      3       2  150064       6.2917   1.5705e-10
enh73692    6   26057200   26058200      1       1  150064       8.0137    5.564e-16
enh73693    6   26088200   26089200      3       2  150064        2.438     0.007384
enh73695    6   26104700   26105700      4       2  150064       6.3414   1.1387e-10
enh73696    6   26119000   26120000      4       2  150064       6.4763   4.7006e-11
enh73697    6   26122100   26123100      8       3  150064       5.9391   1.4331e-09
enh73698    6   26128400   26129400      7       3  150064       6.5514   2.8494e-11
enh73702    6   26161300   26162300      2       1  150064       7.4691    4.037e-14
enh73704    6   26170900   26171900      1       1  150064       2.4731     0.006697
enh73706    6   26189300   26190300      8       3  150064       5.3878   3.5669e-08
enh73709    6   26207000   26208000      9       3  150064       2.0525     0.020061
enh73713    6   26225700   26226700      3       2  150064       3.5422   0.00019839
enh73714    6   26232400   26233400      1       1  150064       4.7305     1.12e-06
enh73719    6   26351800   26352800      7       3  150064       3.5743   0.00017559
enh73720    6   26364000   26365000      5       2  150064       7.5875   1.6303e-14
enh73722    6   26401300   26402300      4       2  150064       1.9038     0.028465
enh73724    6   26420400   26421400      8       2  150064       3.7742   8.0262e-05
enh73725    6   26439500   26440500      1       1  150064       4.9922    2.984e-07
enh73728    6   26461300   26462300      9       4  150064       5.1682   1.1816e-07
enh73729    6   26475600   26476600      3       2  150064       3.1752   0.00074864
enh73730    6   26477400   26478400      3       2  150064       7.6382   1.1015e-14
enh73731    6   26534800   26535800      4       2  150064       2.4876     0.006431
enh73732    6   26539600   26540600      4       1  150064       3.2499   0.00057725
enh73733    6   26552300   26553300      1       1  150064       3.6131    0.0001513
enh73734    6   26555800   26556800      2       1  150064       3.0007    0.0013468
enh73735    6   26571500   26572500      7       2  150064       3.4781   0.00025252
enh73736    6   26572800   26573800      5       1  150064       4.6633   1.5556e-06
enh73737    6   26594900   26595900      5       2  150064       3.2798   0.00051936
enh73738    6   26598400   26599400      3       2  150064       1.6585     0.048612
enh73739    6   26657500   26658500      1       1  150064       1.7641      0.03886
enh73740    6   27033900   27034900      3       2  150064       5.5924   1.1197e-08
enh73741    6   27046000   27047000      3       2  150064       5.0522    2.184e-07
enh73745    6   27341400   27342400      4       2  150064       5.1752   1.1385e-07
enh73746    6   27410600   27411600      1       1  150064       2.2206      0.01319
enh73748    6   27438200   27439200      7       1  150064       3.5061   0.00022736
enh73749    6   27485600   27486600      2       1  150064       3.1533   0.00080725
enh73751    6   27722000   27723000      2       1  150064       5.3927   3.4708e-08
enh73752    6   27740100   27741100      4       2  150064       5.9646   1.2261e-09
enh73754    6   27781300   27782300      3       1  150064       7.2383   2.2719e-13
enh73755    6   27797300   27798300      1       1  150064       8.9193    2.346e-19
enh73757    6   27838700   27839700      1       1  150064       8.8446    4.593e-19
enh73759    6   27859400   27860400      3       1  150064       5.9631   1.2373e-09
enh73761    6   28049200   28050200      3       1  150064       5.0895   1.7953e-07
enh73762    6   28073000   28074000      1       1  150064       9.3835    3.192e-21
enh73763    6   28075100   28076100      2       1  150064        4.566   2.4862e-06
enh73765    6   28095800   28096800      2       1  150064       4.5759   2.3704e-06
enh73766    6   28101400   28102400      3       2  150064       6.6245    1.742e-11
enh73767    6   28102200   28103200      3       1  150064       6.7265   8.6922e-12
enh73768    6   28105600   28106600      2       1  150064        5.034   2.4017e-07
enh73769    6   28110700   28111700      3       2  150064       5.8429    2.565e-09
enh73770    6   28129600   28130600     11       4  150064       7.7395   4.9906e-15
enh73771    6   28191800   28192800      3       1  150064       3.1884   0.00071519
enh73772    6   28194600   28195600      2       1  150064       4.2708   9.7404e-06
enh73773    6   28218000   28219000      1       1  150064       8.4397    1.591e-17
enh73774    6   28226200   28227200      5       2  150064       3.5726    0.0001767
enh73775    6   28233600   28234600      3       2  150064       6.5316   3.2534e-11
enh73778    6   28250300   28251300      4       2  150064       7.6579   9.4532e-15
enh73779    6   28250800   28251800      6       3  150064       7.7859   3.4608e-15
enh73780    6   28302000   28303000      6       2  150064       3.3815   0.00036039
enh73781    6   28304600   28305600      4       1  150064       5.5346   1.5598e-08
enh73782    6   28319000   28320000      2       1  150064       6.5656   2.5912e-11
enh73783    6   28321800   28322800      4       2  150064       7.3831   7.7351e-14
enh73784    6   28324400   28325400      3       1  150064       7.3047    1.389e-13
enh73785    6   28351400   28352400      1       1  150064          7.1    6.236e-13
enh73786    6   28361600   28362600      7       2  150064       7.2141   2.7142e-13
enh73787    6   28363500   28364500      3       2  150064       7.4466   4.7892e-14
enh73791    6   28832200   28833200      6       3  150064       9.3482   4.4571e-21
enh73794    6   28892300   28893300      2       1  150064       4.0359   2.7191e-05
enh73795    6   28909700   28910700      3       1  150064       2.4369    0.0074072
enh73797    6   28947800   28948800      2       1  150064       7.8022   3.0407e-15
enh73798    6   28950600   28951600      2       1  150064        3.324   0.00044365
enh73799    6   28953800   28954800      2       1  150064       7.6317   1.1587e-14
enh73801    6   28979400   28980400      2       1  150064       2.0082     0.022311
enh73809    6   29623200   29624200      5       3  150064       5.4551   2.4469e-08
enh73982    6   33161100   33162100      5       2  150064        1.828     0.033772
enh73986    6   33176900   33177900      2       1  150064       2.7497    0.0029824
enh73992    6   33255200   33256200      2       1  150064       4.0113   3.0196e-05
enh73993    6   33258100   33259100      1       1  150064       4.0471    2.593e-05
enh73995    6   33268100   33269100      1       1  150064       2.0321      0.02107
enh73996    6   33269000   33270000      2       1  150064       3.5274   0.00020984
enh73998    6   33283400   33284400      1       1  150064       4.7028    1.283e-06
enh74000    6   33287900   33288900      2       1  150064       2.3657     0.008999
enh74001    6   33291600   33292600      1       1  150064       4.0833     2.22e-05
enh74002    6   33312700   33313700      1       1  150064       3.3832    0.0003582
enh74003    6   33342600   33343600      1       1  150064       4.1667    1.545e-05
enh74004    6   33358200   33359200      4       1  150064       4.1314   1.8027e-05
enh74005    6   33361200   33362200      2       1  150064       3.7962   7.3471e-05
enh74007    6   33376700   33377700      4       2  150064       4.2285   1.1761e-05
enh74008    6   33379700   33380700      1       1  150064       3.6921    0.0001112
enh74009    6   33383200   33384200      2       1  150064        2.976      0.00146
enh74012    6   33401200   33402200      2       1  150064       3.6201   0.00014722
enh74015    6   33539500   33540500      2       1  150064       4.2654    9.977e-06
enh74016    6   33545700   33546700      1       1  150064       2.4323     0.007502
enh74017    6   33548000   33549000      3       2  150064       2.8272    0.0023479
enh74018    6   33552900   33553900      2       1  150064       1.9522     0.025456
enh74022    6   33591500   33592500      2       1  150064       2.8957    0.0018913
enh74023    6   33600100   33601100      2       1  150064       2.7864     0.002665
enh74024    6   33606200   33607200      8       3  150064       3.7248   9.7744e-05
enh74025    6   33641400   33642400      3       2  150064       1.7868     0.036986
enh74026    6   33650900   33651900      4       2  150064       3.8484   5.9435e-05
enh74027    6   33662400   33663400      4       1  150064       2.5476    0.0054237
enh74028    6   33667900   33668900      5       3  150064       4.4111   5.1418e-06
enh74029    6   33673400   33674400      6       1  150064       3.3113   0.00046431
enh74030    6   33675800   33676800      4       1  150064       2.8725    0.0020359
enh74031    6   33685600   33686600      6       3  150064       3.9128   4.5617e-05
enh74032    6   33691200   33692200      2       1  150064       2.8466    0.0022095
enh74033    6   33707500   33708500      7       3  150064        4.644   1.7082e-06
enh74034    6   33710400   33711400      3       2  150064       5.6611   7.5223e-09
enh74035    6   33712300   33713300      4       2  150064       3.4547   0.00027542
enh74036    6   33714700   33715700      9       3  150064       3.3898   0.00034968
enh74038    6   33749200   33750200      7       2  150064        3.734   9.4241e-05
enh74039    6   33752500   33753500      3       2  150064       3.3718   0.00037342
enh74041    6   33757200   33758200      4       2  150064       3.6663   0.00012305
enh74042    6   33769600   33770600      4       2  150064        2.786    0.0026686
enh74045    6   33842500   33843500      5       3  150064       2.2442      0.01241
enh74055    6   34099100   34100100      2       1  150064       1.8712     0.030657
enh74063    6   34267600   34268600      2       1  150064       1.9785     0.023939
enh74079    6   34356300   34357300      1       1  150064       2.3809     0.008635
enh74084    6   34458200   34459200      2       1  150064       1.9263     0.027031
enh74085    6   34480400   34481400      5       2  150064       1.7184     0.042865
enh74094    6   34559400   34560400      4       2  150064       2.7202    0.0032617
enh74096    6   34568200   34569200      1       1  150064       2.6347      0.00421
enh74119    6   34988600   34989600      3       2  150064        2.282     0.011245
enh74130    6   35056900   35057900      4       2  150064       2.2978     0.010787
enh74134    6   35133400   35134400      3       2  150064       2.0032     0.022578
enh74137    6   35216400   35217400      2       1  150064        2.097     0.017997
enh74213    6   36294700   36295700      3       1  150064       1.8039      0.03562
enh74245    6   36733300   36734300      3       2  150064       1.8743     0.030444
enh74275    6   36944900   36945900      9       2  150064       1.7116     0.043487
enh74296    6   37150400   37151400      4       2  150064       1.9845     0.023603
enh74301    6   37212100   37213100      2       1  150064       1.9219     0.027309
enh74315    6   37448800   37449800      2       1  150064       2.4396    0.0073523
enh74317    6   37455100   37456100      2       1  150064       1.7779     0.037711
enh74336    6   37631600   37632600      6       3  150064       1.7707     0.038303
enh74343    6   37709500   37710500      2       1  150064       1.7403     0.040906
enh74346    6   37758800   37759800      1       1  150064       2.0272      0.02132
enh74348    6   37785400   37786400      3       2  150064       2.1637     0.015242
enh74350    6   37795200   37796200      3       1  150064       1.8904      0.02935
enh74351    6   37835800   37836800      5       3  150064       1.6998     0.044587
enh74352    6   37909000   37910000      5       2  150064       1.9839     0.023631
enh74353    6   37947800   37948800      2       1  150064       2.5588     0.005251
enh74354    6   37958200   37959200      5       3  150064       2.8388    0.0022641
enh74355    6   37961900   37962900      2       1  150064       2.2941     0.010893
enh74362    6   38111800   38112800      3       1  150064       1.9747     0.024149
enh74364    6   38123000   38124000      1       1  150064       2.2417      0.01249
enh74365    6   38137900   38138900      4       2  150064       2.4895    0.0063956
enh74370    6   38180100   38181100      2       1  150064       2.0138     0.022018
enh74376    6   38236900   38237900      2       1  150064       2.8437    0.0022299
enh74385    6   38461100   38462100      1       1  150064       1.8984      0.02882
enh74391    6   38523400   38524400      2       1  150064       1.7275      0.04204
enh74399    6   39081200   39082200      1       1  150064       1.7252      0.04225
enh74451    6   40301900   40302900      8       2  150064       1.7133     0.043331
enh74455    6   40384400   40385400      1       1  150064       1.7284      0.04196
enh74456    6   40387300   40388300      5       1  150064       1.8971     0.028908
enh74458    6   40405600   40406600      6       2  150064       2.2682     0.011658
enh74459    6   40408600   40409600      1       1  150064       2.4108     0.007959
enh74465    6   40511200   40512200      6       1  150064       2.1273     0.016697
enh74466    6   40550600   40551600      1       1  150064       1.8968      0.02893
enh74498    6   41527000   41528000      4       2  150064       1.6847     0.046023
enh74502    6   41545600   41546600      1       1  150064       2.0529      0.02004
enh74503    6   41548700   41549700      3       2  150064       1.7483      0.04021
enh74504    6   41550600   41551600      1       1  150064       1.7218      0.04255
enh74505    6   41551800   41552800      6       2  150064       2.4317    0.0075141
enh74508    6   41569900   41570900      4       1  150064       1.8836     0.029812
enh74525    6   41691500   41692500      3       2  150064       1.9522     0.025454
enh74532    6   41756200   41757200      1       1  150064       1.7191       0.0428
enh74534    6   41863800   41864800      3       1  150064       2.0017     0.022659
enh74545    6   42012500   42013500      5       3  150064       1.7011     0.044459
enh74547    6   42019200   42020200      5       3  150064        1.654     0.049068
enh74556    6   42228000   42229000      2       1  150064        2.027     0.021332
enh74573    6   42677600   42678600      6       2  150064       1.7633     0.038923
enh74574    6   42693500   42694500      1       1  150064        1.991      0.02324
enh74575    6   42710400   42711400      1       1  150064       2.6327     0.004236
enh74579    6   42748200   42749200      2       1  150064       1.9747     0.024153
enh74604    6   43028800   43029800      1       1  150064       1.9538      0.02536
enh74608    6   43050400   43051400      5       1  150064       2.0847      0.01855
enh74614    6   43073300   43074300      3       1  150064        2.038     0.020775
enh74618    6   43090300   43091300      5       3  150064       1.7325     0.041596
enh74620    6   43095500   43096500      4       1  150064       2.0438     0.020485
enh74622    6   43110800   43111800      3       2  150064        3.013    0.0012933
enh74624    6   43142800   43143800      1       1  150064       3.1477    0.0008228
enh74626    6   43151800   43152800      4       2  150064       2.8397    0.0022575
enh74627    6   43188900   43189900      4       2  150064       3.3665   0.00038068
enh74633    6   43219300   43220300      4       2  150064       1.8153     0.034736
enh74635    6   43240000   43241000      4       2  150064       3.5161   0.00021897
enh74636    6   43245300   43246300      7       1  150064       2.6707    0.0037846
enh74638    6   43265200   43266200      2       1  150064       4.1781   1.4701e-05
enh74640    6   43304100   43305100      1       1  150064        3.057     0.001118
enh74641    6   43333900   43334900      3       2  150064       4.3591   6.5298e-06
enh74642    6   43334600   43335600      2       1  150064       2.8435    0.0022308
enh74643    6   43337700   43338700      2       1  150064       4.3415   7.0759e-06
enh74644    6   43363200   43364200      2       1  150064       4.1686   1.5326e-05
enh74645    6   43394200   43395200      6       4  150064       3.5148   0.00022005
enh74649    6   43444000   43445000      3       1  150064       3.3788   0.00036408
enh74650    6   43446300   43447300      1       1  150064       2.0111      0.02216
enh74651    6   43455100   43456100      3       1  150064       3.2617   0.00055382
enh74652    6   43458600   43459600      3       1  150064       2.6971    0.0034978
enh74653    6   43462100   43463100      3       1  150064       3.4503   0.00028002
enh74655    6   43474000   43475000      3       2  150064       2.6343    0.0042157
enh74656    6   43475700   43476700      1       1  150064       2.7756     0.002755
enh74657    6   43479000   43480000      1       1  150064       3.5756    0.0001747
enh74658    6   43482000   43483000      4       2  150064       3.8347   6.2868e-05
enh74659    6   43485900   43486900      1       1  150064       1.9832      0.02367
enh74661    6   43545400   43546400      1       1  150064       3.5158    0.0002192
enh74662    6   43594200   43595200      1       1  150064       2.7006     0.003461
enh74670    6   43641000   43642000      1       1  150064       2.5791     0.004953
enh74674    6   43662800   43663800      4       1  150064       2.3207     0.010151
enh74675    6   43666400   43667400      4       2  150064       2.9805    0.0014391
enh74678    6   43676200   43677200      3       1  150064        1.714     0.043262
enh74682    6   43736300   43737300      2       1  150064       2.6733    0.0037554
enh74710    6   44021900   44022900      3       2  150064       1.7673     0.038588
enh74711    6   44025200   44026200      2       1  150064       1.9681     0.024529
enh74717    6   44054600   44055600      4       2  150064       2.7347    0.0031219
enh74718    6   44072400   44073400      5       1  150064       3.2196   0.00064191
enh74720    6   44084100   44085100      3       2  150064       2.7404     0.003068
enh74721    6   44088500   44089500      6       3  150064        2.054     0.019987
enh74723    6   44100900   44101900      5       2  150064       3.6863   0.00011377
enh74739    6   44222300   44223300      1       1  150064       1.7708       0.0383
enh74757    6   44622800   44623800      5       3  150064       1.8438     0.032604
enh74761    6   44823700   44824700      4       2  150064       2.2081     0.013618
enh74762    6   45343900   45344900      3       2  150064       2.5737    0.0050314
enh74763    6   45346400   45347400      2       1  150064       2.4551    0.0070428
enh74783    6   46185100   46186100      2       1  150064       2.8703    0.0020505
enh74793    6   46816500   46817500      2       1  150064       1.9144     0.027782
enh74833    6   52194800   52195800      4       2  150064       1.7819     0.037379
enh74834    6   52230100   52231100      2       1  150064         2.36    0.0091368
enh74835    6   52237200   52238200      8       4  150064       2.9375    0.0016544
enh74842    6   52364500   52365500      5       3  150064       1.8581     0.031578
enh74851    6   52422500   52423500      2       1  150064       1.8267     0.033876
enh74860    6   52527600   52528600      5       2  150064       2.0264     0.021363
enh74862    6   52537000   52538000      4       2  150064       3.0695    0.0010721
enh74883    6   53166000   53167000      3       2  150064        3.117   0.00091336
enh74886    6   53191400   53192400      2       1  150064       2.0628     0.019565
enh74887    6   53209400   53210400      5       3  150064       1.8174     0.034579
enh74895    6   53395000   53396000      3       1  150064       1.6794     0.046536
enh74896    6   53395800   53396800      4       2  150064       1.6568     0.048784
enh74930    6   56372100   56373100      1       1  150064       1.6478       0.0497
enh74931    6   56389800   56390800      1       1  150064       2.1615      0.01533
enh74932    6   56404100   56405100      5       1  150064         1.79     0.036724
enh74933    6   56407800   56408800      3       1  150064       2.2115     0.013499
enh74934    6   56414900   56415900      4       1  150064       1.7467     0.040341
enh74938    6   56557800   56558800      2       1  150064       3.9429   4.0249e-05
enh74939    6   56572800   56573800      2       1  150064       3.9425   4.0312e-05
enh74940    6   56577800   56578800      1       1  150064       3.1836    0.0007273
enh74941    6   56580000   56581000      1       1  150064       3.1899    0.0007115
enh74942    6   56589000   56590000      1       1  150064       3.1034    0.0009566
enh74944    6   56621700   56622700      1       1  150064       3.2646     0.000548
enh74945    6   56624100   56625100      4       1  150064       3.3184   0.00045268
enh74947    6   56660600   56661600      2       1  150064       3.5926   0.00016367
enh74949    6   56669600   56670600      3       1  150064       3.5955   0.00016186
enh74950    6   56670800   56671800      2       1  150064       3.5786   0.00017273
enh74951    6   56673300   56674300      1       1  150064       3.8091    6.973e-05
enh74953    6   56680800   56681800      5       1  150064       3.7129   0.00010247
enh74954    6   56683900   56684900      6       1  150064       3.7504   8.8264e-05
enh74955    6   56703500   56704500      5       2  150064       4.2865   9.0738e-06
enh74956    6   56704400   56705400      1       1  150064       4.0042    3.112e-05
enh74957    6   56711800   56712800      1       1  150064       4.0438     2.63e-05
enh74958    6   56717200   56718200      2       1  150064       3.6229   0.00014564
enh74959    6   56767000   56768000      2       1  150064        1.923     0.027241
enh74960    6   56779300   56780300      3       1  150064       2.6824     0.003655
enh74961    6   56799500   56800500      2       1  150064       1.7335     0.041507
enh74969    6   57164800   57165800      5       2  150064       2.7127    0.0033365
enh74970    6   57169000   57170000      3       1  150064        2.567    0.0051297
enh74974    6   64286000   64287000      1       1  150064       2.8925     0.001911
enh74975    6   64344400   64345400      3       1  150064       2.9921    0.0013856
enh74976    6   64347900   64348900      2       1  150064       3.2986   0.00048588
enh74978    6   64353500   64354500      2       1  150064       2.7651     0.002845
enh74979    6   64354400   64355400      8       4  150064       2.8506    0.0021817
enh74983    6   65125700   65126700      2       1  150064       3.2459   0.00058531
enh74994    6   69351000   69352000      2       1  150064       3.1708   0.00076005
enh74996    6   69359200   69360200      2       1  150064       1.9549     0.025298
enh74997    6   69361200   69362200      1       1  150064       2.3535       0.0093
enh75005    6   69436100   69437100      1       1  150064       2.7481     0.002997
enh75008    6   69466100   69467100      3       2  150064        2.425    0.0076543
enh75012    6   69684700   69685700      3       1  150064       1.8078     0.035317
enh75015    6   69989500   69990500      1       1  150064       3.7185    0.0001002
enh75016    6   70003400   70004400      5       3  150064       1.9435     0.025976
enh75017    6   70004200   70005200      2       1  150064       3.1267   0.00088403
enh75020    6   70132000   70133000      1       1  150064       3.2387    0.0006003
enh75023    6   70501800   70502800      2       1  150064       1.7811     0.037451
enh75037    6   71663400   71664400      1       1  150064       1.8966      0.02894
enh75039    6   71744600   71745600      4       2  150064       1.7697     0.038385
enh75048    6   72113500   72114500      1       1  150064       1.6596       0.0485
enh75053    6   72674800   72675800      1       1  150064       2.0187      0.02176
enh75054    6   73127200   73128200      3       2  150064       2.4647    0.0068569
enh75059    6   73663600   73664600      2       1  150064       2.8443    0.0022257
enh75104    6   76644100   76645100      4       2  150064       1.8031     0.035687
enh75108    6   79780100   79781100      1       1  150064       1.9178      0.02757
enh75113    6   80131100   80132100      4       2  150064       2.7915    0.0026228
enh75115    6   80279400   80280400      5       2  150064       2.0841     0.018574
enh75116    6   80309900   80310900      3       1  150064       1.9522     0.025459
enh75129    6   80446300   80447300      3       2  150064        1.686     0.045898
enh75130    6   80486900   80487900      2       1  150064         1.74     0.040928
enh75131    6   80487800   80488800      2       1  150064       1.6971     0.044843
enh75143    6   81232500   81233500      6       2  150064        1.889     0.029444
enh75152    6   83488400   83489400      2       1  150064       2.5612     0.005216
enh75155    6   83901000   83902000      4       2  150064       3.4821   0.00024875
enh75156    6   83904200   83905200      1       1  150064       1.8371       0.0331
enh75157    6   84141000   84142000      3       1  150064       3.5082   0.00022561
enh75158    6   84222200   84223200      3       2  150064       1.7292     0.041887
enh75164    6   84846400   84847400      1       1  150064       1.9145      0.02778
enh75168    6   85823100   85824100      3       1  150064       1.6787     0.046607
enh75175    6   86301100   86302100      2       1  150064       2.5151    0.0059506
enh75181    6   86574600   86575600      1       1  150064       3.4416    0.0002891
enh75182    6   86575900   86576900      4       2  150064       2.1217     0.016932
enh75184    6   87860600   87861600      2       1  150064       2.8301    0.0023268
enh75185    6   87867600   87868600      2       1  150064       2.8708    0.0020474
enh75186    6   87869400   87870400      2       1  150064       2.1488     0.015824
enh75187    6   87870900   87871900      3       2  150064       2.0124      0.02209
enh75188    6   87873300   87874300      2       1  150064       2.1897     0.014274
enh75189    6   87879000   87880000      7       2  150064       2.2347     0.012717
enh75190    6   87881300   87882300      3       2  150064       3.8696   5.4506e-05
enh75192    6   87921600   87922600      4       2  150064        2.954    0.0015683
enh75193    6   87922600   87923600      3       2  150064       2.8961    0.0018889
enh75201    6   88401300   88402300      3       2  150064       3.0373    0.0011934
enh75202    6   88404900   88405900      2       1  150064       2.3466    0.0094735
enh75205    6   88412500   88413500      6       3  150064       1.9278     0.026938
enh75211    6   88628000   88629000      2       1  150064       2.7128    0.0033358
enh75213    6   88639300   88640300      8       3  150064       2.2557     0.012045
enh75223    6   89089800   89090800      5       3  150064       2.5311    0.0056852
enh75261    6   90661500   90662500      3       2  150064       2.4836    0.0065032
enh75262    6   90675500   90676500      2       1  150064       2.3305    0.0098909
enh75263    6   90680100   90681100      1       1  150064       1.8132       0.0349
enh75269    6   90737700   90738700      1       1  150064        1.716      0.04308
enh75275    6   90807700   90808700      3       2  150064       2.3541    0.0092838
enh75279    6   90856600   90857600      3       1  150064       3.1035   0.00095609
enh75283    6   90903900   90904900      1       1  150064       3.3502    0.0004038
enh75286    6   90926900   90927900      3       2  150064       2.0998     0.017875
enh75287    6   90929300   90930300      4       2  150064       3.2278   0.00062378
enh75322    6   93529900   93530900      6       3  150064       1.7313     0.041699
enh75325    6   94027100   94028100      1       1  150064       1.8303       0.0336
enh75353    6   97343600   97344600      3       2  150064       2.1074     0.017542
enh75355    6   97374500   97375500      2       1  150064       3.4501   0.00028017
enh75357    6   97386400   97387400      5       2  150064       1.6822     0.046263
enh75358    6   97390700   97391700      2       1  150064       2.6904    0.0035685
enh75359    6   97414400   97415400      7       2  150064       2.8032    0.0025302
enh75360    6   97416000   97417000      7       4  150064       2.4976     0.006251
enh75368    6   97506600   97507600      2       1  150064       2.0269     0.021337
enh75372    6   97897300   97898300      2       1  150064         2.29     0.011011
enh75376    6   97948900   97949900      1       1  150064       1.9256      0.02708
enh75412    6   99237600   99238600      1       1  150064       2.0569      0.01985
enh75413    6   99270900   99271900      2       1  150064       2.2656     0.011737
enh75427    6   99869800   99870800      2       1  150064       1.9968     0.022921
enh75439    6  101329800  101330800      1       1  150064        1.691      0.04542
enh75444    6  102224500  102225500      3       1  150064       1.7902     0.036715
enh75446    6  104967400  104968400      3       1  150064       1.8545     0.031833
enh75448    6  104973900  104974900      5       2  150064       1.9234     0.027214
enh75458    6  105774700  105775700      6       3  150064       2.3543    0.0092799
enh75462    6  105848300  105849300      4       1  150064       2.2987      0.01076
enh75475    6  106563900  106564900      4       2  150064       1.6882     0.045682
enh75491    6  107433600  107434600      1       1  150064       1.8484      0.03227
enh75504    6  107822300  107823300      2       1  150064       2.1151     0.017209
enh75506    6  107830400  107831400      2       1  150064       2.5153    0.0059464
enh75507    6  107832400  107833400      4       2  150064       2.5176    0.0059081
enh75543    6  108140800  108141800      3       1  150064       2.0241     0.021479
enh75548    6  108276200  108277200      3       1  150064       2.1382     0.016251
enh75549    6  108279900  108280900      4       2  150064       1.8684      0.03085
enh75555    6  108578000  108579000      2       1  150064       2.5526    0.0053459
enh75564    6  108862700  108863700      2       1  150064       2.5027    0.0061627
enh75565    6  108877400  108878400      2       1  150064        3.447   0.00028338
enh75567    6  108895500  108896500      3       2  150064       3.7796   7.8536e-05
enh75571    6  108911900  108912900      2       1  150064       2.4829     0.006516
enh75572    6  108913200  108914200      1       1  150064       3.4308    0.0003009
enh75575    6  108919100  108920100      3       1  150064        2.478    0.0066067
enh75576    6  108927100  108928100      2       1  150064       3.7593   8.5199e-05
enh75581    6  108943800  108944800      1       1  150064       4.6819    1.421e-06
enh75582    6  108953200  108954200      1       1  150064       3.2599    0.0005573
enh75584    6  108972000  108973000      1       1  150064       2.9933      0.00138
enh75585    6  108974400  108975400      3       1  150064       3.2369   0.00060424
enh75586    6  108976800  108977800      2       1  150064       4.2095   1.2797e-05
enh75590    6  108996100  108997100      5       2  150064       5.0421    2.302e-07
enh75591    6  108996800  108997800      3       1  150064       4.6824   1.4175e-06
enh75592    6  109020600  109021600      1       1  150064       3.0032     0.001336
enh75596    6  109085400  109086400      2       1  150064       1.8911     0.029304
enh75598    6  109103500  109104500      1       1  150064       2.3058      0.01056
enh75600    6  109128700  109129700      3       2  150064       2.2092      0.01358
enh75607    6  109287800  109288800      2       1  150064       2.4536    0.0070723
enh75612    6  109331400  109332400      2       1  150064       2.5373    0.0055861
enh75617    6  109409800  109410800      2       1  150064       2.4996    0.0062162
enh75618    6  109411500  109412500      1       1  150064       2.9911      0.00139
enh75665    6  110995400  110996400      3       1  150064       2.4358    0.0074298
enh75666    6  111002200  111003200      3       2  150064       2.4196    0.0077681
enh75668    6  111103000  111104000      1       1  150064       1.7333      0.04152
enh75669    6  111120600  111121600      1       1  150064       1.7679      0.03854
enh75670    6  111134000  111135000      2       1  150064        1.674     0.047062
enh75671    6  111137500  111138500      3       2  150064       2.5932    0.0047541
enh75672    6  111142900  111143900      2       1  150064       2.0894     0.018336
enh75673    6  111202400  111203400      2       1  150064       2.3419     0.009593
enh75674    6  111204900  111205900      6       2  150064       2.1456     0.015952
enh75676    6  111280600  111281600      9       2  150064       2.1257     0.016764
enh75677    6  111304200  111305200      4       2  150064       2.6659    0.0038386
enh75678    6  111434600  111435600      2       1  150064       3.7471    8.944e-05
enh75679    6  111579400  111580400      5       3  150064       3.0165    0.0012785
enh75680    6  111581400  111582400      2       1  150064       3.5659   0.00018128
enh75681    6  111737900  111738900      1       1  150064        3.921     4.41e-05
enh75683    6  111748400  111749400      2       1  150064       2.3846    0.0085495
enh75687    6  111799700  111800700      2       1  150064       3.3221   0.00044664
enh75688    6  111800400  111801400      1       1  150064       3.6755    0.0001187
enh75690    6  111806500  111807500      1       1  150064       4.0197    2.914e-05
enh75692    6  111824600  111825600      4       2  150064       3.1318   0.00086866
enh75693    6  111844900  111845900      5       2  150064       4.4678   3.9513e-06
enh75695    6  111857800  111858800      2       1  150064        3.667   0.00012272
enh75696    6  111861600  111862600      1       1  150064       2.3237      0.01007
enh75697    6  111872900  111873900      2       1  150064       1.7343     0.041433
enh75699    6  111877000  111878000      3       2  150064       3.1919    0.0007068
enh75702    6  111889000  111890000      2       1  150064        4.466   3.9839e-06
enh75703    6  111894000  111895000      1       1  150064       3.9924    3.271e-05
enh75704    6  111896800  111897800      2       1  150064       4.3289   7.4939e-06
enh75706    6  111909100  111910100      4       2  150064       2.7196    0.0032676
enh75708    6  111918600  111919600     14       4  150064       4.3634   6.4024e-06
enh75710    6  111922600  111923600      2       1  150064       3.4849   0.00024612
enh75759    6  112110100  112111100      3       2  150064        2.038     0.020776
enh75761    6  112115000  112116000      3       1  150064       2.2546      0.01208
enh75765    6  112129100  112130100      5       3  150064        2.365    0.0090159
enh75770    6  112168500  112169500      4       2  150064       1.6488     0.049598
enh75792    6  112536800  112537800      4       2  150064       1.8433     0.032641
enh75795    6  112544000  112545000      2       1  150064       2.7251    0.0032144
enh75800    6  112599800  112600800      7       4  150064       1.8056     0.035489
enh75801    6  112600500  112601500      2       1  150064       2.8215    0.0023902
enh75806    6  112883600  112884600      2       1  150064       2.2643     0.011777
enh75808    6  113493300  113494300      2       1  150064       1.7469     0.040325
enh75809    6  113505600  113506600      3       1  150064       2.3674    0.0089576
enh75820    6  113993600  113994600      2       1  150064       1.9814     0.023773
enh75826    6  114183800  114184800      3       2  150064       3.0561    0.0011212
enh75837    6  114612400  114613400      2       1  150064       3.6841   0.00011476
enh75838    6  114636900  114637900      3       2  150064       2.7537    0.0029465
enh75839    6  114649100  114650100      3       1  150064       2.1707     0.014975
enh75842    6  114751600  114752600      4       1  150064       1.9171     0.027613
enh75862    6  116576300  116577300      4       2  150064       1.9876     0.023427
enh75868    6  116732000  116733000      3       1  150064       1.8053     0.035514
enh75871    6  116890800  116891800      4       2  150064       1.6571     0.048749
enh75876    6  117004000  117005000      2       1  150064       1.9709     0.024365
enh75879    6  117868200  117869200      2       1  150064       1.8339     0.033334
enh75881    6  117919500  117920500      1       1  150064       2.5567     0.005284
enh75883    6  117999000  118000000      4       2  150064       2.9592     0.001542
enh75892    6  118272700  118273700      2       1  150064       2.3731    0.0088187
enh75899    6  118338100  118339100      4       2  150064       2.1168     0.017139
enh75900    6  118422600  118423600      1       1  150064       1.7223      0.04251
enh75932    6  119217900  119218900      3       2  150064       3.1536   0.00080637
enh75940    6  119469900  119470900      4       2  150064       2.2482     0.012283
enh75947    6  121654400  121655400      1       1  150064       1.7888      0.03682
enh75958    6  123055200  123056200      2       1  150064       2.7362    0.0031072
enh75959    6  123057000  123058000      2       1  150064       2.2646      0.01177
enh75979    6  124141600  124142600      4       1  150064       1.9828     0.023694
enh75993    6  125015100  125016100      5       2  150064       2.5969    0.0047033
enh76024    6  126102600  126103600      2       1  150064       1.6667     0.047788
enh76030    6  126142400  126143400      2       1  150064       2.2248     0.013048
enh76036    6  126190700  126191700      4       2  150064       1.7037      0.04422
enh76037    6  126231100  126232100      2       1  150064       1.8909     0.029316
enh76079    6  129203300  129204300      3       2  150064       2.4601    0.0069446
enh76083    6  129459700  129460700      4       1  150064       2.2459     0.012354
enh76093    6  129673900  129674900      1       1  150064       1.6953      0.04501
enh76101    6  129952000  129953000      6       3  150064       1.6573     0.048733
enh76102    6  129953100  129954100      1       1  150064       1.9096      0.02809
enh76106    6  129966700  129967700      5       3  150064       1.8905     0.029343
enh76137    6  131363100  131364100      3       2  150064       2.0887     0.018369
enh76158    6  132272400  132273400      4       2  150064       1.8032     0.035677
enh76209    6  134609300  134610300      3       2  150064       1.6668     0.047782
enh76211    6  134620000  134621000      4       2  150064       2.4507    0.0071284
enh76212    6  134624900  134625900      3       2  150064         2.25     0.012224
enh76236    6  134997700  134998700      3       1  150064       2.0671     0.019364
enh76237    6  134999300  135000300      3       2  150064       1.6752     0.046951
enh76297    6  136965100  136966100      2       1  150064       1.9124     0.027913
enh76327    6  137735600  137736600      2       1  150064       1.7138     0.043282
enh76329    6  137792500  137793500      4       2  150064       1.8397     0.032907
enh76338    6  138248900  138249900      2       1  150064       2.0178     0.021807
enh76343    6  138515300  138516300      3       2  150064       1.6765     0.046822
enh76383    6  139154900  139155900      3       2  150064       1.6641     0.048049
enh76396    6  139354400  139355400      5       2  150064       2.9155    0.0017754
enh76398    6  139458900  139459900      1       1  150064       2.5143     0.005964
enh76399    6  139460300  139461300      2       1  150064       2.0333      0.02101
enh76400    6  139470000  139471000      3       1  150064       2.3955    0.0082985
enh76426    6  140373200  140374200      2       1  150064       1.9549     0.025296
enh76427    6  140383400  140384400      3       1  150064       3.5806   0.00017138
enh76429    6  140399900  140400900      3       1  150064       2.2866     0.011109
enh76460    6  143035600  143036600      4       2  150064       1.9969     0.022917
enh76467    6  143156800  143157800      2       1  150064       1.8717     0.030623
enh76470    6  143178000  143179000      4       2  150064       1.8306     0.033579
enh76471    6  143192900  143193900      2       1  150064       2.7707    0.0027964
enh76486    6  143554800  143555800      3       1  150064       2.8494    0.0021899
enh76489    6  143718200  143719200      1       1  150064       1.9588      0.02507
enh76496    6  143835900  143836900      1       1  150064       2.1487      0.01583
enh76547    6  146137100  146138100      1       1  150064       2.9092     0.001812
enh76553    6  146744200  146745200      2       1  150064       1.8295     0.033663
enh76554    6  146754600  146755600      6       2  150064       2.0313     0.021112
enh76559    6  147178100  147179100      8       2  150064       1.9964     0.022948
enh76560    6  147179000  147180000      1       1  150064       1.8305      0.03359
enh76586    6  148666000  148667000      7       4  150064       2.3642    0.0090347
enh76588    6  148679100  148680100      7       3  150064       1.8085     0.035265
enh76604    6  148792600  148793600      3       2  150064       3.0417    0.0011763
enh76608    6  148831300  148832300      1       1  150064       3.1503    0.0008156
enh76610    6  148845800  148846800      3       1  150064       1.7419      0.04076
enh76621    6  149082500  149083500      3       2  150064       1.8539      0.03188
enh76622    6  149089600  149090600      3       1  150064       1.7336     0.041498
enh76624    6  149092000  149093000      4       2  150064       1.8592     0.031502
enh76630    6  149208000  149209000      1       1  150064       1.7461       0.0404
enh76631    6  149209700  149210700      1       1  150064       1.8329      0.03341
enh76662    6  149967000  149968000      1       1  150064       1.6602      0.04844
enh76664    6  150016200  150017200      1       1  150064       1.6451      0.04997
enh76665    6  150017600  150018600      1       1  150064       1.6602      0.04844
enh76666    6  150022600  150023600      1       1  150064       1.7445      0.04054
enh76669    6  150039700  150040700      2       1  150064       1.8265     0.033888
enh76671    6  150065900  150066900      3       1  150064       1.8131      0.03491
enh76673    6  150072200  150073200      4       1  150064       1.7922      0.03655
enh76674    6  150073400  150074400      2       1  150064        1.655     0.048966
enh76676    6  150151900  150152900      2       1  150064       1.7457     0.040429
enh76679    6  150185900  150186900      4       2  150064       1.9908     0.023251
enh76680    6  150388800  150389800      4       1  150064       1.8679     0.030888
enh76681    6  150390500  150391500      1       1  150064       1.9178      0.02757
enh76694    6  150698100  150699100      7       2  150064        2.477    0.0066248
enh76695    6  150730600  150731600      3       1  150064       2.5701    0.0050833
enh76701    6  150893900  150894900      9       6  150064       1.7689     0.038459
enh76705    6  150953600  150954600      2       1  150064       2.5747    0.0050165
enh76714    6  151074000  151075000      3       1  150064       2.1373     0.016288
enh76715    6  151074800  151075800      9       3  150064       2.0692     0.019262
enh76716    6  151076200  151077200      8       2  150064       2.0561     0.019886
enh76724    6  151185800  151186800      2       1  150064       1.8145     0.034798
enh76726    6  151195000  151196000      3       1  150064       1.8365     0.033142
enh76761    6  152569800  152570800      2       1  150064       2.4267    0.0076177
enh76769    6  152793200  152794200      4       2  150064        3.034    0.0012066
enh76812    6  155063700  155064700      1       1  150064       1.8124      0.03496
enh76856    6  155537100  155538100      4       2  150064       2.3197     0.010178
enh76861    6  155544900  155545900      6       3  150064       2.0372     0.020815
enh76862    6  155548400  155549400      4       2  150064       2.2495     0.012241
enh76878    6  155906900  155907900      5       2  150064       2.2923     0.010943
enh76882    6  156428400  156429400      3       2  150064        1.707     0.043911
enh76897    6  157041600  157042600      2       1  150064       1.6887     0.045634
enh76900    6  157104800  157105800      1       1  150064       3.2935    0.0004947
enh76902    6  157111700  157112700      1       1  150064       3.3016    0.0004806
enh76903    6  157113900  157114900      1       1  150064        2.192      0.01419
enh76906    6  157128400  157129400      1       1  150064       2.3529     0.009315
enh76914    6  157161100  157162100      2       1  150064       1.9178     0.027568
enh76922    6  157190900  157191900      2       1  150064       1.8596     0.031475
enh76924    6  157200100  157201100      3       1  150064        2.324     0.010063
enh76925    6  157202900  157203900      5       2  150064       2.7032    0.0034333
enh76927    6  157208400  157209400      3       1  150064       2.3954     0.008301
enh76928    6  157208800  157209800      2       1  150064       2.2067     0.013668
enh76934    6  157275700  157276700      2       1  150064       2.3535       0.0093
enh76936    6  157284400  157285400      4       2  150064       2.3764    0.0087408
enh76938    6  157289400  157290400      2       1  150064       2.2685     0.011648
enh76941    6  157309000  157310000      5       2  150064       2.3839     0.008564
enh76944    6  157334400  157335400      3       2  150064       1.8996     0.028745
enh76946    6  157357000  157358000      1       1  150064       2.2784      0.01135
enh76948    6  157380900  157381900      2       1  150064       2.3746    0.0087848
enh76955    6  157411500  157412500      4       2  150064       2.4827    0.0065192
enh76960    6  157441300  157442300      2       1  150064       1.7495     0.040102
enh76996    6  157939500  157940500      7       2  150064       2.0581     0.019788
enh76998    6  157956200  157957200      8       2  150064       1.6494     0.049537
enh76999    6  157958600  157959600      8       2  150064       2.6414    0.0041282
enh77000    6  157959400  157960400     10       2  150064       1.9787     0.023926
enh77001    6  157960200  157961200     12       2  150064       2.0242     0.021474
enh77003    6  158052400  158053400      4       1  150064       3.3664   0.00038079
enh77004    6  158055200  158056200      4       1  150064       2.5201    0.0058657
enh77005    6  158070700  158071700      8       3  150064       2.8179    0.0024172
enh77007    6  158090500  158091500      4       2  150064       2.2687     0.011643
enh77041    6  158432100  158433100      2       1  150064       1.6859     0.045904
enh77048    6  158467600  158468600      5       2  150064       2.5315    0.0056791
enh77144    6  160184600  160185600      6       3  150064       2.3418    0.0095964
enh77147    6  160212900  160213900      4       1  150064       2.1362      0.01633
enh77165    6  160435000  160436000      2       1  150064        1.856     0.031727
enh77174    6  161188400  161189400      3       2  150064       1.9058     0.028341
enh77191    6  161648000  161649000      1       1  150064       2.2001       0.0139
enh77204    6  161713000  161714000      2       1  150064       3.3089    0.0004684
enh77227    6  162250100  162251100      5       3  150064       1.6757       0.0469
enh77238    6  162746000  162747000      3       1  150064       2.4007     0.008182
enh77239    6  162764600  162765600      5       2  150064        1.654     0.049061
enh77242    6  162863600  162864600      2       1  150064       1.9263     0.027036
enh77245    6  162930700  162931700      1       1  150064       2.0625      0.01958
enh77249    6  163126800  163127800      4       2  150064       1.8056     0.035493
enh77251    6  163149400  163150400      2       1  150064       1.7913      0.03662
enh77272    6  163742100  163743100      5       2  150064       1.7811     0.037445
enh77275    6  163791600  163792600      2       1  150064       2.5492    0.0053987
enh77277    6  163815400  163816400      3       2  150064       1.6829     0.046197
enh77278    6  163816400  163817400      3       2  150064       2.9427     0.001627
enh77281    6  163825900  163826900      1       1  150064       2.2924      0.01094
enh77283    6  163842500  163843500      1       1  150064       3.4958    0.0002363
enh77284    6  163845600  163846600      2       1  150064       3.0899    0.0010011
enh77285    6  163846700  163847700      2       1  150064       3.3376   0.00042251
enh77292    6  163862900  163863900      2       1  150064       2.8343    0.0022964
enh77295    6  163871900  163872900      1       1  150064       3.2755    0.0005273
enh77298    6  163880100  163881100      2       1  150064       3.6543   0.00012896
enh77299    6  163881500  163882500      1       1  150064       2.0423      0.02056
enh77300    6  163882300  163883300      2       1  150064       3.3633   0.00038509
enh77301    6  163887700  163888700      2       1  150064       2.0389     0.020731
enh77303    6  163897200  163898200      4       2  150064       2.1308     0.016552
enh77306    6  163908400  163909400      1       1  150064       3.2093    0.0006654
enh77309    6  163920600  163921600      2       1  150064       3.4629    0.0002672
enh77310    6  163922000  163923000      5       2  150064       2.7029    0.0034364
enh77311    6  163934500  163935500      5       1  150064       3.2042   0.00067724
enh77312    6  163937600  163938600      3       2  150064       2.4108    0.0079594
enh77313    6  163939800  163940800      1       1  150064       3.2353    0.0006075
enh77315    6  163943300  163944300      2       1  150064       2.5522    0.0053515
enh77316    6  163948000  163949000      2       1  150064       3.4902   0.00024136
enh77317    6  163948900  163949900      2       1  150064       3.0281    0.0012306
enh77321    6  163959100  163960100      1       1  150064       2.1609      0.01535
enh77326    6  163974700  163975700      3       2  150064       3.1981    0.0006916
enh77332    6  163998000  163999000      2       1  150064       2.3481    0.0094354
enh77333    6  164000000  164001000      3       2  150064       2.3759    0.0087531
enh77334    6  164001600  164002600      1       1  150064       3.3698    0.0003761
enh77351    6  164248900  164249900      4       2  150064       2.0551     0.019937
enh77356    6  164344600  164345600      2       1  150064       1.8588     0.031529
enh77357    6  164347600  164348600      5       2  150064       2.3446    0.0095244
enh77370    6  164528500  164529500      5       2  150064       2.8496    0.0021886
enh77380    6  164838200  164839200      4       2  150064        1.649     0.049571
enh77382    6  164975400  164976400      2       1  150064       2.9391    0.0016456
enh77383    6  164976000  164977000      4       2  150064       3.6363    0.0001383
enh77384    6  164984900  164985900      2       1  150064       3.0076    0.0013165
enh77385    6  165111500  165112500      6       3  150064       2.6359    0.0041953
enh77386    6  165114800  165115800      2       1  150064        2.264     0.011788
enh77388    6  165245600  165246600      3       2  150064       2.5648    0.0051611
enh77390    6  165339200  165340200      3       2  150064       2.0564     0.019873
enh77394    6  165658100  165659100      6       3  150064       2.0384     0.020757
enh77398    6  165986900  165987900      1       1  150064       2.2505      0.01221
enh77406    6  166117100  166118100      1       1  150064       1.9213      0.02735
enh77443    6  166975200  166976200      1       1  150064        1.827      0.03385
enh77446    6  166984400  166985400      4       2  150064       2.7783    0.0027326
enh77447    6  166985900  166986900      3       2  150064       2.5176    0.0059086
enh77448    6  166992400  166993400      2       1  150064       1.9492     0.025634
enh77449    6  166995100  166996100      4       1  150064       2.4472    0.0071988
enh77451    6  167011300  167012300      7       1  150064       3.0343    0.0012055
enh77467    6  167317900  167318900      3       1  150064       2.4058    0.0080687
enh77472    6  167366200  167367200      2       1  150064         2.18      0.01463
enh77479    6  167624300  167625300      8       3  150064       2.5717    0.0050603
enh77480    6  167627400  167628400     14       2  150064       2.7303    0.0031636
enh77518    6  168195400  168196400      7       4  150064        2.055      0.01994
enh77519    6  168199200  168200200      4       2  150064       2.5541     0.005323
enh77520    6  168206400  168207400      3       1  150064       1.6624     0.048219
enh77546    6  168375200  168376200      6       2  150064       1.8014     0.035823
enh77589    6  169326000  169327000      7       2  150064       2.6281    0.0042932
enh77644    6  170614000  170615000      3       1  150064       2.1355      0.01636
enh77645    6  170617300  170618300      3       1  150064       2.0876     0.018419
enh77646    6  170619100  170620100      5       2  150064       1.7135      0.04331
enh77648    6  170675400  170676400      5       3  150064       1.7102     0.043613
enh77649    6  170680100  170681100      1       1  150064       2.1659      0.01516
enh77651    6  170698700  170699700      1       1  150064       1.7033      0.04426
enh77673    7      91900      92900      6       3  150064       1.7081      0.04381
enh77726    7     784900     785900      4       2  150064       1.7154     0.043136
enh77735    7     857500     858500      4       2  150064       1.7694      0.03841
enh77736    7     861700     862700      7       2  150064       2.0998     0.017872
enh77744    7     905400     906400      5       2  150064       2.4915    0.0063604
enh77745    7     906900     907900      3       1  150064       2.0019     0.022648
enh77811    7    1765100    1766100      2       1  150064        1.953     0.025413
enh77816    7    1904300    1905300      1       1  150064       5.7369    4.821e-09
enh77817    7    1914800    1915800      6       2  150064       3.8612   5.6426e-05
enh77818    7    1952500    1953500      5       2  150064       5.8932   1.8936e-09
enh77820    7    1959400    1960400      6       2  150064       2.0246     0.021453
enh77822    7    1983800    1984800      5       3  150064       3.1469   0.00082508
enh77823    7    1986200    1987200      4       2  150064       4.5019   3.3671e-06
enh77825    7    2003600    2004600      4       2  150064       4.2796   9.3598e-06
enh77828    7    2046100    2047100      6       3  150064       6.0634   6.6628e-10
enh77829    7    2049100    2050100      3       2  150064       4.1264   1.8423e-05
enh77830    7    2052200    2053200      1       1  150064       2.8818     0.001977
enh77832    7    2071000    2072000      8       3  150064       2.2144     0.013401
enh77835    7    2091300    2092300      4       2  150064       2.0059     0.022431
enh77836    7    2103000    2104000      5       2  150064       5.2567   7.3345e-08
enh77837    7    2105200    2106200      4       2  150064       2.9239    0.0017284
enh77838    7    2108600    2109600      4       2  150064       1.7427     0.040697
enh77839    7    2119200    2120200      3       2  150064       3.7738   8.0381e-05
enh77841    7    2139100    2140100      8       2  150064       4.6388    1.752e-06
enh77842    7    2141000    2142000      4       2  150064       5.0029   2.8235e-07
enh77843    7    2147300    2148300      6       3  150064        2.383    0.0085864
enh77844    7    2155800    2156800      3       2  150064       5.0799   1.8881e-07
enh77845    7    2159800    2160800      2       1  150064       5.2357   8.2193e-08
enh77847    7    2170800    2171800      5       2  150064       4.3549   6.6557e-06
enh77849    7    2190300    2191300      3       2  150064       2.8325    0.0023096
enh77851    7    2203000    2204000      5       1  150064       2.7017    0.0034491
enh77852    7    2205800    2206800      7       3  150064        3.688   0.00011301
enh77853    7    2212100    2213100      2       1  150064       4.9603   3.5197e-07
enh77855    7    2232400    2233400      6       3  150064       5.2468    7.739e-08
enh77860    7    2276300    2277300      7       4  150064       2.1552     0.015575
enh77861    7    2280100    2281100      3       2  150064        1.833     0.033401
enh77862    7    2282800    2283800      2       1  150064       2.1353     0.016368
enh77863    7    2285500    2286500      3       2  150064       3.3646   0.00038325
enh77864    7    2288400    2289400      7       3  150064       1.9886     0.023374
enh77867    7    2328600    2329600      1       1  150064       2.5452      0.00546
enh77868    7    2392300    2393300      3       2  150064       2.0231     0.021531
enh77869    7    2397400    2398400      1       1  150064       2.9852     0.001417
enh77870    7    2423200    2424200      6       3  150064        2.591    0.0047847
enh77873    7    2444800    2445800      2       1  150064       1.8312     0.033532
enh77874    7    2448000    2449000      5       2  150064       2.1368     0.016307
enh77876    7    2484100    2485100      2       1  150064       2.0176     0.021818
enh77879    7    2499700    2500700      2       1  150064       1.9773     0.024001
enh77880    7    2505300    2506300      5       2  150064       1.6624     0.048213
enh77885    7    2534300    2535300      7       3  150064         1.78     0.037541
enh77897    7    2636400    2637400      6       2  150064       1.9085     0.028163
enh77910    7    2699900    2700900      2       1  150064       3.7194   9.9854e-05
enh77911    7    2702400    2703400      4       2  150064       4.0693    2.358e-05
enh77912    7    2704700    2705700      5       3  150064       3.5731    0.0001764
enh77913    7    2710400    2711400      5       1  150064       1.7339     0.041469
enh77914    7    2720200    2721200      3       2  150064       1.6461     0.049872
enh77925    7    2814700    2815700      4       2  150064       2.0468     0.020339
enh77939    7    2913000    2914000     17       3  150064       2.2534     0.012115
enh77951    7    3234000    3235000      7       3  150064       2.0352     0.020918
enh77962    7    3919200    3920200      4       1  150064       2.3754     0.008766
enh77966    7    3988200    3989200      2       1  150064       2.3564    0.0092261
enh77967    7    4046000    4047000      3       1  150064       2.4117    0.0079388
enh77968    7    4049600    4050600      1       1  150064       3.1927    0.0007047
enh77969    7    4053000    4054000      3       1  150064       3.6108   0.00015263
enh77970    7    4125800    4126800      3       2  150064       3.0378    0.0011914
enh77971    7    4126600    4127600      2       1  150064       3.1427   0.00083706
enh77975    7    4179400    4180400      9       3  150064       3.0167    0.0012779
enh77976    7    4183600    4184600      6       2  150064       1.9009     0.028656
enh77981    7    4296200    4297200      2       1  150064       2.4031    0.0081285
enh77986    7    4642100    4643100      3       1  150064       1.6693     0.047532
enh78001    7    4730300    4731300      1       1  150064       2.1203      0.01699
enh78026    7    4817500    4818500      3       1  150064       1.9366     0.026394
enh78028    7    4837700    4838700      8       2  150064        1.796     0.036248
enh78032    7    4885400    4886400      3       1  150064       1.9598     0.025009
enh78041    7    5124600    5125600      8       3  150064       1.8349     0.033262
enh78047    7    5276700    5277700      5       2  150064        1.828     0.033776
enh78049    7    5280400    5281400      6       1  150064       2.1397      0.01619
enh78050    7    5287500    5288500      7       2  150064       3.0026    0.0013383
enh78052    7    5314400    5315400      6       3  150064       2.3464    0.0094775
enh78063    7    5443700    5444700      4       2  150064       1.9522     0.025455
enh78065    7    5447700    5448700      6       2  150064       1.6794     0.046535
enh78073    7    5497100    5498100      2       1  150064       1.7025     0.044329
enh78074    7    5510000    5511000     12       4  150064       2.4913     0.006364
enh78075    7    5518100    5519100      5       2  150064       1.7566     0.039491
enh78078    7    5531000    5532000      5       2  150064       2.0989     0.017914
enh78079    7    5533800    5534800      4       2  150064       2.1283     0.016655
enh78080    7    5535500    5536500      2       1  150064       2.0026     0.022612
enh78081    7    5546400    5547400      2       1  150064       2.1997     0.013915
enh78082    7    5551600    5552600      5       2  150064       2.8946    0.0018979
enh78083    7    5553900    5554900      5       2  150064       2.7779    0.0027356
enh78085    7    5572400    5573400      1       1  150064       1.8572      0.03164
enh78102    7    5701400    5702400      6       2  150064       1.7417     0.040778
enh78111    7    5730600    5731600      2       1  150064       2.4765    0.0066334
enh78119    7    6049800    6050800      5       3  150064       3.1152   0.00091922
enh78120    7    6055300    6056300      6       2  150064       2.6724     0.003765
enh78124    7    6142700    6143700      4       2  150064       1.7372     0.041176
enh78129    7    6248900    6249900      1       1  150064       2.8823     0.001974
enh78131    7    6267000    6268000      3       1  150064       1.8462     0.032429
enh78132    7    6287700    6288700      3       2  150064       1.7535     0.039762
enh78159    7    6524000    6525000      2       1  150064       1.8589     0.031518
enh78162    7    6617500    6618500      4       1  150064       2.9641    0.0015178
enh78163    7    6628500    6629500      3       1  150064       2.6816    0.0036637
enh78165    7    6656100    6657100      7       4  150064       2.1706     0.014982
enh78168    7    6698400    6699400      1       1  150064       2.2811      0.01127
enh78170    7    6744100    6745100      2       1  150064        2.446    0.0072227
enh78171    7    6746800    6747800      5       2  150064       1.9437     0.025966
enh78172    7    6770400    6771400      2       1  150064       1.6789     0.046586
enh78180    7    7268100    7269100      7       3  150064       1.8004     0.035899
enh78261    7   14786900   14787900      6       2  150064        1.971     0.024361
enh78262    7   14801000   14802000      3       2  150064        2.222     0.013143
enh78275    7   16397100   16398100      6       2  150064       2.7311    0.0031559
enh78309    7   18537300   18538300      1       1  150064       1.8092      0.03521
enh78354    7   21465400   21466400      4       2  150064       2.4926    0.0063409
enh78356    7   21811200   21812200      4       2  150064       1.8266     0.033882
enh78357    7   21907200   21908200      5       2  150064        2.071     0.019181
enh78373    7   22186400   22187400      2       1  150064       1.9258     0.027063
enh78382    7   22256300   22257300      3       1  150064       1.9638     0.024777
enh78383    7   22291100   22292100      2       1  150064       2.8873    0.0019431
enh78404    7   22766600   22767600      2       1  150064       1.6536     0.049101
enh78431    7   23340200   23341200      2       1  150064       2.5991    0.0046733
enh78433    7   23373800   23374800      3       1  150064       1.7033      0.04426
enh78435    7   23386300   23387300      1       1  150064       2.0133      0.02204
enh78438    7   23471100   23472100      1       1  150064        2.451     0.007123
enh78439    7   23494400   23495400      3       1  150064       2.0803      0.01875
enh78441    7   23505200   23506200      1       1  150064       2.0222      0.02158
enh78443    7   23563100   23564100      5       3  150064       3.3364   0.00042437
enh78445    7   23567200   23568200      3       2  150064       3.2609   0.00055526
enh78448    7   23639000   23640000      1       1  150064       2.1008      0.01783
enh78450    7   24007000   24008000      5       3  150064       2.0708     0.019189
enh78456    7   24539900   24540900      6       3  150064        2.599    0.0046748
enh78459    7   24616000   24617000      2       1  150064       3.3477   0.00040737
enh78460    7   24617300   24618300      2       1  150064       1.7439     0.040592
enh78463    7   24741900   24742900      8       4  150064       2.5623    0.0051987
enh78465    7   24746000   24747000     10       3  150064       1.9055     0.028356
enh78466    7   24762000   24763000      4       2  150064       3.2611   0.00055489
enh78468    7   24781700   24782700      4       2  150064       3.2301    0.0006188
enh78469    7   24791400   24792400      3       2  150064       4.1802   1.4563e-05
enh78471    7   24795300   24796300      3       2  150064        2.547    0.0054329
enh78472    7   24797600   24798600      1       1  150064       4.5201    3.091e-06
enh78474    7   24837500   24838500      2       1  150064       3.2872   0.00050597
enh78484    7   25002700   25003700      3       1  150064       2.0839     0.018585
enh78485    7   25010600   25011600      1       1  150064       2.7283     0.003183
enh78486    7   25017400   25018400      3       1  150064       2.5797    0.0049449
enh78488    7   25109200   25110200      1       1  150064       2.1566      0.01552
enh78502    7   25535100   25536100      3       2  150064       1.7119     0.043454
enh78542    7   26546200   26547200      2       1  150064       2.1829      0.01452
enh78558    7   27739900   27740900      3       1  150064       2.0188     0.021752
enh78559    7   27778200   27779200      2       1  150064       1.7606     0.039156
enh78582    7   28181800   28182800      2       1  150064       1.7429     0.040672
enh78587    7   28240000   28241000      1       1  150064       1.9779      0.02397
enh78659    7   29345800   29346800      3       2  150064       1.8161     0.034674
enh78661    7   29359000   29360000      4       2  150064       1.9551     0.025283
enh78663    7   29374800   29375800      3       2  150064       1.7938     0.036419
enh78703    7   30079500   30080500      1       1  150064       1.7334      0.04151
enh78731    7   30469800   30470800      3       1  150064       1.7176      0.04293
enh78737    7   30512200   30513200      5       1  150064       1.9279     0.026932
enh78782    7   31173900   31174900      5       2  150064       3.7314   9.5201e-05
enh78798    7   31602500   31603500      3       2  150064       1.9215     0.027334
enh78826    7   32530400   32531400      9       3  150064       1.8714     0.030648
enh78827    7   32536300   32537300      1       1  150064       1.6799      0.04649
enh78860    7   34177700   34178700      3       1  150064        2.889    0.0019323
enh78867    7   34914600   34915600      1       1  150064       1.9233      0.02722
enh78868    7   35043100   35044100      5       3  150064       3.0247    0.0012444
enh78869    7   35044000   35045000      3       2  150064       3.2097   0.00066437
enh78871    7   35077800   35078800      3       1  150064       2.5968    0.0047042
[truncated: 633,931 more chars]
