# Supplementary material for: Identifying enhancer properties associated with genetic risk for complex traits using regulome-wide association studies
Source: PLoS Comput Biol. 2022 Sep 7;18(9):e1010430. doi: 10.1371/journal.pcbi.1010430 (PMC9484640; doi:10.1371/journal.pcbi.1010430)
Supplement: S3 Table — Sample names are as described in the ROADMAP epigenomics project integrative analysis portal: https://egg2.wustl.edu/roadmap/web_portal/meta.html. (ZIP) [file pcbi.1010430.s010.zip › supplemental_table3/E095heart_sig_enhancers05.gcov.out]

GENE       CHR      START       STOP  NSNPS  NPARAM       N        ZSTAT            P
enh40039     1     841600     842600      1       1  150064       1.8239      0.03408
enh40042     1     893000     894000      3       1  150064       1.7601     0.039192
enh40067     1    1168300    1169300      2       1  150064       1.7908     0.036659
enh40068     1    1172300    1173300      1       1  150064       2.0969        0.018
enh40069     1    1179200    1180200      4       2  150064       2.0613     0.019638
enh40076     1    1253300    1254300      2       1  150064       1.8249     0.034007
enh40149     1    1841000    1842000      3       1  150064       2.0797     0.018775
enh40161     1    2058800    2059800      1       1  150064       3.2129    0.0006569
enh40162     1    2063300    2064300      1       1  150064       2.0727       0.0191
enh40164     1    2079900    2080900      1       1  150064       3.5192    0.0002164
enh40170     1    2127000    2128000      2       1  150064       2.5265    0.0057606
enh40174     1    2137200    2138200      2       1  150064       2.3226       0.0101
enh40175     1    2139400    2140400      2       1  150064       2.3813     0.008625
enh40182     1    2173400    2174400      2       1  150064       3.3947   0.00034357
enh40190     1    2214600    2215600      6       3  150064       1.7202     0.042697
enh40197     1    2233000    2234000      2       1  150064        2.019     0.021745
enh40214     1    2486200    2487200      1       1  150064       2.5752     0.005009
enh40219     1    2525100    2526100      4       2  150064       2.4895     0.006397
enh40220     1    2542200    2543200      1       1  150064       2.6463     0.004069
enh40224     1    2998900    2999900     11       3  150064       1.9268     0.027002
enh40238     1    3129900    3130900      2       1  150064        2.435    0.0074452
enh40243     1    3208400    3209400      5       3  150064       2.5185    0.0058933
enh40285     1    5719700    5720700      2       1  150064       1.9831      0.02368
enh40293     1    6088200    6089200      2       1  150064       1.7294      0.04187
enh40297     1    6260400    6261400      1       1  150064       1.7453      0.04047
enh40298     1    6264000    6265000      4       2  150064       1.8368     0.033121
enh40319     1    6531800    6532800      2       1  150064       2.2622     0.011844
enh40322     1    6552100    6553100      3       1  150064       1.9459     0.025835
enh40323     1    6555300    6556300      3       1  150064       2.1548      0.01559
enh40325     1    6561700    6562700      2       1  150064       2.0159     0.021905
enh40333     1    6644200    6645200      1       1  150064       3.4842    0.0002468
enh40337     1    6657800    6658800      4       2  150064       1.9395     0.026219
enh40338     1    6658400    6659400      6       3  150064       1.6901     0.045505
enh40341     1    6675600    6676600      3       1  150064       2.1533     0.015649
enh40342     1    6684200    6685200      2       1  150064       2.1264     0.016733
enh40345     1    6726900    6727900      1       1  150064       2.1925      0.01417
enh40346     1    6732300    6733300      4       2  150064       4.1863   1.4177e-05
enh40349     1    6759700    6760700      2       1  150064       3.5669   0.00018061
enh40353     1    6847000    6848000      3       1  150064       1.7795     0.037581
enh40359     1    6862900    6863900      2       1  150064       1.7132     0.043342
enh40374     1    7020100    7021100      1       1  150064       1.9101      0.02806
enh40417     1    8002400    8003400      2       1  150064       2.0947     0.018098
enh40457     1    8378400    8379400      3       1  150064       3.2369   0.00060417
enh40458     1    8383700    8384700      3       2  150064       3.6196    0.0001475
enh40459     1    8403100    8404100      5       3  150064       3.3751   0.00036895
enh40461     1    8412800    8413800      3       2  150064       4.7419   1.0588e-06
enh40462     1    8416300    8417300      1       1  150064        2.381     0.008632
enh40463     1    8422800    8423800      1       1  150064       5.5666    1.299e-08
enh40464     1    8425500    8426500      3       1  150064       1.6702     0.047443
enh40465     1    8427600    8428600      1       1  150064       2.9348     0.001669
enh40467     1    8429600    8430600      3       1  150064       2.8972    0.0018824
enh40468     1    8431800    8432800      3       2  150064       4.1291   1.8213e-05
enh40470     1    8436100    8437100      4       2  150064       4.3432   7.0227e-06
enh40472     1    8440200    8441200      1       1  150064       3.7753     7.99e-05
enh40474     1    8444400    8445400      2       1  150064       4.8974   4.8548e-07
enh40476     1    8447500    8448500      2       1  150064       4.7983    8.002e-07
enh40477     1    8448400    8449400      1       1  150064       5.1376    1.391e-07
enh40478     1    8449500    8450500      2       1  150064        3.122   0.00089803
enh40479     1    8450900    8451900      3       2  150064       2.9505    0.0015861
enh40480     1    8452600    8453600      1       1  150064       5.5087    1.807e-08
enh40481     1    8454600    8455600      2       1  150064       3.3185   0.00045251
enh40482     1    8456700    8457700      1       1  150064       1.6541      0.04905
enh40485     1    8464400    8465400      2       1  150064       4.6602   1.5796e-06
enh40486     1    8466400    8467400      5       2  150064       5.5447    1.472e-08
enh40488     1    8473500    8474500      2       1  150064       2.8875    0.0019416
enh40490     1    8475700    8476700      6       3  150064       5.1497   1.3042e-07
enh40494     1    8485800    8486800      3       1  150064       5.0495   2.2148e-07
enh40495     1    8488100    8489100      1       1  150064       5.7199     5.33e-09
enh40496     1    8490500    8491500      3       2  150064       4.9891   3.0334e-07
enh40498     1    8495400    8496400      2       1  150064       5.0697   1.9924e-07
enh40500     1    8508400    8509400      1       1  150064       2.0523      0.02007
enh40502     1    8510100    8511100      2       1  150064       3.3195   0.00045086
enh40503     1    8516300    8517300      1       1  150064       2.5713     0.005066
enh40505     1    8524000    8525000      5       3  150064       2.7613    0.0028785
enh40506     1    8527000    8528000      3       2  150064       2.2527     0.012137
enh40508     1    8536500    8537500      4       2  150064       4.0906   2.1516e-05
enh40509     1    8538200    8539200      3       1  150064        2.004     0.022537
enh40510     1    8552600    8553600      3       2  150064       2.8475    0.0022034
enh40511     1    8556600    8557600      2       1  150064       2.4612    0.0069245
enh40512     1    8566700    8567700      2       1  150064       3.8356   6.2631e-05
enh40513     1    8569900    8570900      2       1  150064        2.394    0.0083322
enh40515     1    8576200    8577200      2       1  150064       2.4796     0.006576
enh40516     1    8576600    8577600      2       1  150064       2.4796     0.006576
enh40522     1    8611800    8612800      2       1  150064       2.5226     0.005825
enh40523     1    8614900    8615900      2       1  150064       3.0698    0.0010711
enh40524     1    8621000    8622000      1       1  150064       2.5716     0.005062
enh40525     1    8623100    8624100      3       2  150064       2.3761    0.0087482
enh40526     1    8627700    8628700      2       1  150064       2.5035    0.0061482
enh40530     1    8655700    8656700      2       1  150064       2.6443    0.0040927
enh40531     1    8658500    8659500      4       1  150064        3.028    0.0012308
enh40532     1    8686300    8687300      1       1  150064       2.9013     0.001858
enh40534     1    8690200    8691200      1       1  150064       3.1268    0.0008837
enh40535     1    8690900    8691900      2       1  150064        2.889    0.0019323
enh40536     1    8701200    8702200      2       1  150064       3.7904    7.521e-05
enh40537     1    8702500    8703500      1       1  150064       3.0783     0.001041
enh40538     1    8703200    8704200      1       1  150064       2.8288     0.002336
enh40539     1    8704000    8705000      1       1  150064       2.8288     0.002336
enh40542     1    8712000    8713000      1       1  150064       2.6695     0.003798
enh40543     1    8712600    8713600      2       1  150064       2.6253    0.0043289
enh40544     1    8719000    8720000      1       1  150064       2.4949       0.0063
enh40546     1    8722400    8723400      1       1  150064       2.2886      0.01105
enh40547     1    8726600    8727600      1       1  150064       2.8965     0.001887
enh40548     1    8730200    8731200      3       2  150064       2.5074    0.0060804
enh40550     1    8744400    8745400      1       1  150064       2.2705      0.01159
enh40555     1    8766900    8767900      4       2  150064       2.4406    0.0073308
enh40556     1    8772100    8773100      1       1  150064       1.7195      0.04276
enh40558     1    8787700    8788700      3       2  150064       3.4642   0.00026589
enh40560     1    8814800    8815800      1       1  150064       1.9749      0.02414
enh40564     1    8871400    8872400      3       2  150064       2.4797    0.0065747
enh40571     1    8931800    8932800      1       1  150064       1.8274      0.03382
enh40575     1    8963300    8964300      4       2  150064       1.9326     0.026642
enh40618     1    9409700    9410700      1       1  150064       1.7885      0.03685
enh40621     1    9423000    9424000      1       1  150064       2.1297       0.0166
enh40675     1    9959500    9960500      4       1  150064       1.7508     0.039988
enh40676     1    9962400    9963400      1       1  150064       2.0131      0.02205
enh40719     1   10317600   10318600      2       1  150064       1.6877     0.045736
enh40725     1   10367700   10368700      3       1  150064       1.7143     0.043237
enh40764     1   10783500   10784500      1       1  150064       2.0569      0.01985
enh40783     1   10960800   10961800      1       1  150064        2.658      0.00393
enh40806     1   11335100   11336100      1       1  150064       2.0523      0.02007
enh40811     1   11767500   11768500      4       2  150064       1.7161     0.043076
enh40818     1   11849500   11850500      1       1  150064       2.1348      0.01639
enh40819     1   11854000   11855000      3       1  150064       1.8679     0.030889
enh40833     1   11980800   11981800      6       3  150064       1.6572      0.04874
enh40836     1   11990200   11991200      2       1  150064       1.7587     0.039313
enh40837     1   11995500   11996500      4       2  150064       2.1548     0.015588
enh40838     1   11997100   11998100      2       1  150064       2.3366    0.0097313
enh40839     1   11998000   11999000      1       1  150064       2.7935     0.002607
enh40841     1   12000100   12001100      3       1  150064       2.2993     0.010744
enh40853     1   12112400   12113400      5       2  150064       1.7028     0.044306
enh40854     1   12135200   12136200      5       2  150064       2.1026      0.01775
enh40856     1   12190200   12191200      3       1  150064       1.6689     0.047567
enh40945     1   14090700   14091700      1       1  150064       1.7987      0.03603
enh40956     1   14467500   14468500      4       1  150064       1.7981     0.036079
enh40987     1   15533500   15534500      2       1  150064       1.9332     0.026606
enh41061     1   16152000   16153000      7       2  150064       2.0326     0.021046
enh41091     1   16353000   16354000      4       2  150064       2.2654     0.011743
enh41115     1   16542100   16543100      5       2  150064       1.9718     0.024318
enh41117     1   16564000   16565000      2       1  150064       2.7283    0.0031827
enh41118     1   16570400   16571400      1       1  150064        2.126      0.01675
enh41123     1   16592600   16593600      3       1  150064       2.1759      0.01478
enh41124     1   16620200   16621200      3       2  150064       1.7625     0.038992
enh41125     1   16641500   16642500      3       2  150064       1.7559      0.03955
enh41126     1   16643400   16644400      4       1  150064       1.9899     0.023302
enh41127     1   16645000   16646000      3       1  150064       2.0685     0.019295
enh41130     1   16665800   16666800      3       1  150064       1.8192     0.034444
enh41134     1   16679200   16680200      1       1  150064       2.0801      0.01876
enh41136     1   16698500   16699500      2       1  150064       1.7669     0.038622
enh41138     1   16701500   16702500      1       1  150064       1.8357       0.0332
enh41140     1   16710900   16711900      3       1  150064       1.7799     0.037547
enh41141     1   16713900   16714900      2       1  150064       1.8111     0.035064
enh41143     1   16722900   16723900      4       1  150064       2.0449      0.02043
enh41146     1   16824200   16825200      3       1  150064       1.8836     0.029809
enh41148     1   16839600   16840600      1       1  150064       2.1937      0.01413
enh41169     1   17371800   17372800      6       1  150064       2.4293    0.0075639
enh41170     1   17378500   17379500      2       1  150064       2.7791    0.0027255
enh41171     1   17386400   17387400      2       1  150064       3.0875    0.0010093
enh41172     1   17390100   17391100      9       3  150064       2.0368     0.020835
enh41199     1   17919500   17920500      3       2  150064       1.6659     0.047869
enh41249     1   19639900   19640900      5       3  150064       1.6512     0.049344
enh41250     1   19641500   19642500      4       2  150064       1.8414     0.032783
enh41289     1   19821500   19822500      3       2  150064       2.7532    0.0029511
enh41290     1   19832100   19833100      7       3  150064       1.8529     0.031947
enh41291     1   19835300   19836300      5       2  150064       1.8503     0.032138
enh41302     1   19939200   19940200      1       1  150064       1.7696       0.0384
enh41335     1   20419800   20420800      3       2  150064       2.5431    0.0054945
enh41337     1   20422000   20423000      4       2  150064       1.6931     0.045221
enh41348     1   20651600   20652600      5       2  150064       2.2432     0.012442
enh41351     1   20819800   20820800      1       1  150064       1.7361      0.04127
enh41371     1   21059800   21060800      2       1  150064       2.8097    0.0024792
enh41372     1   21065700   21066700      4       1  150064       2.6795    0.0036867
enh41375     1   21114500   21115500      2       1  150064       2.4415    0.0073133
enh41376     1   21288600   21289600      2       1  150064       1.7163     0.043052
enh41379     1   21339600   21340600      2       1  150064       2.6501    0.0040235
enh41381     1   21351200   21352200      5       3  150064       2.4355    0.0074355
enh41382     1   21361300   21362300      2       1  150064       2.2974     0.010797
enh41383     1   21369600   21370600      3       2  150064       1.9724     0.024282
enh41384     1   21403200   21404200      4       2  150064       2.5195    0.0058759
enh41385     1   21415600   21416600      3       1  150064       2.7094    0.0033702
enh41386     1   21441200   21442200      3       1  150064       1.7377     0.041129
enh41388     1   21475400   21476400      4       2  150064       2.6318    0.0042469
enh41389     1   21476200   21477200      1       1  150064       1.7347       0.0414
enh41391     1   21497900   21498900      4       2  150064       2.9738    0.0014709
enh41392     1   21500000   21501000      1       1  150064       2.4774     0.006618
enh41443     1   22090700   22091700      5       2  150064        1.912      0.02794
enh41470     1   22350200   22351200      4       2  150064       1.7882     0.036872
enh41475     1   22374700   22375700      2       1  150064       3.2572   0.00056259
enh41479     1   22386100   22387100      5       2  150064       2.2699     0.011607
enh41481     1   22398000   22399000      1       1  150064       3.3647    0.0003831
enh41482     1   22398700   22399700      1       1  150064       3.3647    0.0003831
enh41572     1   23889000   23890000      2       1  150064       1.9327     0.026637
enh41590     1   24085200   24086200      1       1  150064       1.8901      0.02937
enh41614     1   24372600   24373600      3       1  150064       2.5782    0.0049652
enh41643     1   24833200   24834200      2       1  150064       1.7526     0.039832
enh41647     1   25004500   25005500      1       1  150064        3.688     0.000113
enh41660     1   25079600   25080600      2       1  150064       1.9667     0.024609
enh41680     1   25155800   25156800      1       1  150064       2.1589      0.01543
enh41842     1   26757600   26758600      1       1  150064       1.8722      0.03059
enh41852     1   26900900   26901900      5       3  150064       1.7477     0.040262
enh41856     1   27026500   27027500      2       1  150064       1.9902     0.023285
enh41859     1   27033600   27034600      2       1  150064       2.6037    0.0046111
enh41860     1   27036800   27037800      2       1  150064       2.6108    0.0045159
enh41861     1   27038400   27039400      2       1  150064        2.036     0.020876
enh41862     1   27040800   27041800      2       1  150064       1.8779     0.030197
enh41864     1   27046500   27047500      1       1  150064        1.974      0.02419
enh41865     1   27048400   27049400      1       1  150064       2.7248     0.003217
enh41866     1   27052100   27053100      3       1  150064       2.5882    0.0048246
enh41871     1   27072500   27073500      1       1  150064       2.7083     0.003381
enh41872     1   27073300   27074300      1       1  150064       2.7082     0.003382
enh41875     1   27078100   27079100      1       1  150064        2.749     0.002989
enh41877     1   27094500   27095500      1       1  150064       2.7557     0.002928
enh41882     1   27117500   27118500      1       1  150064       2.6875     0.003599
enh41886     1   27175300   27176300      1       1  150064       2.4217     0.007724
enh41888     1   27225100   27226100      1       1  150064        2.489     0.006405
enh41890     1   27247000   27248000      2       1  150064       2.7103    0.0033606
enh41891     1   27249400   27250400      1       1  150064        2.512     0.006003
enh41904     1   27425600   27426600      1       1  150064         2.29      0.01101
enh41908     1   27448700   27449700      1       1  150064       2.1775      0.01472
enh41912     1   27466400   27467400      1       1  150064       1.6802      0.04646
enh41930     1   27658300   27659300      1       1  150064       2.2825      0.01123
enh41931     1   27667800   27668800      2       1  150064       2.6571    0.0039408
enh41932     1   27668200   27669200      2       1  150064       2.6571    0.0039408
enh41994     1   27900000   27901000      2       1  150064       1.9362     0.026424
enh42008     1   27947800   27948800      2       1  150064       1.6501     0.049462
enh42009     1   27955100   27956100      2       1  150064        1.664     0.048061
enh42010     1   27958100   27959100      6       2  150064       1.8263     0.033902
enh42050     1   28500100   28501100      2       1  150064       3.6693   0.00012161
enh42057     1   28575100   28576100      5       2  150064       1.6932      0.04521
enh42062     1   28608900   28609900      5       3  150064       1.8461     0.032436
enh42066     1   28695200   28696200      2       1  150064       1.9333     0.026598
enh42067     1   28697200   28698200      2       1  150064         3.39   0.00034946
enh42069     1   28743800   28744800      3       1  150064       2.0259     0.021387
enh42072     1   28782300   28783300      1       1  150064       2.4036     0.008118
enh42076     1   28835400   28836400      1       1  150064       3.3835    0.0003578
enh42077     1   28837000   28838000      7       3  150064       2.5351    0.0056213
enh42079     1   28845400   28846400      1       1  150064       2.4689     0.006776
enh42080     1   28880200   28881200      1       1  150064       2.5866     0.004847
enh42081     1   28916500   28917500      3       1  150064       2.7318    0.0031493
enh42083     1   28967700   28968700      2       1  150064       2.2942     0.010889
enh42084     1   28970700   28971700      1       1  150064       2.3123      0.01038
enh42085     1   28973600   28974600      2       1  150064       2.0484     0.020261
enh42091     1   29070700   29071700      1       1  150064       3.5744    0.0001755
enh42097     1   29211300   29212300      3       1  150064       2.2239     0.013079
enh42100     1   29241600   29242600      3       2  150064       2.7864    0.0026653
enh42103     1   29280000   29281000      2       1  150064       2.9504    0.0015869
enh42105     1   29311600   29312600      1       1  150064       3.5343    0.0002044
enh42106     1   29312400   29313400      3       2  150064       2.9616    0.0015305
enh42107     1   29369500   29370500      2       1  150064        3.021    0.0012595
enh42108     1   29447600   29448600      2       1  150064       1.8517     0.032037
enh42109     1   29451600   29452600      4       2  150064        3.172   0.00075707
enh42116     1   29498600   29499600      3       2  150064       2.5666    0.0051352
enh42118     1   29505000   29506000      3       2  150064       2.5506    0.0053764
enh42120     1   29555800   29556800      3       1  150064       2.0326     0.021045
enh42122     1   29585500   29586500      2       1  150064       2.6601    0.0039063
enh42127     1   30457200   30458200      2       1  150064       4.2256   1.1917e-05
enh42133     1   31109600   31110600      5       1  150064       1.6579     0.048664
enh42135     1   31180400   31181400     14       3  150064       1.7291     0.041895
enh42138     1   31219000   31220000      2       1  150064        1.789     0.036811
enh42159     1   31350100   31351100      3       2  150064       1.8692     0.030796
enh42172     1   31449600   31450600      1       1  150064       1.7721      0.03819
enh42201     1   31688600   31689600      8       2  150064       2.9787    0.0014475
enh42204     1   31770900   31771900      2       1  150064       3.3482   0.00040666
enh42205     1   31772000   31773000      6       2  150064       3.9116   4.5846e-05
enh42207     1   31841600   31842600      2       1  150064       1.6729     0.047174
enh42208     1   31847200   31848200      2       1  150064       2.7671    0.0028278
enh42209     1   31849000   31850000      1       1  150064       3.3277    0.0004379
enh42210     1   31854600   31855600      3       1  150064       4.3807   5.9157e-06
enh42211     1   31867600   31868600      2       1  150064       2.8315    0.0023167
enh42212     1   31885000   31886000      2       1  150064       2.5361    0.0056054
enh42237     1   32138200   32139200      2       1  150064       1.7052     0.044079
enh42244     1   32230200   32231200      4       2  150064       1.6562     0.048841
enh42281     1   32592800   32593800      3       2  150064       1.6917     0.045349
enh42285     1   32616900   32617900      1       1  150064       2.0177      0.02181
enh42299     1   32707600   32708600      3       1  150064       1.7063     0.043974
enh42305     1   32810600   32811600      3       2  150064       2.2983     0.010772
enh42333     1   33232900   33233900      2       1  150064       2.3703    0.0088876
enh42334     1   33280200   33281200      3       1  150064       2.2349     0.012712
enh42341     1   33337800   33338800      2       1  150064        1.997     0.022915
enh42348     1   33412000   33413000      1       1  150064       2.3553     0.009253
enh42362     1   33492400   33493400      4       2  150064       2.0286     0.021251
enh42363     1   33493000   33494000      2       1  150064       2.0636      0.01953
enh42373     1   33593400   33594400      1       1  150064       2.1316      0.01652
enh42377     1   33626400   33627400      2       1  150064       1.6613     0.048329
enh42393     1   33766200   33767200      3       2  150064       2.3437    0.0095463
enh42399     1   33803000   33804000      3       2  150064       1.9475     0.025736
enh42433     1   33937000   33938000      2       1  150064       2.4899    0.0063881
enh42451     1   35318100   35319100      4       2  150064       1.8872     0.029566
enh42452     1   35323000   35324000      4       2  150064        1.898     0.028849
enh42453     1   35325400   35326400      1       1  150064       2.2918      0.01096
enh42487     1   36002000   36003000      2       1  150064       3.0799    0.0010355
enh42494     1   36102200   36103200      2       1  150064       3.6011   0.00015847
enh42498     1   36275300   36276300      3       2  150064       4.1596    1.594e-05
enh42499     1   36313500   36314500      4       2  150064       3.5688   0.00017929
enh42500     1   36316500   36317500      4       2  150064        3.494    0.0002379
enh42506     1   36397600   36398600      1       1  150064        3.492    0.0002397
enh42508     1   36553400   36554400      1       1  150064       3.1405    0.0008432
enh42509     1   36555400   36556400      3       2  150064        3.192   0.00070642
enh42511     1   36565100   36566100      6       2  150064       2.3137     0.010343
enh42512     1   36600600   36601600      2       1  150064       3.3181   0.00045322
enh42514     1   36607700   36608700      2       1  150064       3.3975   0.00034006
enh42515     1   36613400   36614400      2       1  150064       3.6811   0.00011612
enh42526     1   36653300   36654300      4       2  150064       2.5472    0.0054291
enh42603     1   38260400   38261400      2       1  150064       2.2913     0.010973
enh42604     1   38275200   38276200      1       1  150064        3.469    0.0002612
enh42609     1   38323500   38324500      1       1  150064       3.1702    0.0007616
enh42611     1   38379800   38380800      3       2  150064       1.7997     0.035953
enh42615     1   38395200   38396200      4       2  150064       2.5493    0.0053965
enh42634     1   39193800   39194800      2       1  150064        1.899      0.02878
enh42646     1   39468400   39469400      1       1  150064       2.3639     0.009042
enh42647     1   39490800   39491800      2       1  150064       1.8507     0.032107
enh42649     1   39541800   39542800      2       1  150064       2.9168    0.0017683
enh42652     1   39568300   39569300      1       1  150064        1.984      0.02363
enh42655     1   39581900   39582900      3       1  150064       2.2439     0.012419
enh42674     1   39650900   39651900      2       1  150064       2.1225     0.016899
enh42677     1   39660300   39661300      3       2  150064       1.7081     0.043804
enh42707     1   39859700   39860700      2       1  150064       1.7647     0.038809
enh42721     1   39974700   39975700      5       3  150064       2.0765     0.018926
enh42728     1   40091000   40092000      1       1  150064       2.1072      0.01755
enh42792     1   40997900   40998900      2       1  150064       1.9879     0.023409
enh42799     1   41165100   41166100      4       2  150064       2.4477    0.0071893
enh42800     1   41169000   41170000      7       3  150064       1.8022     0.035758
enh42801     1   41170100   41171100      2       1  150064        2.747     0.003007
enh42802     1   41178500   41179500      2       1  150064        2.522    0.0058352
enh42807     1   41188200   41189200      3       2  150064       2.6826    0.0036529
enh42815     1   41205300   41206300      3       2  150064       2.6545    0.0039717
enh42817     1   41209000   41210000      1       1  150064       3.0543     0.001128
enh42819     1   41214800   41215800      4       2  150064       2.1047      0.01766
enh42820     1   41220400   41221400      3       1  150064       2.2407     0.012522
enh42841     1   41446900   41447900      4       2  150064       2.3025     0.010653
enh42842     1   41453000   41454000      4       2  150064       3.0661    0.0010844
enh42843     1   41468900   41469900      5       2  150064        2.221     0.013176
enh42849     1   41574600   41575600      4       2  150064       2.1731     0.014886
enh42850     1   41617200   41618200      1       1  150064       2.6113      0.00451
enh42854     1   41701600   41702600      2       1  150064       1.8849     0.029721
enh42862     1   41832400   41833400      6       3  150064        3.845   6.0265e-05
enh42863     1   41836900   41837900      2       1  150064       2.6367    0.0041863
enh42864     1   41846100   41847100      3       2  150064       3.1758   0.00074719
enh42865     1   41848600   41849600      2       1  150064       2.8694     0.002056
enh42866     1   41853300   41854300      2       1  150064        2.215     0.013381
enh42869     1   41888700   41889700      3       1  150064       2.1375      0.01628
enh42875     1   41950200   41951200      7       4  150064       2.8808    0.0019834
enh42878     1   41960500   41961500      4       2  150064       3.2234    0.0006334
enh42963     1   42845200   42846200      1       1  150064       2.2319      0.01281
enh42991     1   43415000   43416000      8       2  150064       1.9734     0.024226
enh43010     1   43739700   43740700      4       2  150064       1.8094     0.035197
enh43011     1   43760100   43761100      1       1  150064       3.2077     0.000669
enh43015     1   43810600   43811600      1       1  150064       3.4765     0.000254
enh43019     1   43825500   43826500      3       2  150064       3.7678   8.2356e-05
enh43020     1   43831300   43832300      3       2  150064       1.9251     0.027108
enh43024     1   43856400   43857400      4       2  150064       4.1648   1.5578e-05
enh43025     1   43901000   43902000      3       1  150064       3.4623   0.00026778
enh43028     1   43920400   43921400      4       2  150064       4.1611   1.5834e-05
enh43029     1   43938200   43939200      1       1  150064       3.0047     0.001329
enh43035     1   44011200   44012200      1       1  150064       1.6572      0.04874
enh43036     1   44014600   44015600      3       1  150064       2.0947     0.018098
enh43037     1   44017800   44018800      2       1  150064        2.368    0.0089419
enh43038     1   44023800   44024800      1       1  150064       3.1078    0.0009423
enh43040     1   44114200   44115200      5       2  150064       4.0012   3.1507e-05
enh43041     1   44117300   44118300      1       1  150064       4.3591    6.529e-06
enh43043     1   44177400   44178400      1       1  150064       3.1581     0.000794
enh43044     1   44197500   44198500      1       1  150064       4.5098    3.245e-06
enh43045     1   44229000   44230000      1       1  150064       3.2448    0.0005877
enh43046     1   44248900   44249900      3       2  150064       3.7981   7.2899e-05
enh43052     1   44289800   44290800      2       1  150064       2.3578     0.009191
enh43053     1   44300900   44301900      1       1  150064       2.9436     0.001622
enh43054     1   44318700   44319700      2       1  150064        3.435   0.00029627
enh43056     1   44327100   44328100      4       2  150064       3.4675   0.00026265
enh43059     1   44345100   44346100      2       1  150064       3.6295   0.00014198
enh43060     1   44346700   44347700      4       2  150064       3.7858   7.6597e-05
enh43061     1   44378300   44379300      3       2  150064       2.1344     0.016407
enh43062     1   44378900   44379900      3       1  150064       2.3965    0.0082753
enh43064     1   44399400   44400400      2       1  150064       2.7352    0.0031173
enh43065     1   44401100   44402100      3       1  150064       1.7797     0.037564
enh43066     1   44402200   44403200      4       2  150064        2.011      0.02216
enh43067     1   44410800   44411800      2       1  150064       2.5119    0.0060045
enh43068     1   44414700   44415700      3       1  150064       1.7921     0.036556
enh43072     1   44439100   44440100      2       1  150064       1.9816     0.023762
enh43073     1   44442000   44443000      2       1  150064        3.126   0.00088601
enh43075     1   44445900   44446900      4       2  150064       1.9799      0.02386
enh43076     1   44456000   44457000      1       1  150064       2.0898      0.01832
enh43083     1   44554700   44555700      3       2  150064       2.0944     0.018113
enh43084     1   44677700   44678700      1       1  150064       2.7892     0.002642
enh43085     1   44679800   44680800      1       1  150064       2.3252      0.01003
enh43090     1   44747400   44748400      2       1  150064       2.7045      0.00342
enh43098     1   44821000   44822000      2       1  150064       1.9614     0.024916
enh43225     1   46713200   46714200      1       1  150064       2.4628     0.006893
enh43226     1   46713800   46714800      2       1  150064       1.7757      0.03789
enh43229     1   46764600   46765600      1       1  150064       2.5042     0.006137
enh43243     1   46999000   47000000      6       2  150064       1.6896     0.045549
enh43272     1   47266300   47267300      3       2  150064       2.0859     0.018495
enh43307     1   48337500   48338500      4       2  150064       2.1094     0.017456
enh43323     1   49240700   49241700      5       3  150064       1.6972     0.044829
enh43325     1   50641600   50642600      2       1  150064       2.2838     0.011192
enh43474     1   53641900   53642900      5       3  150064        2.858    0.0021316
enh43476     1   53661000   53662000      1       1  150064       2.0792       0.0188
enh43477     1   53664000   53665000      1       1  150064       2.8243     0.002369
enh43478     1   53684600   53685600      1       1  150064       2.2179      0.01328
enh43480     1   53702100   53703100      4       2  150064       2.5829    0.0048987
enh43482     1   53758400   53759400      1       1  150064       1.8966      0.02894
enh43483     1   53760400   53761400      4       2  150064       3.3613   0.00038792
enh43490     1   54422500   54423500      3       1  150064       1.7584     0.039338
enh43491     1   54447400   54448400      1       1  150064       2.3782     0.008699
enh43492     1   54448000   54449000      1       1  150064       2.3145      0.01032
enh43501     1   54685200   54686200      3       2  150064       2.1506     0.015755
enh43502     1   54694600   54695600      2       1  150064       2.0398     0.020687
enh43536     1   54815800   54816800      1       1  150064       1.7965      0.03621
enh43549     1   54841100   54842100      3       1  150064       1.8758     0.030339
enh43551     1   54844000   54845000      3       1  150064        1.783     0.037291
enh43552     1   54846100   54847100      4       1  150064        2.067     0.019368
enh43553     1   54849800   54850800      2       1  150064       1.8796     0.030079
enh43554     1   54851100   54852100      5       2  150064       1.7428     0.040687
enh43585     1   55326700   55327700      7       2  150064       2.0501     0.020179
enh43624     1   56161000   56162000      9       2  150064       2.0801      0.01876
enh43625     1   56184500   56185500      2       1  150064       1.7767      0.03781
enh43658     1   56903000   56904000      8       2  150064        2.495    0.0062976
enh43721     1   57283300   57284300      5       2  150064       2.1571     0.015498
enh43723     1   57286200   57287200      6       2  150064       2.0605     0.019677
enh43726     1   57597600   57598600      1       1  150064       2.0425      0.02055
enh43738     1   59183800   59184800      1       1  150064       1.8184       0.0345
enh43790     1   59622200   59623200      8       2  150064       1.8643     0.031141
enh43832     1   60204200   60205200      2       1  150064       1.9809     0.023799
enh43835     1   60217800   60218800      4       2  150064        2.363    0.0090627
enh43836     1   60224100   60225100      2       1  150064       2.2913     0.010974
enh43850     1   61039300   61040300      1       1  150064       3.0103     0.001305
enh43852     1   61085800   61086800      5       2  150064       3.2515   0.00057402
enh43853     1   61087000   61088000      3       1  150064       3.5103   0.00022377
enh43857     1   61333200   61334200      1       1  150064       2.0224      0.02157
enh43863     1   61377100   61378100      5       3  150064       1.8739     0.030474
enh43868     1   61455200   61456200      2       1  150064       1.8711     0.030669
enh43916     1   61696000   61697000      3       1  150064       1.8764     0.030301
enh43917     1   61703800   61704800      5       3  150064       1.6634     0.048112
enh43919     1   61709500   61710500      3       1  150064       2.0719     0.019136
enh43943     1   61805000   61806000      4       2  150064       1.9214     0.027339
enh43944     1   61809400   61810400      1       1  150064       2.4528     0.007087
enh43955     1   61858000   61859000      5       2  150064       2.0269     0.021336
enh43956     1   61863300   61864300      5       2  150064       1.7631      0.03894
enh43958     1   61869000   61870000      3       1  150064       2.1261     0.016747
enh43966     1   61956600   61957600      7       2  150064       2.1492     0.015807
enh43976     1   62352900   62353900      5       2  150064       1.7076      0.04386
enh44012     1   64105900   64106900      3       2  150064       1.7723     0.038176
enh44088     1   64947600   64948600      1       1  150064       1.7013      0.04444
enh44115     1   65340600   65341600      4       2  150064       1.7017     0.044402
enh44119     1   65355900   65356900      1       1  150064       3.6018     0.000158
enh44121     1   65359300   65360300      3       1  150064       2.8452    0.0022195
enh44122     1   65360200   65361200      3       1  150064       1.8943     0.029093
enh44126     1   65368000   65369000      5       2  150064       1.7699     0.038372
enh44129     1   65376700   65377700      3       1  150064       2.6756    0.0037299
enh44131     1   65379300   65380300      2       1  150064        1.913     0.027875
enh44133     1   65382800   65383800      4       2  150064       3.3401   0.00041881
enh44136     1   65390800   65391800      1       1  150064       2.6456     0.004077
enh44137     1   65391400   65392400      1       1  150064       2.8801     0.001988
enh44138     1   65393400   65394400      1       1  150064       2.9146     0.001781
enh44139     1   65398200   65399200      3       1  150064       2.3488    0.0094178
enh44140     1   65399300   65400300      3       2  150064       2.5166    0.0059254
enh44141     1   65400200   65401200      3       2  150064       3.3548   0.00039706
enh44143     1   65402400   65403400      3       2  150064       3.1377   0.00085137
enh44144     1   65407100   65408100      2       1  150064       1.8528     0.031958
enh44148     1   65412600   65413600      2       1  150064       2.8544    0.0021562
enh44150     1   65415600   65416600      2       1  150064       2.2473     0.012311
enh44151     1   65416600   65417600      3       1  150064       2.8992    0.0018706
enh44152     1   65417400   65418400      4       2  150064       2.9826    0.0014292
enh44154     1   65419600   65420600      2       1  150064       1.9861     0.023509
enh44155     1   65421000   65422000      7       3  150064       2.3126     0.010373
enh44156     1   65422600   65423600      4       2  150064       2.8282    0.0023408
enh44157     1   65423400   65424400      8       2  150064       2.5629    0.0051894
enh44159     1   65426800   65427800      4       2  150064       2.0246     0.021452
enh44160     1   65427700   65428700      5       2  150064       2.9459    0.0016099
enh44167     1   65523800   65524800      1       1  150064       2.1813      0.01458
enh44171     1   65579600   65580600      2       1  150064       2.3224     0.010105
enh44172     1   65619200   65620200      3       2  150064       2.0383     0.020759
enh44173     1   65619800   65620800      2       1  150064        2.217      0.01331
enh44180     1   65641600   65642600      3       2  150064       2.0039     0.022542
enh44181     1   65643500   65644500      1       1  150064       2.0028       0.0226
enh44182     1   65650400   65651400      3       1  150064       1.6698     0.047479
enh44199     1   66153300   66154300      5       2  150064       2.7778    0.0027366
enh44201     1   66277500   66278500      2       1  150064       2.2327     0.012785
enh44202     1   66414400   66415400      4       2  150064        2.249     0.012257
enh44204     1   66731400   66732400      2       1  150064       2.3938    0.0083366
enh44205     1   66735400   66736400      7       3  150064       2.9768    0.0014563
enh44206     1   66736600   66737600      2       1  150064       1.7028     0.044304
enh44207     1   66738300   66739300      3       1  150064       2.4017    0.0081602
enh44211     1   66766000   66767000      7       2  150064        2.249     0.012256
enh44213     1   66768200   66769200      2       1  150064       2.3083     0.010491
enh44272     1   67858900   67859900      2       1  150064       2.2355     0.012693
enh44279     1   68002900   68003900      2       1  150064       2.2326     0.012789
enh44290     1   68078200   68079200      2       1  150064       1.6808     0.046401
enh44291     1   68084200   68085200      3       2  150064       2.2176     0.013291
enh44301     1   68166200   68167200      4       2  150064       1.9657     0.024668
enh44302     1   68174800   68175800      2       1  150064       1.8513     0.032063
enh44316     1   68214400   68215400      2       1  150064       2.0104     0.022192
enh44319     1   68220000   68221000      2       1  150064       1.7258     0.042194
enh44320     1   68221200   68222200      1       1  150064       2.4668     0.006817
enh44329     1   68258100   68259100      4       2  150064       3.2494   0.00057822
enh44330     1   68260700   68261700      2       1  150064       3.1516   0.00081177
enh44331     1   68269600   68270600      2       1  150064       2.3567      0.00922
enh44332     1   68276800   68277800      6       2  150064       2.2383     0.012602
enh44333     1   68277900   68278900      3       1  150064       1.8056     0.035487
enh44334     1   68280800   68281800      3       2  150064       3.1099   0.00093561
enh44335     1   68282700   68283700      5       3  150064       3.6275   0.00014308
enh44336     1   68285000   68286000      3       2  150064       2.6741    0.0037461
enh44337     1   68290800   68291800      3       1  150064       1.8229      0.03416
enh44338     1   68296100   68297100      3       2  150064       3.3379   0.00042212
enh44339     1   68299500   68300500      3       1  150064       3.7181   0.00010036
enh44340     1   68304000   68305000      5       2  150064       3.7905   7.5163e-05
enh44341     1   68305300   68306300      2       1  150064       2.2469     0.012322
enh44342     1   68315900   68316900      5       2  150064       2.6032    0.0046185
enh44343     1   68345600   68346600      2       1  150064       1.7791     0.037609
enh44345     1   68411200   68412200      4       2  150064       1.8077      0.03533
enh44419     1   74857600   74858600      2       1  150064       1.8855      0.02968
enh44422     1   74881300   74882300      1       1  150064       1.7297      0.04184
enh44424     1   74891400   74892400      2       1  150064       2.3226     0.010099
enh44484     1   78446600   78447600      1       1  150064        2.645     0.004084
enh44487     1   78474400   78475400      3       2  150064       2.0605     0.019677
enh44496     1   78524200   78525200      1       1  150064       1.9996      0.02277
enh44504     1   78561900   78562900      1       1  150064        1.817      0.03461
enh44516     1   79472400   79473400      3       2  150064       2.0681     0.019315
enh44519     1   81773400   81774400      7       2  150064       2.2903     0.011002
enh44521     1   81777600   81778600      2       1  150064       1.7118     0.043466
enh44534     1   82145400   82146400      3       2  150064       2.2103     0.013542
enh44535     1   82146700   82147700      4       2  150064       1.8182     0.034516
enh44557     1   83976100   83977100      2       1  150064       2.5541    0.0053237
enh44564     1   84268200   84269200      2       1  150064       1.8537     0.031889
enh44569     1   84628400   84629400      2       1  150064       1.9878     0.023417
enh44580     1   84966600   84967600      3       2  150064       2.3468    0.0094689
enh44606     1   85528000   85529000      3       2  150064       2.2418     0.012488
enh44614     1   85695000   85696000      2       1  150064       1.6818     0.046307
enh44627     1   85828600   85829600      3       2  150064       2.5175    0.0059091
enh44630     1   85845000   85846000      5       2  150064       2.2581     0.011969
enh44631     1   85863900   85864900      4       2  150064       2.0858     0.018498
enh44633     1   85872800   85873800      2       1  150064       1.7445     0.040535
enh44634     1   85893200   85894200      5       2  150064        1.994     0.023076
enh44638     1   85906200   85907200      3       1  150064       1.7187     0.042831
enh44639     1   85913500   85914500      5       3  150064       1.6753     0.046938
enh44640     1   85919100   85920100      2       1  150064       1.8111     0.035059
enh44642     1   85928700   85929700      3       1  150064          1.9     0.028717
enh44651     1   86034500   86035500      3       2  150064       2.1136     0.017274
enh44696     1   87811500   87812500      3       1  150064       1.7206     0.042657
enh44734     1   89828800   89829800      1       1  150064       2.1685      0.01506
enh44761     1   90132600   90133600      2       1  150064         2.09     0.018307
enh44764     1   90163400   90164400      1       1  150064       1.7523      0.03986
enh44767     1   90174400   90175400      1       1  150064       2.0233      0.02152
enh44768     1   90185100   90186100      1       1  150064       1.6991      0.04465
enh44772     1   90204600   90205600      1       1  150064       1.7364      0.04125
enh44773     1   90222800   90223800      3       2  150064       1.8802     0.030044
enh44784     1   90307600   90308600      3       2  150064       2.4101    0.0079752
enh44809     1   91390200   91391200      1       1  150064       2.5134     0.005979
enh44810     1   91391300   91392300      2       1  150064       2.1155     0.017195
enh44812     1   91427800   91428800      4       2  150064       2.1388     0.016224
enh44813     1   91434400   91435400      1       1  150064       1.9934      0.02311
enh44814     1   91439600   91440600      1       1  150064       2.1706      0.01498
enh44817     1   91474000   91475000      1       1  150064       2.0974      0.01798
enh44819     1   91481400   91482400      2       1  150064       1.7401      0.04092
enh44820     1   91482400   91483400      4       2  150064       2.8199    0.0024016
enh44821     1   91484800   91485800      5       2  150064       1.8113     0.035044
enh44822     1   91488000   91489000      3       1  150064       2.4412    0.0073191
enh44825     1   91965200   91966200      3       2  150064       2.3068     0.010532
enh44828     1   92021000   92022000      5       1  150064        1.719      0.04281
enh44866     1   92242800   92243800      5       2  150064       2.3494     0.009401
enh44867     1   92244500   92245500      4       1  150064       2.2105     0.013536
enh44869     1   92249700   92250700      4       2  150064       2.8221    0.0023856
enh44870     1   92254100   92255100      2       1  150064       2.2863      0.01112
enh44894     1   92765400   92766400      3       2  150064        2.932    0.0016841
enh44895     1   92766200   92767200      3       2  150064       1.8755     0.030364
enh44908     1   93400000   93401000      2       1  150064       2.8424    0.0022386
enh44911     1   93416000   93417000      3       1  150064       1.8399     0.032888
enh44914     1   93437900   93438900      1       1  150064       1.6825      0.04624
enh44989     1   94527900   94528900      3       2  150064       1.9738     0.024204
enh44994     1   94659700   94660700      4       2  150064        1.799     0.036008
enh45008     1   94771300   94772300      1       1  150064       1.6808       0.0464
enh45024     1   94992800   94993800      1       1  150064       2.1873      0.01436
enh45053     1   95319500   95320500      2       1  150064        1.685     0.045994
enh45055     1   95329700   95330700      3       2  150064       1.7517     0.039914
enh45057     1   95349400   95350400      4       2  150064       1.9903     0.023278
enh45058     1   95363800   95364800      1       1  150064       2.3685     0.008929
enh45064     1   95387600   95388600      1       1  150064       1.7197      0.04274
enh45066     1   95412400   95413400      4       2  150064       1.7282     0.041977
enh45073     1   95454900   95455900      1       1  150064       1.9067      0.02828
enh45074     1   95459700   95460700      2       1  150064       1.8498     0.032171
enh45076     1   95478800   95479800      2       1  150064       2.0346     0.020945
enh45079     1   95507500   95508500      2       1  150064       2.0905     0.018287
enh45081     1   95551200   95552200      4       2  150064       1.9489     0.025651
enh45085     1   95644600   95645600      2       1  150064       1.7002     0.044545
enh45090     1   95693300   95694300      3       2  150064       1.9893     0.023335
enh45097     1   96881800   96882800      4       2  150064       2.8778    0.0020024
enh45098     1   96947500   96948500      3       2  150064       2.0392     0.020717
enh45099     1   96953300   96954300      1       1  150064       2.9066     0.001827
enh45100     1   96991000   96992000      3       2  150064       2.6653    0.0038464
enh45106     1   97188800   97189800      4       2  150064       3.5504   0.00019229
enh45107     1   97189500   97190500      5       2  150064       3.8273   6.4774e-05
enh45108     1   97195900   97196900      4       2  150064        3.075    0.0010527
enh45109     1   97206500   97207500      3       1  150064       2.4378    0.0073895
enh45110     1   97213200   97214200      2       1  150064       2.1013     0.017805
enh45111     1   97214800   97215800      2       1  150064       3.1726   0.00075543
enh45118     1   97711000   97712000      2       1  150064       2.1219     0.016922
enh45121     1   98096000   98097000      1       1  150064       2.5085     0.006062
enh45122     1   98224100   98225100      1       1  150064       2.9854     0.001416
enh45125     1   98369100   98370100      2       1  150064       5.3934   3.4576e-08
enh45126     1   98383500   98384500      2       1  150064        1.972     0.024303
enh45210     1  101669000  101670000      5       1  150064       1.7034     0.044246
enh45234     1  108439700  108440700      6       2  150064       1.8204     0.034349
enh45239     1  108508200  108509200      5       3  150064       2.2686     0.011647
enh45244     1  108733000  108734000      2       1  150064       2.9407    0.0016371
enh45245     1  108736500  108737500      4       1  150064       2.5108    0.0060226
enh45246     1  108740300  108741300      7       3  150064       2.7227    0.0032374
enh45329     1  110078100  110079100      2       1  150064         1.88     0.030057
enh45344     1  110178500  110179500      3       2  150064       1.7713     0.038254
enh45347     1  110199500  110200500      4       2  150064        1.982     0.023742
enh45369     1  110438100  110439100      5       2  150064       1.9161     0.027674
enh45387     1  110545800  110546800      1       1  150064        1.927      0.02699
enh45391     1  110576200  110577200      1       1  150064       2.1318      0.01651
enh45407     1  110892800  110893800      2       1  150064       2.1775     0.014723
enh45408     1  110925900  110926900      4       2  150064         2.06     0.019699
enh45411     1  111009000  111010000      4       2  150064       1.8261     0.033916
enh45412     1  111019500  111020500      2       1  150064        2.358    0.0091872
enh45430     1  111994000  111995000      3       2  150064       1.8109      0.03508
enh45450     1  112164500  112165500      7       4  150064       2.0755     0.018972
enh45460     1  112202900  112203900      5       3  150064        2.294     0.010897
enh45480     1  112388800  112389800      4       2  150064       1.6685     0.047609
enh45483     1  112423500  112424500      4       2  150064       2.6988    0.0034797
enh45486     1  112447300  112448300      5       2  150064       2.3194     0.010187
enh45487     1  112462500  112463500      3       1  150064       2.4432    0.0072786
enh45488     1  112467000  112468000      5       3  150064       2.3295    0.0099159
enh45491     1  112490700  112491700      5       2  150064       1.6947     0.045069
enh45492     1  112494200  112495200      2       1  150064        2.496    0.0062806
enh45493     1  112498400  112499400      1       1  150064       2.0179       0.0218
enh45500     1  112530000  112531000      3       2  150064       2.0822     0.018661
enh45502     1  112597100  112598100      7       2  150064       2.6646    0.0038537
enh45504     1  112600000  112601000      3       2  150064       3.4319    0.0002997
enh45512     1  112934000  112935000      2       1  150064       1.8858     0.029664
enh45513     1  112936100  112937100      3       1  150064       1.8437     0.032611
enh45514     1  112940600  112941600      4       1  150064       2.2752     0.011447
enh45515     1  112941800  112942800      3       1  150064        2.087     0.018442
enh45516     1  112946200  112947200      1       1  150064        2.414     0.007889
enh45517     1  112972900  112973900      3       1  150064       2.3372    0.0097143
enh45518     1  112978600  112979600      3       1  150064       2.3101     0.010442
enh45519     1  112980900  112981900      4       2  150064       2.4279    0.0075923
enh45521     1  112987100  112988100      3       1  150064       2.1693     0.015032
enh45522     1  112988800  112989800      4       2  150064       2.3688    0.0089225
enh45523     1  112990300  112991300      3       1  150064       2.2245     0.013056
enh45527     1  113067200  113068200      3       1  150064       2.0555     0.019916
enh45529     1  113086700  113087700      4       1  150064       3.1044   0.00095343
enh45530     1  113159700  113160700      4       2  150064       3.9287   4.2698e-05
enh45531     1  113163900  113164900      1       1  150064       3.1803    0.0007357
enh45534     1  113174500  113175500      1       1  150064       3.2443    0.0005886
enh45536     1  113215900  113216900      2       1  150064       3.0364    0.0011973
enh45537     1  113218500  113219500      3       2  150064       2.2042     0.013755
enh45538     1  113230500  113231500      3       2  150064       3.3679   0.00037869
enh45539     1  113241600  113242600      2       1  150064       2.5326    0.0056605
enh45540     1  113244800  113245800      2       1  150064       1.7851     0.037121
enh45562     1  113569400  113570400      2       1  150064       1.9782     0.023953
enh45575     1  113683600  113684600      1       1  150064       1.6575      0.04871
enh45616     1  114525500  114526500      6       2  150064       1.6972     0.044825
enh45620     1  114802000  114803000      1       1  150064       2.4579     0.006988
enh45624     1  114997300  114998300      2       1  150064       1.9568     0.025187
enh45626     1  115008800  115009800      2       1  150064       2.0465     0.020354
enh45632     1  115050800  115051800      3       2  150064       2.0774     0.018885
enh45640     1  115259400  115260400      2       1  150064       1.9462     0.025816
enh45643     1  115294700  115295700      2       1  150064       2.6518    0.0040031
enh45646     1  115604700  115605700      3       1  150064        2.168      0.01508
enh45647     1  115610600  115611600      3       2  150064       1.8631     0.031224
enh45649     1  115627600  115628600      3       2  150064         3.46   0.00027013
enh45650     1  115632700  115633700      5       2  150064       1.8358     0.033193
enh45651     1  115642400  115643400      6       2  150064       3.8735   5.3648e-05
enh45652     1  115677100  115678100      3       1  150064       3.7871     7.62e-05
enh45655     1  115711600  115712600      3       2  150064       1.9885     0.023377
enh45656     1  115721700  115722700     11       4  150064         3.05    0.0011443
enh45657     1  115724600  115725600      5       2  150064         2.54     0.005542
enh45658     1  115726100  115727100      5       2  150064       3.0163    0.0012795
enh45662     1  115732500  115733500      3       2  150064       1.6909     0.045425
enh45665     1  115759000  115760000      3       2  150064        2.531    0.0056866
enh45666     1  115762500  115763500      5       3  150064       2.8668     0.002073
enh45667     1  115794300  115795300      1       1  150064        2.512     0.006003
enh45670     1  115844100  115845100      2       1  150064       2.0742      0.01903
enh45671     1  115856800  115857800      2       1  150064       2.8495    0.0021896
enh45673     1  115873000  115874000      1       1  150064       1.7233      0.04242
enh45674     1  115875200  115876200      1       1  150064       2.3746     0.008783
enh45675     1  115878400  115879400      2       1  150064       1.8363      0.03316
enh45677     1  115906400  115907400      5       2  150064       2.8832    0.0019684
enh45683     1  116185600  116186600      4       1  150064       2.7837     0.002687
enh45684     1  116188400  116189400      6       2  150064       1.8477     0.032325
enh45685     1  116189100  116190100      2       1  150064       1.9397     0.026207
enh45709     1  116353600  116354600      4       2  150064       1.9645     0.024736
enh45736     1  116925800  116926800      1       1  150064        1.869      0.03081
enh45780     1  117367700  117368700      3       1  150064       3.6779   0.00011757
enh45794     1  117514500  117515500      3       2  150064       1.9822     0.023729
enh45807     1  117689000  117690000      6       1  150064       1.8393     0.032934
enh45808     1  117689800  117690800      5       1  150064       1.6451     0.049976
enh45810     1  117714400  117715400      4       2  150064       2.8175    0.0024202
enh45845     1  118837500  118838500      1       1  150064        1.886      0.02965
enh45885     1  120310900  120311900      1       1  150064       1.8338      0.03334
enh45995     1  145436100  145437100      1       1  150064       1.7244      0.04232
enh46019     1  145588000  145589000      3       1  150064       1.9471     0.025762
enh46021     1  145609000  145610000      1       1  150064       1.8132       0.0349
enh46023     1  145631600  145632600      1       1  150064       1.6837      0.04612
enh46031     1  145726300  145727300      1       1  150064       1.9945      0.02305
enh46032     1  146638800  146639800      5       3  150064       2.5768    0.0049856
enh46033     1  146640000  146641000      1       1  150064       2.1682      0.01507
enh46034     1  146645300  146646300      6       1  150064       2.0854     0.018517
enh46035     1  146649300  146650300      4       2  150064       2.0384     0.020756
enh46042     1  146981700  146982700      2       1  150064       2.4945    0.0063075
enh46062     1  147220300  147221300      4       2  150064       2.0435     0.020502
enh46065     1  147232000  147233000      4       2  150064       2.0952     0.018077
enh46066     1  147234000  147235000      4       2  150064       1.9883     0.023387
enh46067     1  147240600  147241600      6       2  150064       1.7676     0.038562
enh46070     1  147252900  147253900      1       1  150064       2.1717      0.01494
enh46108     1  149992600  149993600      2       1  150064       1.9875     0.023433
enh46109     1  150025700  150026700      5       2  150064       5.5329   1.5753e-08
enh46111     1  150036700  150037700      1       1  150064       5.5334     1.57e-08
enh46113     1  150065600  150066600      1       1  150064       5.9354    1.466e-09
enh46115     1  150113400  150114400      1       1  150064       5.9242    1.569e-09
enh46116     1  150114400  150115400      1       1  150064       5.6332    8.846e-09
enh46118     1  150124400  150125400      4       2  150064       4.5844    2.276e-06
enh46119     1  150127000  150128000      2       1  150064       2.7677     0.002823
enh46120     1  150128900  150129900      1       1  150064       5.5996    1.074e-08
enh46121     1  150134100  150135100      3       2  150064       5.3151   5.3312e-08
enh46122     1  150158400  150159400      3       2  150064       4.7642   9.4794e-07
enh46123     1  150158800  150159800      2       1  150064       4.5429   2.7748e-06
enh46124     1  150159500  150160500      1       1  150064       5.4736    2.205e-08
enh46125     1  150164200  150165200      1       1  150064       2.0092      0.02226
enh46126     1  150185000  150186000      3       2  150064       4.6806   1.4303e-06
enh46131     1  150241800  150242800      3       1  150064       4.9797   3.1842e-07
enh46133     1  150245900  150246900      1       1  150064        5.069        2e-07
enh46136     1  150266800  150267800      1       1  150064       1.7334      0.04151
enh46137     1  150294800  150295800      5       2  150064       5.3544   4.2929e-08
enh46138     1  150334800  150335800      5       2  150064       4.6395   1.7465e-06
enh46139     1  150339200  150340200      3       2  150064       3.9134   4.5503e-05
enh46142     1  150377800  150378800      3       2  150064       1.8845     0.029749
enh46143     1  150382100  150383100      2       1  150064       3.9829   3.4041e-05
enh46146     1  150449500  150450500      6       3  150064       4.1928   1.3775e-05
enh46147     1  150479900  150480900      5       2  150064       1.8588      0.03153
enh46148     1  150481300  150482300      5       3  150064       4.8443   6.3533e-07
enh46149     1  150486700  150487700      2       1  150064       4.1525   1.6446e-05
enh46150     1  150488600  150489600      1       1  150064       2.0011      0.02269
enh46154     1  150509800  150510800      5       2  150064       4.3641   6.3823e-06
enh46159     1  150543200  150544200      2       1  150064       1.7826     0.037322
enh46160     1  150546100  150547100      5       2  150064       1.6844     0.046052
enh46177     1  150951200  150952200      3       1  150064       2.2704     0.011591
enh46187     1  151021300  151022300      1       1  150064       3.8789    5.247e-05
enh46190     1  151035000  151036000      2       1  150064       1.8598     0.031455
enh46191     1  151041700  151042700      2       1  150064       3.0844    0.0010198
enh46192     1  151044200  151045200      5       3  150064       2.7302    0.0031644
enh46194     1  151115700  151116700      6       3  150064       3.2784   0.00052193
enh46195     1  151119700  151120700      3       2  150064       2.7149    0.0033143
enh46215     1  151413000  151414000      3       2  150064       2.7539    0.0029447
enh46217     1  151417000  151418000      2       1  150064        2.118     0.017088
enh46218     1  151426900  151427900      1       1  150064       3.3109     0.000465
enh46219     1  151428000  151429000      1       1  150064       3.2691    0.0005394
enh46220     1  151428900  151429900      4       2  150064       2.1558     0.015551
enh46222     1  151444800  151445800      1       1  150064       2.5897     0.004803
enh46262     1  152414900  152415900      5       1  150064       1.7114     0.043502
enh46298     1  153702300  153703300      2       1  150064       1.9206     0.027394
enh46307     1  153756200  153757200      1       1  150064       2.9848     0.001419
enh46308     1  153761400  153762400      1       1  150064       2.5081     0.006069
enh46310     1  153776900  153777900      2       1  150064       3.3589   0.00039121
enh46312     1  153797600  153798600      2       1  150064       1.7105     0.043588
enh46313     1  153814000  153815000      1       1  150064       3.6578    0.0001272
enh46316     1  153892100  153893100      2       1  150064       2.2218     0.013148
enh46317     1  153896200  153897200      4       1  150064       2.2299     0.012878
enh46318     1  153901100  153902100      3       1  150064       2.0779      0.01886
enh46319     1  153916200  153917200      1       1  150064       1.8145       0.0348
enh46320     1  153919200  153920200      1       1  150064       2.1821      0.01455
enh46322     1  153932000  153933000      3       2  150064       2.1443     0.016006
enh46323     1  153933500  153934500      2       1  150064       2.7014    0.0034523
enh46324     1  153938400  153939400      2       1  150064       2.9598    0.0015392
enh46325     1  153940900  153941900      1       1  150064       2.3237      0.01007
enh46326     1  153948200  153949200      2       1  150064       2.2278     0.012946
enh46331     1  154127100  154128100      4       2  150064       1.9295     0.026836
enh46334     1  154152200  154153200      1       1  150064       2.3617     0.009096
enh46336     1  154184600  154185600      2       1  150064        1.667     0.047758
enh46338     1  154194900  154195900      1       1  150064       1.9978      0.02287
enh46340     1  154245800  154246800      1       1  150064       2.0864      0.01847
enh46345     1  154324200  154325200      4       2  150064       2.4754    0.0066543
enh46353     1  154395700  154396700      4       2  150064       2.1786      0.01468
enh46355     1  154404800  154405800      3       2  150064       1.8075     0.035343
enh46356     1  154418300  154419300      3       1  150064       2.5301     0.005701
enh46360     1  154457200  154458200      1       1  150064       1.6633      0.04813
enh46365     1  154525500  154526500      2       1  150064       1.8993     0.028763
enh46366     1  154528200  154529200      1       1  150064       2.2665      0.01171
enh46369     1  154571700  154572700      3       2  150064       1.7237     0.042382
enh46371     1  154581600  154582600      2       1  150064       1.6851      0.04598
enh46373     1  154589000  154590000      6       2  150064       1.6595     0.048503
enh46375     1  154595300  154596300      3       2  150064       1.7237      0.04238
enh46384     1  154732600  154733600      3       1  150064       2.0631     0.019553
enh46387     1  154781500  154782500      3       1  150064       1.8386     0.032984
enh46393     1  154833600  154834600      5       3  150064       3.6425   0.00013502
enh46394     1  154839200  154840200      2       1  150064       3.3873   0.00035291
enh46398     1  154910500  154911500      3       1  150064       3.6817   0.00011585
enh46399     1  154912400  154913400      4       2  150064       3.5489   0.00019339
enh46400     1  154914200  154915200      2       1  150064       3.8289   6.4357e-05
enh46401     1  154916600  154917600      2       1  150064       3.1055   0.00094975
enh46402     1  154925700  154926700      1       1  150064       2.1154       0.0172
enh46409     1  154983500  154984500      3       2  150064       2.5274    0.0057453
enh46410     1  154988900  154989900      2       1  150064       1.7026     0.044321
enh46411     1  154990100  154991100      1       1  150064       4.5142    3.178e-06
enh46412     1  155016800  155017800      2       1  150064       2.4019    0.0081556
enh46417     1  155042300  155043300      1       1  150064       1.8595      0.03148
enh46418     1  155043600  155044600      2       1  150064       2.7308    0.0031594
enh46429     1  155111100  155112100      2       1  150064       1.7452     0.040475
enh46433     1  155157300  155158300      4       2  150064       1.6924     0.045283
enh46439     1  155214800  155215800      1       1  150064       2.2046      0.01374
enh46441     1  155223100  155224100      1       1  150064       2.2083      0.01361
enh46446     1  155241200  155242200      2       1  150064       2.0835     0.018604
enh46448     1  155247800  155248800      2       1  150064       2.2396     0.012558
enh46449     1  155277300  155278300      1       1  150064        2.564     0.005174
enh46450     1  155279900  155280900      1       1  150064       2.7019     0.003447
enh46456     1  155433400  155434400      1       1  150064        2.346     0.009487
enh46459     1  155477100  155478100      1       1  150064       2.3163      0.01027
enh46461     1  155505800  155506800      1       1  150064        2.431     0.007528
enh46462     1  155509000  155510000      3       1  150064       1.9562      0.02522
enh46467     1  155605700  155606700      1       1  150064       2.7108     0.003356
enh46469     1  155617700  155618700      2       1  150064       2.5713    0.0050652
enh46478     1  155827500  155828500      1       1  150064       2.1047      0.01766
enh46480     1  155859400  155860400      2       1  150064       2.3789    0.0086825
enh46481     1  155862800  155863800      1       1  150064       3.1041    0.0009543
enh46482     1  155879100  155880100      2       1  150064       2.5756    0.0050033
enh46484     1  155899900  155900900      1       1  150064       2.1215      0.01694
enh46485     1  155901200  155902200      1       1  150064        1.938      0.02631
enh46487     1  155904700  155905700      1       1  150064       2.0349      0.02093
enh46488     1  155910800  155911800      1       1  150064       1.8582      0.03157
enh46489     1  155914900  155915900      1       1  150064         1.85      0.03216
enh46490     1  155930900  155931900      2       1  150064       2.8968    0.0018848
enh46495     1  155958200  155959200      1       1  150064       2.4907     0.006375
enh46496     1  155959000  155960000      1       1  150064       2.1154       0.0172
enh46504     1  156049700  156050700      1       1  150064       2.4265     0.007623
enh46507     1  156060200  156061200      1       1  150064       1.7503      0.04003
enh46508     1  156066200  156067200      1       1  150064       1.6961      0.04493
enh46510     1  156073200  156074200      1       1  150064       1.7129      0.04337
enh46513     1  156088500  156089500      2       1  150064       1.6726     0.047208
enh46517     1  156100200  156101200      5       1  150064       1.6464     0.049836
enh46519     1  156115900  156116900      2       1  150064       2.6298    0.0042723
enh46521     1  156131800  156132800      2       1  150064       2.9325     0.001681
enh46564     1  156709400  156710400      2       1  150064       1.9691     0.024469
enh46565     1  156711400  156712400      4       2  150064       2.4346    0.0074544
enh46568     1  156725000  156726000      4       2  150064       1.9132     0.027864
enh46578     1  156770900  156771900      2       1  150064       1.7927     0.036514
enh46604     1  157961900  157962900      1       1  150064        1.748      0.04023
enh46652     1  159890600  159891600      2       1  150064        1.986     0.023515
enh46659     1  159965800  159966800      1       1  150064       2.1487      0.01583
enh46660     1  159993600  159994600      3       1  150064       2.0628     0.019566
enh46677     1  160163200  160164200      4       2  150064       2.5539    0.0053259
enh46678     1  160173900  160174900      1       1  150064       3.0586     0.001112
enh46679     1  160177000  160178000      1       1  150064       2.3579     0.009189
enh46680     1  160180300  160181300      1       1  150064       2.8535     0.002162
enh46685     1  160213300  160214300      1       1  150064       2.8772     0.002006
enh46686     1  160214500  160215500      1       1  150064       2.5426     0.005501
enh46687     1  160216000  160217000      5       1  150064       2.4397    0.0073504
enh46689     1  160226000  160227000      1       1  150064       2.5212     0.005847
enh46691     1  160229600  160230600      3       2  150064       2.3705    0.0088829
enh46694     1  160260600  160261600      2       1  150064        1.783     0.037296
enh46696     1  160314000  160315000      1       1  150064       2.4281     0.007589
enh46697     1  160316200  160317200      3       1  150064       2.5981    0.0046871
enh46698     1  160321100  160322100      4       2  150064       2.9422    0.0016294
enh46699     1  160345000  160346000      2       1  150064       1.9713     0.024342
enh46750     1  161178900  161179900      1       1  150064       2.1338      0.01643
enh46765     1  161482200  161483200      1       1  150064       2.1487      0.01583
enh46789     1  162160600  162161600      6       3  150064       2.0122       0.0221
enh46791     1  162166900  162167900      8       4  150064       1.6719     0.047275
enh46793     1  162182800  162183800      2       1  150064       1.7972     0.036152
enh46804     1  162529800  162530800      2       1  150064       1.9254      0.02709
enh46830     1  162679400  162680400      3       2  150064       1.9737     0.024207
enh46845     1  163098400  163099400      6       3  150064       1.9115     0.027973
enh46846     1  163133500  163134500      4       2  150064       3.1294   0.00087591
enh46847     1  163137400  163138400      2       1  150064       2.6326    0.0042369
enh46848     1  163141200  163142200      5       2  150064       2.3108     0.010423
enh46855     1  163292200  163293200      5       2  150064       2.8822    0.0019748
enh46881     1  164598000  164599000      1       1  150064       2.1757      0.01479
enh46920     1  164763500  164764500      3       1  150064       1.8793     0.030105
enh46921     1  164770700  164771700      1       1  150064        2.031      0.02113
enh46922     1  164774800  164775800      3       1  150064       2.1297     0.016597
enh46940     1  165412700  165413700      4       2  150064       2.2645     0.011773
enh46949     1  165570600  165571600      8       4  150064       1.9019     0.028591
enh46950     1  165598800  165599800      8       2  150064       1.7086     0.043758
enh46956     1  165611300  165612300      3       1  150064       2.1864     0.014393
enh46961     1  165706900  165707900      5       2  150064       3.5775   0.00017346
enh46963     1  165739000  165740000      2       1  150064       2.3176     0.010235
enh46969     1  165811400  165812400      6       2  150064       2.0958     0.018051
enh46970     1  165818300  165819300      2       1  150064       1.7394     0.040981
enh46971     1  165819900  165820900      1       1  150064       2.3611      0.00911
enh46972     1  165822900  165823900      1       1  150064       2.4075     0.008032
enh46974     1  165826600  165827600      2       1  150064       2.5516    0.0053621
enh46975     1  165828200  165829200      2       1  150064       2.7052    0.0034133
enh46996     1  166828200  166829200      4       2  150064       2.0627     0.019571
enh47000     1  166843600  166844600      2       1  150064       3.4847   0.00024635
enh47091     1  168054100  168055100      1       1  150064       2.2271      0.01297
enh47101     1  168356100  168357100      3       2  150064       2.2226     0.013122
enh47104     1  168408800  168409800      2       1  150064       2.0125     0.022083
enh47153     1  169087100  169088100      5       2  150064       1.8013     0.035827
enh47154     1  169087700  169088700     10       2  150064       2.0781     0.018852
enh47155     1  169088300  169089300      7       3  150064       2.7534    0.0029491
enh47156     1  169089100  169090100      1       1  150064       2.5028     0.006161
enh47157     1  169090500  169091500      5       2  150064       2.3255     0.010024
enh47158     1  169091900  169092900      3       1  150064       2.1157     0.017186
enh47159     1  169093200  169094200      5       1  150064       2.3603     0.009129
enh47161     1  169102200  169103200      7       3  150064       1.6922     0.045299
enh47165     1  169429000  169430000      1       1  150064       1.9559      0.02524
enh47182     1  170036200  170037200      3       1  150064       1.6511     0.049358
enh47194     1  170503000  170504000      1       1  150064       2.1321       0.0165
enh47234     1  171403800  171404800     10       2  150064       1.6975     0.044801
enh47237     1  171460000  171461000      4       2  150064       1.8907      0.02933
enh47256     1  171751700  171752700      4       2  150064       1.9777      0.02398
enh47276     1  172208700  172209700      1       1  150064       1.9001      0.02871
enh47280     1  172312400  172313400      2       1  150064       1.8722     0.030589
enh47283     1  172328900  172329900      1       1  150064       1.8053      0.03551
enh47284     1  172359400  172360400      6       2  150064       2.4499    0.0071439
enh47285     1  172362700  172363700      4       2  150064       1.7388     0.041037
enh47294     1  172500200  172501200      4       2  150064       1.8567     0.031675
enh47319     1  173399400  173400400      3       2  150064       3.0303    0.0012215
enh47322     1  173448800  173449800      2       1  150064       2.3269    0.0099847
enh47324     1  173683000  173684000      1       1  150064       3.4023    0.0003341
enh47325     1  173686100  173687100      1       1  150064       3.4989    0.0002336
enh47327     1  173821800  173822800      1       1  150064        3.358    0.0003926
enh47329     1  173838100  173839100      1       1  150064       1.8369      0.03311
enh47332     1  173970200  173971200      2       1  150064       3.2422   0.00059298
enh47333     1  173974100  173975100      2       1  150064       2.9816    0.0014339
enh47334     1  173986800  173987800      4       2  150064       3.6234   0.00014539
enh47335     1  173989000  173990000      2       1  150064       3.3167   0.00045536
enh47336     1  173992100  173993100      2       1  150064       2.9267    0.0017129
enh47337     1  174127200  174128200      1       1  150064       2.8206     0.002397
enh47338     1  174130300  174131300      3       1  150064       2.9874    0.0014067
enh47341     1  174135300  174136300      1       1  150064       2.9457     0.001611
enh47343     1  174173700  174174700      1       1  150064       2.4562     0.007021
enh47344     1  174176200  174177200      2       1  150064       2.4167    0.0078315
enh47345     1  174231800  174232800      5       3  150064       3.7266   9.7057e-05
enh47349     1  174934700  174935700      1       1  150064       2.9455     0.001612
enh47351     1  174945400  174946400      1       1  150064       2.8844     0.001961
enh47355     1  174998300  174999300      2       1  150064       1.9851     0.023567
enh47359     1  175151600  175152600      4       2  150064       3.7674   8.2469e-05
enh47360     1  175155400  175156400      2       1  150064       2.1919     0.014192
enh47361     1  175156200  175157200      5       2  150064       3.3594   0.00039057
enh47363     1  175158700  175159700      2       1  150064       3.0267     0.001236
enh47364     1  175162500  175163500      4       1  150064       3.3679   0.00037868
enh47375     1  175288200  175289200      3       1  150064       1.6749     0.046977
enh47380     1  176625700  176626700      3       2  150064       1.8445     0.032556
enh47382     1  176662400  176663400      3       2  150064        1.775     0.037953
enh47384     1  176789200  176790200      6       2  150064       2.1243     0.016823
enh47386     1  176901600  176902600      1       1  150064       2.2115       0.0135
enh47393     1  177271200  177272200      4       2  150064       4.9563    3.592e-07
enh47418     1  178124400  178125400      1       1  150064        2.104      0.01769
enh47419     1  178141800  178142800      4       2  150064       2.1307     0.016557
enh47431     1  178357300  178358300      1       1  150064       1.8337      0.03335
enh47433     1  178455500  178456500      2       1  150064       2.0794     0.018792
enh47441     1  178620300  178621300      2       1  150064       1.7408     0.040858
enh47450     1  178942400  178943400      1       1  150064       2.9835     0.001425
enh47465     1  179095100  179096100      1       1  150064       1.6771      0.04676
enh47466     1  179096400  179097400      3       2  150064       1.6568      0.04878
enh47467     1  179098000  179099000      4       2  150064       1.7121     0.043439
enh47473     1  179138600  179139600      3       2  150064       1.8469     0.032378
enh47477     1  179174200  179175200      2       1  150064       1.7559     0.039553
enh47483     1  179261800  179262800      1       1  150064       1.7587      0.03931
enh47488     1  179783100  179784100      3       2  150064       1.9811     0.023793
enh47492     1  179844500  179845500      1       1  150064       1.9217      0.02732
enh47517     1  180496000  180497000      4       2  150064       1.8978     0.028859
enh47518     1  180497200  180498200      3       1  150064       2.1853     0.014433
enh47520     1  180502900  180503900      3       2  150064       2.0381     0.020769
enh47522     1  180513000  180514000      3       1  150064        1.762     0.039033
enh47531     1  180572400  180573400      2       1  150064       2.4331    0.0074857
enh47536     1  180605200  180606200      3       2  150064       4.0046   3.1056e-05
enh47539     1  180612500  180613500      3       2  150064       3.8602   5.6639e-05
enh47544     1  180892200  180893200      5       2  150064       2.2567     0.012013
enh47596     1  182226500  182227500      3       1  150064       1.8808     0.030002
enh47599     1  182259900  182260900      3       1  150064       1.7631     0.038939
enh47606     1  182306800  182307800      1       1  150064       2.1135      0.01728
enh47612     1  182354100  182355100      3       1  150064       2.2106     0.013533
enh47613     1  182354800  182355800      3       1  150064       2.1262     0.016742
enh47615     1  182362700  182363700      2       1  150064       1.9988     0.022814
enh47631     1  182643300  182644300      4       2  150064       2.7889    0.0026443
enh47632     1  182668300  182669300      4       2  150064       3.3869   0.00035343
enh47695     1  183325100  183326100      2       1  150064        1.963      0.02482
enh47702     1  183449500  183450500      1       1  150064       3.0575     0.001116
enh47739     1  183783000  183784000      1       1  150064       1.9374      0.02635
enh47763     1  183895600  183896600      1       1  150064       2.0017      0.02266
enh47783     1  184120300  184121300      1       1  150064       2.2839      0.01119
enh47787     1  184159900  184160900      3       2  150064       1.9501     0.025585
enh47788     1  184227400  184228400      3       1  150064       2.1257     0.016765
enh47815     1  184430400  184431400      3       2  150064       1.7562     0.039529
enh47818     1  184452400  184453400      6       4  150064       2.1106     0.017405
enh47819     1  184459800  184460800      2       1  150064       2.7409    0.0030635
enh47820     1  184463200  184464200      3       2  150064       2.9608    0.0015343
enh47821     1  184468600  184469600      1       1  150064       2.6691     0.003803
enh47823     1  184475900  184476900      1       1  150064       2.4618     0.006913
enh47828     1  184504300  184505300      2       1  150064       2.7738      0.00277
enh47829     1  184516100  184517100      3       2  150064       2.6501     0.004024
enh47830     1  184522400  184523400      3       1  150064       1.7282     0.041975
enh47846     1  184633200  184634200      3       2  150064       2.1721     0.014923
enh47847     1  184715000  184716000      4       2  150064       2.0694     0.019256
enh47864     1  184844100  184845100      1       1  150064       1.7121      0.04344
enh47869     1  184869200  184870200      2       1  150064       1.9275     0.026959
enh47876     1  184886700  184887700      2       1  150064       2.8332    0.0023042
enh47877     1  184897200  184898200      4       2  150064       1.7964     0.036217
enh47879     1  184901200  184902200      1       1  150064       1.9824      0.02372
enh47882     1  184907800  184908800      1       1  150064        2.336     0.009745
enh47883     1  184908400  184909400      1       1  150064        2.336     0.009745
enh47888     1  184919800  184920800      4       1  150064       1.6987     0.044692
enh47889     1  184920400  184921400      2       1  150064       2.2163     0.013336
enh47892     1  184924800  184925800      1       1  150064       2.1114      0.01737
enh47893     1  184925700  184926700      3       2  150064       2.0976     0.017972
enh47894     1  184927600  184928600      7       4  150064       2.6054    0.0045877
enh47899     1  184937900  184938900      4       1  150064       2.5454    0.0054571
enh47900     1  184939600  184940600      2       1  150064       2.7954    0.0025919
enh47905     1  185037200  185038200      1       1  150064        1.771      0.03828
enh47906     1  185127500  185128500      1       1  150064       1.9047      0.02841
enh47918     1  185411000  185412000      4       2  150064        1.738     0.041102
enh47931     1  185648700  185649700      1       1  150064       1.8262      0.03391
enh47941     1  186176000  186177000      1       1  150064        1.951      0.02553
enh47942     1  186345800  186346800      1       1  150064       1.7256      0.04221
enh47964     1  193072200  193073200      1       1  150064       3.0838     0.001022
enh47967     1  193089800  193090800      2       1  150064       3.0646    0.0010898
enh47968     1  193092500  193093500      4       2  150064       3.2555    0.0005659
enh47969     1  193125500  193126500      4       2  150064       2.2562     0.012029
enh47970     1  193126200  193127200      2       1  150064       2.6826    0.0036527
enh47971     1  193157400  193158400      4       2  150064         3.04    0.0011829
enh47973     1  193159400  193160400      1       1  150064       3.2848    0.0005103
enh47978     1  193325700  193326700      4       2  150064       2.5058    0.0061087
enh47982     1  193557900  193558900      2       1  150064       1.6962     0.044925
enh47989     1  194031400  194032400      2       1  150064       1.6941     0.045126
enh47995     1  197165400  197166400      3       2  150064       2.8876    0.0019407
enh47996     1  197652100  197653100      2       1  150064       2.5705     0.005078
enh47999     1  197741300  197742300      1       1  150064       2.5419     0.005513
enh48058     1  200337000  200338000      1       1  150064       2.8341     0.002298
enh48063     1  200442800  200443800      2       1  150064       2.6782    0.0037013
enh48064     1  200457300  200458300      3       2  150064       2.6382    0.0041671
enh48069     1  200742800  200743800      1       1  150064       2.2886      0.01105
enh48078     1  200864000  200865000      2       1  150064       2.4839    0.0064978
enh48080     1  200876600  200877600      2       1  150064       3.0823    0.0010271
enh48081     1  200886100  200887100      3       1  150064       3.5701   0.00017843
enh48082     1  200983200  200984200      3       2  150064       3.4677   0.00026246
enh48084     1  200988700  200989700      2       1  150064       3.5022   0.00023074
enh48086     1  200995200  200996200      1       1  150064       2.3237      0.01007
enh48087     1  200997300  200998300      2       1  150064       2.2783     0.011353
enh48088     1  201025000  201026000      3       1  150064       2.0282     0.021271
enh48094     1  201106800  201107800      3       1  150064       2.1975     0.013993
enh48121     1  201434700  201435700      5       2  150064       1.8656      0.03105
enh48125     1  201451000  201452000      6       2  150064       2.1066     0.017578
enh48174     1  201685400  201686400      3       2  150064       1.9464     0.025806
enh48176     1  201690100  201691100      6       2  150064       1.9032     0.028506
enh48191     1  201730400  201731400      1       1  150064       3.9018    4.774e-05
enh48197     1  201743100  201744100      4       1  150064        1.732     0.041641
enh48214     1  201873600  201874600      2       1  150064       2.1693     0.015029
enh48215     1  201884700  201885700      6       2  150064       1.7046     0.044135
enh48321     1  203015900  203016900      2       1  150064       1.9891     0.023343
enh48323     1  203051500  203052500      2       1  150064       1.7998     0.035948
enh48380     1  203566500  203567500      3       1  150064       1.8166     0.034641
enh48383     1  203593900  203594900      1       1  150064       1.7035      0.04424
enh48385     1  203602000  203603000      1       1  150064        1.707      0.04391
enh48402     1  203651100  203652100      4       1  150064         1.92     0.027429
enh48420     1  204012100  204013100      3       2  150064       1.7899     0.036733
enh48422     1  204041200  204042200      3       2  150064       3.7423   9.1186e-05
enh48423     1  204045200  204046200      1       1  150064       2.6213      0.00438
enh48425     1  204052000  204053000      3       2  150064        2.735     0.003119
enh48431     1  204063600  204064600      3       2  150064       3.0088    0.0013113
enh48433     1  204069700  204070700      4       2  150064       3.4002   0.00033669
enh48435     1  204076500  204077500      2       1  150064       2.4232    0.0076912
enh48445     1  204182700  204183700      2       1  150064       1.7859     0.037056
enh48447     1  204222800  204223800      1       1  150064       2.5598     0.005237
enh48449     1  204233600  204234600      4       1  150064       2.1106     0.017401
enh48452     1  204249200  204250200      4       2  150064       2.3218     0.010121
enh48454     1  204253800  204254800      9       2  150064       2.6214    0.0043786
enh48480     1  204407200  204408200      1       1  150064       2.0255      0.02141
enh48482     1  204411500  204412500      1       1  150064       2.1158      0.01718
enh48483     1  204418600  204419600      3       1  150064        1.916      0.02768
enh48484     1  204424900  204425900      4       1  150064        1.987      0.02346
enh48485     1  204431100  204432100      3       1  150064        2.319     0.010197
enh48486     1  204436800  204437800      7       2  150064       2.0988     0.017919
enh48490     1  204460500  204461500      1       1  150064       3.1976     0.000693
enh48492     1  204482100  204483100      2       1  150064       3.1888   0.00071438
enh48493     1  204484400  204485400      3       1  150064       3.0715    0.0010648
enh48495     1  204489800  204490800      2       1  150064       2.1818     0.014561
enh48496     1  204543400  204544400      3       2  150064       3.2053   0.00067472
enh48513     1  204928500  204929500      6       3  150064       2.1693      0.01503
enh48514     1  204982600  204983600      5       2  150064       1.6684     0.047616
enh48515     1  205089000  205090000      5       1  150064       2.1342     0.016412
enh48517     1  205110300  205111300      5       2  150064       3.7788   7.8797e-05
enh48518     1  205110800  205111800      5       2  150064       3.9274   4.2929e-05
enh48519     1  205144300  205145300      2       1  150064       4.1479   1.6775e-05
enh48520     1  205152200  205153200      3       1  150064       4.5753   2.3779e-06
enh48521     1  205159900  205160900      1       1  150064       3.9929    3.264e-05
enh48522     1  205172700  205173700      3       1  150064       3.7427   9.1036e-05
enh48523     1  205181000  205182000      2       1  150064       2.9775    0.0014529
enh48525     1  205198700  205199700      5       2  150064       2.9599    0.0015387
enh48526     1  205204600  205205600      4       2  150064       2.9141    0.0017836
enh48527     1  205208000  205209000      3       2  150064       2.3735    0.0088104
enh48529     1  205225000  205226000      4       2  150064        2.585    0.0048691
enh48534     1  205242400  205243400      2       1  150064       1.7414     0.040805
enh48537     1  205263200  205264200      2       1  150064        1.951     0.025529
enh48541     1  205286200  205287200      3       1  150064       1.8951     0.029038
enh48545     1  205390900  205391900      1       1  150064       2.1182      0.01708
enh48550     1  205462000  205463000      5       2  150064       2.5053     0.006117
enh48552     1  205469600  205470600      5       2  150064       1.7148     0.043191
enh48561     1  205551300  205552300      4       2  150064       1.6664     0.047813
enh48564     1  205562800  205563800      6       2  150064       1.7132     0.043337
enh48565     1  205567800  205568800      8       3  150064       2.3828    0.0085916
enh48576     1  205649600  205650600      2       1  150064       2.2197     0.013221
enh48616     1  206645600  206646600      5       2  150064       1.6572     0.048743
enh48672     1  207218700  207219700      1       1  150064       3.3826     0.000359
enh48673     1  207224900  207225900      3       1  150064       3.1904    0.0007105
enh48677     1  207238200  207239200      3       1  150064       3.0974   0.00097612
enh48679     1  207242900  207243900      2       1  150064       3.0753    0.0010514
enh48680     1  207250400  207251400      3       1  150064        2.729     0.003176
enh48696     1  207921100  207922100      1       1  150064       2.8594     0.002122
enh48697     1  207922100  207923100      3       2  150064        3.773   8.0646e-05
enh48698     1  207923400  207924400      2       1  150064       3.7753   7.9905e-05
enh48699     1  207927900  207928900      1       1  150064       3.3754    0.0003685
enh48700     1  207970700  207971700      2       1  150064       2.3981    0.0082408
enh48702     1  207978800  207979800      3       2  150064       4.2584   1.0295e-05
enh48703     1  207979900  207980900      1       1  150064       2.5579     0.005265
enh48704     1  207980900  207981900      2       1  150064       3.7955   7.3661e-05
enh48707     1  207988000  207989000      3       2  150064       2.0122     0.022101
enh48708     1  207991200  207992200      2       1  150064       3.2939   0.00049399
enh48709     1  208001400  208002400      1       1  150064       4.9466    3.777e-07
enh48711     1  208006200  208007200      4       2  150064        4.722   1.1677e-06
enh48712     1  208007900  208008900      3       2  150064       1.7097     0.043665
enh48713     1  208010100  208011100      3       2  150064       2.9604    0.0015363
enh48714     1  208011900  208012900      1       1  150064       1.9286      0.02689
enh48715     1  208014900  208015900      3       2  150064       3.7542    8.695e-05
enh48716     1  208016800  208017800      6       3  150064       4.2131   1.2592e-05
enh48717     1  208018000  208019000      6       2  150064       4.6423   1.7229e-06
enh48718     1  208024100  208025100      2       1  150064       2.2614     0.011866
enh48719     1  208029600  208030600      3       1  150064       3.5388   0.00020095
enh48720     1  208030600  208031600      5       2  150064       4.1601   1.5908e-05
enh48721     1  208032200  208033200     10       4  150064       3.1087    0.0009395
enh48722     1  208033500  208034500      4       2  150064       3.5683   0.00017964
enh48723     1  208034700  208035700      6       2  150064       3.2288   0.00062155
enh48724     1  208036200  208037200      5       2  150064       3.2962   0.00049004
enh48725     1  208036800  208037800      6       4  150064       1.6901     0.045509
enh48728     1  208046400  208047400      2       1  150064       2.7033    0.0034328
enh48729     1  208055600  208056600      4       2  150064       2.3794    0.0086709
enh48753     1  208263400  208264400      3       1  150064       2.8185    0.0024121
enh48757     1  208290200  208291200      2       1  150064       1.8702     0.030726
enh48758     1  208305000  208306000      2       1  150064       3.2442   0.00058896
enh48773     1  208380600  208381600      3       1  150064       1.9987     0.022822
enh48775     1  208386600  208387600      2       1  150064       2.0546     0.019961
enh48778     1  208392600  208393600      2       1  150064       2.4943    0.0063098
enh48782     1  208405800  208406800      3       2  150064       2.6148    0.0044643
enh48805     1  209799500  209800500      4       2  150064       1.7928     0.036499
enh48806     1  209804000  209805000      6       3  150064       1.6758     0.046892
enh48855     1  211430400  211431400      6       2  150064       1.6817     0.046317
enh48856     1  211434500  211435500      6       3  150064       3.0256    0.0012408
enh48862     1  211509200  211510200      2       1  150064       1.8852     0.029699
enh48917     1  212428800  212429800      7       2  150064       2.3348    0.0097762
enh48925     1  212474000  212475000      3       2  150064       1.8158     0.034698
enh48926     1  212479000  212480000      3       2  150064       2.2631     0.011814
enh48927     1  212479800  212480800      4       2  150064       2.3944    0.0083229
enh48928     1  212483300  212484300      1       1  150064       2.2238      0.01308
enh48932     1  212607400  212608400      1       1  150064       2.1962      0.01404
enh48949     1  212769600  212770600      6       3  150064       1.9121      0.02793
enh48972     1  214078300  214079300      1       1  150064       2.6749     0.003738
enh48976     1  214175000  214176000      4       2  150064       3.2911   0.00049905
enh48977     1  214176600  214177600      8       1  150064        3.025    0.0012431
enh48978     1  214179400  214180400      2       1  150064       3.1108   0.00093298
enh48981     1  214186400  214187400      2       1  150064       2.9431    0.0016249
enh48982     1  214189600  214190600      1       1  150064         3.48    0.0002507
enh49010     1  214469500  214470500      3       2  150064        2.316     0.010278
enh49013     1  214481700  214482700      1       1  150064       2.8761     0.002013
enh49014     1  214482800  214483800      2       1  150064       2.7445    0.0030302
enh49022     1  214510400  214511400      2       1  150064        2.337      0.00972
enh49023     1  214512200  214513200      3       2  150064       2.5316     0.005677
enh49043     1  214685000  214686000      4       2  150064       2.3348    0.0097768
enh49044     1  214687600  214688600      2       1  150064       2.1348     0.016389
enh49051     1  214715400  214716400      6       2  150064       1.8077     0.035323
enh49055     1  214740200  214741200      1       1  150064        1.869      0.03081
enh49056     1  214741200  214742200      2       1  150064       1.7698     0.038378
enh49058     1  214777400  214778400      2       1  150064       1.6883     0.045676
enh49129     1  219832100  219833100      3       2  150064       1.6911     0.045408
enh49138     1  219965500  219966500      4       1  150064       1.6501      0.04946
enh49139     1  220217600  220218600      2       1  150064       2.0112     0.022151
enh49140     1  220263400  220264400      5       3  150064       1.7708     0.038297
enh49141     1  220266400  220267400      2       1  150064        2.041     0.020624
enh49147     1  220398500  220399500      1       1  150064       1.6537      0.04909
enh49163     1  220905200  220906200      2       1  150064        1.773     0.038112
enh49164     1  220924000  220925000      1       1  150064       2.1008      0.01783
enh49207     1  221885900  221886900      1       1  150064       1.7438       0.0406
enh49208     1  221888900  221889900      1       1  150064       2.0218       0.0216
enh49222     1  221912000  221913000      3       1  150064       2.5101    0.0060354
enh49223     1  221916800  221917800      5       2  150064       3.1988   0.00068992
enh49234     1  222628200  222629200      3       1  150064       2.8637    0.0020939
enh49239     1  222818300  222819300      1       1  150064       2.1321       0.0165
enh49242     1  222945600  222946600      3       1  150064       2.5563    0.0052903
enh49247     1  223064800  223065800      4       2  150064       1.8144     0.034806
enh49284     1  223888200  223889200      1       1  150064       1.9712      0.02435
enh49286     1  223898700  223899700      4       2  150064       3.3897    0.0003498
enh49287     1  223903800  223904800      4       2  150064        1.903     0.028519
enh49288     1  223908500  223909500      6       2  150064       3.0468    0.0011563
enh49289     1  223913100  223914100      1       1  150064       2.8498     0.002187
enh49290     1  223914000  223915000      1       1  150064       2.9057     0.001832
enh49291     1  223915000  223916000      2       1  150064       2.8231    0.0023782
enh49293     1  223920700  223921700      1       1  150064       2.7258     0.003207
enh49298     1  223929200  223930200      2       1  150064       1.6798     0.046502
enh49299     1  223930100  223931100      9       2  150064        1.693     0.045231
enh49301     1  223935400  223936400      1       1  150064       1.9807      0.02381
enh49302     1  223952700  223953700      3       1  150064       2.5186    0.0058919
enh49303     1  223959100  223960100      4       2  150064       3.7196   9.9754e-05
enh49304     1  223963100  223964100      1       1  150064       3.5405    0.0001997
enh49305     1  223964600  223965600      5       2  150064       2.9739    0.0014704
enh49307     1  224007300  224008300      2       1  150064       3.1117   0.00093001
enh49308     1  224008300  224009300      2       1  150064       1.7727      0.03814
enh49310     1  224014600  224015600      1       1  150064       3.5115    0.0002228
enh49311     1  224019800  224020800      3       2  150064       2.6515    0.0040064
enh49312     1  224021400  224022400      6       2  150064       2.6392    0.0041545
enh49313     1  224022100  224023100      3       1  150064       2.6036    0.0046124
enh49314     1  224023500  224024500      1       1  150064       3.4465     0.000284
enh49336     1  224565100  224566100      4       2  150064        2.242     0.012481
enh49340     1  224624200  224625200      2       1  150064       2.4151    0.0078663
enh49342     1  224641900  224642900      2       1  150064       2.0662     0.019405
enh49343     1  224644400  224645400      3       2  150064       2.0156     0.021919
enh49345     1  224690700  224691700      2       1  150064       2.2192     0.013236
enh49392     1  225884700  225885700      2       1  150064       1.7137     0.043293
enh49397     1  225934700  225935700      3       1  150064       1.9039     0.028464
enh49408     1  226003000  226004000      2       1  150064       1.9121     0.027931
enh49410     1  226012800  226013800      3       2  150064       2.0645     0.019485
enh49412     1  226035100  226036100      2       1  150064       1.9978     0.022868
enh49414     1  226064800  226065800      5       2  150064       2.3973    0.0082577
enh49421     1  226184200  226185200      2       1  150064        1.676     0.046864
enh49429     1  226299500  226300500      3       2  150064       1.8205     0.034338
enh49431     1  226310500  226311500      1       1  150064       2.5982     0.004686
enh49433     1  226322700  226323700      2       1  150064       2.2549     0.012069
enh49437     1  226459800  226460800      1       1  150064       2.2138      0.01342
enh49438     1  226488900  226489900      2       1  150064       2.2096     0.013566
enh49446     1  226541000  226542000      1       1  150064        1.734      0.04146
enh49448     1  226551500  226552500      3       2  150064       2.2393      0.01257
enh49451     1  226561900  226562900      4       2  150064       2.1011     0.017815
enh49452     1  226584800  226585800      3       1  150064       1.7595     0.039244
enh49455     1  226591000  226592000      4       2  150064       1.8355     0.033217
enh49456     1  226593300  226594300      2       1  150064       1.7655     0.038741
enh49460     1  226755700  226756700      7       2  150064        2.103     0.017733
enh49461     1  226790300  226791300      5       3  150064        1.948     0.025706
enh49462     1  226820200  226821200      5       3  150064       2.5199     0.005869
enh49466     1  226832800  226833800      2       1  150064       3.1386   0.00084867
enh49467     1  226846400  226847400      2       1  150064       2.5549    0.0053116
enh49476     1  226898600  226899600      1       1  150064       2.4902     0.006384
enh49480     1  226914800  226915800      2       1  150064       2.3349    0.0097731
enh49481     1  226916000  226917000      3       2  150064       2.4076    0.0080294
enh49482     1  226917600  226918600      1       1  150064       2.6623     0.003881
enh49483     1  226918500  226919500      2       1  150064       1.8456     0.032478
enh49484     1  226919700  226920700      4       2  150064        2.983    0.0014273
enh49485     1  226927200  226928200      2       1  150064       2.0898     0.018317
enh49491     1  227014900  227015900      3       1  150064       2.1328     0.016472
enh49492     1  227059800  227060800      2       1  150064       2.0152     0.021944
enh49493     1  227061300  227062300      7       3  150064       1.7704     0.038333
enh49494     1  227070200  227071200      3       1  150064       2.2435     0.012432
enh49497     1  227079500  227080500      7       2  150064       2.3018     0.010672
enh49518     1  227422400  227423400      3       2  150064       1.9661     0.024641
enh49529     1  227506800  227507800      5       2  150064       1.9373     0.026355
enh49532     1  227544700  227545700      7       3  150064       2.1394     0.016201
enh49597     1  228872800  228873800      1       1  150064       1.9089      0.02814
enh49614     1  229163000  229164000      1       1  150064       1.8157      0.03471
enh49673     1  230222200  230223200      1       1  150064       2.1121      0.01734
enh49676     1  230236600  230237600      8       2  150064       3.6151   0.00015013
enh49677     1  230238200  230239200      3       2  150064       3.3968    0.0003409
enh49678     1  230239100  230240100      3       1  150064       3.5544   0.00018939
enh49679     1  230240000  230241000      3       1  150064       3.9094   4.6264e-05
enh49680     1  230241600  230242600      5       3  150064        2.823     0.002379
enh49681     1  230243200  230244200      5       3  150064       3.2921    0.0004972
enh49682     1  230245700  230246700      4       2  150064       2.5789    0.0049555
enh49683     1  230246400  230247400      6       2  150064        3.593   0.00016342
enh49684     1  230248000  230249000      2       1  150064       3.1926    0.0007051
enh49685     1  230249900  230250900      3       1  150064       3.5765   0.00017411
enh49686     1  230255900  230256900      3       2  150064       2.5537    0.0053289
enh49687     1  230260500  230261500      1       1  150064       2.6648     0.003852
enh49688     1  230272200  230273200     11       5  150064       3.1965   0.00069557
enh49689     1  230274800  230275800      7       3  150064       3.9843   3.3834e-05
enh49690     1  230275600  230276600      8       4  150064       3.1945   0.00070042
enh49705     1  230310400  230311400      8       2  150064       1.9515     0.025501
enh49706     1  230311300  230312300      5       3  150064       2.1821     0.014552
enh49708     1  230312900  230313900      3       1  150064       1.7817     0.037402
enh49722     1  230406100  230407100      2       1  150064       2.0144     0.021985
enh49731     1  230843900  230844900      6       2  150064       1.9855     0.023544
enh49856     1  232564400  232565400      1       1  150064       2.6404     0.004141
enh49858     1  232571500  232572500      6       4  150064       1.7061     0.043999
enh49859     1  232608600  232609600      2       1  150064       1.9085     0.028161
enh49860     1  232613200  232614200      1       1  150064       1.8193      0.03443
enh49861     1  232620400  232621400      4       1  150064       2.8725    0.0020364
enh49862     1  232621800  232622800      5       2  150064        2.703    0.0034361
enh49863     1  232634000  232635000      3       2  150064       2.6696    0.0037972
enh49947     1  234622800  234623800      4       2  150064       1.7362     0.041268
enh49948     1  234630500  234631500      5       2  150064       1.9164     0.027658
enh49949     1  234631000  234632000      7       2  150064       1.9841     0.023621
enh49950     1  234635300  234636300      5       2  150064       2.8585    0.0021283
enh49951     1  234638600  234639600      3       1  150064       2.2505      0.01221
enh49952     1  234651100  234652100      2       1  150064       2.7282    0.0031841
enh49953     1  234653000  234654000      9       2  150064       2.8448     0.002222
enh49954     1  234656700  234657700      3       2  150064       2.1535     0.015639
enh49959     1  234697800  234698800      2       1  150064       1.9754     0.024111
enh49960     1  234706100  234707100      5       2  150064       3.0113    0.0013005
enh49961     1  234707200  234708200      2       1  150064        3.019    0.0012679
enh49986     1  234895700  234896700      3       2  150064       1.7982     0.036074
enh50001     1  235014700  235015700      3       1  150064       2.3927    0.0083628
enh50011     1  235095200  235096200      6       3  150064       1.9138     0.027826
enh50103     1  236445600  236446600      1       1  150064       2.1571       0.0155
enh50107     1  236665700  236666700      1       1  150064       1.7372      0.04118
enh50108     1  236670600  236671600      4       2  150064       2.1967     0.014021
enh50109     1  236683500  236684500      1       1  150064       1.9605      0.02497
enh50186     1  237254100  237255100      2       1  150064       2.7464    0.0030126
enh50188     1  237256500  237257500      3       1  150064       2.4378    0.0073888
enh50189     1  237258600  237259600      4       2  150064       2.0731      0.01908
enh50190     1  237261900  237262900      5       2  150064        2.754    0.0029438
enh50193     1  237266200  237267200      4       2  150064       1.9202     0.027418
enh50272     1  241790800  241791800      6       2  150064       2.5618    0.0052061
enh50273     1  241800700  241801700      9       4  150064       1.9708     0.024373
enh50279     1  243039400  243040400      3       1  150064       1.7075     0.043866
enh50280     1  243368100  243369100      1       1  150064       3.2555    0.0005659
enh50283     1  243409900  243410900      2       1  150064       2.6922    0.0035494
enh50284     1  243411000  243412000      4       2  150064       3.7988   7.2691e-05
enh50285     1  243412700  243413700      2       1  150064       4.0336   2.7463e-05
enh50286     1  243413900  243414900      4       2  150064       4.2609   1.0181e-05
enh50288     1  243420100  243421100      1       1  150064       4.8412    6.453e-07
enh50289     1  243427300  243428300      2       1  150064       3.9425   4.0322e-05
enh50290     1  243432300  243433300      1       1  150064       4.8999    4.794e-07
enh50292     1  243450000  243451000      1       1  150064       4.8728    5.502e-07
enh50293     1  243451000  243452000      3       1  150064       5.2784   6.5146e-08
enh50298     1  243645300  243646300      1       1  150064       3.8909    4.993e-05
enh50301     1  243886500  243887500      2       1  150064       2.5088    0.0060569
enh50302     1  243890000  243891000      1       1  150064       2.4401     0.007341
enh50306     1  243914600  243915600      2       1  150064        3.559   0.00018614
enh50307     1  243954100  243955100      5       3  150064       3.4163   0.00031743
enh50308     1  243955800  243956800      2       1  150064       4.4078   5.2215e-06
enh50309     1  243963000  243964000      2       1  150064       4.3661    6.323e-06
enh50310     1  243966700  243967700      2       1  150064       4.3381   7.1872e-06
enh50312     1  244011400  244012400      3       2  150064       3.0738    0.0010569
enh50313     1  244014400  244015400      3       2  150064       4.1088   1.9883e-05
enh50320     1  244370400  244371400      1       1  150064       2.5433      0.00549
enh50321     1  244377300  244378300      6       2  150064       2.5072    0.0060851
enh50327     1  244602400  244603400      4       2  150064       2.1017     0.017792
enh50328     1  244607900  244608900      1       1  150064       2.2307      0.01285
enh50329     1  244608800  244609800      2       1  150064       2.3236     0.010074
enh50330     1  244611600  244612600      2       1  150064       1.7693     0.038418
enh50331     1  244612600  244613600      1       1  150064       2.4323     0.007502
enh50336     1  244828400  244829400      6       2  150064       1.6771     0.046759
enh50337     1  244829000  244830000      4       1  150064       2.1799     0.014633
enh50340     1  244842000  244843000      6       3  150064       3.1325   0.00086674
enh50364     1  245558600  245559600      8       2  150064         1.66     0.048458
enh50366     1  245762000  245763000     10       2  150064       2.4693     0.006768
enh50376     1  246160500  246161500     11       2  150064       1.9683     0.024514
enh50387     1  246746700  246747700      3       2  150064         1.74     0.040928
enh50393     1  246770600  246771600      2       1  150064       1.8193     0.034432
enh50394     1  246772000  246773000      2       1  150064       2.2501      0.01222
enh50395     1  246773700  246774700      3       1  150064       1.9938     0.023087
enh50396     1  246780300  246781300      2       1  150064       1.9448     0.025902
enh50404     1  246859800  246860800      3       1  150064       1.7629     0.038958
enh50405     1  246861600  246862600      6       3  150064        1.869     0.030814
enh50408     1  246932100  246933100      2       1  150064        1.668     0.047662
enh50440     1  249134200  249135200      1       1  150064       2.4173     0.007817
enh50442     1  249136800  249137800      1       1  150064       2.2483      0.01228
enh50444     1  249153600  249154600      1       1  150064       1.7791      0.03761
enh50445     1  249156400  249157400      1       1  150064       1.8718      0.03062
enh56903     2     826800     827800      6       2  150064       1.7331     0.041538
enh56935     2    1733100    1734100      9       2  150064       2.0828     0.018634
enh56954     2    3286600    3287600      4       2  150064       2.0602     0.019688
enh56979     2    3621800    3622800      1       1  150064       2.0286      0.02125
enh56982     2    3642000    3643000      4       2  150064       1.8022     0.035756
enh56983     2    3642600    3643600      3       2  150064         1.74     0.040934
enh57008     2    7056600    7057600      3       2  150064       2.8319    0.0023136
enh57010     2    7061400    7062400      4       2  150064        2.317     0.010252
enh57011     2    7062800    7063800      9       2  150064        3.055    0.0011254
enh57012     2    7066500    7067500      5       3  150064       2.2311     0.012837
enh57035     2    7571200    7572200      1       1  150064       1.9847      0.02359
enh57062     2    8665600    8666600      2       1  150064       1.6534     0.049129
enh57064     2    8679700    8680700      2       1  150064       2.4627    0.0068955
enh57065     2    8684000    8685000      3       2  150064       1.8768     0.030272
enh57075     2    8825700    8826700      2       1  150064        2.031     0.021126
enh57084     2    8961600    8962600      2       1  150064       2.3217     0.010124
enh57101     2    9330900    9331900      2       1  150064       2.0791     0.018805
enh57107     2    9353400    9354400      1       1  150064       3.0893     0.001003
enh57112     2    9370700    9371700      1       1  150064       1.9795      0.02388
enh57113     2    9374200    9375200      2       1  150064       2.6857    0.0036193
enh57122     2    9400700    9401700      2       1  150064       2.4285    0.0075798
enh57123     2    9403500    9404500      5       3  150064       2.0582     0.019783
enh57124     2    9404200    9405200      1       1  150064        3.188    0.0007163
enh57166     2    9755200    9756200      3       2  150064        1.755     0.039628
enh57199     2   10131800   10132800      3       1  150064       2.3264    0.0099986
enh57200     2   10133600   10134600      7       2  150064       2.1175     0.017109
enh57203     2   10146500   10147500      9       4  150064       1.7009     0.044479
enh57207     2   10176900   10177900      2       1  150064          1.9     0.028717
enh57261     2   10953200   10954200      6       3  150064       2.0708     0.019191
enh57301     2   11533500   11534500      2       1  150064       2.2141     0.013412
enh57323     2   11889100   11890100      2       1  150064       2.2114     0.013506
enh57324     2   11890600   11891600      2       1  150064        1.706     0.044003
enh57327     2   11904300   11905300      2       1  150064       1.7834      0.03726
enh57328     2   11914300   11915300      4       2  150064       2.0882     0.018391
enh57329     2   11918300   11919300      1       1  150064       2.5252     0.005782
enh57330     2   11924600   11925600      2       1  150064       2.6214     0.004379
enh57339     2   12332700   12333700      3       2  150064       2.1241     0.016831
enh57344     2   12427300   12428300      7       2  150064       1.6758      0.04689
enh57356     2   12677700   12678700      1       1  150064       1.7193      0.04278
enh57357     2   12679200   12680200      1       1  150064       2.4991     0.006225
enh57359     2   12695000   12696000      2       1  150064       1.8598     0.031459
enh57363     2   12777000   12778000      3       1  150064        3.304   0.00047661
enh57376     2   12880500   12881500      1       1  150064       1.8457      0.03247
enh57399     2   15575200   15576200      1       1  150064         1.85      0.03216
enh57403     2   15699200   15700200      3       1  150064       1.8802     0.030041
enh57418     2   16146400   16147400      3       2  150064       1.9031     0.028514
enh57429     2   16802900   16803900      5       2  150064       1.7427     0.040692
enh57450     2   17828300   17829300      3       2  150064       1.7582     0.039355
enh57451     2   17933200   17934200      2       1  150064       2.1605     0.015367
enh57453     2   17938400   17939400      1       1  150064       2.0909      0.01827
enh57454     2   17981100   17982100      7       1  150064       2.4643    0.0068646
enh57456     2   18002800   18003800      2       1  150064       1.7553     0.039602
enh57457     2   18011500   18012500      1       1  150064       2.9298     0.001696
enh57458     2   18093000   18094000      6       4  150064       2.7728    0.0027791
enh57459     2   18093400   18094400      6       3  150064       1.7501     0.040047
enh57498     2   19548100   19549100      2       1  150064        2.264     0.011786
enh57499     2   19549800   19550800      3       2  150064       1.9431     0.026003
enh57522     2   20242500   20243500      2       1  150064       1.9731      0.02424
enh57525     2   20261800   20262800      4       2  150064       2.4096    0.0079844
enh57548     2   20541200   20542200      1       1  150064       1.6584      0.04862
enh57575     2   20765400   20766400      4       2  150064         2.21     0.013553
enh57576     2   20773100   20774100      4       2  150064       2.6487    0.0040405
enh57577     2   20780200   20781200      2       1  150064       2.7559    0.0029265
enh57580     2   20789700   20790700      5       2  150064       1.8173     0.034583
enh57595     2   21493200   21494200      1       1  150064       2.1294      0.01661
enh57611     2   23726000   23727000      5       2  150064       4.2256   1.1917e-05
enh57615     2   23742600   23743600      1       1  150064       3.4082     0.000327
enh57631     2   23920600   23921600     11       3  150064        1.966     0.024651
enh57634     2   23980100   23981100      1       1  150064       2.0403      0.02066
enh57636     2   24127800   24128800      1       1  150064        2.071      0.01918
enh57637     2   24139400   24140400      4       2  150064       2.2374      0.01263
enh57641     2   24166800   24167800      6       3  150064       2.3826    0.0085959
enh57642     2   24169600   24170600      4       2  150064        1.854     0.031873
enh57672     2   24657300   24658300      2       1  150064       2.5822    0.0049087
enh57673     2   24658800   24659800      3       1  150064       2.6048    0.0045969
enh57691     2   24799000   24800000      2       1  150064       2.0062     0.022417
enh57697     2   24880900   24881900      3       2  150064       1.6727     0.047197
enh57725     2   25321200   25322200      2       1  150064       1.9089     0.028136
enh57727     2   25384400   25385400      3       1  150064       4.1609   1.5851e-05
enh57728     2   25418800   25419800      2       1  150064       3.1712   0.00075895
enh57729     2   25452400   25453400      4       2  150064       3.9435   4.0149e-05
enh57735     2   25508300   25509300      2       1  150064       1.9292     0.026854
enh57736     2   25513700   25514700      2       1  150064       2.3426    0.0095756
enh57738     2   25518400   25519400      4       2  150064       1.8006     0.035884
enh57740     2   25530300   25531300      4       2  150064        3.316   0.00045658
enh57741     2   25531600   25532600      2       1  150064       4.1932   1.3752e-05
enh57742     2   25534100   25535100      1       1  150064       2.9383      0.00165
enh57745     2   25551100   25552100      3       1  150064       2.1798     0.014637
enh57748     2   25554000   25555000      4       1  150064         1.83     0.033623
enh57752     2   25585400   25586400      5       2  150064       1.6943     0.045104
enh57753     2   25599100   25600100      3       2  150064       3.5091    0.0002248
enh57755     2   25676100   25677100      2       1  150064       1.6521     0.049258
enh57757     2   25840200   25841200      1       1  150064       2.0558       0.0199
enh57769     2   26161500   26162500      1       1  150064       1.9976      0.02288
enh57771     2   26184000   26185000      1       1  150064       1.9515       0.0255
enh57773     2   26214500   26215500      4       2  150064       3.7867   7.6332e-05
enh57775     2   26231000   26232000      5       2  150064       1.8529     0.031951
enh57778     2   26255100   26256100      2       1  150064        2.286     0.011128
enh57789     2   26320800   26321800      2       1  150064       2.9095      0.00181
enh57790     2   26322400   26323400      1       1  150064       1.9555      0.02526
enh57797     2   26402000   26403000      3       1  150064        1.709     0.043728
enh57817     2   26922600   26923600      4       1  150064        1.959     0.025056
enh57819     2   26927100   26928100      2       1  150064       1.7498     0.040079
enh57820     2   26929600   26930600      1       1  150064       2.0956      0.01806
enh57827     2   26986000   26987000      1       1  150064       3.3389    0.0004206
enh57829     2   26989500   26990500      3       2  150064       2.4141     0.007887
enh57830     2   26990500   26991500      1       1  150064       3.3408    0.0004177
enh57831     2   26992200   26993200      1       1  150064       3.2637    0.0005498
enh57832     2   26995200   26996200      1       1  150064       3.3202    0.0004497
enh57833     2   27169800   27170800      2       1  150064       3.2823   0.00051484
enh57834     2   27184400   27185400      4       2  150064       2.9554    0.0015615
enh57840     2   27224400   27225400      1       1  150064       3.1894    0.0007128
enh57841     2   27235400   27236400      1       1  150064       1.8529      0.03195
enh57843     2   27240600   27241600      1       1  150064       2.0575      0.01982
enh57844     2   27243100   27244100      1       1  150064       3.3071    0.0004713
enh57846     2   27271800   27272800      2       1  150064       3.4335   0.00029787
enh57849     2   27286200   27287200      2       1  150064       3.9856    3.366e-05
enh57850     2   27291800   27292800      1       1  150064       2.9839     0.001423
enh57852     2   27300200   27301200      1       1  150064       2.6139     0.004476
enh57854     2   27307700   27308700      2       1  150064       2.5213    0.0058457
enh57857     2   27345400   27346400      2       1  150064       2.6162    0.0044459
enh57866     2   27440900   27441900      8       2  150064       2.0127     0.022073
enh57869     2   27503900   27504900      1       1  150064       2.3305     0.009891
enh57871     2   27512800   27513800      4       2  150064       1.7953     0.036302
enh57872     2   27514300   27515300      1       1  150064       2.6433     0.004105
enh57875     2   27518800   27519800      3       1  150064       2.8532    0.0021641
enh57876     2   27520900   27521900      2       1  150064       1.7781     0.037695
enh57877     2   27525400   27526400      1       1  150064       2.1382      0.01625
enh57879     2   27543700   27544700      2       1  150064       1.9898     0.023304
enh57887     2   27603900   27604900      1       1  150064       3.0578     0.001115
enh57888     2   27630300   27631300      1       1  150064       3.1035    0.0009562
enh57889     2   27632800   27633800      2       1  150064       2.0799     0.018769
enh57892     2   27664900   27665900      1       1  150064       3.1687    0.0007655
enh57893     2   27668300   27669300      2       1  150064        1.806     0.035459
enh57894     2   27712800   27713800      2       1  150064        2.505    0.0061232
enh57895     2   27716800   27717800      1       1  150064       1.9236       0.0272
enh57896     2   27807300   27808300      4       2  150064       2.3097     0.010454
enh57898     2   27852400   27853400      3       2  150064       1.6838     0.046106
enh57900     2   27888400   27889400      2       1  150064        1.985     0.023573
enh57902     2   27906000   27907000      2       1  150064       1.7749     0.037961
enh57905     2   27930800   27931800      1       1  150064       4.0723    2.328e-05
enh57906     2   27933800   27934800      3       2  150064       2.2868     0.011104
enh57907     2   27937000   27938000      1       1  150064       2.8369     0.002278
enh57910     2   27951900   27952900      3       1  150064       3.8446   6.0373e-05
enh57912     2   27975300   27976300      1       1  150064       4.5947    2.167e-06
enh57913     2   27988000   27989000      1       1  150064       4.1169     1.92e-05
enh57914     2   27993400   27994400      1       1  150064       3.8587      5.7e-05
enh57915     2   27999000   28000000      1       1  150064       2.4833     0.006508
enh57916     2   28001900   28002900      1       1  150064       4.0278    2.815e-05
enh57919     2   28020500   28021500      3       1  150064       4.2568   1.0368e-05
enh57920     2   28031600   28032600      2       1  150064       4.1818   1.4459e-05
enh57921     2   28045400   28046400      3       1  150064       2.7333     0.003135
enh57926     2   28128700   28129700      3       2  150064        3.419   0.00031425
enh57929     2   28142600   28143600      1       1  150064       3.6355    0.0001387
enh57938     2   28257800   28258800      2       1  150064       3.2946   0.00049281
enh57939     2   28261600   28262600      1       1  150064       1.8046      0.03557
enh57940     2   28303600   28304600      3       2  150064       2.3048     0.010588
enh57942     2   28319400   28320400      4       2  150064       2.1371     0.016297
enh57943     2   28324600   28325600      1       1  150064       2.2133      0.01344
enh57946     2   28359000   28360000      2       1  150064       1.8516     0.032041
enh57947     2   28374800   28375800      3       2  150064       1.9645     0.024739
enh57948     2   28385700   28386700      2       1  150064       1.7823     0.037347
enh57970     2   28611800   28612800      2       1  150064       3.1887   0.00071447
enh57972     2   28629400   28630400      3       2  150064       2.2435     0.012433
enh57973     2   28636000   28637000      2       1  150064       1.9748     0.024147
enh57976     2   28646400   28647400      6       3  150064       3.0378    0.0011914
enh57979     2   28750600   28751600      4       2  150064       2.0234     0.021514
enh58014     2   28985500   28986500      1       1  150064        2.729     0.003176
enh58017     2   28992400   28993400      4       2  150064       2.8241    0.0023707
enh58018     2   28993800   28994800      4       2  150064       2.0412     0.020615
enh58019     2   28994500   28995500      2       1  150064       2.6083    0.0045499
enh58023     2   29025400   29026400      1       1  150064       2.8096      0.00248
enh58024     2   29032500   29033500      2       1  150064        3.181   0.00073373
enh58043     2   29643500   29644500      2       1  150064       3.7114   0.00010305
enh58054     2   30446900   30447900      4       1  150064       2.0073      0.02236
enh58080     2   30583300   30584300      4       1  150064       1.9356     0.026458
enh58081     2   30588900   30589900      1       1  150064       1.8188      0.03447
enh58082     2   30594500   30595500      2       1  150064       1.7379     0.041116
enh58129     2   31202400   31203400      5       3  150064        2.151     0.015736
enh58146     2   32183200   32184200      2       1  150064       1.9374     0.026349
enh58152     2   32236300   32237300      4       2  150064       1.9291     0.026856
enh58287     2   36632100   36633100      5       3  150064       1.7881     0.036876
enh58290     2   36636100   36637100      1       1  150064       1.8342      0.03331
enh58294     2   36641300   36642300      4       2  150064       2.2387     0.012587
enh58296     2   36647400   36648400      1       1  150064       2.3588     0.009167
enh58297     2   36650800   36651800      3       1  150064       2.0424     0.020556
enh58298     2   36654400   36655400      8       3  150064       2.3854    0.0085301
enh58299     2   36656100   36657100      4       2  150064       1.9531     0.025405
enh58303     2   36660900   36661900      2       1  150064       2.2032     0.013792
enh58313     2   36687700   36688700      2       1  150064       1.8887     0.029466
enh58316     2   36711600   36712600      5       1  150064       1.8581     0.031576
enh58318     2   36717500   36718500      4       1  150064       1.7384     0.041067
enh58323     2   36776800   36777800      3       2  150064       1.6493      0.04954
enh58325     2   36791200   36792200      3       2  150064       2.2329     0.012778
enh58327     2   36822200   36823200      6       2  150064       1.7792     0.037606
enh58328     2   36822800   36823800      5       2  150064       2.1206     0.016979
enh58330     2   36932600   36933600      4       2  150064       2.1082     0.017508
enh58332     2   37116800   37117800      3       1  150064       1.7748     0.037965
enh58334     2   37154000   37155000      5       3  150064       2.3421    0.0095886
enh58336     2   37178100   37179100      5       3  150064       1.6727      0.04719
enh58338     2   37179600   37180600      1       1  150064       3.2131    0.0006566
enh58340     2   37190500   37191500      4       2  150064       1.7158     0.043097
enh58342     2   37232100   37233100      3       2  150064       1.9022     0.028573
enh58343     2   37237900   37238900      5       2  150064       2.4336    0.0074752
enh58344     2   37243000   37244000      1       1  150064       3.0806     0.001033
enh58345     2   37244000   37245000      5       2  150064       3.3182   0.00045302
enh58347     2   37247300   37248300      1       1  150064       3.0485      0.00115
enh58353     2   37384400   37385400      3       1  150064       1.8706     0.030697
enh58354     2   37424500   37425500      3       2  150064       1.7105      0.04359
enh58356     2   37456200   37457200      3       2  150064       2.2591     0.011938
enh58357     2   37459800   37460800      5       2  150064       2.2188     0.013252
enh58358     2   37533400   37534400      5       3  150064       3.1934   0.00070297
enh58359     2   37545200   37546200      1       1  150064       3.9736     3.54e-05
enh58360     2   37552500   37553500      3       2  150064       3.5159   0.00021917
enh58361     2   37569600   37570600      4       2  150064       3.0193    0.0012666
enh58362     2   37570600   37571600      7       3  150064        3.884   5.1384e-05
enh58363     2   37572200   37573200      5       3  150064       1.9198     0.027439
enh58364     2   37576800   37577800      2       1  150064       2.7638    0.0028562
enh58366     2   37641800   37642800      3       2  150064       2.0303     0.021161
enh58370     2   37733300   37734300      3       1  150064       1.9362     0.026423
enh58413     2   38151100   38152100      4       2  150064       1.9939     0.023079
enh58414     2   38209100   38210100      2       1  150064        1.731     0.041726
enh58418     2   38323000   38324000      2       1  150064       2.0748     0.019001
enh58440     2   38604900   38605900      4       2  150064       1.8559     0.031732
enh58441     2   38633500   38634500      1       1  150064       2.1375      0.01628
enh58442     2   38635600   38636600      3       2  150064       1.6621     0.048246
enh58443     2   38670100   38671100      2       1  150064       2.1099     0.017433
enh58460     2   38942900   38943900      4       2  150064       3.0991   0.00097046
enh58461     2   38948400   38949400      5       2  150064       2.5385    0.0055665
enh58462     2   38964500   38965500      2       1  150064       2.4299    0.0075516
enh58466     2   39101600   39102600      5       1  150064       1.8361     0.033174
enh58470     2   39320400   39321400      3       1  150064       1.6751     0.046955
enh58493     2   39608500   39609500      1       1  150064        2.056      0.01989
enh58494     2   39609800   39610800      3       1  150064       1.9472     0.025758
enh58495     2   39614200   39615200      3       1  150064       1.6713     0.047327
enh58512     2   39652200   39653200      1       1  150064       2.7394     0.003078
enh58529     2   39767800   39768800      3       2  150064       2.6328    0.0042341
enh58531     2   39795400   39796400      2       1  150064       2.4136    0.0078969
enh58535     2   39866900   39867900      1       1  150064        2.064      0.01951
enh58537     2   39908600   39909600      2       1  150064       1.7952     0.036311
enh58539     2   39950400   39951400      2       1  150064        1.784     0.037209
enh58540     2   39999400   40000400      4       2  150064       2.0368     0.020835
enh58541     2   40000700   40001700      1       1  150064       2.0746      0.01901
enh58544     2   40006400   40007400      2       1  150064       2.0011      0.02269
enh58549     2   40354200   40355200      3       1  150064       1.9426      0.02603
enh58551     2   40392100   40393100      3       1  150064       2.0289     0.021237
enh58561     2   40450900   40451900      3       1  150064       1.8493     0.032207
enh58564     2   40467000   40468000      5       2  150064       2.5466    0.0054393
enh58566     2   40473600   40474600      2       1  150064       2.3865    0.0085057
enh58573     2   40500800   40501800      4       1  150064       1.6571     0.048748
enh58575     2   40504000   40505000      6       3  150064       1.8555     0.031762
enh58578     2   40510100   40511100      3       1  150064        1.697     0.044847
enh58579     2   40511600   40512600      2       1  150064       1.7162     0.043063
enh58583     2   40535000   40536000      5       2  150064       1.6697     0.047487
enh58589     2   40558700   40559700      4       2  150064       2.3806    0.0086431
enh58594     2   40579900   40580900      3       2  150064       2.3671     0.008964
enh58595     2   40581100   40582100     11       4  150064       2.8846    0.0019595
enh58596     2   40582600   40583600      3       1  150064       3.0146    0.0012866
enh58597     2   40585600   40586600      5       2  150064       3.2017   0.00068315
enh58598     2   40587700   40588700      4       2  150064       2.1433     0.016043
enh58602     2   40610700   40611700      7       2  150064       1.8198     0.034392
enh58608     2   40629400   40630400      1       1  150064       1.7777      0.03773
enh58612     2   40636300   40637300      3       2  150064       2.0182     0.021786
enh58613     2   40642400   40643400      3       2  150064       2.4231    0.0076953
enh58615     2   40645700   40646700      1       1  150064       1.9016      0.02861
enh58620     2   40662200   40663200      4       2  150064       2.1945     0.014101
enh58621     2   40664700   40665700      8       1  150064       1.8721     0.030594
enh58622     2   40665700   40666700      5       3  150064        2.242     0.012482
enh58625     2   40681100   40682100      4       1  150064       2.1348     0.016387
enh58628     2   40689900   40690900      7       4  150064       1.9061     0.028321
enh58629     2   40698400   40699400      3       2  150064       2.9671    0.0015031
enh58632     2   40709100   40710100      3       1  150064       2.8075    0.0024966
enh58635     2   40739400   40740400      5       2  150064        3.587   0.00016727
enh58637     2   40777700   40778700      2       1  150064       1.9185     0.027525
enh58639     2   41824900   41825900      4       1  150064       1.8613     0.031351
enh58642     2   42068500   42069500      5       1  150064       2.4789    0.0065887
enh58648     2   42133300   42134300      6       2  150064       2.1184      0.01707
enh58705     2   42981300   42982300      4       2  150064       1.8783      0.03017
enh58712     2   43072000   43073000      4       2  150064       1.9494     0.025626
enh58721     2   43134300   43135300      5       2  150064       1.9513     0.025513
enh58742     2   43253800   43254800      9       3  150064       1.8785     0.030155
enh58763     2   43379900   43380900      5       2  150064       1.9536     0.025374
enh58846     2   44418000   44419000      1       1  150064       1.7877      0.03691
enh58871     2   45881000   45882000      3       1  150064       1.6803     0.046453
enh58872     2   45895800   45896800      2       1  150064       2.0769     0.018907
enh58873     2   45901800   45902800      3       2  150064       1.9215     0.027334
enh58890     2   45986300   45987300      2       1  150064       2.3983    0.0082368
enh58898     2   46044600   46045600     10       5  150064       2.9463    0.0016082
enh58900     2   46049500   46050500      5       3  150064       1.8345      0.03329
enh58910     2   46115700   46116700      1       1  150064       2.2402      0.01254
enh58924     2   46219900   46220900      3       2  150064       2.3105      0.01043
enh58932     2   46285200   46286200      5       2  150064       3.0103     0.001305
enh58933     2   46290100   46291100      4       2  150064         3.29    0.0005009
enh58934     2   46292700   46293700      5       2  150064       2.9446    0.0016166
enh58936     2   46295400   46296400      1       1  150064       1.8057      0.03548
enh58998     2   46747900   46748900      6       3  150064       1.6783      0.04664
enh59001     2   46772700   46773700      1       1  150064       1.6782      0.04665
enh59039     2   47007600   47008600      2       1  150064       1.7339     0.041472
enh59043     2   47040200   47041200      3       2  150064       1.6923     0.045291
enh59111     2   47994600   47995600      3       2  150064        2.471    0.0067377
enh59113     2   48012800   48013800      4       2  150064       2.0327     0.021044
enh59115     2   48093400   48094400      5       3  150064       1.9914     0.023218
enh59116     2   48096700   48097700      2       1  150064       2.5491    0.0053994
enh59118     2   48119100   48120100      5       3  150064       3.1034   0.00095655
enh59119     2   48120700   48121700      3       1  150064       2.5496    0.0053923
enh59127     2   48340400   48341400      1       1  150064       2.0415       0.0206
enh59128     2   48371500   48372500      2       1  150064       1.9717     0.024323
enh59131     2   48475700   48476700      2       1  150064       2.3554    0.0092516
enh59133     2   48533500   48534500      2       1  150064       2.7017    0.0034498
enh59134     2   48539900   48540900      5       2  150064       2.7155    0.0033084
enh59135     2   48543800   48544800      1       1  150064       2.8941     0.001901
enh59136     2   48552800   48553800      5       2  150064       2.6788    0.0036946
enh59139     2   48566000   48567000      4       2  150064        3.441   0.00028981
enh59140     2   48568300   48569300      5       2  150064       3.0855    0.0010161
enh59142     2   48571200   48572200      5       2  150064       1.9774     0.024001
enh59143     2   48573200   48574200      3       2  150064        3.596   0.00016159
enh59145     2   48579900   48580900      2       1  150064       1.9463     0.025807
enh59146     2   48581000   48582000      3       2  150064       1.7895     0.036764
enh59148     2   48642300   48643300      5       3  150064       2.5089    0.0060555
enh59149     2   48646900   48647900      5       3  150064       1.6782      0.04665
enh59151     2   48671200   48672200      4       2  150064        2.113       0.0173
enh59155     2   48701400   48702400      2       1  150064       2.2353     0.012699
enh59162     2   48755300   48756300      3       1  150064       1.8793     0.030104
enh59164     2   48793400   48794400      5       3  150064       1.8986     0.028806
enh59165     2   48794700   48795700      4       2  150064       1.9054     0.028361
enh59166     2   48941900   48942900      4       2  150064       2.0892     0.018347
enh59170     2   50719000   50720000      1       1  150064       3.0002     0.001349
enh59171     2   52221000   52222000      1       1  150064       1.7449       0.0405
enh59175     2   53995400   53996400      3       1  150064       1.9562     0.025221
enh59177     2   54038800   54039800      4       2  150064       1.9265     0.027019
enh59178     2   54054200   54055200      2       1  150064       3.0715    0.0010648
enh59179     2   54176800   54177800      4       2  150064       2.6881    0.0035929
enh59180     2   54184200   54185200      2       1  150064       2.3289    0.0099325
enh59181     2   54188400   54189400      2       1  150064       2.5869     0.004842
enh59184     2   54193400   54194400      2       1  150064       2.6041    0.0046064
enh59185     2   54194400   54195400      5       2  150064       2.2426     0.012463
enh59189     2   54216300   54217300      3       1  150064       2.3442     0.009535
enh59190     2   54226000   54227000      1       1  150064       2.2411      0.01251
enh59191     2   54242600   54243600      1       1  150064       2.2655      0.01174
enh59194     2   54291000   54292000      2       1  150064       3.1703   0.00076139
enh59195     2   54315000   54316000      2       1  150064       1.8354     0.033224
enh59196     2   54330700   54331700      4       2  150064       2.5832    0.0048945
enh59197     2   54341300   54342300      5       2  150064        2.161     0.015346
enh59216     2   54628900   54629900      6       2  150064       2.0744      0.01902
enh59223     2   54661000   54662000      3       1  150064       2.3559     0.009239
enh59224     2   54662400   54663400      2       1  150064       3.1466   0.00082577
enh59226     2   54666800   54667800      1       1  150064       2.5264     0.005762
enh59228     2   54687600   54688600      6       2  150064       2.4505    0.0071322
enh59236     2   54700800   54701800      6       4  150064       1.7264      0.04214
enh59241     2   54710900   54711900      5       2  150064       1.9319     0.026683
enh59245     2   54721800   54722800      1       1  150064       3.9814    3.425e-05
enh59257     2   54750200   54751200      3       2  150064       2.1909     0.014229
enh59258     2   54751000   54752000      4       2  150064       2.0948     0.018095
enh59260     2   54756700   54757700      5       3  150064       2.1516     0.015715
enh59264     2   54765600   54766600      4       2  150064       1.9549     0.025297
enh59270     2   54778800   54779800      5       2  150064       1.8162     0.034671
enh59277     2   54793800   54794800      2       1  150064       2.2905     0.010997
enh59279     2   54796100   54797100      5       2  150064       1.7598     0.039218
enh59281     2   54799100   54800100      9       4  150064       1.8721     0.030594
enh59283     2   54808900   54809900      2       1  150064       1.8656     0.031047
enh59284     2   54811600   54812600      3       1  150064       2.3829    0.0085877
enh59287     2   54818400   54819400      3       1  150064        1.707     0.043912
enh59288     2   54822400   54823400      7       3  150064       2.1019      0.01778
enh59292     2   54832600   54833600      4       2  150064       1.9923      0.02317
enh59295     2   54839700   54840700      2       1  150064       1.8039     0.035627
enh59296     2   54842600   54843600      2       1  150064       2.3702    0.0088904
enh59297     2   54844100   54845100      9       5  150064       3.1154   0.00091862
enh59299     2   54852100   54853100      2       1  150064       2.8326    0.0023083
enh59301     2   54857800   54858800      9       5  150064       2.0151     0.021947
enh59304     2   54863000   54864000      3       2  150064       2.8068    0.0025018
enh59305     2   54863800   54864800      4       2  150064       2.2205     0.013193
enh59306     2   54866700   54867700      5       3  150064       2.8802    0.0019872
enh59308     2   54885200   54886200      4       2  150064       2.9491    0.0015937
enh59309     2   54894300   54895300      1       1  150064       2.4722     0.006714
enh59312     2   54907500   54908500      7       3  150064       2.0777     0.018869
enh59315     2   55153800   55154800      4       2  150064       2.6708    0.0037839
enh59316     2   55172700   55173700      5       2  150064       2.3761    0.0087491
enh59327     2   55216600   55217600      2       1  150064       2.1331      0.01646
enh59328     2   55222400   55223400      5       2  150064       2.7688     0.002813
enh59330     2   55231600   55232600      4       2  150064       3.0157    0.0012819
enh59337     2   55264200   55265200      3       2  150064       1.7492     0.040128
enh59338     2   55272300   55273300      3       2  150064       1.9593     0.025037
enh59339     2   55273200   55274200      1       1  150064       1.9138      0.02782
enh59340     2   55273900   55274900      1       1  150064       1.7422      0.04074
enh59346     2   55346600   55347600     10       5  150064       1.7942     0.036395
enh59353     2   55388400   55389400      3       1  150064       1.7531     0.039796
enh59375     2   56102600   56103600      3       2  150064       1.6914     0.045377
enh59376     2   56110600   56111600      3       2  150064        1.845     0.032518
enh59379     2   56192800   56193800      6       2  150064         1.78      0.03754
enh59380     2   56235500   56236500      1       1  150064       2.2334      0.01276
enh59383     2   56476200   56477200      3       1  150064       2.1523     0.015687
enh59394     2   57986500   57987500      1       1  150064       4.5121     3.21e-06
enh59395     2   58272200   58273200      3       1  150064       3.1905   0.00071004
enh59396     2   58274800   58275800      1       1  150064       4.4393    4.513e-06
enh59398     2   58283200   58284200      2       1  150064       2.6638    0.0038635
enh59405     2   60291500   60292500      2       1  150064       3.1996   0.00068807
enh59406     2   60321600   60322600      3       1  150064       1.6804     0.046441
enh59407     2   60333700   60334700      4       2  150064       1.6796     0.046516
enh59409     2   60440700   60441700      3       2  150064        2.635    0.0042066
enh59411     2   60637200   60638200      1       1  150064       1.6527       0.0492
enh59423     2   60716300   60717300      2       1  150064       3.2924   0.00049675
enh59425     2   60726900   60727900      3       2  150064       4.2439   1.0985e-05
enh59426     2   60730800   60731800      3       2  150064       2.7966    0.0025825
enh59429     2   60735200   60736200      1       1  150064        1.657      0.04876
enh59430     2   60742900   60743900      2       1  150064       2.0799     0.018768
enh59431     2   60745200   60746200      2       1  150064       1.6575     0.048709
enh59433     2   60748800   60749800      4       1  150064       2.2422     0.012474
enh59434     2   60755500   60756500      2       1  150064       2.5993    0.0046703
enh59442     2   60782600   60783600      1       1  150064       1.8048      0.03555
enh59443     2   60982400   60983400      4       2  150064       2.3444    0.0095296
enh59455     2   61408700   61409700      1       1  150064       2.4981     0.006243
enh59460     2   61583200   61584200      3       2  150064       2.0802     0.018755
enh59461     2   61607500   61608500      4       1  150064       1.8222     0.034214
enh59463     2   61641600   61642600      2       1  150064       3.2804   0.00051833
enh59468     2   61666400   61667400      1       1  150064       3.3974    0.0003401
enh59473     2   61685600   61686600      2       1  150064        1.899     0.028781
enh59475     2   61692200   61693200      3       2  150064       2.6498    0.0040264
enh59478     2   61699400   61700400      1       1  150064        1.971      0.02436
enh59516     2   62416400   62417400      4       2  150064       1.8092     0.035211
enh59522     2   62432100   62433100      2       1  150064       1.8729     0.030541
enh59531     2   62532900   62533900      2       1  150064       1.9495     0.025616
enh59532     2   62536300   62537300      1       1  150064       2.1125      0.01732
enh59534     2   62570000   62571000      3       1  150064       1.8445     0.032554
enh59537     2   62683400   62684400      1       1  150064       1.9283      0.02691
enh59538     2   62684400   62685400      1       1  150064       1.9612      0.02493
enh59540     2   62694800   62695800      5       3  150064       1.7488     0.040164
enh59543     2   62712900   62713900      2       1  150064       2.3474     0.009452
enh59544     2   62715800   62716800      3       2  150064       2.7455    0.0030209
enh59545     2   62731800   62732800      2       1  150064       1.7793     0.037599
enh59548     2   62886800   62887800      2       1  150064       1.6574     0.048718
enh59549     2   62889300   62890300      4       2  150064       2.9659     0.001509
enh59550     2   62891100   62892100      3       1  150064       2.3306    0.0098876
enh59551     2   62924800   62925800      1       1  150064        2.253      0.01213
enh59552     2   62926500   62927500      4       2  150064       3.2986   0.00048583
enh59554     2   62934700   62935700      1       1  150064       3.1879    0.0007165
enh59556     2   62952400   62953400      1       1  150064       2.6627     0.003876
enh59557     2   62954600   62955600      2       1  150064       2.7505     0.002975
enh59576     2   64047600   64048600      1       1  150064       1.9382       0.0263
enh59601     2   64291100   64292100      2       1  150064       1.9995     0.022775
enh59643     2   64833500   64834500      1       1  150064       2.7279     0.003187
enh59720     2   65571400   65572400      3       1  150064        1.876     0.030326
enh59746     2   65629800   65630800      1       1  150064       2.0333      0.02101
enh59747     2   65630400   65631400      1       1  150064       2.0333      0.02101
enh59749     2   65634500   65635500      3       1  150064       1.6661     0.047848
enh59759     2   65772800   65773800      2       1  150064       2.6961    0.0035078
enh59784     2   66759900   66760900      2       1  150064       2.5608    0.0052209
enh59786     2   66763900   66764900      2       1  150064       2.1276     0.016683
enh59788     2   66770200   66771200      3       2  150064       2.8564    0.0021427
enh59791     2   66782000   66783000      2       1  150064       2.3121     0.010385
enh59803     2   67787800   67788800      1       1  150064        1.647      0.04978
enh59825     2   68422100   68423100      3       2  150064       2.0024      0.02262
enh59834     2   68463300   68464300      4       1  150064       2.0344     0.020955
enh59838     2   68474500   68475500      3       1  150064       2.6963    0.0035057
enh59840     2   68482800   68483800      1       1  150064       2.8455     0.002217
enh59847     2   68653600   68654600      1       1  150064       1.7287      0.04193
enh59848     2   68661700   68662700      1       1  150064       1.7723      0.03817
enh59913     2   69525600   69526600      7       2  150064       2.2894     0.011029
enh59914     2   69527000   69528000      8       2  150064         1.92     0.027427
enh59915     2   69534500   69535500      1       1  150064       2.2815      0.01126
enh59916     2   69536500   69537500      1       1  150064       1.9178      0.02757
enh59968     2   69960800   69961800      2       1  150064       1.7617     0.039063
enh59981     2   70016900   70017900      5       2  150064       1.7414     0.040805
enh59990     2   70144800   70145800      2       1  150064        1.804     0.035616
enh59995     2   70261800   70262800      2       1  150064       1.6648     0.047979
enh60019     2   70470100   70471100      2       1  150064       1.7034     0.044247
enh60021     2   70486900   70487900      2       1  150064       1.6595     0.048504
enh60022     2   70488400   70489400      2       1  150064       2.0876     0.018417
enh60024     2   70518800   70519800      2       1  150064       1.6909     0.045424
enh60027     2   70584600   70585600      2       1  150064       2.0984     0.017934
enh60044     2   71506400   71507400      3       1  150064       2.0484     0.020262
enh60048     2   71529000   71530000      4       2  150064       2.3567    0.0092199
enh60049     2   71533500   71534500      7       3  150064       2.3967    0.0082707
enh60052     2   71561800   71562800      3       1  150064       2.2041     0.013757
enh60054     2   71566700   71567700      5       3  150064       3.0834    0.0010233
enh60058     2   71678500   71679500      2       1  150064        2.801    0.0025476
enh60059     2   71685700   71686700      5       2  150064       2.2463     0.012343
enh60086     2   72364900   72365900      1       1  150064        2.597     0.004702
enh60087     2   72369700   72370700      2       1  150064        3.538   0.00020161
enh60090     2   72438800   72439800      2       1  150064       2.4292    0.0075662
enh60091     2   72439800   72440800      4       2  150064       2.3171      0.01025
enh60100     2   72855400   72856400      1       1  150064        1.771      0.03828
enh60115     2   73207900   73208900      1       1  150064       4.2077     1.29e-05
enh60116     2   73211300   73212300      2       1  150064       3.6391   0.00013679
enh60117     2   73216700   73217700      1       1  150064        4.059    2.464e-05
enh60118     2   73289600   73290600      5       2  150064       2.1708     0.014974
enh60120     2   73295500   73296500      2       1  150064       3.0522     0.001136
enh60123     2   73316400   73317400      3       1  150064       2.3541    0.0092831
enh60124     2   73319800   73320800      3       1  150064       3.1275   0.00088157
enh60125     2   73321000   73322000      5       2  150064       2.9955    0.0013701
enh60126     2   73329900   73330900      4       2  150064       2.8765    0.0020107
enh60127     2   73334000   73335000      2       1  150064       3.4372   0.00029392
enh60129     2   73439400   73440400      2       1  150064       3.9133   4.5522e-05
enh60131     2   73442100   73443100      4       2  150064       2.4479     0.007184
enh60132     2   73445300   73446300      1       1  150064       3.7815    7.795e-05
enh60133     2   73462700   73463700      3       1  150064       3.7782   7.8976e-05
enh60135     2   73611600   73612600      2       1  150064       3.7349   9.3901e-05
enh60137     2   73867800   73868800      3       1  150064       4.0881   2.1749e-05
enh60141     2   73986500   73987500      2       1  150064       3.3062   0.00047286
enh60170     2   74253600   74254600      1       1  150064       3.0007     0.001347
enh60171     2   74258300   74259300      1       1  150064       2.3537     0.009295
enh60173     2   74266600   74267600      1       1  150064        3.108    0.0009418
enh60174     2   74303800   74304800      1       1  150064        2.801     0.002547
enh60175     2   74304500   74305500      1       1  150064       2.7498     0.002982
enh60178     2   74401700   74402700      6       2  150064       1.8584     0.031554
enh60209     2   74697700   74698700      1       1  150064       2.0558       0.0199
enh60227     2   74967700   74968700      6       1  150064       2.0549     0.019946
enh60260     2   80469400   80470400      4       1  150064       1.6988     0.044679
enh60264     2   83758000   83759000      4       2  150064       1.7278     0.042008
enh60271     2   84714300   84715300      4       2  150064       2.2462     0.012346
enh60305     2   85384800   85385800      2       1  150064       1.8849     0.029719
enh60316     2   85471600   85472600      4       2  150064       2.0482     0.020268
enh60327     2   85518300   85519300      3       1  150064       1.8199     0.034384
enh60334     2   85623500   85624500      2       1  150064       1.6886     0.045644
enh60339     2   85646500   85647500      2       1  150064       2.6742    0.0037449
enh60369     2   85844400   85845400      1       1  150064       2.0794      0.01879
enh60389     2   85985900   85986900      4       2  150064       2.0005     0.022723
enh60394     2   85999000   86000000      2       1  150064       2.0752     0.018985
enh60395     2   86000500   86001500      2       1  150064       2.3264    0.0099981
enh60428     2   86295200   86296200      5       2  150064       2.1538      0.01563
enh60490     2   86858700   86859700      3       2  150064       2.2344     0.012729
enh60493     2   86902400   86903400      2       1  150064       2.3893    0.0084397
enh60494     2   86930100   86931100      1       1  150064       2.7007      0.00346
enh60497     2   86974700   86975700      2       1  150064       2.5472    0.0054289
enh60565     2   96841400   96842400      3       1  150064       3.5507   0.00019213
enh60567     2   96854400   96855400      6       2  150064       4.1052     2.02e-05
enh60568     2   96858200   96859200      3       1  150064       3.5435    0.0001974
enh60571     2   96865600   96866600      1       1  150064       3.9562    3.808e-05
enh60572     2   96872000   96873000      2       1  150064       2.6324    0.0042391
enh60573     2   96875600   96876600      1       1  150064       3.9123    4.571e-05
enh60577     2   96919100   96920100      2       1  150064       3.6782   0.00011744
enh60580     2   96927400   96928400      1       1  150064        3.299    0.0004851
enh60594     2   97096600   97097600      2       1  150064       2.6512    0.0040106
enh60603     2   97205200   97206200      1       1  150064       1.9382       0.0263
enh60604     2   97207200   97208200      5       3  150064       2.0341     0.020973
enh60608     2   97282200   97283200      1       1  150064       1.9348      0.02651
enh60609     2   97288000   97289000      1       1  150064       1.9919      0.02319
enh60611     2   97297500   97298500      1       1  150064        2.562     0.005203
enh60615     2   97351000   97352000      2       1  150064       2.5752    0.0050088
enh60616     2   97399700   97400700      1       1  150064        2.361     0.009112
enh60619     2   97404200   97405200      1       1  150064       1.9779      0.02397
enh60620     2   97406000   97407000      1       1  150064       1.9779      0.02397
enh60621     2   97425400   97426400      2       1  150064       1.9136     0.027833
enh60624     2   97433900   97434900      1       1  150064       2.3494     0.009401
enh60625     2   97435500   97436500      3       1  150064       1.7792     0.037603
enh60628     2   97458400   97459400      2       1  150064       2.9304    0.0016928
enh60631     2   97483700   97484700      1       1  150064       2.1714      0.01495
enh60632     2   97485400   97486400      1       1  150064       1.7377      0.04113
enh60633     2   97488600   97489600      1       1  150064       2.1452      0.01597
enh60634     2   97497900   97498900      1       1  150064       2.0026      0.02261
enh60635     2   97507300   97508300      3       1  150064       1.9013      0.02863
enh60639     2   97536500   97537500      2       1  150064       1.9317     0.026699
enh60640     2   97539200   97540200      1       1  150064       3.1536    0.0008064
enh60644     2   97560900   97561900      4       2  150064       2.1983     0.013965
enh60645     2   97571700   97572700      6       1  150064       3.6787   0.00011723
enh60646     2   97574100   97575100      2       1  150064       3.0363    0.0011976
enh60647     2   97578800   97579800      2       1  150064       3.5059   0.00022755
enh60649     2   97593200   97594200      2       1  150064       2.9489    0.0015945
enh60654     2   97761100   97762100      5       1  150064       2.6068      0.00457
enh60655     2   98260900   98261900      3       1  150064       2.6678    0.0038176
enh60661     2   98371200   98372200      2       1  150064       1.8939     0.029121
enh60668     2   98460600   98461600      2       1  150064       1.9684     0.024509
enh60674     2   98545600   98546600      2       1  150064        1.712     0.043445
enh60678     2   98567500   98568500      3       2  150064       2.3493    0.0094037
enh60680     2   98582800   98583800      1       1  150064       2.9781      0.00145
enh60681     2   98585600   98586600      2       1  150064       2.8731    0.0020326
enh60682     2   98596000   98597000      4       2  150064       2.0347     0.020938
enh60683     2   98599400   98600400      3       2  150064       2.7334     0.003134
enh60689     2   98612800   98613800      3       1  150064       2.9854     0.001416
enh60690     2   98626700   98627700      2       1  150064       2.6621    0.0038827
enh60697     2   98750500   98751500      2       1  150064       2.2184     0.013264
enh60703     2   99062600   99063600      4       2  150064         2.21     0.013552
enh60704     2   99068200   99069200      1       1  150064        1.848       0.0323
enh60714     2   99088200   99089200      5       1  150064       1.7535     0.039756
enh60719     2   99100200   99101200      1       1  150064       1.8484      0.03227
enh60721     2   99104900   99105900      3       1  150064       1.7361     0.041272
enh60723     2   99108800   99109800      2       1  150064       1.7642     0.038849
enh60725     2   99111000   99112000      1       1  150064       1.8802      0.03004
enh60727     2   99120800   99121800      1       1  150064       1.8763      0.03031
enh60728     2   99124400   99125400      3       1  150064       1.8078      0.03532
enh60730     2   99132600   99133600      3       1  150064       1.6999     0.044576
enh60733     2   99222400   99223400      2       1  150064       1.8082     0.035286
enh60754     2   99422400   99423400      4       2  150064       2.0672      0.01936
enh60759     2   99449300   99450300      5       2  150064       1.7134      0.04332
enh60797     2  100252500  100253500      2       1  150064       3.1745   0.00075046
enh60798     2  100260500  100261500      3       2  150064       3.2647   0.00054787
enh60802     2  100276900  100277900      1       1  150064       2.0517       0.0201
enh60806     2  100308400  100309400      3       2  150064       1.8918     0.029256
enh60810     2  100345300  100346300      4       2  150064       2.1264     0.016734
enh60812     2  100577400  100578400      1       1  150064        1.887      0.02958
enh60828     2  101349500  101350500      7       2  150064        2.554    0.0053241
enh60829     2  101350100  101351100      4       1  150064       2.4104    0.0079675
enh60831     2  101366800  101367800      1       1  150064       2.2377      0.01262
enh60832     2  101368300  101369300      2       1  150064       1.8182     0.034518
enh60835     2  101396600  101397600      3       2  150064        2.002     0.022641
enh60856     2  101494000  101495000      4       2  150064       1.9468     0.025777
enh60863     2  101541400  101542400      6       2  150064        1.864     0.031159
enh60908     2  101850500  101851500      2       1  150064       2.4755    0.0066531
enh60913     2  101880600  101881600      3       2  150064       1.8608     0.031383
enh60917     2  101916400  101917400      3       2  150064       2.2721     0.011541
enh60918     2  101918700  101919700      2       1  150064       1.6736     0.047109
enh60922     2  102051000  102052000      7       2  150064       1.7408     0.040856
enh61005     2  102667200  102668200      1       1  150064       1.7585      0.03933
enh61012     2  102717400  102718400      5       3  150064       1.8783     0.030169
enh61014     2  102731100  102732100      2       1  150064       2.1521     0.015695
enh61016     2  102738400  102739400      3       1  150064       1.9493     0.025632
enh61032     2  103351200  103352200      3       1  150064       2.6778    0.0037058
enh61034     2  103377700  103378700      4       2  150064       3.4113   0.00032324
enh61041     2  103401000  103402000      3       2  150064       1.8814      0.02996
enh61049     2  103425500  103426500      3       1  150064       3.0403    0.0011819
enh61076     2  106002000  106003000      1       1  150064       1.7877      0.03691
enh61096     2  106120200  106121200      2       1  150064       1.6488      0.04959
enh61104     2  106359700  106360700      2       1  150064       2.2947     0.010874
enh61106     2  106367400  106368400      5       1  150064       1.9154     0.027722
enh61107     2  106369900  106370900      2       1  150064       1.6662      0.04784
enh61108     2  106371400  106372400      4       1  150064       1.8943      0.02909
enh61112     2  106376400  106377400      5       2  150064        2.736    0.0031092
enh61153     2  106525400  106526400      4       2  150064       2.0452     0.020416
enh61154     2  106526900  106527900      1       1  150064       1.7131      0.04335
enh61188     2  108860200  108861200      3       1  150064         1.72     0.042718
enh61212     2  109200200  109201200      4       2  150064       2.1656     0.015173
enh61221     2  109223100  109224100      4       2  150064        2.128     0.016667
enh61224     2  109231600  109232600      3       1  150064       1.8293     0.033678
enh61229     2  109236700  109237700      1       1  150064       2.0736      0.01906
enh61233     2  109248700  109249700      1       1  150064       2.0836       0.0186
enh61301     2  110271000  110272000      2       1  150064       4.2551   1.0449e-05
enh61302     2  110271600  110272600      2       1  150064       3.3942   0.00034421
enh61303     2  110316600  110317600      4       2  150064       2.2831     0.011213
enh61305     2  110364000  110365000      2       1  150064       3.9318   4.2148e-05
enh61306     2  110365600  110366600      2       1  150064       3.7094   0.00010387
enh61308     2  110369000  110370000      5       3  150064       3.4337   0.00029767
enh61309     2  110401800  110402800      4       2  150064       2.3766    0.0087369
enh61318     2  110906600  110907600      2       1  150064        2.578    0.0049685
enh61335     2  111905800  111906800      4       2  150064       2.3252     0.010032
enh61340     2  111942900  111943900      5       1  150064       2.2103     0.013541
enh61349     2  112252900  112253900      2       1  150064       2.6208    0.0043864
enh61359     2  112677200  112678200      3       2  150064       2.0374     0.020804
enh61360     2  112703600  112704600      3       1  150064       1.7818     0.037389
enh61365     2  112789500  112790500      5       3  150064        2.035     0.020927
enh61376     2  113244800  113245800      1       1  150064       2.1397      0.01619
enh61404     2  114081400  114082400      4       2  150064        1.824     0.034076
enh61405     2  114094600  114095600      5       2  150064       2.6108    0.0045167
enh61415     2  114634800  114635800      4       2  150064       2.5767     0.004988
enh61419     2  114657900  114658900      4       1  150064       2.1168     0.017138
enh61422     2  114667400  114668400      5       2  150064        2.007     0.022376
enh61441     2  119982200  119983200     10       3  150064       1.7983     0.036068
enh61448     2  120072500  120073500      4       2  150064       1.8852     0.029703
enh61490     2  120933900  120934900      1       1  150064       1.7135      0.04331
enh61492     2  120979400  120980400      1       1  150064       1.7057      0.04403
enh61495     2  120990100  120991100      1       1  150064       1.6535      0.04911
enh61501     2  121015200  121016200      3       1  150064       1.7039     0.044196
enh61503     2  121027600  121028600      1       1  150064       1.8309      0.03356
enh61504     2  121044800  121045800      3       1  150064       1.7418     0.040776
enh61510     2  121261400  121262400      1       1  150064       2.0304      0.02116
enh61520     2  121411400  121412400      3       2  150064       1.6829       0.0462
enh61544     2  121954400  121955400      3       1  150064       1.7022     0.044361
enh61547     2  122120500  122121500      2       1  150064       1.8867     0.029603
enh61564     2  122277400  122278400      3       2  150064       1.7412     0.040824
enh61568     2  122289600  122290600      6       2  150064       1.8393     0.032938
enh61582     2  122323300  122324300      2       1  150064       1.7881      0.03688
enh61610     2  122511800  122512800      1       1  150064       1.8269      0.03386
enh61641     2  127840800  127841800      5       2  150064       1.9701     0.024411
enh61642     2  127849600  127850600      7       4  150064       2.5639    0.0051746
enh61643     2  127852800  127853800      1       1  150064       3.3938    0.0003446
enh61644     2  127856000  127857000      1       1  150064       3.3916    0.0003474
enh61646     2  127862500  127863500      7       3  150064       2.3086     0.010483
enh61649     2  127903600  127904600     10       4  150064       1.7458     0.040421
enh61706     2  128613000  128614000      2       1  150064       1.9235     0.027207
enh61717     2  128786200  128787200      2       1  150064       1.7097     0.043657
enh61770     2  131114000  131115000      2       1  150064       1.7139     0.043278
enh61773     2  131131900  131132900      1       1  150064       2.2907      0.01099
enh61777     2  131149600  131150600      1       1  150064       2.1072      0.01755
enh61780     2  131798600  131799600      2       1  150064       3.2262   0.00062719
enh61781     2  131813700  131814700      1       1  150064       3.2902    0.0005006
enh61784     2  131821600  131822600      1       1  150064       2.6426     0.004114
enh61786     2  131834600  131835600      1       1  150064       3.3548    0.0003971
enh61788     2  131849000  131850000      1       1  150064       2.5573     0.005274
enh61790     2  131861300  131862300      4       2  150064        3.335   0.00042656
enh61791     2  131864300  131865300      2       1  150064        2.684    0.0036368
enh61801     2  132398600  132399600      1       1  150064       2.2584      0.01196
enh61805     2  133105300  133106300      1       1  150064       1.6687      0.04759
enh61839     2  134875600  134876600      2       1  150064       2.7512    0.0029685
enh61842     2  134885000  134886000      1       1  150064       3.1698    0.0007627
enh61844     2  134889000  134890000      1       1  150064       2.7632     0.002862
enh61845     2  134889800  134890800      2       1  150064       1.8367     0.033124
enh61847     2  134893200  134894200      1       1  150064       2.5116     0.006009
enh61849     2  134895900  134896900      3       2  150064        2.987    0.0014085
enh61850     2  134898600  134899600      5       2  150064       4.0436   2.6318e-05
enh61851     2  134900400  134901400      2       1  150064       3.3207   0.00044901
enh61871     2  134945800  134946800      5       3  150064       1.7458     0.040419
enh61936     2  135198700  135199700      1       1  150064       1.6977      0.04478
enh61944     2  135674300  135675300      1       1  150064       3.0217     0.001257
enh61946     2  135678700  135679700      2       1  150064         2.09      0.01831
enh61949     2  135691400  135692400      2       1  150064       1.7384     0.041068
enh61984     2  139121500  139122500      5       2  150064       3.2694   0.00053896
enh61989     2  139293400  139294400      4       2  150064        2.345    0.0095147
enh61990     2  139465100  139466100      5       3  150064       2.3918    0.0083829
enh61995     2  143625700  143626700      2       1  150064       1.7656     0.038731
enh62000     2  144230500  144231500      4       2  150064       1.8235     0.034111
enh62001     2  144232600  144233600      1       1  150064       2.5366     0.005597
enh62002     2  144235200  144236200      1       1  150064       1.7305      0.04177
enh62012     2  144857200  144858200      1       1  150064       2.1594      0.01541
enh62014     2  144995000  144996000      1       1  150064       2.0335        0.021
enh62019     2  145090400  145091400      1       1  150064       3.2093    0.0006652
enh62026     2  145161500  145162500      2       1  150064       4.2078   1.2891e-05
enh62027     2  145170900  145171900      3       1  150064       3.1929   0.00070419
enh62028     2  145184300  145185300      2       1  150064       3.2428   0.00059181
enh62029     2  145187100  145188100      1       1  150064        3.432    0.0002996
enh62032     2  145192000  145193000      1       1  150064        2.707     0.003395
enh62033     2  145195900  145196900      1       1  150064       4.5173    3.132e-06
enh62034     2  145198200  145199200      6       3  150064       2.3436    0.0095487
enh62035     2  145201400  145202400      1       1  150064       4.3878    5.724e-06
enh62040     2  145214200  145215200      3       1  150064       4.0622   2.4309e-05
enh62042     2  145219300  145220300      2       1  150064        3.682    0.0001157
enh62059     2  145259400  145260400      1       1  150064       1.9658      0.02466
enh62085     2  146514600  146515600      3       2  150064       1.7806     0.037492
enh62094     2  148612400  148613400      2       1  150064       2.1293     0.016614
enh62095     2  148616400  148617400      2       1  150064       2.2004     0.013891
enh62097     2  148627000  148628000      2       1  150064       2.2105     0.013534
enh62098     2  148627600  148628600      2       1  150064       2.2233     0.013097
enh62101     2  148734800  148735800      1       1  150064        1.891      0.02931
enh62111     2  149411500  149412500      3       2  150064       4.4006    5.397e-06
enh62127     2  150185600  150186600      3       2  150064       1.6818       0.0463
enh62129     2  150436500  150437500      3       1  150064        1.972     0.024303
enh62131     2  150453900  150454900      3       2  150064       2.2572     0.011997
enh62132     2  150468200  150469200      1       1  150064       1.6918      0.04534
enh62133     2  150587600  150588600      4       1  150064       1.9556     0.025257
enh62134     2  150715500  150716500      2       1  150064       2.3679     0.008944
enh62142     2  151138500  151139500      3       1  150064       2.4088    0.0080033
enh62182     2  152708000  152709000      2       1  150064       2.2955     0.010852
enh62192     2  152953500  152954500      2       1  150064       2.0321      0.02107
enh62194     2  153022100  153023100      2       1  150064       2.4911    0.0063683
enh62195     2  153023300  153024300      2       1  150064       2.3393    0.0096609
enh62197     2  153030100  153031100      2       1  150064       2.0004     0.022726
enh62199     2  153056900  153057900      1       1  150064        3.074     0.001056
enh62200     2  153100000  153101000      3       2  150064       2.5596    0.0052395
enh62201     2  153193600  153194600      3       1  150064       1.7082     0.043799
enh62203     2  153211400  153212400      2       1  150064       1.7721     0.038188
enh62205     2  153228800  153229800      5       2  150064        3.015    0.0012848
enh62206     2  153251200  153252200      3       1  150064       2.0931     0.018171
enh62210     2  153261200  153262200      1       1  150064       1.6925      0.04528
enh62216     2  153273600  153274600      9       2  150064       1.8818     0.029932
enh62217     2  153277500  153278500      2       1  150064       2.4095    0.0079867
enh62244     2  153450800  153451800      4       1  150064       1.8652     0.031074
enh62245     2  153468300  153469300      4       1  150064       2.1423     0.016087
enh62246     2  153503700  153504700      1       1  150064       2.9765     0.001458
enh62248     2  153586800  153587800      4       2  150064       2.7664    0.0028339
enh62273     2  158604000  158605000      1       1  150064       2.2924      0.01094
enh62277     2  158662600  158663600      1       1  150064       3.1129    0.0009264
enh62298     2  159317800  159318800      1       1  150064       3.0743     0.001055
enh62299     2  159319900  159320900      1       1  150064       1.8669      0.03096
enh62300     2  159333700  159334700      1       1  150064       3.0841     0.001021
enh62301     2  159341000  159342000      5       2  150064        1.803     0.035691
enh62302     2  159343000  159344000      5       2  150064        2.627    0.0043076
enh62303     2  159344800  159345800      2       1  150064       1.7782     0.037686
enh62305     2  159349700  159350700      6       2  150064       2.8574    0.0021356
enh62310     2  159400800  159401800      3       1  150064       2.4125    0.0079224
enh62313     2  159493400  159494400      4       2  150064       3.4109   0.00032376
enh62315     2  159520900  159521900      1       1  150064       1.6869      0.04581
enh62421     2  160374400  160375400      1       1  150064        2.404     0.008109
enh62422     2  160448000  160449000      4       2  150064       2.2423      0.01247
enh62423     2  160448700  160449700      4       1  150064       2.5188    0.0058886
enh62424     2  160461700  160462700      5       2  150064       2.3077     0.010507
enh62425     2  160463400  160464400      2       1  150064       1.9649     0.024715
enh62427     2  160465000  160466000      3       2  150064       1.9367     0.026389
enh62428     2  160466600  160467600      3       1  150064       2.6898    0.0035746
enh62429     2  160468400  160469400      2       1  150064       2.9327      0.00168
enh62431     2  160474100  160475100      2       1  150064       3.4676   0.00026257
enh62432     2  160572200  160573200      5       1  150064       2.5574    0.0052728
enh62435     2  160593600  160594600      7       3  150064        2.805    0.0025157
enh62436     2  160599800  160600800      6       2  150064       3.0613    0.0011017
enh62441     2  160651700  160652700      1       1  150064       2.7293     0.003173
enh62444     2  160817200  160818200      2       1  150064       1.9166     0.027644
enh62464     2  161138400  161139400      1       1  150064       1.6973      0.04482
enh62498     2  161201800  161202800      4       2  150064       2.0584     0.019777
enh62520     2  161254500  161255500      1       1  150064       1.9493      0.02563
enh62525     2  161276500  161277500      2       1  150064       1.7479     0.040244
enh62529     2  161284400  161285400      6       2  150064       2.2613     0.011869
enh62539     2  161318200  161319200      2       1  150064       2.6589    0.0039201
enh62553     2  161389600  161390600      1       1  150064        1.896      0.02898
enh62595     2  162879000  162880000      1       1  150064       3.1915    0.0007078
enh62597     2  162885500  162886500      1       1  150064       3.3731    0.0003716
enh62599     2  162887600  162888600      4       2  150064       3.2828   0.00051391
enh62600     2  162893200  162894200      3       2  150064       2.3263     0.010002
enh62627     2  164547500  164548500      3       2  150064       2.0261     0.021379
enh62629     2  164554500  164555500      1       1  150064       2.0803      0.01875
enh62632     2  164570000  164571000      4       2  150064       1.9252     0.027105
enh62633     2  164571500  164572500      1       1  150064       2.1163      0.01716
enh62676     2  167005200  167006200      2       1  150064       1.9325     0.026647
enh62678     2  167342700  167343700      3       2  150064       2.6471    0.0040589
enh62679     2  167350800  167351800      4       2  150064       3.2406   0.00059635
enh62739     2  169315400  169316400      3       2  150064       2.2001     0.013901
enh62742     2  169318700  169319700      1       1  150064       2.0764      0.01893
enh62743     2  169323100  169324100      2       1  150064       1.7044     0.044157
enh62744     2  169326500  169327500      1       1  150064       2.2774      0.01138
enh62756     2  169374600  169375600      3       1  150064        1.888     0.029515
enh62757     2  169375000  169376000      5       2  150064       1.9554     0.025268
enh62760     2  169378000  169379000      2       1  150064       1.8807     0.030008
enh62763     2  169385100  169386100      3       2  150064       3.2223   0.00063589
enh62764     2  169389800  169390800      6       3  150064       1.6813     0.046352
enh62765     2  169391200  169392200      3       2  150064       3.3246   0.00044273
enh62769     2  169406800  169407800      4       2  150064       2.4677    0.0067991
enh62784     2  169469300  169470300      2       1  150064       2.4375    0.0073951
enh62785     2  169482600  169483600      5       2  150064       3.3347   0.00042701
enh62786     2  169489900  169490900      4       2  150064       3.4247   0.00030772
enh62787     2  169491700  169492700      4       2  150064       3.3361   0.00042479
enh62794     2  169542200  169543200      3       2  150064       1.8856     0.029671
enh62799     2  169585600  169586600      3       2  150064       1.8736     0.030491
enh62817     2  169868300  169869300      2       1  150064       1.7016     0.044414
enh62827     2  170428800  170429800      2       1  150064        1.851     0.032082
enh62858     2  171787200  171788200      3       1  150064       1.8075     0.035339
enh62861     2  171943000  171944000      2       1  150064       2.5562    0.0052908
enh62862     2  171993600  171994600      4       2  150064       1.8513     0.032065
enh62864     2  172014700  172015700      2       1  150064       2.3051     0.010581
enh62871     2  172543200  172544200      4       2  150064       3.5842   0.00016909
enh62872     2  172560100  172561100      3       2  150064       4.1165   1.9238e-05
enh62883     2  172812400  172813400      7       3  150064        3.976   3.5049e-05
enh62892     2  173149300  173150300      6       2  150064       2.1033     0.017718
enh62939     2  173724000  173725000      2       1  150064       1.8378     0.033047
enh62941     2  173727200  173728200      3       2  150064       1.6726     0.047198
enh62956     2  173937000  173938000      4       2  150064       1.6529      0.04918
enh62958     2  173943400  173944400      4       2  150064       1.7994     0.035978
enh62960     2  173946900  173947900      5       3  150064       2.4241    0.0076737
enh62962     2  173950200  173951200      6       3  150064       1.9486     0.025669
enh62967     2  173954600  173955600      3       2  150064       2.5413    0.0055224
enh62968     2  173957000  173958000      5       3  150064       1.7873     0.036941
enh62969     2  173963200  173964200      2       1  150064       2.5665    0.0051364
enh62974     2  173971200  173972200      4       2  150064       2.8733    0.0020313
enh62976     2  173980900  173981900      2       1  150064       2.0223     0.021574
enh62977     2  173981600  173982600      3       2  150064       2.4215    0.0077281
enh62982     2  173988900  173989900      3       2  150064         2.95    0.0015887
enh62983     2  173995200  173996200      1       1  150064       1.6463      0.04985
enh62984     2  173996700  173997700      4       2  150064       2.8268    0.0023508
enh62985     2  174000800  174001800      2       1  150064       1.6468       0.0498
enh62986     2  174013000  174014000      2       1  150064       2.4692    0.0067712
enh62994     2  174036500  174037500      5       2  150064       3.2094     0.000665
enh62997     2  174052700  174053700      4       2  150064       2.7049    0.0034158
enh63000     2  174059600  174060600      1       1  150064       2.2098      0.01356
enh63002     2  174071500  174072500      4       2  150064       2.4729    0.0067007
enh63003     2  174074800  174075800      7       4  150064       2.6491    0.0040349
enh63004     2  174079100  174080100      4       2  150064       3.0227    0.0012525
enh63005     2  174082900  174083900      3       2  150064       2.1942     0.014112
enh63006     2  174091800  174092800      4       2  150064       2.1194     0.017029
enh63014     2  174786800  174787800      3       1  150064       1.9503      0.02557
enh63019     2  174805000  174806000      3       2  150064       2.1016     0.017793
enh63020     2  174812600  174813600      3       1  150064       2.0431     0.020522
enh63021     2  174814600  174815600      5       1  150064       2.0835     0.018605
enh63022     2  174824100  174825100      4       2  150064       1.6724     0.047225
enh63030     2  174878700  174879700      2       1  150064       1.7088     0.043747
enh63032     2  174888000  174889000      4       1  150064       2.3088     0.010478
enh63041     2  175111500  175112500      2       1  150064       2.6259    0.0043211
enh63042     2  175113600  175114600      3       2  150064       2.9971    0.0013628
enh63045     2  175352400  175353400      1       1  150064       3.7024    0.0001068
enh63057     2  175456200  175457200      3       2  150064       1.6973     0.044824
enh63058     2  175460200  175461200      2       1  150064       1.8773      0.03024
enh63060     2  175463500  175464500      1       1  150064       2.3746     0.008783
enh63061     2  175464300  175465300      1       1  150064       1.9423      0.02605
enh63062     2  175466000  175467000      3       1  150064       2.1437     0.016028
enh63063     2  175467500  175468500      3       1  150064       2.0291     0.021226
enh63064     2  175470900  175471900      2       1  150064       2.4229     0.007698
enh63065     2  175473000  175474000      1       1  150064       2.1156      0.01719
enh63066     2  175475200  175476200      2       1  150064       2.3857    0.0085233
enh63076     2  175545200  175546200      2       1  150064       2.6965    0.0035033
enh63078     2  175636700  175637700      4       1  150064       1.6662      0.04784
enh63079     2  175643100  175644100      2       1  150064       3.0348    0.0012036
enh63091     2  175817000  175818000      1       1  150064       2.1397      0.01619
enh63100     2  175892200  175893200      1       1  150064        1.768      0.03853
enh63101     2  175892600  175893600      4       2  150064       1.6482     0.049657
enh63113     2  176755000  176756000      4       2  150064       2.9477    0.0016009
enh63115     2  177156000  177157000      2       1  150064       1.8023     0.035745
enh63116     2  177157800  177158800      2       1  150064       2.0204     0.021671
enh63117     2  177256700  177257700      1       1  150064       1.8763      0.03031
enh63118     2  177325600  177326600      2       1  150064       2.2756     0.011434
enh63172     2  178978100  178979100      1       1  150064       2.1118      0.01735
enh63178     2  179136700  179137700      1       1  150064       1.7273      0.04206
enh63241     2  180293500  180294500      3       2  150064       2.6631    0.0038718
enh63243     2  180869900  180870900      2       1  150064       2.6466    0.0040648
enh63286     2  183579200  183580200      2       1  150064       2.4001    0.0081953
enh63294     2  183814000  183815000      2       1  150064       1.8571     0.031646
enh63295     2  183874500  183875500      2       1  150064       3.0777     0.001043
enh63301     2  183886000  183887000      3       2  150064       2.6236    0.0043505
enh63304     2  183893900  183894900      4       2  150064       2.0579     0.019801
enh63305     2  183895800  183896800      3       2  150064       1.6588     0.048575
enh63309     2  183990200  183991200      8       3  150064       2.1003     0.017852
enh63311     2  184479400  184480400      3       2  150064       2.1417     0.016107
enh63323     2  187408400  187409400      2       1  150064       2.5653    0.0051545
enh63342     2  188267800  188268800      1       1  150064       1.6688      0.04758
enh63348     2  188411600  188412600      3       1  150064       1.6685     0.047606
enh63349     2  188413600  188414600      1       1  150064         1.98      0.02385
enh63353     2  189246700  189247700      3       2  150064       2.6179    0.0044238
enh63355     2  189494100  189495100      5       2  150064       1.7189     0.042821
enh63356     2  189651500  189652500      2       1  150064       2.6071    0.0045662
enh63391     2  190398500  190399500      1       1  150064        1.646      0.04988
enh63401     2  190433700  190434700      2       1  150064       2.1181     0.017084
enh63423     2  191210000  191211000      1       1  150064       2.5887     0.004817
enh63424     2  191216400  191217400      3       2  150064       1.7361     0.041272
enh63425     2  191217200  191218200      2       1  150064       1.8244     0.034047
enh63427     2  191220600  191221600      1       1  150064       1.7229      0.04245
enh63430     2  191274000  191275000      1       1  150064       2.8772     0.002006
enh63431     2  191277900  191278900      1       1  150064       1.8367      0.03313
enh63432     2  191282200  191283200      3       2  150064       1.8238     0.034087
enh63441     2  191364400  191365400      4       2  150064        1.799     0.036008
enh63442     2  191367200  191368200      3       2  150064       1.8169     0.034612
enh63445     2  191400600  191401600      3       2  150064       1.7662     0.038684
enh63447     2  191441100  191442100      2       1  150064        1.682     0.046286
enh63450     2  191447600  191448600      3       1  150064       2.2885     0.011053
enh63452     2  191471500  191472500      5       3  150064       2.8597      0.00212
enh63473     2  191723900  191724900      3       1  150064       1.6957      0.04497
enh63477     2  191750600  191751600      1       1  150064       1.7059      0.04401
enh63486     2  191879400  191880400      4       2  150064       1.7544     0.039678
enh63487     2  191885900  191886900      4       2  150064       2.4662    0.0068282
enh63489     2  191914900  191915900      4       1  150064       1.8149     0.034767
enh63526     2  192306000  192307000      1       1  150064       1.9478      0.02572
enh63528     2  192331400  192332400      2       1  150064       2.2975     0.010794
enh63563     2  196397300  196398300      4       1  150064       3.4271   0.00030498
enh63564     2  196398500  196399500      3       2  150064       2.4275    0.0076017
enh63570     2  196977500  196978500      3       2  150064       2.2846     0.011167
enh63575     2  197033000  197034000      1       1  150064       1.6869      0.04581
enh63576     2  197065700  197066700      3       1  150064       2.7123    0.0033407
enh63588     2  197140400  197141400      4       2  150064       2.5991    0.0046729
enh63589     2  197148600  197149600      3       2  150064         2.75    0.0029802
enh63590     2  197156300  197157300      3       1  150064       3.1197   0.00090516
enh63592     2  197159200  197160200      1       1  150064       2.0158      0.02191
enh63599     2  197264100  197265100      3       2  150064       1.6888     0.045631
enh63603     2  197402500  197403500      2       1  150064       1.8597     0.031466
enh63604     2  197431500  197432500      2       1  150064       2.4131    0.0079082
enh63605     2  197454600  197455600      2       1  150064       2.5583    0.0052596
enh63606     2  197466100  197467100      2       1  150064       2.7355    0.0031146
enh63607     2  197471400  197472400      2       1  150064       2.9931     0.001381
enh63609     2  197663000  197664000      1       1  150064       1.7678      0.03855
enh63610     2  197853000  197854000      1       1  150064       2.8627       0.0021
enh63611     2  197876300  197877300      6       2  150064       3.2318   0.00061506
enh63613     2  197896400  197897400      3       2  150064        2.774    0.0027686
enh63637     2  198144300  198145300      4       1  150064       4.3087    8.211e-06
enh63639     2  198157900  198158900      3       1  150064        5.112   1.5937e-07
enh63640     2  198171400  198172400      3       2  150064       5.2905   6.0986e-08
enh63645     2  198292900  198293900      1       1  150064       6.4019    7.671e-11
enh63648     2  198308200  198309200      1       1  150064        5.405     3.24e-08
enh63652     2  198402800  198403800      2       1  150064       5.4894   2.0166e-08
enh63654     2  198436400  198437400      1       1  150064       6.1104    4.969e-10
enh63655     2  198485000  198486000      1       1  150064       5.9155    1.654e-09
enh63656     2  198492500  198493500      4       1  150064       2.0871      0.01844
enh63657     2  198513000  198514000      3       1  150064       4.8472   6.2596e-07
enh63659     2  198541400  198542400      1       1  150064       2.0237       0.0215
enh63661     2  198573000  198574000      2       1  150064        4.101   2.0565e-05
enh63663     2  198667600  198668600      2       1  150064       4.1812   1.4498e-05
enh63664     2  198668100  198669100      4       2  150064       5.2077   9.5589e-08
enh63665     2  198673400  198674400      3       1  150064       4.8378   6.5633e-07
enh63667     2  198677200  198678200      2       1  150064       4.3268   7.5641e-06
enh63668     2  198686400  198687400      1       1  150064       5.2235    8.778e-08
enh63669     2  198702000  198703000      1       1  150064       2.7909     0.002628
enh63670     2  198712200  198713200      4       1  150064        4.907   4.6243e-07
enh63672     2  198720100  198721100      1       1  150064       5.1894    1.055e-07
enh63673     2  198721600  198722600      3       2  150064       4.5656   2.4901e-06
enh63675     2  198737800  198738800      2       1  150064       3.7759   7.9729e-05
enh63677     2  198743000  198744000      1       1  150064       5.1723    1.156e-07
enh63678     2  198748800  198749800      1       1  150064       5.1053    1.651e-07
enh63679     2  198753500  198754500      2       1  150064       4.2409   1.1133e-05
enh63680     2  198754700  198755700      2       1  150064       4.8379   6.5606e-07
enh63681     2  198756600  198757600      1       1  150064       4.2046    1.308e-05
enh63683     2  198762500  198763500      2       1  150064       4.6561   1.6112e-06
enh63684     2  198766400  198767400      2       1  150064       3.2956   0.00049104
enh63685     2  198767000  198768000      1       1  150064       4.3332    7.349e-06
enh63687     2  198779500  198780500      3       1  150064       4.8129   7.4392e-07
enh63688     2  198780800  198781800      1       1  150064       4.2784    9.411e-06
enh63692     2  198813200  198814200      1       1  150064       4.2723    9.675e-06
enh63693     2  198815100  198816100      2       1  150064       4.2573   1.0345e-05
enh63694     2  198821800  198822800      2       1  150064       4.2417   1.1094e-05
enh63697     2  198837400  198838400      3       1  150064        4.006   3.0879e-05
enh63698     2  198860300  198861300      3       2  150064        5.072   1.9685e-07
enh63701     2  198917600  198918600      3       1  150064       3.2415    0.0005945
enh63706     2  198976800  198977800      1       1  150064       1.7405      0.04089
enh63713     2  200774900  200775900      3       2  150064       5.8052   3.2138e-09
enh63714     2  200777200  200778200      3       2  150064        5.733   4.9335e-09
enh63715     2  200818200  200819200      6       3  150064        6.199   2.8416e-10
enh63718     2  200850200  200851200      4       2  150064       4.2116   1.2676e-05
enh63721     2  201023900  201024900      2       1  150064       5.4442   2.6026e-08
enh63726     2  201167000  201168000      4       2  150064       3.7059   0.00010532
enh63727     2  201173500  201174500      1       1  150064       4.7124    1.224e-06
enh63728     2  201174900  201175900      2       1  150064         4.41   5.1679e-06
enh63729     2  201176300  201177300      4       2  150064       2.4416    0.0073108
enh63730     2  201179500  201180500      3       2  150064       2.5797     0.004945
enh63731     2  201180900  201181900      1       1  150064       2.5725     0.005049
enh63733     2  201183600  201184600      4       2  150064        2.565    0.0051586
enh63735     2  201185400  201186400      2       1  150064       2.0784     0.018838
enh63736     2  201186200  201187200      1       1  150064       5.3766    3.796e-08
enh63738     2  201193900  201194900      4       2  150064       2.8612    0.0021102
enh63745     2  201212700  201213700      4       2  150064        1.711     0.043541
enh63748     2  201221200  201222200      3       2  150064       3.8805   5.2131e-05
enh63749     2  201224700  201225700      1       1  150064       3.5893    0.0001658
enh63750     2  201229000  201230000      3       1  150064       4.8925   4.9787e-07
enh63751     2  201229600  201230600      4       2  150064       5.7961   3.3934e-09
enh63753     2  201237200  201238200      2       1  150064       2.5634    0.0051829
enh63754     2  201238700  201239700      3       2  150064       4.0677   2.3737e-05
enh63757     2  201247200  201248200      5       2  150064       4.4118   5.1248e-06
enh63760     2  201276200  201277200      3       1  150064        3.257   0.00056302
enh63761     2  201320000  201321000      1       1  150064       3.8819    5.182e-05
enh63762     2  201331500  201332500      3       1  150064       2.2803     0.011295
enh63765     2  201373000  201374000      5       3  150064       2.0277     0.021297
enh63766     2  201391300  201392300      1       1  150064       2.5776     0.004974
enh63769     2  201606300  201607300      5       2  150064       1.9379     0.026317
enh63781     2  201752000  201753000      2       1  150064       2.0896     0.018329
enh63825     2  202118900  202119900      9       4  150064       3.3699   0.00037591
enh63894     2  203452900  203453900      1       1  150064       1.7028       0.0443
enh63895     2  203453400  203454400      2       1  150064       1.7147     0.043196
enh63905     2  203884000  203885000      2       1  150064       1.6528      0.04919
enh63909     2  203902000  203903000      1       1  150064       2.9995     0.001352
enh63910     2  204104900  204105900      2       1  150064       2.6149    0.0044624
enh63927     2  204521300  204522300      6       2  150064       1.6772     0.046752
enh63929     2  204554900  204555900      1       1  150064       1.9738       0.0242
enh63940     2  204976400  204977400      1       1  150064       1.6775      0.04672
enh64008     2  207479800  207480800      1       1  150064       1.6492      0.04955
enh64061     2  208259700  208260700      3       2  150064        2.193     0.014155
enh64064     2  208345400  208346400      2       1  150064       2.7936    0.0026064
enh64065     2  208346300  208347300      6       3  150064        2.175     0.014814
enh64068     2  208355400  208356400      8       3  150064       2.1668     0.015126
enh64069     2  208362800  208363800      6       2  150064       3.9032   4.7463e-05
enh64070     2  208364000  208365000      2       1  150064       2.7784    0.0027312
enh64074     2  208398400  208399400      2       1  150064       3.6579   0.00012715
enh64082     2  208425700  208426700      1       1  150064       4.1563    1.617e-05
enh64083     2  208481600  208482600      3       1  150064       3.7659    8.296e-05
enh64113     2  208866200  208867200      2       1  150064       2.7018    0.0034481
enh64143     2  213194800  213195800      4       2  150064       2.5859     0.004856
enh64144     2  213392400  213393400      1       1  150064       3.1771    0.0007439
enh64145     2  213404000  213405000      4       1  150064       3.8383   6.1953e-05
enh64146     2  213641600  213642600      4       1  150064       1.8196     0.034408
enh64199     2  217278000  217279000      3       1  150064       2.8614    0.0021086
enh64200     2  217328600  217329600      3       1  150064       2.2309     0.012845
enh64204     2  217396600  217397600      1       1  150064       2.2004      0.01389
enh64221     2  217529800  217530800      1       1  150064       2.3264     0.009999
enh64235     2  217617300  217618300      1       1  150064       2.1318      0.01651
enh64264     2  217939300  217940300     11       3  150064       1.8509      0.03209
enh64295     2  218492700  218493700      2       1  150064       2.4716    0.0067248
enh64313     2  218654600  218655600      2       1  150064       2.6739    0.0037486
enh64314     2  218658200  218659200      5       2  150064       2.1962     0.014038
enh64341     2  218788400  218789400      5       2  150064       1.9002     0.028701
enh64351     2  218820100  218821100      3       1  150064       1.6625     0.048209
enh64418     2  219946800  219947800      5       2  150064       1.8635     0.031196
enh64420     2  219973400  219974400      2       1  150064       1.9416     0.026094
enh64424     2  219992900  219993900      1       1  150064       2.9174     0.001765
enh64425     2  220025600  220026600      2       1  150064       2.6891    0.0035818
enh64427     2  220039800  220040800      2       1  150064       3.3886   0.00035125
enh64434     2  220091900  220092900      2       1  150064       1.9286     0.026889
enh64438     2  220112400  220113400      3       2  150064       1.7818     0.037392
enh64463     2  220301700  220302700      3       1  150064       2.1089     0.017476
enh64464     2  220304600  220305600      1       1  150064       2.5317     0.005676
enh64470     2  220340000  220341000      3       1  150064         2.09     0.018311
enh64487     2  220489800  220490800      1       1  150064       2.1543      0.01561
enh64504     2  221823700  221824700      1       1  150064       2.5469     0.005435
enh64505     2  221825400  221826400      1       1  150064       2.5405     0.005534
enh64510     2  222308700  222309700      4       1  150064       1.6987     0.044684
enh64517     2  222392900  222393900      3       1  150064       2.5562     0.005291
enh64518     2  222394900  222395900      4       2  150064        2.334    0.0097972
enh64521     2  223263300  223264300      1       1  150064        2.181      0.01459
enh64549     2  223728400  223729400      3       1  150064       1.8497     0.032177
enh64561     2  223771400  223772400      2       1  150064       1.7092     0.043711
enh64579     2  224392800  224393800      3       2  150064       2.6538     0.003979
enh64580     2  224403400  224404400      3       2  150064       2.2004      0.01389
enh64605     2  224906300  224907300      2       1  150064       1.8287     0.033719
enh64610     2  225010600  225011600      2       1  150064       1.8981     0.028841
enh64614     2  225271600  225272600      7       2  150064       2.7159    0.0033043
enh64615     2  225276700  225277700      3       1  150064       3.0041    0.0013318
enh64616     2  225281400  225282400     12       2  150064       2.5887    0.0048163
enh64617     2  225349700  225350700      2       1  150064       1.9061     0.028321
enh64619     2  225384800  225385800      3       2  150064       3.6737   0.00011953
enh64621     2  225392800  225393800      7       2  150064       3.0817     0.001029
enh64622     2  225397400  225398400      3       2  150064       4.2366   1.1347e-05
enh64626     2  225427200  225428200      2       1  150064        2.566    0.0051442
enh64628     2  225434700  225435700      1       1  150064       1.6773      0.04674
enh64629     2  225436800  225437800      4       2  150064        4.282   9.2614e-06
enh64630     2  225439800  225440800      8       3  150064        3.204   0.00067765
enh64632     2  225446400  225447400      4       2  150064       5.0507   2.2014e-07
enh64634     2  225702000  225703000      4       2  150064         2.31     0.010443
enh64635     2  225740200  225741200      5       3  150064       2.0504     0.020163
enh64637     2  225774700  225775700      6       3  150064       2.1711      0.01496
enh64647     2  225890500  225891500      4       2  150064       1.6587     0.048585
enh64657     2  227348500  227349500      3       2  150064       2.1959      0.01405
enh64697     2  227699200  227700200      1       1  150064       2.8092     0.002483
enh64698     2  227701700  227702700      2       1  150064        1.826     0.033928
enh64700     2  227772600  227773600      3       1  150064       2.0618     0.019612
enh64719     2  228380000  228381000      2       1  150064       1.9883     0.023391
enh64721     2  228383200  228384200      8       4  150064       2.3467    0.0094713
enh64731     2  228999000  229000000      8       2  150064       4.4507   4.2786e-06
enh64735     2  229291400  229292400      5       2  150064       5.2427   7.9126e-08
enh64738     2  229948400  229949400      3       2  150064        2.714    0.0033242
enh64739     2  229952600  229953600      8       3  150064       2.8168    0.0024254
enh64758     2  230711900  230712900      4       2  150064        1.645     0.049989
enh64768     2  230845100  230846100      1       1  150064        2.353     0.009312
enh64776     2  231082000  231083000      2       1  150064       1.6688     0.047582
enh64779     2  231133200  231134200      2       1  150064       1.7095      0.04368
enh64781     2  231190800  231191800      5       1  150064       1.6993     0.044628
enh64851     2  232264500  232265500      1       1  150064       2.3044       0.0106
enh64876     2  232526600  232527600      4       1  150064       2.0705     0.019203
enh64879     2  232532000  232533000      2       1  150064       2.2746     0.011466
enh64896     2  232852600  232853600      4       2  150064        1.808     0.035299
enh64917     2  233435400  233436400      1       1  150064       1.8311      0.03354
enh64919     2  233453300  233454300      3       1  150064       1.7228     0.042464
enh64920     2  233457400  233458400      1       1  150064       2.1019      0.01778
enh64925     2  233560800  233561800      3       2  150064       4.9199   4.3302e-07
enh64927     2  233565800  233566800      3       2  150064        5.358   4.2063e-08
enh64928     2  233643800  233644800      2       1  150064       5.6406   8.4732e-09
enh64929     2  233700100  233701100      6       3  150064       4.0566   2.4895e-05
enh64930     2  233702600  233703600      1       1  150064       3.5443    0.0001968
enh64931     2  233738500  233739500      2       1  150064       2.3585    0.0091752
enh64933     2  233915700  233916700      5       2  150064       2.6291    0.0042812
enh64935     2  233925600  233926600      3       1  150064       1.8984     0.028824
enh64962     2  234347400  234348400      1       1  150064       2.3988     0.008225
enh64975     2  235353300  235354300      5       2  150064        1.669     0.047558
enh64976     2  235354800  235355800      3       1  150064       2.1345     0.016401
enh64985     2  235781800  235782800      4       2  150064       1.9651     0.024701
enh65033     2  236471800  236472800      1       1  150064       2.0511      0.02013
enh65037     2  236514100  236515100      1       1  150064       1.8251      0.03399
enh65038     2  236516500  236517500      3       2  150064       1.9775     0.023993
enh65044     2  236548300  236549300      2       1  150064       2.1495     0.015796
enh65046     2  236556400  236557400      3       1  150064       2.3053     0.010575
enh65057     2  236617400  236618400     10       4  150064       1.7999     0.035938
enh65074     2  237246200  237247200      1       1  150064       2.5282     0.005733
enh65075     2  237247200  237248200      4       2  150064       2.0592     0.019738
enh65076     2  237250400  237251400      4       2  150064       2.0149     0.021956
enh65084     2  237550900  237551900      6       2  150064       2.0007      0.02271
enh65104     2  237897200  237898200      4       1  150064       1.8289     0.033704
enh65209     2  238620900  238621900      2       1  150064       2.1325     0.016484
enh65225     2  238651800  238652800      9       2  150064       1.8231     0.034142
enh65248     2  239017200  239018200      4       1  150064       1.6738      0.04709
enh65253     2  239096300  239097300      4       2  150064       2.5448    0.0054675
enh65255     2  239109900  239110900      5       3  150064        1.647     0.049782
enh65261     2  239169000  239170000      2       1  150064       1.6853     0.045966
enh65292     2  239850700  239851700      4       2  150064       1.6612      0.04834
enh65408     2  241386700  241387700     12       3  150064       1.7198     0.042734
enh65410     2  241393800  241394800      1       1  150064       1.7524      0.03985
enh65457     2  242279200  242280200      3       2  150064        1.652     0.049271
enh65458     2  242279700  242280700      2       1  150064       1.9294     0.026838
enh65467     2  242320800  242321800      5       3  150064       1.9771     0.024017
enh65477     2  242555500  242556500      2       1  150064       2.3737    0.0088059
enh65480     2  242578500  242579500      3       1  150064       2.3244     0.010052
enh65481     2  242579800  242580800      3       1  150064       2.1179      0.01709
enh65495     2  242796000  242797000      4       1  150064       1.8131     0.034905
enh65509     3     525200     526200      1       1  150064       1.6813      0.04635
enh65522     3    4350000    4351000      1       1  150064        1.671      0.04736
enh65570     3    4990400    4991400      5       2  150064       1.8952     0.029036
enh65582     3    5175000    5176000      2       1  150064         1.65     0.049467
enh65596     3    5238200    5239200      1       1  150064       2.1472      0.01589
enh65606     3    8523300    8524300      3       2  150064       1.6979     0.044761
enh65607     3    8525000    8526000      1       1  150064       2.0306      0.02115
enh65630     3    8620000    8621000      8       1  150064       1.6545     0.049012
enh65646     3    9038400    9039400      1       1  150064       2.5868     0.004843
enh65649     3    9069500    9070500      8       3  150064       2.0257     0.021398
enh65663     3    9403400    9404400      2       1  150064       2.4557    0.0070301
enh65665     3    9405900    9406900      5       2  150064       1.7901     0.036716
enh65670     3    9455600    9456600      3       2  150064       2.1035     0.017711
enh65672     3    9462400    9463400      2       1  150064       2.5539    0.0053266
enh65673     3    9464000    9465000      4       2  150064       2.3925    0.0083674
enh65674     3    9464600    9465600      3       2  150064       1.6735     0.047116
enh65675     3    9465200    9466200      2       1  150064       1.9569     0.025179
enh65686     3    9757500    9758500      4       2  150064       1.8084     0.035269
enh65745     3   10418400   10419400      4       1  150064        3.128   0.00088004
enh65747     3   10511400   10512400      4       1  150064       2.3466    0.0094737
enh65770     3   11426800   11427800      2       1  150064       1.8283     0.033751
enh65773     3   11475200   11476200      1       1  150064       2.2191      0.01324
enh65791     3   11603800   11604800      1       1  150064       2.5596     0.005239
enh65793     3   11608200   11609200      2       1  150064       2.7706     0.002798
enh65796     3   11612300   11613300      3       2  150064       2.1981      0.01397
enh65822     3   11664100   11665100      4       2  150064       2.0189     0.021748
enh65826     3   11680900   11681900      4       2  150064        2.301     0.010695
enh65827     3   11685400   11686400      1       1  150064       4.0817    2.235e-05
enh65828     3   11702200   11703200      4       2  150064       3.2625   0.00055222
enh65829     3   11703100   11704100      2       1  150064       3.0804    0.0010335
enh65835     3   11886100   11887100      7       1  150064       2.3975    0.0082534
enh65836     3   11888700   11889700      1       1  150064       2.3023      0.01066
enh65840     3   12197600   12198600      3       2  150064       2.4043    0.0081019
enh65842     3   12220000   12221000      1       1  150064       3.2532    0.0005705
enh65851     3   12392300   12393300      1       1  150064       2.2495      0.01224
enh65852     3   12398400   12399400      1       1  150064       2.0875      0.01842
enh65857     3   12462600   12463600      3       1  150064       2.1853     0.014434
enh65862     3   12483300   12484300      1       1  150064       3.6874    0.0001133
enh65863     3   12503500   12504500      4       2  150064       1.9011     0.028642
enh65865     3   12521000   12522000      3       1  150064       2.2586     0.011955
enh65866     3   12524600   12525600      3       1  150064       1.9132     0.027863
enh65871     3   12563400   12564400      6       2  150064       2.4405    0.0073325
enh65873     3   12600800   12601800      3       1  150064       2.5355    0.0056143
enh65874     3   12602200   12603200      2       1  150064        2.105     0.017645
enh65875     3   12603700   12604700      4       1  150064       2.3425    0.0095783
enh65876     3   12610000   12611000      3       1  150064       2.2581     0.011969
enh65878     3   12617600   12618600      3       2  150064       2.9165    0.0017697
enh65880     3   12632500   12633500      3       2  150064       1.7299     0.041823
enh65881     3   12634300   12635300      4       2  150064        1.662     0.048261
enh65883     3   12663400   12664400      2       1  150064       1.8685     0.030845
enh65887     3   12679100   12680100      2       1  150064        2.729    0.0031768
enh65892     3   12689700   12690700      3       1  150064       1.8254      0.03397
enh65893     3   12690800   12691800      5       2  150064       1.8877     0.029534
enh65894     3   12694600   12695600      2       1  150064       1.7605     0.039158
enh65895     3   12697800   12698800      2       1  150064       2.2178     0.013283
enh65898     3   12711800   12712800      3       2  150064       2.8368    0.0022781
enh65900     3   12723200   12724200      1       1  150064       2.3974     0.008255
enh65901     3   12735200   12736200      4       2  150064       1.9715     0.024335
enh65903     3   12761000   12762000      2       1  150064       1.7552      0.03961
enh65904     3   12770500   12771500      3       1  150064       2.5427    0.0054992
enh65906     3   12785200   12786200      1       1  150064       3.0456     0.001161
enh65925     3   12973600   12974600      1       1  150064       1.6512      0.04935
enh65935     3   13026500   13027500      4       1  150064       1.7152     0.043158
enh65937     3   13036600   13037600      5       2  150064       1.7541     0.039707
enh65946     3   13113200   13114200     10       2  150064       2.1768      0.01475
enh65948     3   13122600   13123600      4       1  150064       3.1933    0.0007032
enh65956     3   13304400   13305400      4       2  150064       1.9098     0.028079
enh65960     3   13420500   13421500      4       1  150064       2.1205     0.016981
enh65990     3   14216900   14217900      5       2  150064       1.8216     0.034258
enh66003     3   14418800   14419800     10       2  150064       2.4793    0.0065818
enh66006     3   14442800   14443800      1       1  150064       1.7653      0.03876
enh66026     3   14550300   14551300      5       3  150064       1.7129     0.043363
enh66027     3   14565100   14566100      4       1  150064       1.8517     0.032034
enh66031     3   14596800   14597800      4       2  150064       2.7684    0.0028166
enh66032     3   14689900   14690900      4       1  150064       1.6976     0.044792
enh66033     3   14691700   14692700      2       1  150064       1.7422     0.040736
enh66037     3   14845300   14846300      2       1  150064       1.8175     0.034573
enh66040     3   14855500   14856500      2       1  150064       1.7496     0.040094
enh66045     3   14894100   14895100     11       5  150064       1.9282     0.026917
enh66061     3   15138800   15139800      2       1  150064       1.7907     0.036672
enh66065     3   15157400   15158400      6       2  150064       1.6711     0.047351
enh66121     3   16000300   16001300      2       1  150064       2.3095     0.010458
enh66149     3   16318700   16319700      4       1  150064        2.087     0.018446
enh66153     3   16353100   16354100      3       1  150064       1.7802      0.03752
enh66155     3   16355000   16356000      5       1  150064       1.7849     0.037136
enh66165     3   16417200   16418200      4       2  150064       1.6925     0.045274
enh66172     3   16441000   16442000      5       2  150064       2.0809      0.01872
enh66176     3   16460600   16461600      4       2  150064       1.7414     0.040808
enh66205     3   16782800   16783800      8       4  150064       2.0201     0.021686
enh66206     3   16811000   16812000      4       2  150064       2.8462    0.0022123
enh66207     3   16843000   16844000      2       1  150064       3.6224   0.00014595
enh66208     3   16875500   16876500      4       1  150064        3.484   0.00024701
enh66209     3   16878700   16879700      2       1  150064       2.6737    0.0037508
enh66211     3   16891000   16892000      5       3  150064       1.8073     0.035355
enh66212     3   16923700   16924700      5       2  150064       1.7138      0.04328
enh66222     3   16948200   16949200      2       1  150064       2.0693     0.019258
enh66224     3   16951300   16952300      4       2  150064       3.5827   0.00017003
enh66225     3   16954000   16955000      2       1  150064       2.9331    0.0016779
enh66227     3   16957100   16958100      4       2  150064       3.1145    0.0009214
enh66228     3   16958100   16959100      6       2  150064       4.0681     2.37e-05
enh66229     3   16958800   16959800      4       1  150064       3.3368   0.00042379
enh66230     3   16959700   16960700      2       1  150064       3.5633    0.0001831
enh66231     3   16960800   16961800      3       2  150064       2.9651    0.0015131
enh66232     3   16964300   16965300      2       1  150064       3.2495   0.00057798
enh66233     3   16969800   16970800      3       2  150064       2.2143     0.013404
enh66234     3   16971800   16972800      3       2  150064       2.8634    0.0020958
enh66235     3   16974200   16975200      4       2  150064       1.7915     0.036606
enh66241     3   17016000   17017000      4       2  150064       2.0095     0.022245
enh66256     3   17081200   17082200      3       2  150064       1.8085     0.035267
enh66257     3   17085200   17086200      3       2  150064       1.9608     0.024949
enh66262     3   17118700   17119700      2       1  150064       2.7256    0.0032096
enh66264     3   17130200   17131200      3       2  150064       2.8742    0.0020252
enh66267     3   17199600   17200600      3       2  150064       2.1612      0.01534
enh66270     3   17220800   17221800      2       1  150064       4.2979   8.6213e-06
enh66273     3   17231700   17232700      1       1  150064       4.6319    1.812e-06
enh66274     3   17236900   17237900      2       1  150064       3.8841   5.1359e-05
enh66275     3   17363600   17364600      1       1  150064       3.4059    0.0003297
enh66278     3   17576400   17577400      2       1  150064       3.9109   4.5975e-05
enh66280     3   17680900   17681900      1       1  150064       4.3788    5.968e-06
enh66281     3   17771400   17772400      2       1  150064       3.7124   0.00010265
enh66282     3   17781300   17782300      4       1  150064       4.7449   1.0431e-06
enh66283     3   17784700   17785700      4       1  150064         2.91     0.001807
enh66284     3   17790700   17791700      1       1  150064       3.0272     0.001234
enh66286     3   18442400   18443400      3       2  150064         2.15     0.015777
enh66292     3   19990800   19991800      6       3  150064       2.0977     0.017964
enh66293     3   20001300   20002300      6       3  150064       2.1231     0.016871
enh66315     3   21685800   21686800      6       2  150064       2.1213     0.016947
enh66319     3   21788800   21789800      8       4  150064       1.6716       0.0473
enh66321     3   21833500   21834500      5       2  150064       2.5317    0.0056748
enh66325     3   22969400   22970400      2       1  150064       1.9081     0.028188
enh66331     3   23277800   23278800      4       2  150064       1.6922     0.045301
enh66359     3   23850600   23851600      1       1  150064       2.4976     0.006252
enh66362     3   23861100   23862100      5       3  150064       2.0479     0.020287
enh66367     3   23878400   23879400      2       1  150064       1.7563     0.039518
enh66391     3   24160600   24161600      1       1  150064       3.2787    0.0005214
enh66392     3   24169300   24170300      4       2  150064       3.6972   0.00010899
enh66393     3   24176200   24177200      5       3  150064       2.4505    0.0071332
enh66394     3   24179200   24180200      1       1  150064       2.9301     0.001694
enh66397     3   24226800   24227800      4       2  150064       2.5787    0.0049592
enh66398     3   24233600   24234600      3       2  150064       1.7516     0.039923
enh66400     3   24254000   24255000      6       3  150064       3.1199   0.00090454
enh66404     3   24301600   24302600      1       1  150064         1.98      0.02385
enh66428     3   24504000   24505000      2       1  150064       2.6058    0.0045836
enh66429     3   24513400   24514400      3       2  150064        2.318     0.010224
enh66431     3   24518600   24519600      3       2  150064       2.0949     0.018089
enh66432     3   24522100   24523100      1       1  150064       2.1304      0.01657
enh66433     3   24526800   24527800      3       2  150064       2.3344    0.0097875
enh66435     3   24531200   24532200      6       2  150064       3.0474     0.001154
enh66436     3   24533000   24534000      4       2  150064       2.6127    0.0044916
enh66438     3   24562000   24563000      3       1  150064       1.8465     0.032407
enh66442     3   24998100   24999100      3       1  150064       1.6476     0.049719
enh66459     3   25519300   25520300      5       3  150064       2.5864     0.004849
enh66460     3   25522100   25523100      3       1  150064       1.9236     0.027202
enh66461     3   25524200   25525200      1       1  150064       1.8719      0.03061
enh66462     3   25526700   25527700      6       2  150064       1.8168     0.034627
enh66469     3   25569100   25570100      5       2  150064       1.6498     0.049497
enh66486     3   25822700   25823700      2       1  150064       1.8144      0.03481
enh66525     3   28786000   28787000      3       2  150064       2.4661    0.0068291
enh66526     3   28819100   28820100      2       1  150064       3.0114    0.0013002
enh66553     3   29451400   29452400      4       2  150064       3.0084     0.001313
enh66554     3   29468700   29469700      3       2  150064        2.733    0.0031383
enh66556     3   29471900   29472900      3       2  150064       2.0284     0.021261
enh66558     3   29494700   29495700      4       2  150064       2.8451    0.0022197
enh66560     3   29555300   29556300      5       2  150064       1.8787     0.030142
enh66571     3   29724100   29725100      4       2  150064       1.8435     0.032628
enh66572     3   29735100   29736100      3       2  150064       2.1283     0.016657
enh66573     3   29736800   29737800      4       1  150064       1.8102     0.035131
enh66576     3   29788800   29789800      6       2  150064       3.5329   0.00020551
enh66577     3   29793000   29794000      6       2  150064       2.9614    0.0015313
enh66578     3   29800500   29801500      1       1  150064       3.0275     0.001233
enh66579     3   29942600   29943600      5       3  150064       1.7082     0.043797
enh66581     3   30197800   30198800      3       1  150064       3.5511   0.00019183
enh66588     3   30273100   30274100      3       2  150064       1.8928      0.02919
enh66589     3   30326000   30327000      3       2  150064       1.7837     0.037236
enh66596     3   30385500   30386500      1       1  150064       2.0476       0.0203
enh66598     3   30389000   30390000      3       1  150064       1.6587     0.048593
enh66599     3   30391100   30392100      5       2  150064       2.0295     0.021205
enh66602     3   30414000   30415000      4       1  150064       1.8594     0.031483
enh66616     3   30514700   30515700      3       2  150064       1.7238     0.042375
enh66662     3   30706100   30707100      2       1  150064       2.5237    0.0058069
enh66663     3   30706700   30707700      1       1  150064       2.8953     0.001894
enh66670     3   30721800   30722800      4       2  150064         1.81     0.035146
enh66697     3   31637400   31638400      3       2  150064       2.2756     0.011434
enh66704     3   31987700   31988700      5       2  150064       1.9903     0.023279
enh66718     3   32168000   32169000      1       1  150064       2.2396      0.01256
enh66727     3   32326800   32327800      6       3  150064       1.7215      0.04258
enh66728     3   32343800   32344800      6       3  150064       1.6664     0.047817
enh66729     3   32345200   32346200      3       1  150064       2.1335     0.016442
enh66731     3   32352500   32353500      3       2  150064       1.6712     0.047345
enh66758     3   32744600   32745600      6       3  150064        1.715     0.043169
enh66771     3   33413900   33414900      1       1  150064       3.0412     0.001178
enh66772     3   33466200   33467200      2       1  150064       2.1255     0.016774
enh66773     3   33468100   33469100      1       1  150064       2.5452     0.005461
enh66774     3   33470900   33471900      2       1  150064       2.2573     0.011995
enh66775     3   33473000   33474000      3       2  150064       3.3183    0.0004529
enh66776     3   33475100   33476100      3       2  150064       2.8522    0.0021708
enh66778     3   33478200   33479200      5       2  150064       3.1502   0.00081588
enh66779     3   33483100   33484100      6       3  150064       2.7076    0.0033882
enh66781     3   33638600   33639600      1       1  150064       2.2307      0.01285
enh66797     3   36855400   36856400      5       3  150064       5.3635   4.0804e-08
enh66802     3   36984600   36985600      2       1  150064       2.7253    0.0032117
enh66803     3   36999100   37000100      2       1  150064       2.6593    0.0039153
enh66804     3   37011000   37012000      2       1  150064       2.8671     0.002071
enh66805     3   37029300   37030300      1       1  150064       2.1522      0.01569
enh66807     3   37035900   37036900      2       1  150064       1.8574      0.03163
enh66809     3   37056900   37057900      3       1  150064       2.8611    0.0021106
enh66810     3   37058400   37059400      2       1  150064       2.1952     0.014073
enh66811     3   37066800   37067800      1       1  150064       3.0809     0.001032
enh66813     3   37074000   37075000      3       2  150064       2.4249    0.0076563
enh66814     3   37082900   37083900      4       2  150064        1.751      0.03997
enh66815     3   37091000   37092000      2       1  150064       2.7781    0.0027341
enh66816     3   37092800   37093800      4       1  150064       2.6068    0.0045697
enh66817     3   37095500   37096500      3       2  150064       2.6262    0.0043168
enh66819     3   37102100   37103100      3       2  150064       2.1624     0.015293
enh66825     3   37180700   37181700      2       1  150064       2.7607    0.0028837
enh66827     3   37185000   37186000      3       2  150064        2.791     0.002627
enh66828     3   37186600   37187600      2       1  150064       2.9092    0.0018118
enh66829     3   37187400   37188400      7       4  150064       2.2112     0.013512
enh66832     3   37196000   37197000      2       1  150064        2.251     0.012192
enh66835     3   37204500   37205500      3       1  150064       3.0441    0.0011669
enh66837     3   37211800   37212800      1       1  150064       3.0838     0.001022
enh66838     3   37214300   37215300      2       1  150064       2.0011     0.022689
enh66840     3   37220600   37221600      5       3  150064       2.2979     0.010784
enh66841     3   37222800   37223800      1       1  150064       2.2626      0.01183
enh66842     3   37225100   37226100      7       3  150064       2.6122    0.0044976
enh66852     3   37312800   37313800      2       1  150064       2.0703      0.01921
enh66853     3   37332600   37333600      4       2  150064       1.6768     0.046792
enh66868     3   37548800   37549800      5       3  150064       2.7116    0.0033481
enh66869     3   37551300   37552300      2       1  150064       2.0233     0.021523
enh66871     3   37572200   37573200      8       2  150064        2.397    0.0082646
enh66872     3   37578000   37579000      5       2  150064       2.5563    0.0052895
enh66873     3   37581300   37582300      6       3  150064       2.2774     0.011382
enh66878     3   37602800   37603800      5       3  150064       2.0743     0.019025
enh66894     3   37687000   37688000      3       2  150064       2.4512    0.0071182
enh66895     3   37693800   37694800      5       2  150064         2.81     0.002477
enh66896     3   37703200   37704200      4       2  150064       2.1349     0.016386
enh66898     3   37709200   37710200      1       1  150064       3.1679    0.0007676
enh66901     3   37716000   37717000      2       1  150064       2.0647     0.019474
enh66904     3   37730500   37731500      3       2  150064       2.1352     0.016373
enh66907     3   37755800   37756800      2       1  150064       2.8264     0.002354
enh66908     3   37771800   37772800      4       2  150064       1.7547     0.039658
enh66909     3   37777400   37778400      4       2  150064       1.9307     0.026763
enh66911     3   37781600   37782600      1       1  150064        3.027     0.001235
enh66915     3   37828200   37829200      2       1  150064       2.2195     0.013226
enh66922     3   37907000   37908000      2       1  150064        2.173     0.014889
enh66931     3   37940000   37941000      4       1  150064        1.721     0.042623
enh66933     3   37949200   37950200      2       1  150064       1.6545     0.049013
enh66934     3   37950400   37951400      2       1  150064       3.6389   0.00013692
enh66935     3   37950800   37951800      2       1  150064       3.6389   0.00013692
enh66936     3   37951900   37952900      4       1  150064       3.5907    0.0001649
enh66938     3   37962800   37963800      2       1  150064       3.0185    0.0012702
enh66939     3   37964200   37965200      2       1  150064       3.1752   0.00074856
enh66940     3   37966100   37967100      4       2  150064       2.8943    0.0019001
enh66942     3   37977000   37978000      3       2  150064        3.341    0.0004174
enh66946     3   37995500   37996500      2       1  150064       1.8401     0.032875
enh66947     3   37997900   37998900      2       1  150064       2.0516     0.020107
enh66981     3   38494000   38495000      3       1  150064       3.1473   0.00082402
enh66982     3   38497400   38498400      3       1  150064       3.1542   0.00080478
enh66984     3   38499900   38500900      3       2  150064       2.6357    0.0041986
enh66985     3   38501800   38502800      1       1  150064       3.2383    0.0006013
enh66986     3   38514000   38515000      2       1  150064       3.2491    0.0005789
enh66990     3   38539800   38540800      2       1  150064       4.0354   2.7255e-05
enh66991     3   38541100   38542100      4       2  150064       3.0843    0.0010202
enh66996     3   38574300   38575300      5       3  150064       2.8355    0.0022879
enh66997     3   38579200   38580200      2       1  150064       2.6673    0.0038235
enh66998     3   38584900   38585900      1       1  150064       3.4871    0.0002441
enh66999     3   38589900   38590900      3       1  150064       2.5786    0.0049598
enh67005     3   38677200   38678200      2       1  150064       2.3694    0.0089094
enh67007     3   38682600   38683600      4       2  150064       2.6123    0.0044967
enh67010     3   38759400   38760400      5       2  150064       1.8228      0.03417
enh67011     3   38761000   38762000      3       1  150064       1.9156     0.027705
enh67017     3   39149600   39150600      8       4  150064       2.0115     0.022138
enh67052     3   40003900   40004900      3       2  150064       1.6891     0.045602
enh67075     3   40732300   40733300      3       1  150064       1.8355     0.033214
enh67076     3   40736000   40737000      1       1  150064       2.1602      0.01538
enh67077     3   40783100   40784100      1       1  150064       1.9651       0.0247
enh67160     3   42189600   42190600      3       1  150064       2.5561    0.0052933
enh67164     3   42202000   42203000      1       1  150064       2.3561     0.009233
enh67165     3   42202900   42203900      1       1  150064       1.7506      0.04001
enh67169     3   42210900   42211900      5       2  150064       1.8913     0.029295
enh67171     3   42214600   42215600      1       1  150064         2.26      0.01191
enh67173     3   42217600   42218600      3       2  150064       2.5686    0.0051049
enh67175     3   42220800   42221800      5       2  150064       2.6508    0.0040146
enh67176     3   42221500   42222500      4       2  150064       2.7444    0.0030315
enh67177     3   42223500   42224500      6       2  150064       2.5029    0.0061595
enh67178     3   42226000   42227000      7       2  150064       2.2189     0.013248
enh67179     3   42228200   42229200      7       3  150064       2.5916    0.0047772
enh67180     3   42230300   42231300      7       3  150064       2.2987     0.010761
enh67181     3   42232200   42233200      4       2  150064       3.0996   0.00096902
enh67182     3   42237100   42238100      3       1  150064       2.5243    0.0057956
enh67207     3   42692200   42693200      2       1  150064       2.1973     0.013999
enh67222     3   42790800   42791800      2       1  150064        1.707      0.04391
enh67249     3   43332800   43333800      1       1  150064       2.1077      0.01753
enh67260     3   43365100   43366100      1       1  150064       1.8319      0.03348
enh67261     3   43368300   43369300      2       1  150064       2.3457    0.0094948
enh67265     3   43386600   43387600      2       1  150064       1.8421      0.03273
enh67267     3   43404700   43405700      4       2  150064       1.9069     0.028268
enh67271     3   43432700   43433700      3       2  150064       2.4738    0.0066849
enh67272     3   43435100   43436100      3       2  150064       2.4605    0.0069373
enh67273     3   43440000   43441000      1       1  150064       1.7372      0.04118
enh67276     3   43455000   43456000      2       1  150064       1.8782     0.030177
enh67286     3   43737200   43738200      4       2  150064       2.3239     0.010065
enh67287     3   43738000   43739000      4       2  150064       3.2514   0.00057409
enh67290     3   43778000   43779000      1       1  150064       3.6714    0.0001206
enh67293     3   43795100   43796100      4       2  150064       3.3299   0.00043445
enh67294     3   43800300   43801300      2       1  150064       2.1932     0.014145
enh67301     3   44225600   44226600      5       3  150064       2.1993     0.013929
enh67305     3   44390000   44391000      1       1  150064       3.2583    0.0005604
enh67306     3   44396800   44397800      5       2  150064        2.871    0.0020458
enh67307     3   44400500   44401500      2       1  150064       2.9193    0.0017543
enh67313     3   44597200   44598200      1       1  150064       3.0287     0.001228
enh67316     3   44727100   44728100      5       3  150064       1.6802     0.046456
enh67350     3   45154500   45155500      4       2  150064       2.0524     0.020064
enh67354     3   45181000   45182000      4       2  150064       2.0747     0.019008
enh67457     3   46603800   46604800      7       2  150064       1.7305     0.041767
enh67566     3   47934400   47935400      4       2  150064       2.1185     0.017065
enh67603     3   48130900   48131900      1       1  150064       1.7805       0.0375
enh67604     3   48160500   48161500      1       1  150064       1.8275      0.03381
enh67607     3   48192400   48193400      3       1  150064        1.899     0.028779
enh67608     3   48193200   48194200      2       1  150064       2.1947     0.014092
enh67610     3   48235800   48236800      1       1  150064       2.3208      0.01015
enh67612     3   48258700   48259700      3       1  150064       2.1006     0.017839
enh67613     3   48273900   48274900      2       1  150064       2.8184    0.0024135
enh67614     3   48281600   48282600      3       1  150064       2.1688     0.015048
enh67618     3   48343400   48344400      4       1  150064        1.983     0.023681
enh67644     3   48671200   48672200      2       1  150064       2.3372    0.0097139
enh67649     3   48720300   48721300      2       1  150064       1.9742      0.02418
enh67650     3   48724100   48725100      2       1  150064       2.5576    0.0052695
enh67652     3   48733400   48734400      2       1  150064       1.9281     0.026919
enh67653     3   48737800   48738800      3       1  150064       2.1449      0.01598
enh67654     3   48745900   48746900      2       1  150064       1.6997     0.044593
enh67655     3   48750000   48751000      1       1  150064       2.0126      0.02208
enh67656     3   48751800   48752800      2       1  150064       2.1101     0.017423
enh67657     3   48754800   48755800      1       1  150064       2.1125      0.01732
enh67660     3   48778000   48779000      2       1  150064       1.9242     0.027166
enh67666     3   48918600   48919600      1       1  150064       1.8089      0.03523
enh67670     3   48963700   48964700      1       1  150064       1.7185      0.04285
enh67675     3   48972400   48973400      1       1  150064       1.9375      0.02634
enh67680     3   48986200   48987200      1       1  150064       1.9022      0.02857
enh67696     3   49156100   49157100      2       1  150064       2.1108     0.017397
enh67700     3   49201800   49202800      1       1  150064       2.1306      0.01656
enh67707     3   49275500   49276500      5       2  150064       1.7737     0.038055
enh67708     3   49285800   49286800      3       2  150064       1.9876     0.023429
enh67711     3   49303600   49304600      2       1  150064       1.8698     0.030754
enh67714     3   49334300   49335300      4       2  150064       1.8961     0.028972
enh67717     3   49378700   49379700      3       1  150064       1.7785     0.037657
enh67724     3   49425500   49426500      1       1  150064       2.3171      0.01025
enh67727     3   49436700   49437700      3       2  150064       2.1673     0.015107
enh67731     3   49450800   49451800      3       2  150064       1.7453     0.040468
enh67733     3   49459100   49460100      3       1  150064       2.1882     0.014328
enh67734     3   49465400   49466400      2       1  150064       2.3632    0.0090586
enh67735     3   49467200   49468200      1       1  150064        2.313      0.01036
enh67739     3   49503000   49504000      2       1  150064        1.769     0.038446
enh67745     3   49520000   49521000      1       1  150064       1.9041      0.02845
enh67749     3   49535100   49536100      1       1  150064        2.107      0.01756
enh67753     3   49556100   49557100      2       1  150064       1.8477     0.032325
enh67759     3   49590100   49591100      3       2  150064        2.041     0.020626
enh67766     3   49732400   49733400      1       1  150064       2.2998      0.01073
enh67770     3   49812300   49813300      5       2  150064        2.294     0.010895
enh67772     3   49821400   49822400      3       2  150064        2.037     0.020826
enh67775     3   49843500   49844500      1       1  150064       2.0166      0.02187
enh67776     3   49849700   49850700      1       1  150064       2.3804     0.008648
enh67777     3   49851500   49852500      1       1  150064       2.2098      0.01356
enh67778     3   49876700   49877700      1       1  150064       1.9625      0.02485
enh67780     3   49938200   49939200      2       1  150064       2.3461    0.0094861
enh67783     3   49967900   49968900      1       1  150064       3.0538      0.00113
enh67784     3   49978400   49979400      2       1  150064        2.531    0.0056873
enh67786     3   49997100   49998100      2       1  150064       2.9361    0.0016618
enh67787     3   50004200   50005200      1       1  150064       3.0519     0.001137
enh67788     3   50161800   50162800      2       1  150064       2.3336    0.0098081
enh67791     3   50202400   50203400      4       2  150064       2.1295     0.016605
enh67792     3   50231800   50232800      1       1  150064       3.4946    0.0002374
enh67801     3   50288000   50289000      2       1  150064       2.1402     0.016169
enh67803     3   50291700   50292700      4       2  150064       3.0069    0.0013198
enh67816     3   50351800   50352800      1       1  150064       1.8585      0.03155
enh67866     3   51424900   51425900      2       1  150064       2.0497     0.020197
enh67873     3   51593500   51594500      3       1  150064       2.5281    0.0057334
enh67877     3   51653800   51654800      1       1  150064        1.732      0.04164
enh67878     3   51655700   51656700      3       1  150064       1.8953     0.029025
enh67905     3   52099500   52100500      1       1  150064         2.64     0.004145
enh67907     3   52123000   52124000      1       1  150064        1.723      0.04244
enh67909     3   52143000   52144000      3       1  150064       2.0685     0.019296
enh67916     3   52217000   52218000      3       1  150064       3.2478   0.00058158
enh67919     3   52230000   52231000      2       1  150064       3.5017   0.00023113
enh67920     3   52233200   52234200      1       1  150064       3.9421    4.039e-05
enh67921     3   52236600   52237600      1       1  150064        3.771    8.131e-05
enh67925     3   52267400   52268400      5       2  150064       2.9592    0.0015421
enh67926     3   52269300   52270300      4       2  150064         2.35    0.0093863
enh67930     3   52287400   52288400      1       1  150064       5.6654    7.336e-09
enh67931     3   52304700   52305700      2       1  150064         4.45   4.2937e-06
enh67932     3   52306600   52307600      4       2  150064       2.9172     0.001766
enh67933     3   52308000   52309000      1       1  150064       5.5694    1.278e-08
enh67938     3   52333300   52334300      4       2  150064       3.9249   4.3386e-05
enh67939     3   52347500   52348500      2       1  150064       2.8812     0.001981
enh67946     3   52466700   52467700      4       2  150064       3.9566   3.8006e-05
enh67951     3   52486500   52487500      2       1  150064       1.6686     0.047596
enh67952     3   52487800   52488800      3       2  150064       3.1092   0.00093793
enh67953     3   52490900   52491900      3       1  150064       3.8496   5.9145e-05
enh67960     3   52532000   52533000      2       1  150064       2.9165    0.0017697
enh67961     3   52559000   52560000      1       1  150064       4.7662    9.387e-07
enh67962     3   52562800   52563800      4       2  150064       4.0827   2.2255e-05
enh67963     3   52563600   52564600      1       1  150064       3.9065    4.682e-05
enh67964     3   52564200   52565200      1       1  150064       4.5547    2.623e-06
enh67965     3   52565300   52566300      2       1  150064       4.3005   8.5218e-06
enh67966     3   52568600   52569600      3       2  150064       4.5318   2.9247e-06
enh67968     3   52573000   52574000      4       2  150064       4.1864   1.4171e-05
enh67969     3   52573600   52574600      3       1  150064       3.1335   0.00086361
enh67970     3   52584800   52585800      1       1  150064       5.0111    2.706e-07
enh67972     3   52640500   52641500      1       1  150064        4.617    1.947e-06
enh67976     3   52717400   52718400      2       1  150064       4.4416   4.4639e-06
enh67977     3   52720800   52721800      1       1  150064       4.9238    4.245e-07
enh67978     3   52737600   52738600      1       1  150064       4.5918    2.197e-06
enh67979     3   52741200   52742200      1       1  150064       3.4679    0.0002623
enh67981     3   52865800   52866800      3       2  150064       5.5718   1.2609e-08
enh67982     3   52869400   52870400      3       2  150064        5.251   7.5629e-08
enh67983     3   52875500   52876500      3       2  150064       4.3256   7.6066e-06
enh67984     3   52878600   52879600      1       1  150064       5.6423    8.392e-09
enh67985     3   52882300   52883300      1       1  150064       5.5952    1.102e-08
enh67987     3   52926400   52927400      3       1  150064       1.6979     0.044759
enh67988     3   52929000   52930000      2       1  150064       2.3767     0.008734
enh67990     3   53005400   53006400      4       2  150064       3.0688    0.0010745
enh67991     3   53011900   53012900      1       1  150064       3.0485      0.00115
enh67993     3   53074200   53075200      3       1  150064        3.124   0.00089216
enh67994     3   53077600   53078600      3       2  150064       5.3489   4.4241e-08
enh67995     3   53080600   53081600      1       1  150064       2.7686     0.002815
enh67996     3   53105800   53106800      2       1  150064       2.1692     0.015032
enh68001     3   53147000   53148000      3       2  150064       2.3014     0.010685
enh68002     3   53154200   53155200      3       2  150064       2.8348    0.0022929
enh68009     3   53183900   53184900      2       1  150064       1.7249     0.042276
enh68014     3   53227900   53228900      3       1  150064       1.8336     0.033355
enh68016     3   53269800   53270800     10       2  150064       2.5014    0.0061859
enh68017     3   53272000   53273000      5       2  150064       3.0313    0.0012175
enh68018     3   53276500   53277500      6       2  150064       2.9043    0.0018406
enh68019     3   53281400   53282400      4       2  150064       2.2884     0.011057
enh68020     3   53284500   53285500      3       2  150064       3.1891    0.0007136
enh68022     3   53290000   53291000      4       2  150064       2.6459    0.0040737
enh68023     3   53293500   53294500      4       1  150064       3.4535   0.00027669
enh68025     3   53298500   53299500      1       1  150064       3.9283    4.277e-05
enh68026     3   53303800   53304800      1       1  150064       1.9089      0.02814
enh68029     3   53354800   53355800      1       1  150064       1.6692      0.04754
enh68030     3   53357200   53358200      3       1  150064       1.8416     0.032765
enh68031     3   53358000   53359000      2       1  150064       1.8425     0.032701
enh68032     3   53361800   53362800      6       2  150064       3.6342   0.00013943
enh68034     3   53376300   53377300      1       1  150064       4.0947    2.114e-05
enh68035     3   53379600   53380600      1       1  150064        4.146    1.692e-05
enh68046     3   53914000   53915000      1       1  150064       2.2603       0.0119
enh68068     3   56357600   56358600      1       1  150064       1.8939      0.02912
enh68069     3   56644600   56645600      7       3  150064       1.9478      0.02572
enh68088     3   56889600   56890600      2       1  150064         1.66     0.048452
enh68125     3   57263300   57264300      1       1  150064       1.7645      0.03882
enh68126     3   57267400   57268400      2       1  150064       1.7063     0.043973
enh68134     3   57572300   57573300      4       2  150064       1.6587     0.048593
enh68160     3   57878200   57879200      1       1  150064       1.6662      0.04784
enh68213     3   58149800   58150800      2       1  150064       1.8904      0.02935
enh68216     3   58163600   58164600     11       2  150064       1.8072     0.035367
enh68217     3   58174700   58175700      1       1  150064       1.7401      0.04092
enh68218     3   58184000   58185000      3       2  150064       2.0519      0.02009
enh68229     3   58320600   58321600      3       2  150064       2.8225    0.0023825
enh68231     3   58331600   58332600      8       3  150064       2.1828     0.014526
enh68234     3   58369500   58370500      4       1  150064       2.1043     0.017677
enh68235     3   58372800   58373800      5       2  150064       2.1651      0.01519
enh68237     3   58384400   58385400      3       1  150064       2.2677     0.011672
enh68238     3   58400000   58401000      2       1  150064       1.8105     0.035106
enh68239     3   58405000   58406000      7       2  150064       2.2735     0.011499
enh68240     3   58407800   58408800      9       4  150064       1.8551     0.031794
enh68241     3   58417700   58418700      2       1  150064       2.2582     0.011967
enh68242     3   58420200   58421200      6       3  150064       1.8137     0.034862
enh68245     3   58456700   58457700      3       2  150064       2.0161     0.021894
enh68247     3   58469900   58470900      2       1  150064       2.5911    0.0047839
enh68249     3   58479200   58480200      2       1  150064       1.9968     0.022922
enh68268     3   59437000   59438000     10       2  150064        1.937     0.026371
enh68269     3   59537200   59538200      4       2  150064       2.3519    0.0093387
enh68272     3   59639400   59640400      4       2  150064       2.2378     0.012618
enh68281     3   61222000   61223000      2       1  150064       1.7241     0.042347
enh68282     3   61225400   61226400      4       2  150064       2.1778     0.014709
enh68283     3   61237600   61238600      4       2  150064       1.7454     0.040454
enh68342     3   61827100   61828100      3       1  150064       1.7369     0.041207
enh68343     3   61833400   61834400      3       1  150064       2.2755     0.011438
enh68345     3   61839800   61840800      2       1  150064       1.8882     0.029499
enh68346     3   61841000   61842000      2       1  150064       2.8095    0.0024807
enh68348     3   61848600   61849600      2       1  150064       1.9559     0.025237
enh68349     3   61850200   61851200      3       1  150064       1.6858     0.045922
enh68350     3   61857300   61858300      1       1  150064       1.9515       0.0255
enh68353     3   61869000   61870000      2       1  150064       1.8642     0.031149
enh68358     3   61902800   61903800      1       1  150064       1.8039      0.03562
enh68368     3   62070000   62071000      4       1  150064       3.1676   0.00076856
enh68369     3   62075700   62076700      3       1  150064       1.6605     0.048409
enh68370     3   62081300   62082300      5       2  150064       2.7861    0.0026677
enh68371     3   62085600   62086600      3       2  150064       2.7729    0.0027782
enh68372     3   62086800   62087800      7       3  150064       2.6657     0.003841
enh68374     3   62104400   62105400      3       2  150064       1.7018     0.044401
enh68380     3   62129200   62130200      3       2  150064       2.1539     0.015623
enh68401     3   62639800   62640800      4       2  150064       3.3645   0.00038338
enh68407     3   63850600   63851600      5       2  150064       2.7717    0.0027884
enh68408     3   63857700   63858700      2       1  150064       2.8442     0.002226
enh68411     3   63880800   63881800      2       1  150064       3.4688   0.00026138
enh68412     3   63896200   63897200      4       2  150064       2.3692    0.0089141
enh68414     3   63916200   63917200      1       1  150064       3.3223    0.0004464
enh68415     3   63919000   63920000      2       1  150064       2.2564     0.012024
enh68417     3   63925400   63926400      3       2  150064       2.5713    0.0050657
enh68420     3   63950200   63951200      5       3  150064       2.7735    0.0027728
enh68422     3   63954100   63955100      3       1  150064       2.8903    0.0019243
enh68424     3   63958200   63959200      2       1  150064       1.9866     0.023486
enh68425     3   63959600   63960600      3       2  150064       3.6189   0.00014794
enh68426     3   63961600   63962600      2       1  150064       2.3863    0.0085094
enh68429     3   64006400   64007400      4       2  150064       1.9426     0.026032
enh68430     3   64007100   64008100      2       1  150064       2.0554     0.019918
enh68436     3   64135800   64136800      5       3  150064       2.9951     0.001372
enh68438     3   64147600   64148600      4       2  150064       1.9557     0.025252
enh68439     3   64152500   64153500      4       2  150064       3.4623   0.00026775
enh68440     3   64170500   64171500      3       1  150064       2.7409     0.003064
enh68441     3   64174100   64175100      3       1  150064       3.8714   5.4105e-05
enh68445     3   64200300   64201300      2       1  150064       2.0011     0.022691
enh68447     3   64204400   64205400      3       1  150064       1.8432     0.032648
enh68448     3   64206600   64207600      3       2  150064       2.1075     0.017539
enh68450     3   64212100   64213100      4       2  150064       2.0376     0.020796
enh68451     3   64224400   64225400      4       2  150064       2.4588    0.0069698
enh68455     3   64249600   64250600      3       2  150064       2.6781    0.0037023
enh68464     3   64354000   64355000      4       2  150064       2.0589     0.019751
enh68472     3   64602600   64603600      3       1  150064       1.7316     0.041669
enh68475     3   64628000   64629000      2       1  150064       1.7028     0.044302
enh68490     3   64742000   64743000      3       1  150064       1.8277     0.033796
enh68496     3   64846000   64847000      2       1  150064       1.8883     0.029496
enh68549     3   65604800   65605800      5       2  150064       1.8333     0.033382
enh68573     3   65869100   65870100      8       2  150064       1.9126     0.027897
enh68601     3   65975500   65976500      4       2  150064       2.3799     0.008658
enh68605     3   65983500   65984500      4       2  150064       1.6736     0.047109
enh68664     3   66531100   66532100      1       1  150064       1.7962      0.03623
enh68678     3   66743800   66744800      5       2  150064       1.7836     0.037246
enh68685     3   67047400   67048400      2       1  150064       1.8736     0.030492
enh68690     3   67650800   67651800      1       1  150064       2.4551     0.007043
enh68691     3   67664600   67665600      6       2  150064       2.4677    0.0067997
enh68692     3   67685600   67686600      3       1  150064       1.7835     0.037251
enh68693     3   67696200   67697200      7       1  150064       1.9895     0.023325
enh68694     3   67698300   67699300      3       1  150064       2.0367      0.02084
enh68695     3   67700700   67701700      3       2  150064       3.1657   0.00077359
enh68696     3   67703100   67704100      4       1  150064       2.1242     0.016827
enh68733     3   69348600   69349600      1       1  150064       3.4012    0.0003354
enh68734     3   69355600   69356600      5       3  150064       1.9529     0.025413
enh68737     3   69375200   69376200      2       1  150064       2.6991    0.0034768
enh68740     3   69383600   69384600      4       2  150064        2.083     0.018626
enh68742     3   69406000   69407000      8       2  150064       2.5621    0.0052028
enh68743     3   69417200   69418200     11       1  150064       2.9979    0.0013593
enh68744     3   69418800   69419800      5       2  150064       3.0807    0.0010326
enh68757     3   69790800   69791800      1       1  150064       2.9376     0.001654
enh68758     3   69791800   69792800      1       1  150064       2.7541     0.002943
enh68761     3   69794300   69795300      4       1  150064       3.4025   0.00033391
enh68762     3   69798400   69799400      1       1  150064         1.96        0.025
enh68763     3   69803300   69804300      3       1  150064       3.8243   6.5576e-05
enh68764     3   69804600   69805600      1       1  150064       2.6316     0.004249
enh68765     3   69806200   69807200      1       1  150064       3.4173    0.0003162
enh68767     3   69810400   69811400      3       2  150064       1.9183     0.027535
enh68769     3   69815400   69816400      2       1  150064       3.1223   0.00089735
enh68770     3   69820000   69821000      1       1  150064       3.3429    0.0004145
enh68771     3   69825000   69826000      1       1  150064       3.3402    0.0004186
enh68772     3   69826600   69827600      2       1  150064       3.0717    0.0010641
enh68774     3   69830500   69831500      1       1  150064       2.9796     0.001443
enh68775     3   69834800   69835800      1       1  150064       3.2866     0.000507
enh68777     3   69840200   69841200      2       1  150064       3.6867   0.00011358
enh68779     3   69855800   69856800      2       1  150064       2.9099    0.0018079
enh68781     3   69860500   69861500      6       1  150064       3.1552   0.00080191
enh68782     3   69864900   69865900      4       1  150064       3.1671   0.00076984
enh68784     3   69868400   69869400      9       2  150064       3.3264    0.0004398
enh68785     3   69869700   69870700      7       3  150064       3.9982   3.1912e-05
enh68786     3   69873400   69874400     12       3  150064       1.9122     0.027923
enh68787     3   69885800   69886800      3       1  150064       3.6478   0.00013226
enh68788     3   69887400   69888400      5       2  150064       2.7303    0.0031637
enh68789     3   69888200   69889200      5       1  150064       3.4938   0.00023812
enh68790     3   69899500   69900500      4       2  150064       2.5979    0.0046895
enh68791     3   69904600   69905600      1       1  150064       3.2983    0.0004863
enh68830     3   71102200   71103200      1       1  150064       1.8667      0.03097
enh68835     3   71117200   71118200      1       1  150064       1.8504      0.03213
enh68838     3   71122300   71123300      2       1  150064       1.6546     0.049006
enh68839     3   71123600   71124600      2       1  150064       1.8206     0.034335
enh68840     3   71126000   71127000      2       1  150064        2.893    0.0019082
enh68841     3   71127700   71128700      4       1  150064       1.8485     0.032265
enh68844     3   71149000   71150000      1       1  150064       1.7816      0.03741
enh68848     3   71161500   71162500      3       2  150064       3.5233   0.00021307
enh68849     3   71166600   71167600      1       1  150064       3.1354    0.0008581
enh68850     3   71168200   71169200      1       1  150064       1.7172      0.04297
enh68851     3   71172000   71173000      2       1  150064       3.4366    0.0002945
enh68852     3   71173700   71174700      2       1  150064       2.7731    0.0027758
enh68853     3   71175500   71176500      5       2  150064       2.1267     0.016723
enh68859     3   71257800   71258800      4       1  150064       1.7293     0.041879
enh68860     3   71274400   71275400      3       2  150064       3.6639   0.00012418
enh68862     3   71288800   71289800      2       1  150064       3.6057   0.00015566
enh68864     3   71295700   71296700      3       1  150064       2.3281    0.0099535
enh68865     3   71301400   71302400      1       1  150064       1.9632      0.02481
enh68868     3   71311800   71312800      1       1  150064       2.4199     0.007763
enh68870     3   71359600   71360600      3       1  150064       3.1417   0.00083982
enh68878     3   71472100   71473100      3       2  150064        2.349    0.0094126
enh68879     3   71477200   71478200      2       1  150064       1.6827     0.046221
enh68885     3   71495000   71496000      5       3  150064       2.8727    0.0020351
enh68886     3   71495900   71496900      2       1  150064       1.9558     0.025245
enh68887     3   71496800   71497800      1       1  150064       1.8728      0.03055
enh68888     3   71499800   71500800      1       1  150064       2.3986     0.008229
enh68889     3   71505200   71506200      2       1  150064       2.8391    0.0022621
enh68890     3   71506600   71507600      2       1  150064       2.6267    0.0043104
enh68891     3   71517300   71518300      3       1  150064       3.5408   0.00019947
enh68892     3   71546100   71547100      6       1  150064       2.7027    0.0034388
enh68893     3   71553400   71554400      1       1  150064       4.8402    6.485e-07
enh68896     3   71570900   71571900      4       1  150064       4.4782   3.7636e-06
enh68897     3   71585800   71586800      3       2  150064       3.5472   0.00019469
enh68899     3   71592200   71593200      1       1  150064       3.4803    0.0002504
enh68935     3   72347400   72348400      5       2  150064       2.2409     0.012516
enh68940     3   72378300   72379300      2       1  150064       2.3925    0.0083672
enh68957     3   72487200   72488200      1       1  150064       1.8821      0.02991
enh68961     3   72531200   72532200      4       1  150064       1.9651     0.024701
enh68964     3   72540900   72541900      5       2  150064       1.7452     0.040473
enh68981     3   73005800   73006800      1       1  150064       2.1198      0.01701
enh68983     3   73050200   73051200      7       2  150064       1.8969     0.028919
enh68985     3   73058000   73059000      6       1  150064       2.1628     0.015278
enh68986     3   73065900   73066900      2       1  150064       1.8878     0.029529
enh68991     3   73080500   73081500      1       1  150064       1.8203      0.03436
enh68992     3   73086700   73087700      1       1  150064       2.5325     0.005663
enh68993     3   73089500   73090500      6       2  150064       2.0186     0.021767
enh68994     3   73090300   73091300      3       1  150064       2.0939     0.018135
enh68996     3   73093400   73094400      7       2  150064       1.9529     0.025415
enh68997     3   73098000   73099000      5       1  150064       1.8818     0.029931
enh68998     3   73104600   73105600      1       1  150064       1.6871      0.04579
enh68999     3   73119600   73120600      1       1  150064       2.3496     0.009396
enh69017     3   73493600   73494600      2       1  150064       2.2903     0.011002
enh69039     3   73565900   73566900      2       1  150064       1.8688     0.030822
enh69079     3   73675400   73676400      1       1  150064       2.1507      0.01575
enh69123     3   81784800   81785800      2       1  150064       2.0243      0.02147
enh69130     3   81811500   81812500      5       2  150064       1.6726     0.047206
enh69138     3   85839400   85840400      1       1  150064       1.6913      0.04539
enh69163     3   94853800   94854800     11       3  150064       2.3158     0.010283
enh69165     3   97483900   97484900      1       1  150064       2.5832     0.004895
enh69167     3   97543300   97544300      1       1  150064       1.7723      0.03817
enh69169     3   97545600   97546600      1       1  150064       1.7705      0.03832
enh69177     3   97620200   97621200      2       1  150064       1.6937      0.04516
enh69182     3   97676100   97677100      2       1  150064       1.9477     0.025724
enh69192     3   98411600   98412600      1       1  150064       2.4857     0.006465
enh69235     3   99377100   99378100      3       1  150064       2.0199     0.021698
enh69237     3   99393000   99394000      1       1  150064       2.1444        0.016
enh69238     3   99396500   99397500      3       1  150064       2.0202      0.02168
enh69239     3   99426600   99427600      1       1  150064       2.0594      0.01973
enh69326     3  100144600  100145600      1       1  150064       1.6565      0.04881
enh69338     3  100597600  100598600      7       2  150064       1.6875     0.045755
enh69368     3  101797800  101798800      4       2  150064        1.746     0.040403
enh69384     3  105088600  105089600      2       1  150064       2.3358    0.0097504
enh69396     3  105502200  105503200      2       1  150064       2.3491    0.0094087
enh69397     3  105504300  105505300      1       1  150064       2.4856     0.006467
enh69398     3  105504800  105505800      2       1  150064       1.6825     0.046234
enh69401     3  105509000  105510000      2       1  150064       1.9383     0.026296
enh69402     3  105510900  105511900      4       2  150064        2.283     0.011215
enh69403     3  105513300  105514300      3       2  150064       2.4524    0.0070961
enh69404     3  105516300  105517300      4       2  150064       2.2013     0.013856
enh69407     3  105520500  105521500      4       2  150064        1.708     0.043815
enh69409     3  105523400  105524400      3       2  150064       3.1638   0.00077869
enh69410     3  105524000  105525000      3       2  150064       3.2135   0.00065565
enh69411     3  105525700  105526700      4       2  150064       2.3723    0.0088383
enh69412     3  105527700  105528700      3       2  150064       2.0647     0.019475
enh69413     3  105530800  105531800      1       1  150064       2.3545     0.009275
enh69423     3  105553200  105554200      2       1  150064       1.8715     0.030638
enh69425     3  105557200  105558200      2       1  150064       2.1261     0.016746
enh69428     3  105562500  105563500      2       1  150064       1.7758     0.037887
enh69432     3  105572600  105573600      3       1  150064       2.1685      0.01506
enh69433     3  105576400  105577400      2       1  150064       1.8703      0.03072
enh69438     3  105648200  105649200      3       2  150064       2.3897     0.008432
enh69439     3  105656900  105657900      2       1  150064       1.8676     0.030909
enh69461     3  106982000  106983000      3       1  150064       2.2331     0.012772
enh69467     3  107322600  107323600      2       1  150064       1.6703     0.047434
enh69469     3  107380400  107381400      1       1  150064       2.2708      0.01158
enh69470     3  107386700  107387700      2       1  150064       1.9639     0.024768
enh69474     3  107402500  107403500      2       1  150064       1.9936     0.023098
enh69489     3  107806800  107807800      4       2  150064       2.1767     0.014752
enh69490     3  107810200  107811200      3       2  150064       2.2722     0.011539
enh69496     3  107942300  107943300      3       2  150064       1.9197     0.027449
enh69507     3  111040400  111041400      5       1  150064        2.112     0.017344
enh69552     3  111686100  111687100      2       1  150064        1.699     0.044659
enh69566     3  111846200  111847200      2       1  150064       1.9087     0.028152
enh69638     3  113467400  113468400      2       1  150064       2.1893     0.014287
enh69649     3  114094700  114095700      2       1  150064       1.6744     0.047028
enh69656     3  114118600  114119600      4       2  150064       1.8695     0.030776
enh69671     3  114170600  114171600      1       1  150064       4.4478    4.337e-06
enh69672     3  114174100  114175100      3       1  150064       2.7301    0.0031653
enh69690     3  114306400  114307400      3       2  150064       1.7561     0.039533
enh69691     3  114315000  114316000      2       1  150064       2.6492    0.0040346
enh69696     3  114329800  114330800      2       1  150064       2.0892     0.018346
enh69697     3  114334400  114335400      3       2  150064       2.1633      0.01526
enh69698     3  114335900  114336900      3       2  150064       2.6356    0.0041996
enh69699     3  114340800  114341800      6       2  150064        3.197   0.00069442
enh69701     3  114346100  114347100      1       1  150064       1.7002      0.04455
enh69703     3  114378400  114379400      5       3  150064       2.8274    0.0023466
enh69742     3  115099800  115100800      7       3  150064       1.8582      0.03157
enh69785     3  119134200  119135200      1       1  150064       1.8111      0.03506
enh69788     3  119186500  119187500      4       2  150064       1.6637     0.048088
enh69795     3  119313900  119314900      2       1  150064       2.1319      0.01651
enh69824     3  119741300  119742300      1       1  150064       1.8218      0.03424
enh69842     3  120069200  120070200      1       1  150064       1.7053      0.04407
enh69847     3  120136700  120137700      1       1  150064       1.8344       0.0333
enh69850     3  120144900  120145900      1       1  150064       1.7654      0.03875
enh69860     3  120188500  120189500      4       2  150064       1.6518     0.049284
enh69869     3  120286200  120287200      5       3  150064       2.6967    0.0035017
enh69870     3  120287800  120288800      5       2  150064       2.5945     0.004737
enh69899     3  121717200  121718200      2       1  150064       2.1789     0.014668
enh69921     3  122477400  122478400      5       3  150064        1.663      0.04816
enh69923     3  122486500  122487500      3       1  150064       1.7351     0.041362
enh69924     3  122493000  122494000      3       1  150064       1.7403     0.040902
enh69925     3  122511000  122512000      5       3  150064       1.6935     0.045178
enh69930     3  122612700  122613700      4       2  150064        3.171   0.00075949
enh69943     3  122789000  122790000      4       1  150064       2.8865     0.001948
enh69944     3  122790100  122791100      5       3  150064       2.1634     0.015256
enh69981     3  123324200  123325200      3       2  150064       1.7576     0.039407
enh69992     3  123405000  123406000      2       1  150064       1.6677     0.047691
enh69994     3  123412200  123413200      1       1  150064       2.2691      0.01163
enh70012     3  123753400  123754400      3       2  150064       2.1275     0.016691
enh70013     3  123774200  123775200      3       2  150064       1.7971     0.036162
enh70021     3  123835400  123836400      2       1  150064        1.985     0.023575
enh70030     3  123921400  123922400      2       1  150064       2.0292     0.021217
enh70032     3  123953500  123954500      2       1  150064       2.1526     0.015675
enh70033     3  123965000  123966000      2       1  150064       4.4415    4.467e-06
enh70034     3  123968000  123969000      4       2  150064       3.1738   0.00075217
enh70036     3  123978800  123979800      6       2  150064       3.9357   4.1477e-05
enh70037     3  123985000  123986000      4       2  150064       4.2502   1.0678e-05
enh70038     3  123991300  123992300      3       2  150064       2.9628    0.0015243
enh70039     3  123995700  123996700      3       2  150064        2.927    0.0017114
enh70040     3  123999800  124000800      3       2  150064       4.1122   1.9593e-05
enh70042     3  124016200  124017200      2       1  150064       3.2969   0.00048877
enh70043     3  124083100  124084100      4       2  150064       4.1005   2.0611e-05
enh70048     3  124259200  124260200      1       1  150064       1.8048      0.03555
enh70057     3  124327000  124328000      6       3  150064       1.8138     0.034854
enh70069     3  124450000  124451000      6       3  150064       2.1201     0.017001
enh70097     3  124597300  124598300      2       1  150064       1.8847     0.029737
enh70098     3  124598000  124599000      3       1  150064        2.243     0.012449
enh70099     3  124603200  124604200      6       1  150064       2.0389     0.020728
enh70111     3  124722100  124723100      1       1  150064       1.9132      0.02786
enh70125     3  124847800  124848800      7       4  150064       2.4285    0.0075806
enh70134     3  125000000  125001000      3       1  150064       1.6615     0.048305
enh70142     3  125077800  125078800      1       1  150064       2.6884      0.00359
enh70148     3  125237000  125238000      6       3  150064       1.7114     0.043499
enh70151     3  125309800  125310800      2       1  150064       2.4667     0.006818
enh70153     3  125314900  125315900      5       3  150064       1.9109     0.028007
enh70162     3  125759000  125760000      3       1  150064       2.0199     0.021699
enh70201     3  126530200  126531200      1       1  150064       1.7109      0.04355
enh70205     3  126614300  126615300      1       1  150064       1.6957      0.04497
enh70207     3  126645200  126646200      2       1  150064       2.1119     0.017349
enh70210     3  126667400  126668400      7       3  150064       1.7493     0.040119
enh70219     3  126857000  126858000      6       3  150064        1.739     0.041021
enh70225     3  127305200  127306200      1       1  150064       1.6953      0.04501
enh70229     3  127347200  127348200      1       1  150064       2.1437      0.01603
enh70230     3  127348700  127349700      1       1  150064       2.0015      0.02267
enh70269     3  127769400  127770400      3       2  150064       1.7282     0.041973
enh70277     3  127819000  127820000      2       1  150064       3.9669   3.6401e-05
enh70278     3  127826500  127827500      2       1  150064       2.4519    0.0071044
enh70287     3  127897600  127898600      2       1  150064       4.0262   2.8343e-05
enh70288     3  127899000  127900000      2       1  150064       3.2432   0.00059092
enh70289     3  127912600  127913600      2       1  150064       2.6484    0.0040443
enh70290     3  127914100  127915100      3       1  150064       3.4563   0.00027381
enh70291     3  127926500  127927500      1       1  150064       3.6789    0.0001171
enh70293     3  127935000  127936000      4       2  150064       4.2966    8.671e-06
enh70304     3  128035800  128036800      2       1  150064       2.7039    0.0034266
enh70310     3  128113900  128114900      1       1  150064       2.3185      0.01021
enh70351     3  128538900  128539900      1       1  150064        3.316    0.0004565
enh70373     3  128805600  128806600      1       1  150064       2.0976      0.01797
enh70379     3  128841500  128842500      2       1  150064       1.7523      0.03986
enh70380     3  128877800  128878800      2       1  150064       1.6767     0.046798
enh70387     3  128906000  128907000      1       1  150064       2.2691      0.01163
enh70390     3  128930300  128931300      1       1  150064        2.084      0.01858
enh70393     3  128958200  128959200      1       1  150064       2.8863     0.001949
enh70395     3  128996400  128997400      3       2  150064        3.131   0.00087118
enh70396     3  129001000  129002000      3       1  150064       3.2125   0.00065798
enh70397     3  129023800  129024800      1       1  150064       3.6939    0.0001104
enh70398     3  129032400  129033400      2       1  150064       2.9966    0.0013648
enh70399     3  129035800  129036800      1       1  150064       3.4195    0.0003137
enh70403     3  129068100  129069100      2       1  150064       2.3862     0.008511
enh70419     3  129209100  129210100      3       1  150064       1.7024     0.044341
enh70434     3  129310400  129311400      4       2  150064       2.1257     0.016764
enh70435     3  129311100  129312100      5       2  150064        1.936     0.026432
enh70437     3  129317000  129318000      4       2  150064       1.8621     0.031294
enh70440     3  129330800  129331800      3       2  150064       1.7852     0.037112
enh70441     3  129335700  129336700      3       1  150064       2.1413     0.016125
enh70473     3  130462800  130463800      1       1  150064       1.9919      0.02319
enh70492     3  130746000  130747000      3       2  150064       1.8342     0.033309
enh70508     3  131262600  131263600      2       1  150064       1.8569     0.031664
enh70530     3  133013900  133014900      8       3  150064       3.2726   0.00053273
enh70547     3  133540300  133541300      9       4  150064       2.1688     0.015048
enh70552     3  133602400  133603400      4       2  150064       2.4972    0.0062587
enh70558     3  133686800  133687800      4       2  150064        3.187    0.0007189
enh70559     3  133696400  133697400      4       2  150064       2.6083      0.00455
enh70618     3  134428000  134429000      2       1  150064       1.7915     0.036604
enh70626     3  135648700  135649700      2       1  150064       3.2987   0.00048566
enh70627     3  135663600  135664600      1       1  150064       3.9272    4.297e-05
enh70628     3  135683200  135684200      1       1  150064       2.5892      0.00481
enh70629     3  135686700  135687700      2       1  150064       3.6211   0.00014665
enh70631     3  135692700  135693700      1       1  150064       3.8187    6.709e-05
enh70632     3  135709400  135710400      4       2  150064       4.2384   1.1254e-05
enh70633     3  135710200  135711200      2       1  150064       2.1566     0.015519
enh70634     3  135736100  135737100      2       1  150064       3.6323   0.00014047
enh70650     3  135968200  135969200      2       1  150064       3.6371   0.00013789
enh70652     3  136068900  136069900      4       2  150064       3.9783   3.4701e-05
enh70656     3  136376000  136377000      3       2  150064       2.2826     0.011226
enh70657     3  136408100  136409100      1       1  150064       2.4124     0.007925
enh70658     3  136410400  136411400      1       1  150064       2.5084     0.006064
enh70660     3  136444400  136445400      3       2  150064       5.2031   9.7987e-08
enh70663     3  136449700  136450700      2       1  150064       2.5073    0.0060829
enh70664     3  136467600  136468600      3       2  150064       3.4121   0.00032226
enh70665     3  136472500  136473500      3       2  150064       3.2031   0.00067987
enh70666     3  136505300  136506300      2       1  150064        3.281   0.00051724
enh70667     3  136520800  136521800      3       2  150064       1.9048     0.028405
enh70668     3  136536600  136537600      3       1  150064       3.0338    0.0012075
enh70669     3  136539000  136540000      3       1  150064       2.9199    0.0017506
enh70670     3  136554600  136555600      1       1  150064       2.0492      0.02022
enh70671     3  136557900  136558900      3       1  150064       3.4112   0.00032336
enh70672     3  136578900  136579900      1       1  150064       3.0474     0.001154
enh70673     3  136612500  136613500      1       1  150064       3.0285     0.001229
enh70674     3  136617500  136618500      2       1  150064       2.4929    0.0063349
enh70675     3  136625300  136626300      3       1  150064       2.5698    0.0050877
enh70677     3  136637000  136638000      1       1  150064       2.8617     0.002107
enh70678     3  136650400  136651400      2       1  150064       2.6076    0.0045595
enh70679     3  136651600  136652600      3       2  150064       2.9111    0.0018007
enh70680     3  136661400  136662400      2       1  150064       2.4908    0.0063731
enh70681     3  136673500  136674500      3       2  150064       3.5259     0.000211
enh70682     3  136713700  136714700      2       1  150064       1.9002     0.028701
enh70694     3  137904800  137905800      2       1  150064       1.9238     0.027192
enh70697     3  137924000  137925000      1       1  150064       2.1035      0.01771
enh70706     3  138085700  138086700      2       1  150064       1.6874     0.045759
enh70710     3  138096200  138097200      1       1  150064        2.009      0.02227
enh70715     3  138114300  138115300      1       1  150064       2.0521      0.02008
enh70716     3  138118100  138119100      1       1  150064       2.0893      0.01834
enh70727     3  138522000  138523000      2       1  150064       1.9634     0.024798
enh70728     3  138536700  138537700      1       1  150064       1.8135      0.03488
enh70732     3  138563800  138564800      1       1  150064       1.8789      0.03013
enh70761     3  140287400  140288400      4       2  150064       1.7456      0.04044
enh70762     3  140291500  140292500      1       1  150064        2.637     0.004182
enh70764     3  140315500  140316500      1       1  150064       4.2753    9.544e-06
enh70765     3  140438300  140439300      7       1  150064       2.8064    0.0025049
enh70778     3  140794800  140795800      3       1  150064       1.9318     0.026695
enh70801     3  141022300  141023300      4       2  150064       1.9689     0.024485
enh70817     3  141134600  141135600      5       2  150064       1.9308     0.026755
enh70819     3  141137800  141138800      2       1  150064       1.8351     0.033247
enh70820     3  141138600  141139600      5       2  150064       2.2662      0.01172
enh70870     3  142565600  142566600      1       1  150064       1.9408      0.02614
enh70871     3  142569300  142570300      1       1  150064       1.7897      0.03675
enh70872     3  142572100  142573100      1       1  150064       1.7397      0.04096
enh70882     3  142706200  142707200      4       2  150064       2.0839     0.018587
enh70884     3  142721600  142722600      2       1  150064       2.4692    0.0067709
enh70897     3  143028600  143029600      7       4  150064       2.3032     0.010635
enh70901     3  143070500  143071500      4       2  150064       1.6941     0.045125
enh70971     3  148915100  148916100      4       1  150064       2.1274     0.016692
enh71025     3  149298100  149299100      1       1  150064       1.7712      0.03826
enh71179     3  152034800  152035800      2       1  150064       1.7455     0.040452
enh71180     3  152035700  152036700      4       2  150064       2.4528    0.0070876
enh71195     3  152065000  152066000      3       2  150064        2.464    0.0068701
enh71203     3  152081800  152082800      1       1  150064       2.5358      0.00561
enh71205     3  152092400  152093400      1       1  150064       2.2571        0.012
enh71229     3  152134900  152135900      2       1  150064       2.2445     0.012401
enh71231     3  152147100  152148100      3       2  150064       2.4936    0.0063222
enh71240     3  152169800  152170800      2       1  150064       2.0707     0.019194
enh71245     3  152367600  152368600      6       2  150064       1.9222     0.027292
enh71247     3  152389700  152390700      5       2  150064       2.1414     0.016119
enh71248     3  152575500  152576500      3       1  150064       2.6195    0.0044025
enh71249     3  152626900  152627900      2       1  150064       2.3332    0.0098192
enh71257     3  153317100  153318100      2       1  150064       2.0457     0.020394
enh71261     3  153941800  153942800      2       1  150064       1.6774     0.046735
enh71264     3  154037800  154038800      1       1  150064       2.4668     0.006817
enh71278     3  155455600  155456600      1       1  150064        2.304      0.01061
enh71294     3  156135200  156136200      1       1  150064        1.665      0.04796
enh71307     3  156332400  156333400      1       1  150064       2.1682      0.01507
enh71330     3  156795100  156796100      4       1  150064       1.8116     0.035026
enh71334     3  156810600  156811600      2       1  150064       1.9585     0.025087
enh71335     3  156815700  156816700      1       1  150064       2.6597     0.003911
enh71376     3  159386300  159387300      3       1  150064        1.794     0.036403
enh71400     3  159549000  159550000      1       1  150064       1.9156      0.02771
enh71401     3  159554500  159555500      2       1  150064       1.6544     0.049027
enh71404     3  159563100  159564100      3       1  150064       2.0309     0.021132
enh71424     3  159611500  159612500      1       1  150064       2.6663     0.003835
enh71430     3  159645700  159646700      3       2  150064       1.7976     0.036124
enh71444     3  160395500  160396500      3       1  150064       1.8198     0.034393
enh71448     3  160475300  160476300      3       1  150064       1.6923     0.045292
enh71451     3  160498000  160499000      4       2  150064       2.2819     0.011249
enh71453     3  160514000  160515000      4       1  150064       2.0567     0.019856
enh71456     3  160527800  160528800      4       2  150064       1.8615     0.031337
enh71457     3  160543400  160544400      3       1  150064       2.1743     0.014841
enh71459     3  160587600  160588600      4       2  150064       2.3267    0.0099919
enh71460     3  160594100  160595100      1       1  150064         2.06       0.0197
enh71462     3  160603700  160604700      3       2  150064       2.4849    0.0064802
enh71471     3  160823100  160824100      3       2  150064       2.1065     0.017582
enh71476     3  161133600  161134600      2       1  150064       2.0542      0.01998
enh71477     3  161912900  161913900      6       2  150064       3.2744   0.00052946
enh71481     3  167022000  167023000      2       1  150064        2.464    0.0068691
enh71488     3  167531700  167532700      1       1  150064       1.9569      0.02518
enh71489     3  167557200  167558200      3       1  150064       2.3896     0.008433
enh71490     3  167580900  167581900      1       1  150064       2.6381     0.004168
enh71491     3  167587700  167588700      2       1  150064       3.4783    0.0002523
enh71492     3  167589700  167590700      1       1  150064       2.5447     0.005469
enh71493     3  167593400  167594400      2       1  150064       2.6262    0.0043178
enh71494     3  167659200  167660200      3       2  150064       2.7265    0.0032006
enh71510     3  167803000  167804000      3       1  150064        1.909     0.028132
enh71511     3  167804200  167805200      2       1  150064       2.2317     0.012816
enh71512     3  167805800  167806800      4       1  150064       2.3456    0.0094992
enh71514     3  167808300  167809300      2       1  150064       2.1791     0.014661
enh71515     3  167809800  167810800      3       1  150064       1.9128     0.027889
enh71516     3  167833700  167834700      7       1  150064       2.1306     0.016563
enh71517     3  167838800  167839800      1       1  150064       1.8286      0.03373
enh71519     3  167968000  167969000      1       1  150064        1.967      0.02459
enh71521     3  168594200  168595200      4       2  150064       2.0767     0.018913
enh71535     3  169016700  169017700      6       3  150064       2.0504     0.020161
enh71537     3  169040900  169041900      1       1  150064       2.0792       0.0188
enh71539     3  169107400  169108400      2       1  150064       2.2091     0.013583
enh71552     3  169417100  169418100      2       1  150064       2.2414     0.012499
enh71554     3  169491800  169492800      1       1  150064       2.6075      0.00456
enh71555     3  169492400  169493400      1       1  150064       2.6313     0.004253
enh71557     3  169687400  169688400      3       1  150064       1.9684     0.024509
enh71558     3  169688500  169689500      2       1  150064       2.0416     0.020596
enh71559     3  169719800  169720800      3       1  150064       2.2959      0.01084
enh71560     3  169721400  169722400      1       1  150064       1.8547      0.03182
enh71561     3  169763200  169764200      1       1  150064       2.0343      0.02096
enh71563     3  169869000  169870000      1       1  150064       2.5128     0.005989
enh71574     3  170331800  170332800      4       2  150064       2.1998     0.013912
enh71580     3  170585200  170586200      3       1  150064        2.065      0.01946
enh71582     3  170715800  170716800      2       1  150064       3.1957    0.0006974
enh71589     3  170891500  170892500      2       1  150064       1.6851     0.045987
enh71603     3  170987400  170988400      3       1  150064        1.826     0.033924
enh71649     3  171173800  171174800      2       1  150064        1.803     0.035695
enh71677     3  171509400  171510400      4       1  150064       1.9826     0.023706
enh71678     3  171519300  171520300      4       2  150064       2.2414     0.012501
enh71807     3  172312500  172313500      7       2  150064         2.72    0.0032646
enh71826     3  172408800  172409800      4       2  150064        2.007     0.022373
enh71833     3  172421800  172422800      2       1  150064       2.3911    0.0083985
enh71839     3  173112200  173113200      7       3  150064       2.2723     0.011533
enh71845     3  175150200  175151200      1       1  150064       3.3597    0.0003901
enh71851     3  176758100  176759100      2       1  150064       3.1097   0.00093648
enh71852     3  176768800  176769800      3       1  150064       2.7462    0.0030147
enh71854     3  176777300  176778300      2       1  150064       2.5752    0.0050097
enh71855     3  176781200  176782200      3       1  150064        2.876    0.0020137
enh71857     3  176793400  176794400      2       1  150064        2.803    0.0025316
enh71858     3  176794200  176795200      3       1  150064       3.1396   0.00084599
enh71859     3  176802300  176803300      2       1  150064       1.7366     0.041227
enh71860     3  176806700  176807700      4       2  150064       1.6843     0.046064
enh71863     3  176821800  176822800      5       2  150064       2.9531    0.0015729
enh71874     3  176846000  176847000      3       1  150064       2.2848     0.011162
enh71875     3  176847200  176848200      5       2  150064       2.5699    0.0050865
enh71877     3  176849300  176850300      3       2  150064       2.5124     0.005996
enh71878     3  176851700  176852700      4       2  150064       2.1332     0.016454
enh71879     3  176853700  176854700      4       2  150064       2.1154     0.017198
enh71884     3  176867800  176868800      5       3  150064       2.1024     0.017758
enh71885     3  176870200  176871200      1       1  150064       1.8315      0.03351
enh71898     3  177001900  177002900      1       1  150064       1.9435      0.02598
enh71903     3  177053700  177054700      1       1  150064        3.067     0.001081
enh71904     3  177058000  177059000      1       1  150064       2.6273     0.004303
enh71905     3  177059400  177060400      3       1  150064       2.3562    0.0092309
enh71907     3  177062900  177063900      3       2  150064       1.7049     0.044104
enh71924     3  177231400  177232400      3       2  150064       2.0397     0.020692
enh71932     3  177317200  177318200      1       1  150064       2.6197       0.0044
enh71935     3  177332500  177333500      3       2  150064       1.6937     0.045156
enh71967     3  177899900  177900900      3       2  150064       1.6712      0.04734
enh71968     3  177919400  177920400      4       2  150064        2.908    0.0018186
enh71970     3  178037900  178038900      7       3  150064       2.5421    0.0055099
enh71971     3  178042200  178043200      1       1  150064       2.2633      0.01181
enh71978     3  178225300  178226300      8       2  150064        2.085     0.018533
enh71983     3  178301300  178302300      3       2  150064       1.6671     0.047747
enh71993     3  178436600  178437600      1       1  150064       1.8943      0.02909
enh72062     3  180637600  180638600      3       2  150064       4.8195   7.1945e-07
enh72067     3  180707800  180708800      1       1  150064       6.0471    7.372e-10
enh72068     3  181074800  181075800      1       1  150064       3.6435    0.0001345
enh72074     3  182515400  182516400      1       1  150064        1.855       0.0318
enh72080     3  182613100  182614100      3       1  150064       2.0294     0.021208
enh72142     3  183518000  183519000      1       1  150064       1.7049      0.04411
enh72146     3  183600000  183601000      2       1  150064       2.0495     0.020209
enh72147     3  183600600  183601600      5       2  150064       1.8624     0.031275
enh72148     3  183602800  183603800      7       3  150064       1.8104     0.035115
enh72176     3  184249000  184250000      5       2  150064       1.8587     0.031535
enh72194     3  184474400  184475400      6       3  150064       2.0598     0.019708
enh72200     3  184531700  184532700      2       1  150064       2.2819     0.011248
enh72201     3  184532800  184533800      3       1  150064       1.6878     0.045722
enh72203     3  184539300  184540300      2       1  150064       1.7193     0.042783
enh72230     3  185426000  185427000      2       1  150064       2.3257     0.010018
enh72231     3  185426700  185427700      1       1  150064       2.6721     0.003769
enh72238     3  185481900  185482900      1       1  150064       2.1268      0.01672
enh72246     3  185645500  185646500      3       2  150064       3.4029   0.00033342
enh72255     3  185824400  185825400      3       1  150064       2.4142    0.0078839
enh72327     3  186900400  186901400      3       2  150064       1.6581     0.048648
enh72329     3  186904300  186905300      2       1  150064       1.8023     0.035749
enh72342     3  187087000  187088000      3       2  150064       1.9813     0.023779
enh72347     3  187452800  187453800      4       2  150064       1.8605     0.031411
enh72355     3  187606600  187607600      4       2  150064       1.6814     0.046344
enh72385     3  187875300  187876300      5       3  150064       1.8275     0.033815
enh72386     3  187876000  187877000      4       2  150064       1.6705     0.047408
enh72387     3  187880700  187881700      2       1  150064       3.0138    0.0012898
enh72388     3  187888300  187889300      4       2  150064       1.9598     0.025008
enh72390     3  187891000  187892000      7       4  150064       2.2466     0.012333
enh72393     3  187897800  187898800      6       3  150064       1.8445     0.032559
enh72394     3  187898400  187899400      4       2  150064       1.8424     0.032712
enh72399     3  187907300  187908300      5       2  150064       1.7312     0.041708
enh72401     3  187913800  187914800      3       2  150064       1.8591     0.031507
enh72418     3  187943700  187944700      1       1  150064       2.1589      0.01543
enh72468     3  188079400  188080400     12       3  150064        1.983     0.023684
enh72469     3  188079900  188080900      9       3  150064       1.6473      0.04975
enh72479     3  188117900  188118900      4       1  150064       1.9962     0.022959
enh72480     3  188134700  188135700      1       1  150064       2.4189     0.007783
enh72488     3  188186300  188187300      2       1  150064       4.0197   2.9137e-05
enh72489     3  188188000  188189000      3       2  150064       1.6698      0.04748
enh72491     3  188194800  188195800      1       1  150064       3.2817     0.000516
enh72492     3  188199400  188200400      7       3  150064        2.967    0.0015038
enh72493     3  188199800  188200800      8       4  150064       2.8274    0.0023465
enh72494     3  188200400  188201400      9       4  150064        2.995    0.0013721
enh72496     3  188225000  188226000      2       1  150064       1.7455     0.040453
enh72518     3  188341400  188342400      4       2  150064       1.8739     0.030475
enh72520     3  188352900  188353900      4       2  150064       2.9446     0.001617
enh72522     3  188364500  188365500      4       2  150064       2.1003     0.017852
enh72547     3  188550100  188551100      2       1  150064       1.6838     0.046108
enh72556     3  188618400  188619400      2       1  150064       2.0626     0.019573
enh72558     3  188662100  188663100      1       1  150064       1.7079      0.04383
enh72575     3  189721000  189722000      3       2  150064       2.4131    0.0079089
enh72576     3  189726000  189727000      3       1  150064        1.654     0.049062
enh72591     3  190291800  190292800      4       2  150064       1.8925     0.029212
enh72597     3  190581800  190582800      3       2  150064       2.1087     0.017487
enh72612     3  191439400  191440400      1       1  150064       1.6648      0.04798
enh72617     3  192127900  192128900      3       1  150064       2.3441    0.0095367
enh72619     3  192151800  192152800      3       1  150064       2.2166     0.013326
enh72637     3  192393400  192394400      3       1  150064       1.7721     0.038191
enh72639     3  192397800  192398800      2       1  150064       1.7838     0.037227
enh72641     3  192403400  192404400      1       1  150064       1.8283      0.03375
enh72644     3  192414400  192415400      1       1  150064       1.6453      0.04995
enh72645     3  192424500  192425500      4       2  150064       2.8097    0.0024795
enh72646     3  192434300  192435300      5       2  150064       1.9159     0.027688
enh72647     3  192437600  192438600      5       2  150064       2.1951     0.014078
enh72648     3  192445400  192446400      5       1  150064       1.8524     0.031985
enh72678     3  193549000  193550000      2       1  150064       1.6609     0.048366
enh72685     3  193586900  193587900      8       4  150064       2.8302    0.0023257
enh72686     3  193587500  193588500     10       5  150064       2.3782    0.0086986
enh72700     3  193799800  193800800      3       1  150064       2.2238     0.013081
enh72701     3  193806800  193807800      4       2  150064       2.4049    0.0080891
enh72707     3  193866000  193867000      7       2  150064       2.7371    0.0030991
enh72749     3  194360400  194361400      5       2  150064       1.9206     0.027394
enh72757     3  194461600  194462600      3       2  150064       1.8006     0.035882
enh72825     3  195271900  195272900      2       1  150064       1.8003     0.035906
enh72868     3  195946100  195947100      3       2  150064       2.5936    0.0047492
enh72871     3  196006700  196007700      2       1  150064       1.6797      0.04651
enh72872     3  196009400  196010400      1       1  150064       3.2144    0.0006537
enh72873     3  196010200  196011200      1       1  150064       1.8952      0.02903
enh72875     3  196015200  196016200      6       2  150064        2.365    0.0090155
enh72876     3  196126500  196127500      2       1  150064        2.367    0.0089654
enh72877     3  196136200  196137200      1       1  150064       3.4641     0.000266
enh72878     3  196141000  196142000      1       1  150064       3.0899     0.001001
enh72879     3  196145400  196146400      3       2  150064       2.7982     0.002569
enh72880     3  196146100  196147100      2       1  150064       1.9822      0.02373
enh72881     3  196149100  196150100      3       2  150064       3.3795   0.00036303
enh72883     3  196156800  196157800      3       2  150064       1.8914     0.029284
enh72885     3  196225300  196226300      1       1  150064       1.7678      0.03855
enh72908     3  196481000  196482000      4       2  150064       2.5822     0.004909
enh72909     3  196499200  196500200      2       1  150064       1.9046     0.028414
enh72913     3  196519500  196520500      5       2  150064       2.5748    0.0050152
enh72919     3  196670400  196671400      1       1  150064       2.0387      0.02074
enh72926     3  196930200  196931200      2       1  150064       1.6528     0.049188
enh72927     3  196931200  196932200      6       3  150064       1.7827     0.037321
enh72929     3  196948400  196949400      2       1  150064         2.68    0.0036812
enh72930     3  196949600  196950600      1       1  150064        2.339     0.009667
enh72931     3  196961600  196962600      1       1  150064       2.0492      0.02022
enh72936     3  197016400  197017400      5       2  150064       2.3296    0.0099139
enh72938     3  197019400  197020400      7       2  150064       2.4422    0.0072992
enh72950     3  197193300  197194300      2       1  150064       1.8761      0.03032
enh72952     3  197221400  197222400      4       2  150064       3.4503   0.00027995
enh72954     3  197248000  197249000      5       2  150064       1.6626     0.048195
enh72988     4     657800     658800      2       1  150064       1.9956     0.022989
enh72989     4     666400     667400      3       2  150064        2.863    0.0020979
enh72991     4     671400     672400      6       2  150064       1.7424     0.040719
enh72993     4     677300     678300      2       1  150064       1.8302     0.033612
enh72995     4     683300     684300      4       2  150064       1.8117     0.035013
enh72996     4     698400     699400      8       3  150064       1.7181     0.042889
enh72997     4     701900     702900      3       2  150064       3.1089   0.00093905
enh72998     4     714700     715700      2       1  150064       2.0964     0.018022
enh72999     4     719800     720800      3       1  150064       1.9845     0.023598
enh73000     4     743800     744800      5       2  150064       3.5014   0.00023143
enh73002     4     766000     767000      4       2  150064       2.1678     0.015088
enh73026     4    1202900    1203900      5       2  150064        1.808     0.035302
enh73027     4    1210600    1211600      2       1  150064       2.0517     0.020101
enh73040     4    1345200    1346200      6       3  150064       2.5424    0.0055042
enh73041     4    1542400    1543400      6       2  150064        2.195     0.014083
enh73042     4    1546100    1547100      6       2  150064       1.7186     0.042839
enh73061     4    1844900    1845900      1       1  150064       2.2104      0.01354
enh73062     4    1851600    1852600      2       1  150064       1.8622     0.031285
enh73071     4    1883400    1884400      2       1  150064       1.8136     0.034869
enh73183     4    3343400    3344400      3       2  150064       1.9386     0.026278
enh73210     4    4481600    4482600      1       1  150064       2.1617      0.01532
enh73211     4    4482400    4483400      4       2  150064       2.5993    0.0046702
enh73212     4    4541300    4542300      5       2  150064       2.5781    0.0049674
enh73213     4    4544400    4545400      2       1  150064        1.997     0.022911
enh73220     4    5748600    5749600      9       3  150064       2.0727     0.019102
enh73230     4    6518400    6519400      3       1  150064       2.5372    0.0055866
enh73231     4    6551600    6552600      3       1  150064       1.8109     0.035079
enh73239     4    6690700    6691700      1       1  150064       1.8193      0.03443
enh73291     4    6955000    6956000      5       2  150064       1.8782     0.030178
enh73292     4    6955500    6956500      7       2  150064       1.8253     0.033977
enh73311     4    7136500    7137500      8       3  150064       2.1365     0.016321
enh73316     4    7238400    7239400      5       2  150064       1.9122     0.027928
enh73378     4    8158600    8159600      2       1  150064       1.7886     0.036844
enh73408     4    8404000    8405000      8       4  150064       1.9625     0.024851
enh73410     4    8427600    8428600      1       1  150064       1.6473      0.04975
enh73411     4    8428200    8429200      3       2  150064       2.0252     0.021422
enh73412     4    8430400    8431400      3       1  150064         1.77     0.038365
enh73414     4    8439200    8440200      3       2  150064       1.6647     0.047987
enh73415     4    8440500    8441500      5       3  150064       2.1675     0.015099
enh73417     4    8452900    8453900      3       1  150064       2.2274     0.012959
enh73432     4   10033700   10034700      2       1  150064       1.7062     0.043989
enh73447     4   10109700   10110700      2       1  150064       1.7835     0.037249
enh73448     4   10111400   10112400      4       2  150064       1.7748     0.037965
enh73455     4   10459200   10460200      1       1  150064       2.9006     0.001862
enh73475     4   12556000   12557000     11       2  150064       1.8774     0.030232
enh73482     4   13627200   13628200      2       1  150064       1.7364     0.041251
enh73484     4   13695200   13696200      1       1  150064       1.6756      0.04691
enh73488     4   13841900   13842900      1       1  150064       2.1786      0.01468
enh73504     4   15033200   15034200      5       2  150064       1.7776     0.037735
enh73549     4   16057700   16058700      3       2  150064       1.6783     0.046642
enh73562     4   16207700   16208700      7       3  150064       2.0126      0.02208
enh73563     4   16208200   16209200     11       4  150064       2.1296       0.0166
enh73567     4   16219000   16220000      4       2  150064       2.5969    0.0047028
enh73577     4   16599400   16600400      2       1  150064       2.1121     0.017339
enh73578     4   16609700   16610700      5       2  150064       2.4117    0.0079386
enh73579     4   16654400   16655400      2       1  150064       2.9336    0.0016754
enh73580     4   16673300   16674300      3       2  150064       2.3967    0.0082718
enh73601     4   17168000   17169000      3       2  150064       2.0452     0.020417
enh73604     4   17325500   17326500      8       3  150064       1.8763     0.030304
enh73608     4   17577600   17578600      5       1  150064       2.1161      0.01717
enh73609     4   17581700   17582700      2       1  150064       2.1565     0.015523
enh73610     4   17617300   17618300      4       1  150064       2.2611     0.011877
enh73611     4   17618200   17619200      3       1  150064       2.3589    0.0091643
enh73612     4   17620200   17621200      1       1  150064       2.4375     0.007395
enh73614     4   17809500   17810500      4       1  150064       1.9515     0.025501
enh73616     4   18013400   18014400      1       1  150064       2.2473      0.01231
enh73620     4   19695400   19696400      4       2  150064       2.3985    0.0082317
enh73625     4   20702800   20703800      5       2  150064       1.9287     0.026885
enh73644     4   23371200   23372200      1       1  150064        2.446     0.007223
enh73645     4   23373000   23374000      2       1  150064       3.4598   0.00027029
enh73647     4   23376200   23377200      6       2  150064       4.7982   8.0044e-07
enh73676     4   24235200   24236200      3       1  150064       2.4656    0.0068389
enh73678     4   24249400   24250400      3       1  150064       2.1637     0.015242
enh73701     4   24912800   24913800      2       1  150064       1.7957     0.036271
enh73721     4   25828600   25829600      1       1  150064        1.652      0.04927
enh73723     4   25861300   25862300      2       1  150064       2.6848    0.0036285
enh73724     4   25865000   25866000      3       1  150064       2.9199    0.0017506
enh73730     4   25939700   25940700      3       1  150064       2.6928    0.0035429
enh73745     4   26239600   26240600      4       2  150064       2.3838    0.0085668
enh73749     4   26323900   26324900      1       1  150064       2.0594      0.01973
enh73754     4   26357100   26358100      2       1  150064       2.2508       0.0122
enh73764     4   26806600   26807600      2       1  150064       3.8456   6.0118e-05
enh73765     4   26813400   26814400      2       1  150064       2.4518    0.0071075
enh73770     4   26866500   26867500      4       2  150064       1.7861     0.037042
enh73783     4   30947000   30948000      2       1  150064       1.6863     0.045873
enh73820     4   37886700   37887700      1       1  150064       2.1643      0.01522
enh73845     4   38006600   38007600      6       2  150064       1.7735     0.038076
enh73851     4   38025100   38026100      4       2  150064       1.8838     0.029796
enh73853     4   38052000   38053000      6       2  150064       1.7916     0.036598
enh73857     4   38073800   38074800      5       3  150064       1.8393     0.032937
enh73897     4   38565100   38566100      2       1  150064       1.9341     0.026552
enh73902     4   38607200   38608200      4       2  150064       1.8197     0.034404
enh73904     4   38614400   38615400      2       1  150064       2.2093     0.013576
enh73918     4   38686000   38687000      2       1  150064       2.0673     0.019354
enh73920     4   38692900   38693900      3       1  150064       2.1523     0.015686
enh73927     4   38859400   38860400      4       1  150064       1.6666       0.0478
enh73963     4   39641200   39642200      3       1  150064       2.8613    0.0021095
enh73968     4   39717600   39718600      6       3  150064       1.6956     0.044979
enh73992     4   40588900   40589900      1       1  150064       2.6921      0.00355
enh74059     4   41373300   41374300      3       2  150064       1.7898     0.036742
enh74063     4   41383500   41384500      3       2  150064       1.6778     0.046696
enh74064     4   41386200   41387200      4       2  150064        1.987     0.023462
enh74126     4   42607500   42608500      8       2  150064       2.0051     0.022477
enh74128     4   42612600   42613600     10       3  150064       1.8811     0.029979
enh74148     4   45122900   45123900      5       2  150064       3.1452   0.00082998
enh74150     4   46331000   46332000      3       1  150064       3.4818   0.00024903
enh74154     4   47488400   47489400      5       3  150064        2.309     0.010473
enh74162     4   47580200   47581200      2       1  150064       2.1038     0.017698
enh74184     4   48131700   48132700      9       3  150064       1.7696     0.038397
enh74189     4   48348700   48349700      4       1  150064       2.8059    0.0025091
enh74192     4   48362800   48363800      3       2  150064       1.9401     0.026185
enh74197     4   48605300   48606300      2       1  150064       2.1294     0.016612
enh74199     4   48643200   48644200      2       1  150064       1.7304     0.041777
enh74200     4   48644700   48645700      2       1  150064       1.8341     0.033319
enh74201     4   48652200   48653200      3       2  150064       2.5362    0.0056025
enh74202     4   48653300   48654300      1       1  150064       2.1876      0.01435
enh74206     4   48670000   48671000      1       1  150064       2.3414     0.009606
enh74213     4   48725000   48726000      3       2  150064       1.7863     0.037024
enh74216     4   48729200   48730200      3       2  150064        1.945     0.025887
enh74223     4   48757600   48758600      2       1  150064       3.1525   0.00080952
enh74224     4   48758400   48759400      2       1  150064       1.6802     0.046463
enh74225     4   48763500   48764500      1       1  150064       2.3984     0.008233
enh74229     4   48776900   48777900      1       1  150064       2.1063      0.01759
enh74230     4   48778000   48779000      3       1  150064       2.1507     0.015752
enh74231     4   48783200   48784200      1       1  150064        2.482     0.006533
enh74323     4   54515900   54516900      6       2  150064       2.0505     0.020158
enh74324     4   54517100   54518100      4       2  150064       2.0516     0.020103
enh74325     4   54518200   54519200      3       2  150064       1.8636     0.031186
enh74347     4   55079300   55080300      3       1  150064       2.2503     0.012214
enh74348     4   55080000   55081000      3       1  150064       3.0451    0.0011631
enh74349     4   55083200   55084200      1       1  150064       2.3698       0.0089
enh74350     4   55083900   55084900      1       1  150064       2.1427      0.01607
enh74357     4   55305600   55306600      3       2  150064       2.4778    0.0066101
enh74359     4   55434000   55435000      3       1  150064       1.6485     0.049624
enh74389     4   56275500   56276500      2       1  150064       1.7429     0.040677
enh74446     4   57961100   57962100      5       2  150064       2.1775     0.014721
enh74447     4   57964500   57965500      1       1  150064        1.673      0.04716
enh74450     4   57969200   57970200      1       1  150064        2.077       0.0189
enh74452     4   57972300   57973300      1       1  150064        1.734      0.04146
enh74460     4   58136200   58137200      6       2  150064       1.8825     0.029885
enh74465     4   62421300   62422300      5       2  150064       1.6834     0.046152
enh74478     4   68565000   68566000      4       2  150064       2.3874    0.0084849
enh74479     4   68567400   68568400      4       2  150064       3.3077   0.00047037
enh74480     4   68579000   68580000      3       1  150064       3.3149    0.0004584
enh74529     4   73933200   73934200      1       1  150064       1.8949      0.02905
enh74543     4   74486100   74487100      2       1  150064       2.1555     0.015562
enh74563     4   75071600   75072600      1       1  150064       1.7774      0.03775
enh74593     4   76435100   76436100      3       1  150064       1.7819     0.037384
enh74617     4   76933100   76934100      3       2  150064       1.9994     0.022781
enh74620     4   77003200   77004200      4       2  150064       1.8168      0.03462
enh74621     4   77004400   77005400      2       1  150064       2.1519     0.015704
enh74623     4   77007600   77008600      1       1  150064        1.962      0.02488
enh74636     4   77127500   77128500      4       2  150064       2.2392     0.012571
enh74639     4   77135800   77136800      2       1  150064       1.7965     0.036211
enh74648     4   77298300   77299300      2       1  150064       1.7072     0.043889
enh74653     4   77460600   77461600      4       2  150064       1.8469      0.03238
enh74662     4   77525800   77526800      1       1  150064       2.3729     0.008824
enh74663     4   77532000   77533000      2       1  150064       2.2832      0.01121
enh74671     4   77608600   77609600      3       1  150064       1.6497       0.0495
enh74674     4   77627500   77628500      4       1  150064       1.7341     0.041451
enh74746     4   79550700   79551700      2       1  150064       1.8117     0.035015
enh74758     4   79690400   79691400      1       1  150064       2.7371     0.003099
enh74785     4   80990800   80991800      2       1  150064       2.9362    0.0016612
enh74797     4   82471000   82472000      2       1  150064       2.7602    0.0028885
enh74804     4   82645800   82646800      2       1  150064       2.0791     0.018804
enh74808     4   83189100   83190100      3       1  150064        2.799    0.0025631
enh74812     4   83284500   83285500      2       1  150064       2.0983     0.017941
enh74813     4   83288600   83289600      2       1  150064       2.2999     0.010726
enh74829     4   83705700   83706700      1       1  150064        2.357     0.009212
enh74832     4   83754800   83755800      4       1  150064       1.7723     0.038172
enh74837     4   83818700   83819700      1       1  150064       1.7584      0.03934
enh74852     4   84468500   84469500      6       2  150064       2.3665    0.0089784
enh74854     4   84475900   84476900      4       2  150064       2.2562     0.012029
enh74855     4   84477300   84478300      2       1  150064       2.4474    0.0071937
enh74856     4   84478700   84479700      6       2  150064       2.3975    0.0082539
enh74857     4   84480900   84481900      1       1  150064       2.1953      0.01407
enh74858     4   84483200   84484200      2       1  150064       1.8115      0.03503
enh74859     4   84494900   84495900      4       1  150064       1.8256     0.033956
enh74861     4   84502800   84503800      3       1  150064       2.7951     0.002594
enh74862     4   84511800   84512800      1       1  150064        2.882     0.001976
enh74863     4   84520000   84521000      4       1  150064       2.8341    0.0022979
enh74864     4   84523800   84524800      4       2  150064       3.0479    0.0011521
enh74865     4   84526800   84527800      4       1  150064       2.7233    0.0032314
enh74866     4   84539600   84540600      2       1  150064       2.2656     0.011738
enh74868     4   84551100   84552100      1       1  150064       1.9612      0.02493
enh74871     4   85594500   85595500      2       1  150064       2.3121     0.010386
enh74908     4   86681400   86682400      1       1  150064       1.7631      0.03894
enh74926     4   86850300   86851300      3       2  150064       2.2056     0.013707
enh74930     4   86886900   86887900      4       2  150064       1.9979     0.022862
enh74948     4   87860800   87861800      4       2  150064       2.1843     0.014471
enh74951     4   87867700   87868700      2       1  150064       2.8693    0.0020568
enh74955     4   87887800   87888800      4       2  150064       2.0157     0.021916
enh74956     4   87891800   87892800      4       2  150064       3.2405   0.00059662
enh74958     4   87898400   87899400      5       2  150064       2.8232    0.0023776
enh74959     4   87915600   87916600      3       2  150064       2.7723    0.0027827
enh74962     4   87926100   87927100      2       1  150064       2.2269     0.012978
enh74964     4   87931400   87932400      5       2  150064       2.3837    0.0085696
enh74968     4   87939500   87940500      3       1  150064       2.6285    0.0042886
enh74969     4   87941200   87942200      3       2  150064       1.6569     0.048774
enh74973     4   87950300   87951300      2       1  150064       2.1782     0.014696
enh74974     4   87952400   87953400      2       1  150064       1.9813     0.023781
enh74975     4   87953300   87954300      1       1  150064       2.7191     0.003273
enh74978     4   87959000   87960000      3       2  150064       1.7575     0.039414
enh74979     4   87962800   87963800      3       2  150064        1.731     0.041723
enh74981     4   87967800   87968800      3       2  150064         1.72     0.042717
enh74983     4   87971500   87972500      4       2  150064       1.8897     0.029399
enh74985     4   87974900   87975900      1       1  150064       2.2748      0.01146
enh74987     4   87979600   87980600      3       1  150064       1.6901     0.045501
enh75041     4   88541500   88542500      3       1  150064       1.8347     0.033277
enh75116     4   89750000   89751000      3       1  150064       1.8513     0.032064
enh75124     4   90031100   90032100      5       3  150064       1.7354     0.041338
enh75148     4   90674000   90675000      4       2  150064       1.6945     0.045087
enh75149     4   90759000   90760000      4       2  150064        1.881     0.029988
enh75155     4   95291200   95292200      2       1  150064       1.8886     0.029472
enh75232     4   96459900   96460900      3       2  150064       1.7131     0.043346
enh75233     4   96461000   96462000      2       1  150064        2.001     0.022698
enh75242     4   99467000   99468000      6       2  150064       1.9302     0.026791
enh75244     4   99489700   99490700      3       2  150064       1.8183      0.03451
enh75287     4  100244700  100245700      3       2  150064       2.3579    0.0091905
enh75290     4  100304200  100305200      8       4  150064       1.7658     0.038711
enh75310     4  100753200  100754200      7       3  150064       2.4707    0.0067433
enh75312     4  100808600  100809600      1       1  150064       3.1377    0.0008514
enh75313     4  100815900  100816900      6       2  150064       1.7416     0.040791
enh75314     4  100865500  100866500      4       2  150064       2.5919    0.0047717
enh75316     4  100869200  100870200      2       1  150064       2.7468    0.0030086
enh75317     4  101014500  101015500      2       1  150064        2.258     0.011974
enh75324     4  101902200  101903200      1       1  150064       2.2994      0.01074
enh75326     4  102024000  102025000      1       1  150064         2.09      0.01831
enh75327     4  102058200  102059200      3       2  150064       2.1628      0.01528
enh75329     4  102093800  102094800      4       2  150064       2.2234     0.013094
enh75335     4  102145600  102146600      5       1  150064       2.2946     0.010877
enh75354     4  102256200  102257200      1       1  150064       1.7044      0.04415
enh75364     4  103360800  103361800      8       3  150064       1.7238      0.04237
enh75368     4  103427400  103428400      1       1  150064       1.9243      0.02716
enh75384     4  103605400  103606400      2       1  150064       2.1528     0.015666
enh75385     4  103608900  103609900      1       1  150064       2.3747     0.008782
enh75386     4  103653300  103654300      1       1  150064       3.6146    0.0001504
enh75387     4  103655500  103656500      1       1  150064        2.895     0.001896
enh75389     4  103678500  103679500      2       1  150064       2.3234     0.010078
enh75390     4  103680100  103681100      2       1  150064       3.0803    0.0010341
enh75391     4  103732300  103733300      3       1  150064       3.5565   0.00018795
enh75392     4  103735500  103736500      3       1  150064       3.8649    5.557e-05
enh75393     4  103737600  103738600      4       1  150064       3.5036   0.00022953
enh75395     4  103741800  103742800      4       1  150064       3.6501   0.00013107
enh75396     4  103743300  103744300      2       1  150064       3.1289   0.00087718
enh75397     4  103750300  103751300      3       1  150064          3.5   0.00023264
enh75399     4  103932800  103933800      3       1  150064        2.687     0.003605
enh75400     4  103939400  103940400      2       1  150064       3.5984   0.00016012
enh75405     4  105409000  105410000      4       2  150064       2.5523    0.0053505
enh75406     4  105414700  105415700      2       1  150064       2.1968     0.014018
enh75438     4  106628000  106629000      1       1  150064        2.009      0.02227
enh75466     4  108853400  108854400      4       1  150064       1.8969     0.028921
enh75479     4  108926900  108927900      3       2  150064       2.2929     0.010928
enh75482     4  109259400  109260400      3       1  150064       1.9302     0.026792
enh75486     4  109481200  109482200      3       1  150064       2.0473     0.020313
enh75512     4  110833200  110834200      1       1  150064       3.3573    0.0003935
enh75550     4  113980600  113981600      4       2  150064       2.3543    0.0092785
enh75553     4  114066200  114067200      3       1  150064       3.6497   0.00013125
enh75554     4  114068900  114069900      4       2  150064       3.5686   0.00017946
enh75556     4  114082400  114083400      2       1  150064       1.8986      0.02881
enh75557     4  114091600  114092600      1       1  150064       2.5503     0.005381
enh75560     4  114107800  114108800      1       1  150064        1.901      0.02865
enh75570     4  114355400  114356400      4       2  150064       2.0667     0.019382
enh75618     4  114587400  114588400      5       2  150064       1.7596     0.039235
enh75629     4  114616600  114617600      2       1  150064       2.1916     0.014206
enh75630     4  114621300  114622300      3       1  150064       2.2875     0.011084
enh75656     4  119675200  119676200      2       1  150064       1.6984     0.044716
enh75657     4  119677100  119678100      1       1  150064       1.8357       0.0332
enh75658     4  119677900  119678900      2       1  150064       2.3007     0.010705
enh75660     4  119681900  119682900      2       1  150064       2.3178      0.01023
enh75706     4  119929000  119930000      1       1  150064       2.0589      0.01975
enh75717     4  119965800  119966800      2       1  150064       1.9755     0.024108
enh75721     4  119974900  119975900      1       1  150064       2.5073     0.006083
enh75729     4  120037800  120038800      1       1  150064       1.8834      0.02982
enh75735     4  120071600  120072600      6       2  150064       1.8116     0.035022
enh75736     4  120075700  120076700      8       2  150064       1.7968     0.036184
enh75737     4  120111200  120112200      3       2  150064       1.6537     0.049091
enh75780     4  122723000  122724000      1       1  150064       2.0458      0.02039
enh75783     4  122870900  122871900      3       1  150064       2.1516     0.015715
enh75801     4  123845200  123846200      8       4  150064       2.2575     0.011988
enh75802     4  123945500  123946500      1       1  150064       1.8987       0.0288
enh75836     4  124523800  124524800      1       1  150064       2.1457      0.01595
enh75876     4  125857500  125858500      3       2  150064         1.97     0.024417
enh75900     4  129162000  129163000      2       1  150064       2.1785     0.014685
enh75910     4  129345000  129346000      3       1  150064       1.9829      0.02369
enh75916     4  129389100  129390100      2       1  150064       1.8834     0.029823
enh75917     4  129439100  129440100      3       2  150064       1.6745     0.047015
enh75969     4  139322100  139323100      2       1  150064        1.929     0.026867
enh75970     4  139326300  139327300      5       3  150064       2.3609    0.0091151
enh75971     4  139327500  139328500      2       1  150064       2.6741     0.003746
enh75973     4  139483300  139484300      4       2  150064       2.0211     0.021632
enh75974     4  139516300  139517300      6       3  150064       2.5222     0.005831
enh75983     4  139949000  139950000      1       1  150064       2.7598     0.002892
enh75984     4  139950700  139951700      3       2  150064       2.4389    0.0073658
enh75993     4  140065500  140066500      4       2  150064       2.3645    0.0090284
enh75994     4  140074600  140075600      1       1  150064       3.2176    0.0006463
enh75996     4  140084400  140085400      1       1  150064       2.5525     0.005348
enh76000     4  140092900  140093900      3       1  150064       2.3914    0.0083927
enh76002     4  140099800  140100800      4       2  150064       1.9009     0.028657
enh76003     4  140128300  140129300      3       1  150064       2.2708     0.011579
enh76004     4  140187800  140188800      2       1  150064       1.8131     0.034907
enh76026     4  140453900  140454900      1       1  150064       2.2445       0.0124
enh76027     4  140456400  140457400      2       1  150064       1.7281     0.041983
enh76028     4  140471600  140472600      1       1  150064       2.9567     0.001555
enh76029     4  140473000  140474000      3       2  150064       2.2174     0.013298
enh76058     4  140735300  140736300      1       1  150064        3.108    0.0009419
enh76070     4  140888200  140889200      4       1  150064       1.6666     0.047795
enh76089     4  141016400  141017400      1       1  150064       2.7132     0.003332
enh76110     4  141444100  141445100      1       1  150064       1.7094      0.04369
enh76122     4  141640900  141641900      2       1  150064       3.1516   0.00081196
enh76145     4  141855700  141856700      5       3  150064       2.4825     0.006524
enh76146     4  141860200  141861200      2       1  150064        2.829    0.0023348
enh76147     4  141863000  141864000      5       3  150064       2.3775    0.0087154
enh76148     4  141865000  141866000      2       1  150064       2.5704    0.0050789
enh76149     4  141876400  141877400      3       1  150064       1.6565     0.048811
enh76154     4  141914700  141915700      1       1  150064       1.6774      0.04673
enh76156     4  141923800  141924800      7       2  150064       1.7392        0.041
enh76162     4  141942100  141943100      2       1  150064       1.6736     0.047107
enh76181     4  142143400  142144400      1       1  150064       2.2479      0.01229
enh76187     4  142337000  142338000      5       3  150064        2.081     0.018719
enh76195     4  143076200  143077200      6       2  150064       1.7897     0.036754
enh76209     4  143304600  143305600      4       1  150064       1.6773     0.046744
enh76219     4  143673100  143674100      5       3  150064       1.7903     0.036706
enh76221     4  143882600  143883600      1       1  150064       2.9359     0.001663
enh76225     4  144202800  144203800      2       1  150064       2.8138     0.002448
enh76242     4  144285400  144286400      5       2  150064       2.0009     0.022703
enh76243     4  144290700  144291700      2       1  150064       1.6468     0.049805
enh76245     4  144297300  144298300      4       2  150064       1.6931     0.045217
enh76248     4  144303200  144304200      3       1  150064       1.8804     0.030028
enh76254     4  144310900  144311900      2       1  150064       1.8756     0.030356
enh76257     4  144316800  144317800      2       1  150064       1.9036     0.028482
enh76258     4  144318000  144319000      2       1  150064       2.8485    0.0021966
enh76260     4  144325600  144326600      3       1  150064       2.6162     0.004446
enh76261     4  144331500  144332500      1       1  150064       1.6466      0.04982
enh76262     4  144338600  144339600      1       1  150064       1.9106      0.02803
enh76269     4  144479500  144480500      5       2  150064       2.8259    0.0023571
enh76271     4  144507200  144508200      1       1  150064       3.2628    0.0005516
enh76288     4  146413800  146414800      1       1  150064       1.7686      0.03848
enh76289     4  146418000  146419000      1       1  150064       1.7146      0.04321
enh76346     4  147999700  148000700      2       1  150064       1.9359     0.026439
enh76348     4  148024400  148025400      5       2  150064       2.3328    0.0098304
enh76349     4  148025600  148026600      6       2  150064       2.2377      0.01262
enh76350     4  148038200  148039200      2       1  150064       2.0913     0.018249
enh76436     4  148861000  148862000      2       1  150064        1.876     0.030331
enh76482     4  149209200  149210200      2       1  150064       2.4307    0.0075341
enh76484     4  149232100  149233100      2       1  150064       1.8907     0.029331
enh76485     4  149265200  149266200      4       2  150064       1.7394     0.040982
enh76488     4  149280600  149281600      2       1  150064       3.1307   0.00087195
enh76489     4  149282200  149283200      3       2  150064       1.6944     0.045091
enh76490     4  149318200  149319200      1       1  150064       4.0893    2.163e-05
enh76493     4  149352200  149353200      6       3  150064       1.8049     0.035542
enh76500     4  149901600  149902600      3       1  150064       1.6911     0.045413
enh76503     4  150214000  150215000      2       1  150064       1.9325     0.026646
enh76512     4  151087800  151088800      7       3  150064       1.8443     0.032571
enh76516     4  151145800  151146800      1       1  150064        1.985      0.02357
enh76519     4  151156800  151157800      4       1  150064       1.6466     0.049817
enh76520     4  151644200  151645200      3       2  150064        2.248     0.012287
enh76523     4  151871700  151872700      2       1  150064         1.79     0.036729
enh76589     4  153010800  153011800      3       2  150064       1.8864     0.029618
enh76706     4  156512800  156513800      3       2  150064        1.896      0.02898
enh76708     4  156550000  156551000      9       2  150064       2.1003     0.017852
enh76721     4  156695000  156696000      3       1  150064       2.8047    0.0025184
enh76722     4  156709000  156710000      2       1  150064       2.2612     0.011873
enh76772     4  159688200  159689200      1       1  150064       2.2991      0.01075
enh76773     4  159692400  159693400      2       1  150064       1.6637     0.048088
enh76777     4  159697100  159698100     13       3  150064       1.8932     0.029165
enh76779     4  159699600  159700600      3       1  150064        1.769     0.038449
enh76781     4  159703900  159704900      2       1  150064       1.6506     0.049411
enh76782     4  159706100  159707100      4       2  150064       2.0872     0.018433
enh76802     4  159741300  159742300      2       1  150064       1.7578     0.039394
enh76808     4  159758800  159759800      3       2  150064        1.659     0.048557
enh76810     4  159766000  159767000      1       1  150064        2.155      0.01558
enh76815     4  159792200  159793200      1       1  150064       2.1862       0.0144
enh76816     4  159805200  159806200      1       1  150064       2.1571       0.0155
enh76818     4  159823400  159824400      2       1  150064       1.8648     0.031107
enh76819     4  159833600  159834600      3       1  150064       2.0387     0.020742
enh76831     4  160037600  160038600      1       1  150064       1.7265      0.04213
enh76904     4  160319400  160320400      3       1  150064       1.7938     0.036424
enh76905     4  160321300  160322300      3       1  150064       1.7785     0.037658
enh76916     4  165898800  165899800      2       1  150064       1.8408     0.032823
enh76923     4  166247000  166248000      1       1  150064       2.3065      0.01054
enh76927     4  166382100  166383100      3       2  150064       2.5488    0.0054052
enh77010     4  169656600  169657600      9       4  150064       2.1478     0.015865
enh77054     4  169786700  169787700      3       1  150064       2.1048     0.017653
enh77055     4  169787600  169788600      2       1  150064       1.7404     0.040896
enh77076     4  169991200  169992200      3       2  150064       1.9231     0.027235
enh77077     4  170000300  170001300      2       1  150064       1.9724     0.024281
enh77079     4  170020600  170021600      2       1  150064       2.7468    0.0030094
enh77080     4  170036800  170037800      2       1  150064       2.9329    0.0016788
enh77081     4  170054800  170055800      1       1  150064       2.4425     0.007292
enh77082     4  170058800  170059800      2       1  150064       2.4046    0.0080948
enh77083     4  170080800  170081800      2       1  150064       2.2649     0.011758
enh77102     4  170162300  170163300      4       2  150064       1.7415     0.040796
enh77114     4  170226600  170227600      3       2  150064       3.5835   0.00016949
enh77115     4  170232600  170233600      1       1  150064       3.8965    4.879e-05
enh77116     4  170236200  170237200      3       1  150064       4.2191   1.2264e-05
enh77117     4  170266000  170267000      4       2  150064       3.8522    5.854e-05
enh77118     4  170328000  170329000      6       3  150064       5.2176   9.0646e-08
enh77119     4  170358400  170359400      3       1  150064         1.69     0.045513
enh77123     4  170570300  170571300      4       2  150064       2.0193     0.021727
enh77125     4  170579900  170580900      3       2  150064       3.9536    3.849e-05
enh77126     4  170583100  170584100      2       1  150064       3.7258    9.736e-05
enh77127     4  170584500  170585500      7       3  150064       3.5987    0.0001599
enh77128     4  170586100  170587100      1       1  150064       4.3915    5.628e-06
enh77139     4  174185500  174186500      4       2  150064       1.7445     0.040533
enh77172     4  176867400  176868400      2       1  150064       4.2666   9.9257e-06
enh77179     4  177197800  177198800      1       1  150064       1.7222      0.04252
enh77207     4  184018000  184019000      1       1  150064       2.3451     0.009511
enh77209     4  184039500  184040500      4       1  150064       2.2833     0.011205
enh77210     4  184040100  184041100      4       1  150064       2.3195     0.010183
enh77211     4  184045800  184046800      7       3  150064       1.9136     0.027838
enh77212     4  184046600  184047600      1       1  150064       2.2688      0.01164
enh77213     4  184050600  184051600      1       1  150064       2.1881      0.01433
enh77215     4  184062600  184063600      1       1  150064       2.2731      0.01151
enh77218     4  184066200  184067200      2       1  150064       1.9779     0.023971
enh77233     4  184182900  184183900      2       1  150064       1.7548     0.039651
enh77240     4  184492200  184493200      8       2  150064       2.2386      0.01259
enh77255     4  184794500  184795500      3       1  150064       2.5415    0.0055182
enh77256     4  184796400  184797400      3       1  150064       2.4679    0.0067953
enh77289     4  185276000  185277000      4       2  150064       1.7955     0.036283
enh77294     4  185312500  185313500      4       2  150064       1.9205     0.027398
enh77299     4  185332200  185333200      7       4  150064       1.9888     0.023363
enh77300     4  185334100  185335100      2       1  150064       1.6822     0.046263
enh77301     4  185338500  185339500      6       3  150064       1.9499     0.025594
enh77304     4  185344100  185345100      4       2  150064       1.8811     0.029981
enh77329     4  185390600  185391600      4       2  150064       1.9131     0.027866
enh77330     4  185392500  185393500      3       1  150064       2.0966     0.018017
enh77339     4  185565700  185566700      1       1  150064       1.8684      0.03085
enh77340     4  185567200  185568200      3       1  150064       1.8044     0.035584
enh77346     4  185668200  185669200      3       1  150064       1.9627     0.024843
enh77402     4  186425800  186426800      3       1  150064        1.854     0.031871
enh77510     4  186988700  186989700      3       2  150064       2.5305    0.0056955
enh77537     4  187623700  187624700      2       1  150064       2.2543     0.012087
enh77548     4  187765900  187766900      7       3  150064       1.6989     0.044666
enh77605     5    1097200    1098200      8       4  150064       2.0965     0.018021
enh77606     5    1100100    1101100      5       3  150064        1.689     0.045611
enh77607     5    1104800    1105800      4       2  150064       2.3455    0.0095019
enh77608     5    1105900    1106900      3       1  150064       2.5392    0.0055551
enh77609     5    1107000    1108000      5       2  150064       1.7533     0.039772
enh77650     5    5424500    5425500      1       1  150064       2.8418     0.002243
enh77651     5    5427800    5428800      1       1  150064       3.0103     0.001305
enh77652     5    5429000    5430000      1       1  150064        3.608    0.0001543
enh77653     5    5429800    5430800      2       1  150064       4.0821   2.2313e-05
enh77654     5    5432700    5433700      5       3  150064       2.7973    0.0025762
enh77655     5    5494700    5495700      4       2  150064       2.5949    0.0047313
enh77656     5    5572900    5573900      3       2  150064       2.6925    0.0035462
enh77662     5    5688200    5689200      2       1  150064       1.7948     0.036344
enh77680     5    6634400    6635400      2       1  150064       1.7311     0.041719
enh77682     5    6704200    6705200      3       1  150064       2.5447    0.0054681
enh77686     5    6720300    6721300      6       2  150064       2.7104    0.0033599
enh77687     5    6723400    6724400      9       4  150064       2.1037     0.017701
enh77689     5    6729700    6730700      5       3  150064       2.4523    0.0070977
enh77690     5    6731700    6732700      7       3  150064       2.9876    0.0014058
enh77691     5    6734200    6735200      6       3  150064       3.2888   0.00050301
enh77692     5    6735800    6736800      8       3  150064       2.6953    0.0035166
enh77694     5    6766200    6767200      3       1  150064        1.706     0.044003
enh77696     5    7412400    7413400      2       1  150064       2.2243     0.013063
enh77697     5    7424800    7425800      3       1  150064        1.724     0.042356
enh77791     5   10626300   10627300      1       1  150064       1.6877      0.04573
enh77844     5   14209000   14210000      2       1  150064        2.095     0.018087
enh77876     5   14325900   14326900      6       3  150064       1.6993      0.04463
enh77898     5   14667600   14668600      3       1  150064       1.7079     0.043831
enh77899     5   14669800   14670800      2       1  150064       1.9078      0.02821
enh77900     5   14671600   14672600      1       1  150064       2.0484      0.02026
enh77901     5   14675700   14676700      1       1  150064       1.8928      0.02919
enh77902     5   14678300   14679300      4       2  150064       2.3538    0.0092908
enh77906     5   14698200   14699200      2       1  150064       2.1514     0.015722
enh77909     5   14714500   14715500      2       1  150064       2.3969    0.0082681
enh77910     5   14727200   14728200      4       2  150064       1.8735     0.030502
enh77916     5   14753800   14754800      1       1  150064       1.6856      0.04594
enh77917     5   14755000   14756000      6       2  150064       1.6498     0.049496
enh77918     5   14755800   14756800      2       1  150064       2.7275    0.0031905
enh77992     5   15918400   15919400      1       1  150064       2.0243      0.02147
enh78014     5   16505200   16506200      4       2  150064       1.7348      0.04139
enh78023     5   16552100   16553100      4       2  150064       1.9673     0.024575
enh78025     5   16569000   16570000      1       1  150064       1.6963      0.04491
enh78036     5   16666800   16667800      1       1  150064       1.7204      0.04268
enh78037     5   16725800   16726800      2       1  150064       1.6854      0.04596
enh78071     5   23026700   23027700      3       2  150064       2.1953     0.014071
enh78096     5   31680200   31681200      5       2  150064       1.9793      0.02389
enh78097     5   31681800   31682800      6       2  150064       2.0864     0.018473
enh78112     5   31774800   31775800      1       1  150064       1.7612       0.0391
enh78129     5   31936400   31937400      1       1  150064       2.1479      0.01586
enh78142     5   32020000   32021000      6       3  150064        1.877     0.030257
enh78174     5   32294800   32295800      4       2  150064        1.973     0.024249
enh78201     5   33290900   33291900      3       1  150064       1.8717     0.030623
enh78202     5   33299400   33300400      3       2  150064       1.7584     0.039343
enh78271     5   35478700   35479700      2       1  150064       1.6872     0.045786
enh78286     5   36300400   36301400      4       1  150064       1.9844     0.023606
enh78311     5   36668400   36669400      1       1  150064       1.8291      0.03369
enh78332     5   37663400   37664400      1       1  150064       1.8089      0.03523
enh78338     5   37737300   37738300      1       1  150064       1.6496      0.04951
enh78339     5   37738400   37739400      1       1  150064       1.6501      0.04946
enh78385     5   38809000   38810000      1       1  150064       2.0195      0.02172
enh78388     5   38871300   38872300      1       1  150064       2.1422      0.01609
enh78389     5   39015300   39016300      2       1  150064         2.25     0.012223
enh78390     5   39018700   39019700      4       2  150064       3.1396   0.00084584
enh78391     5   39021300   39022300      3       2  150064       2.4869    0.0064434
enh78398     5   39062200   39063200      4       2  150064       2.6778    0.0037057
enh78399     5   39062800   39063800      3       1  150064       1.7606     0.039153
enh78403     5   39071800   39072800      3       2  150064       2.3459    0.0094907
enh78404     5   39072200   39073200      2       1  150064         2.18     0.014628
enh78412     5   39402400   39403400      2       1  150064       2.3325    0.0098384
enh78416     5   39417800   39418800      2       1  150064       1.7356     0.041316
enh78417     5   39420300   39421300      1       1  150064       1.9815      0.02377
enh78418     5   39426000   39427000      7       2  150064       1.9951     0.023015
enh78419     5   39427200   39428200      5       1  150064       1.9207     0.027383
enh78477     5   41431600   41432600      1       1  150064       2.3871     0.008492
enh78478     5   41433100   41434100      1       1  150064       2.4352     0.007442
enh78479     5   41435700   41436700      4       2  150064       2.9658    0.0015093
enh78482     5   41451600   41452600      1       1  150064       2.2331      0.01277
enh78530     5   42812300   42813300      1       1  150064        1.685      0.04599
enh78565     5   43606800   43607800      1       1  150064       1.6984      0.04472
enh78569     5   43626900   43627900      3       1  150064       2.1787     0.014678
enh78584     5   45335800   45336800      1       1  150064       3.0635     0.001094
enh78586     5   45577800   45578800      1       1  150064       1.8451      0.03251
enh78636     5   52333400   52334400      4       2  150064       2.0309     0.021133
enh78646     5   52872500   52873500      2       1  150064       2.0748     0.019002
enh78647     5   52876800   52877800      1       1  150064       1.7501      0.04005
enh78648     5   52898600   52899600      2       1  150064       2.1356     0.016358
enh78667     5   53597600   53598600      1       1  150064       1.7055      0.04405
enh78692     5   53898200   53899200      3       1  150064       2.5877    0.0048304
enh78694     5   53927800   53928800      6       4  150064        1.682     0.046284
enh78697     5   53942600   53943600      5       2  150064       2.0418     0.020584
enh78712     5   54081600   54082600      3       2  150064       2.1013     0.017806
enh78772     5   55148800   55149800      2       1  150064       1.8506     0.032114
enh78774     5   55219300   55220300      5       3  150064       2.6588    0.0039205
enh78798     5   55460000   55461000      3       1  150064       1.6582     0.048637
enh78799     5   55465300   55466300      5       2  150064       1.7006     0.044507
enh78882     5   56594800   56595800      7       4  150064       2.5164    0.0059281
enh78899     5   56797200   56798200      3       2  150064       1.9657     0.024666
enh78907     5   57137200   57138200      2       1  150064         1.93     0.026806
enh78909     5   57140600   57141600      5       2  150064        1.712     0.043451
enh78914     5   57372400   57373400      8       3  150064       3.2618   0.00055351
enh78915     5   57408600   57409600      6       1  150064       2.7875    0.0026562
enh78918     5   57452300   57453300      1       1  150064       2.8545     0.002155
enh78928     5   57750100   57751100      2       1  150064       2.3123      0.01038
enh78933     5   58218400   58219400      2       1  150064       2.0766     0.018919
enh78936     5   58296800   58297800      7       2  150064       2.6776    0.0037075
enh78937     5   58297900   58298900     10       3  150064       2.4339    0.0074683
enh78938     5   58298600   58299600      8       2  150064       2.6966    0.0035022
enh78940     5   58317100   58318100      5       2  150064       2.1643     0.015222
enh78941     5   58321200   58322200      1       1  150064        2.691     0.003562
enh78958     5   58439600   58440600      2       1  150064       1.6888     0.045633
enh78998     5   58858500   58859500      3       2  150064       2.7821    0.0027005
enh78999     5   58883600   58884600      2       1  150064       1.6588     0.048579
enh79002     5   59005000   59006000      3       2  150064       1.7158     0.043099
enh79010     5   59836600   59837600      3       2  150064       2.8591    0.0021241
enh79013     5   60274100   60275100      1       1  150064       2.4648     0.006855
enh79015     5   60456000   60457000      4       2  150064        3.335   0.00042644
enh79017     5   60559200   60560200      4       2  150064       2.1755     0.014795
enh79019     5   60572800   60573800      4       2  150064       3.9699   3.5957e-05
enh79020     5   60575600   60576600      4       1  150064       4.0088   3.0519e-05
enh79021     5   60597600   60598600      2       1  150064       6.0168   8.8954e-10
enh79022     5   60600000   60601000      1       1  150064       4.0617    2.436e-05
enh79023     5   60615100   60616100      3       2  150064       6.1932   2.9478e-10
enh79024     5   60624900   60625900      3       2  150064       6.2194   2.4954e-10
enh79026     5   60636500   60637500      1       1  150064       2.4096     0.007984
enh79028     5   60642700   60643700      4       2  150064       6.1307   4.3741e-10
enh79031     5   60698800   60699800      1       1  150064       4.7789    8.811e-07
enh79033     5   60705100   60706100      3       2  150064       2.8612    0.0021103
enh79034     5   60712000   60713000      1       1  150064       5.0953    1.741e-07
enh79036     5   60725300   60726300      1       1  150064       4.6812    1.426e-06
enh79037     5   60727900   60728900      3       2  150064        5.502   1.8771e-08
enh79040     5   60760200   60761200      1       1  150064       4.6098    2.015e-06
enh79041     5   60772700   60773700      1       1  150064         4.82    7.179e-07
enh79045     5   60899200   60900200      1       1  150064       3.5562    0.0001881
enh79046     5   60915200   60916200      5       3  150064       2.2047     0.013738
enh79049     5   60922400   60923400      2       1  150064       1.8152     0.034744
enh79056     5   61600600   61601600      1       1  150064       2.9993     0.001353
enh79057     5   61603600   61604600      2       1  150064       1.7886     0.036841
enh79058     5   61628900   61629900      4       2  150064       3.8507   5.8899e-05
enh79060     5   61707400   61708400      1       1  150064       1.9596      0.02502
enh79061     5   61709400   61710400      2       1  150064       1.9192     0.027478
enh79062     5   61713600   61714600      1       1  150064       1.9637      0.02478
enh79068     5   63440100   63441100      3       2  150064        3.243   0.00059143
enh79071     5   63486000   63487000      2       1  150064       3.1614   0.00078502
enh79072     5   63626600   63627600      1       1  150064       2.7679     0.002821
enh79077     5   64311200   64312200      5       1  150064       2.6537    0.0039808
enh79078     5   64330200   64331200      4       1  150064       2.6771    0.0037133
enh79086     5   64779000   64780000      6       3  150064       2.1085     0.017493
enh79087     5   64857400   64858400      2       1  150064       2.0444     0.020456
enh79088     5   64860200   64861200      2       1  150064       2.2465     0.012337
enh79089     5   64917800   64918800      2       1  150064       1.8092     0.035211
enh79121     5   65736000   65737000      4       2  150064       1.6794     0.046538
enh79206     5   66357400   66358400      6       2  150064       2.4988    0.0062303
enh79209     5   66361200   66362200      1       1  150064       1.8827      0.02987
enh79210     5   66362400   66363400      3       1  150064       1.9871     0.023455
enh79212     5   66382000   66383000      2       1  150064       2.1364     0.016323
enh79215     5   66388100   66389100      5       2  150064       2.0822     0.018662
enh79216     5   66390900   66391900      1       1  150064       2.8054     0.002513
enh79217     5   66403000   66404000      1       1  150064       2.0073      0.02236
enh79265     5   67509700   67510700      4       2  150064       1.8556     0.031752
enh79266     5   67515200   67516200      4       2  150064       1.6454     0.049943
enh79272     5   67527900   67528900      2       1  150064        2.198     0.013976
enh79282     5   67545100   67546100      4       2  150064       2.1606     0.015364
enh79283     5   67545800   67546800      3       2  150064       2.9327    0.0016803
enh79284     5   67546600   67547600      4       2  150064       1.8676     0.030908
enh79301     5   67587800   67588800      3       2  150064       2.0796     0.018783
enh79305     5   67639500   67640500      3       2  150064       3.0335    0.0012087
enh79309     5   67711000   67712000      2       1  150064        2.807    0.0025005
enh79311     5   67720700   67721700      5       3  150064       2.1041     0.017687
enh79316     5   67755400   67756400      3       2  150064       1.6593     0.048524
enh79317     5   67773800   67774800      3       2  150064       1.7132     0.043339
enh79341     5   68750000   68751000      6       2  150064       1.6875     0.045752
enh79346     5   70752800   70753800      1       1  150064       2.2458      0.01236
enh79392     5   71524500   71525500      1       1  150064       2.2206      0.01319
enh79394     5   71541100   71542100      3       2  150064       2.0201     0.021689
enh79400     5   71548200   71549200      1       1  150064       1.9273      0.02697
enh79401     5   71577600   71578600      1       1  150064       1.6511      0.04936
enh79403     5   71602600   71603600      1       1  150064        2.217      0.01331
enh79416     5   71698600   71699600      3       1  150064       1.6774     0.046728
enh79476     5   73044900   73045900      3       1  150064       1.9262      0.02704
enh79535     5   74631400   74632400      4       2  150064       1.8005     0.035893
enh79540     5   74814400   74815400      2       1  150064        1.701     0.044474
enh79550     5   74965000   74966000      3       1  150064        1.976     0.024075
enh79551     5   75011600   75012600      3       2  150064        1.933      0.02662
enh79579     5   76439800   76440800      5       2  150064       2.0587     0.019761
enh79580     5   76441600   76442600      3       2  150064       2.3163     0.010272
enh79581     5   76453400   76454400      4       2  150064       2.1542     0.015612
enh79586     5   77038900   77039900      3       2  150064       1.7637      0.03889
enh79592     5   77069200   77070200      3       1  150064       1.9461      0.02582
enh79597     5   77539100   77540100      3       2  150064       1.7975      0.03613
enh79598     5   77568900   77569900      2       1  150064       3.5757   0.00017467
enh79599     5   77588800   77589800      4       2  150064       3.6686   0.00012193
enh79600     5   77591400   77592400      1       1  150064       2.6042     0.004604
enh79601     5   77654500   77655500      2       1  150064       1.9902     0.023287
enh79602     5   77657500   77658500      2       1  150064       1.6495      0.04952
enh79603     5   77662800   77663800      4       1  150064       2.4184    0.0077942
enh79605     5   77683400   77684400      4       2  150064       2.8556    0.0021478
enh79606     5   77792200   77793200      2       1  150064       1.9786     0.023933
enh79608     5   77797000   77798000      3       2  150064       2.3696    0.0089045
enh79609     5   77800700   77801700      3       2  150064       2.5344     0.005632
enh79610     5   77804200   77805200      5       2  150064       2.1171     0.017126
enh79614     5   77820400   77821400      1       1  150064       1.8966      0.02894
enh79631     5   77888500   77889500      2       1  150064       1.9908      0.02325
enh79635     5   77900600   77901600      3       2  150064       1.7102      0.04361
enh79677     5   78786000   78787000      3       1  150064       1.7073      0.04388
enh79704     5   79038400   79039400      5       2  150064       2.1177       0.0171
enh79705     5   79039400   79040400      3       1  150064       1.8009     0.035863
enh79725     5   79437500   79438500      6       1  150064       1.6647     0.047984
enh79729     5   79478600   79479600      1       1  150064       1.9103      0.02805
enh79730     5   79480200   79481200      2       1  150064       1.7585     0.039334
enh79739     5   79500200   79501200      5       3  150064       1.9979     0.022865
enh79742     5   79506200   79507200      2       1  150064       2.1979     0.013978
enh79747     5   79516100   79517100      4       2  150064       2.0573     0.019829
enh79768     5   80259000   80260000      3       1  150064       1.9509     0.025535
enh79807     5   81068400   81069400      2       1  150064       3.4124   0.00032199
enh79808     5   81073800   81074800      4       2  150064       2.2007     0.013878
enh79809     5   81075300   81076300      2       1  150064       1.8606     0.031401
enh79818     5   81152500   81153500      4       2  150064       2.9541    0.0015679
enh79825     5   81521000   81522000      1       1  150064       2.6016      0.00464
enh79826     5   81572200   81573200      1       1  150064       2.5124     0.005996
enh79849     5   82673800   82674800      2       1  150064       1.6945     0.045089
enh79853     5   85757000   85758000      2       1  150064       1.7085     0.043772
enh79867     5   88030500   88031500      2       1  150064       2.9246    0.0017247
enh79868     5   88035800   88036800      3       1  150064       2.1371     0.016293
enh79869     5   88039600   88040600      3       1  150064       2.0882     0.018388
enh79872     5   88074200   88075200      2       1  150064        2.341    0.0096152
enh79874     5   88101000   88102000      3       1  150064       2.5969    0.0047037
enh79877     5   88116000   88117000      3       2  150064       3.1638   0.00077857
enh79878     5   88118200   88119200      1       1  150064       1.8767      0.03028
enh79881     5   88125800   88126800      1       1  150064       2.3685      0.00893
enh79885     5   88136600   88137600      3       2  150064       2.8842    0.0019619
enh79886     5   88141600   88142600      1       1  150064        2.447     0.007203
enh79894     5   88237200   88238200      3       1  150064       2.5526    0.0053455
enh79895     5   88238400   88239400      2       1  150064       2.4301    0.0075464
enh79898     5   88733600   88734600      2       1  150064       2.1001     0.017862
enh79901     5   89311200   89312200      3       2  150064       2.4833    0.0065079
enh79905     5   90167400   90168400      1       1  150064       4.3032    8.416e-06
enh79906     5   90168400   90169400      3       2  150064       2.0401     0.020671
enh79909     5   90338800   90339800      2       1  150064       2.4935    0.0063254
enh79910     5   90348400   90349400      5       2  150064       3.7473    8.936e-05
enh79913     5   90410200   90411200      4       2  150064        2.533    0.0056553
enh79914     5   90415900   90416900      4       2  150064       2.1503     0.015764
enh79915     5   90418300   90419300      4       2  150064       1.8943     0.029091
enh79916     5   90421600   90422600      2       1  150064       1.8781     0.030184
enh79917     5   90458100   90459100      4       2  150064       2.3577    0.0091942
enh79920     5   90485800   90486800      2       1  150064       2.9127    0.0017915
enh79921     5   90507600   90508600      2       1  150064        1.832     0.033476
enh79933     5   90672000   90673000      1       1  150064       2.6307      0.00426
enh79937     5   92413900   92414900      2       1  150064       1.8438     0.032609
enh79938     5   92414500   92415500      3       1  150064       2.0492     0.020221
enh79992     5   95202400   95203400      6       3  150064       1.8665     0.030989
enh79994     5   95217200   95218200      1       1  150064       1.8723      0.03058
enh79997     5   95237100   95238100      5       2  150064       1.9497     0.025609
enh80000     5   95247200   95248200      3       1  150064       1.7239     0.042365
enh80005     5   95260800   95261800      2       1  150064       1.7874     0.036939
enh80007     5   95266400   95267400      1       1  150064        1.987      0.02346
enh80020     5   95403200   95404200      3       1  150064       1.8395      0.03292
enh80021     5   95416600   95417600      1       1  150064       2.3276     0.009968
enh80030     5   95672800   95673800      3       2  150064       2.7115    0.0033492
enh80036     5   95991800   95992800      3       2  150064       2.0584     0.019778
enh80038     5   95999800   96000800      3       2  150064       1.9628     0.024836
enh80039     5   96001700   96002700      2       1  150064        2.213     0.013449
enh80041     5   96005000   96006000      4       2  150064       2.7781    0.0027342
enh80042     5   96006500   96007500      2       1  150064       1.8735     0.030497
enh80043     5   96016200   96017200      4       2  150064       2.2951     0.010862
enh80057     5   96060500   96061500      3       2  150064       1.6958     0.044966
enh80062     5   96083100   96084100      2       1  150064       2.5023      0.00617
enh80075     5   96211000   96212000      8       4  150064       1.8176     0.034565
enh80078     5   96221200   96222200      5       1  150064       2.0305     0.021153
enh80079     5   96244400   96245400      4       1  150064       2.4932    0.0063293
enh80081     5   96257800   96258800      4       2  150064       2.3056     0.010566
enh80083     5   96265600   96266600      3       2  150064       1.8221     0.034217
enh80085     5   96273200   96274200      2       1  150064       2.5169    0.0059189
enh80086     5   96273900   96274900      2       1  150064       2.6753    0.0037333
enh80087     5   96276000   96277000      4       1  150064       2.5433    0.0054911
enh80088     5   96279000   96280000      3       1  150064       2.3738    0.0088028
enh80089     5   96288200   96289200      2       1  150064       2.2949     0.010869
enh80090     5   96293000   96294000      7       2  150064       2.6563    0.0039503
enh80091     5   96293800   96294800      4       2  150064       2.1679     0.015082
enh80100     5   96344400   96345400      2       1  150064        1.676     0.046866
enh80113     5   98246800   98247800      2       1  150064       2.1203     0.016991
enh80114     5   98268400   98269400      2       1  150064        1.818     0.034534
enh80115     5   98269800   98270800      3       2  150064       2.4559    0.0070264
enh80116     5   98273500   98274500      2       1  150064       2.2805     0.011288
enh80119     5   98355800   98356800      3       1  150064       1.8829      0.02986
enh80143     5  102113200  102114200      5       2  150064       2.0096     0.022238
enh80151     5  102153800  102154800      1       1  150064       2.6938     0.003532
enh80156     5  102211500  102212500      1       1  150064       2.4209     0.007742
enh80184     5  106724000  106725000      3       1  150064       2.3799    0.0086579
enh80187     5  106767600  106768600      3       1  150064       2.1426     0.016073
enh80188     5  106771700  106772700      4       2  150064       2.1957     0.014056
enh80197     5  106849000  106850000      6       4  150064       1.7416     0.040792
enh80198     5  106853800  106854800      2       1  150064       1.7752     0.037936
enh80199     5  106855300  106856300      2       1  150064       2.7102     0.003362
enh80202     5  106874500  106875500      2       1  150064       2.5051     0.006121
enh80203     5  106878000  106879000      1       1  150064       3.3924    0.0003464
enh80204     5  106879400  106880400      3       2  150064       3.3616   0.00038744
enh80205     5  106880400  106881400      3       2  150064       1.9357     0.026453
enh80206     5  106881100  106882100      5       2  150064       2.2608     0.011886
enh80207     5  106884900  106885900      3       1  150064       3.2427   0.00059207
enh80208     5  106886600  106887600      3       2  150064       1.9684     0.024509
enh80209     5  106888600  106889600      2       1  150064       2.6278    0.0042965
enh80210     5  106890300  106891300      1       1  150064       2.5193     0.005879
enh80211     5  106891200  106892200      2       1  150064       2.5802    0.0049366
enh80212     5  106892500  106893500      5       2  150064       2.4607    0.0069342
enh80221     5  106953800  106954800      3       2  150064       1.8951     0.029041
enh80225     5  107147900  107148900      2       1  150064       2.0666     0.019384
enh80235     5  108366000  108367000      6       3  150064       2.6419    0.0041227
enh80237     5  108662600  108663600      2       1  150064       1.7936     0.036435
enh80238     5  108682700  108683700      3       2  150064       2.9834    0.0014253
enh80239     5  108711000  108712000      3       2  150064       2.9372    0.0016561
enh80240     5  108723500  108724500      3       1  150064       2.1118      0.01735
enh80241     5  108730600  108731600      6       1  150064       1.7055     0.044054
enh80242     5  108734500  108735500      2       1  150064       2.4148    0.0078729
enh80243     5  108736400  108737400      2       1  150064       1.6687     0.047589
enh80244     5  108741600  108742600      6       2  150064       2.0887     0.018366
enh80245     5  108742800  108743800      4       2  150064       3.2021   0.00068211
enh80246     5  108748700  108749700      3       1  150064       2.2013     0.013858
enh80247     5  108790800  108791800      4       2  150064       2.7231    0.0032333
enh80249     5  108820500  108821500      3       2  150064        3.241   0.00059564
enh80250     5  108992600  108993600      4       2  150064       4.3304   7.4427e-06
enh80254     5  109031800  109032800      3       2  150064       2.0136     0.022028
enh80255     5  109037200  109038200      7       4  150064       3.6239   0.00014507
enh80256     5  109040100  109041100      3       2  150064       4.1078   1.9971e-05
enh80257     5  109044000  109045000      6       3  150064       2.6102    0.0045249
enh80258     5  109050000  109051000      4       2  150064       4.1506   1.6582e-05
enh80259     5  109075500  109076500      4       2  150064        4.668    1.521e-06
enh80260     5  109078800  109079800      6       2  150064        2.315     0.010305
enh80270     5  111016800  111017800      8       2  150064       1.9383     0.026293
enh80272     5  111071600  111072600      3       2  150064       2.8228    0.0023802
enh80286     5  111296400  111297400      3       2  150064       1.6752     0.046949
enh80344     5  112311000  112312000      2       1  150064       2.6321    0.0042434
enh80345     5  112313800  112314800      5       2  150064        2.101     0.017819
enh80357     5  112422200  112423200      1       1  150064        2.022      0.02159
enh80364     5  112458400  112459400      2       1  150064       2.2282     0.012935
enh80365     5  112460100  112461100      7       1  150064       2.7968    0.0025808
enh80366     5  112466900  112467900      5       3  150064            2     0.022752
enh80424     5  114655400  114656400      4       2  150064       2.4447    0.0072481
enh80426     5  114701500  114702500      5       2  150064       2.9823    0.0014307
enh80427     5  114707200  114708200      4       2  150064       2.8014    0.0025442
enh80428     5  114711300  114712300      8       3  150064       1.8809     0.029992
enh80434     5  114770800  114771800      2       1  150064       2.0913     0.018249
enh80435     5  114771400  114772400      1       1  150064       2.1553      0.01557
enh80436     5  114785800  114786800      1       1  150064        2.184      0.01448
enh80437     5  114788200  114789200      2       1  150064       2.3145      0.01032
enh80438     5  114793400  114794400      7       2  150064       2.2708     0.011579
enh80442     5  114836800  114837800      3       1  150064       1.7166     0.043028
enh80453     5  114943400  114944400      1       1  150064       2.0515      0.02011
enh80460     5  115180000  115181000      2       1  150064       1.8686     0.030839
enh80472     5  115705500  115706500      6       4  150064       1.8684     0.030855
enh80473     5  115707500  115708500      3       2  150064        1.705     0.044101
enh80475     5  115711800  115712800      5       3  150064       1.8897     0.029397
enh80495     5  115879400  115880400      1       1  150064       2.4024     0.008145
enh80496     5  115881900  115882900      2       1  150064        1.794     0.036406
enh80507     5  117224600  117225600      7       3  150064       1.7757     0.037892
enh80508     5  117889000  117890000      7       3  150064       2.1366     0.016316
enh80532     5  118677600  118678600      3       1  150064       2.5192    0.0058817
enh80533     5  118678200  118679200      3       1  150064       2.5857    0.0048597
enh80537     5  118693000  118694000      3       1  150064       2.2814     0.011262
enh80538     5  118695000  118696000      3       1  150064       1.6873     0.045777
enh80554     5  119724200  119725200      1       1  150064        1.645      0.04998
enh80556     5  119781600  119782600      7       2  150064       2.0199     0.021695
enh80560     5  119799000  119800000      3       1  150064       1.6819     0.046299
enh80561     5  119847600  119848600      3       1  150064       2.0067     0.022392
enh80567     5  121648800  121649800      2       1  150064       1.7045     0.044142
enh80597     5  123624800  123625800      4       1  150064       2.7684    0.0028167
enh80601     5  123737400  123738400      3       2  150064        2.263     0.011818
enh80607     5  123855000  123856000      3       2  150064       2.3744    0.0087881
enh80611     5  123934700  123935700      4       2  150064       1.9146     0.027773
enh80613     5  123940900  123941900      4       2  150064       2.7943    0.0026007
enh80616     5  123977600  123978600      4       2  150064            2      0.02275
enh80625     5  124004600  124005600      4       2  150064       1.8705     0.030704
enh80630     5  124021800  124022800      4       2  150064       1.7406     0.040876
enh80673     5  124884800  124885800      2       1  150064       1.9556     0.025253
enh80677     5  125170700  125171700      7       2  150064       2.5475    0.0054244
enh80678     5  125338200  125339200      4       2  150064       3.2748   0.00052873
enh80681     5  125615500  125616500      3       2  150064       2.1571     0.015501
enh80682     5  125689500  125690500      3       2  150064       1.7999     0.035936
enh80686     5  125750900  125751900      2       1  150064       2.1947     0.014091
enh80687     5  125757800  125758800      2       1  150064       1.9487     0.025668
enh80708     5  125874300  125875300      5       1  150064        2.908    0.0018185
enh80717     5  126192800  126193800      3       1  150064       1.9836     0.023648
enh80718     5  126202600  126203600      1       1  150064       2.5319     0.005673
enh80719     5  126204400  126205400      6       3  150064       3.6514   0.00013039
enh80721     5  126214000  126215000      3       1  150064       3.3319   0.00043131
enh80723     5  126253500  126254500      3       1  150064       2.0278     0.021289
enh80729     5  126306800  126307800      4       1  150064       3.6967   0.00010922
enh80730     5  126312000  126313000      3       2  150064       2.6731    0.0037577
enh80735     5  126334400  126335400      6       2  150064       2.5201    0.0058668
enh80739     5  126346100  126347100      2       1  150064       2.9527    0.0015752
enh80741     5  126359400  126360400      7       3  150064       1.6681     0.047648
enh80751     5  126625400  126626400      9       3  150064       2.3832    0.0085824
enh80757     5  126995400  126996400      3       1  150064       2.0064     0.022408
enh80762     5  127137700  127138700      1       1  150064        2.686     0.003616
enh80763     5  127149300  127150300      3       2  150064       3.0831    0.0010242
enh80764     5  127193700  127194700      1       1  150064        3.928    4.283e-05
enh80765     5  127207000  127208000      1       1  150064       3.7499    8.844e-05
enh80766     5  127211300  127212300      3       1  150064       3.9318   4.2164e-05
enh80767     5  127220500  127221500      2       1  150064       3.8476   5.9637e-05
enh80768     5  127228300  127229300      1       1  150064       3.7947    7.391e-05
enh80769     5  127246000  127247000      4       2  150064       2.2999     0.010726
enh80777     5  127350000  127351000      2       1  150064       1.9125     0.027906
enh80779     5  127388600  127389600      2       1  150064       1.7209      0.04263
enh80780     5  127416400  127417400      3       1  150064       2.4229    0.0076987
enh80784     5  127440700  127441700      1       1  150064        2.359     0.009163
enh80787     5  127600000  127601000      2       1  150064       2.6019     0.004636
enh80790     5  127674200  127675200      3       2  150064       2.5837     0.004887
enh80812     5  129362200  129363200      1       1  150064       1.7017      0.04441
enh80821     5  130592600  130593600      1       1  150064       1.8493      0.03221
enh80822     5  130598200  130599200      1       1  150064       1.6604      0.04842
enh80836     5  130871700  130872700      2       1  150064       1.7383     0.041081
enh80839     5  130942100  130943100      2       1  150064       1.6838     0.046111
enh80842     5  130945700  130946700      1       1  150064       1.7649      0.03879
enh80843     5  130957600  130958600      1       1  150064       1.6637      0.04809
enh80844     5  130963200  130964200      2       1  150064       1.6671     0.047748
enh80904     5  131770200  131771200      2       1  150064       1.8845      0.02975
enh80905     5  131771300  131772300      3       2  150064       1.6936     0.045167
enh80908     5  131781600  131782600      2       1  150064       2.1526     0.015675
enh80910     5  131793500  131794500      4       2  150064       2.4699    0.0067573
enh80913     5  131806000  131807000      5       2  150064       1.7579     0.039382
enh81043     5  134526900  134527900      2       1  150064       1.9616     0.024902
enh81048     5  134575000  134576000      7       3  150064        1.678     0.046669
enh81067     5  134996400  134997400      2       1  150064       1.6559     0.048876
enh81068     5  135145200  135146200      6       3  150064       2.5172    0.0059152
enh81069     5  135200600  135201600      4       1  150064       2.8273    0.0023472
enh81082     5  135372100  135373100      1       1  150064       2.2179      0.01328
enh81108     5  136478600  136479600      2       1  150064       2.0264     0.021363
enh81109     5  136481400  136482400      3       1  150064       2.0162     0.021892
enh81111     5  136541200  136542200      4       2  150064        2.707    0.0033944
enh81112     5  136554000  136555000      7       3  150064       1.8145     0.034797
enh81116     5  136604600  136605600      8       3  150064       2.4462    0.0072189
enh81118     5  136636200  136637200      3       1  150064       1.7537     0.039738
enh81137     5  137072700  137073700      1       1  150064       3.2348    0.0006086
enh81138     5  137077400  137078400      2       1  150064       2.5063    0.0060996
enh81146     5  137163900  137164900      1       1  150064       3.0143     0.001288
enh81150     5  137177300  137178300      1       1  150064       2.9476     0.001601
enh81152     5  137183500  137184500      1       1  150064       2.9902     0.001394
enh81154     5  137194300  137195300      2       1  150064       2.2876      0.01108
enh81159     5  137225200  137226200      2       1  150064       2.3254     0.010024
enh81160     5  137229000  137230000      2       1  150064       2.5267    0.0057576
enh81165     5  137359500  137360500      6       2  150064       2.3114     0.010406
enh81166     5  137363000  137364000      2       1  150064       2.0509     0.020137
enh81168     5  137365600  137366600      1       1  150064       1.7893      0.03678
enh81169     5  137369300  137370300      1       1  150064       1.7626      0.03898
enh81175     5  137566000  137567000      2       1  150064       3.6348   0.00013912
enh81177     5  137675400  137676400      3       1  150064       3.2208   0.00063924
enh81182     5  137704700  137705700      4       2  150064       2.8783    0.0019992
enh81183     5  137706400  137707400      3       1  150064       2.9585    0.0015457
enh81184     5  137707200  137708200      2       1  150064       2.9242    0.0017265
enh81187     5  137785400  137786400      1       1  150064       3.4458    0.0002847
enh81189     5  137798600  137799600      3       2  150064       4.1241   1.8611e-05
enh81191     5  137839800  137840800      1       1  150064       5.6147    9.845e-09
enh81192     5  137856000  137857000      2       1  150064       3.7258   9.7348e-05
enh81197     5  137876100  137877100      2       1  150064        4.384   5.8268e-06
enh81198     5  137880800  137881800      1       1  150064       5.1073    1.634e-07
enh81200     5  137882200  137883200      2       1  150064       4.6279   1.8473e-06
enh81201     5  137883600  137884600      5       3  150064       3.0261    0.0012387
enh81203     5  137941400  137942400      1       1  150064       3.3854    0.0003554
enh81204     5  137945800  137946800      2       1  150064       4.4767   3.7903e-06
enh81245     5  138254100  138255100      1       1  150064       2.1733      0.01488
enh81263     5  138460200  138461200      1       1  150064       2.0783      0.01884
enh81264     5  138461700  138462700      1       1  150064       1.6763      0.04684
enh81296     5  138688100  138689100      2       1  150064       1.8913     0.029295
enh81309     5  138780900  138781900      1       1  150064       2.0433      0.02051
enh81312     5  138842100  138843100      1       1  150064       1.6777       0.0467
enh81313     5  138853400  138854400      1       1  150064       2.2705      0.01159
enh81318     5  138872000  138873000      1       1  150064       1.7968      0.03618
enh81321     5  138922400  138923400      2       1  150064       2.3016      0.01068
enh81328     5  138953700  138954700      2       1  150064       1.9436     0.025972
enh81340     5  139036200  139037200      3       1  150064       2.3431    0.0095613
enh81341     5  139043800  139044800      1       1  150064       2.9032     0.001847
enh81342     5  139051200  139052200      1       1  150064       3.7447     9.03e-05
enh81343     5  139052100  139053100      2       1  150064       3.0434    0.0011695
enh81344     5  139053300  139054300      6       2  150064       3.4557   0.00027439
enh81345     5  139054500  139055500      3       1  150064       3.2007   0.00068544
enh81346     5  139057200  139058200      4       1  150064       3.2573   0.00056239
enh81348     5  139066600  139067600      2       1  150064       3.6259   0.00014401
enh81349     5  139072300  139073300      1       1  150064       4.3165    7.925e-06
enh81352     5  139080300  139081300      1       1  150064       3.8986    4.837e-05
enh81359     5  139243000  139244000      2       1  150064       2.2927     0.010932
enh81361     5  139259800  139260800      1       1  150064       1.7424      0.04072
enh81366     5  139348400  139349400      3       1  150064       2.2555     0.012052
enh81368     5  139379800  139380800      1       1  150064       2.7763     0.002749
enh81369     5  139384500  139385500      1       1  150064        2.068      0.01932
enh81372     5  139397800  139398800      1       1  150064       1.6932      0.04521
enh81378     5  139463700  139464700      1       1  150064       2.5857     0.004859
enh81379     5  139488600  139489600      1       1  150064       3.3836    0.0003577
enh81384     5  139519800  139520800      1       1  150064       1.7849      0.03714
enh81385     5  139523200  139524200      3       2  150064       1.7786     0.037649
enh81388     5  139544800  139545800      6       2  150064       2.0609     0.019656
enh81390     5  139559600  139560600      2       1  150064       1.9778     0.023978
enh81392     5  139565400  139566400      2       1  150064       1.6926     0.045266
enh81393     5  139570400  139571400      2       1  150064       3.3055   0.00047409
enh81395     5  139576200  139577200      1       1  150064       1.7828      0.03731
enh81399     5  139599200  139600200      2       1  150064       2.3252     0.010031
enh81401     5  139615000  139616000      2       1  150064       2.8002    0.0025533
enh81403     5  139621900  139622900      3       1  150064       1.6484     0.049632
enh81408     5  139637000  139638000      1       1  150064       3.5465    0.0001952
enh81415     5  139664000  139665000      5       2  150064       1.6924     0.045284
enh81420     5  139672600  139673600      1       1  150064       3.4603    0.0002698
enh81424     5  139677900  139678900      3       2  150064       2.5462    0.0054454
enh81425     5  139680700  139681700      1       1  150064       3.6524    0.0001299
enh81426     5  139690700  139691700      3       2  150064       2.0504     0.020161
enh81432     5  139719000  139720000      4       2  150064       3.3423   0.00041542
enh81438     5  139728400  139729400      1       1  150064       4.0598    2.456e-05
enh81439     5  139730800  139731800      3       2  150064         3.11   0.00093533
enh81444     5  139779200  139780200      1       1  150064       3.8515    5.871e-05
enh81445     5  139783700  139784700      2       1  150064        2.689    0.0035832
enh81448     5  139803200  139804200      2       1  150064       3.1766   0.00074499
enh81449     5  139812400  139813400      1       1  150064       2.7565     0.002921
enh81450     5  139925800  139926800      4       2  150064       2.2754     0.011441
enh81451     5  139927700  139928700      1       1  150064        3.529    0.0002086
enh81462     5  139988400  139989400      1       1  150064       2.8179     0.002417
enh81463     5  139990400  139991400      1       1  150064       2.0695      0.01925
enh81464     5  140017800  140018800      3       2  150064       2.3221     0.010115
enh81465     5  140025500  140026500      3       1  150064       1.7341     0.041451
enh81466     5  140042900  140043900      2       1  150064       3.6706     0.000121
enh81467     5  140045200  140046200      3       2  150064       1.8601     0.031433
enh81468     5  140071800  140072800      6       2  150064       4.2326   1.1549e-05
enh81469     5  140079000  140080000      1       1  150064         4.26    1.022e-05
enh81470     5  140080800  140081800      2       1  150064       3.9675   3.6313e-05
enh81471     5  140105100  140106100      1       1  150064        4.319    7.836e-06
enh81475     5  140863300  140864300      6       3  150064       1.9227     0.027261
enh81476     5  140868000  140869000      1       1  150064       1.9089      0.02814
enh81498     5  141062800  141063800      1       1  150064       2.2371      0.01264
enh81507     5  141214900  141215900      4       1  150064       2.4186    0.0077904
enh81515     5  141251900  141252900      2       1  150064       2.3054     0.010572
enh81516     5  141253100  141254100      2       1  150064       2.7032    0.0034341
enh81529     5  141442600  141443600      1       1  150064       2.0168      0.02186
enh81531     5  141474600  141475600      3       1  150064       1.7614     0.039089
enh81532     5  141485500  141486500      3       1  150064       1.7051     0.044088
enh81546     5  141659600  141660600      6       1  150064        1.911     0.028005
enh81552     5  141706400  141707400      3       2  150064       2.9626    0.0015251
enh81553     5  141707000  141708000      3       2  150064       3.0707    0.0010678
enh81556     5  141737500  141738500      4       2  150064       2.1426     0.016072
enh81588     5  142032400  142033400      3       1  150064       1.6711     0.047352
enh81605     5  142124900  142125900      3       1  150064       1.6514     0.049329
enh81606     5  142125900  142126900      1       1  150064        1.886      0.02965
enh81608     5  142132600  142133600      2       1  150064       1.8334      0.03337
enh81612     5  142157700  142158700      3       2  150064       2.6641    0.0038595
enh81731     5  142707300  142708300      3       2  150064       2.0277     0.021295
enh81734     5  142718200  142719200      3       2  150064       1.9724     0.024281
enh81737     5  142721700  142722700      2       1  150064       2.0366     0.020844
enh81748     5  142753900  142754900      1       1  150064        2.215      0.01338
enh81757     5  142850800  142851800      3       1  150064       1.9789     0.023914
enh81769     5  143008800  143009800      4       2  150064       1.7723     0.038172
enh81790     5  143548200  143549200      2       1  150064       1.7394     0.040981
enh81792     5  143977900  143978900      4       2  150064       1.7277      0.04202
enh81805     5  145396600  145397600      3       1  150064       1.8112     0.035057
enh81809     5  145421800  145422800      1       1  150064       1.6645      0.04801
enh81812     5  145441900  145442900      4       1  150064       1.9291     0.026862
enh81814     5  145446800  145447800      3       1  150064       1.9121     0.027934
enh81834     5  146816100  146817100      2       1  150064       2.5643    0.0051698
enh81870     5  147848100  147849100      2       1  150064       2.4548    0.0070474
enh81884     5  148236400  148237400      5       3  150064       1.9223     0.027281
enh81946     5  148655200  148656200      2       1  150064       2.8133    0.0024521
enh81948     5  148665900  148666900      4       2  150064       2.7697    0.0028056
enh81949     5  148669000  148670000      2       1  150064       2.0775     0.018878
enh81950     5  148672100  148673100      7       3  150064       2.6282    0.0042915
enh81951     5  148677800  148678800      2       1  150064       2.6764    0.0037207
enh81959     5  148725800  148726800      3       1  150064       2.2633     0.011808
enh81962     5  148764400  148765400      3       1  150064       2.5902    0.0047955
enh81972     5  148809200  148810200      3       2  150064       1.8365     0.033142
enh82010     5  149050800  149051800      4       2  150064       3.3148   0.00045848
enh82018     5  149073200  149074200      2       1  150064       1.6777     0.046701
enh82019     5  149079600  149080600      3       1  150064       2.1843     0.014469
enh82026     5  149121600  149122600      3       2  150064       2.1715     0.014948
enh82027     5  149123100  149124100      4       2  150064       2.7364     0.003106
enh82029     5  149128100  149129100      3       2  150064       2.2253     0.013029
enh82040     5  149166400  149167400      3       1  150064       1.8167     0.034632
enh82044     5  149192000  149193000      4       2  150064       2.6767    0.0037177
enh82045     5  149195800  149196800      8       3  150064       2.5809    0.0049276
enh82078     5  149543500  149544500      3       1  150064       1.8449     0.032528
enh82112     5  149912100  149913100      5       2  150064       2.0639     0.019512
enh82114     5  149920900  149921900      1       1  150064       1.8539      0.03188
enh82214     5  151053200  151054200      5       2  150064       1.6603     0.048428
enh82246     5  151708800  151709800      1       1  150064       2.6145     0.004468
enh82248     5  151884600  151885600      2       1  150064       2.0221     0.021584
enh82249     5  151906400  151907400      3       2  150064       4.8291   6.8585e-07
enh82250     5  152012200  152013200      5       2  150064       5.2351   8.2453e-08
enh82254     5  153380800  153381800      1       1  150064       3.3573    0.0003936
enh82255     5  153381800  153382800      6       3  150064       1.9503     0.025571
enh82256     5  153389800  153390800      3       1  150064       3.5188   0.00021678
enh82258     5  153416200  153417200      1       1  150064       3.3471    0.0004083
enh82259     5  153421500  153422500      1       1  150064       3.2758    0.0005269
enh82260     5  153423500  153424500      1       1  150064        3.657    0.0001276
enh82262     5  153451400  153452400      2       1  150064       3.2966   0.00048932
enh82263     5  153457100  153458100      1       1  150064       3.5687    0.0001794
enh82264     5  153471200  153472200      2       1  150064       2.7495    0.0029845
enh82265     5  153518300  153519300      3       2  150064       3.0169    0.0012768
enh82270     5  153573700  153574700      2       1  150064       2.1697     0.015015
enh82271     5  153576300  153577300      3       2  150064       2.5435     0.005487
enh82273     5  153600300  153601300      4       2  150064       2.6029    0.0046219
enh82274     5  153618400  153619400      3       1  150064       3.3166   0.00045556
enh82275     5  153644000  153645000      3       1  150064       4.7744   9.0107e-07
enh82276     5  153653100  153654100      5       2  150064       2.9532    0.0015726
enh82277     5  153656300  153657300      7       2  150064       4.8676   5.6475e-07
enh82278     5  153666400  153667400      7       3  150064       3.3894   0.00035029
enh82279     5  153679900  153680900      1       1  150064         5.37    3.936e-08
enh82280     5  153681300  153682300      4       2  150064       2.8536    0.0021613
enh82283     5  153750400  153751400      1       1  150064       2.1367      0.01631
enh82296     5  154071400  154072400      6       3  150064       1.7405     0.040889
enh82298     5  154092700  154093700      1       1  150064       1.8972       0.0289
enh82308     5  154161300  154162300      1       1  150064       2.2931      0.01092
enh82327     5  154319600  154320600      2       1  150064       1.8015     0.035813
enh82349     5  155752700  155753700      1       1  150064       2.4165     0.007836
enh82350     5  155756200  155757200      4       2  150064        2.283     0.011215
enh82353     5  155807400  155808400      1       1  150064       3.0233      0.00125
enh82354     5  155810200  155811200      7       2  150064       3.1918   0.00070689
enh82355     5  155820600  155821600      2       1  150064       3.2316    0.0006155
enh82356     5  155823100  155824100      5       2  150064        1.975     0.024133
enh82358     5  155828000  155829000      4       2  150064       3.1377   0.00085128
enh82359     5  155832700  155833700      3       1  150064       3.3589   0.00039125
enh82360     5  155837500  155838500      2       1  150064       2.8817    0.0019778
enh82361     5  155838500  155839500      2       1  150064       3.4327   0.00029881
enh82362     5  155848400  155849400      3       1  150064       3.8183   6.7175e-05
enh82363     5  155857900  155858900      3       2  150064        3.516   0.00021904
enh82368     5  155923900  155924900      3       2  150064       2.6711    0.0037805
enh82388     5  156570600  156571600      2       1  150064       1.6565     0.048815
enh82397     5  156797500  156798500      2       1  150064       1.7414     0.040808
enh82443     5  157254700  157255700      5       3  150064       2.2176     0.013293
enh82444     5  157255600  157256600      3       1  150064       1.9981     0.022853
enh82538     5  158607600  158608600      2       1  150064       2.4224     0.007709
enh82539     5  158609800  158610800      1       1  150064       2.5004     0.006203
enh82540     5  158610600  158611600      1       1  150064       4.3201    7.798e-06
enh82543     5  158624900  158625900      2       1  150064       3.8629   5.6016e-05
enh82561     5  159199400  159200400      2       1  150064        2.014     0.022005
enh82586     5  159596000  159597000      5       1  150064       2.0813     0.018705
enh82589     5  159601500  159602500      5       3  150064        1.748     0.040234
enh82636     5  167125800  167126800      2       1  150064       1.9905     0.023267
enh82637     5  167127000  167128000      1       1  150064       1.7146      0.04321
enh82639     5  167361100  167362100      4       2  150064       1.6957     0.044971
enh82640     5  167366400  167367400      6       2  150064       2.1473     0.015886
enh82641     5  167368300  167369300      3       1  150064       1.7168     0.043004
enh82642     5  167373200  167374200      7       3  150064       1.9747      0.02415
enh82645     5  167387400  167388400      2       1  150064       2.1726     0.014903
enh82668     5  167598800  167599800      2       1  150064       1.8398       0.0329
enh82671     5  167636400  167637400      4       2  150064       2.0931     0.018171
enh82683     5  167914400  167915400      2       1  150064       2.0713     0.019165
enh82684     5  167979300  167980300      1       1  150064       2.0701      0.01922
enh82686     5  168002100  168003100      2       1  150064       2.3522    0.0093307
enh82687     5  168003800  168004800      3       1  150064        2.555    0.0053097
enh82692     5  168139800  168140800      3       1  150064       1.7491     0.040141
enh82693     5  168161700  168162700      1       1  150064       1.6944      0.04509
enh82739     5  170060900  170061900      5       2  150064       2.0299     0.021183
enh82749     5  170818300  170819300      5       1  150064       1.7552      0.03961
enh82750     5  170845100  170846100      2       1  150064       1.6565     0.048809
enh82783     5  171370200  171371200      1       1  150064       1.7757      0.03789
enh82784     5  171372800  171373800      4       2  150064       1.7202       0.0427
enh82809     5  171589800  171590800      6       2  150064       1.6458     0.049899
enh82816     5  171606600  171607600      5       3  150064       2.0114     0.022142
enh82844     5  171923600  171924600      3       1  150064       1.9439     0.025951
enh82845     5  171930700  171931700      2       1  150064       2.2841     0.011181
enh82848     5  171957800  171958800      2       1  150064       2.1706     0.014983
enh82849     5  171960600  171961600      3       1  150064       2.0718     0.019142
enh82858     5  172029500  172030500      2       1  150064       2.0417     0.020593
enh82924     5  172358300  172359300      4       2  150064       1.9138     0.027824
enh82933     5  172446900  172447900      1       1  150064       2.3182      0.01022
enh82935     5  172456600  172457600      5       3  150064       2.0466     0.020349
enh82941     5  172485600  172486600      6       2  150064       2.2279     0.012944
enh82942     5  172492400  172493400      4       2  150064       1.7981     0.036083
enh82943     5  172493600  172494600      3       2  150064       2.6731    0.0037575
enh82948     5  172591800  172592800      4       2  150064       2.6161    0.0044468
enh82972     5  173052300  173053300      3       2  150064       1.7189     0.042813
enh82974     5  173100200  173101200      1       1  150064       1.8043      0.03559
enh82976     5  173116900  173117900      7       4  150064       1.7277     0.042021
enh82979     5  173163400  173164400      4       2  150064       3.4865   0.00024471
enh82980     5  173171000  173172000      4       1  150064       2.6236      0.00435
enh83005     5  173333200  173334200      4       1  150064       1.9306     0.026766
enh83019     5  173354900  173355900      1       1  150064       1.7068      0.04393
enh83024     5  173360600  173361600      2       1  150064       1.7105     0.043587
enh83042     5  174961000  174962000      1       1  150064       2.0183      0.02178
enh83073     5  175822200  175823200      1       1  150064       2.2147      0.01339
enh83074     5  175829100  175830100      2       1  150064        1.748     0.040235
enh83076     5  175837600  175838600      1       1  150064       1.8707      0.03069
enh83078     5  175843800  175844800      4       2  150064       2.1044     0.017671
enh83083     5  175893000  175894000      3       1  150064       1.8732     0.030519
enh83084     5  175900000  175901000      1       1  150064       2.0208      0.02165
enh83092     5  176073000  176074000      2       1  150064       1.6802      0.04646
enh83148     5  176936500  176937500      4       1  150064       2.9762    0.0014592
[truncated: 777,097 more chars]
