# Supplementary material for: Identifying enhancer properties associated with genetic risk for complex traits using regulome-wide association studies
Source: PLoS Comput Biol. 2022 Sep 7;18(9):e1010430. doi: 10.1371/journal.pcbi.1010430 (PMC9484640; doi:10.1371/journal.pcbi.1010430)
Supplement: S3 Table — Sample names are as described in the ROADMAP epigenomics project integrative analysis portal: https://egg2.wustl.edu/roadmap/web_portal/meta.html. (ZIP) [file pcbi.1010430.s010.zip › supplemental_table3/E088lung_sig_enhancers05.gcov.out]

GENE       CHR      START       STOP  NSNPS  NPARAM       N        ZSTAT            P
enh47237     1     966300     967300      1       1  150064       1.6666       0.0478
enh47249     1    1168300    1169300      2       1  150064       1.7908     0.036659
enh47258     1    1253400    1254400      2       1  150064       1.8249     0.034007
enh47285     1    1473700    1474700      1       1  150064       1.6972      0.04483
enh47325     1    1841200    1842200      3       1  150064       2.0797     0.018775
enh47337     1    2059000    2060000      1       1  150064       3.2129    0.0006569
enh47338     1    2063200    2064200      1       1  150064       2.0727       0.0191
enh47340     1    2070800    2071800      5       2  150064       3.2169   0.00064792
enh47341     1    2086400    2087400      4       2  150064       3.3841   0.00035702
enh47349     1    2127000    2128000      2       1  150064       2.5265    0.0057606
enh47353     1    2137700    2138700      4       2  150064       2.7426    0.0030479
enh47360     1    2173300    2174300      2       1  150064       3.3947   0.00034357
enh47363     1    2181500    2182500      4       2  150064       1.7417     0.040784
enh47371     1    2211300    2212300      3       1  150064       2.1734     0.014875
enh47372     1    2214600    2215600      6       3  150064       1.7202     0.042697
enh47377     1    2233200    2234200      2       1  150064        2.019     0.021745
enh47378     1    2236000    2237000      5       3  150064       2.5458    0.0054515
enh47390     1    2391200    2392200      5       2  150064       4.0566     2.49e-05
enh47396     1    2486000    2487000      1       1  150064       2.5752     0.005009
enh47399     1    2524400    2525400      9       2  150064       2.9603    0.0015365
enh47400     1    2525400    2526400      2       1  150064       2.7807    0.0027122
enh47401     1    2539000    2540000     12       2  150064       2.7878    0.0026531
enh47402     1    2542000    2543000      1       1  150064       2.6463     0.004069
enh47466     1    4231200    4232200     11       4  150064       3.1233   0.00089404
enh47490     1    6260200    6261200      1       1  150064       1.7453      0.04047
enh47491     1    6264400    6265400      3       2  150064         2.25     0.012223
enh47518     1    6531900    6532900      2       1  150064       2.2622     0.011844
enh47525     1    6555300    6556300      3       1  150064       2.1548      0.01559
enh47527     1    6561600    6562600      2       1  150064       2.0159     0.021905
enh47528     1    6566900    6567900      1       1  150064       2.3208      0.01015
enh47529     1    6569100    6570100      4       1  150064       2.4525    0.0070927
enh47537     1    6648900    6649900      4       2  150064       1.7673     0.038589
enh47539     1    6669000    6670000      2       1  150064       1.8024     0.035742
enh47540     1    6676200    6677200      2       1  150064       3.3689   0.00037737
enh47541     1    6682500    6683500      1       1  150064       4.1984    1.344e-05
enh47542     1    6684100    6685100      2       1  150064       2.1264     0.016733
enh47544     1    6687500    6688500      2       1  150064       1.7913     0.036624
enh47546     1    6759600    6760600      3       1  150064        3.954   3.8435e-05
enh47552     1    6847000    6848000      3       1  150064       1.7795     0.037581
enh47570     1    7044700    7045700      4       2  150064       2.5706     0.005076
enh47587     1    7542200    7543200      3       2  150064       1.7966     0.036203
enh47592     1    7561100    7562100      6       3  150064       1.8292     0.033686
enh47637     1    8196900    8197900      3       2  150064         1.91     0.028065
enh47656     1    8373300    8374300      6       3  150064       3.8114   6.9096e-05
enh47657     1    8402300    8403300      4       2  150064       2.3004     0.010712
enh47658     1    8403900    8404900      2       1  150064       3.1255   0.00088761
enh47659     1    8406300    8407300      5       3  150064       2.6726    0.0037638
enh47661     1    8412800    8413800      3       2  150064       4.7419   1.0588e-06
enh47662     1    8422800    8423800      1       1  150064       5.5666    1.299e-08
enh47664     1    8427200    8428200      1       1  150064       2.9348     0.001669
enh47665     1    8428900    8429900      2       1  150064       2.5693    0.0050949
enh47666     1    8429900    8430900      3       1  150064       2.7711    0.0027935
enh47667     1    8431800    8432800      3       2  150064       4.1291   1.8213e-05
enh47669     1    8436100    8437100      4       2  150064       4.3432   7.0227e-06
enh47671     1    8440600    8441600      2       1  150064       3.2036   0.00067861
enh47672     1    8444500    8445500      2       1  150064       4.8974   4.8548e-07
enh47673     1    8446400    8447400      1       1  150064       3.6974    0.0001089
enh47674     1    8447500    8448500      2       1  150064       4.7983    8.002e-07
enh47675     1    8450800    8451800      3       2  150064       2.9505    0.0015861
enh47676     1    8454900    8455900      1       1  150064       1.6624      0.04822
enh47677     1    8457800    8458800      1       1  150064       2.3545     0.009273
enh47678     1    8466100    8467100      4       2  150064       5.0461   2.2541e-07
enh47679     1    8467000    8468000      3       2  150064       4.5486   2.6996e-06
enh47682     1    8475700    8476700      6       3  150064       5.1497   1.3042e-07
enh47684     1    8485200    8486200      2       1  150064       4.5857   2.2627e-06
enh47685     1    8486200    8487200      1       1  150064       5.5214    1.682e-08
enh47686     1    8486700    8487700      2       1  150064       4.9564   3.5904e-07
enh47687     1    8487700    8488700      1       1  150064       5.7199     5.33e-09
enh47688     1    8488600    8489600      1       1  150064       4.7418    1.059e-06
enh47689     1    8489600    8490600      1       1  150064       5.7027    5.896e-09
enh47690     1    8490400    8491400      3       2  150064       4.9891   3.0334e-07
enh47691     1    8498500    8499500      1       1  150064        5.656    7.747e-09
enh47692     1    8501000    8502000      2       1  150064       4.5893   2.2235e-06
enh47695     1    8516300    8517300      1       1  150064       2.5713     0.005066
enh47700     1    8536800    8537800      3       1  150064       3.2444   0.00058856
enh47701     1    8542800    8543800      2       1  150064       2.1847     0.014455
enh47702     1    8557000    8558000      2       1  150064       2.8573    0.0021361
enh47703     1    8566700    8567700      2       1  150064       3.8356   6.2631e-05
enh47704     1    8569000    8570000      2       1  150064       2.9289    0.0017009
enh47706     1    8576700    8577700      2       1  150064       2.4796     0.006576
enh47708     1    8580300    8581300      3       2  150064       2.3313    0.0098686
enh47711     1    8600500    8601500      2       1  150064       3.9022   4.7664e-05
enh47713     1    8611700    8612700      2       1  150064       2.5226     0.005825
enh47714     1    8614700    8615700      2       1  150064       3.0698    0.0010711
enh47715     1    8620600    8621600      1       1  150064       2.5716     0.005062
enh47716     1    8623100    8624100      3       2  150064       2.3761    0.0087482
enh47720     1    8640400    8641400      2       1  150064       2.1247     0.016807
enh47721     1    8650800    8651800      3       2  150064       2.5933    0.0047533
enh47722     1    8656500    8657500      2       1  150064       2.6275    0.0043008
enh47723     1    8659500    8660500      1       1  150064       3.0959    0.0009812
enh47724     1    8662600    8663600      3       1  150064        2.622    0.0043712
enh47725     1    8663000    8664000      3       1  150064       2.8042    0.0025223
enh47727     1    8686400    8687400      1       1  150064       2.9013     0.001858
enh47730     1    8690200    8691200      1       1  150064       3.1268    0.0008837
enh47731     1    8691000    8692000      1       1  150064        2.875      0.00202
enh47732     1    8706800    8707800      2       1  150064       2.9936    0.0013784
enh47733     1    8707500    8708500      1       1  150064       2.3807      0.00864
enh47734     1    8711800    8712800      1       1  150064       2.6695     0.003798
enh47735     1    8719100    8720100      1       1  150064       2.4949       0.0063
enh47737     1    8722000    8723000      1       1  150064       2.2886      0.01105
enh47739     1    8725400    8726400      2       1  150064        2.471    0.0067368
enh47740     1    8727900    8728900      4       2  150064       1.7639     0.038877
enh47741     1    8730200    8731200      3       2  150064       2.5074    0.0060804
enh47744     1    8737400    8738400      1       1  150064       2.9436     0.001622
enh47746     1    8741400    8742400      2       1  150064         2.38    0.0086572
enh47747     1    8744500    8745500      2       1  150064       2.1884     0.014321
enh47751     1    8757800    8758800      1       1  150064       2.7985     0.002567
enh47754     1    8766700    8767700      2       1  150064       1.8211     0.034297
enh47755     1    8767400    8768400      4       2  150064       2.4237    0.0076826
enh47756     1    8769700    8770700      3       2  150064        3.775   7.9989e-05
enh47757     1    8772000    8773000      1       1  150064       1.7195      0.04276
enh47761     1    8787700    8788700      3       2  150064       3.4642   0.00026589
enh47763     1    8800200    8801200      1       1  150064       1.7758      0.03788
enh47769     1    8871400    8872400      3       2  150064       2.4797    0.0065747
enh47778     1    8918300    8919300      3       2  150064       1.8549     0.031802
enh47779     1    8931900    8932900      1       1  150064       1.8274      0.03382
enh47785     1    8978000    8979000      4       1  150064       2.2139     0.013419
enh47787     1    9001600    9002600      6       3  150064       2.9046    0.0018385
enh47829     1    9319100    9320100      3       1  150064       1.8289     0.033705
enh47832     1    9330300    9331300      4       2  150064       1.9758     0.024088
enh47836     1    9351300    9352300      3       2  150064       2.4918    0.0063544
enh47853     1    9422100    9423100      7       4  150064       1.7535     0.039756
enh47880     1    9651400    9652400      1       1  150064       1.8634       0.0312
enh47910     1    9937400    9938400      1       1  150064        1.953      0.02541
enh47915     1    9959800    9960800      2       1  150064       1.7542     0.039694
enh47943     1   10317600   10318600      2       1  150064       1.6877     0.045736
enh47945     1   10346600   10347600      3       1  150064       1.6461     0.049876
enh47946     1   10367600   10368600      3       1  150064       1.7143     0.043237
enh48003     1   10961000   10962000      3       1  150064       2.1209     0.016963
enh48040     1   11767600   11768600      5       2  150064        1.916     0.027685
enh48049     1   11849500   11850500      1       1  150064       2.1348      0.01639
enh48065     1   11998500   11999500      2       1  150064       1.9438      0.02596
enh48066     1   12000200   12001200      4       1  150064       2.0448     0.020437
enh48067     1   12004200   12005200      3       2  150064       1.8683     0.030857
enh48076     1   12112400   12113400      5       2  150064       1.7028     0.044306
enh48077     1   12127600   12128600      2       1  150064       2.6411    0.0041314
enh48145     1   12645900   12646900      1       1  150064       1.6494      0.04953
enh48168     1   14034600   14035600      4       2  150064       1.9076     0.028222
enh48172     1   14057300   14058300      3       2  150064       1.7182     0.042885
enh48175     1   14074400   14075400      2       1  150064       1.6562     0.048838
enh48197     1   14585500   14586500      3       2  150064        2.225     0.013041
enh48198     1   14607000   14608000      3       2  150064        1.647     0.049776
enh48205     1   14812700   14813700      6       3  150064       1.8795     0.030086
enh48243     1   15252700   15253700      3       1  150064       1.8983     0.028827
enh48283     1   15522200   15523200      7       2  150064       1.7445     0.040534
enh48286     1   15533200   15534200      1       1  150064       2.2984      0.01077
enh48357     1   16151900   16152900      8       1  150064        1.908     0.028199
enh48386     1   16345700   16346700      8       3  150064       1.9457     0.025846
enh48387     1   16353000   16354000      4       2  150064       2.2654     0.011743
enh48418     1   16538700   16539700      2       1  150064       1.6726     0.047208
enh48422     1   16563900   16564900      2       1  150064       2.7283    0.0031827
enh48423     1   16570400   16571400      1       1  150064        2.126      0.01675
enh48425     1   16592700   16593700      2       1  150064       1.9997     0.022765
enh48426     1   16594300   16595300      2       1  150064       1.6956     0.044977
enh48427     1   16619600   16620600      5       2  150064        2.248     0.012288
enh48429     1   16644900   16645900      3       1  150064       2.0685     0.019295
enh48431     1   16650400   16651400      1       1  150064       2.2849      0.01116
enh48434     1   16679200   16680200      1       1  150064       2.0801      0.01876
enh48435     1   16690800   16691800      3       1  150064       1.9097     0.028088
enh48438     1   16698400   16699400      2       1  150064       1.7669     0.038622
enh48440     1   16701500   16702500      1       1  150064       1.8357       0.0332
enh48442     1   16703400   16704400      3       1  150064       2.0108     0.022174
enh48443     1   16711500   16712500      2       1  150064       1.7801     0.037533
enh48444     1   16714000   16715000      3       1  150064       1.8696     0.030773
enh48448     1   16824300   16825300      3       1  150064       1.8836     0.029809
enh48475     1   17287800   17288800      3       2  150064       1.8156     0.034716
enh48479     1   17307400   17308400      3       2  150064       2.4274    0.0076031
enh48480     1   17310900   17311900      2       1  150064       2.5752    0.0050092
enh48483     1   17342300   17343300      5       2  150064       2.0112     0.022154
enh48484     1   17371400   17372400      7       2  150064        2.316      0.01028
enh48485     1   17378400   17379400      2       1  150064       2.7791    0.0027255
enh48486     1   17385600   17386600      2       1  150064        2.242     0.012479
enh48487     1   17386300   17387300      2       1  150064       3.0875    0.0010093
enh48488     1   17390000   17391000      7       3  150064       2.3775    0.0087148
enh48496     1   17454600   17455600      2       1  150064       1.8986     0.028807
enh48538     1   18458600   18459600      4       2  150064       2.3496    0.0093958
enh48549     1   19218300   19219300      2       1  150064       1.6971     0.044838
enh48598     1   19636400   19637400      6       3  150064       1.7159     0.043089
enh48599     1   19639900   19640900      5       3  150064       1.6512     0.049344
enh48644     1   19821700   19822700      2       1  150064       3.1151    0.0009193
enh48646     1   19832100   19833100      7       3  150064       1.8529     0.031947
enh48656     1   19939100   19940100      1       1  150064       1.7696       0.0384
enh48658     1   19943400   19944400      2       1  150064       1.6558     0.048884
enh48659     1   19946200   19947200      2       1  150064       1.6624     0.048212
enh48661     1   19966700   19967700      1       1  150064       2.3371     0.009718
enh48663     1   19974500   19975500      9       4  150064       1.7098     0.043651
enh48688     1   20422000   20423000      4       2  150064       1.6931     0.045221
enh48702     1   20651800   20652800      7       2  150064       2.3049     0.010585
enh48706     1   20819900   20820900      1       1  150064       1.7361      0.04127
enh48719     1   21059700   21060700      4       2  150064       2.9112    0.0018002
enh48722     1   21114600   21115600      2       1  150064       2.4415    0.0073133
enh48725     1   21263000   21264000      1       1  150064       1.7224       0.0425
enh48727     1   21339300   21340300      2       1  150064       2.0674     0.019346
enh48729     1   21349100   21350100      3       1  150064       2.0656     0.019431
enh48730     1   21361300   21362300      2       1  150064       2.2974     0.010797
enh48732     1   21367600   21368600      2       1  150064       2.4773    0.0066181
enh48733     1   21369100   21370100      6       3  150064       2.5651    0.0051572
enh48736     1   21376400   21377400      2       1  150064       1.9331     0.026613
enh48739     1   21416400   21417400      2       1  150064       2.7459    0.0030177
enh48742     1   21437500   21438500      1       1  150064       2.8777     0.002003
enh48743     1   21439600   21440600      1       1  150064       2.4865      0.00645
enh48746     1   21465900   21466900      1       1  150064       2.4763     0.006638
enh48748     1   21475000   21476000      3       2  150064       1.9115     0.027969
enh48749     1   21476400   21477400      4       2  150064       1.7142     0.043247
enh48751     1   21489200   21490200      2       1  150064        2.621    0.0043839
enh48752     1   21491600   21492600      4       2  150064       2.5446    0.0054697
enh48753     1   21497500   21498500      3       1  150064       2.9716     0.001481
enh48754     1   21499900   21500900      1       1  150064       2.4774     0.006618
enh48756     1   21516600   21517600      5       2  150064       2.5985    0.0046812
enh48758     1   21521100   21522100      1       1  150064       1.7381       0.0411
enh48816     1   22029800   22030800      1       1  150064       2.4769     0.006627
enh48817     1   22032200   22033200      2       1  150064       1.9721     0.024299
enh48818     1   22090900   22091900      3       1  150064        1.892     0.029244
enh48843     1   22350000   22351000      5       2  150064       2.2927     0.010933
enh48844     1   22352800   22353800      5       2  150064       2.4891    0.0064031
enh48848     1   22369300   22370300      1       1  150064       3.2129     0.000657
enh48850     1   22375000   22376000      3       2  150064        3.234   0.00061028
enh48853     1   22386500   22387500      5       3  150064       2.5419    0.0055127
enh48854     1   22389100   22390100      5       2  150064       2.5164    0.0059277
enh48857     1   22398700   22399700      1       1  150064       3.3647    0.0003831
enh48863     1   22448600   22449600      7       4  150064       1.7571     0.039447
enh48864     1   22458300   22459300      5       3  150064       2.6627    0.0038753
enh48867     1   22583000   22584000      3       2  150064       1.8275     0.033813
enh48903     1   23141500   23142500      8       2  150064       1.9944     0.023055
enh48993     1   24106300   24107300      1       1  150064       1.6674      0.04772
enh48996     1   24121600   24122600      1       1  150064       1.9058      0.02834
enh49024     1   24372600   24373600      3       1  150064       2.5782    0.0049652
enh49044     1   24712400   24713400      4       1  150064       2.1982     0.013967
enh49045     1   24718900   24719900      1       1  150064        1.765      0.03878
enh49054     1   24833300   24834300      2       1  150064       1.7526     0.039832
enh49056     1   24867700   24868700      7       3  150064       2.6794    0.0036878
enh49258     1   26865000   26866000      3       2  150064       2.1925     0.014172
enh49261     1   26881800   26882800      3       1  150064       2.0804     0.018747
enh49262     1   26900900   26901900      5       3  150064       1.7477     0.040262
enh49264     1   27003400   27004400      2       1  150064       1.8661     0.031012
enh49266     1   27017400   27018400      1       1  150064       1.9503      0.02557
enh49267     1   27027300   27028300      4       2  150064       2.3144     0.010322
enh49270     1   27033800   27034800      2       1  150064       2.6037    0.0046111
enh49271     1   27039000   27040000      2       1  150064        2.036     0.020876
enh49272     1   27040600   27041600      1       1  150064       2.7246     0.003219
enh49274     1   27045300   27046300      2       1  150064       2.1817     0.014566
enh49275     1   27046900   27047900      3       1  150064       2.6633    0.0038685
enh49276     1   27048200   27049200      1       1  150064       2.7248     0.003217
enh49277     1   27050800   27051800      2       1  150064        2.631    0.0042569
enh49278     1   27053700   27054700      2       1  150064        1.943      0.02601
enh49282     1   27079400   27080400      2       1  150064       2.5595    0.0052415
enh49283     1   27094500   27095500      1       1  150064       2.7557     0.002928
enh49284     1   27098300   27099300      1       1  150064       2.7473     0.003004
enh49293     1   27175200   27176200      1       1  150064       2.4217     0.007724
enh49295     1   27204100   27205100      1       1  150064       2.0777      0.01887
enh49296     1   27214700   27215700      1       1  150064       2.4794      0.00658
enh49300     1   27236600   27237600      1       1  150064       2.4543     0.007057
enh49301     1   27240900   27241900      1       1  150064       2.3829     0.008588
enh49302     1   27247000   27248000      2       1  150064       2.7103    0.0033606
enh49303     1   27249400   27250400      1       1  150064        2.512     0.006003
enh49305     1   27298100   27299100      2       1  150064       2.1812     0.014585
enh49319     1   27397100   27398100      4       1  150064        1.756     0.039544
enh49320     1   27425300   27426300      1       1  150064         2.29      0.01101
enh49323     1   27444300   27445300      2       1  150064       1.7807     0.037481
enh49324     1   27448700   27449700      1       1  150064       2.1775      0.01472
enh49340     1   27668600   27669600      2       1  150064       2.6571    0.0039408
enh49344     1   27693700   27694700      1       1  150064       1.8301      0.03362
enh49375     1   27861400   27862400      1       1  150064       1.8429      0.03267
enh49386     1   27900000   27901000      2       1  150064       1.9362     0.026424
enh49391     1   27933000   27934000      2       1  150064       1.9507     0.025546
enh49393     1   27947700   27948700      2       1  150064       1.6501     0.049462
enh49394     1   27951000   27952000      1       1  150064       1.7491      0.04014
enh49443     1   28499500   28500500      2       1  150064       3.6693   0.00012161
enh49444     1   28523100   28524100      6       4  150064       1.7939     0.036417
enh49449     1   28575100   28576100      5       2  150064       1.6932      0.04521
enh49451     1   28588100   28589100      3       1  150064        2.265     0.011756
enh49455     1   28622900   28623900      3       2  150064       2.0438     0.020484
enh49456     1   28649900   28650900      1       1  150064       1.7757      0.03789
enh49459     1   28695200   28696200      2       1  150064       1.9333     0.026598
enh49461     1   28743600   28744600      3       1  150064       2.0259     0.021387
enh49463     1   28765400   28766400      1       1  150064       2.3988     0.008225
enh49464     1   28782200   28783200      1       1  150064       2.4036     0.008118
enh49466     1   28829100   28830100      3       1  150064       2.1787     0.014679
enh49468     1   28845600   28846600      1       1  150064       2.4689     0.006776
enh49470     1   28878200   28879200      1       1  150064       2.8194     0.002406
enh49473     1   28916400   28917400      3       1  150064       2.7318    0.0031493
enh49476     1   28966900   28967900      2       1  150064       2.2745     0.011467
enh49477     1   28967600   28968600      2       1  150064       2.2942     0.010889
enh49478     1   28970700   28971700      1       1  150064       2.3123      0.01038
enh49479     1   28973600   28974600      2       1  150064       2.0484     0.020261
enh49483     1   29070600   29071600      2       1  150064       3.3538   0.00039852
enh49489     1   29186800   29187800      1       1  150064       1.7425      0.04071
enh49490     1   29198400   29199400      3       1  150064        1.739     0.041021
enh49494     1   29211300   29212300      3       1  150064       2.2239     0.013079
enh49498     1   29242000   29243000      2       1  150064       2.8521    0.0021717
enh49502     1   29369700   29370700      2       1  150064        3.021    0.0012595
enh49504     1   29445900   29446900      3       1  150064       3.2265   0.00062646
enh49505     1   29459800   29460800      2       1  150064       1.7028     0.044305
enh49510     1   29496800   29497800      3       2  150064       1.8796      0.03008
enh49513     1   29512200   29513200      2       1  150064       2.3743    0.0087909
enh49514     1   29528300   29529300      2       1  150064       2.3593    0.0091552
enh49515     1   29555800   29556800      3       1  150064       2.0326     0.021045
enh49516     1   29557600   29558600      3       1  150064       2.1232     0.016867
enh49517     1   29575500   29576500      4       2  150064       2.1119     0.017348
enh49528     1   30457500   30458500      4       2  150064       4.7347   1.0966e-06
enh49534     1   30852400   30853400      4       2  150064       2.1621     0.015304
enh49537     1   31148200   31149200      3       1  150064       1.8175      0.03457
enh49539     1   31170900   31171900      1       1  150064       1.9639      0.02477
enh49556     1   31274600   31275600      1       1  150064       1.7209      0.04263
enh49558     1   31282600   31283600      1       1  150064       1.7529      0.03981
enh49607     1   31688600   31689600      8       2  150064       2.9787    0.0014475
enh49608     1   31696800   31697800      6       1  150064       3.3434   0.00041383
enh49610     1   31771000   31772000      1       1  150064       3.4255    0.0003068
enh49611     1   31772000   31773000      6       2  150064       3.9116   4.5846e-05
enh49612     1   31776300   31777300      3       1  150064       3.8653   5.5474e-05
enh49613     1   31778800   31779800      1       1  150064       2.1675       0.0151
enh49614     1   31844200   31845200      2       1  150064       2.3547    0.0092677
enh49615     1   31847100   31848100      2       1  150064       2.7671    0.0028278
enh49616     1   31849100   31850100      2       1  150064       2.5774    0.0049766
enh49617     1   31854500   31855500      3       1  150064       4.3807   5.9157e-06
enh49618     1   31862600   31863600      7       2  150064       3.8162   6.7756e-05
enh49619     1   31866800   31867800      4       1  150064       2.8658    0.0020799
enh49620     1   31887500   31888500      1       1  150064       2.5279     0.005737
enh49621     1   31895100   31896100      5       2  150064       2.0482     0.020269
enh49630     1   32029700   32030700      1       1  150064       2.3782     0.008699
enh49646     1   32138100   32139100      3       1  150064       1.7157     0.043107
enh49663     1   32261600   32262600      1       1  150064       1.7442      0.04056
enh49710     1   32616800   32617800      1       1  150064       2.0177      0.02181
enh49724     1   32707600   32708600      3       1  150064       1.7063     0.043974
enh49735     1   32810700   32811700      1       1  150064        2.932     0.001684
enh49771     1   33233100   33234100      2       1  150064       2.3703    0.0088876
enh49777     1   33280000   33281000      2       1  150064        1.684      0.04609
enh49780     1   33338000   33339000      2       1  150064        1.997     0.022915
enh49803     1   33492400   33493400      4       2  150064       2.0286     0.021251
enh49806     1   33502600   33503600      2       1  150064       1.8687     0.030829
enh49818     1   33564600   33565600      1       1  150064       2.2931      0.01092
enh49819     1   33593600   33594600      1       1  150064       2.1316      0.01652
enh49822     1   33618500   33619500      2       1  150064       1.9122     0.027923
enh49836     1   33728100   33729100      2       1  150064       1.9608     0.024953
enh49840     1   33760800   33761800      3       1  150064       1.8874     0.029554
enh49841     1   33766100   33767100      3       2  150064       2.3437    0.0095463
enh49847     1   33810700   33811700      1       1  150064       1.7861      0.03704
enh49862     1   33924000   33925000      3       2  150064       2.3386    0.0096793
enh49867     1   33937000   33938000      2       1  150064       2.4899    0.0063881
enh49884     1   35318200   35319200      4       2  150064       1.8872     0.029566
enh49885     1   35323100   35324100      3       2  150064       2.0918     0.018229
enh49892     1   35585800   35586800      2       1  150064       1.7055      0.04405
enh49898     1   35675900   35676900      3       1  150064       3.5077   0.00022599
enh49923     1   36102000   36103000      2       1  150064       3.6011   0.00015847
enh49928     1   36181400   36182400      1       1  150064       3.4063    0.0003292
enh49931     1   36276000   36277000      1       1  150064       1.7772      0.03777
enh49932     1   36316800   36317800      2       1  150064       3.4571   0.00027304
enh49938     1   36401000   36402000      1       1  150064       3.4205    0.0003125
enh49939     1   36548800   36549800      4       2  150064       3.9241   4.3527e-05
enh49940     1   36555500   36556500      3       2  150064        3.192   0.00070642
enh49943     1   36565300   36566300      6       2  150064       2.5158     0.005938
enh49944     1   36574600   36575600      1       1  150064       2.3702      0.00889
enh49945     1   36580900   36581900      2       1  150064       1.8026     0.035725
enh49948     1   36593600   36594600      1       1  150064       3.8529    5.836e-05
enh49949     1   36600800   36601800      1       1  150064       4.0568    2.488e-05
enh49950     1   36607500   36608500      2       1  150064       3.3975   0.00034006
enh49951     1   36613100   36614100      3       1  150064       3.8801   5.2202e-05
enh49956     1   36627800   36628800      2       1  150064       3.9956   3.2268e-05
enh49958     1   36631300   36632300      2       1  150064       3.9408   4.0604e-05
enh49960     1   36633700   36634700      2       1  150064       3.8296   6.4181e-05
enh49965     1   36653200   36654200      4       2  150064       2.5472    0.0054291
enh50023     1   38040700   38041700      3       2  150064       1.7498     0.040078
enh50030     1   38275700   38276700      2       1  150064       2.7272    0.0031936
enh50031     1   38278700   38279700      1       1  150064       3.2541    0.0005687
enh50037     1   38323400   38324400      1       1  150064       3.1702    0.0007616
enh50040     1   38395800   38396800      3       1  150064       2.8765    0.0020106
enh50070     1   38735200   38736200      4       1  150064       2.7595    0.0028944
enh50074     1   38921200   38922200      1       1  150064       1.6568      0.04878
enh50079     1   39192500   39193500      3       2  150064        1.798     0.036086
enh50097     1   39468500   39469500      1       1  150064       2.3639     0.009042
enh50098     1   39493000   39494000      5       2  150064       1.7435     0.040624
enh50100     1   39541900   39542900      2       1  150064       2.9168    0.0017683
enh50106     1   39574900   39575900      2       1  150064       1.7871     0.036959
enh50109     1   39581900   39582900      3       1  150064       2.2439     0.012419
enh50135     1   39644800   39645800      1       1  150064       1.8615      0.03134
enh50137     1   39650900   39651900      2       1  150064       2.1225     0.016899
enh50143     1   39668900   39669900      2       1  150064       1.7404     0.040897
enh50165     1   39859900   39860900      2       1  150064       1.7647     0.038809
enh50166     1   39863100   39864100      3       2  150064       1.9366     0.026394
enh50176     1   39916300   39917300      2       1  150064       1.7229      0.04245
enh50180     1   39974700   39975700      5       3  150064       2.0765     0.018926
enh50189     1   40090900   40091900      1       1  150064       2.1072      0.01755
enh50191     1   40118800   40119800      3       2  150064       1.9954     0.022998
enh50193     1   40166200   40167200      1       1  150064       3.3126    0.0004621
enh50206     1   40362300   40363300      3       2  150064       2.9081    0.0018181
enh50242     1   40847900   40848900      2       1  150064       1.7513     0.039945
enh50253     1   40998100   40999100      3       2  150064       1.9022     0.028572
enh50258     1   41155700   41156700      3       2  150064       2.3236     0.010073
enh50262     1   41164600   41165600      3       1  150064        2.891    0.0019199
enh50263     1   41168900   41169900      5       2  150064       1.8471      0.03237
enh50264     1   41169800   41170800      6       3  150064       2.8202    0.0023994
enh50267     1   41178700   41179700      3       2  150064       2.5619    0.0052053
enh50276     1   41270600   41271600      6       2  150064       1.8032     0.035678
enh50287     1   41380600   41381600      5       3  150064       2.0864     0.018472
enh50294     1   41432800   41433800      6       3  150064       1.7974     0.036136
enh50295     1   41447600   41448600      1       1  150064       1.7839      0.03722
enh50297     1   41468700   41469700      5       2  150064        2.221     0.013176
enh50304     1   41574600   41575600      4       2  150064       2.1731     0.014886
enh50305     1   41617700   41618700      2       1  150064         2.58    0.0049407
enh50306     1   41657800   41658800      1       1  150064       2.6002     0.004659
enh50318     1   41839800   41840800      3       1  150064       3.0573    0.0011166
enh50319     1   41845400   41846400      1       1  150064       3.4912    0.0002404
enh50320     1   41853400   41854400      3       1  150064       2.0269     0.021335
enh50326     1   41892900   41893900      6       3  150064       1.7012      0.04445
enh50335     1   41950900   41951900      5       3  150064       3.4851   0.00024599
enh50336     1   41960600   41961600      4       2  150064       3.2234    0.0006334
enh50337     1   41962400   41963400      4       2  150064       2.6271    0.0043063
enh50453     1   43415000   43416000      8       2  150064       1.9734     0.024226
enh50457     1   43420800   43421800      3       1  150064         2.19     0.014263
enh50459     1   43427500   43428500      3       2  150064       2.7077    0.0033878
enh50460     1   43432500   43433500      7       3  150064       2.1356     0.016354
enh50475     1   43703700   43704700      1       1  150064       2.0292      0.02122
enh50480     1   43739700   43740700      4       2  150064       1.8094     0.035197
enh50493     1   43826500   43827500      1       1  150064       2.7397     0.003075
enh50494     1   43830900   43831900      2       1  150064       1.9653     0.024692
enh50498     1   43856500   43857500      3       1  150064       3.6146   0.00015038
enh50500     1   43901200   43902200      2       1  150064       3.4636   0.00026649
enh50501     1   43910000   43911000      1       1  150064       3.7605     8.48e-05
enh50503     1   43920400   43921400      4       2  150064       4.1611   1.5834e-05
enh50505     1   43941000   43942000      3       1  150064       3.6843   0.00011465
enh50510     1   43998500   43999500      3       2  150064       2.5678    0.0051167
enh50511     1   44001600   44002600      1       1  150064        1.985      0.02357
enh50512     1   44005500   44006500      2       1  150064       2.8263    0.0023541
enh50513     1   44010800   44011800      2       1  150064       3.4093   0.00032567
enh50515     1   44019700   44020700      2       1  150064       3.1776   0.00074247
enh50516     1   44023700   44024700      1       1  150064       3.1078    0.0009423
enh50517     1   44029000   44030000      1       1  150064       5.2188    9.004e-08
enh50520     1   44034200   44035200      2       1  150064       4.1061   2.0119e-05
enh50521     1   44038400   44039400      3       1  150064       2.2899     0.011014
enh50522     1   44047500   44048500      5       2  150064       2.8226    0.0023819
enh50523     1   44114300   44115300      5       2  150064       4.0012   3.1507e-05
enh50524     1   44117600   44118600      3       2  150064       4.0608   2.4453e-05
enh50526     1   44153600   44154600      2       1  150064       3.3194   0.00045107
enh50530     1   44181800   44182800      2       1  150064       3.3199   0.00045018
enh50531     1   44185400   44186400      3       1  150064       4.2919   8.8571e-06
enh50532     1   44228600   44229600      1       1  150064       3.2448    0.0005877
enh50533     1   44232100   44233100      1       1  150064       3.2827     0.000514
enh50534     1   44246500   44247500      1       1  150064       2.9904     0.001393
enh50535     1   44252000   44253000      3       2  150064       1.9596     0.025019
enh50538     1   44300500   44301500      1       1  150064        2.945     0.001615
enh50540     1   44318900   44319900      3       1  150064       3.9946   3.2404e-05
enh50542     1   44334000   44335000      2       1  150064       2.8449    0.0022214
enh50543     1   44346600   44347600      4       2  150064       3.7858   7.6597e-05
enh50544     1   44378100   44379100      3       2  150064       2.5971    0.0047002
enh50545     1   44400100   44401100      2       1  150064       2.2372     0.012635
enh50547     1   44410800   44411800      2       1  150064       2.5119    0.0060045
enh50548     1   44414000   44415000      4       2  150064       3.6117   0.00015211
enh50549     1   44419600   44420600      1       1  150064       2.2156      0.01336
enh50551     1   44439200   44440200      3       2  150064       3.1146   0.00092101
enh50552     1   44442700   44443700      5       2  150064       2.5588    0.0052521
enh50553     1   44446300   44447300      4       2  150064       1.9799      0.02386
enh50555     1   44456100   44457100      1       1  150064       2.0898      0.01832
enh50560     1   44479600   44480600      2       1  150064       3.2733   0.00053156
enh50571     1   44677800   44678800      1       1  150064       2.7892     0.002642
enh50572     1   44679800   44680800      1       1  150064       2.3252      0.01003
enh50574     1   44704800   44705800      2       1  150064       2.2454      0.01237
enh50631     1   45291800   45292800      2       1  150064        1.881     0.029989
enh50634     1   45305000   45306000      3       2  150064       1.7558     0.039565
enh50722     1   46764600   46765600      1       1  150064       2.5042     0.006137
enh50733     1   46987300   46988300      4       1  150064       1.6758      0.04689
enh50758     1   47640600   47641600      4       2  150064       1.8457     0.032464
enh50789     1   48223700   48224700      2       1  150064       1.8118     0.035009
enh50794     1   48275100   48276100      1       1  150064       2.2209      0.01318
enh50799     1   48292600   48293600      2       1  150064       2.4042    0.0081033
enh50801     1   48303600   48304600      2       1  150064       1.7708     0.038297
enh50804     1   48337100   48338100      6       3  150064       2.4214    0.0077295
enh50806     1   48347300   48348300      2       1  150064       1.9375      0.02634
enh50827     1   48526900   48527900      3       2  150064       1.6655     0.047904
enh50828     1   48532200   48533200      4       2  150064       1.6567     0.048786
enh50853     1   49240500   49241500      4       2  150064       1.9819     0.023747
enh50857     1   49343900   49344900      1       1  150064       1.6698      0.04748
enh50899     1   51981200   51982200      5       2  150064       1.7599     0.039211
enh50900     1   51985500   51986500      4       2  150064       1.6839     0.046102
enh50985     1   53642200   53643200      4       2  150064       1.9477     0.025723
enh50986     1   53649000   53650000      4       1  150064        2.956    0.0015581
enh50987     1   53660900   53661900      1       1  150064        2.074      0.01904
enh50989     1   53684400   53685400      1       1  150064       2.2179      0.01328
enh50991     1   53702000   53703000      2       1  150064       2.4523    0.0070978
enh50993     1   53722600   53723600      4       1  150064       2.8776    0.0020038
enh50994     1   53760000   53761000      3       2  150064        3.057    0.0011178
enh50996     1   53771700   53772700      4       2  150064       2.1252     0.016783
enh51001     1   53841100   53842100      5       3  150064       1.8331     0.033397
enh51002     1   53856000   53857000      3       2  150064       1.8763     0.030305
enh51032     1   54447400   54448400      1       1  150064       2.3782     0.008699
enh51033     1   54448200   54449200      2       1  150064       2.3025     0.010653
enh51049     1   54685700   54686700      5       2  150064       1.8345     0.033287
enh51051     1   54694500   54695500      2       1  150064       2.0398     0.020687
enh51083     1   54787900   54788900      1       1  150064       2.0393      0.02071
enh51094     1   54815700   54816700      1       1  150064       1.7965      0.03621
enh51101     1   54841300   54842300      3       1  150064       1.8758     0.030339
enh51102     1   54845900   54846900      4       2  150064       1.7313     0.041702
enh51137     1   55326700   55327700      7       2  150064       2.0501     0.020179
enh51181     1   56001900   56002900      6       3  150064       1.9712     0.024351
enh51185     1   56046400   56047400      4       2  150064       1.6724     0.047227
enh51189     1   56089100   56090100      7       3  150064       2.1804     0.014615
enh51193     1   56161400   56162400      9       2  150064       1.7126     0.043397
enh51197     1   56206800   56207800      1       1  150064       1.7343      0.04143
enh51265     1   57283700   57284700      6       3  150064       1.8094     0.035195
enh51266     1   57286200   57287200      6       2  150064       2.0605     0.019677
enh51306     1   59323600   59324600      3       2  150064       2.1509     0.015741
enh51348     1   59612600   59613600      3       1  150064       1.7397     0.040958
enh51350     1   59622000   59623000      8       1  150064       1.6942     0.045117
enh51352     1   59644900   59645900      3       2  150064       1.9821     0.023734
enh51406     1   60204200   60205200      2       1  150064       1.9809     0.023799
enh51410     1   60218000   60219000      3       2  150064       2.4523     0.007098
enh51425     1   60969000   60970000      3       2  150064       2.8514    0.0021761
enh51428     1   61086900   61087900      2       1  150064       3.1647   0.00077609
enh51430     1   61218500   61219500      2       1  150064       2.6987      0.00348
enh51431     1   61229000   61230000      7       3  150064       1.8183     0.034507
enh51434     1   61332100   61333100      1       1  150064       1.9415       0.0261
enh51438     1   61377300   61378300      4       2  150064        1.968     0.024537
enh51440     1   61401600   61402600      2       1  150064       1.7825     0.037332
enh51443     1   61449400   61450400      2       1  150064        1.737     0.041192
enh51444     1   61455700   61456700      2       1  150064       2.5657    0.0051491
enh51483     1   61679700   61680700      3       1  150064       1.8551      0.03179
enh51488     1   61696000   61697000      3       1  150064       1.8764     0.030301
enh51489     1   61703700   61704700      5       3  150064       1.6634     0.048112
enh51509     1   61809200   61810200      2       1  150064       1.7714     0.038245
enh51511     1   61858000   61859000      5       2  150064       2.0269     0.021336
enh51513     1   61869400   61870400      1       1  150064       2.1912      0.01422
enh51514     1   61870400   61871400      6       3  150064       1.9601     0.024991
enh51562     1   63477600   63478600      9       2  150064       3.2375   0.00060281
enh51631     1   64343000   64344000      2       1  150064       1.7421     0.040745
enh51659     1   64504400   64505400      1       1  150064       2.6022     0.004631
enh51675     1   64710600   64711600      1       1  150064       2.1165      0.01715
enh51683     1   64947700   64948700      1       1  150064       1.7013      0.04444
enh51686     1   64961500   64962500      2       1  150064       2.0564      0.01987
enh51698     1   65033100   65034100      6       2  150064       2.0755     0.018971
enh51711     1   65220600   65221600      1       1  150064       2.2127      0.01346
enh51718     1   65355900   65356900      1       1  150064       3.6018     0.000158
enh51724     1   65376700   65377700      3       1  150064       2.6756    0.0037299
enh51726     1   65382100   65383100      6       2  150064       2.4001    0.0081951
enh51730     1   65398200   65399200      3       1  150064       2.3488    0.0094178
enh51731     1   65400200   65401200      3       2  150064       3.3548   0.00039706
enh51733     1   65401800   65402800      4       2  150064       1.7347     0.041401
enh51735     1   65412600   65413600      2       1  150064       2.8544    0.0021562
enh51737     1   65416600   65417600      3       1  150064       2.8992    0.0018706
enh51738     1   65420400   65421400      7       3  150064       2.7068    0.0033968
enh51739     1   65422000   65423000      3       1  150064       2.7844    0.0026814
enh51741     1   65427400   65428400      4       1  150064        2.863    0.0020985
enh51749     1   65513800   65514800      1       1  150064       2.1301      0.01658
enh51750     1   65520900   65521900      5       2  150064       1.9944     0.023054
enh51751     1   65525400   65526400      2       1  150064       2.2948     0.010872
enh51752     1   65527600   65528600      1       1  150064       1.7319      0.04165
enh51753     1   65529900   65530900      3       2  150064       1.7161     0.043068
enh51755     1   65579700   65580700      3       1  150064        2.237     0.012642
enh51756     1   65606700   65607700      4       2  150064       1.8617     0.031322
enh51758     1   65640500   65641500      3       1  150064       1.8935     0.029144
enh51773     1   65932900   65933900      8       3  150064       1.8564     0.031702
enh51776     1   66153200   66154200      5       2  150064       2.7778    0.0027366
enh51778     1   66277700   66278700      1       1  150064       1.6821      0.04627
enh51779     1   66286700   66287700      2       1  150064       2.1129     0.017305
enh51784     1   66414400   66415400      4       2  150064        2.249     0.012257
enh51786     1   66425500   66426500      5       2  150064       2.1822     0.014548
enh51787     1   66430400   66431400      2       1  150064        2.661    0.0038954
enh51788     1   66444700   66445700      1       1  150064       2.6173     0.004432
enh51798     1   66732400   66733400      1       1  150064       2.7441     0.003034
enh51799     1   66735500   66736500      7       3  150064       2.9768    0.0014563
enh51800     1   66738000   66739000      3       1  150064       2.4017    0.0081602
enh51801     1   66740700   66741700      1       1  150064       2.3167      0.01026
enh51804     1   66758700   66759700      2       1  150064       2.2821     0.011242
enh51805     1   66766100   66767100      7       2  150064        2.249     0.012256
enh51806     1   66766800   66767800      2       1  150064       2.0544     0.019968
enh51821     1   66901800   66902800      2       1  150064       2.4514    0.0071153
enh51875     1   68000400   68001400      4       1  150064       1.7497     0.040083
enh51876     1   68003100   68004100      2       1  150064       2.2326     0.012789
enh51887     1   68078300   68079300      2       1  150064       1.6808     0.046401
enh51888     1   68083500   68084500      4       2  150064        2.658    0.0039299
enh51889     1   68084600   68085600      2       1  150064       2.6242    0.0043429
enh51895     1   68143500   68144500      5       2  150064       2.0616     0.019621
enh51898     1   68166100   68167100      4       2  150064       1.9657     0.024668
enh51903     1   68189200   68190200      1       1  150064       2.0043      0.02252
enh51912     1   68214400   68215400      2       1  150064       2.0104     0.022192
enh51914     1   68220000   68221000      2       1  150064       1.7258     0.042194
enh51924     1   68258200   68259200      3       2  150064       2.4451    0.0072414
enh51925     1   68260500   68261500      3       1  150064       3.3003   0.00048284
enh51926     1   68268100   68269100      7       3  150064        2.067     0.019366
enh51927     1   68269600   68270600      2       1  150064       2.3567      0.00922
enh51928     1   68277700   68278700      3       2  150064       2.6748    0.0037392
enh51929     1   68282100   68283100      4       2  150064        1.824     0.034076
enh51931     1   68290600   68291600      3       1  150064       1.8229      0.03416
enh51932     1   68295700   68296700      4       2  150064       3.5136     0.000221
enh51933     1   68299500   68300500      3       1  150064       3.7181   0.00010036
enh51934     1   68303800   68304800      5       2  150064       3.9573   3.7908e-05
enh51935     1   68305600   68306600      2       1  150064       2.7815    0.0027057
enh51939     1   68411100   68412100      4       2  150064       1.8077      0.03533
enh51967     1   69036600   69037600      1       1  150064       1.8468      0.03239
enh51992     1   71528600   71529600      1       1  150064       1.9719      0.02431
enh51999     1   72123000   72124000      3       2  150064       3.9322   4.2087e-05
enh52000     1   72132300   72133300      2       1  150064       3.4153   0.00031857
enh52007     1   73530900   73531900      4       1  150064       4.7289   1.1289e-06
enh52008     1   74058800   74059800      3       1  150064       2.6569    0.0039432
enh52018     1   76193200   76194200      5       3  150064       1.6523     0.049241
enh52048     1   76976700   76977700      2       1  150064       2.1659     0.015161
enh52055     1   77941700   77942700      5       2  150064       1.8871     0.029571
enh52063     1   78106300   78107300      4       2  150064        2.139     0.016217
enh52068     1   78134100   78135100      3       2  150064       2.5554    0.0053036
enh52082     1   78352600   78353600      5       3  150064       1.6727     0.047194
enh52086     1   78446400   78447400      2       1  150064        2.026     0.021384
enh52089     1   78474200   78475200      3       2  150064       2.0605     0.019677
enh52091     1   78561100   78562100      1       1  150064       1.8089      0.03523
enh52104     1   79114500   79115500      1       1  150064       2.3844     0.008554
enh52105     1   79181000   79182000      8       2  150064       2.1437     0.016028
enh52117     1   80683000   80684000      7       3  150064       1.6947     0.045064
enh52126     1   81773600   81774600      7       2  150064       1.6707     0.047386
enh52128     1   81817200   81818200      5       3  150064       1.9971     0.022907
enh52139     1   81943800   81944800      6       3  150064       1.6498     0.049489
enh52145     1   82135900   82136900      3       2  150064       2.0532     0.020027
enh52146     1   82146600   82147600      4       2  150064       1.8182     0.034516
enh52148     1   82156300   82157300      4       2  150064       1.7392        0.041
enh52149     1   82168900   82169900      3       2  150064       2.1348      0.01639
enh52197     1   84226100   84227100      7       3  150064        2.706    0.0034046
enh52202     1   84280900   84281900      3       1  150064       2.2669     0.011699
enh52206     1   84541800   84542800      1       1  150064       1.8123      0.03497
enh52210     1   84621600   84622600      2       1  150064       2.1147     0.017226
enh52238     1   85218700   85219700      4       1  150064        1.818     0.034532
enh52253     1   85694800   85695800      2       1  150064       1.6524     0.049226
enh52270     1   85809000   85810000      5       3  150064         1.97     0.024421
enh52271     1   85821000   85822000      1       1  150064       2.1111      0.01738
enh52273     1   85828700   85829700      2       1  150064       1.9954     0.023002
enh52279     1   85845200   85846200      5       2  150064       2.2581     0.011969
enh52281     1   85863900   85864900      4       2  150064       2.0858     0.018498
enh52284     1   85892700   85893700      2       1  150064       1.8308     0.033566
enh52286     1   85905900   85906900      3       1  150064       1.7187     0.042831
enh52288     1   85919000   85920000      2       1  150064       1.8111     0.035059
enh52289     1   85926400   85927400      5       3  150064        1.973     0.024247
enh52320     1   86533800   86534800      1       1  150064       1.8447      0.03254
enh52322     1   86603300   86604300      3       2  150064       1.6556     0.048904
enh52380     1   87811600   87812600      3       1  150064       1.7206     0.042657
enh52382     1   87815400   87816400      3       1  150064       2.1728     0.014896
enh52387     1   87929500   87930500      4       2  150064       2.0591     0.019742
enh52389     1   87978300   87979300      3       1  150064       1.9176     0.027579
enh52400     1   88148700   88149700      3       2  150064       2.5086      0.00606
enh52420     1   88641000   88642000      4       1  150064       1.9237     0.027195
enh52462     1   89828700   89829700      2       1  150064       1.8371     0.033094
enh52470     1   90068800   90069800      3       1  150064       1.8446     0.032545
enh52475     1   90125800   90126800      2       1  150064        2.303     0.010639
enh52476     1   90157900   90158900      2       1  150064       1.6794     0.046541
enh52477     1   90163400   90164400      1       1  150064       1.7523      0.03986
enh52478     1   90184800   90185800      1       1  150064       1.6991      0.04465
enh52481     1   90204600   90205600      1       1  150064       1.7364      0.04125
enh52487     1   90285400   90286400      1       1  150064       1.8208      0.03432
enh52493     1   90307600   90308600      3       2  150064       2.4101    0.0079752
enh52515     1   91389300   91390300      3       1  150064       2.3581    0.0091846
enh52516     1   91390200   91391200      1       1  150064       2.5134     0.005979
enh52517     1   91391300   91392300      2       1  150064       2.1155     0.017195
enh52518     1   91439900   91440900      1       1  150064       2.1706      0.01498
enh52521     1   91482500   91483500      4       2  150064       2.8199    0.0024016
enh52531     1   91965200   91966200      3       2  150064       2.3068     0.010532
enh52568     1   92236000   92237000      4       1  150064       1.6742     0.047045
enh52569     1   92246100   92247100      1       1  150064       2.6637     0.003864
enh52604     1   92766000   92767000      4       2  150064       3.0186    0.0012699
enh52605     1   92825600   92826600      2       1  150064       2.5585    0.0052558
enh52613     1   93324600   93325600      1       1  150064        1.779      0.03762
enh52615     1   93348200   93349200      2       1  150064        1.731     0.041726
enh52617     1   93399700   93400700      2       1  150064       2.8085     0.002489
enh52618     1   93405400   93406400      1       1  150064       1.7733      0.03809
enh52621     1   93415900   93416900      3       1  150064       1.8399     0.032888
enh52622     1   93421700   93422700      1       1  150064       2.1151      0.01721
enh52625     1   93438000   93439000      1       1  150064       1.6825      0.04624
enh52754     1   94992700   94993700      1       1  150064       2.1873      0.01436
enh52795     1   95330000   95331000      5       3  150064       2.7381      0.00309
enh52809     1   95412200   95413200      5       3  150064       2.2806     0.011286
enh52815     1   95446900   95447900      2       1  150064       1.8867     0.029603
enh52817     1   95454900   95455900      1       1  150064       1.9067      0.02828
enh52818     1   95459800   95460800      2       1  150064       1.8498     0.032171
enh52821     1   95478700   95479700      2       1  150064       2.0346     0.020945
enh52825     1   95500300   95501300      1       1  150064        2.611     0.004514
enh52826     1   95507500   95508500      2       1  150064       2.0905     0.018287
enh52829     1   95552500   95553500      3       2  150064       2.3225     0.010102
enh52831     1   95583700   95584700      3       2  150064        2.617    0.0044348
enh52834     1   95644600   95645600      2       1  150064       1.7002     0.044545
enh52835     1   95692500   95693500      3       2  150064       1.7099     0.043638
enh52837     1   95773900   95774900      5       2  150064       2.7526    0.0029562
enh52840     1   96699400   96700400      3       1  150064       3.3372   0.00042314
enh52841     1   96881700   96882700      4       2  150064       2.8778    0.0020024
enh52843     1   96953100   96954100      2       1  150064       2.3162     0.010272
enh52848     1   97063600   97064600      1       1  150064       2.7308     0.003159
enh52851     1   97189600   97190600      5       2  150064       3.8273   6.4774e-05
enh52852     1   97192400   97193400      3       1  150064       2.4628    0.0068937
enh52853     1   97196000   97197000      4       2  150064        3.075    0.0010527
enh52854     1   97212200   97213200      2       1  150064       1.8213      0.03428
enh52865     1   97717000   97718000      6       2  150064       2.3111     0.010415
enh52866     1   97737400   97738400      4       2  150064       2.8462    0.0022125
enh52868     1   97849700   97850700      7       2  150064       4.5794   2.3319e-06
enh52869     1   97898400   97899400      1       1  150064       1.8963      0.02896
enh52871     1   98096300   98097300      1       1  150064       2.5085     0.006062
enh52874     1   98314900   98315900      2       1  150064       5.5436   1.4812e-08
enh52875     1   98365900   98366900      2       1  150064       2.4364     0.007418
enh52877     1   98382600   98383600      1       1  150064       6.4573    5.331e-11
enh52878     1   98403500   98404500      2       1  150064       6.2799   1.6941e-10
enh52879     1   98496200   98497200      1       1  150064       8.3189    4.441e-17
enh52880     1   98569300   98570300      1       1  150064        3.596    0.0001616
enh52883     1   98854200   98855200      4       2  150064       2.2336     0.012754
enh52884     1   98869400   98870400      1       1  150064       3.1958    0.0006971
enh52885     1   98895400   98896400      5       2  150064       2.4069     0.008045
enh52902     1  100147200  100148200      3       2  150064       1.9573     0.025156
enh52951     1  101200800  101201800      1       1  150064       1.7563      0.03952
enh52952     1  101259900  101260900      6       1  150064       1.6455     0.049933
enh52955     1  101331100  101332100      2       1  150064       3.2501   0.00057676
enh52985     1  101604200  101605200      6       2  150064       1.7042     0.044173
enh52995     1  101748400  101749400      1       1  150064       1.7898      0.03674
enh53004     1  101950200  101951200      4       2  150064       2.0895      0.01833
enh53006     1  103318600  103319600      4       2  150064       2.2223      0.01313
enh53018     1  107466800  107467800      1       1  150064       2.0703      0.01921
enh53020     1  107899500  107900500      1       1  150064       2.5199     0.005869
enh53031     1  108282400  108283400      4       2  150064        1.911     0.028001
enh53036     1  108439700  108440700      6       2  150064       1.8204     0.034349
enh53042     1  108508200  108509200      5       3  150064       2.2686     0.011647
enh53053     1  108660500  108661500      6       3  150064       1.9794     0.023886
enh53054     1  108740100  108741100      6       2  150064       2.6406    0.0041376
enh53142     1  110052800  110053800      4       2  150064       1.8154     0.034728
enh53146     1  110078100  110079100      2       1  150064         1.88     0.030057
enh53147     1  110088500  110089500      3       2  150064       1.7333     0.041525
enh53161     1  110178600  110179600      4       2  150064        2.074     0.019042
enh53162     1  110182500  110183500      1       1  150064       1.8088      0.03524
enh53194     1  110438200  110439200      5       2  150064       1.9161     0.027674
enh53203     1  110530000  110531000      1       1  150064       2.2206      0.01319
enh53207     1  110545600  110546600      1       1  150064        1.927      0.02699
enh53210     1  110576000  110577000      1       1  150064       2.1318      0.01651
enh53212     1  110597600  110598600      2       1  150064       2.0208     0.021649
enh53213     1  110598800  110599800      1       1  150064       2.2328      0.01278
enh53216     1  110745500  110746500      2       1  150064       2.1063     0.017588
enh53220     1  110851700  110852700      3       2  150064       1.6549     0.048975
enh53223     1  110887100  110888100      2       1  150064       1.9302      0.02679
enh53225     1  110892600  110893600      2       1  150064       2.1775     0.014723
enh53226     1  110922400  110923400      4       2  150064       1.8111     0.035066
enh53228     1  110926000  110927000      4       2  150064         2.06     0.019699
enh53241     1  111019700  111020700      1       1  150064       2.4479     0.007185
enh53281     1  112134200  112135200      3       2  150064       2.8477     0.002202
enh53285     1  112147500  112148500      5       2  150064       2.2784     0.011351
enh53286     1  112153300  112154300      4       2  150064       1.6672     0.047735
enh53288     1  112164300  112165300      7       4  150064       2.0755     0.018972
enh53289     1  112166600  112167600      5       3  150064       2.4428    0.0072869
enh53299     1  112202700  112203700      4       2  150064       2.3038     0.010617
enh53319     1  112423300  112424300      5       3  150064       2.4053    0.0080806
enh53320     1  112462600  112463600      3       1  150064       2.4432    0.0072786
enh53321     1  112490600  112491600      5       2  150064       1.6947     0.045069
enh53322     1  112498400  112499400      1       1  150064       2.0179       0.0218
enh53324     1  112548600  112549600      5       3  150064       1.6967     0.044881
enh53325     1  112572600  112573600      6       3  150064       3.0465    0.0011576
enh53327     1  112583400  112584400      5       3  150064       2.1799     0.014632
enh53336     1  112935900  112936900      1       1  150064       1.8083      0.03528
enh53337     1  112937200  112938200      2       1  150064       1.9099     0.028072
enh53338     1  112940600  112941600      4       1  150064       2.2752     0.011447
enh53339     1  112944900  112945900      3       1  150064       2.7975    0.0025751
enh53340     1  112946400  112947400      1       1  150064        2.414     0.007889
enh53342     1  112960800  112961800      2       1  150064       2.5083    0.0060652
enh53343     1  112971200  112972200      3       1  150064       2.3469    0.0094646
enh53344     1  112981500  112982500      2       1  150064       1.7453     0.040468
enh53345     1  112987400  112988400      3       1  150064        2.187     0.014371
enh53348     1  113007200  113008200      1       1  150064       2.0222      0.02158
enh53350     1  113054900  113055900      2       1  150064       3.7133   0.00010228
enh53352     1  113086800  113087800      1       1  150064       3.1847    0.0007246
enh53356     1  113179300  113180300      1       1  150064       3.2955    0.0004912
enh53357     1  113215700  113216700      4       2  150064       3.9815   3.4237e-05
enh53358     1  113218800  113219800      2       1  150064       2.7755    0.0027562
enh53359     1  113231000  113232000      2       1  150064       2.4976    0.0062517
enh53360     1  113241300  113242300      2       1  150064       3.6366   0.00013811
enh53385     1  113742200  113743200      1       1  150064       2.0602      0.01969
enh53388     1  113765800  113766800      4       2  150064       1.7006     0.044507
enh53448     1  114841800  114842800      3       2  150064       1.8492     0.032213
enh53449     1  114853300  114854300      3       1  150064       2.3074     0.010518
enh53458     1  115046800  115047800      4       2  150064       1.8761     0.030323
enh53459     1  115050000  115051000      1       1  150064       2.5298     0.005706
enh53464     1  115257400  115258400      2       1  150064       1.7788     0.037633
enh53465     1  115259500  115260500      2       1  150064       1.9462     0.025816
enh53466     1  115294800  115295800      3       2  150064       2.2466     0.012332
enh53470     1  115599200  115600200      2       1  150064       1.9302     0.026792
enh53471     1  115610700  115611700      3       2  150064       1.8631     0.031224
enh53473     1  115627700  115628700      3       2  150064         3.46   0.00027013
enh53475     1  115640800  115641800      3       2  150064        1.736     0.041281
enh53476     1  115642200  115643200      5       2  150064       3.6876   0.00011318
enh53478     1  115655100  115656100      7       4  150064       3.7919   7.4742e-05
enh53480     1  115677400  115678400      3       2  150064        3.298   0.00048681
enh53483     1  115711200  115712200      2       1  150064       2.1667     0.015129
enh53485     1  115733100  115734100      7       3  150064       2.8885    0.0019356
enh53486     1  115794300  115795300      1       1  150064        2.512     0.006003
enh53491     1  115856500  115857500      2       1  150064       2.8495    0.0021896
enh53493     1  115907000  115908000      3       1  150064       2.2471     0.012317
enh53496     1  115997200  115998200      6       3  150064        2.025     0.021434
enh53505     1  116185900  116186900      1       1  150064       2.1895      0.01428
enh53506     1  116188400  116189400      6       2  150064       1.8477     0.032325
enh53507     1  116189100  116190100      2       1  150064       1.9397     0.026207
enh53515     1  116248800  116249800      4       1  150064       1.9231     0.027237
enh53590     1  117305700  117306700      3       2  150064       2.1517     0.015709
enh53591     1  117320400  117321400      3       1  150064       3.3991   0.00033806
enh53592     1  117362800  117363800      4       2  150064        3.243    0.0005913
enh53593     1  117367700  117368700      3       1  150064       3.6779   0.00011757
enh53595     1  117375900  117376900      4       2  150064       2.9261    0.0017165
enh53622     1  117689300  117690300      7       1  150064        1.791     0.036649
enh53633     1  117935200  117936200      3       1  150064       1.7762     0.037847
enh53663     1  118678600  118679600      4       2  150064       1.7842     0.037199
enh53664     1  118686900  118687900      1       1  150064       2.1447      0.01599
enh53870     1  145588000  145589000      3       1  150064       1.9471     0.025762
enh53880     1  145726900  145727900      1       1  150064        1.699      0.04466
enh53883     1  146639300  146640300      5       3  150064       2.5746    0.0050178
enh53884     1  146645500  146646500      6       2  150064       2.0747     0.019009
enh53885     1  146649100  146650100      5       3  150064       1.7794     0.037588
enh53886     1  146695100  146696100      3       2  150064       2.2922     0.010946
enh53887     1  146696000  146697000      2       1  150064       3.3803   0.00036204
enh53888     1  146697400  146698400      6       3  150064       2.6682    0.0038132
enh53889     1  146709100  146710100      2       1  150064       3.4684   0.00026182
enh53896     1  146966600  146967600      2       1  150064       2.1904     0.014247
enh53899     1  146976700  146977700      3       2  150064       2.4113    0.0079485
enh53920     1  147233500  147234500      4       2  150064       1.7592     0.039269
enh53937     1  149853400  149854400      2       1  150064       2.1646     0.015209
enh53940     1  149887600  149888600      1       1  150064       1.7468      0.04034
enh53941     1  149897300  149898300      4       2  150064       1.7368     0.041216
enh53956     1  149993200  149994200      4       1  150064       1.8382     0.033014
enh53957     1  150022100  150023100      1       1  150064         5.25    7.606e-08
enh53959     1  150037400  150038400      1       1  150064       5.5334     1.57e-08
enh53962     1  150126700  150127700      1       1  150064       2.7587     0.002902
enh53966     1  150158700  150159700      3       1  150064       5.3207   5.1694e-08
enh53967     1  150159500  150160500      1       1  150064       5.4736    2.205e-08
enh53968     1  150166400  150167400      4       2  150064       3.7656   8.3084e-05
enh53969     1  150185000  150186000      3       2  150064       4.6806   1.4303e-06
enh53970     1  150209000  150210000      2       1  150064       1.9992     0.022793
enh53974     1  150241800  150242800      3       1  150064       4.9797   3.1842e-07
enh53976     1  150245700  150246700      1       1  150064        5.069        2e-07
enh53980     1  150266800  150267800      1       1  150064       1.7334      0.04151
enh53981     1  150282000  150283000      4       1  150064       1.8087     0.035251
enh53983     1  150294800  150295800      5       2  150064       5.3544   4.2929e-08
enh53984     1  150334800  150335800      5       2  150064       4.6395   1.7465e-06
enh53985     1  150339600  150340600      2       1  150064       1.7546     0.039661
enh53988     1  150359300  150360300      2       1  150064       4.2877   9.0281e-06
enh53989     1  150381400  150382400      2       1  150064       3.9694   3.6027e-05
enh53990     1  150382400  150383400      3       1  150064       4.4272   4.7728e-06
enh53992     1  150436600  150437600      3       2  150064       4.9256   4.2054e-07
enh53993     1  150449700  150450700      4       2  150064       4.7494   1.0199e-06
enh53994     1  150479900  150480900      5       2  150064       1.8588      0.03153
enh53995     1  150486700  150487700      2       1  150064       4.1525   1.6446e-05
enh53996     1  150488900  150489900      2       1  150064       4.4767   3.7907e-06
enh53999     1  150510200  150511200      5       2  150064       3.3805   0.00036178
enh54005     1  150543200  150544200      2       1  150064       1.7826     0.037322
enh54006     1  150544900  150545900      5       2  150064       2.0594     0.019729
enh54007     1  150546100  150547100      5       2  150064       1.6844     0.046052
enh54024     1  150951000  150952000      3       1  150064       2.2704     0.011591
enh54029     1  150974600  150975600      2       1  150064        4.428   4.7557e-06
enh54034     1  151021500  151022500      1       1  150064       3.8789    5.247e-05
enh54038     1  151041600  151042600      3       2  150064       3.2928   0.00049598
enh54041     1  151115800  151116800      5       2  150064       3.7019   0.00010699
enh54043     1  151128500  151129500      1       1  150064       2.5476     0.005424
enh54045     1  151130800  151131800      1       1  150064       2.5562     0.005291
enh54065     1  151370000  151371000      2       1  150064       2.7809    0.0027101
enh54066     1  151373800  151374800      2       1  150064       3.1435   0.00083467
enh54067     1  151416400  151417400      2       1  150064       2.1019      0.01778
enh54068     1  151428500  151429500      3       1  150064       2.7731    0.0027763
enh54070     1  151444800  151445800      1       1  150064       2.5897     0.004803
enh54092     1  151684800  151685800      2       1  150064       1.9792     0.023895
enh54143     1  153498300  153499300      1       1  150064       2.0546      0.01996
enh54175     1  153702400  153703400      2       1  150064       1.9206     0.027394
enh54187     1  153761200  153762200      1       1  150064       2.5081     0.006069
enh54190     1  153777600  153778600      3       1  150064       3.8478   5.9588e-05
enh54191     1  153793500  153794500      1       1  150064       3.4056    0.0003301
enh54192     1  153852400  153853400      2       1  150064       3.3154   0.00045762
enh54195     1  153890000  153891000      2       1  150064       2.0632     0.019546
enh54197     1  153901200  153902200      2       1  150064       1.8265      0.03389
enh54198     1  153916200  153917200      1       1  150064       1.8145       0.0348
enh54199     1  153919100  153920100      1       1  150064       2.1821      0.01455
enh54201     1  153931500  153932500      5       3  150064       2.2696     0.011615
enh54202     1  153933500  153934500      2       1  150064       2.7014    0.0034523
enh54203     1  153938200  153939200      2       1  150064       2.7928     0.002613
enh54204     1  153941200  153942200      3       1  150064       2.4604    0.0069387
enh54205     1  153948000  153949000      2       1  150064       2.2278     0.012946
enh54214     1  154152300  154153300      1       1  150064       2.3617     0.009096
enh54221     1  154245800  154246800      1       1  150064       2.0864      0.01847
enh54226     1  154324000  154325000      3       2  150064       2.1166     0.017146
enh54228     1  154357800  154358800      1       1  150064       1.6588      0.04858
enh54232     1  154395700  154396700      4       2  150064       2.1786      0.01468
enh54235     1  154414300  154415300      1       1  150064       1.7906      0.03668
enh54236     1  154418500  154419500      2       1  150064       2.4909    0.0063708
enh54241     1  154450000  154451000      2       1  150064       2.6705    0.0037874
enh54242     1  154452200  154453200      1       1  150064        1.801      0.03585
enh54243     1  154457700  154458700      1       1  150064       1.6633      0.04813
enh54244     1  154462100  154463100      2       1  150064       1.8073     0.035361
enh54247     1  154528200  154529200      1       1  150064       2.2665      0.01171
enh54253     1  154581800  154582800      2       1  150064       1.6851      0.04598
enh54267     1  154780900  154781900      2       1  150064       2.1847     0.014456
enh54268     1  154785600  154786600      2       1  150064       1.7956     0.036283
enh54275     1  154831900  154832900      5       2  150064       3.0004    0.0013482
enh54277     1  154838000  154839000      1       1  150064       3.9414     4.05e-05
enh54278     1  154842800  154843800      1       1  150064       3.8504    5.896e-05
enh54279     1  154856900  154857900      1       1  150064       3.8497    5.914e-05
enh54280     1  154868200  154869200      1       1  150064       2.1765      0.01476
enh54284     1  154910400  154911400      3       1  150064       3.6817   0.00011585
enh54286     1  154925100  154926100      1       1  150064       2.1154       0.0172
enh54299     1  154983800  154984800      2       1  150064       1.9708     0.024372
enh54300     1  154988500  154989500      2       1  150064       2.7861    0.0026675
enh54301     1  154990600  154991600      1       1  150064       2.3559      0.00924
enh54306     1  155033500  155034500      2       1  150064       2.2043     0.013751
enh54308     1  155042100  155043100      1       1  150064       1.8595      0.03148
enh54319     1  155111100  155112100      2       1  150064       1.7452     0.040475
enh54332     1  155194900  155195900      2       1  150064       1.9981     0.022851
enh54337     1  155214800  155215800      1       1  150064       2.2046      0.01374
enh54340     1  155230000  155231000      1       1  150064       2.0678      0.01933
enh54342     1  155241200  155242200      2       1  150064       2.0835     0.018604
enh54344     1  155248500  155249500      1       1  150064       2.4281      0.00759
enh54345     1  155277300  155278300      1       1  150064        2.564     0.005174
enh54346     1  155279900  155280900      1       1  150064       2.7019     0.003447
enh54347     1  155289200  155290200      1       1  150064       2.5137     0.005974
enh54354     1  155433600  155434600      1       1  150064        2.346     0.009487
enh54358     1  155477400  155478400      1       1  150064       2.3163      0.01027
enh54361     1  155505700  155506700      1       1  150064        2.431     0.007528
enh54369     1  155615700  155616700      1       1  150064       2.6751     0.003735
enh54370     1  155618000  155619000      1       1  150064       2.5906      0.00479
enh54378     1  155764100  155765100      2       1  150064       2.1566     0.015518
enh54384     1  155862700  155863700      1       1  150064       3.1041    0.0009543
enh54385     1  155879100  155880100      2       1  150064       2.5756    0.0050033
enh54387     1  155899600  155900600      2       1  150064       1.7528     0.039814
enh54388     1  155904600  155905600      1       1  150064       2.0349      0.02093
enh54396     1  155958200  155959200      1       1  150064       2.4907     0.006375
enh54397     1  155959100  155960100      1       1  150064       2.1154       0.0172
enh54399     1  155974700  155975700      2       1  150064       2.5033    0.0061523
enh54400     1  155976300  155977300      1       1  150064       3.3362    0.0004246
enh54402     1  155995500  155996500      5       3  150064       1.6783      0.04664
enh54406     1  156030200  156031200      1       1  150064       2.2241      0.01307
enh54407     1  156033400  156034400      1       1  150064       1.7568      0.03948
enh54408     1  156039600  156040600      1       1  150064       2.1843      0.01447
enh54409     1  156042100  156043100      2       1  150064       2.8046    0.0025187
enh54415     1  156054400  156055400      4       2  150064       1.6774     0.046728
enh54418     1  156060100  156061100      2       1  150064       1.8362     0.033167
enh54420     1  156066900  156067900      1       1  150064       1.6961      0.04493
enh54421     1  156070800  156071800      1       1  150064       1.9914      0.02322
enh54425     1  156088400  156089400      2       1  150064       1.6726     0.047208
enh54431     1  156100200  156101200      5       1  150064       1.6464     0.049836
enh54434     1  156116700  156117700      2       1  150064       2.0195     0.021717
enh54435     1  156122600  156123600      1       1  150064       1.9076      0.02822
enh54437     1  156131800  156132800      2       1  150064       2.9325     0.001681
enh54485     1  156709200  156710200      3       2  150064        1.714     0.043261
enh54486     1  156711400  156712400      4       2  150064       2.4346    0.0074544
enh54489     1  156725000  156726000      4       2  150064       1.9132     0.027864
enh54496     1  156771100  156772100      2       1  150064       1.7927     0.036514
enh54532     1  157961900  157962900      1       1  150064        1.748      0.04023
enh54535     1  157970200  157971200      1       1  150064       1.7657      0.03872
enh54586     1  159888600  159889600      1       1  150064       1.8152      0.03475
enh54594     1  159949200  159950200      3       1  150064       1.7543     0.039689
enh54596     1  159993900  159994900      4       2  150064       2.1096     0.017447
enh54612     1  160163000  160164000      4       2  150064       2.5539    0.0053259
enh54613     1  160173900  160174900      1       1  150064       3.0586     0.001112
enh54617     1  160226300  160227300      1       1  150064       2.5212     0.005847
enh54619     1  160229300  160230300      3       2  150064       2.3705    0.0088829
enh54621     1  160309800  160310800      1       1  150064       2.7614     0.002878
enh54622     1  160314000  160315000      1       1  150064       2.4281     0.007589
enh54624     1  160345000  160346000      2       1  150064       1.9713     0.024342
enh54627     1  160377800  160378800      5       2  150064       2.1186     0.017063
enh54681     1  161179400  161180400      1       1  150064       2.1338      0.01643
enh54691     1  161352000  161353000      4       2  150064       1.6675     0.047707
enh54739     1  162175600  162176600      5       2  150064       2.1746     0.014832
enh54740     1  162182800  162183800      2       1  150064       1.7972     0.036152
enh54755     1  162529800  162530800      2       1  150064       1.9254      0.02709
enh54756     1  162534400  162535400      2       1  150064       1.9654     0.024682
enh54781     1  162679100  162680100      3       2  150064       1.8492     0.032214
enh54794     1  162967100  162968100      2       1  150064       1.6523     0.049241
enh54797     1  163137200  163138200      2       1  150064       2.6326    0.0042369
enh54809     1  163625500  163626500      2       1  150064       2.3546    0.0092719
enh54811     1  163643100  163644100      1       1  150064        2.801     0.002547
enh54812     1  163699100  163700100      3       2  150064       3.9695   3.6015e-05
enh54813     1  163744200  163745200      3       1  150064       4.0656   2.3957e-05
enh54814     1  163765400  163766400      1       1  150064       4.4302    4.708e-06
enh54815     1  163811200  163812200      1       1  150064       2.5331     0.005653
enh54838     1  164597800  164598800      1       1  150064       2.1757      0.01479
enh54868     1  164741600  164742600      1       1  150064       1.7675      0.03857
enh54873     1  164763400  164764400      2       1  150064       1.8374     0.033078
enh54874     1  164770600  164771600      1       1  150064        2.031      0.02113
enh54875     1  164774600  164775600      2       1  150064       2.2307     0.012852
enh54898     1  165570500  165571500      6       3  150064       1.8958     0.028994
enh54899     1  165598600  165599600      8       2  150064       1.8212     0.034289
enh54904     1  165610700  165611700      3       1  150064       2.1838      0.01449
enh54906     1  165616200  165617200      3       1  150064       1.8563     0.031705
enh54912     1  165739000  165740000      2       1  150064       2.3176     0.010235
enh54915     1  165811200  165812200      6       2  150064       2.0958     0.018051
enh54916     1  165820000  165821000      1       1  150064       2.3718     0.008852
enh54917     1  165822900  165823900      1       1  150064       2.4075     0.008032
enh54919     1  165826600  165827600      2       1  150064       2.5516    0.0053621
enh54920     1  165828600  165829600      2       1  150064       2.7052    0.0034133
enh54934     1  166843600  166844600      2       1  150064       3.4847   0.00024635
enh54945     1  167131900  167132900      7       3  150064        1.965     0.024706
enh54947     1  167188000  167189000      1       1  150064       2.7692      0.00281
enh55009     1  168054100  168055100      1       1  150064       2.2271      0.01297
enh55033     1  168356300  168357300      3       2  150064       2.2226     0.013122
enh55037     1  168408900  168409900      2       1  150064       2.0125     0.022083
enh55091     1  169087300  169088300      6       2  150064       1.7479     0.040239
enh55092     1  169088700  169089700      2       1  150064       2.9606    0.0015354
enh55093     1  169093300  169094300      6       2  150064       2.3367    0.0097269
enh55106     1  169680800  169681800      2       1  150064       1.9602     0.024988
enh55202     1  171712700  171713700      5       2  150064       1.6859     0.045904
enh55204     1  171751900  171752900      3       1  150064       2.1709     0.014968
enh55205     1  171762900  171763900      2       1  150064       1.7148     0.043193
enh55206     1  171767700  171768700      3       2  150064       1.9745     0.024165
enh55212     1  171868200  171869200      3       1  150064       1.9264      0.02703
enh55228     1  172208400  172209400      3       1  150064       1.8908     0.029325
enh55234     1  172277200  172278200      1       1  150064        1.662      0.04826
enh55237     1  172311600  172312600      1       1  150064       2.2439      0.01242
enh55241     1  172325600  172326600      3       2  150064       1.7834     0.037264
enh55242     1  172329200  172330200      1       1  150064       1.8053      0.03551
enh55243     1  172351200  172352200      2       1  150064       2.7009     0.003458
enh55244     1  172355500  172356500      3       2  150064       1.7494     0.040113
enh55245     1  172359900  172360900      5       2  150064       1.8912     0.029298
enh55247     1  172363200  172364200      6       2  150064       1.8056     0.035494
enh55258     1  172500000  172501000      3       2  150064       1.6888     0.045631
enh55275     1  172897700  172898700      3       1  150064       2.3776     0.008713
enh55279     1  172929200  172930200      1       1  150064       2.6738      0.00375
enh55296     1  173388800  173389800      5       2  150064       2.6576    0.0039345
enh55297     1  173389300  173390300      3       1  150064       2.0669     0.019374
enh55298     1  173393900  173394900      2       1  150064       2.4076     0.008029
enh55299     1  173397700  173398700      4       2  150064       2.3375    0.0097071
enh55301     1  173442800  173443800      4       2  150064       1.7748     0.037967
enh55302     1  173449000  173450000      2       1  150064       2.3269    0.0099847
enh55306     1  173683000  173684000      1       1  150064       3.4023    0.0003341
enh55307     1  173685700  173686700      1       1  150064       3.4989    0.0002336
enh55309     1  173821900  173822900      1       1  150064        3.358    0.0003926
enh55312     1  173967000  173968000      3       1  150064       3.5217   0.00021441
enh55313     1  173969300  173970300      1       1  150064       3.4298     0.000302
enh55314     1  173974200  173975200      2       1  150064       2.9816    0.0014339
enh55315     1  173977000  173978000      6       1  150064        3.256   0.00056493
enh55316     1  173978000  173979000      2       1  150064       2.9118    0.0017968
enh55317     1  173987100  173988100      5       2  150064       3.5323   0.00020598
enh55319     1  174129600  174130600      2       1  150064       3.0947   0.00098495
enh55320     1  174134400  174135400      2       1  150064       2.1375     0.016277
enh55322     1  174231700  174232700      5       3  150064       3.7266   9.7057e-05
enh55327     1  174767800  174768800      1       1  150064       3.2494    0.0005783
enh55328     1  174844200  174845200      4       2  150064       2.0411     0.020621
enh55331     1  174862600  174863600      1       1  150064         1.71      0.04363
enh55338     1  174936200  174937200      1       1  150064       2.9175     0.001764
enh55340     1  174945200  174946200      1       1  150064       2.8844     0.001961
enh55341     1  174958700  174959700      2       1  150064       1.7845     0.037175
enh55345     1  174998400  174999400      2       1  150064       1.9851     0.023567
enh55352     1  175119100  175120100      2       1  150064       2.9425    0.0016277
enh55353     1  175155500  175156500      4       2  150064       3.5376    0.0002019
enh55355     1  175162400  175163400      5       1  150064       3.3626   0.00038601
enh55365     1  175288300  175289300      4       2  150064       1.6744     0.047027
enh55376     1  175854500  175855500      2       1  150064       3.2691   0.00053952
enh55378     1  175906000  175907000      2       1  150064       2.5145    0.0059599
enh55382     1  176027800  176028800      6       3  150064       2.2438     0.012422
enh55386     1  176625600  176626600      3       2  150064       1.8445     0.032556
enh55387     1  176662100  176663100      2       1  150064       1.9979     0.022863
enh55395     1  177243400  177244400      1       1  150064       4.1036    2.034e-05
enh55397     1  177271200  177272200      4       2  150064       4.9563    3.592e-07
enh55398     1  177273900  177274900      4       2  150064       1.7721     0.038187
enh55399     1  177320100  177321100      2       1  150064       1.8755     0.030364
enh55400     1  177554300  177555300      1       1  150064       1.9656      0.02467
enh55415     1  178025700  178026700      2       1  150064       2.0695     0.019247
enh55416     1  178029900  178030900      4       2  150064        2.698    0.0034877
enh55437     1  178341300  178342300      1       1  150064       3.3527    0.0004002
enh55438     1  178357500  178358500      1       1  150064       1.8337      0.03335
enh55440     1  178455200  178456200      2       1  150064       1.9743     0.024175
enh55456     1  178620300  178621300      2       1  150064       1.7408     0.040858
enh55466     1  178932100  178933100      1       1  150064       2.3446     0.009523
enh55467     1  178942300  178943300      1       1  150064       2.9835     0.001425
enh55483     1  179096000  179097000      2       1  150064       1.6824      0.04625
enh55484     1  179098200  179099200      4       1  150064       1.6833     0.046155
enh55488     1  179112200  179113200      3       2  150064       1.8314     0.033519
enh55490     1  179122100  179123100      4       2  150064       2.2291     0.012904
enh55491     1  179138700  179139700      1       1  150064       2.1591      0.01542
enh55495     1  179176000  179177000      2       1  150064       2.0601     0.019693
enh55498     1  179199300  179200300      1       1  150064       1.8435      0.03263
enh55500     1  179261800  179262800      1       1  150064       1.7587      0.03931
enh55504     1  179292000  179293000      2       1  150064       1.9615     0.024912
enh55505     1  179333800  179334800      5       3  150064       2.8804    0.0019862
enh55512     1  179783000  179784000      2       1  150064       1.8026     0.035728
enh55516     1  179844500  179845500      1       1  150064       1.9217      0.02732
enh55518     1  179853600  179854600      2       1  150064       1.6764     0.046831
enh55525     1  179996700  179997700      2       1  150064       1.7285     0.041949
enh55548     1  180497200  180498200      3       1  150064       2.1853     0.014433
enh55557     1  180612700  180613700      2       1  150064       2.1936     0.014133
enh55564     1  180891900  180892900      2       1  150064        2.083     0.018625
enh55565     1  180895600  180896600      4       2  150064       2.2998     0.010728
enh55604     1  181459700  181460700      1       1  150064       1.8578       0.0316
enh55608     1  181673300  181674300      3       1  150064       2.0301     0.021171
enh55609     1  181681400  181682400      3       2  150064       1.7151     0.043161
enh55633     1  182306800  182307800      1       1  150064       2.1135      0.01728
enh55634     1  182317900  182318900      4       2  150064       2.0197     0.021707
enh55657     1  182644200  182645200      2       1  150064       3.1389   0.00084791
enh55658     1  182668400  182669400      5       3  150064       2.8256    0.0023594
enh55660     1  182708500  182709500      3       2  150064       2.2149     0.013382
enh55662     1  182745700  182746700      4       2  150064       3.4512   0.00027904
enh55670     1  182997500  182998500      6       2  150064       1.7216     0.042569
enh55713     1  183256100  183257100      2       1  150064       1.8527     0.031966
enh55715     1  183272000  183273000      2       1  150064       2.0999      0.01787
enh55726     1  183443400  183444400      2       1  150064       3.0031    0.0013362
enh55728     1  183449500  183450500      1       1  150064       3.0575     0.001116
enh55731     1  183512400  183513400      2       1  150064       2.7729     0.002778
enh55735     1  183546200  183547200      3       2  150064       2.6038    0.0046102
enh55792     1  184120400  184121400      1       1  150064       2.2839      0.01119
enh55796     1  184191500  184192500      5       2  150064       2.3228     0.010096
enh55809     1  184430300  184431300      3       2  150064       1.7562     0.039529
enh55811     1  184452600  184453600      6       3  150064       2.4288    0.0075745
enh55812     1  184458900  184459900      3       2  150064       2.5246    0.0057912
enh55813     1  184460700  184461700      4       2  150064       2.2105     0.013535
enh55815     1  184463000  184464000      2       1  150064        1.661     0.048356
enh55819     1  184476400  184477400      1       1  150064       2.4618     0.006913
enh55821     1  184504300  184505300      2       1  150064       2.7738      0.00277
enh55825     1  184543500  184544500      5       2  150064       2.3178      0.01023
enh55840     1  184714900  184715900      4       2  150064       2.0694     0.019256
enh55843     1  184724800  184725800      3       1  150064       2.1648       0.0152
enh55855     1  184928000  184929000      5       3  150064       1.9742      0.02418
enh55857     1  184950800  184951800      3       1  150064        2.411    0.0079547
enh55864     1  185127600  185128600      2       1  150064       2.1308     0.016552
enh55899     1  186062300  186063300      1       1  150064       1.6637      0.04809
enh55903     1  186176500  186177500      1       1  150064        1.951      0.02553
enh55904     1  186177600  186178600      2       1  150064       1.9445     0.025916
enh55932     1  192503500  192504500      3       1  150064       2.0863     0.018474
enh55939     1  192599600  192600600      4       1  150064       2.3037     0.010619
enh55941     1  192608200  192609200      1       1  150064       1.9228      0.02725
enh55942     1  192736800  192737800      2       1  150064       1.7058     0.044021
enh55952     1  193071900  193072900      2       1  150064       3.3456   0.00041054
enh55953     1  193074800  193075800      5       2  150064       2.2378     0.012616
enh55955     1  193083600  193084600      5       2  150064       2.3824    0.0086012
enh55957     1  193093400  193094400      1       1  150064       3.2099     0.000664
enh55958     1  193125500  193126500      4       2  150064       2.2562     0.012029
enh55961     1  193157900  193158900      4       2  150064       2.9851    0.0014173
enh55965     1  193317100  193318100      2       1  150064       2.4488    0.0071664
enh55976     1  193558500  193559500      5       1  150064       1.7012     0.044455
enh55979     1  196369700  196370700      1       1  150064       2.2115       0.0135
enh55983     1  196623200  196624200      1       1  150064       4.0574    2.481e-05
enh55999     1  197741200  197742200      1       1  150064       2.5419     0.005513
enh56001     1  197752000  197753000      1       1  150064        2.368     0.008942
enh56048     1  198650200  198651200      4       2  150064       2.1116     0.017359
enh56053     1  198778400  198779400      4       2  150064       2.6646    0.0038544
enh56056     1  198849500  198850500      1       1  150064       1.8131      0.03491
enh56073     1  199519600  199520600      3       1  150064       1.8234     0.034118
enh56084     1  200201300  200202300      4       1  150064       2.6067     0.004571
enh56091     1  200322000  200323000      4       1  150064       2.8377    0.0022719
enh56092     1  200331900  200332900      2       1  150064       3.1829   0.00072909
enh56093     1  200334200  200335200      6       2  150064       2.7733    0.0027747
enh56096     1  200348500  200349500      4       1  150064       2.7903    0.0026332
enh56100     1  200397900  200398900      4       2  150064        2.779    0.0027264
enh56101     1  200406300  200407300      1       1  150064       3.4739    0.0002565
enh56102     1  200406800  200407800      1       1  150064       3.4739    0.0002565
enh56103     1  200442800  200443800      2       1  150064       2.6782    0.0037013
enh56104     1  200451900  200452900      4       1  150064       2.1272     0.016702
enh56105     1  200452700  200453700      4       1  150064       2.1779     0.014706
enh56106     1  200457300  200458300      3       2  150064       2.6382    0.0041671
enh56107     1  200494300  200495300      3       2  150064       2.3663    0.0089839
enh56126     1  200876800  200877800      2       1  150064        3.233   0.00061244
enh56127     1  200886000  200887000      3       1  150064       3.5701   0.00017843
enh56128     1  200928200  200929200      7       4  150064       3.0968   0.00097813
enh56129     1  200941100  200942100      7       3  150064       1.8872     0.029566
enh56130     1  200976200  200977200      1       1  150064       2.1898      0.01427
enh56132     1  200980000  200981000      4       2  150064       2.2441     0.012414
enh56135     1  200995700  200996700      2       1  150064        1.899     0.028785
enh56136     1  201011400  201012400      5       3  150064       2.9667     0.001505
enh56137     1  201023000  201024000      5       1  150064       2.9686    0.0014956
enh56143     1  201106300  201107300      2       1  150064       1.6794     0.046539
enh56155     1  201271300  201272300      2       1  150064       1.8281     0.033768
enh56161     1  201363600  201364600      8       4  150064       2.1016     0.017793
enh56172     1  201434500  201435500      5       2  150064       1.8656      0.03105
enh56174     1  201451300  201452300      6       2  150064       2.0981     0.017949
enh56226     1  201690200  201691200      7       2  150064       1.9318     0.026692
enh56235     1  201725600  201726600      4       2  150064       2.1384     0.016244
enh56236     1  201729600  201730600      3       2  150064       2.9432    0.0016242
enh56240     1  201743000  201744000      4       1  150064        1.732     0.041641
enh56253     1  201869300  201870300      1       1  150064       1.6739      0.04708
enh56254     1  201874500  201875500      1       1  150064       2.5434     0.005489
enh56278     1  202111200  202112200      5       2  150064       2.1389      0.01622
enh56279     1  202114400  202115400      1       1  150064         1.77      0.03836
enh56314     1  202587500  202588500      1       1  150064       1.7735      0.03807
enh56341     1  203015900  203016900      2       1  150064       1.9891     0.023343
enh56348     1  203109600  203110600      4       2  150064       1.6788     0.046592
enh56376     1  203318500  203319500      1       1  150064       1.8129      0.03492
enh56378     1  203323000  203324000      2       1  150064        1.962     0.024882
enh56379     1  203328300  203329300      3       1  150064       1.8024     0.035738
enh56415     1  203593800  203594800      2       1  150064       1.7098     0.043649
enh56451     1  204010300  204011300      3       2  150064       2.0032     0.022576
enh56453     1  204041100  204042100      3       2  150064       3.7423   9.1186e-05
enh56456     1  204051800  204052800      1       1  150064       2.9675     0.001501
enh56461     1  204062900  204063900      4       2  150064       1.7051     0.044087
enh56503     1  204407200  204408200      1       1  150064       2.0255      0.02141
enh56505     1  204411800  204412800      1       1  150064       2.1158      0.01718
enh56506     1  204415300  204416300      2       1  150064       1.9149     0.027755
enh56508     1  204425300  204426300      6       2  150064        2.494    0.0063161
enh56509     1  204432700  204433700      1       1  150064       1.7394      0.04098
enh56512     1  204452600  204453600      2       1  150064       1.8526      0.03197
enh56513     1  204460800  204461800      1       1  150064       3.1617    0.0007842
enh56514     1  204464400  204465400      3       2  150064       2.2606     0.011893
enh56517     1  204484400  204485400      3       1  150064       3.0715    0.0010648
enh56518     1  204489700  204490700      2       1  150064       2.1818     0.014561
enh56520     1  204543500  204544500      3       2  150064       3.2053   0.00067472
enh56523     1  204606700  204607700      7       3  150064       2.4211    0.0077358
enh56538     1  204966400  204967400      5       3  150064         3.26   0.00055709
enh56539     1  204972400  204973400      4       2  150064       2.0254     0.021411
enh56541     1  205030500  205031500      4       2  150064       3.9784   3.4688e-05
enh56542     1  205088500  205089500      2       1  150064       2.0437     0.020491
enh56544     1  205110200  205111200      4       1  150064       3.5775   0.00017346
enh56545     1  205110800  205111800      5       2  150064       3.9274   4.2929e-05
enh56548     1  205144300  205145300      2       1  150064       4.1479   1.6775e-05
enh56549     1  205152200  205153200      3       1  150064       4.5753   2.3779e-06
enh56550     1  205156600  205157600      2       1  150064       3.8869   5.0768e-05
enh56551     1  205158000  205159000      3       2  150064       4.1558   1.6206e-05
enh56552     1  205159600  205160600      1       1  150064       3.9929    3.264e-05
enh56554     1  205164400  205165400      5       2  150064       4.3654   6.3436e-06
enh56555     1  205173000  205174000      4       1  150064       4.1403    1.734e-05
enh56556     1  205178600  205179600      4       2  150064       4.4417   4.4622e-06
enh56557     1  205181100  205182100      2       1  150064       3.1831   0.00072844
enh56559     1  205199000  205200000      6       3  150064       2.5449    0.0054647
enh56560     1  205206700  205207700      5       3  150064       3.2408   0.00059605
enh56561     1  205212800  205213800      3       2  150064       2.6513    0.0040088
enh56563     1  205224800  205225800      3       2  150064       2.1051      0.01764
enh56570     1  205263000  205264000      3       2  150064       2.0907      0.01828
enh56578     1  205286100  205287100      3       1  150064       1.8951     0.029038
enh56581     1  205321000  205322000      3       1  150064       1.7186     0.042845
enh56583     1  205325000  205326000      4       2  150064       1.7056     0.044037
enh56584     1  205326000  205327000      1       1  150064       2.3607      0.00912
enh56587     1  205338300  205339300      5       2  150064       1.6992     0.044645
enh56596     1  205461900  205462900      4       2  150064       2.3781    0.0087014
enh56602     1  205481200  205482200      1       1  150064       1.7082       0.0438
enh56610     1  205551200  205552200      4       2  150064       1.6664     0.047813
enh56614     1  205567800  205568800      8       3  150064       2.3828    0.0085916
enh56625     1  205662200  205663200      3       1  150064       2.0239     0.021491
enh56641     1  205775100  205776100      2       1  150064       2.0576     0.019814
enh56663     1  206589200  206590200      2       1  150064       1.6656     0.047892
enh56670     1  206645500  206646500      6       3  150064       1.8622     0.031289
enh56671     1  206652700  206653700      2       1  150064       1.9277     0.026945
enh56733     1  207220400  207221400      2       1  150064       2.7408    0.0030641
enh56734     1  207225000  207226000      2       1  150064       2.7994    0.0025596
enh56735     1  207227100  207228100      1       1  150064       3.2849    0.0005101
enh56738     1  207237700  207238700      1       1  150064       2.4979     0.006247
enh56740     1  207250700  207251700      1       1  150064        2.859     0.002125
enh56749     1  207922200  207923200      3       2  150064        3.773   8.0646e-05
enh56750     1  207923400  207924400      2       1  150064       3.7753   7.9905e-05
enh56751     1  207928400  207929400      2       1  150064       2.8744    0.0020239
enh56752     1  207970500  207971500      3       2  150064        2.105     0.017645
enh56753     1  207971900  207972900      1       1  150064       3.7794     7.86e-05
enh56754     1  207980700  207981700      2       1  150064       3.7955   7.3661e-05
enh56755     1  207985200  207986200      2       1  150064       2.6418    0.0041237
enh56758     1  207992200  207993200      3       2  150064       3.9716     3.57e-05
enh56760     1  208000400  208001400      3       2  150064       4.0616   2.4372e-05
enh56761     1  208001300  208002300      1       1  150064       4.9466    3.777e-07
enh56762     1  208004700  208005700      2       1  150064       2.2068     0.013663
enh56763     1  208009800  208010800      1       1  150064       1.8747      0.03042
enh56764     1  208011400  208012400      2       1  150064       2.2074     0.013642
enh56765     1  208017800  208018800      8       3  150064       4.6857   1.3953e-06
enh56766     1  208021600  208022600      3       2  150064       2.1978     0.013982
enh56767     1  208026400  208027400      5       2  150064       2.5168    0.0059219
enh56768     1  208031900  208032900      8       4  150064        3.038    0.0011909
enh56769     1  208034700  208035700      6       2  150064       3.2288   0.00062155
enh56770     1  208037600  208038600      5       2  150064       3.3961   0.00034176
enh56772     1  208043800  208044800      5       3  150064       2.1184      0.01707
enh56773     1  208046000  208047000      2       1  150064       2.4233    0.0076908
enh56774     1  208058400  208059400      3       1  150064       2.3672    0.0089614
enh56790     1  208204300  208205300      2       1  150064       1.8622     0.031289
enh56794     1  208256700  208257700      1       1  150064       1.7018       0.0444
enh56797     1  208261300  208262300      4       1  150064       2.6303     0.004265
enh56798     1  208263100  208264100      5       2  150064       2.8939    0.0019023
enh56800     1  208278700  208279700      4       1  150064       2.3049     0.010587
enh56801     1  208281000  208282000      4       2  150064       1.8807     0.030007
enh56802     1  208290600  208291600      2       1  150064       1.9083     0.028175
enh56803     1  208293200  208294200      5       2  150064       2.2735     0.011499
enh56804     1  208301100  208302100     10       2  150064       3.1929   0.00070429
enh56805     1  208305200  208306200      3       2  150064       2.9641    0.0015178
enh56807     1  208315000  208316000      2       1  150064       1.6974     0.044813
enh56809     1  208323200  208324200      1       1  150064       1.7063      0.04398
enh56810     1  208325200  208326200      8       2  150064       2.1881     0.014333
enh56813     1  208338000  208339000      6       2  150064        1.831     0.033548
enh56826     1  208386700  208387700      2       1  150064       2.0546     0.019961
enh56835     1  208406100  208407100      5       2  150064        2.299     0.010753
enh56867     1  209572000  209573000      1       1  150064       2.1746      0.01483
enh56875     1  209741200  209742200      3       2  150064       2.3155     0.010292
enh56881     1  209799600  209800600      4       2  150064       1.7928     0.036499
enh56913     1  210409500  210410500      1       1  150064       2.4304     0.007541
enh56963     1  211747800  211748800      2       1  150064       1.9267     0.027006
enh57013     1  212428900  212429900      7       2  150064       2.3348    0.0097762
enh57018     1  212474500  212475500      2       1  150064       1.8451     0.032513
enh57021     1  212604700  212605700      6       3  150064       1.8601     0.031435
enh57022     1  212607400  212608400      1       1  150064       2.1962      0.01404
enh57039     1  212769200  212770200      5       3  150064       2.1181     0.017082
enh57040     1  212785500  212786500      4       2  150064       1.6768     0.046794
enh57066     1  213141700  213142700      5       2  150064       2.2665      0.01171
enh57083     1  214175600  214176600      3       1  150064       3.3592    0.0003908
enh57091     1  214421800  214422800      2       1  150064        1.672     0.047259
enh57099     1  214469900  214470900      2       1  150064       1.8409     0.032815
enh57105     1  214510600  214511600      4       2  150064       2.3236     0.010075
enh57123     1  214633400  214634400      7       1  150064       1.7358     0.041304
enh57125     1  214639800  214640800      5       2  150064       1.6772     0.046753
enh57128     1  214671200  214672200      4       1  150064       1.8782     0.030174
enh57129     1  214678200  214679200      7       3  150064       2.4687    0.0067796
enh57132     1  214687900  214688900      2       1  150064       2.2557     0.012044
enh57138     1  214715400  214716400      6       2  150064       1.8077     0.035323
enh57141     1  214741400  214742400      3       1  150064       2.0141     0.022002
enh57143     1  214788900  214789900      4       2  150064       2.6651    0.0038477
enh57177     1  217580900  217581900      1       1  150064       1.8135      0.03488
enh57216     1  218575600  218576600      2       1  150064       1.7214     0.042592
enh57275     1  219834300  219835300      3       2  150064       1.9852     0.023559
enh57283     1  220217500  220218500      2       1  150064       2.0112     0.022151
enh57284     1  220263400  220264400      5       3  150064       1.7708     0.038297
enh57285     1  220266400  220267400      2       1  150064        2.041     0.020624
enh57293     1  220392000  220393000      4       2  150064       2.8033    0.0025288
enh57294     1  220442100  220443100      2       1  150064       1.7508      0.03999
enh57296     1  220447000  220448000      2       1  150064       1.6588     0.048577
enh57310     1  220919900  220920900      6       3  150064       1.6938     0.045148
enh57345     1  221456700  221457700      4       2  150064          2.4    0.0081972
enh57372     1  221911400  221912400      4       2  150064       2.7551    0.0029334
enh57405     1  222792800  222793800      3       1  150064       1.7014     0.044431
enh57407     1  222816200  222817200      1       1  150064       2.1669      0.01512
enh57408     1  222818600  222819600      1       1  150064       2.1321       0.0165
enh57409     1  222828100  222829100      3       2  150064       2.1824     0.014538
enh57416     1  222945700  222946700      4       1  150064       2.4529     0.007086
enh57458     1  223839300  223840300      3       1  150064       1.6971     0.044844
enh57460     1  223889000  223890000      3       1  150064       1.6683     0.047632
enh57462     1  223898600  223899600      7       2  150064       3.8684   5.4769e-05
enh57463     1  223903800  223904800      4       2  150064        1.903     0.028519
enh57464     1  223906000  223907000     10       3  150064       3.1769   0.00074424
enh57466     1  223913100  223914100      1       1  150064       2.8498     0.002187
enh57467     1  223914000  223915000      1       1  150064       2.9057     0.001832
enh57468     1  223914900  223915900      1       1  150064       2.6463     0.004069
enh57469     1  223917900  223918900      2       1  150064       2.7587    0.0029013
enh57471     1  223921800  223922800      2       1  150064       2.9336    0.0016751
enh57474     1  223930200  223931200      9       2  150064        1.693     0.045231
enh57476     1  223936200  223937200      1       1  150064       1.9783      0.02395
enh57477     1  223948300  223949300      5       2  150064       2.6689    0.0038054
enh57478     1  223952800  223953800      3       1  150064       2.5186    0.0058919
enh57479     1  223959200  223960200      4       2  150064       3.7196   9.9754e-05
enh57480     1  223963000  223964000      1       1  150064       3.5405    0.0001997
enh57483     1  224019600  224020600      3       2  150064       3.8655   5.5423e-05
enh57484     1  224022700  224023700      3       1  150064       3.1713   0.00075873
enh57485     1  224025200  224026200      2       1  150064       2.0076     0.022345
enh57486     1  224028000  224029000      2       1  150064       1.8336     0.033354
enh57487     1  224028900  224029900      1       1  150064       3.7148    0.0001017
enh57488     1  224030300  224031300      1       1  150064       3.5734    0.0001762
enh57515     1  224615300  224616300      1       1  150064       2.2869       0.0111
enh57516     1  224617200  224618200      2       1  150064       2.3121     0.010386
enh57517     1  224623900  224624900      1       1  150064        2.526     0.005768
enh57518     1  224626000  224627000      2       1  150064       2.4448     0.007247
enh57519     1  224643000  224644000      1       1  150064       2.9781      0.00145
enh57520     1  224646700  224647700      3       1  150064       2.5168    0.0059212
enh57522     1  224689700  224690700      3       2  150064       2.1965     0.014029
enh57533     1  224860700  224861700     10       1  150064       1.9523      0.02545
enh57603     1  225933100  225934100      3       2  150064       1.7451     0.040481
enh57604     1  225934900  225935900      4       2  150064       1.8791     0.030115
enh57611     1  226002600  226003600      2       1  150064       1.9121     0.027931
enh57616     1  226011500  226012500      4       1  150064       2.3502    0.0093821
enh57623     1  226052700  226053700      1       1  150064       2.0343      0.02096
enh57625     1  226063400  226064400      2       1  150064       1.7421     0.040747
enh57626     1  226065700  226066700      2       1  150064       2.5989    0.0046758
enh57630     1  226084300  226085300      2       1  150064       1.8774     0.030233
enh57638     1  226184100  226185100      2       1  150064        1.676     0.046864
enh57642     1  226254100  226255100      2       1  150064       2.7206    0.0032585
enh57647     1  226310500  226311500      1       1  150064       2.5982     0.004686
enh57648     1  226312000  226313000      4       2  150064       2.8413    0.0022467
enh57651     1  226322600  226323600      1       1  150064       2.6331     0.004231
enh57662     1  226552000  226553000      1       1  150064       2.1444        0.016
enh57664     1  226592400  226593400      6       2  150064       1.8514     0.032054
enh57665     1  226593200  226594200      4       1  150064       1.8849     0.029721
enh57666     1  226595800  226596800      7       3  150064       2.1342     0.016412
enh57672     1  226755700  226756700      7       2  150064        2.103     0.017733
enh57673     1  226762900  226763900      3       2  150064       2.5286    0.0057258
enh57674     1  226789800  226790800      6       3  150064       4.4887   3.5831e-06
enh57681     1  226825200  226826200      1       1  150064       2.5273     0.005747
enh57682     1  226831900  226832900      4       2  150064       1.8042     0.035604
enh57694     1  226898300  226899300      1       1  150064       2.4902     0.006384
enh57698     1  226915300  226916300      3       2  150064       2.0848     0.018542
enh57699     1  226918700  226919700      2       1  150064       1.8456     0.032478
enh57707     1  227014600  227015600      5       2  150064       2.1254     0.016775
enh57709     1  227059900  227060900      2       1  150064       2.0152     0.021944
enh57710     1  227061400  227062400      6       3  150064       1.9688     0.024489
enh57711     1  227063200  227064200      4       2  150064       1.6895     0.045558
enh57712     1  227071000  227072000      5       2  150064       2.2445     0.012402
enh57733     1  227506900  227507900      5       2  150064       1.9373     0.026355
enh57735     1  227531600  227532600      5       2  150064       1.8518     0.032026
enh57737     1  227544500  227545500      6       2  150064       2.4737    0.0066859
enh57801     1  228869800  228870800      2       1  150064       1.8273     0.033824
enh57802     1  228873900  228874900      7       3  150064       1.7094     0.043689
enh57836     1  229104400  229105400      4       2  150064       1.9721     0.024302
enh57845     1  229162700  229163700      2       1  150064       1.8395      0.03292
enh57910     1  230209400  230210400      4       2  150064       1.8226     0.034181
enh57913     1  230237400  230238400      4       2  150064       3.7309    9.541e-05
enh57914     1  230238900  230239900      3       1  150064       3.5544   0.00018939
enh57915     1  230241600  230242600      5       3  150064        2.823     0.002379
enh57916     1  230247500  230248500      3       2  150064       4.1016   2.0518e-05
enh57917     1  230249900  230250900      3       1  150064       3.5765   0.00017411
enh57920     1  230272300  230273300     11       5  150064       3.7391   9.2329e-05
enh57921     1  230275900  230276900      4       2  150064       2.0429     0.020533
enh57929     1  230305400  230306400      3       2  150064       1.7605     0.039163
enh57931     1  230310400  230311400      8       2  150064       1.9515     0.025501
enh57932     1  230311200  230312200      4       2  150064       2.1764     0.014762
enh57934     1  230312900  230313900      3       1  150064       1.7817     0.037402
enh57935     1  230321500  230322500      2       1  150064       2.0861     0.018483
enh57946     1  230406200  230407200      2       1  150064       2.0144     0.021985
enh58024     1  231558700  231559700      2       1  150064       2.0492     0.020222
enh58054     1  232053900  232054900      4       2  150064       1.7883     0.036867
enh58075     1  232564600  232565600      1       1  150064       2.6404     0.004141
enh58077     1  232571300  232572300      6       3  150064       2.2176     0.013292
enh58078     1  232608100  232609100      4       1  150064       2.2421     0.012478
enh58079     1  232613200  232614200      1       1  150064       1.8193      0.03443
enh58081     1  232622100  232623100      4       1  150064       2.7133    0.0033308
enh58108     1  232758000  232759000      2       1  150064       1.7859      0.03706
enh58152     1  234611600  234612600      7       3  150064       2.2207     0.013185
enh58155     1  234622800  234623800      4       2  150064       1.7362     0.041268
enh58156     1  234630700  234631700      6       2  150064       1.6752     0.046947
enh58157     1  234634200  234635200      8       3  150064       2.7698    0.0028044
enh58158     1  234637500  234638500      5       3  150064       2.6181    0.0044216
enh58160     1  234651000  234652000      2       1  150064       2.7282    0.0031841
enh58161     1  234652700  234653700      6       2  150064       2.9763    0.0014586
enh58168     1  234690100  234691100      4       2  150064       3.2109   0.00066167
enh58169     1  234697900  234698900      2       1  150064       1.9754     0.024111
enh58205     1  234895800  234896800      3       2  150064       1.7982     0.036074
enh58221     1  235014800  235015800      4       1  150064       2.5034    0.0061504
enh58222     1  235017400  235018400      7       2  150064       2.3077     0.010509
enh58233     1  235094900  235095900      5       2  150064       1.8465     0.032409
enh58325     1  236670500  236671500      5       2  150064       1.9783     0.023947
enh58336     1  236879200  236880200      5       2  150064        1.697      0.04485
enh58366     1  240193300  240194300      5       3  150064       2.0996     0.017881
enh58369     1  240354000  240355000      3       2  150064       2.1021     0.017774
enh58370     1  240357500  240358500      5       2  150064       3.4215   0.00031135
enh58373     1  240408300  240409300      4       2  150064        1.994     0.023078
enh58384     1  240567300  240568300      3       2  150064       1.9043     0.028433
enh58398     1  241365600  241366600      4       2  150064        1.892     0.029245
enh58405     1  241791000  241792000      5       2  150064       2.6692    0.0038018
enh58416     1  243368300  243369300      1       1  150064       3.2555    0.0005659
enh58417     1  243398100  243399100      1       1  150064        2.666     0.003838
enh58419     1  243407500  243408500      1       1  150064       3.8631    5.598e-05
enh58420     1  243409800  243410800      1       1  150064       3.5241    0.0002125
enh58421     1  243413900  243414900      4       2  150064       4.2609   1.0181e-05
enh58422     1  243420500  243421500      2       1  150064       4.0095   3.0424e-05
enh58423     1  243427600  243428600      2       1  150064       3.9425   4.0322e-05
enh58424     1  243431200  243432200      1       1  150064       4.8918    4.997e-07
enh58425     1  243432700  243433700      2       1  150064       4.4701   3.9099e-06
enh58426     1  243449200  243450200      1       1  150064       4.8785    5.346e-07
enh58433     1  243645000  243646000      2       1  150064       4.1066   2.0075e-05
enh58434     1  243646500  243647500      3       1  150064       3.6675   0.00012246
enh58435     1  243654000  243655000      1       1  150064       4.2856    9.112e-06
enh58437     1  243664000  243665000      4       2  150064       5.2183   9.0264e-08
enh58439     1  243759000  243760000      1       1  150064       5.0012    2.848e-07
enh58441     1  243877100  243878100      1       1  150064       2.1802      0.01462
enh58442     1  243894200  243895200      2       1  150064       3.8836   5.1468e-05
enh58444     1  243955600  243956600      1       1  150064       4.7003    1.299e-06
enh58445     1  243962000  243963000      1       1  150064        2.476     0.006644
enh58448     1  244014700  244015700      1       1  150064       3.3251     0.000442
enh58455     1  244255600  244256600      4       1  150064       1.7768       0.0378
enh58460     1  244370400  244371400      1       1  150064       2.5433      0.00549
enh58461     1  244376500  244377500      6       3  150064       2.9532    0.0015725
enh58474     1  244544800  244545800      5       2  150064       2.0326     0.021044
enh58475     1  244554400  244555400      1       1  150064       1.7011      0.04446
enh58478     1  244602600  244603600      4       2  150064       2.1017     0.017792
enh58479     1  244608500  244609500      2       1  150064       2.3236     0.010074
enh58482     1  244623600  244624600      3       2  150064       1.7861     0.037045
enh58489     1  244828700  244829700      6       2  150064       2.0592     0.019736
enh58490     1  244836200  244837200      4       2  150064       1.7491     0.040141
enh58491     1  244842000  244843000      6       3  150064       3.1325   0.00086674
enh58546     1  245762100  245763100      8       2  150064       2.5045    0.0061312
enh58562     1  246149700  246150700      3       2  150064       2.1807     0.014603
enh58567     1  246230500  246231500      7       3  150064       1.9767     0.024039
enh58574     1  246362500  246363500      3       1  150064          1.9     0.028714
enh58575     1  246447000  246448000      3       2  150064       2.4047    0.0080937
enh58577     1  246639600  246640600      4       2  150064       1.7248     0.042281
enh58581     1  246670600  246671600     11       5  150064       2.4897    0.0063921
enh58587     1  246747000  246748000      3       2  150064       1.8515     0.032047
enh58590     1  246771900  246772900      2       1  150064       2.2501      0.01222
enh58591     1  246773900  246774900      3       2  150064       1.8071     0.035373
enh58598     1  246859900  246860900      3       1  150064       1.7629     0.038958
enh58599     1  246861600  246862600      6       3  150064        1.869     0.030814
enh58600     1  246862300  246863300      5       3  150064       1.6525     0.049218
enh58604     1  246932000  246933000      1       1  150064       1.7346      0.04141
enh58615     1  247265300  247266300      1       1  150064       2.0738      0.01905
enh58636     1  249134200  249135200      1       1  150064       2.4173     0.007817
enh58640     1  249156400  249157400      1       1  150064       1.8718      0.03062
enh58644     1  249199200  249200200      1       1  150064       1.7708       0.0383
enh66215     2     193100     194100      5       2  150064         2.05      0.02018
enh66237     2     969900     970900      5       2  150064        1.811     0.035071
enh66238     2    1006000    1007000      3       2  150064       1.7095     0.043681
enh66275     2    1733100    1734100      9       2  150064       2.0828     0.018634
enh66278     2    1740000    1741000      3       1  150064       1.8828     0.029861
enh66282     2    1759300    1760300      3       1  150064       2.3556    0.0092475
enh66283     2    1761700    1762700      2       1  150064       1.7751     0.037942
enh66302     2    2527000    2528000      6       2  150064       2.2714     0.011561
enh66314     2    2855900    2856900      1       1  150064       2.2144       0.0134
enh66322     2    3260200    3261200      5       2  150064       1.6683     0.047625
enh66351     2    3621600    3622600      1       1  150064       2.0286      0.02125
enh66354     2    3642600    3643600      3       2  150064         1.74     0.040934
enh66355     2    3644200    3645200      4       2  150064       1.8517     0.032036
enh66375     2    5514600    5515600      2       1  150064       1.7334     0.041515
enh66398     2    6321600    6322600      2       1  150064       1.7199     0.042729
enh66403     2    6511900    6512900      3       2  150064       2.0307     0.021142
enh66417     2    7056600    7057600      3       2  150064       2.8319    0.0023136
enh66418     2    7059900    7060900      5       2  150064       2.2749     0.011456
enh66419     2    7062300    7063300      4       2  150064       3.0894    0.0010026
enh66420     2    7065800    7066800      5       3  150064       1.6792     0.046555
enh66448     2    7518000    7519000      1       1  150064       2.0749        0.019
enh66454     2    7932100    7933100      4       1  150064       1.8013     0.035824
enh66455     2    7936000    7937000      1       1  150064        2.905     0.001836
enh66495     2    8616400    8617400      2       1  150064        1.953     0.025407
enh66522     2    8826000    8827000      2       1  150064       1.7307     0.041755
enh66525     2    8961400    8962400      1       1  150064       2.3737     0.008805
enh66551     2    9308000    9309000      4       2  150064       1.7339     0.041471
enh66553     2    9314700    9315700      3       1  150064       2.0327     0.021043
enh66559     2    9352300    9353300      6       4  150064       1.7396     0.040964
enh66564     2    9370700    9371700      1       1  150064       1.9795      0.02388
enh66565     2    9374200    9375200      2       1  150064       2.6857    0.0036193
enh66574     2    9403600    9404600      4       2  150064       2.2769     0.011396
enh66575     2    9404100    9405100      1       1  150064        3.188    0.0007163
enh66576     2    9408400    9409400      4       2  150064       2.3659    0.0089922
enh66648     2   10094100   10095100      8       4  150064       2.0775     0.018877
enh66654     2   10131100   10132100      1       1  150064       1.7486      0.04018
enh66655     2   10133300   10134300      5       1  150064       2.3323    0.0098432
enh66671     2   10259600   10260600      3       2  150064       2.0375     0.020802
enh66717     2   10547500   10548500      5       2  150064       1.8294     0.033672
enh66740     2   10953200   10954200      6       3  150064       2.0708     0.019191
enh66741     2   10954300   10955300      4       2  150064       2.5586    0.0052546
enh66781     2   11533600   11534600      2       1  150064       2.2141     0.013412
enh66782     2   11535200   11536200      6       2  150064       1.7433      0.04064
enh66808     2   11889500   11890500      4       2  150064       1.7365     0.041234
enh66810     2   11904200   11905200      2       1  150064       1.7834      0.03726
enh66811     2   11918600   11919600      2       1  150064        1.751      0.03997
enh66812     2   11924600   11925600      2       1  150064       2.6214     0.004379
enh66816     2   11964600   11965600      2       1  150064       1.6495     0.049523
enh66836     2   12272000   12273000      3       2  150064       2.2404     0.012532
enh66837     2   12295300   12296300      2       1  150064       2.0491     0.020224
enh66845     2   12443700   12444700      2       1  150064       1.8588     0.031527
enh66857     2   12695100   12696100      2       1  150064       1.8598     0.031459
enh66860     2   12776700   12777700      1       1  150064       3.2707    0.0005364
enh66869     2   12880600   12881600      2       1  150064        2.053     0.020037
enh66905     2   15699000   15700000      4       1  150064       1.8447     0.032539
enh66925     2   15938500   15939500      6       3  150064       1.9702     0.024405
enh66945     2   16499400   16500400      3       2  150064       1.8499     0.032161
enh66972     2   17918500   17919500      1       1  150064       1.9503      0.02557
enh66973     2   17932500   17933500      3       1  150064       1.9908     0.023252
enh66974     2   17936700   17937700      1       1  150064       2.1711      0.01496
enh66975     2   17938000   17939000      1       1  150064       2.0909      0.01827
enh66977     2   17981200   17982200      7       1  150064       2.4643    0.0068646
enh66980     2   18093200   18094200      7       4  150064       2.5386    0.0055653
enh66982     2   18100000   18101000      4       2  150064       1.7179     0.042909
enh66988     2   18257800   18258800      6       1  150064       1.7093     0.043702
enh66989     2   18285800   18286800      8       2  150064        2.607    0.0045668
enh67038     2   19320200   19321200      4       2  150064       2.4301    0.0075471
enh67041     2   19427000   19428000      2       1  150064       2.0024     0.022622
enh67046     2   19661800   19662800      4       2  150064       2.1761     0.014775
enh67048     2   19673500   19674500      2       1  150064       1.8197     0.034405
enh67076     2   20242000   20243000      4       2  150064       1.9159     0.027689
enh67079     2   20262100   20263100      5       2  150064       2.2205     0.013193
enh67096     2   20364100   20365100      3       2  150064       2.4502    0.0071382
enh67097     2   20366000   20367000      2       1  150064       1.6935     0.045183
enh67150     2   20765300   20766300      4       2  150064       1.7603     0.039179
enh67151     2   20768100   20769100      7       3  150064       2.3394    0.0096584
enh67152     2   20771200   20772200      6       2  150064       2.7499    0.0029806
enh67153     2   20775900   20776900      2       1  150064       1.6937     0.045163
enh67155     2   20789800   20790800      5       2  150064       1.8173     0.034583
enh67157     2   20799500   20800500      3       2  150064       2.5192    0.0058817
enh67160     2   20816500   20817500     11       2  150064       1.9069     0.028267
enh67163     2   20829200   20830200      5       2  150064       1.7905     0.036689
enh67178     2   21493000   21494000      1       1  150064       2.1294      0.01661
enh67181     2   22503600   22504600      1       1  150064       2.4772      0.00662
enh67191     2   23466700   23467700      3       1  150064       2.5086     0.006061
enh67208     2   23703600   23704600      4       2  150064       1.8388     0.032972
enh67212     2   23724400   23725400      5       2  150064       2.7643    0.0028522
enh67213     2   23726000   23727000      5       2  150064       4.2256   1.1917e-05
enh67217     2   23739100   23740100      3       2  150064       2.5449    0.0054647
enh67219     2   23742800   23743800      2       1  150064       2.6736    0.0037517
enh67242     2   23921300   23922300      3       2  150064       1.9901     0.023288
enh67248     2   24065700   24066700      3       2  150064       2.2515     0.012177
enh67251     2   24124800   24125800      1       1  150064       2.0809      0.01872
enh67252     2   24127400   24128400      2       1  150064       2.0112     0.022153
enh67253     2   24139300   24140300      3       2  150064       2.2082     0.013614
enh67255     2   24151200   24152200      2       1  150064       1.9116     0.027966
enh67256     2   24161400   24162400      1       1  150064       2.2362      0.01267
enh67258     2   24166800   24167800      6       3  150064       2.3826    0.0085959
enh67286     2   24657400   24658400      2       1  150064       2.5822    0.0049087
enh67287     2   24659000   24660000      2       1  150064       2.4416    0.0073102
enh67313     2   24946600   24947600      3       2  150064       1.7307     0.041749
enh67341     2   25321200   25322200      2       1  150064       1.9089     0.028136
enh67342     2   25351400   25352400      6       3  150064        4.357    6.593e-06
enh67343     2   25351900   25352900      3       1  150064       4.5958   2.1556e-06
enh67345     2   25384100   25385100      3       1  150064       4.1609   1.5851e-05
enh67346     2   25418700   25419700      2       1  150064       3.1712   0.00075895
enh67347     2   25420500   25421500      2       1  150064       2.6263    0.0043163
enh67348     2   25437700   25438700      2       1  150064       3.3209   0.00044866
enh67349     2   25439200   25440200      3       1  150064       3.3274   0.00043832
enh67350     2   25452300   25453300      5       2  150064       4.0983   2.0809e-05
enh67355     2   25486100   25487100      2       1  150064       3.4024   0.00033401
enh67356     2   25487500   25488500      5       3  150064       2.1024     0.017758
enh67359     2   25501200   25502200      2       1  150064       1.7057      0.04403
enh67361     2   25508100   25509100      1       1  150064       2.4546     0.007052
enh67363     2   25515500   25516500      1       1  150064       2.0822      0.01866
enh67365     2   25518300   25519300      4       2  150064       1.8006     0.035884
enh67367     2   25526700   25527700      3       2  150064       1.7129      0.04337
enh67368     2   25531200   25532200      3       1  150064       3.5939   0.00016288
enh67369     2   25536100   25537100      1       1  150064       2.8611     0.002111
enh67371     2   25551300   25552300      2       1  150064       2.5484    0.0054113
enh67373     2   25554600   25555600      2       1  150064        1.925     0.027113
enh67376     2   25559200   25560200      1       1  150064       1.7268       0.0421
enh67383     2   25598800   25599800      3       2  150064       3.8737   5.3599e-05
enh67399     2   25887100   25888100      2       1  150064       1.8753     0.030376
enh67408     2   26074600   26075600      6       3  150064       2.4939    0.0063167
enh67410     2   26161800   26162800      1       1  150064       1.9976      0.02288
enh67413     2   26183900   26184900      1       1  150064       1.9515       0.0255
enh67416     2   26214400   26215400      3       1  150064        3.715   0.00010161
enh67417     2   26220000   26221000      7       3  150064       2.8477    0.0022021
enh67419     2   26231300   26232300      5       1  150064         1.72     0.042716
enh67421     2   26238800   26239800      2       1  150064       2.4055    0.0080745
enh67430     2   26401100   26402100      2       1  150064       2.4287     0.007577
enh67440     2   26523500   26524500      4       2  150064       2.0879     0.018405
enh67453     2   26828700   26829700      2       1  150064       1.6939     0.045143
enh67461     2   26927200   26928200      2       1  150064       1.7498     0.040079
enh67462     2   26929600   26930600      1       1  150064       2.0956      0.01806
enh67465     2   26938000   26939000      4       2  150064       1.6856     0.045936
enh67468     2   26956100   26957100      3       1  150064       1.9927     0.023149
enh67470     2   26963400   26964400      3       1  150064        3.665   0.00012365
enh67472     2   26985900   26986900      2       1  150064       3.1708   0.00076023
enh67474     2   26989800   26990800      4       2  150064       3.0451     0.001163
enh67475     2   26990400   26991400      3       1  150064       3.0209      0.00126
enh67476     2   26991900   26992900      2       1  150064       3.1258   0.00088647
enh67477     2   26994400   26995400      3       1  150064        3.144   0.00083325
enh67478     2   27007500   27008500      3       2  150064       2.1143     0.017246
enh67484     2   27169800   27170800      2       1  150064       3.2823   0.00051484
enh67485     2   27184200   27185200      3       2  150064       2.1409     0.016141
enh67486     2   27187400   27188400      2       1  150064       2.6516    0.0040054
enh67492     2   27243300   27244300      1       1  150064       3.3071    0.0004713
enh67494     2   27254300   27255300      1       1  150064       3.0193     0.001267
enh67497     2   27286300   27287300      2       1  150064       3.9856    3.366e-05
enh67498     2   27292200   27293200      3       1  150064       3.2354   0.00060736
enh67499     2   27298100   27299100      2       1  150064       2.0918     0.018229
enh67501     2   27310000   27311000      2       1  150064       2.2794     0.011321
enh67502     2   27314800   27315800      5       1  150064        2.942    0.0016307
enh67507     2   27405500   27406500      2       1  150064       1.6971     0.044836
enh67508     2   27432500   27433500      6       3  150064       2.5913    0.0047811
enh67511     2   27441000   27442000      9       3  150064       2.3197      0.01018
enh67513     2   27504300   27505300      1       1  150064       2.3305     0.009891
enh67514     2   27543500   27544500      2       1  150064       1.9898     0.023304
enh67516     2   27557900   27558900      1       1  150064       2.2842      0.01118
enh67520     2   27594900   27595900      2       1  150064       2.3713    0.0088636
enh67522     2   27604000   27605000      1       1  150064       3.0578     0.001115
enh67524     2   27632800   27633800      2       1  150064       2.0799     0.018769
enh67527     2   27664600   27665600      1       1  150064       3.1687    0.0007655
enh67528     2   27668300   27669300      2       1  150064        1.806     0.035459
enh67529     2   27711200   27712200      4       2  150064       3.6298   0.00014183
enh67530     2   27712800   27713800      2       1  150064        2.505    0.0061232
enh67533     2   27807300   27808300      4       2  150064       2.3097     0.010454
enh67541     2   27937400   27938400      2       1  150064       2.0899     0.018314
enh67542     2   27938800   27939800      2       1  150064       3.5124   0.00022205
enh67544     2   27951400   27952400      2       1  150064       3.7633   8.3845e-05
enh67547     2   27975100   27976100      1       1  150064       4.5947    2.167e-06
enh67548     2   27976900   27977900      1       1  150064       2.4741     0.006678
enh67549     2   27983700   27984700      2       1  150064       2.0176     0.021815
enh67552     2   27988000   27989000      1       1  150064       4.1169     1.92e-05
enh67553     2   27988900   27989900      2       1  150064       2.9112    0.0018005
enh67555     2   28001600   28002600      2       1  150064       3.3491   0.00040542
enh67557     2   28018600   28019600      3       1  150064       4.2565   1.0384e-05
enh67558     2   28021900   28022900      2       1  150064       4.0494   2.5671e-05
enh67560     2   28137400   28138400      2       1  150064       1.9275     0.026958
enh67561     2   28139100   28140100      1       1  150064       2.2514      0.01218
enh67562     2   28143000   28144000      1       1  150064       3.6355    0.0001387
enh67563     2   28144400   28145400      3       1  150064       2.5792    0.0049516
enh67564     2   28152700   28153700      2       1  150064       3.0591    0.0011101
enh67566     2   28179800   28180800      2       1  150064       2.8508    0.0021806
enh67569     2   28202800   28203800      2       1  150064         4.51   3.2416e-06
enh67576     2   28276000   28277000      2       1  150064       3.1774   0.00074307
enh67578     2   28303400   28304400      5       3  150064       2.3963    0.0082801
enh67580     2   28325200   28326200      1       1  150064       2.2133      0.01344
enh67585     2   28359000   28360000      2       1  150064       1.8516     0.032041
enh67614     2   28611800   28612800      2       1  150064       3.1887   0.00071447
enh67615     2   28622700   28623700      2       1  150064       2.6156     0.004454
enh67616     2   28629400   28630400      3       2  150064       2.2435     0.012433
enh67617     2   28636700   28637700      1       1  150064       1.7349      0.04138
enh67619     2   28646500   28647500      6       3  150064       3.0378    0.0011914
enh67620     2   28650800   28651800      2       1  150064        2.569    0.0050992
enh67621     2   28659200   28660200      3       2  150064       3.1227   0.00089589
enh67622     2   28660500   28661500      4       2  150064       2.5494    0.0053949
enh67650     2   28985200   28986200      1       1  150064        2.729     0.003176
enh67652     2   29032500   29033500      2       1  150064        3.181   0.00073373
enh67663     2   29276200   29277200      6       3  150064       2.1929     0.014157
enh67664     2   29282600   29283600      4       2  150064       1.7994     0.035979
enh67668     2   29330700   29331700      3       1  150064       1.9753     0.024119
enh67676     2   29643700   29644700      3       1  150064       3.8457   6.0109e-05
enh67677     2   29677900   29678900      5       2  150064       2.1214     0.016945
enh67687     2   30368200   30369200      2       1  150064       1.8372     0.033087
enh67696     2   30446800   30447800      4       1  150064       2.0073      0.02236
enh67715     2   30588800   30589800      2       1  150064       1.7303     0.041786
enh67741     2   30911700   30912700      2       1  150064       1.9676     0.024559
enh67762     2   31751900   31752900      3       2  150064       1.7315     0.041682
enh67768     2   32236500   32237500      3       2  150064       2.2825     0.011229
enh67835     2   33546600   33547600      2       1  150064       2.0047     0.022498
enh67853     2   33905900   33906900      1       1  150064       1.9595      0.02503
enh67854     2   34467200   34468200      3       2  150064       2.2428     0.012454
enh67882     2   36661000   36662000      1       1  150064       2.1714      0.01495
enh67889     2   36687900   36688900      2       1  150064       1.8887     0.029466
enh67893     2   36709600   36710600      2       1  150064       2.3593    0.0091541
enh67894     2   36712800   36713800      2       1  150064       1.9432     0.025999
enh67906     2   36822400   36823400      6       2  150064       1.9998     0.022759
enh67915     2   36928000   36929000     13       4  150064       2.0478     0.020289
enh67916     2   36933200   36934200      4       2  150064        2.538    0.0055736
enh67919     2   37009600   37010600      4       2  150064       2.7321    0.0031469
enh67921     2   37048400   37049400     10       2  150064       2.9124    0.0017931
enh67924     2   37178300   37179300      4       2  150064        1.784     0.037209
enh67925     2   37179500   37180500      1       1  150064       3.2131    0.0006566
enh67926     2   37189800   37190800      7       2  150064       1.8881     0.029503
enh67929     2   37247600   37248600      1       1  150064       3.0485      0.00115
enh67935     2   37425100   37426100      5       3  150064       2.8351    0.0022909
enh67936     2   37453500   37454500      6       3  150064       3.1935   0.00070269
enh67938     2   37509800   37510800      3       2  150064       2.3853     0.008532
enh67939     2   37538600   37539600      2       1  150064       3.4388   0.00029217
enh67940     2   37539200   37540200      4       1  150064       3.9732   3.5464e-05
enh67941     2   37545100   37546100      2       1  150064       3.1965   0.00069552
enh67942     2   37548500   37549500      3       1  150064       3.5822   0.00017033
enh67943     2   37552600   37553600      3       2  150064       3.5159   0.00021917
enh67944     2   37553800   37554800      4       2  150064       3.0689    0.0010742
enh67945     2   37570200   37571200      5       2  150064       3.6298    0.0001418
enh67946     2   37576700   37577700      2       1  150064       2.7638    0.0028562
enh67947     2   37603600   37604600      6       4  150064        1.682     0.046287
enh67950     2   37641500   37642500      4       2  150064       2.1762      0.01477
enh67957     2   37733900   37734900      4       1  150064       1.8585     0.031551
enh68014     2   38209200   38210200      2       1  150064        1.731     0.041726
enh68017     2   38323500   38324500      4       2  150064       1.6801     0.046474
enh68076     2   38947400   38948400      1       1  150064       3.2525    0.0005719
enh68077     2   38949100   38950100      1       1  150064       2.1091      0.01747
enh68079     2   38964000   38965000      3       1  150064       2.2612     0.011875
enh68089     2   39320300   39321300      3       1  150064       1.6751     0.046955
enh68101     2   39430000   39431000      1       1  150064       2.4234     0.007687
enh68102     2   39454700   39455700      3       2  150064       1.8022     0.035754
enh68107     2   39609600   39610600      3       1  150064       1.9472     0.025758
enh68143     2   39795300   39796300      2       1  150064       2.4136    0.0078969
enh68146     2   39820800   39821800      2       1  150064       2.5822    0.0049083
enh68156     2   39963600   39964600      1       1  150064        2.569       0.0051
enh68157     2   39999400   40000400      4       2  150064       2.0368     0.020835
enh68158     2   40000700   40001700      1       1  150064       2.0746      0.01901
enh68159     2   40003800   40004800      2       1  150064       2.1676     0.015094
enh68172     2   40392100   40393100      3       1  150064       2.0289     0.021237
enh68176     2   40466800   40467800      4       2  150064       2.6961    0.0035077
enh68179     2   40500700   40501700      4       1  150064       1.6571     0.048748
enh68182     2   40543000   40544000      3       2  150064        1.729     0.041905
enh68184     2   40558800   40559800      4       2  150064       2.3806    0.0086431
enh68185     2   40573500   40574500      4       2  150064       2.1551     0.015577
enh68186     2   40580000   40581000      3       1  150064       2.7222    0.0032425
enh68190     2   40598700   40599700      6       2  150064       1.9226     0.027263
enh68193     2   40630500   40631500      5       2  150064       2.2166     0.013325
enh68194     2   40645800   40646800      1       1  150064       1.9016      0.02861
enh68197     2   40661800   40662800      5       2  150064       2.1392     0.016211
enh68201     2   40715200   40716200      3       1  150064       1.7557      0.03957
enh68202     2   40895200   40896200      4       2  150064       2.2343     0.012731
enh68205     2   41607000   41608000      3       1  150064       1.8285     0.033737
enh68206     2   41824700   41825700      4       1  150064       1.9595     0.025028
enh68210     2   42006900   42007900      2       1  150064       1.8853     0.029693
enh68211     2   42067200   42068200      2       1  150064        2.308       0.0105
enh68212     2   42068600   42069600      5       1  150064       2.4789    0.0065887
enh68213     2   42086900   42087900      4       2  150064       2.2208     0.013182
enh68315     2   42981300   42982300      4       2  150064       1.8783      0.03017
enh68317     2   43013000   43014000      4       2  150064       2.0223     0.021571
enh68332     2   43106900   43107900      3       1  150064       1.6831     0.046179
enh68359     2   43254300   43255300      4       1  150064       1.6729     0.047175
enh68386     2   43379900   43380900      5       2  150064       1.9536     0.025374
enh68487     2   44410100   44411100      6       1  150064       1.7792     0.037602
enh68489     2   44417600   44418600      1       1  150064       1.7877      0.03691
enh68515     2   45542700   45543700      3       1  150064       1.6596     0.048496
enh68520     2   45671700   45672700      6       3  150064       1.9395     0.026221
enh68534     2   45881000   45882000      3       1  150064       1.6803     0.046453
enh68536     2   45895800   45896800      2       1  150064       2.0769     0.018907
enh68537     2   45901800   45902800      3       2  150064       1.9215     0.027334
enh68544     2   45951200   45952200      5       2  150064       1.7947     0.036351
enh68548     2   45986200   45987200      2       1  150064       2.3983    0.0082368
enh68561     2   46071300   46072300      5       3  150064       2.5976    0.0046935
enh68582     2   46195500   46196500      6       3  150064       2.2143     0.013405
enh68583     2   46219500   46220500      3       2  150064       2.4645    0.0068611
enh68585     2   46236200   46237200      3       1  150064       2.3029     0.010642
enh68588     2   46257500   46258500      2       1  150064       2.2846     0.011169
enh68590     2   46269200   46270200      3       2  150064       2.1418     0.016107
enh68591     2   46274000   46275000      5       3  150064       1.9727     0.024267
enh68592     2   46290100   46291100      4       2  150064         3.29    0.0005009
enh68648     2   46727400   46728400      3       2  150064        1.713     0.043354
enh68658     2   46791400   46792400      4       2  150064       1.6589     0.048568
enh68662     2   46845400   46846400      2       1  150064       1.6933     0.045203
enh68670     2   46928500   46929500      1       1  150064       1.7349      0.04138
enh68681     2   47007500   47008500      1       1  150064       1.8987       0.0288
enh68690     2   47089600   47090600      6       3  150064       1.9967     0.022927
enh68738     2   47435600   47436600      3       1  150064       2.2505     0.012207
enh68739     2   47445100   47446100      5       3  150064       2.0944     0.018112
enh68768     2   47881100   47882100      4       2  150064       1.7596     0.039241
enh68770     2   47994600   47995600      3       2  150064        2.471    0.0067377
enh68772     2   48012100   48013100      6       3  150064       2.3277    0.0099645
enh68773     2   48013000   48014000      3       1  150064       2.0429     0.020533
enh68775     2   48094200   48095200      5       2  150064       2.4631    0.0068862
enh68776     2   48097500   48098500      3       1  150064       2.6701    0.0037918
enh68777     2   48115200   48116200      5       2  150064        2.798    0.0025712
enh68778     2   48118600   48119600      6       3  150064       2.1698     0.015012
enh68779     2   48120800   48121800      3       1  150064       2.5496    0.0053923
enh68783     2   48126500   48127500      6       3  150064       1.7252     0.042249
enh68785     2   48128800   48129800      1       1  150064       2.9361     0.001662
enh68787     2   48274200   48275200      4       2  150064       4.0028   3.1302e-05
enh68792     2   48340400   48341400      1       1  150064       2.0415       0.0206
enh68798     2   48476200   48477200      1       1  150064       2.1128      0.01731
enh68799     2   48533800   48534800      3       2  150064       1.8526     0.031967
enh68800     2   48540000   48541000      4       2  150064        2.168      0.01508
enh68801     2   48543500   48544500      2       1  150064       2.2372     0.012638
enh68802     2   48551700   48552700      1       1  150064       2.8635     0.002095
enh68803     2   48555500   48556500      3       2  150064       2.8227    0.0023807
enh68805     2   48559100   48560100      2       1  150064       3.2332    0.0006121
enh68806     2   48568400   48569400      5       2  150064       3.3176   0.00045403
enh68807     2   48571400   48572400      5       2  150064       1.9774     0.024001
enh68808     2   48573200   48574200      3       2  150064        3.596   0.00016159
enh68809     2   48579900   48580900      2       1  150064       1.9463     0.025807
enh68810     2   48583700   48584700      5       2  150064       2.1058      0.01761
enh68812     2   48639500   48640500      2       1  150064        2.089     0.018353
enh68813     2   48642300   48643300      5       3  150064       2.5089    0.0060555
enh68814     2   48647100   48648100      4       2  150064       2.5545    0.0053166
enh68821     2   48701400   48702400      2       1  150064       2.2353     0.012699
enh68822     2   48708200   48709200      4       2  150064       2.7629    0.0028646
enh68823     2   48736100   48737100      2       1  150064       2.8269      0.00235
enh68826     2   48746500   48747500      8       4  150064       1.8836     0.029811
enh68828     2   48755000   48756000      4       2  150064       1.8753     0.030375
enh68832     2   48787200   48788200      6       2  150064       1.8341     0.033317
enh68833     2   48794700   48795700      4       2  150064       1.9054     0.028361
enh68834     2   48798800   48799800      5       2  150064       1.8423     0.032713
enh68844     2   50719000   50720000      1       1  150064       3.0002     0.001349
enh68848     2   51240200   51241200      1       1  150064       2.1981      0.01397
enh68861     2   53995600   53996600      5       2  150064       2.3528    0.0093154
enh68862     2   54010900   54011900      1       1  150064        3.377    0.0003664
enh68863     2   54015400   54016400      4       1  150064       2.2744     0.011472
enh68866     2   54053400   54054400      4       2  150064       2.4108    0.0079594
enh68868     2   54172200   54173200      2       1  150064       1.7235     0.042399
enh68874     2   54242800   54243800      1       1  150064       2.2655      0.01174
enh68876     2   54330700   54331700      4       2  150064       2.5832    0.0048945
enh68877     2   54333600   54334600      2       1  150064       3.4716   0.00025872
enh68878     2   54341400   54342400      5       2  150064        2.161     0.015346
enh68880     2   54389000   54390000      3       1  150064       3.5509   0.00019199
enh68899     2   54629000   54630000      6       2  150064       2.0744      0.01902
enh68905     2   54665900   54666900      3       2  150064       2.9087    0.0018145
enh68916     2   54711000   54712000      5       2  150064       1.9319     0.026683
enh68920     2   54721800   54722800      1       1  150064       3.9814    3.425e-05
enh68921     2   54725500   54726500      6       4  150064       2.7483     0.002995
enh68931     2   54769600   54770600      2       1  150064       1.9577     0.025135
enh68933     2   54773200   54774200      3       2  150064       2.1938     0.014124
enh68940     2   54790000   54791000      3       2  150064        1.831      0.03355
enh68943     2   54801500   54802500      8       3  150064       2.4712    0.0067325
enh68944     2   54804400   54805400      2       1  150064       1.9179      0.02756
enh68945     2   54808000   54809000      9       2  150064       2.1486     0.015834
enh68948     2   54824600   54825600      3       2  150064       1.6807     0.046412
enh68949     2   54828800   54829800      5       2  150064       2.5436    0.0054855
enh68950     2   54832000   54833000      2       1  150064       1.7392     0.040997
enh68951     2   54837100   54838100      2       1  150064       1.8933     0.029157
enh68952     2   54840000   54841000      5       2  150064       2.4294    0.0075625
enh68953     2   54844600   54845600      9       4  150064        2.893    0.0019079
enh68954     2   54846400   54847400      6       3  150064       1.7242      0.04234
enh68956     2   54852400   54853400      1       1  150064        2.304      0.01061
enh68959     2   54863300   54864300      4       2  150064       2.3264    0.0099975
enh68962     2   54885200   54886200      4       2  150064       2.9491    0.0015937
enh68965     2   54896900   54897900      3       2  150064       1.7683     0.038502
enh68968     2   54907500   54908500      7       3  150064       2.0777     0.018869
enh68974     2   55153800   55154800      4       2  150064       2.6708    0.0037839
enh68975     2   55172800   55173800      5       2  150064       2.3761    0.0087491
enh68985     2   55222400   55223400      5       2  150064       2.7688     0.002813
enh68990     2   55241200   55242200      3       1  150064        1.882     0.029917
enh68993     2   55250900   55251900      4       2  150064       2.6032    0.0046173
enh68998     2   55279300   55280300      4       2  150064       1.8963     0.028959
enh69007     2   55346700   55347700      8       4  150064       1.8709     0.030682
enh69011     2   55365300   55366300      3       2  150064       2.0168      0.02186
enh69024     2   55649100   55650100      2       1  150064       1.9223     0.027287
enh69038     2   56096700   56097700      1       1  150064       1.6757       0.0469
enh69040     2   56110500   56111500      4       2  150064       1.8479     0.032308
enh69043     2   56128400   56129400      4       2  150064       2.6212    0.0043808
enh69046     2   56188000   56189000      7       3  150064        1.761      0.03912
enh69048     2   56219600   56220600      2       1  150064       2.3018     0.010673
enh69060     2   57948000   57949000      2       1  150064       3.8989   4.8315e-05
enh69061     2   57986300   57987300      1       1  150064       4.5121     3.21e-06
enh69062     2   57987200   57988200      4       2  150064        6.132   4.3395e-10
enh69066     2   58109600   58110600      1       1  150064       4.0681     2.37e-05
enh69067     2   58134500   58135500      5       2  150064       5.6496   8.0408e-09
enh69068     2   58207800   58208800      3       2  150064       5.6542   7.8294e-09
enh69069     2   58269500   58270500      2       1  150064       3.1586   0.00079263
enh69070     2   58272500   58273500      2       1  150064       4.0931   2.1281e-05
enh69071     2   58275200   58276200      1       1  150064       4.4393    4.513e-06
enh69072     2   58334800   58335800      4       2  150064       4.5604    2.553e-06
enh69074     2   58431100   58432100      6       3  150064       2.4536     0.007072
enh69078     2   58465200   58466200      2       1  150064       3.0863    0.0010133
enh69079     2   58653900   58654900      1       1  150064       2.5038     0.006144
enh69089     2   60298200   60299200      1       1  150064       2.1217      0.01693
enh69090     2   60321100   60322100      3       1  150064       1.7909     0.036658
enh69091     2   60440700   60441700      3       2  150064        2.635    0.0042066
enh69093     2   60479300   60480300      2       1  150064       2.4919    0.0063537
enh69108     2   60742700   60743700      2       1  150064       2.0799     0.018768
enh69123     2   61185900   61186900      1       1  150064       1.7034      0.04425
enh69133     2   61408700   61409700      1       1  150064       2.4981     0.006243
enh69136     2   61583700   61584700      3       2  150064       2.0802     0.018755
enh69137     2   61606000   61607000      5       2  150064       1.9508      0.02554
enh69138     2   61607200   61608200      1       1  150064       3.3657    0.0003817
enh69143     2   61663000   61664000      5       3  150064       2.4818    0.0065358
enh69148     2   61692200   61693200      3       2  150064       2.6498    0.0040264
enh69188     2   62443700   62444700      1       1  150064       2.2089      0.01359
enh69190     2   62493300   62494300      2       1  150064       2.5248    0.0057878
enh69193     2   62531600   62532600      5       2  150064       1.8878     0.029525
enh69194     2   62534800   62535800      2       1  150064       2.1382     0.016249
enh69197     2   62683400   62684400      1       1  150064       1.9283      0.02691
enh69198     2   62685200   62686200      2       1  150064       2.4917    0.0063565
enh69200     2   62696500   62697500      1       1  150064       1.7781      0.03769
enh69203     2   62712900   62713900      2       1  150064       2.3474     0.009452
enh69204     2   62716000   62717000      5       3  150064       2.9446    0.0016166
enh69205     2   62722700   62723700      3       2  150064       3.5736   0.00017604
enh69210     2   62805400   62806400      7       3  150064       1.6492      0.04955
enh69216     2   62887300   62888300      2       1  150064        1.737     0.041191
enh69218     2   62890900   62891900      3       1  150064       2.3306    0.0098876
enh69220     2   62924900   62925900      1       1  150064        2.253      0.01213
enh69221     2   62926400   62927400      3       1  150064       3.5383   0.00020138
enh69226     2   62952300   62953300      1       1  150064       2.6627     0.003876
enh69228     2   63052900   63053900      2       1  150064       1.7936     0.036435
enh69261     2   64290800   64291800      2       1  150064       1.9995     0.022775
enh69276     2   64429000   64430000      1       1  150064       1.6741      0.04706
enh69303     2   64653400   64654400      1       1  150064       2.1111      0.01738
enh69304     2   64675000   64676000      1       1  150064       2.2436      0.01243
enh69305     2   64679400   64680400      1       1  150064       1.6838      0.04611
enh69314     2   64749200   64750200      2       1  150064        1.778     0.037704
enh69320     2   64826400   64827400      7       2  150064       2.5498    0.0053895
enh69321     2   64828300   64829300      2       1  150064        2.508    0.0060714
enh69322     2   64833200   64834200      1       1  150064       2.7279     0.003187
enh69428     2   65629600   65630600      1       1  150064       2.0333      0.02101
enh69438     2   65772500   65773500      1       1  150064       3.1367    0.0008544
enh69472     2   66726200   66727200      4       1  150064        1.697     0.044844
enh69476     2   66742800   66743800      1       1  150064        2.156      0.01554
enh69478     2   66749600   66750600      8       2  150064       2.6998    0.0034687
enh69480     2   66753600   66754600      1       1  150064       1.7735      0.03807
enh69481     2   66759100   66760100      3       1  150064       2.6216    0.0043754
enh69483     2   66763700   66764700      2       1  150064       2.1276     0.016683
enh69485     2   66769200   66770200      1       1  150064       2.8725     0.002036
enh69486     2   66770500   66771500      3       2  150064       2.8564    0.0021427
enh69500     2   66924900   66925900      1       1  150064       1.7252      0.04225
enh69518     2   67189700   67190700      1       1  150064       1.6593      0.04853
enh69533     2   67616300   67617300      3       2  150064       1.7722     0.038178
enh69541     2   67787800   67788800      1       1  150064        1.647      0.04978
enh69570     2   68386200   68387200      5       2  150064       2.8937    0.0019034
enh69584     2   68474300   68475300      3       1  150064       2.6963    0.0035057
enh69586     2   68481400   68482400      4       2  150064       2.1196      0.01702
enh69587     2   68482800   68483800      1       1  150064       2.8455     0.002217
enh69595     2   68654400   68655400      1       1  150064       1.7041      0.04418
enh69596     2   68661700   68662700      1       1  150064       1.7723      0.03817
enh69620     2   69153600   69154600      4       2  150064       2.5819    0.0049129
enh69621     2   69158700   69159700      5       2  150064        1.901     0.028653
enh69663     2   69423300   69424300      2       1  150064       2.1456     0.015953
enh69677     2   69526000   69527000      5       1  150064       2.0187      0.02176
enh69678     2   69536500   69537500      1       1  150064       1.9178      0.02757
enh69715     2   69960900   69961900      4       1  150064       1.8338      0.03334
enh69716     2   69971200   69972200      3       1  150064        1.813     0.034918
enh69722     2   69995200   69996200      3       1  150064       1.9446     0.025912
enh69727     2   70016100   70017100      1       1  150064       2.2215      0.01316
enh69728     2   70018000   70019000      3       1  150064       1.7801     0.037527
enh69732     2   70055200   70056200      5       3  150064       2.4311    0.0075272
enh69734     2   70120000   70121000      3       1  150064       1.6926     0.045261
enh69738     2   70144700   70145700      1       1  150064       1.7393      0.04099
enh69745     2   70261800   70262800      2       1  150064       1.6648     0.047979
enh69767     2   70439400   70440400      3       2  150064       1.9916     0.023209
enh69770     2   70486600   70487600      2       1  150064       1.6595     0.048504
enh69771     2   70488000   70489000      2       1  150064       2.0876     0.018417
enh69773     2   70521200   70522200      3       1  150064       1.7808      0.03747
enh69774     2   70527400   70528400      2       1  150064       2.0229     0.021543
enh69792     2   71298600   71299600      3       1  150064       1.8853     0.029692
enh69801     2   71561800   71562800      3       1  150064       2.2041     0.013757
enh69803     2   71567000   71568000      6       3  150064        2.399      0.00822
enh69837     2   72060800   72061800      2       1  150064         2.26     0.011911
enh69847     2   72357100   72358100      2       1  150064       2.9769    0.0014561
enh69853     2   72463100   72464100      1       1  150064        2.753     0.002953
enh69860     2   72803300   72804300      1       1  150064       1.7126      0.04339
enh69864     2   72905100   72906100      2       1  150064       2.0716     0.019151
enh69878     2   73211100   73212100      1       1  150064       4.2793    9.375e-06
enh69879     2   73258900   73259900      2       1  150064       3.5698   0.00017864
enh69882     2   73295600   73296600      1       1  150064       3.5033    0.0002298
enh69884     2   73312000   73313000      3       1  150064       2.0993     0.017897
enh69885     2   73316300   73317300      2       1  150064       2.7022    0.0034439
enh69887     2   73318800   73319800      3       1  150064       3.0385    0.0011887
enh69888     2   73329300   73330300      6       2  150064       3.5872   0.00016714
enh69889     2   73334000   73335000      2       1  150064       3.4372   0.00029392
enh69890     2   73337000   73338000      1       1  150064       3.2819    0.0005155
enh69891     2   73439600   73440600      2       1  150064       3.9133   4.5522e-05
enh69892     2   73462800   73463800      3       1  150064       3.7782   7.8976e-05
enh69895     2   73611600   73612600      2       1  150064       3.7349   9.3901e-05
enh69896     2   73614500   73615500      1       1  150064       3.1555    0.0008012
enh69897     2   73645500   73646500      2       1  150064        2.894    0.0019017
enh69898     2   73787900   73788900      4       2  150064       4.3495   6.8235e-06
enh69899     2   73867500   73868500      3       1  150064       4.0881   2.1749e-05
enh69900     2   73869500   73870500      6       1  150064       1.8767     0.030276
enh69905     2   73986400   73987400      3       1  150064       2.8224    0.0023835
enh69912     2   74118300   74119300      3       1  150064       1.9956     0.022988
enh69923     2   74226900   74227900      1       1  150064       2.0135      0.02203
enh69926     2   74237300   74238300      1       1  150064       2.0266      0.02135
enh69927     2   74247700   74248700      1       1  150064       2.1868      0.01438
enh69928     2   74252400   74253400      3       2  150064       2.5212    0.0058484
enh69929     2   74253400   74254400      3       1  150064       3.1406   0.00084301
enh69930     2   74256600   74257600      2       1  150064       2.1161     0.017167
enh69931     2   74257900   74258900      4       1  150064        2.161     0.015348
enh69932     2   74259800   74260800      2       1  150064       2.6726    0.0037635
enh69934     2   74269900   74270900      1       1  150064       2.4452     0.007238
enh69935     2   74272200   74273200      2       1  150064       2.4259    0.0076357
enh69936     2   74280000   74281000      3       1  150064       2.0792     0.018801
enh69937     2   74293500   74294500      6       2  150064         2.91    0.0018072
enh69962     2   74697700   74698700      1       1  150064       2.0558       0.0199
enh69976     2   74810600   74811600      1       1  150064        1.784      0.03721
enh69980     2   74967700   74968700      6       1  150064       2.0549     0.019946
enh69996     2   75114800   75115800      6       2  150064       1.9313     0.026724
enh69997     2   75120200   75121200      2       1  150064       2.6601    0.0039054
enh70023     2   75785600   75786600      3       2  150064       1.9157     0.027703
enh70041     2   76495700   76496700      2       1  150064       3.4479   0.00028248
enh70048     2   79620900   79621900      1       1  150064       1.9993      0.02279
enh70153     2   85623500   85624500      2       1  150064       1.6886     0.045644
enh70155     2   85635700   85636700      4       2  150064       2.4865    0.0064495
enh70156     2   85637500   85638500      3       1  150064       3.2094   0.00066513
enh70159     2   85644600   85645600      5       2  150064       3.2498   0.00057749
enh70160     2   85646700   85647700      5       3  150064       1.9963     0.022953
enh70162     2   85650500   85651500      2       1  150064       2.2434     0.012434
enh70163     2   85657500   85658500      4       2  150064       2.3091     0.010469
enh70194     2   85839400   85840400      1       1  150064       1.8344       0.0333
enh70210     2   85985900   85986900      4       2  150064       2.0005     0.022723
enh70214     2   85994600   85995600      1       1  150064        2.303      0.01064
enh70216     2   85999000   86000000      2       1  150064       2.0752     0.018985
enh70217     2   86001600   86002600      4       1  150064       1.8896     0.029408
enh70254     2   86262000   86263000      2       1  150064       2.1741     0.014849
enh70297     2   86858600   86859600      3       2  150064       2.2344     0.012729
enh70302     2   86974800   86975800      2       1  150064       2.5472    0.0054289
enh70349     2   95702000   95703000      1       1  150064       2.1182      0.01708
enh70372     2   96239700   96240700      2       1  150064       1.7545     0.039668
enh70375     2   96352200   96353200      1       1  150064       1.7291       0.0419
enh70391     2   96868700   96869700      1       1  150064       3.8922    4.966e-05
enh70392     2   96871900   96872900      2       1  150064       2.6324    0.0042391
enh70393     2   96875600   96876600      1       1  150064       3.9123    4.571e-05
enh70399     2   96919500   96920500      1       1  150064       3.9103     4.61e-05
enh70425     2   97205200   97206200      1       1  150064       1.9382       0.0263
enh70429     2   97288000   97289000      1       1  150064       1.9919      0.02319
enh70435     2   97351000   97352000      2       1  150064       2.5752    0.0050088
enh70436     2   97400100   97401100      1       1  150064        2.361     0.009112
enh70438     2   97406000   97407000      1       1  150064       1.9779      0.02397
enh70439     2   97413100   97414100      2       1  150064       3.9458   3.9765e-05
enh70440     2   97425000   97426000      2       1  150064       1.9136     0.027833
enh70443     2   97435500   97436500      3       1  150064       1.7792     0.037603
enh70444     2   97437400   97438400      1       1  150064       2.4135     0.007901
enh70445     2   97439500   97440500      1       1  150064       2.1434      0.01604
enh70448     2   97477200   97478200      1       1  150064        2.391     0.008401
enh70450     2   97483700   97484700      1       1  150064       2.1714      0.01495
enh70451     2   97485600   97486600      1       1  150064       1.7377      0.04113
enh70452     2   97489600   97490600      2       1  150064       2.9683    0.0014971
enh70453     2   97498000   97499000      1       1  150064       2.0026      0.02261
enh70454     2   97504800   97505800      1       1  150064       2.0077      0.02234
enh70455     2   97521800   97522800      1       1  150064       2.0007      0.02271
enh70456     2   97525000   97526000      1       1  150064       2.0166      0.02187
enh70457     2   97527500   97528500      3       2  150064       2.4422     0.007299
enh70458     2   97532000   97533000      1       1  150064       2.6807     0.003673
enh70459     2   97536600   97537600      2       1  150064       1.9317     0.026699
enh70460     2   97540200   97541200      2       1  150064        2.489    0.0064044
enh70461     2   97543600   97544600      2       1  150064       3.9637   3.6895e-05
enh70462     2   97547300   97548300      1       1  150064       1.7491      0.04014
enh70464     2   97552900   97553900      3       2  150064       3.3889   0.00035087
enh70466     2   97561200   97562200      5       2  150064       2.9332    0.0016776
enh70467     2   97571500   97572500      5       1  150064       3.6086   0.00015393
enh70468     2   97573400   97574400      4       1  150064         3.47   0.00026018
enh70469     2   97579200   97580200      2       1  150064       3.5059   0.00022755
enh70473     2   97593900   97594900      2       1  150064       4.0478   2.5853e-05
enh70481     2   97761200   97762200      6       1  150064       2.4276    0.0075996
enh70482     2   98261000   98262000      3       1  150064       2.6678    0.0038176
enh70492     2   98423000   98424000      2       1  150064       2.0199     0.021697
enh70497     2   98545700   98546700      2       1  150064        1.712     0.043445
enh70498     2   98547000   98548000      1       1  150064       2.0043      0.02252
enh70501     2   98562000   98563000      1       1  150064       1.7704      0.03833
enh70505     2   98583000   98584000      1       1  150064       2.9781      0.00145
enh70506     2   98584600   98585600      3       1  150064       2.7019    0.0034477
enh70507     2   98596200   98597200      4       2  150064       2.0347     0.020938
enh70509     2   98609000   98610000      1       1  150064       2.9188     0.001757
enh70510     2   98612800   98613800      3       1  150064       2.9854     0.001416
enh70511     2   98626500   98627500      1       1  150064       3.2918    0.0004978
enh70519     2   98703800   98704800      2       1  150064       1.6794     0.046533
enh70520     2   98750800   98751800      2       1  150064       2.2184     0.013264
enh70530     2   99001000   99002000      1       1  150064       1.6937      0.04516
enh70531     2   99062900   99063900      5       2  150064       2.1669     0.015122
enh70539     2   99088300   99089300      5       1  150064       1.7535     0.039756
enh70541     2   99090600   99091600      1       1  150064       1.8245      0.03404
enh70547     2   99099900   99100900      2       1  150064       1.7708     0.038301
enh70550     2   99104300   99105300      1       1  150064       1.8729      0.03054
enh70552     2   99107300   99108300      2       1  150064       1.8631     0.031224
enh70556     2   99124400   99125400      3       1  150064       1.8078      0.03532
enh70559     2   99178400   99179400      1       1  150064       1.8114      0.03504
enh70560     2   99200300   99201300      2       1  150064        2.947    0.0016045
enh70577     2   99422000   99423000      3       1  150064       1.7118      0.04347
enh70578     2   99449400   99450400      5       2  150064       1.7134      0.04332
enh70612     2  100221500  100222500      3       1  150064       1.6487     0.049605
enh70614     2  100252800  100253800      2       1  150064       2.3472    0.0094585
enh70615     2  100260300  100261300      4       2  150064       3.0465    0.0011575
enh70617     2  100273200  100274200      3       2  150064       1.8485     0.032266
enh70621     2  100308300  100309300      3       2  150064       1.8918     0.029256
enh70623     2  100313900  100314900      6       2  150064       1.8304     0.033592
enh70629     2  100453000  100454000      1       1  150064       1.7687      0.03847
enh70636     2  100496900  100497900      2       1  150064       2.5033    0.0061527
enh70637     2  100577300  100578300      1       1  150064        1.887      0.02958
enh70663     2  101350000  101351000      7       2  150064       2.4078    0.0080245
enh70667     2  101396700  101397700      3       2  150064        2.002     0.022641
enh70677     2  101494100  101495100      4       2  150064       1.9468     0.025777
enh70683     2  101541300  101542300      6       2  150064        1.864     0.031159
enh70700     2  101850500  101851500      2       1  150064       2.4755    0.0066531
enh70706     2  101889100  101890100      1       1  150064       2.5485      0.00541
enh70708     2  101917000  101918000      5       2  150064       2.3846    0.0085493
enh70717     2  102050800  102051800      8       2  150064       1.7087     0.043751
enh70803     2  102688900  102689900      3       1  150064       1.8303     0.033606
enh70804     2  102698200  102699200      4       2  150064       1.8707     0.030694
enh70807     2  102717200  102718200      5       3  150064       1.9019     0.028594
enh70809     2  102725300  102726300     10       4  150064       3.1052   0.00095089
enh70811     2  102738200  102739200      3       1  150064       2.1821     0.014551
enh70812     2  102743500  102744500      2       1  150064        1.908     0.028196
enh70813     2  102746700  102747700      2       1  150064       3.0076    0.0013167
enh70817     2  102770500  102771500      4       2  150064       2.2317     0.012818
enh70818     2  102773200  102774200      3       1  150064       2.4933    0.0063281
enh70822     2  102822700  102823700     11       2  150064        1.698     0.044749
enh70832     2  103204400  103205400      4       1  150064       2.4564    0.0070174
enh70834     2  103351200  103352200      3       1  150064       2.6778    0.0037058
enh70836     2  103377800  103378800      3       2  150064       3.7597   8.5051e-05
enh70847     2  104995600  104996600      1       1  150064       2.8963     0.001888
enh70849     2  105050400  105051400      3       2  150064       2.0566     0.019861
enh70899     2  106348400  106349400      7       4  150064       2.0342     0.020965
enh70900     2  106359700  106360700      2       1  150064       2.2947     0.010874
enh70902     2  106367400  106368400      5       1  150064       1.9154     0.027722
enh70903     2  106369600  106370600      3       1  150064       1.7621     0.039027
enh70983     2  107594000  107595000      2       1  150064         1.91     0.028064
enh71000     2  109108400  109109400      1       1  150064       2.0596      0.01972
enh71011     2  109200000  109201000      3       2  150064       2.3212     0.010138
enh71019     2  109231400  109232400      6       2  150064       1.9564     0.025211
enh71100     2  110271300  110272300      3       2  150064        3.763   8.3956e-05
enh71101     2  110315600  110316600      2       1  150064       3.8335   6.3177e-05
enh71102     2  110354600  110355600      3       1  150064       3.8643   5.5713e-05
enh71104     2  110363100  110364100      2       1  150064       4.0565   2.4907e-05
enh71105     2  110364000  110365000      2       1  150064       3.9318   4.2148e-05
enh71107     2  110368400  110369400      3       2  150064       2.1698      0.01501
enh71109     2  110395300  110396300      3       1  150064        2.386    0.0085156
enh71110     2  110402000  110403000      3       2  150064       2.6335    0.0042256
enh71122     2  110883800  110884800      1       1  150064       1.9775      0.02399
enh71123     2  110906900  110907900      2       1  150064        2.578    0.0049685
enh71124     2  110913500  110914500      1       1  150064       1.9038      0.02847
enh71128     2  110970200  110971200      3       1  150064       2.1607     0.015358
enh71134     2  111472100  111473100      2       1  150064       1.9187     0.027509
enh71160     2  111936200  111937200      2       1  150064        2.345    0.0095133
enh71161     2  111942700  111943700      4       1  150064       2.1767     0.014752
enh71168     2  112249000  112250000      3       1  150064       1.8719     0.030608
enh71169     2  112252800  112253800      1       1  150064        2.238      0.01261
enh71191     2  112676500  112677500      2       1  150064       2.1086     0.017491
enh71193     2  112703600  112704600      3       1  150064       1.7818     0.037389
enh71196     2  112743600  112744600      7       2  150064       1.8642     0.031149
enh71197     2  112789500  112790500      5       3  150064        2.035     0.020927
enh71208     2  113008800  113009800      1       1  150064       2.5044     0.006133
enh71228     2  113431600  113432600      1       1  150064       2.4515     0.007114
enh71272     2  114081400  114082400      4       2  150064        1.824     0.034076
enh71273     2  114086000  114087000      3       2  150064       2.2756     0.011434
enh71285     2  114634900  114635900      4       2  150064       2.5767     0.004988
enh71288     2  114650200  114651200      5       2  150064       2.2366     0.012655
enh71289     2  114654300  114655300      3       1  150064       1.9159     0.027686
enh71291     2  114667300  114668300      3       1  150064       2.1529     0.015662
enh71300     2  115957200  115958200      3       2  150064       2.5173     0.005913
enh71301     2  116171100  116172100      1       1  150064       1.8864      0.02962
enh71311     2  118844800  118845800      3       2  150064       1.9882     0.023393
enh71340     2  120177500  120178500      1       1  150064       2.2423      0.01247
enh71390     2  121015100  121016100      3       1  150064       1.7039     0.044196
enh71452     2  121587500  121588500      4       1  150064       1.6495     0.049521
enh71453     2  121598400  121599400      3       1  150064       1.7552     0.039609
enh71519     2  122290100  122291100      2       1  150064        2.287     0.011099
enh71541     2  122494800  122495800      1       1  150064       2.8163     0.002429
enh71542     2  122511700  122512700      1       1  150064       1.8269      0.03386
enh71544     2  122529300  122530300      1       1  150064       1.9179      0.02756
enh71545     2  122534400  122535400      4       2  150064       1.9518     0.025483
enh71547     2  122568700  122569700      4       2  150064       1.8472     0.032356
enh71555     2  122777000  122778000      2       1  150064       1.9756       0.0241
enh71563     2  125300600  125301600      5       1  150064       1.7704     0.038327
enh71587     2  127803000  127804000      2       1  150064       1.8029     0.035702
enh71593     2  127841100  127842100      5       3  150064       2.4838    0.0064992
enh71594     2  127846800  127847800      3       2  150064       1.9228     0.027254
enh71595     2  127850400  127851400      2       1  150064       1.8863      0.02963
enh71596     2  127854600  127855600      8       4  150064       2.9655    0.0015108
enh71597     2  127859100  127860100      5       2  150064       1.9317     0.026701
enh71599     2  127872700  127873700      6       3  150064       2.6372    0.0041797
enh71600     2  127885800  127886800      5       1  150064       2.0111     0.022158
enh71667     2  128612900  128613900      2       1  150064       1.9235     0.027207
enh71673     2  128786300  128787300      2       1  150064       1.7097     0.043657
enh71703     2  129153500  129154500      9       2  150064        2.022     0.021588
enh71704     2  129163400  129164400     10       2  150064       1.6593     0.048525
enh71705     2  129165900  129166900      7       4  150064       2.1544     0.015605
enh71753     2  131114000  131115000      2       1  150064       1.7139     0.043278
enh71758     2  131149600  131150600      1       1  150064       2.1072      0.01755
enh71762     2  131813500  131814500      1       1  150064       3.2902    0.0005006
enh71763     2  131822100  131823100      2       1  150064       3.1467   0.00082561
enh71764     2  131848900  131849900      1       1  150064       2.5573     0.005274
enh71765     2  131852000  131853000      2       1  150064       2.6769    0.0037155
enh71766     2  131861200  131862200      4       2  150064        3.335   0.00042656
enh71767     2  131864400  131865400      2       1  150064        2.684    0.0036368
enh71772     2  132398600  132399600      1       1  150064       2.2584      0.01196
enh71778     2  133105400  133106400      1       1  150064       1.6687      0.04759
enh71779     2  133109600  133110600      3       2  150064       1.7459      0.04041
enh71790     2  133681300  133682300      3       1  150064       2.0043     0.022519
enh71824     2  134575200  134576200      4       2  150064       1.7073     0.043887
enh71828     2  134879200  134880200      4       2  150064       2.8228      0.00238
enh71829     2  134880700  134881700      2       1  150064       2.8151    0.0024384
enh71830     2  134883100  134884100      2       1  150064       1.7535     0.039758
enh71832     2  134889000  134890000      1       1  150064       2.7632     0.002862
enh71835     2  134899000  134900000      5       2  150064       3.9182   4.4597e-05
enh71884     2  135674300  135675300      1       1  150064       3.0217     0.001257
enh71889     2  135692900  135693900      2       1  150064       2.1891     0.014294
enh71911     2  136789000  136790000      5       3  150064        2.335     0.009772
enh71940     2  139122600  139123600      1       1  150064       2.9193     0.001754
enh71946     2  139465300  139466300      5       3  150064       2.3918    0.0083829
enh71956     2  143625800  143626800      2       1  150064       1.7656     0.038731
enh71975     2  144262400  144263400      5       2  150064       1.9321     0.026676
enh71998     2  144579800  144580800      1       1  150064       2.4907     0.006375
enh72000     2  144660600  144661600      1       1  150064       3.2983    0.0004863
enh72005     2  144711300  144712300      3       1  150064       2.8618     0.002106
enh72017     2  144994800  144995800      1       1  150064       2.0335        0.021
enh72018     2  144995200  144996200      2       1  150064       1.7785     0.037657
enh72022     2  145090800  145091800      1       1  150064       3.2093    0.0006652
enh72027     2  145129600  145130600      1       1  150064       3.0087     0.001312
enh72028     2  145136800  145137800      2       1  150064       3.5341    0.0002046
enh72032     2  145158700  145159700      1       1  150064       4.6476    1.679e-06
enh72033     2  145161000  145162000      2       1  150064       4.2078   1.2891e-05
enh72035     2  145170600  145171600      3       1  150064       3.1929   0.00070419
enh72036     2  145184600  145185600      2       1  150064       3.1832   0.00072837
enh72039     2  145198600  145199600      6       3  150064       2.3436    0.0095487
enh72040     2  145202000  145203000      1       1  150064       4.3878    5.724e-06
enh72047     2  145219800  145220800      2       1  150064       2.1171     0.017124
enh72063     2  145260000  145261000      1       1  150064       1.9658      0.02466
enh72092     2  145793400  145794400      3       2  150064       1.8872     0.029566
enh72096     2  145844200  145845200      4       2  150064       2.6733    0.0037552
enh72097     2  145853600  145854600      2       1  150064       2.5005    0.0062014
enh72098     2  145874400  145875400      3       1  150064       2.7218    0.0032461
enh72099     2  145915100  145916100      1       1  150064       1.8551      0.03179
enh72113     2  146684700  146685700      2       1  150064       1.9703     0.024399
enh72120     2  147674400  147675400      1       1  150064       2.3878     0.008475
enh72121     2  147697100  147698100      2       1  150064       1.7672     0.038597
enh72143     2  148617200  148618200      2       1  150064       2.2004     0.013891
enh72148     2  148775700  148776700      2       1  150064       2.2751     0.011451
enh72151     2  149030600  149031600      2       1  150064        2.932     0.001684
enh72152     2  149062600  149063600      4       2  150064       2.7785    0.0027304
enh72153     2  149258800  149259800      1       1  150064       2.4484     0.007175
enh72155     2  149309800  149310800      2       1  150064       2.9679     0.001499
enh72156     2  149310800  149311800      3       1  150064       2.2658     0.011732
enh72160     2  149404000  149405000      3       1  150064       1.7192     0.042789
enh72179     2  149835200  149836200      2       1  150064       2.4614    0.0069195
enh72181     2  149875700  149876700      1       1  150064       2.7211     0.003253
enh72182     2  149913900  149914900      4       2  150064       2.3311    0.0098752
enh72203     2  150418500  150419500      1       1  150064       2.1357      0.01635
enh72206     2  150453400  150454400      3       2  150064       2.2572     0.011997
enh72207     2  150454400  150455400      2       1  150064       1.9964     0.022947
enh72208     2  150468000  150469000      1       1  150064       1.6918      0.04534
enh72211     2  150576800  150577800      5       2  150064       2.3362    0.0097414
enh72212     2  150580600  150581600      3       1  150064       1.9342     0.026546
enh72213     2  150587400  150588400      4       1  150064       1.9556     0.025257
enh72230     2  150982900  150983900      2       1  150064       1.7862     0.037035
enh72241     2  151138700  151139700      1       1  150064       2.5858     0.004858
enh72242     2  151152900  151153900      3       1  150064       1.9129     0.027881
enh72313     2  152919600  152920600      2       1  150064       1.8037     0.035642
enh72315     2  153022800  153023800      2       1  150064       2.3388    0.0096724
enh72318     2  153029800  153030800      3       2  150064       3.2124   0.00065821
enh72321     2  153056900  153057900      1       1  150064        3.074     0.001056
enh72322     2  153079300  153080300      3       1  150064        2.717    0.0032937
enh72323     2  153084200  153085200      4       1  150064        2.749    0.0029893
enh72324     2  153099700  153100700      3       2  150064       2.5596    0.0052395
enh72326     2  153107600  153108600      3       1  150064       1.9933     0.023117
enh72327     2  153176800  153177800     11       3  150064       1.8381     0.033022
enh72328     2  153190500  153191500      3       1  150064       2.3965     0.008276
enh72329     2  153194100  153195100      2       1  150064       1.7245     0.042307
enh72330     2  153197200  153198200      4       2  150064       2.3338    0.0098023
enh72337     2  153257400  153258400      6       2  150064       2.2979     0.010784
enh72346     2  153277700  153278700      2       1  150064       2.4095    0.0079867
enh72350     2  153286400  153287400      1       1  150064       2.6666     0.003831
enh72352     2  153290200  153291200      2       1  150064       2.0212     0.021629
enh72389     2  153450700  153451700      3       1  150064       1.8641     0.031157
enh72390     2  153468100  153469100      4       2  150064       2.1314     0.016528
enh72391     2  153471600  153472600      2       1  150064       2.8341    0.0022979
enh72392     2  153473600  153474600      1       1  150064       3.3756    0.0003683
enh72393     2  153476500  153477500      5       3  150064       3.6729   0.00011991
enh72394     2  153478400  153479400      1       1  150064       3.6136     0.000151
enh72395     2  153479400  153480400      3       1  150064       4.3007   8.5135e-06
enh72397     2  153482800  153483800      2       1  150064       2.7383    0.0030876
enh72398     2  153503600  153504600      1       1  150064       2.9765     0.001458
enh72400     2  153571800  153572800      4       2  150064       2.3782    0.0086998
enh72401     2  153576900  153577900      2       1  150064        2.911    0.0018013
enh72402     2  153578000  153579000      4       1  150064       3.1287   0.00087799
enh72403     2  153586900  153587900      3       2  150064       2.3158     0.010286
enh72404     2  153618300  153619300      3       2  150064       3.8899    5.015e-05
enh72405     2  155000000  155001000      4       2  150064       1.6465     0.049832
enh72407     2  156894200  156895200      3       1  150064       2.4625    0.0068994
enh72488     2  159251600  159252600     10       4  150064       1.9142     0.027795
enh72490     2  159316700  159317700      4       2  150064       3.1216    0.0008994
enh72493     2  159326100  159327100      2       1  150064        2.204     0.013761
enh72496     2  159335900  159336900      2       1  150064       2.8029    0.0025326
enh72497     2  159343300  159344300      5       2  150064        2.627    0.0043076
enh72500     2  159349700  159350700      6       2  150064       2.8574    0.0021356
enh72508     2  159385900  159386900      3       2  150064        2.239     0.012579
enh72509     2  159395400  159396400      1       1  150064       1.8639      0.03117
enh72511     2  159493500  159494500      4       2  150064       3.4109   0.00032376
enh72512     2  159511900  159512900      6       2  150064       1.9942     0.023063
enh72514     2  159515100  159516100      4       2  150064       1.9525      0.02544
enh72529     2  159698300  159699300      1       1  150064       2.2162      0.01334
enh72531     2  159762100  159763100      4       2  150064       1.7298     0.041833
enh72591     2  160373000  160374000      1       1  150064       2.9792     0.001445
enh72593     2  160461200  160462200      7       2  150064       2.7786    0.0027299
enh72594     2  160461900  160462900      5       2  150064       3.0711    0.0010662
enh72595     2  160462600  160463600      4       2  150064       2.3056     0.010567
enh72596     2  160463400  160464400      2       1  150064       1.9649     0.024715
enh72597     2  160465100  160466100      3       2  150064       1.9367     0.026389
enh72598     2  160465800  160466800      3       2  150064       1.8426     0.032695
enh72599     2  160466400  160467400      2       1  150064       2.9439    0.0016207
enh72601     2  160468100  160469100      5       3  150064       2.3694    0.0089091
enh72602     2  160476400  160477400      3       2  150064       1.7009     0.044483
enh72604     2  160567200  160568200      5       2  150064       2.1417     0.016107
enh72606     2  160573200  160574200      4       2  150064       1.9237     0.027193
enh72630     2  161021800  161022800      2       1  150064       2.4418    0.0073079
enh72661     2  161201300  161202300      3       2  150064       1.9094     0.028103
enh72694     2  161327800  161328800      3       2  150064       1.8191     0.034448
enh72714     2  161503600  161504600      1       1  150064        1.794      0.03641
enh72715     2  161508000  161509000      2       1  150064       1.7171     0.042984
enh72718     2  161560100  161561100      3       2  150064       1.6745     0.047018
enh72746     2  162020200  162021200      2       1  150064       1.7514     0.039938
enh72754     2  162851700  162852700      1       1  150064       3.3511    0.0004025
enh72755     2  162868800  162869800      3       1  150064       4.3699   6.2163e-06
enh72757     2  162885600  162886600      1       1  150064       3.3731    0.0003716
enh72768     2  162982800  162983800      2       1  150064       1.6709     0.047374
enh72784     2  163227000  163228000      1       1  150064       2.0302      0.02117
enh72795     2  164583700  164584700      1       1  150064       1.6934      0.04519
enh72843     2  166811000  166812000      2       1  150064       3.2935   0.00049468
enh72848     2  167267900  167268900      5       3  150064       1.7642     0.038851
enh72849     2  167342200  167343200      1       1  150064       2.4386     0.007373
enh72897     2  169326400  169327400      1       1  150064       2.2774      0.01138
enh72902     2  169377600  169378600      2       1  150064       1.8727     0.030553
enh72904     2  169382800  169383800      5       3  150064       1.7572     0.039444
enh72905     2  169386100  169387100      3       1  150064       1.7742     0.038014
enh72906     2  169386800  169387800      5       3  150064       1.9246     0.027143
enh72909     2  169425200  169426200      1       1  150064        1.768      0.03853
enh72911     2  169482400  169483400      6       2  150064       3.5883   0.00016643
enh72912     2  169489300  169490300      5       2  150064        2.025     0.021433
enh72913     2  169491400  169492400      3       1  150064       3.4519   0.00027834
enh72915     2  169495700  169496700      4       2  150064       2.8634    0.0020954
enh72918     2  169547100  169548100      3       1  150064       1.6792     0.046561
enh72936     2  170364500  170365500      4       2  150064       1.6791     0.046571
enh72937     2  170428400  170429400      1       1  150064       2.0183      0.02178
enh72988     2  171943200  171944200      2       1  150064       2.5562    0.0052908
enh72990     2  172002900  172003900      4       2  150064       2.1514     0.015721
enh73013     2  172558200  172559200      5       3  150064        2.381    0.0086319
enh73019     2  172654700  172655700      2       1  150064       3.7259   9.7329e-05
enh73021     2  172734600  172735600      1       1  150064       4.1989    1.341e-05
enh73026     2  172865400  172866400      7       2  150064       3.5524   0.00019089
enh73028     2  172916700  172917700      2       1  150064       2.9718    0.0014805
enh73036     2  173149500  173150500      5       2  150064       2.0878     0.018406
enh73037     2  173158300  173159300      4       2  150064       2.3321    0.0098487
enh73039     2  173176000  173177000      2       1  150064       1.8297     0.033646
enh73074     2  173687600  173688600      1       1  150064       2.2274      0.01296
enh73075     2  173724200  173725200      2       1  150064       1.8579     0.031589
enh73091     2  173943000  173944000      6       3  150064       2.7866    0.0026633
enh73095     2  173954300  173955300      2       1  150064       2.8521    0.0021718
enh73096     2  173955800  173956800      3       2  150064       1.6887     0.045641
enh73097     2  173973500  173974500      3       2  150064       1.6966     0.044891
enh73099     2  173995200  173996200      1       1  150064       1.6463      0.04985
enh73100     2  174001100  174002100      4       2  150064       2.7933    0.0026083
enh73101     2  174014000  174015000      5       1  150064       1.9248      0.02713
enh73102     2  174025000  174026000      5       3  150064       1.7885     0.036849
enh73104     2  174052600  174053600      4       2  150064       2.7049    0.0034158
enh73106     2  174059400  174060400      2       1  150064       2.7894    0.0026406
enh73108     2  174075100  174076100      6       3  150064       2.7938    0.0026043
enh73110     2  174083100  174084100      3       2  150064       2.1942     0.014112
enh73111     2  174091700  174092700      4       2  150064       2.1194     0.017029
enh73121     2  174495000  174496000      3       2  150064       2.5819    0.0049134
enh73131     2  174778800  174779800      1       1  150064        2.247      0.01232
enh73132     2  174787000  174788000      3       1  150064       1.9503      0.02557
enh73133     2  174790000  174791000      3       1  150064       2.4107    0.0079618
enh73136     2  174805200  174806200      6       3  150064       1.8803     0.030032
enh73137     2  174812600  174813600      3       1  150064       2.0431     0.020522
enh73138     2  174813400  174814400      4       2  150064       1.6463     0.049855
enh73139     2  174816200  174817200      7       3  150064       1.9265     0.027019
enh73141     2  174825400  174826400      6       3  150064       2.7215    0.0032496
enh73144     2  174844400  174845400      5       3  150064       1.6998      0.04458
enh73150     2  174875700  174876700      5       2  150064       2.2239     0.013078
enh73151     2  174878800  174879800      2       1  150064       1.7088     0.043747
enh73153     2  174888100  174889100      4       1  150064       2.3088     0.010478
enh73154     2  174891500  174892500      2       1  150064       1.8343     0.033307
enh73160     2  174918400  174919400      3       1  150064       1.9065     0.028292
enh73161     2  174927400  174928400      4       2  150064       2.5798    0.0049423
enh73162     2  175111400  175112400      2       1  150064       2.6259    0.0043211
enh73163     2  175113600  175114600      3       2  150064       2.9971    0.0013628
enh73165     2  175258200  175259200      1       1  150064       1.7408      0.04086
enh73173     2  175452600  175453600      2       1  150064       1.6616     0.048296
enh73180     2  175459600  175460600      1       1  150064       1.9398       0.0262
enh73182     2  175463600  175464600      1       1  150064       2.3746     0.008783
enh73183     2  175467600  175468600      3       1  150064       2.0291     0.021226
enh73184     2  175470500  175471500      1       1  150064       2.5642     0.005171
enh73186     2  175475000  175476000      3       2  150064       2.8635    0.0020949
enh73195     2  175545100  175546100      2       1  150064       2.6965    0.0035033
enh73197     2  175637300  175638300      2       1  150064       1.9154     0.027723
enh73206     2  175690900  175691900      2       1  150064        2.118     0.017089
enh73224     2  175892600  175893600      4       2  150064       1.6482     0.049657
enh73239     2  177147400  177148400      2       1  150064       1.9198     0.027439
enh73240     2  177147900  177148900      2       1  150064       1.9253     0.027097
enh73241     2  177155900  177156900      2       1  150064       1.8023     0.035745
enh73328     2  178976200  178977200      2       1  150064       1.9619     0.024889
enh73329     2  178978200  178979200      2       1  150064       2.7261    0.0032045
enh73334     2  179120800  179121800      2       1  150064       1.7927     0.036508
enh73370     2  180293200  180294200      3       2  150064       2.6631    0.0038718
enh73371     2  180324900  180325900      3       2  150064       4.3777   5.9962e-06
enh73381     2  180541400  180542400      7       3  150064       2.1037     0.017701
enh73383     2  180870000  180871000      2       1  150064       2.6466    0.0040648
enh73384     2  180989900  180990900      1       1  150064       3.4796    0.0002511
enh73411     2  182655700  182656700      4       2  150064       1.6885      0.04566
enh73443     2  183874500  183875500      2       1  150064       3.0777     0.001043
enh73445     2  183890200  183891200      5       2  150064       1.9618     0.024891
enh73446     2  183893900  183894900      4       2  150064       2.0579     0.019801
enh73449     2  183921800  183922800      3       2  150064       2.2836     0.011196
enh73451     2  183990600  183991600     10       4  150064       1.8414     0.032778
enh73463     2  187408700  187409700      1       1  150064       2.9204     0.001748
enh73489     2  188411800  188412800      3       1  150064       1.6685     0.047606
enh73497     2  189167900  189168900      2       1  150064        2.019     0.021745
enh73500     2  189198200  189199200      2       1  150064        2.091     0.018266
enh73502     2  189246500  189247500      2       1  150064       2.9245     0.001725
enh73504     2  189433400  189434400      3       2  150064       2.5169     0.005919
enh73509     2  189494300  189495300      4       2  150064       1.6971     0.044842
enh73518     2  189676900  189677900      4       2  150064       1.8923     0.029229
enh73522     2  189748500  189749500      4       2  150064       1.6727      0.04719
enh73599     2  190398600  190399600      1       1  150064        1.646      0.04988
enh73609     2  190433200  190434200      2       1  150064       1.9721     0.024298
enh73637     2  191217200  191218200      2       1  150064       1.8244     0.034047
enh73639     2  191220600  191221600      1       1  150064       1.7229      0.04245
enh73640     2  191222000  191223000      4       1  150064       1.6807     0.046407
enh73653     2  191364400  191365400      4       2  150064        1.799     0.036008
enh73654     2  191394100  191395100      7       3  150064       1.9352     0.026481
enh73656     2  191400600  191401600      3       2  150064       1.7662     0.038684
enh73657     2  191437400  191438400      1       1  150064       1.6626       0.0482
enh73659     2  191448100  191449100      1       1  150064       2.3852     0.008536
enh73661     2  191493800  191494800      1       1  150064       2.4292     0.007566
enh73682     2  191677400  191678400      2       1  150064       2.3229     0.010093
enh73683     2  191684100  191685100      2       1  150064       1.9923     0.023172
enh73688     2  191718900  191719900      3       1  150064        1.869      0.03081
enh73693     2  191750600  191751600      1       1  150064       1.7059      0.04401
enh73697     2  191768500  191769500      2       1  150064       2.3442     0.009534
enh73700     2  191803200  191804200      1       1  150064       1.9523      0.02545
enh73711     2  191879300  191880300      4       2  150064       1.7544     0.039678
enh73712     2  191886000  191887000      4       2  150064       2.4662    0.0068282
enh73713     2  191887600  191888600      2       1  150064       1.9141     0.027801
enh73715     2  191897000  191898000      1       1  150064       2.2945      0.01088
enh73717     2  191906100  191907100      1       1  150064       2.1558      0.01555
enh73764     2  192282100  192283100      1       1  150064       1.8519      0.03202
enh73766     2  192306100  192307100      1       1  150064       1.9478      0.02572
enh73768     2  192330000  192331000      1       1  150064       2.3347      0.00978
enh73807     2  196397900  196398900      5       2  150064       3.1702   0.00076169
enh73808     2  196401200  196402200      1       1  150064        2.584     0.004883
enh73809     2  196424000  196425000      3       1  150064        3.563   0.00018331
enh73810     2  196427000  196428000      4       2  150064       2.9518    0.0015797
enh73817     2  196763100  196764100      2       1  150064       2.4382    0.0073811
enh73819     2  196932200  196933200      7       3  150064       3.1076   0.00094311
enh73824     2  196977500  196978500      3       2  150064       2.2846     0.011167
enh73839     2  197140500  197141500      3       2  150064        2.866    0.0020784
enh73840     2  197142800  197143800      9       2  150064       2.6898    0.0035744
enh73841     2  197149200  197150200      1       1  150064       2.4366     0.007413
enh73842     2  197156500  197157500      4       2  150064       3.1434   0.00083509
enh73847     2  197264500  197265500      2       1  150064       1.7996     0.035958
enh73850     2  197345000  197346000      2       1  150064       1.8668     0.030965
enh73851     2  197352700  197353700      1       1  150064       2.3516     0.009346
enh73852     2  197431500  197432500      2       1  150064       2.4131    0.0079082
enh73853     2  197466200  197467200      2       1  150064       2.7355    0.0031146
enh73856     2  197623000  197624000      4       1  150064       1.6927     0.045255
enh73857     2  197662400  197663400      1       1  150064       2.2505      0.01221
enh73860     2  197830800  197831800      2       1  150064       2.1154     0.017198
enh73861     2  197831800  197832800      2       1  150064       2.3767    0.0087347
enh73864     2  197853000  197854000      1       1  150064       2.8627       0.0021
enh73865     2  197942000  197943000      4       1  150064       2.6658    0.0038407
enh73869     2  197956700  197957700      3       2  150064        2.643    0.0041089
enh73870     2  197962000  197963000      2       1  150064       2.4016    0.0081622
enh73874     2  198016800  198017800      3       1  150064       2.2758     0.011429
enh73876     2  198026200  198027200      2       1  150064       2.2899     0.011013
enh73897     2  198143600  198144600      4       2  150064       4.8038   7.7832e-07
enh73898     2  198144800  198145800      3       1  150064       4.1655   1.5535e-05
enh73901     2  198161800  198162800      2       1  150064       4.4682   3.9434e-06
enh73902     2  198169900  198170900      2       1  150064       4.8199   7.1826e-07
enh73903     2  198170700  198171700      3       1  150064       4.9993   2.8772e-07
enh73904     2  198171700  198172700      3       2  150064       5.2905   6.0986e-08
enh73908     2  198243100  198244100      1       1  150064       4.7819    8.681e-07
enh73911     2  198293500  198294500      2       1  150064       5.5238   1.6585e-08
enh73912     2  198295500  198296500      2       1  150064       1.6989     0.044668
enh73913     2  198308100  198309100      1       1  150064        5.405     3.24e-08
enh73918     2  198403000  198404000      2       1  150064       5.4894   2.0166e-08
enh73924     2  198478600  198479600      1       1  150064       1.9758      0.02409
enh73925     2  198484800  198485800      1       1  150064       5.9155    1.654e-09
enh73926     2  198492500  198493500      4       1  150064       2.0871      0.01844
enh73927     2  198512700  198513700      2       1  150064       3.3548   0.00039706
enh73929     2  198541000  198542000      2       1  150064       4.6838    1.408e-06
enh73930     2  198573400  198574400      2       1  150064        4.101   2.0565e-05
enh73931     2  198667800  198668800      3       2  150064       5.3473   4.4647e-08
enh73933     2  198673300  198674300      4       2  150064       5.0638   2.0547e-07
enh73934     2  198702000  198703000      1       1  150064       2.7909     0.002628
enh73937     2  198737600  198738600      2       1  150064       3.7759   7.9729e-05
enh73938     2  198743200  198744200      1       1  150064       5.1723    1.156e-07
enh73939     2  198753600  198754600      2       1  150064       4.2409   1.1133e-05
enh73940     2  198754500  198755500      2       1  150064       4.8379   6.5606e-07
enh73941     2  198756400  198757400      2       1  150064        3.961   3.7311e-05
enh73942     2  198758200  198759200      1       1  150064       5.0337    2.405e-07
enh73944     2  198780800  198781800      1       1  150064       4.2784    9.411e-06
enh73945     2  198804900  198805900      4       2  150064       4.8174   7.2704e-07
enh73946     2  198808800  198809800      5       2  150064        4.827   6.9297e-07
enh73948     2  198836900  198837900      3       2  150064       3.1101   0.00093507
enh73949     2  198840600  198841600      4       2  150064        4.721   1.1736e-06
enh73951     2  198919800  198920800      2       1  150064       4.8438    6.369e-07
enh73965     2  200204300  200205300      1       1  150064       3.2083    0.0006675
enh73967     2  200306600  200307600      1       1  150064       2.2179      0.01328
enh73980     2  200675300  200676300      1       1  150064        4.404    5.314e-06
enh73981     2  200678800  200679800      2       1  150064       3.2866   0.00050696
enh73982     2  200714300  200715300      2       1  150064       4.4982   3.4271e-06
enh73983     2  200774700  200775700      2       1  150064       5.8473   2.4979e-09
enh73984     2  200778500  200779500      3       2  150064       3.7227   9.8536e-05
enh73985     2  200787200  200788200      5       2  150064       5.7762   3.8197e-09
enh73987     2  200818000  200819000      4       2  150064       5.9462   1.3719e-09
enh73992     2  200850100  200851100      4       2  150064       4.2116   1.2676e-05
enh73995     2  200903700  200904700      3       2  150064       1.9505     0.025558
enh73997     2  200941500  200942500      2       1  150064       1.9626     0.024849
enh73998     2  200966200  200967200      2       1  150064       5.4553   2.4444e-08
enh74001     2  200995300  200996300      3       2  150064       2.3616    0.0090976
enh74002     2  201003300  201004300      2       1  150064       5.1568   1.2558e-07
enh74004     2  201023900  201024900      2       1  150064       5.4442   2.6026e-08
enh74009     2  201087600  201088600      7       3  150064       3.1485    0.0008206
enh74013     2  201139800  201140800      1       1  150064       1.7913      0.03662
enh74014     2  201167000  201168000      4       2  150064       3.7059   0.00010532
enh74017     2  201175600  201176600      2       1  150064       4.3751   6.0675e-06
enh74018     2  201179600  201180600      3       2  150064       2.5797     0.004945
enh74019     2  201182000  201183000      3       2  150064       3.7094   0.00010387
enh74020     2  201184600  201185600      1       1  150064       1.8854      0.02969
enh74021     2  201186800  201187800      1       1  150064       1.8995      0.02875
enh74022     2  201194000  201195000      4       2  150064       2.8612    0.0021102
enh74023     2  201194900  201195900      3       1  150064       2.9176    0.0017637
enh74026     2  201203500  201204500      3       2  150064       1.6631     0.048147
enh74029     2  201215400  201216400      6       4  150064       1.7277     0.042018
enh74033     2  201221600  201222600      2       1  150064       4.1472   1.6826e-05
enh74034     2  201229600  201230600      4       2  150064       5.7961   3.3934e-09
enh74036     2  201238800  201239800      3       2  150064       4.0677   2.3737e-05
enh74037     2  201239400  201240400      7       3  150064       4.5765   2.3643e-06
enh74038     2  201241500  201242500      3       2  150064       5.6536    7.856e-09
enh74040     2  201247200  201248200      5       2  150064       4.4118   5.1248e-06
enh74041     2  201248400  201249400      2       1  150064       3.0275    0.0012328
enh74045     2  201276200  201277200      3       1  150064        3.257   0.00056302
enh74048     2  201308400  201309400      2       1  150064       3.3635   0.00038477
enh74049     2  201320000  201321000      1       1  150064       3.8819    5.182e-05
enh74050     2  201332600  201333600      3       2  150064       3.2757   0.00052693
enh74060     2  201489500  201490500      3       1  150064        1.835     0.033252
enh74062     2  201559400  201560400      4       2  150064       2.2416     0.012495
enh74067     2  201606800  201607800      6       1  150064        2.247      0.01232
enh74069     2  201621500  201622500      2       1  150064       1.8124     0.034959
enh74077     2  201751800  201752800      2       1  150064       2.0896     0.018329
enh74095     2  202022100  202023100      3       2  150064       1.9268     0.027001
enh74106     2  202118900  202119900      9       4  150064       3.3699   0.00037591
enh74109     2  202126400  202127400      5       2  150064       1.6695     0.047511
enh74110     2  202127100  202128100      8       4  150064       2.3391     0.009666
enh74111     2  202128600  202129600      1       1  150064       1.6548      0.04898
enh74160     2  202834300  202835300      4       1  150064        2.104      0.01769
enh74162     2  202839000  202840000     12       3  150064        1.834     0.033326
enh74209     2  203453400  203454400      2       1  150064       1.7147     0.043196
enh74216     2  203510600  203511600      1       1  150064       1.7649      0.03879
enh74218     2  203530800  203531800      1       1  150064       2.8442     0.002226
enh74219     2  203627000  203628000      5       2  150064        2.334    0.0097983
enh74228     2  203877800  203878800      1       1  150064       2.9017     0.001856
enh74232     2  204105200  204106200      3       1  150064        2.359    0.0091633
enh74240     2  204316400  204317400      2       1  150064       2.4105    0.0079651
enh74243     2  204327800  204328800      4       1  150064       2.1728     0.014899
enh74244     2  204334600  204335600      1       1  150064       2.1229      0.01688
enh74245     2  204349000  204350000      2       1  150064       2.4373    0.0073984
enh74283     2  204876500  204877500      4       2  150064       1.8888     0.029457
enh74285     2  204896400  204897400      1       1  150064       1.7717      0.03822
enh74300     2  205186700  205187700      2       1  150064       1.7725     0.038152
enh74332     2  205837200  205838200      1       1  150064       2.1553      0.01557
enh74340     2  206217400  206218400      4       1  150064       2.1044     0.017673
enh74377     2  206713300  206714300      2       1  150064       2.9118    0.0017968
enh74379     2  206747200  206748200      2       1  150064       2.0289     0.021234
enh74383     2  206773200  206774200      3       2  150064        1.942      0.02607
enh74391     2  206944000  206945000      1       1  150064       2.1008      0.01783
enh74425     2  208259200  208260200      7       4  150064       1.7489     0.040155
enh74426     2  208273100  208274100      5       2  150064       2.5551    0.0053075
enh74429     2  208339300  208340300      5       2  150064       3.0452    0.0011627
enh74430     2  208369300  208370300      2       1  150064       2.6081    0.0045524
enh74433     2  208411300  208412300      3       2  150064       4.0868   2.1867e-05
enh74436     2  208481600  208482600      3       1  150064       3.7659    8.296e-05
enh74437     2  208484200  208485200      1       1  150064       4.1235    1.866e-05
enh74438     2  208497400  208498400      2       1  150064       3.4618   0.00026826
enh74479     2  209007000  209008000      4       2  150064       1.6653     0.047923
enh74493     2  210340700  210341700      2       1  150064       1.9478      0.02572
enh74518     2  213550900  213551900      7       4  150064       2.1618     0.015318
enh74519     2  213641600  213642600      4       1  150064       1.8196     0.034408
enh74524     2  213839000  213840000      2       1  150064       1.7183     0.042875
enh74525     2  213839600  213840600      3       2  150064       1.9201      0.02742
enh74579     2  216523600  216524600      1       1  150064       1.8565      0.03169
enh74609     2  216696300  216697300      3       2  150064       1.9672     0.024578
enh74611     2  216700100  216701100      1       1  150064       2.2695      0.01162
enh74627     2  216880200  216881200      2       1  150064       1.7857     0.037073
enh74648     2  217277900  217278900      3       1  150064       2.8614    0.0021086
enh74654     2  217404900  217405900      2       1  150064        1.993     0.023129
enh74656     2  217415000  217416000      2       1  150064       1.7552     0.039613
enh74657     2  217417800  217418800      5       3  150064       1.7594     0.039251
enh74661     2  217427400  217428400      3       2  150064       1.6557     0.048887
enh74665     2  217484800  217485800      3       2  150064       1.7135     0.043308
enh74671     2  217530000  217531000      3       1  150064       2.2746     0.011465
enh74672     2  217544200  217545200      3       1  150064       2.0846     0.018553
enh74700     2  217856200  217857200      1       1  150064       2.0359      0.02088
enh74704     2  217901800  217902800      6       2  150064       2.4587    0.0069724
enh74707     2  217919300  217920300      3       2  150064       1.6572     0.048735
enh74709     2  217939600  217940600     10       4  150064       2.3359    0.0097472
enh74717     2  218032900  218033900      5       1  150064       1.6676     0.047698
enh74786     2  218653800  218654800      8       3  150064       2.4918    0.0063543
enh74787     2  218657600  218658600      5       2  150064       2.6313    0.0042529
enh74821     2  218783000  218784000     12       3  150064        2.606    0.0045808
enh74824     2  218792100  218793100      1       1  150064       1.6901       0.0455
enh74912     2  219973600  219974600      2       1  150064       1.9416     0.026094
enh74913     2  219976400  219977400      1       1  150064       1.9173       0.0276
enh74916     2  220014100  220015100      2       1  150064       2.3677    0.0089503
enh74917     2  220025600  220026600      2       1  150064       2.6891    0.0035818
enh74919     2  220039800  220040800      2       1  150064       3.3886   0.00035125
enh74922     2  220072800  220073800      1       1  150064       2.2918      0.01096
enh74924     2  220092000  220093000      1       1  150064        2.173      0.01489
enh74948     2  220301400  220302400      2       1  150064       2.0941     0.018126
enh74949     2  220304400  220305400      1       1  150064       2.5317     0.005676
enh74986     2  221823800  221824800      1       1  150064       2.5469     0.005435
enh74997     2  222392700  222393700      3       1  150064       2.5242    0.0057984
enh74998     2  222395200  222396200      4       2  150064        2.334    0.0097972
enh75000     2  222433400  222434400      2       1  150064       1.6877     0.045735
enh75001     2  222439100  222440100      1       1  150064       2.0101      0.02221
enh75003     2  222644700  222645700      4       1  150064       2.2288     0.012912
enh75039     2  223729000  223730000      2       1  150064       1.8571     0.031651
enh75047     2  223769000  223770000      1       1  150064       1.8174      0.03458
enh75066     2  224402800  224403800      4       2  150064       1.8459     0.032452
enh75111     2  224906100  224907100      2       1  150064       1.8287     0.033719
enh75114     2  224950400  224951400      2       1  150064       1.6951     0.045027
enh75120     2  225010400  225011400      2       1  150064       1.8981     0.028841
enh75121     2  225026800  225027800      2       1  150064       2.3872    0.0084876
enh75125     2  225075900  225076900      2       1  150064       2.5323    0.0056665
enh75130     2  225246000  225247000      2       1  150064        2.215      0.01338
enh75131     2  225276900  225277900      3       2  150064       3.3482   0.00040672
enh75132     2  225306200  225307200     10       3  150064       2.4501    0.0071408
enh75133     2  225349800  225350800      2       1  150064       1.9061     0.028321
enh75136     2  225384000  225385000      3       2  150064       3.6455   0.00013343
enh75138     2  225410100  225411100      1       1  150064       2.3812     0.008627
enh75139     2  225425600  225426600      7       3  150064       2.6451     0.004083
enh75141     2  225439800  225440800      8       3  150064        3.204   0.00067765
enh75143     2  225446400  225447400      4       2  150064       5.0507   2.2014e-07
enh75145     2  225542900  225543900      1       1  150064       1.9343      0.02654
enh75147     2  225702200  225703200      4       2  150064         2.31     0.010443
enh75152     2  225774500  225775500      7       3  150064       2.0494     0.020212
enh75164     2  225813100  225814100      3       2  150064       2.5333    0.0056503
enh75179     2  225890500  225891500      4       2  150064       1.6587     0.048585
enh75181     2  225902000  225903000      1       1  150064        3.889    5.032e-05
enh75183     2  225917200  225918200      2       1  150064       1.9264     0.027026
enh75184     2  225964700  225965700      1       1  150064        1.761      0.03912
enh75185     2  225978000  225979000      6       2  150064       1.7424     0.040718
enh75253     2  227699200  227700200      1       1  150064       2.8092     0.002483
enh75254     2  227702200  227703200      6       1  150064       1.8715     0.030641
enh75255     2  227733300  227734300      5       2  150064        1.886     0.029647
enh75256     2  227734200  227735200      2       1  150064       1.6648     0.047975
enh75257     2  227756200  227757200      1       1  150064       1.9007      0.02867
enh75258     2  227772600  227773600      3       1  150064       2.0618     0.019612
enh75261     2  227841800  227842800      1       1  150064       1.8402      0.03287
enh75279     2  228381000  228382000      3       2  150064       1.7924     0.036535
enh75296     2  229282600  229283600      2       1  150064       4.2968   8.6657e-06
enh75301     2  229948500  229949500      3       2  150064        2.714    0.0033242
enh75339     2  230845000  230846000      1       1  150064        2.353     0.009312
enh75347     2  231082100  231083100      2       1  150064       1.6688     0.047582
enh75351     2  231190800  231191800      5       1  150064       1.6993     0.044628
enh75368     2  231532600  231533600      3       2  150064       1.8141     0.034828
enh75408     2  232003100  232004100      2       1  150064       1.6765      0.04682
enh75433     2  232264200  232265200      3       2  150064       1.6577     0.048685
enh75436     2  232276000  232277000      5       2  150064       1.7566     0.039491
enh75453     2  232479900  232480900      5       2  150064       1.8536     0.031899
enh75463     2  232527300  232528300      1       1  150064       2.3914     0.008391
enh75465     2  232531900  232532900      2       1  150064       2.2746     0.011466
enh75467     2  232538700  232539700      3       2  150064       2.2061     0.013688
enh75468     2  232542000  232543000      5       3  150064       1.8461     0.032437
enh75484     2  232799000  232800000      4       2  150064       1.9163     0.027661
enh75493     2  233100100  233101100      2       1  150064       1.7872      0.03695
enh75498     2  233174200  233175200      3       2  150064       2.1342     0.016413
enh75501     2  233416400  233417400      1       1  150064       1.6581      0.04865
enh75505     2  233453200  233454200      3       1  150064       1.7228     0.042464
enh75506     2  233457300  233458300      1       1  150064       2.1019      0.01778
enh75510     2  233596400  233597400      4       2  150064        4.992   2.9886e-07
enh75511     2  233640800  233641800      3       1  150064       5.5098   1.7963e-08
enh75512     2  233644100  233645100      2       1  150064       2.6718    0.0037717
enh75513     2  233646100  233647100      4       2  150064       4.2163    1.242e-05
enh75514     2  233703000  233704000      1       1  150064       4.5208     3.08e-06
enh75515     2  233704300  233705300      2       1  150064       2.7775    0.0027391
enh75516     2  233718000  233719000      3       2  150064       5.9004    1.813e-09
enh75523     2  233924100  233925100      4       1  150064       1.7326     0.041585
enh75524     2  233928200  233929200      1       1  150064       1.7135      0.04331
enh75597     2  235354700  235355700      3       1  150064       2.1345     0.016401
enh75599     2  235359900  235360900      1       1  150064       1.7137      0.04329
enh75623     2  235781800  235782800      4       2  150064       1.9651     0.024701
enh75671     2  236325400  236326400      1       1  150064       1.6815      0.04633
enh75682     2  236420100  236421100      3       2  150064       2.2755     0.011438
enh75696     2  236471900  236472900      1       1  150064       2.0511      0.02013
enh75705     2  236514300  236515300      2       1  150064       1.8384     0.032999
enh75706     2  236516600  236517600      3       2  150064       1.9775     0.023993
enh75709     2  236549500  236550500      3       1  150064        2.016     0.021899
enh75710     2  236556200  236557200      3       1  150064       2.3053     0.010575
enh75724     2  236617200  236618200      6       2  150064       1.6499     0.049479
enh75731     2  236776700  236777700      3       2  150064       2.7815    0.0027056
enh75740     2  237242500  237243500      5       1  150064        2.607    0.0045669
enh75741     2  237245600  237246600      7       2  150064       2.6382    0.0041673
enh75742     2  237247000  237248000      2       1  150064       2.0376     0.020796
enh75760     2  237550900  237551900      6       2  150064       2.0007      0.02271
enh75773     2  237662900  237663900      4       2  150064       1.6484     0.049637
enh75774     2  237677700  237678700      4       2  150064       2.1651     0.015189
enh75776     2  237691100  237692100      3       1  150064       2.0616     0.019624
enh75788     2  237897100  237898100      4       1  150064       1.8289     0.033704
enh75913     2  238649100  238650100      4       1  150064       1.7396     0.040963
enh75914     2  238650600  238651600      7       2  150064       1.8662     0.031008
enh75915     2  238652500  238653500      6       1  150064       1.9289     0.026871
enh75944     2  239084800  239085800      3       2  150064       2.8864    0.0019484
enh75945     2  239096300  239097300      4       2  150064       2.5448    0.0054675
enh75946     2  239107400  239108400      2       1  150064       1.7567     0.039487
enh75956     2  239169100  239170100      2       1  150064       1.6853     0.045966
enh76075     2  240404200  240405200      2       1  150064       2.3513    0.0093534
enh76116     2  241290500  241291500      5       2  150064       2.0861     0.018484
enh76120     2  241337400  241338400      3       2  150064       1.6947     0.045066
enh76121     2  241351200  241352200      7       2  150064       2.5521    0.0053536
enh76122     2  241366100  241367100     10       2  150064       2.9115    0.0017982
enh76126     2  241393700  241394700      2       1  150064       1.7688     0.038461
enh76165     2  241948000  241949000      3       2  150064       1.7005     0.044517
enh76178     2  242155700  242156700      3       2  150064       2.1119     0.017349
enh76196     2  242294400  242295400      4       2  150064       2.7322    0.0031453
enh76200     2  242308000  242309000      1       1  150064       2.6246     0.004337
enh76203     2  242320100  242321100      3       2  150064       2.6115    0.0045079
enh76205     2  242350400  242351400      7       4  150064        2.214     0.013416
enh76210     2  242490200  242491200      7       4  150064       1.8228      0.03417
enh76218     2  242555900  242556900      4       2  150064       1.8219     0.034235
enh76221     2  242574200  242575200      3       2  150064       1.8432     0.032647
enh76224     2  242605100  242606100      5       2  150064       1.9051     0.028381
enh76244     2  242841200  242842200      6       2  150064       1.6543     0.049038
enh76259     3     525300     526300      1       1  150064       1.6813      0.04635
enh76260     3     582600     583600      4       2  150064       1.7594     0.039255
enh76278     3    4313300    4314300      2       1  150064       1.7051     0.044092
enh76306     3    4575000    4576000      4       2  150064       1.7319     0.041649
enh76317     3    4771900    4772900      3       2  150064       1.6856      0.04594
enh76335     3    4890600    4891600      3       1  150064       2.2764     0.011412
enh76336     3    4907900    4908900      2       1  150064       1.7891     0.036799
enh76365     3    5237800    5238800      1       1  150064       2.1472      0.01589
enh76367     3    5259600    5260600      6       2  150064       1.6473     0.049752
enh76384     3    8512000    8513000      4       2  150064       2.0416     0.020593
enh76427     3    9032300    9033300      1       1  150064       2.4414     0.007316
enh76428     3    9038200    9039200      1       1  150064       2.5868     0.004843
enh76430     3    9064500    9065500      1       1  150064       1.9689      0.02448
enh76431     3    9069000    9070000      6       2  150064       3.5214   0.00021466
enh76434     3    9109200    9110200      3       2  150064       2.4599    0.0069497
enh76440     3    9164200    9165200      7       2  150064       1.6923     0.045295
enh76443     3    9175500    9176500      2       1  150064       1.9232     0.027225
enh76444     3    9177300    9178300      3       2  150064       2.7217    0.0032478
enh76446     3    9183100    9184100      1       1  150064       2.2035      0.01378
enh76447     3    9189300    9190300      1       1  150064       1.8999      0.02872
enh76473     3    9403400    9404400      2       1  150064       2.4557    0.0070301
enh76475     3    9406200    9407200      6       2  150064       2.3866    0.0085018
enh76477     3    9435700    9436700      4       2  150064       1.7764     0.037835
enh76479     3    9449600    9450600      3       1  150064       2.3001     0.010722
enh76480     3    9451300    9452300      2       1  150064       2.6106    0.0045196
enh76483     3    9462700    9463700      4       2  150064        2.434    0.0074661
enh76484     3    9465400    9466400      2       1  150064       1.9569     0.025179
enh76506     3    9908200    9909200      4       2  150064       2.7089    0.0033755
enh76538     3   10240400   10241400      2       1  150064       1.7216     0.042573
enh76548     3   10394200   10395200      4       1  150064       2.7762    0.0027495
enh76552     3   10593100   10594100      2       1  150064       2.4468     0.007206
enh76553     3   10642300   10643300      4       2  150064       2.0364     0.020854
enh76603     3   11603400   11604400      1       1  150064       2.5596     0.005239
enh76604     3   11608800   11609800      3       1  150064       1.9176      0.02758
enh76627     3   11673000   11674000      5       2  150064        2.347    0.0094633
enh76628     3   11685600   11686600      2       1  150064       3.9925   3.2686e-05
enh76630     3   11703100   11704100      2       1  150064       3.0804    0.0010335
enh76639     3   11885700   11886700      4       1  150064       2.4669    0.0068148
enh76640     3   11888600   11889600      1       1  150064       2.3023      0.01066
enh76641     3   12185300   12186300      3       2  150064       2.8109    0.0024698
enh76647     3   12219200   12220200      1       1  150064       2.1998      0.01391
enh76648     3   12221100   12222100      2       1  150064       2.6385    0.0041636
enh76664     3   12391800   12392800      3       1  150064       1.8904     0.029351
enh76670     3   12462600   12463600      3       1  150064       2.1853     0.014434
enh76675     3   12503400   12504400      4       2  150064       1.9011     0.028642
enh76677     3   12521000   12522000      3       1  150064       2.2586     0.011955
enh76678     3   12524200   12525200      3       1  150064       1.9132     0.027863
enh76685     3   12601200   12602200      2       1  150064       2.4155    0.0078571
enh76686     3   12603800   12604800      4       1  150064       2.3425    0.0095783
enh76688     3   12617800   12618800      3       2  150064       2.9165    0.0017697
enh76689     3   12663300   12664300      2       1  150064       1.8685     0.030845
enh76694     3   12685400   12686400      2       1  150064       1.7638     0.038879
enh76698     3   12697400   12698400      1       1  150064       2.4099     0.007979
enh76702     3   12761500   12762500      6       1  150064       2.3696    0.0089049
enh76703     3   12770200   12771200      2       1  150064       2.1333     0.016449
enh76719     3   12936000   12937000      3       2  150064       1.8483     0.032282
enh76731     3   13028000   13029000      1       1  150064       1.6731      0.04715
enh76733     3   13036600   13037600      5       2  150064       1.7541     0.039707
enh76744     3   13083400   13084400      3       2  150064       2.4899    0.0063889
enh76746     3   13087400   13088400      5       2  150064       2.1506     0.015753
enh76747     3   13089100   13090100      4       2  150064       2.4161    0.0078433
enh76750     3   13095600   13096600      2       1  150064       1.8322     0.033462
enh76751     3   13110900   13111900     11       3  150064       2.5319    0.0056716
enh76752     3   13121600   13122600      4       2  150064        2.403    0.0081305
enh76804     3   14337900   14338900      2       1  150064       1.7062     0.043983
enh76814     3   14437200   14438200      2       1  150064       1.9864     0.023493
enh76835     3   14565300   14566300      5       2  150064       1.8904     0.029356
enh76836     3   14567400   14568400      4       2  150064        2.165     0.015195
enh76840     3   14690100   14691100      3       1  150064       1.7374     0.041157
enh76841     3   14691400   14692400      1       1  150064       1.7781      0.03769
enh76847     3   14845300   14846300      2       1  150064       1.8175     0.034573
enh76854     3   14893900   14894900     10       5  150064       1.9322     0.026665
enh76861     3   14962300   14963300      2       1  150064       2.6052    0.0045911
enh76875     3   15138600   15139600      2       1  150064       1.7907     0.036672
enh76936     3   16000300   16001300      2       1  150064       2.3095     0.010458
enh76938     3   16024200   16025200      3       1  150064       2.0693     0.019259
enh76965     3   16353200   16354200      3       1  150064       1.7802      0.03752
enh76978     3   16435400   16436400      8       2  150064       1.7679     0.038536
enh76979     3   16437500   16438500      3       2  150064       2.4353     0.007439
enh76980     3   16440800   16441800      5       2  150064       2.0809      0.01872
enh76998     3   16557900   16558900      2       1  150064         1.85     0.032154
enh77003     3   16782600   16783600      8       4  150064       2.0201     0.021686
enh77004     3   16842700   16843700      1       1  150064       2.6594     0.003914
enh77005     3   16878800   16879800      2       1  150064       2.6737    0.0037508
enh77006     3   16879800   16880800      1       1  150064       1.8239      0.03408
enh77008     3   16890800   16891800      5       3  150064       1.8073     0.035355
enh77018     3   16939600   16940600      3       2  150064       1.7217     0.042562
enh77020     3   16948100   16949100      2       1  150064       2.0693     0.019258
enh77021     3   16949500   16950500      2       1  150064       2.3769     0.008729
enh77022     3   16958600   16959600      3       1  150064       3.1654   0.00077425
enh77023     3   16977000   16978000      2       1  150064       2.3913     0.008394
enh77024     3   17047500   17048500      2       1  150064       2.2391     0.012573
enh77026     3   17055800   17056800      2       1  150064        1.863     0.031228
enh77027     3   17080400   17081400      3       1  150064       2.1731     0.014887
enh77032     3   17236700   17237700      2       1  150064       3.8841   5.1359e-05
enh77033     3   17443100   17444100      4       1  150064       3.0978   0.00097479
enh77035     3   17680300   17681300      2       1  150064       1.8609     0.031377
enh77036     3   17686500   17687500      2       1  150064       1.6738     0.047088
enh77037     3   17780500   17781500      2       1  150064       4.6121   1.9928e-06
enh77038     3   17784800   17785800      4       1  150064         2.91     0.001807
enh77039     3   17882200   17883200      2       1  150064       4.1648   1.5584e-05
enh77045     3   18467800   18468800      2       1  150064       1.8385     0.032998
enh77048     3   19929700   19930700      4       2  150064       1.6829     0.046197
enh77051     3   19991200   19992200      6       3  150064       1.6766     0.046809
enh77083     3   21685500   21686500      3       1  150064       2.0824     0.018655
enh77085     3   21706700   21707700      3       2  150064       2.0251     0.021429
enh77088     3   21793000   21794000      5       3  150064       1.7317      0.04166
enh77092     3   21961200   21962200     20       3  150064       2.2828     0.011221
enh77093     3   21983600   21984600      7       2  150064       1.8367     0.033125
enh77094     3   22003400   22004400     11       3  150064       2.8033     0.002529
enh77124     3   23246200   23247200      1       1  150064       1.8886      0.02947
enh77149     3   23853300   23854300      1       1  150064       2.4984     0.006238
enh77151     3   23860800   23861800      3       2  150064       1.7084     0.043782
enh77171     3   23989100   23990100      5       2  150064        1.698     0.044755
enh77178     3   24040300   24041300      2       1  150064       2.0099     0.022223
enh77182     3   24142500   24143500      8       2  150064       3.6239    0.0001451
enh77184     3   24176100   24177100      4       2  150064       2.7249    0.0032165
enh77187     3   24202000   24203000      6       3  150064       2.3945    0.0083221
enh77188     3   24254000   24255000      6       3  150064       3.1199   0.00090454
enh77190     3   24266900   24267900     13       5  150064       2.3212     0.010137
enh77215     3   24518600   24519600      3       2  150064       2.0949     0.018089
enh77216     3   24531300   24532300      6       2  150064       3.0474     0.001154
enh77224     3   25023200   25024200      6       3  150064       1.8767     0.030278
enh77232     3   25396000   25397000      5       3  150064       2.5289    0.0057211
enh77233     3   25421600   25422600      4       2  150064       1.8833      0.02983
enh77247     3   25514200   25515200      2       1  150064       2.7866    0.0026636
enh77248     3   25521800   25522800      3       1  150064       2.0619     0.019611
enh77255     3   25569000   25570000      6       2  150064       2.1372     0.016293
enh77256     3   25573000   25574000      4       2  150064       2.6457    0.0040766
enh77262     3   25634100   25635100      2       1  150064       1.7533     0.039775
enh77271     3   25822500   25823500      1       1  150064       2.0353      0.02091
enh77332     3   28958400   28959400      1       1  150064       2.1239      0.01684
enh77334     3   29106100   29107100      6       3  150064       1.7259     0.042187
enh77348     3   29412000   29413000      5       3  150064       2.1366     0.016317
enh77353     3   29447600   29448600      5       2  150064       2.4137     0.007896
enh77357     3   29482100   29483100      8       4  150064       1.9267     0.027011
enh77363     3   29555800   29556800      5       1  150064       1.6813     0.046351
enh77369     3   29606400   29607400      4       2  150064       1.6492     0.049555
enh77374     3   29724400   29725400      4       2  150064       1.8435     0.032628
enh77375     3   29728100   29729100      5       2  150064       1.9444     0.025924
enh77376     3   29736100   29737100      5       1  150064       2.2673     0.011686
enh77377     3   29798900   29799900      1       1  150064       2.6222     0.004368
enh77378     3   29801800   29802800      6       1  150064        2.836    0.0022841
enh77379     3   29805700   29806700      2       1  150064        2.776    0.0027518
enh77381     3   29932000   29933000      4       1  150064       1.9006     0.028677
enh77382     3   29939600   29940600      1       1  150064       2.0633      0.01954
enh77383     3   29964200   29965200      3       1  150064       3.9647   3.6751e-05
enh77385     3   30013800   30014800      3       2  150064       2.3963    0.0082807
enh77388     3   30300000   30301000      5       2  150064       2.6499    0.0040253
enh77389     3   30302400   30303400      2       1  150064       2.5067    0.0060929
enh77395     3   30389000   30390000      3       1  150064       1.6587     0.048593
enh77397     3   30412000   30413000      3       2  150064       3.1646   0.00077635
enh77430     3   30706100   30707100      2       1  150064       2.5237    0.0058069
enh77455     3   31402400   31403400      5       2  150064       2.0849     0.018539
enh77456     3   31411500   31412500      2       1  150064       1.7529     0.039807
enh77457     3   31503200   31504200      8       3  150064       1.7961     0.036238
enh77462     3   31580900   31581900      1       1  150064       1.6725      0.04721
enh77466     3   31589000   31590000      2       1  150064       2.6997    0.0034698
enh77469     3   31676600   31677600      1       1  150064       1.6702      0.04744
enh77489     3   31976000   31977000      3       1  150064       2.4676    0.0068009
enh77490     3   31977700   31978700      4       2  150064       2.4066    0.0080515
enh77493     3   31987800   31988800      5       3  150064       1.8884     0.029488
enh77497     3   32003700   32004700      4       2  150064       2.3995    0.0082085
enh77500     3   32019700   32020700      6       3  150064        2.176     0.014779
enh77501     3   32023200   32024200      7       2  150064       2.1443     0.016005
enh77502     3   32059900   32060900      1       1  150064       3.1554    0.0008015
enh77520     3   32345100   32346100      2       1  150064       2.4115    0.0079441
enh77521     3   32352500   32353500      3       2  150064       1.6712     0.047345
enh77558     3   32835800   32836800      2       1  150064       2.0059     0.022435
enh77560     3   32890300   32891300      3       2  150064        1.853     0.031943
enh77574     3   33174900   33175900      3       1  150064       1.6474     0.049738
enh77575     3   33181200   33182200      2       1  150064       1.9438     0.025957
enh77578     3   33208900   33209900      2       1  150064       1.7679     0.038536
enh77585     3   33399300   33400300      1       1  150064       2.0858       0.0185
enh77586     3   33401400   33402400      1       1  150064       2.2253      0.01303
enh77587     3   33413900   33414900      1       1  150064       3.0412     0.001178
enh77589     3   33466400   33467400      2       1  150064       2.1255     0.016774
enh77590     3   33468000   33469000      2       1  150064       3.1168   0.00091427
enh77591     3   33469900   33470900      2       1  150064       2.8559    0.0021457
enh77592     3   33471500   33472500      3       1  150064       2.4046    0.0080951
enh77593     3   33473400   33474400      4       2  150064       3.2911   0.00049894
enh77595     3   33478000   33479000      4       2  150064        3.137   0.00085329
enh77596     3   33483100   33484100      6       3  150064       2.7076    0.0033882
enh77597     3   33523500   33524500      2       1  150064       2.8429    0.0022355
enh77609     3   34053200   34054200      4       2  150064       2.5003    0.0062049
enh77626     3   36933700   36934700      2       1  150064        2.625     0.004332
enh77628     3   36947700   36948700      1       1  150064       2.9594     0.001541
enh77630     3   36953100   36954100      1       1  150064       4.3847    5.808e-06
enh77634     3   36984600   36985600      2       1  150064       2.7253    0.0032117
enh77635     3   36998800   36999800      3       2  150064       2.8052    0.0025142
enh77636     3   37006400   37007400      3       1  150064       2.8852    0.0019558
enh77637     3   37011000   37012000      2       1  150064       2.8671     0.002071
enh77639     3   37069800   37070800      3       1  150064       2.2659     0.011729
enh77640     3   37072000   37073000      4       2  150064       2.2722     0.011537
enh77641     3   37074100   37075100      3       2  150064       2.4249    0.0076563
enh77642     3   37082800   37083800      5       3  150064       2.5645    0.0051666
enh77643     3   37095400   37096400      3       2  150064       2.6262    0.0043168
enh77646     3   37150600   37151600      3       2  150064       1.9031     0.028515
enh77648     3   37172900   37173900      1       1  150064       3.0572     0.001117
enh77650     3   37180600   37181600      2       1  150064       2.7607    0.0028837
enh77651     3   37186400   37187400      1       1  150064       3.0522     0.001136
enh77653     3   37196000   37197000      2       1  150064        2.251     0.012192
enh77654     3   37204300   37205300      3       1  150064       3.0441    0.0011669
enh77655     3   37211600   37212600      1       1  150064       3.0838     0.001022
enh77656     3   37213700   37214700      2       1  150064       2.8519     0.002173
enh77657     3   37214400   37215400      2       1  150064       2.0011     0.022689
enh77660     3   37224800   37225800      6       2  150064       2.7449    0.0030265
enh77661     3   37239100   37240100      1       1  150064       2.9225     0.001736
enh77662     3   37254400   37255400      2       1  150064       2.1823     0.014545
enh77663     3   37270400   37271400      1       1  150064       2.2127      0.01346
enh77665     3   37290000   37291000      1       1  150064       1.7628      0.03897
enh77666     3   37298600   37299600      6       3  150064       2.0675     0.019341
enh77667     3   37328700   37329700      4       2  150064       1.8577     0.031607
enh77668     3   37332200   37333200      4       2  150064       2.0734     0.019068
enh77680     3   37539900   37540900      3       1  150064       1.9193     0.027476
enh77681     3   37552200   37553200      2       1  150064       2.0508     0.020145
enh77684     3   37578300   37579300      5       2  150064       2.5563    0.0052895
enh77687     3   37588000   37589000      6       1  150064       2.2817     0.011254
enh77698     3   37687000   37688000      3       2  150064       2.4512    0.0071182
enh77699     3   37703300   37704300      5       2  150064       1.7472     0.040303
enh77700     3   37710600   37711600      3       2  150064        1.915     0.027749
enh77707     3   37771800   37772800      4       2  150064       1.7547     0.039658
enh77708     3   37777800   37778800      4       2  150064       3.2901   0.00050077
enh77709     3   37778200   37779200      2       1  150064       2.6033     0.004616
enh77710     3   37780700   37781700      4       2  150064        2.577    0.0049828
enh77714     3   37828500   37829500      2       1  150064       2.2195     0.013226
enh77722     3   37907000   37908000      2       1  150064        2.173     0.014889
enh77724     3   37919700   37920700      2       1  150064       3.1825   0.00073004
enh77732     3   37940200   37941200      4       1  150064        1.721     0.042623
enh77734     3   37948700   37949700      4       2  150064       1.8508     0.032096
enh77735     3   37950300   37951300      2       1  150064       3.2903   0.00050048
enh77736     3   37952100   37953100      4       1  150064       3.5504    0.0001923
enh77737     3   37953500   37954500      4       2  150064       2.9667     0.001505
enh77738     3   37958700   37959700      2       1  150064       3.3504   0.00040347
enh77739     3   37963400   37964400      2       1  150064       3.6835     0.000115
enh77740     3   37966100   37967100      4       2  150064       2.8943    0.0019001
enh77742     3   37973600   37974600      7       3  150064       3.9796   3.4522e-05
enh77747     3   37987200   37988200      3       2  150064       2.8174    0.0024209
enh77748     3   37988400   37989400      1       1  150064       3.9365    4.134e-05
enh77751     3   37995400   37996400      1       1  150064       2.3761     0.008749
enh77752     3   37997700   37998700      2       1  150064       2.0516     0.020107
enh77755     3   38016000   38017000      3       2  150064       1.6536     0.049107
enh77780     3   38494000   38495000      3       1  150064       3.1473   0.00082402
enh77781     3   38497600   38498600      5       1  150064       3.0905   0.00099896
enh77783     3   38512600   38513600      5       3  150064       3.0274    0.0012334
enh77784     3   38514200   38515200      2       1  150064       2.3891    0.0084459
enh77787     3   38574800   38575800      1       1  150064       3.3708    0.0003748
enh77788     3   38584600   38585600      2       1  150064       3.1777   0.00074226
enh77796     3   39149800   39150800      8       4  150064       2.0115     0.022138
enh77848     3   40732300   40733300      3       1  150064       1.8355     0.033214
enh77849     3   40782900   40783900      2       1  150064       1.9293     0.026846
enh77926     3   42189600   42190600      3       1  150064       2.5561    0.0052933
enh77927     3   42190500   42191500      1       1  150064       3.0188     0.001269
enh77929     3   42202300   42203300      1       1  150064       2.3561     0.009233
enh77931     3   42205500   42206500      2       1  150064       1.7237     0.042378
enh77932     3   42206200   42207200      3       1  150064        2.118     0.017088
enh77936     3   42217600   42218600      3       2  150064       2.5686    0.0051049
enh77937     3   42220900   42221900      4       2  150064       2.5964    0.0047106
enh77938     3   42225600   42226600      5       2  150064       2.4904    0.0063792
enh77939     3   42229800   42230800      7       2  150064       2.4705    0.0067468
enh77940     3   42232600   42233600      5       2  150064        2.633    0.0042319
enh77941     3   42233700   42234700      6       2  150064       1.9939     0.023082
enh77964     3   42692300   42693300      2       1  150064       2.1973     0.013999
enh77968     3   42742900   42743900      2       1  150064       1.9889     0.023356
enh78012     3   43332700   43333700      1       1  150064       2.1077      0.01753
enh78019     3   43367800   43368800      3       2  150064       2.4438     0.007266
enh78021     3   43404600   43405600      4       2  150064       1.9069     0.028268
enh78026     3   43435300   43436300      3       2  150064       2.4605    0.0069373
enh78029     3   43455000   43456000      2       1  150064       1.8782     0.030177
enh78036     3   43737400   43738400      4       2  150064       2.5512    0.0053676
enh78038     3   43764200   43765200      3       1  150064       2.8503    0.0021839
enh78039     3   43769400   43770400      5       2  150064       3.5089   0.00022497
enh78041     3   43778100   43779100      1       1  150064       3.6714    0.0001206
enh78043     3   43795300   43796300      4       2  150064       3.3299   0.00043445
enh78044     3   43800400   43801400      3       2  150064       2.8163    0.0024292
enh78046     3   43811600   43812600      1       1  150064       1.6469      0.04979
enh78054     3   44293700   44294700      5       1  150064         2.15     0.015777
enh78055     3   44396900   44397900      5       2  150064        2.871    0.0020458
enh78056     3   44404800   44405800      2       1  150064       2.0951      0.01808
enh78063     3   44597700   44598700      1       1  150064       3.0287     0.001228
enh78069     3   44727100   44728100      5       3  150064       1.6802     0.046456
enh78098     3   45180600   45181600      6       3  150064       1.7972     0.036152
enh78101     3   45219200   45220200      8       3  150064       1.6842     0.046072
enh78182     3   46121800   46122800      1       1  150064       1.7406      0.04088
enh78316     3   47930300   47931300      2       1  150064       1.6513     0.049334
enh78317     3   47932200   47933200      1       1  150064       1.9288      0.02688
enh78318     3   47937000   47938000      1       1  150064       1.9073      0.02824
enh78327     3   48064300   48065300      1       1  150064       1.8167      0.03463
enh78335     3   48099400   48100400      1       1  150064        1.666      0.04786
enh78336     3   48105500   48106500      1       1  150064        1.977      0.02402
enh78338     3   48118700   48119700      1       1  150064        1.742      0.04075
enh78343     3   48160500   48161500      1       1  150064       1.8275      0.03381
enh78346     3   48192600   48193600      4       1  150064       1.8757     0.030347
enh78350     3   48235700   48236700      1       1  150064       2.3208      0.01015
enh78352     3   48274100   48275100      2       1  150064       2.8184    0.0024135
enh78353     3   48281400   48282400      2       1  150064       1.7938     0.036423
enh78378     3   48634600   48635600      1       1  150064       2.0212      0.02163
enh78381     3   48661100   48662100      1       1  150064        2.289      0.01104
enh78382     3   48670900   48671900      2       1  150064       2.3372    0.0097139
enh78384     3   48720300   48721300      2       1  150064       1.9742      0.02418
enh78386     3   48724300   48725300      2       1  150064       2.5576    0.0052695
enh78388     3   48733300   48734300      2       1  150064       1.9281     0.026919
enh78390     3   48745600   48746600      2       1  150064       1.6997     0.044593
enh78391     3   48748900   48749900      4       1  150064       2.3221     0.010114
enh78394     3   48754800   48755800      1       1  150064       2.1125      0.01732
enh78399     3   48778000   48779000      2       1  150064       1.9242     0.027166
enh78404     3   48863800   48864800      1       1  150064        1.765      0.03878
enh78406     3   48883200   48884200      1       1  150064       1.9677      0.02455
enh78412     3   48964000   48965000      1       1  150064       1.7185      0.04285
enh78420     3   49035500   49036500      1       1  150064        1.878      0.03019
enh78432     3   49156200   49157200      2       1  150064       2.1108     0.017397
enh78442     3   49275600   49276600      5       2  150064       1.7737     0.038055
enh78449     3   49334100   49335100      4       2  150064       1.8961     0.028972
enh78450     3   49378600   49379600      3       1  150064       1.7785     0.037657
enh78458     3   49423200   49424200      2       1  150064       1.9127     0.027893
enh78460     3   49436700   49437700      3       2  150064       2.1673     0.015107
enh78464     3   49459200   49460200      2       1  150064       2.2189     0.013248
enh78465     3   49465400   49466400      2       1  150064       2.3632    0.0090586
enh78466     3   49467200   49468200      1       1  150064        2.313      0.01036
enh78470     3   49497600   49498600      1       1  150064       2.1711      0.01496
enh78471     3   49502900   49503900      2       1  150064        1.769     0.038446
enh78476     3   49535100   49536100      1       1  150064        2.107      0.01756
enh78480     3   49556700   49557700      2       1  150064       1.8477     0.032325
enh78483     3   49590200   49591200      3       2  150064        2.041     0.020626
enh78499     3   49812300   49813300      5       2  150064        2.294     0.010895
enh78501     3   49818600   49819600      1       1  150064       1.7784      0.03767
enh78502     3   49821800   49822800      1       1  150064       2.3219      0.01012
enh78507     3   49849200   49850200      1       1  150064       2.3804     0.008648
enh78509     3   49877300   49878300      4       2  150064       2.0048     0.022492
enh78510     3   49910400   49911400      3       2  150064       1.9178     0.027566
enh78511     3   49918700   49919700      1       1  150064       1.9222      0.02729
enh78512     3   49938200   49939200      2       1  150064       2.3461    0.0094861
enh78516     3   49964900   49965900      3       2  150064       1.7315      0.04168
enh78517     3   49968000   49969000      1       1  150064       3.0538      0.00113
enh78520     3   50128300   50129300      3       1  150064       2.8328    0.0023068
enh78521     3   50159100   50160100      3       2  150064       2.9354    0.0016657
enh78523     3   50173900   50174900      7       3  150064        2.822    0.0023865
enh78530     3   50202400   50203400      4       2  150064       2.1295     0.016605
enh78535     3   50248000   50249000      3       2  150064       2.0777     0.018868
enh78545     3   50286600   50287600      3       1  150064       2.5802    0.0049365
enh78546     3   50291700   50292700      4       2  150064       3.0069    0.0013198
enh78548     3   50301200   50302200      3       2  150064       3.0689    0.0010743
enh78570     3   50409600   50410600      3       2  150064       3.0316    0.0012165
enh78582     3   50551900   50552900      1       1  150064         2.99     0.001395
enh78609     3   50844400   50845400      2       1  150064       1.9827     0.023703
enh78610     3   51320500   51321500      1       1  150064       2.5272     0.005749
enh78611     3   51377500   51378500      1       1  150064       2.2801       0.0113
enh78612     3   51393100   51394100      1       1  150064        2.173      0.01489
enh78613     3   51425100   51426100      2       1  150064       2.0497     0.020197
enh78619     3   51593100   51594100      3       2  150064       3.2458   0.00058557
enh78621     3   51655500   51656500      3       1  150064       1.8953     0.029025
enh78640     3   52029800   52030800      4       2  150064        2.469     0.006775
enh78652     3   52099400   52100400      2       1  150064       1.9623     0.024863
enh78655     3   52123200   52124200      1       1  150064        1.723      0.04244
enh78657     3   52143100   52144100      3       1  150064       2.0685     0.019296
enh78666     3   52217700   52218700      2       1  150064       2.7869    0.0026611
enh78667     3   52223900   52224900      1       1  150064       3.4801    0.0002506
enh78670     3   52233200   52234200      1       1  150064       3.9421    4.039e-05
enh78671     3   52236100   52237100      1       1  150064        3.771    8.131e-05
enh78675     3   52255800   52256800      1       1  150064       4.1248    1.855e-05
enh78679     3   52287300   52288300      1       1  150064       5.6654    7.336e-09
enh78680     3   52306200   52307200      3       2  150064       3.7742   8.0272e-05
enh78683     3   52319400   52320400      2       1  150064        3.233    0.0006125
enh78685     3   52332900   52333900      2       1  150064       5.6228   9.3969e-09
enh78686     3   52341400   52342400      1       1  150064       2.9234     0.001731
enh78694     3   52456900   52457900      1       1  150064       4.7626    9.558e-07
enh78696     3   52466800   52467800      4       2  150064       3.9566   3.8006e-05
enh78702     3   52491200   52492200      3       2  150064       3.2098   0.00066409
enh78707     3   52531800   52532800      2       1  150064       2.9165    0.0017697
enh78708     3   52532800   52533800      1       1  150064       3.1157    0.0009176
enh78710     3   52559900   52560900      1       1  150064       3.9805    3.439e-05
enh78711     3   52562700   52563700      4       2  150064       3.5317   0.00020643
enh78712     3   52564700   52565700      3       1  150064       3.3555   0.00039616
enh78714     3   52572500   52573500      4       2  150064       3.1443   0.00083228
enh78718     3   52717400   52718400      2       1  150064       4.4416   4.4639e-06
enh78719     3   52721300   52722300      1       1  150064       4.9238    4.245e-07
enh78720     3   52727200   52728200      2       1  150064       4.2097   1.2786e-05
enh78722     3   52865200   52866200      3       1  150064       3.6853   0.00011424
enh78723     3   52869100   52870100      2       1  150064       4.8526   6.0923e-07
enh78724     3   52878200   52879200      1       1  150064       5.6423    8.392e-09
enh78725     3   52915600   52916600      3       1  150064       5.1647   1.2039e-07
enh78726     3   52924200   52925200      2       1  150064       4.7706   9.1833e-07
enh78727     3   52925400   52926400      1       1  150064       4.9932    2.969e-07
enh78730     3   52931800   52932800      2       1  150064        4.483   3.6795e-06
enh78732     3   53074200   53075200      3       1  150064        3.124   0.00089216
enh78733     3   53105800   53106800      2       1  150064       2.1692     0.015032
enh78735     3   53117700   53118700      2       1  150064       2.4634     0.006881
enh78742     3   53174400   53175400      1       1  150064       5.8968    1.853e-09
enh78746     3   53184300   53185300      2       1  150064       1.7249     0.042276
enh78756     3   53230500   53231500      4       2  150064       2.8982    0.0018767
enh78757     3   53269900   53270900     10       2  150064       2.4965    0.0062713
enh78758     3   53271900   53272900      4       2  150064       3.0702    0.0010696
enh78759     3   53273600   53274600      1       1  150064       1.6483      0.04965
enh78761     3   53281600   53282600      5       3  150064       3.0936    0.0009886
enh78763     3   53293400   53294400      3       1  150064       2.9151    0.0017778
enh78764     3   53303800   53304800      1       1  150064       1.9089      0.02814
enh78765     3   53308300   53309300      1       1  150064       1.7154      0.04314
enh78766     3   53358000   53359000      2       1  150064       1.8425     0.032701
enh78767     3   53362400   53363400      2       1  150064       3.4599   0.00027018
enh78770     3   53512500   53513500      2       1  150064       3.2651   0.00054707
enh78771     3   53519600   53520600      3       2  150064       3.0764    0.0010477
enh78772     3   53523600   53524600      2       1  150064       3.6698   0.00012135
enh78774     3   53533000   53534000      2       1  150064       2.4469    0.0072049
enh78775     3   53534900   53535900      3       2  150064       3.0304    0.0012211
enh78804     3   53914000   53915000      1       1  150064       2.2603       0.0119
enh78806     3   53923600   53924600      2       1  150064       1.9728     0.024257
enh78829     3   55100100   55101100      5       2  150064       2.1266     0.016726
enh78830     3   55178400   55179400      4       2  150064       2.1023     0.017765
enh78851     3   55720300   55721300      3       2  150064       1.9619     0.024885
enh78856     3   56145000   56146000      4       1  150064       2.4173     0.007818
enh78862     3   56644500   56645500      6       2  150064       2.1153     0.017203
enh78863     3   56663000   56664000      2       1  150064       1.7704     0.038333
enh78864     3   56713400   56714400      2       1  150064       2.0231     0.021531
enh78886     3   56857600   56858600      4       2  150064       2.1592     0.015418
enh78888     3   56869500   56870500      3       1  150064       2.2062     0.013686
enh78889     3   56871200   56872200      3       2  150064       2.8356    0.0022869
enh78890     3   56889800   56890800      2       1  150064         1.66     0.048452
enh78941     3   57572000   57573000      4       2  150064       1.6587     0.048593
enh78965     3   57878100   57879100      1       1  150064       1.6662      0.04784
enh79007     3   58114600   58115600      3       1  150064       1.9942     0.023067
enh79010     3   58151100   58152100      5       2  150064       2.2749     0.011455
enh79014     3   58163800   58164800     10       2  150064       1.7864     0.037017
enh79030     3   58337500   58338500      2       1  150064       1.8801     0.030046
enh79034     3   58360700   58361700      5       1  150064       2.1938     0.014124
enh79035     3   58369500   58370500      4       1  150064       2.1043     0.017677
enh79036     3   58374400   58375400      4       1  150064       1.6738     0.047081
enh79037     3   58380000   58381000      3       1  150064       1.9366       0.0264
enh79038     3   58389700   58390700      4       1  150064       2.2947     0.010874
enh79039     3   58399800   58400800      2       1  150064       1.8105     0.035106
enh79040     3   58405000   58406000      7       2  150064       2.2735     0.011499
enh79041     3   58410200   58411200      3       1  150064       2.3536    0.0092974
enh79042     3   58417600   58418600      2       1  150064       2.2582     0.011967
enh79043     3   58420200   58421200      6       3  150064       1.8137     0.034862
enh79046     3   58456600   58457600      2       1  150064       2.2212     0.013169
enh79047     3   58460600   58461600      1       1  150064       1.7159      0.04309
enh79048     3   58469800   58470800      2       1  150064       2.5911    0.0047839
enh79092     3   59411600   59412600      9       3  150064       2.1786     0.014679
enh79094     3   59437100   59438100     10       2  150064        1.937     0.026371
enh79096     3   59521600   59522600      4       2  150064       1.7161      0.04307
enh79104     3   59639000   59640000      3       1  150064       2.2217     0.013152
enh79117     3   60146100   60147100      1       1  150064        2.155      0.01558
enh79119     3   60289000   60290000      5       2  150064       4.2902   8.9242e-06
enh79120     3   60299000   60300000      4       2  150064       3.0758    0.0010496
enh79124     3   61170000   61171000      5       2  150064       2.0299     0.021185
enh79126     3   61207200   61208200      3       1  150064       1.8367     0.033127
enh79127     3   61225500   61226500      4       2  150064       2.1778     0.014709
enh79129     3   61237600   61238600      4       2  150064       1.7454     0.040454
enh79173     3   61827100   61828100      3       1  150064       1.7369     0.041207
enh79174     3   61833700   61834700      3       1  150064       2.2755     0.011438
enh79176     3   61848200   61849200      2       1  150064       2.2046     0.013741
enh79177     3   61861200   61862200      2       1  150064       2.1588     0.015434
enh79179     3   61889700   61890700      2       1  150064       2.0449     0.020432
enh79180     3   61902600   61903600      1       1  150064       1.8039      0.03562
enh79187     3   62086100   62087100      5       2  150064       2.0691     0.019266
enh79195     3   62261100   62262100      2       1  150064       2.4234    0.0076886
enh79206     3   63840900   63841900      2       1  150064       3.5977   0.00016054
enh79208     3   63857800   63858800      2       1  150064       2.8442     0.002226
enh79212     3   63881200   63882200      1       1  150064       3.1377    0.0008513
enh79213     3   63882200   63883200      2       1  150064       2.1238     0.016843
enh79215     3   63894900   63895900      2       1  150064       3.1057   0.00094917
enh79216     3   63896000   63897000      4       2  150064       2.3692    0.0089141
enh79217     3   63899900   63900900      1       1  150064       5.1478    1.318e-07
enh79218     3   63912800   63913800      3       1  150064       3.1973   0.00069368
enh79219     3   63918900   63919900      3       2  150064       2.4273    0.0076051
enh79227     3   63950100   63951100      4       2  150064       2.9428    0.0016261
enh79232     3   63961400   63962400      2       1  150064       2.3863    0.0085094
enh79235     3   64006400   64007400      4       2  150064       1.9426     0.026032
enh79236     3   64007000   64008000      3       2  150064       2.3156     0.010291
enh79238     3   64016000   64017000      4       2  150064       1.7161      0.04307
enh79241     3   64033600   64034600      2       1  150064       1.8105     0.035106
enh79242     3   64053000   64054000      1       1  150064       2.2004      0.01389
enh79243     3   64059300   64060300      4       2  150064       1.9176      0.02758
enh79248     3   64106700   64107700      7       2  150064       2.7717     0.002788
enh79254     3   64136300   64137300      5       2  150064        3.605   0.00015606
enh79257     3   64148000   64149000      3       1  150064       1.8322     0.033461
enh79259     3   64159100   64160100      2       1  150064       1.6961     0.044934
enh79260     3   64170700   64171700      3       1  150064       2.7409     0.003064
enh79261     3   64172800   64173800      4       1  150064       3.7086   0.00010419
enh79262     3   64174900   64175900      5       2  150064       3.0828    0.0010252
enh79263     3   64176300   64177300      7       3  150064       1.9882     0.023393
enh79268     3   64196100   64197100      2       1  150064       1.6875     0.045755
enh79270     3   64204000   64205000      4       2  150064       1.8945     0.029078
enh79271     3   64211900   64212900      5       2  150064       1.7993     0.035988
enh79273     3   64225200   64226200      5       3  150064       2.5439     0.005481
enh79274     3   64227600   64228600      4       2  150064       2.3715    0.0088585
enh79275     3   64233400   64234400      3       2  150064       1.9078     0.028205
enh79277     3   64242600   64243600      3       2  150064       2.8856    0.0019532
enh79296     3   64353900   64354900      2       1  150064       2.2337     0.012751
enh79298     3   64367600   64368600      3       2  150064        2.299     0.010752
enh79301     3   64403300   64404300      4       2  150064        2.592    0.0047704
enh79305     3   64447400   64448400      4       2  150064       2.8093    0.0024821
enh79306     3   64448100   64449100      1       1  150064       2.8865     0.001948
enh79320     3   64572200   64573200      3       2  150064       1.9183     0.027538
enh79324     3   64602600   64603600      3       1  150064       1.7316     0.041669
enh79326     3   64628100   64629100      2       1  150064       1.7028     0.044302
enh79340     3   64751700   64752700      4       2  150064       1.7814     0.037419
enh79341     3   64792500   64793500      4       1  150064       1.9899     0.023299
enh79376     3   65604800   65605800      5       2  150064       1.8333     0.033382
enh79395     3   65869200   65870200      9       2  150064       1.8502     0.032144
enh79415     3   65983500   65984500      4       2  150064       1.6736     0.047109
enh79422     3   66062300   66063300      4       1  150064       1.7093     0.043701
enh79458     3   66531400   66532400      1       1  150064       1.7962      0.03623
enh79478     3   66797800   66798800      3       2  150064       1.8291      0.03369
enh79487     3   67047400   67048400      2       1  150064       1.8736     0.030492
enh79489     3   67432600   67433600      8       3  150064       2.3931     0.008354
enh79494     3   67685400   67686400      4       1  150064       1.8647     0.031114
enh79495     3   67697800   67698800      3       1  150064       2.0442     0.020466
enh79496     3   67699200   67700200      5       2  150064       2.3192     0.010192
enh79497     3   67699800   67700800      3       2  150064       2.2937     0.010905
enh79498     3   67700400   67701400      3       2  150064       2.8317     0.002315
enh79500     3   67703000   67704000      4       1  150064       2.1242     0.016827
enh79526     3   69297600   69298600      2       1  150064       2.1239     0.016838
enh79531     3   69355600   69356600      5       3  150064       1.9529     0.025413
enh79537     3   69401200   69402200      9       3  150064       1.9797     0.023869
enh79538     3   69406200   69407200      7       2  150064       2.6268     0.004309
enh79539     3   69413000   69414000      9       2  150064       2.5659    0.0051455
enh79540     3   69417100   69418100     12       1  150064       2.9945    0.0013744
enh79541     3   69419100   69420100      3       2  150064       2.5128    0.0059892
enh79544     3   69435600   69436600      4       2  150064       2.2922     0.010948
enh79546     3   69452100   69453100      1       1  150064       2.0689      0.01928
enh79552     3   69492400   69493400      3       1  150064       1.8161      0.03468
enh79569     3   69628300   69629300      5       2  150064       1.7931     0.036476
enh79576     3   69794300   69795300      4       1  150064       3.4025   0.00033391
enh79577     3   69795600   69796600      3       1  150064       2.9379    0.0016524
enh79578     3   69797400   69798400      1       1  150064        2.875      0.00202
enh79579     3   69810900   69811900      3       2  150064       2.9933    0.0013801
enh79585     3   69840300   69841300      2       1  150064       3.6867   0.00011358
enh79586     3   69869400   69870400      7       3  150064       3.6822   0.00011564
enh79587     3   69887300   69888300      5       2  150064       2.7303    0.0031637
enh79588     3   69904600   69905600      1       1  150064       3.2983    0.0004863
enh79600     3   70872900   70873900      2       1  150064       2.8401    0.0022551
enh79604     3   70903100   70904100      1       1  150064       2.0777      0.01887
enh79611     3   71012300   71013300      2       1  150064       2.3281    0.0099531
enh79626     3   71100200   71101200      2       1  150064       2.1929     0.014156
enh79627     3   71102300   71103300      1       1  150064       1.8667      0.03097
enh79630     3   71117000   71118000      1       1  150064       1.7854       0.0371
enh79632     3   71123700   71124700      2       1  150064       1.8206     0.034335
enh79633     3   71127700   71128700      4       1  150064       1.8485     0.032265
enh79634     3   71129400   71130400      4       2  150064       2.0209     0.021646
enh79636     3   71156400   71157400      1       1  150064       2.2562      0.01203
enh79637     3   71158300   71159300      1       1  150064        2.213      0.01345
enh79639     3   71162000   71163000      1       1  150064       4.2385    1.125e-05
enh79640     3   71166600   71167600      1       1  150064       3.1354    0.0008581
enh79641     3   71168000   71169000      1       1  150064       1.7172      0.04297
enh79642     3   71175500   71176500      5       2  150064       2.1267     0.016723
enh79652     3   71257500   71258500      2       1  150064       1.7361     0.041276
enh79653     3   71274400   71275400      3       2  150064       3.6639   0.00012418
enh79654     3   71276000   71277000      1       1  150064       2.5692     0.005097
enh79656     3   71288800   71289800      2       1  150064       3.6057   0.00015566
enh79658     3   71294400   71295400      3       1  150064       1.9355     0.026462
enh79659     3   71296100   71297100      3       1  150064       2.3281    0.0099535
enh79661     3   71300500   71301500      1       1  150064       2.4456      0.00723
enh79662     3   71301600   71302600      2       1  150064       4.3596   6.5151e-06
enh79665     3   71311700   71312700      1       1  150064       2.4199     0.007763
enh79666     3   71318800   71319800      7       3  150064       2.3719    0.0088473
enh79670     3   71359900   71360900      3       2  150064       2.1762     0.014769
enh79686     3   71472100   71473100      3       2  150064        2.349    0.0094126
enh79687     3   71477100   71478100      2       1  150064       1.6827     0.046221
enh79689     3   71481100   71482100      4       2  150064       2.2854     0.011144
enh79690     3   71482400   71483400      6       2  150064       2.4506    0.0071312
enh79694     3   71499900   71500900      1       1  150064       2.3986     0.008229
enh79695     3   71502800   71503800      1       1  150064       4.6339    1.794e-06
enh79696     3   71505600   71506600      4       2  150064       2.5534    0.0053336
enh79697     3   71546000   71547000      5       1  150064       2.4894    0.0063985
enh79698     3   71552900   71553900      1       1  150064       4.9105    4.543e-07
enh79700     3   71563400   71564400      3       1  150064       4.7037   1.2777e-06
enh79701     3   71564500   71565500      2       1  150064       4.1978   1.3478e-05
enh79702     3   71572600   71573600      1       1  150064       2.6649     0.003851
enh79703     3   71573400   71574400      1       1  150064       4.8473    6.259e-07
enh79704     3   71580000   71581000      1       1  150064       1.7832      0.03728
enh79705     3   71585800   71586800      3       2  150064       3.5472   0.00019469
enh79706     3   71590200   71591200      3       2  150064       2.0609     0.019657
enh79707     3   71592300   71593300      1       1  150064       3.4803    0.0002504
enh79711     3   71648700   71649700      1       1  150064         3.43    0.0003018
enh79724     3   71778200   71779200      4       1  150064       2.4847    0.0064834
enh79743     3   72235200   72236200      5       2  150064       2.0673     0.019352
enh79758     3   72345400   72346400      5       3  150064       2.3868    0.0084989
enh79759     3   72347600   72348600      4       2  150064       2.2237     0.013086
enh79765     3   72378300   72379300      2       1  150064       2.3925    0.0083672
enh79782     3   72486700   72487700      1       1  150064       1.8821      0.02991
enh79791     3   72540900   72541900      5       2  150064       1.7452     0.040473
enh79794     3   72572100   72573100      3       1  150064       2.2693     0.011625
enh79795     3   72598700   72599700      2       1  150064       2.3116       0.0104
enh79824     3   73005800   73006800      1       1  150064       2.1198      0.01701
enh79827     3   73057900   73058900      6       1  150064       2.1628     0.015278
enh79828     3   73065900   73066900      2       1  150064       1.8878     0.029529
enh79831     3   73086500   73087500      2       1  150064       1.9033     0.028498
enh79832     3   73090300   73091300      3       1  150064       2.0939     0.018135
enh79835     3   73104800   73105800      1       1  150064       1.6871      0.04579
enh79836     3   73119800   73120800      2       1  150064       2.3643    0.0090329
enh79837     3   73134800   73135800      1       1  150064       2.1323      0.01649
enh79838     3   73149900   73150900      1       1  150064       1.9443      0.02593
enh79879     3   73568000   73569000      4       2  150064       1.7737     0.038058
enh79904     3   73667700   73668700      2       1  150064       1.9661     0.024642
enh79905     3   73668800   73669800      8       2  150064       1.7364      0.04125
enh79906     3   73675500   73676500      1       1  150064       2.1507      0.01575
enh79909     3   73735700   73736700      5       2  150064       2.0303     0.021161
enh79926     3   73999700   74000700      4       1  150064       2.5816    0.0049167
enh79930     3   74439300   74440300      1       1  150064       2.0454      0.02041
enh79966     3   78386600   78387600      5       2  150064       3.1064   0.00094675
enh80001     3   80334300   80335300      2       1  150064       2.2565      0.01202
enh80006     3   81540600   81541600      2       1  150064       1.6955     0.044991
enh80015     3   81792400   81793400      5       2  150064       1.9278     0.026937
enh80023     3   82004600   82005600      1       1  150064       2.0478      0.02029
enh80053     3   87367200   87368200     10       3  150064       1.6584     0.048616
enh80098     3   95641700   95642700      3       2  150064       1.9964     0.022946
enh80102     3   97484500   97485500      1       1  150064       2.5832     0.004895
enh80106     3   97603100   97604100      1       1  150064       1.7442      0.04056
enh80107     3   97620400   97621400      2       1  150064       1.6937      0.04516
enh80124     3   98411600   98412600      1       1  150064       2.4857     0.006465
enh80163     3   99377900   99378900      4       1  150064       1.9359     0.026441
enh80165     3   99392600   99393600      1       1  150064       2.1444        0.016
enh80166     3   99396500   99397500      3       1  150064       2.0202      0.02168
enh80168     3   99419200   99420200      5       3  150064       1.8703     0.030722
enh80169     3   99470200   99471200      2       1  150064       1.6912     0.045402
enh80255     3  100598300  100599300      5       2  150064        1.796     0.036245
enh80256     3  100611900  100612900      4       1  150064       1.8106     0.035099
enh80308     3  101797600  101798600      4       2  150064        1.746     0.040403
enh80336     3  104670800  104671800      5       2  150064       1.6867     0.045833
enh80341     3  105083300  105084300      2       1  150064       2.4673    0.0068064
enh80361     3  105516200  105517200      5       2  150064       2.3575    0.0091986
enh80366     3  105520700  105521700      4       2  150064        1.708     0.043815
enh80367     3  105524500  105525500      4       2  150064       3.0654     0.001087
enh80368     3  105527900  105528900      3       2  150064       2.0647     0.019475
enh80370     3  105541900  105542900      1       1  150064       1.7223      0.04251
enh80381     3  105656700  105657700      2       1  150064       1.8676     0.030909
enh80399     3  106143800  106144800      7       2  150064       2.0819     0.018675
enh80404     3  106335300  106336300      1       1  150064       2.2138      0.01342
enh80428     3  107245000  107246000      2       1  150064       2.4326    0.0074946
enh80432     3  107323000  107324000      1       1  150064       2.4233      0.00769
enh80433     3  107360000  107361000      1       1  150064       1.7391      0.04101
enh80434     3  107360400  107361400      2       1  150064       2.6226     0.004363
enh80435     3  107379600  107380600      2       1  150064         2.44    0.0073433
enh80438     3  107402400  107403400      2       1  150064       1.9936     0.023098
enh80455     3  107740700  107741700      2       1  150064       1.7271     0.042071
enh80458     3  107810500  107811500      2       1  150064       1.8906     0.029342
enh80460     3  107843800  107844800      3       2  150064       2.8475    0.0022029
enh80463     3  107942300  107943300      3       2  150064       1.9197     0.027449
enh80465     3  108107500  108108500      3       1  150064        1.748      0.04023
enh80488     3  110533100  110534100      8       4  150064         1.65     0.049474
enh80581     3  112317200  112318200      4       1  150064       1.8775     0.030222
enh80625     3  112912500  112913500      2       1  150064       1.7796     0.037567
enh80636     3  112976700  112977700      8       3  150064       1.8752     0.030385
enh80651     3  113348900  113349900      2       1  150064       1.8377     0.033051
enh80663     3  113467800  113468800      1       1  150064       2.2724      0.01153
enh80678     3  114094700  114095700      2       1  150064       1.6744     0.047028
enh80688     3  114173900  114174900      1       1  150064       3.2368    0.0006044
enh80690     3  114202400  114203400      1       1  150064       2.1607      0.01536
enh80696     3  114270800  114271800      2       1  150064       2.5016     0.006182
enh80697     3  114284600  114285600      1       1  150064       2.8465      0.00221
enh80698     3  114315200  114316200      2       1  150064       2.6492    0.0040346
enh80701     3  114341000  114342000      7       2  150064        3.199   0.00068946
enh80702     3  114345400  114346400      1       1  150064       1.7002      0.04455
enh80703     3  114378400  114379400      5       3  150064       2.8274    0.0023466
enh80746     3  115411400  115412400      1       1  150064       1.9811      0.02379
enh80749     3  115431900  115432900      1       1  150064       1.7239      0.04236
enh80767     3  115972900  115973900      2       1  150064       2.0444     0.020456
enh80771     3  115984600  115985600      5       2  150064       2.2064     0.013677
enh80782     3  116778100  116779100      5       3  150064       1.6508     0.049388
enh80799     3  117591700  117592700      2       1  150064       2.3349    0.0097746
enh80800     3  117592700  117593700      3       2  150064       2.0952     0.018077
enh80801     3  117611800  117612800      1       1  150064       4.0439    2.629e-05
enh80816     3  118957600  118958600      3       1  150064       1.8142     0.034821
enh80834     3  119064700  119065700      6       3  150064       1.9084     0.028172
enh80839     3  119186600  119187600      4       2  150064       1.6637     0.048088
enh80887     3  120069300  120070300      1       1  150064       1.7053      0.04407
enh80892     3  120145300  120146300      2       1  150064       2.1252     0.016786
enh80906     3  120216200  120217200      4       2  150064       1.6497     0.049504
enh80923     3  121151200  121152200      2       1  150064       1.9809     0.023799
enh80935     3  121713800  121714800      3       1  150064        2.163     0.015272
enh80966     3  122511000  122512000      5       3  150064       1.6935     0.045178
enh80968     3  122599100  122600100      1       1  150064       2.9119     0.001796
enh80969     3  122608900  122609900      2       1  150064       2.9809    0.0014368
enh80981     3  122787600  122788600      5       2  150064       2.9058    0.0018317
enh80982     3  122789000  122790000      4       1  150064       2.8865     0.001948
enh81017     3  123301300  123302300      2       1  150064       2.8251    0.0023635
enh81020     3  123324200  123325200      3       2  150064       1.7576     0.039407
enh81039     3  123430800  123431800      6       2  150064       1.6668     0.047776
enh81041     3  123452200  123453200      3       2  150064       1.8659     0.031027
enh81080     3  123835500  123836500      2       1  150064        1.985     0.023575
enh81085     3  123893400  123894400      3       1  150064       1.7122      0.04343
enh81087     3  123967700  123968700      5       3  150064       3.7697   8.1732e-05
enh81090     3  123985300  123986300      6       3  150064       4.1524   1.6453e-05
enh81091     3  123990900  123991900      2       1  150064       3.4059    0.0003297
enh81092     3  123991600  123992600      3       2  150064       2.9628    0.0015243
enh81093     3  123995000  123996000      1       1  150064       3.8505    5.893e-05
enh81096     3  124070000  124071000      4       2  150064       3.9883   3.3281e-05
enh81097     3  124070500  124071500      4       2  150064       3.4943   0.00023761
enh81098     3  124081200  124082200      1       1  150064        2.418     0.007802
enh81099     3  124101700  124102700      5       2  150064       2.3081     0.010496
enh81102     3  124147500  124148500      1       1  150064       2.9762     0.001459
enh81105     3  124277200  124278200      3       1  150064       2.8608    0.0021129
enh81140     3  124572300  124573300      4       2  150064       2.2591     0.011938
enh81142     3  124595000  124596000      4       2  150064       1.7681     0.038524
enh81143     3  124597300  124598300      2       1  150064       1.8847     0.029737
enh81144     3  124602000  124603000      4       2  150064       1.8054     0.035506
enh81151     3  124693000  124694000      6       1  150064       1.6865     0.045846
enh81152     3  124699900  124700900      6       2  150064       1.6772     0.046748
enh81153     3  124704400  124705400      4       1  150064       1.6788       0.0466
enh81156     3  124718200  124719200      3       1  150064       2.1158     0.017181
enh81175     3  124838000  124839000      4       2  150064       3.7935   7.4274e-05
enh81178     3  124848300  124849300      8       4  150064       1.7713     0.038252
enh81190     3  124913400  124914400      3       2  150064       1.7976     0.036122
enh81191     3  124954900  124955900      2       1  150064       2.5184    0.0058943
enh81192     3  125000000  125001000      3       1  150064       1.6615     0.048305
enh81198     3  125113300  125114300      1       1  150064       2.9539     0.001569
enh81202     3  125236900  125237900      6       3  150064       1.7114     0.043499
enh81208     3  125315000  125316000      5       3  150064       1.9109     0.028007
enh81266     3  126644400  126645400     10       3  150064       1.6701     0.047446
enh81297     3  127390000  127391000      1       1  150064        1.789      0.03681
enh81335     3  127730000  127731000      4       2  150064       3.0073    0.0013178
enh81336     3  127769400  127770400      3       2  150064       1.7282     0.041973
enh81348     3  127892500  127893500      1       1  150064       4.3471    6.898e-06
enh81350     3  127898000  127899000      3       2  150064       3.9156   4.5091e-05
enh81352     3  127913800  127914800      4       1  150064       3.5866   0.00016754
enh81354     3  127925000  127926000      2       1  150064       4.6537   1.6304e-06
enh81356     3  127935400  127936400      2       1  150064       3.6791   0.00011701
enh81357     3  127937600  127938600      3       1  150064       3.6834   0.00011508
enh81358     3  127944200  127945200      1       1  150064       4.0685    2.366e-05
enh81360     3  127947600  127948600      3       1  150064       3.8282   6.4549e-05
enh81373     3  128067400  128068400      2       1  150064       1.8786     0.030149
enh81374     3  128072900  128073900      2       1  150064       2.8082    0.0024906
enh81377     3  128113900  128114900      1       1  150064       2.3185      0.01021
enh81398     3  128505800  128506800      2       1  150064        2.623    0.0043584
enh81424     3  128805700  128806700      1       1  150064       2.0976      0.01797
enh81427     3  128841600  128842600      2       1  150064       1.7523      0.03986
enh81428     3  128877800  128878800      2       1  150064       1.6767     0.046798
enh81436     3  128930300  128931300      1       1  150064        2.084      0.01858
enh81440     3  128996300  128997300      3       2  150064        3.131   0.00087118
enh81441     3  128998900  128999900      4       1  150064       3.2928   0.00049596
enh81443     3  129023200  129024200      1       1  150064       3.6939    0.0001104
enh81445     3  129032100  129033100      3       1  150064       3.1762   0.00074618
enh81448     3  129071800  129072800      2       1  150064        1.691     0.045422
enh81465     3  129209000  129210000      3       1  150064       1.7024     0.044341
enh81478     3  129305800  129306800      5       2  150064       1.7562     0.039524
enh81481     3  129317300  129318300      4       2  150064       1.6537     0.049099
enh81485     3  129334400  129335400      3       2  150064       1.7441     0.040567
enh81487     3  129340200  129341200      5       2  150064       2.2561     0.012033
enh81531     3  130396200  130397200      3       1  150064       1.7299      0.04182
enh81536     3  130462600  130463600      1       1  150064       1.9919      0.02319
enh81587     3  132445000  132446000      2       1  150064       1.9251     0.027111
enh81592     3  132761200  132762200      5       2  150064       1.9755     0.024103
enh81597     3  132930000  132931000      2       1  150064        2.422    0.0077176
enh81602     3  133015000  133016000      3       2  150064       2.5373    0.0055851
enh81604     3  133093400  133094400      3       2  150064        2.346    0.0094879
enh81635     3  133683200  133684200      4       2  150064       2.0005     0.022726
enh81692     3  134428400  134429400      2       1  150064       1.8343     0.033303
enh81697     3  135277500  135278500      3       2  150064        1.795      0.03633
enh81698     3  135284300  135285300     10       3  150064       3.1364   0.00085518
enh81699     3  135648700  135649700      2       1  150064       3.2987   0.00048566
enh81700     3  135663300  135664300      2       1  150064       3.6769   0.00011802
enh81701     3  135683200  135684200      1       1  150064       2.5892      0.00481
enh81702     3  135686800  135687800      2       1  150064       3.6211   0.00014665
enh81703     3  135693000  135694000      2       1  150064       3.6891   0.00011254
enh81704     3  135710500  135711500      1       1  150064        2.253      0.01213
enh81705     3  135715000  135716000      3       2  150064       3.2612   0.00055476
enh81709     3  135793800  135794800      4       1  150064       2.4678    0.0067978
enh81713     3  135889900  135890900      1       1  150064       2.2668       0.0117
enh81718     3  135916400  135917400      2       1  150064       2.8409    0.0022496
enh81722     3  136069300  136070300      3       2  150064        3.621   0.00014672
enh81725     3  136192300  136193300      3       2  150064       3.1965   0.00069542
enh81726     3  136264400  136265400      2       1  150064       1.9973     0.022896
enh81727     3  136338800  136339800      2       1  150064       2.6233     0.004354
enh81731     3  136351100  136352100      4       2  150064        1.773     0.038114
enh81735     3  136410400  136411400      1       1  150064       2.5084     0.006064
enh81736     3  136444300  136445300      2       1  150064       4.9473   3.7617e-07
enh81739     3  136449700  136450700      2       1  150064       2.5073    0.0060829
enh81741     3  136464000  136465000      2       1  150064         2.49     0.006388
enh81742     3  136465700  136466700      5       2  150064       3.7947   7.3912e-05
enh81743     3  136467700  136468700      3       2  150064       3.8258    6.517e-05
enh81744     3  136472500  136473500      3       2  150064       3.2031   0.00067987
enh81747     3  136521000  136522000      2       1  150064       2.3337    0.0098062
enh81748     3  136536200  136537200      3       1  150064       3.0338    0.0012075
enh81749     3  136536600  136537600      3       1  150064       3.0338    0.0012075
enh81750     3  136555100  136556100      2       1  150064        2.781    0.0027097
enh81751     3  136558200  136559200      3       1  150064       3.8239   6.5685e-05
enh81752     3  136601600  136602600      2       1  150064       2.8566     0.002141
enh81753     3  136612500  136613500      1       1  150064       3.0285     0.001229
enh81754     3  136625000  136626000      4       1  150064       2.5245    0.0057926
enh81755     3  136637600  136638600      1       1  150064       2.8617     0.002107
enh81756     3  136648300  136649300      3       1  150064       2.8248    0.0023652
enh81757     3  136650000  136651000      1       1  150064       1.7527      0.03983
enh81758     3  136651600  136652600      3       2  150064       2.9111    0.0018007
enh81760     3  136661600  136662600      3       2  150064       2.6271    0.0043052
enh81761     3  136674100  136675100      4       2  150064       3.4608   0.00026925
enh81762     3  136713600  136714600      2       1  150064       1.9002     0.028701
enh81763     3  136733200  136734200      1       1  150064       4.5297    2.954e-06
enh81780     3  137904800  137905800      2       1  150064       1.9238     0.027192
enh81783     3  138051200  138052200      1       1  150064       1.8888      0.02946
enh81786     3  138070500  138071500      2       1  150064       1.8739     0.030472
enh81792     3  138089900  138090900      1       1  150064       1.9296      0.02683
enh81803     3  138405400  138406400      1       1  150064       2.0525      0.02006
enh81805     3  138536900  138537900      1       1  150064       1.8135      0.03488
enh81809     3  138564000  138565000      1       1  150064       1.8789      0.03013
enh81841     3  139742200  139743200      3       2  150064       1.7441     0.040575
enh81849     3  140348000  140349000      5       3  150064       4.1508   1.6566e-05
enh81850     3  140427000  140428000      3       1  150064       1.8794     0.030094
enh81857     3  140675500  140676500      4       2  150064       1.7382     0.041088
enh81863     3  140794600  140795600      3       1  150064       1.9477     0.025724
enh81869     3  140822700  140823700      1       1  150064       3.5491    0.0001933
enh81903     3  141133500  141134500      3       1  150064       1.8346     0.033283
enh81942     3  141613400  141614400      4       2  150064       2.2536     0.012111
enh81971     3  142565600  142566600      1       1  150064       1.9408      0.02614
enh81973     3  142572100  142573100      1       1  150064       1.7397      0.04096
enh81977     3  142706300  142707300      3       2  150064        1.845     0.032515
enh81978     3  142721800  142722800      1       1  150064       2.6068     0.004569
enh81996     3  143021400  143022400      4       2  150064       2.0141     0.022001
enh81997     3  143032800  143033800      3       1  150064       1.8315     0.033511
enh81999     3  143070400  143071400      4       2  150064       1.6941     0.045125
enh82045     3  144093400  144094400      1       1  150064       1.7212      0.04261
enh82051     3  145654800  145655800      5       2  150064       2.1528     0.015669
enh82095     3  147016000  147017000      1       1  150064       2.3525     0.009325
enh82112     3  148481200  148482200      5       2  150064       1.6506      0.04941
enh82135     3  148939400  148940400      4       2  150064       2.4525    0.0070927
enh82183     3  149298300  149299300      1       1  150064       1.7712      0.03826
enh82282     3  150323200  150324200      3       2  150064       2.0821     0.018666
enh82331     3  151219400  151220400      7       2  150064       1.9339     0.026561
enh82335     3  151278700  151279700      5       3  150064       1.9322     0.026666
enh82347     3  151584100  151585100      2       1  150064       1.6751     0.046956
enh82384     3  152049100  152050100      1       1  150064       2.1107       0.0174
enh82390     3  152092100  152093100      2       1  150064       1.8112     0.035054
enh82394     3  152098000  152099000      2       1  150064       2.0184     0.021772
enh82400     3  152120800  152121800      1       1  150064       2.1297       0.0166
enh82403     3  152147300  152148300      1       1  150064       1.6567      0.04879
enh82411     3  152311000  152312000      3       2  150064       2.4228    0.0077008
enh82415     3  152367600  152368600      6       2  150064       1.9222     0.027292
enh82417     3  152455000  152456000      3       2  150064       2.1003     0.017852
enh82418     3  152494800  152495800      6       3  150064       2.6679    0.0038159
enh82419     3  152497200  152498200      2       1  150064       1.8089      0.03523
enh82420     3  152551600  152552600      3       1  150064       2.8442    0.0022259
enh82444     3  153317100  153318100      2       1  150064       2.0457     0.020394
enh82451     3  153500500  153501500      1       1  150064        1.776      0.03787
enh82468     3  153941800  153942800      2       1  150064       1.6774     0.046735
enh82473     3  154038300  154039300      1       1  150064       2.4668     0.006817
enh82493     3  155378700  155379700      2       1  150064       1.8669     0.030954
enh82498     3  155422200  155423200      3       2  150064       2.6168    0.0044378
enh82499     3  155431900  155432900      3       2  150064       1.7073     0.043885
enh82521     3  156018800  156019800      1       1  150064       1.6965       0.0449
enh82522     3  156135100  156136100      1       1  150064        1.665      0.04796
enh82526     3  156210100  156211100      4       2  150064       2.1534     0.015644
enh82535     3  156360700  156361700      1       1  150064       2.0379      0.02078
enh82539     3  156394900  156395900      2       1  150064       1.8562      0.03171
enh82561     3  156794200  156795200      2       1  150064       2.2162     0.013339
enh82562     3  156797200  156798200      8       1  150064       1.6946      0.04508
enh82566     3  156809000  156810000      1       1  150064       1.7382      0.04109
enh82567     3  156817200  156818200      3       1  150064       2.2007     0.013877
enh82654     3  159554500  159555500      2       1  150064       1.6544     0.049027
enh82657     3  159563300  159564300      2       1  150064       1.9377     0.026329
enh82658     3  159564700  159565700      4       2  150064       1.8838     0.029798
enh82683     3  159815800  159816800      1       1  150064       2.3051      0.01058
enh82701     3  160519100  160520100      3       1  150064       2.0256     0.021403
enh82703     3  160525700  160526700      6       3  150064       2.6245    0.0043391
enh82704     3  160526900  160527900      8       2  150064       1.7766     0.037819
enh82705     3  160527600  160528600      5       2  150064       1.8418     0.032751
enh82706     3  160587700  160588700      4       2  150064       2.3267    0.0099919
enh82709     3  160821400  160822400      2       1  150064       2.4988    0.0062306
enh82710     3  160823100  160824100      3       2  150064       2.1065     0.017582
enh82714     3  160984200  160985200      1       1  150064       1.9003       0.0287
enh82716     3  161133200  161134200      1       1  150064       2.3963      0.00828
enh82718     3  161277600  161278600      5       3  150064       1.6731      0.04715
enh82721     3  161632000  161633000      1       1  150064       2.2101      0.01355
enh82722     3  161632900  161633900      4       2  150064       3.3391   0.00042029
enh82723     3  161657500  161658500      1       1  150064       3.5127    0.0002218
enh82724     3  161935400  161936400      5       2  150064       2.8452    0.0022192
enh82736     3  167531600  167532600      2       1  150064        1.852     0.032015
enh82737     3  167579100  167580100      2       1  150064       2.9752    0.0014641
enh82739     3  167587300  167588300      3       1  150064       3.5302   0.00020765
enh82740     3  167588600  167589600      1       1  150064       3.3841    0.0003571
enh82741     3  167594300  167595300      3       2  150064        1.731      0.04173
enh82743     3  167659000  167660000      3       1  150064       2.1983     0.013965
enh82752     3  167805800  167806800      4       1  150064       2.3456    0.0094992
enh82754     3  167808600  167809600      4       1  150064       2.1892     0.014291
enh82755     3  167814500  167815500      2       1  150064       2.0918      0.01823
enh82756     3  167835300  167836300      2       1  150064       2.0134     0.022036
enh82757     3  167838900  167839900      1       1  150064       1.8286      0.03373
enh82758     3  167840900  167841900      1       1  150064       1.8152      0.03475
enh82769     3  168669800  168670800      5       3  150064       1.7386     0.041057
enh82773     3  168759300  168760300      3       1  150064       1.8583     0.031562
enh82777     3  168840000  168841000      3       1  150064       1.9038     0.028469
enh82779     3  168856600  168857600      1       1  150064       2.1414      0.01612
enh82781     3  168860300  168861300      4       2  150064       2.6632    0.0038706
enh82783     3  168935900  168936900      5       2  150064       2.5982    0.0046857
enh82795     3  169013700  169014700      3       2  150064        2.333    0.0098232
enh82796     3  169016500  169017500      6       3  150064       2.0504     0.020161
enh82798     3  169040800  169041800      1       1  150064       2.0792       0.0188
enh82803     3  169055600  169056600      2       1  150064       2.3248     0.010042
enh82807     3  169081000  169082000      3       2  150064       1.6456     0.049924
enh82821     3  169417100  169418100      2       1  150064       2.2414     0.012499
enh82823     3  169492600  169493600      1       1  150064       2.6313     0.004253
enh82830     3  169763200  169764200      1       1  150064       2.0343      0.02096
enh82836     3  169896000  169897000      2       1  150064       2.1719     0.014933
enh82841     3  169944300  169945300      5       3  150064       2.0436     0.020495
enh82880     3  170715600  170716600      2       1  150064       3.1957    0.0006974
enh82885     3  170762800  170763800      4       2  150064       2.9499    0.0015896
enh82902     3  170987100  170988100      2       1  150064       1.7063     0.043972
enh82911     3  171046500  171047500      1       1  150064       2.0855      0.01851
enh82923     3  171138700  171139700      4       2  150064       1.7429     0.040674
enh82928     3  171174200  171175200      2       1  150064        1.803     0.035695
enh82946     3  171499600  171500600      6       2  150064       1.9964     0.022943
enh82949     3  171519500  171520500      5       2  150064       2.0718     0.019141
enh83056     3  172312300  172313300      7       2  150064       2.7684    0.0028162
enh83070     3  172426700  172427700      1       1  150064       2.6366     0.004187
enh83082     3  173655900  173656900      3       1  150064       1.9751     0.024126
enh83084     3  173808300  173809300      2       1  150064       1.6662     0.047842
enh83088     3  173960600  173961600      3       2  150064        2.116     0.017171
enh83092     3  174159800  174160800      1       1  150064       1.8057      0.03548
enh83106     3  175150100  175151100      1       1  150064       3.3597    0.0003901
enh83116     3  176638000  176639000      7       2  150064       2.2051     0.013722
enh83118     3  176757000  176758000      3       2  150064       2.4431    0.0072811
enh83119     3  176757900  176758900      3       2  150064       2.8982    0.0018768
enh83120     3  176759100  176760100      1       1  150064        2.666     0.003838
enh83121     3  176768700  176769700      3       1  150064       2.7462    0.0030147
enh83125     3  176781300  176782300      3       1  150064        2.876    0.0020137
enh83127     3  176807000  176808000      5       2  150064       1.9272     0.026976
enh83129     3  176821800  176822800      5       2  150064       2.9531    0.0015729
enh83131     3  176827800  176828800      2       1  150064       2.3749    0.0087757
enh83137     3  176851600  176852600      3       2  150064       2.1543     0.015608
enh83141     3  176867000  176868000      4       2  150064       1.8897     0.029397
enh83165     3  177051100  177052100      1       1  150064       2.2524      0.01215
enh83167     3  177057900  177058900      1       1  150064       2.6273     0.004303
enh83168     3  177059500  177060500      4       2  150064       2.1387     0.016229
enh83169     3  177062600  177063600      3       2  150064       1.7049     0.044104
enh83207     3  177332800  177333800      3       2  150064       3.0052     0.001327
enh83211     3  177359800  177360800      3       2  150064       2.1722     0.014922
enh83231     3  177541100  177542100      1       1  150064       1.7585      0.03933
enh83234     3  177552700  177553700      3       1  150064       2.0977     0.017966
enh83251     3  177818800  177819800      5       2  150064       1.7758     0.037884
enh83253     3  177888400  177889400      2       1  150064       2.1739     0.014856
enh83259     3  178038200  178039200      7       2  150064       2.0287     0.021243
enh83260     3  178042500  178043500      1       1  150064       2.2633      0.01181
enh83271     3  178243600  178244600      4       2  150064       1.7564     0.039513
enh83284     3  178436600  178437600      1       1  150064       1.8943      0.02909
enh83337     3  180522500  180523500      4       2  150064       1.8163     0.034665
enh83338     3  180588100  180589100      6       4  150064       4.7897   8.3521e-07
enh83339     3  180632800  180633800      1       1  150064       6.2898    1.589e-10
enh83344     3  181203600  181204600      1       1  150064       2.7795     0.002722
enh83347     3  182044600  182045600      3       1  150064        1.767     0.038616
enh83354     3  182323700  182324700      1       1  150064       2.1914      0.01421
enh83371     3  182695600  182696600      1       1  150064       1.8448      0.03253
enh83372     3  182698600  182699600      1       1  150064       1.6873      0.04577
enh83387     3  182993100  182994100      2       1  150064       2.0428     0.020535
enh83418     3  183517900  183518900      2       1  150064       2.0917     0.018232
enh83425     3  183600200  183601200      4       2  150064       1.9349       0.0265
enh83426     3  183602800  183603800      7       3  150064       1.8104     0.035115
enh83453     3  184038900  184039900      2       1  150064       1.7643     0.038843
enh83488     3  184390500  184391500      4       2  150064       1.7427     0.040694
enh83494     3  184444900  184445900      7       3  150064        1.646     0.049881
enh83500     3  184473300  184474300      3       2  150064        2.016       0.0219
enh83517     3  184867400  184868400      5       3  150064       2.4271    0.0076099
enh83518     3  184871000  184872000      3       1  150064       1.9197     0.027448
enh83519     3  184871400  184872400      1       1  150064       2.1402      0.01617
enh83550     3  185411500  185412500      2       1  150064       2.2588     0.011948
enh83551     3  185419800  185420800      1       1  150064       1.8946      0.02907
enh83552     3  185426600  185427600      1       1  150064       2.6721     0.003769
enh83558     3  185442200  185443200      2       1  150064        2.733    0.0031385
enh83559     3  185444000  185445000      3       1  150064       3.3558   0.00039573
enh83560     3  185446700  185447700      2       1  150064       1.8029     0.035703
enh83576     3  185514300  185515300      3       1  150064       2.1154     0.017198
enh83585     3  185645400  185646400      2       1  150064       2.1223     0.016905
enh83587     3  185677500  185678500      4       2  150064       2.3319    0.0098521
enh83590     3  185762800  185763800      3       2  150064       1.7112     0.043524
enh83595     3  185808800  185809800      1       1  150064       2.8366      0.00228
enh83602     3  185823000  185824000      1       1  150064       2.6957     0.003512
enh83603     3  185823800  185824800      5       2  150064       2.1541     0.015617
enh83614     3  186005700  186006700      7       3  150064       2.8441    0.0022271
enh83660     3  186927100  186928100      2       1  150064       2.7487    0.0029916
enh83670     3  187452800  187453800      4       2  150064       1.8605     0.031411
enh83675     3  187528900  187529900      1       1  150064       1.6763      0.04684
enh83687     3  187869800  187870800      2       1  150064       1.7929     0.036493
enh83691     3  187880800  187881800      2       1  150064       3.0138    0.0012898
enh83692     3  187881600  187882600      1       1  150064       1.6793      0.04655
enh83693     3  187882800  187883800      5       1  150064       1.8477     0.032321
enh83694     3  187887200  187888200      8       3  150064       4.3928   5.5952e-06
enh83695     3  187888600  187889600      3       1  150064       2.1511     0.015734
enh83700     3  187913800  187914800      3       2  150064       1.8591     0.031507
enh83739     3  188118000  188119000      4       1  150064       1.9962     0.022959
enh83742     3  188150600  188151600      2       1  150064       1.7346     0.041407
enh83745     3  188187800  188188800      3       2  150064       1.6698      0.04748
enh83746     3  188200400  188201400      9       4  150064        2.995    0.0013721
enh83749     3  188224900  188225900      2       1  150064       1.7455     0.040453
enh83761     3  188352900  188353900      4       2  150064       2.9446     0.001617
enh83782     3  188550400  188551400      2       1  150064       1.6838     0.046108
enh83787     3  188618400  188619400      2       1  150064       2.0626     0.019573
enh83806     3  188903600  188904600      3       2  150064       2.4384    0.0073752
enh83807     3  188905700  188906700      1       1  150064       2.0073      0.02236
enh83821     3  189490200  189491200      1       1  150064       2.3545     0.009274
enh83827     3  189718200  189719200      6       2  150064       1.6541     0.049051
enh83828     3  189719000  189720000      2       1  150064       3.0179    0.0012728
enh83829     3  189720700  189721700      3       2  150064       2.4131    0.0079089
enh83830     3  189726400  189727400      3       1  150064        1.654     0.049062
enh83831     3  189729900  189730900      4       2  150064       1.8682     0.030864
enh83832     3  189735200  189736200      5       2  150064       2.0192     0.021735
enh83887     3  191439200  191440200      1       1  150064       1.6648      0.04798
enh83888     3  191479400  191480400      2       1  150064       1.8475     0.032335
enh83890     3  192444200  192445200      3       1  150064       1.8201     0.034374
enh83891     3  192444600  192445600      4       1  150064        1.855     0.031801
enh83927     3  193491200  193492200      4       2  150064       1.8157     0.034709
enh83928     3  193494900  193495900      4       2  150064       1.7893     0.036786
enh83929     3  193498900  193499900      2       1  150064       2.2104      0.01354
enh83930     3  193506100  193507100      8       3  150064       1.9452     0.025873
enh83937     3  193548600  193549600      2       1  150064       1.6609     0.048366
enh83951     3  193690400  193691400      2       1  150064        2.521    0.0058517
enh83963     3  193789400  193790400      2       1  150064       2.0231     0.021531
enh83964     3  193796100  193797100      4       2  150064       1.7302     0.041801
enh83965     3  193799100  193800100      5       1  150064       2.6693    0.0038009
enh83978     3  193865700  193866700      9       3  150064       2.7323    0.0031448
enh84035     3  194341600  194342600      4       2  150064         2.12     0.017004
enh84036     3  194352300  194353300      1       1  150064       2.1808       0.0146
enh84047     3  194461600  194462600      3       2  150064       1.8006     0.035882
enh84099     3  194928300  194929300      1       1  150064       1.7171      0.04298
enh84109     3  195006600  195007600      2       1  150064        1.707     0.043912
enh84174     3  195929000  195930000      8       3  150064       2.9195    0.0017532
enh84175     3  195946400  195947400      2       1  150064        2.403    0.0081312
enh84178     3  196006000  196007000      6       2  150064       1.7415       0.0408
enh84180     3  196010200  196011200      1       1  150064       1.8952      0.02903
enh84182     3  196012000  196013000      2       1  150064       2.7924     0.002616
enh84185     3  196156800  196157800      3       2  150064       1.8914     0.029284
enh84186     3  196160000  196161000      2       1  150064       3.1878   0.00071689
enh84207     3  196481000  196482000      4       2  150064       2.5822     0.004909
enh84208     3  196499000  196500000      2       1  150064       1.9046     0.028414
enh84211     3  196519400  196520400      5       2  150064       2.5748    0.0050152
enh84220     3  196851200  196852200      3       1  150064        1.767     0.038614
enh84222     3  196908100  196909100      2       1  150064       1.8588     0.031526
enh84224     3  196929400  196930400      1       1  150064       2.8786     0.001997
enh84225     3  196930300  196931300      2       1  150064       1.6528     0.049188
enh84228     3  196949000  196950000      4       2  150064       2.9987    0.0013557
enh84229     3  196952600  196953600      3       2  150064       1.7607      0.03914
enh84230     3  196954700  196955700      4       2  150064       2.3942    0.0083275
enh84231     3  196961600  196962600      1       1  150064       2.0492      0.02022
enh84232     3  196984000  196985000      1       1  150064       2.9008     0.001861
enh84235     3  196997100  196998100      4       2  150064       2.6473     0.004057
enh84237     3  197020100  197021100      6       1  150064       2.4726    0.0067068
enh84260     3  197183700  197184700      3       2  150064       1.9565     0.025205
enh84262     3  197195300  197196300      2       1  150064       2.2304      0.01286
enh84266     3  197221500  197222500      4       2  150064       3.4503   0.00027995
enh84272     3  197248300  197249300      4       1  150064       1.6733     0.047138
enh84315     4     656400     657400      3       1  150064       2.1924     0.014177
enh84316     4     657800     658800      2       1  150064       1.9956     0.022989
enh84317     4     666400     667400      3       2  150064        2.863    0.0020979
enh84318     4     670300     671300      2       1  150064       2.8569    0.0021387
enh84320     4     676900     677900      4       2  150064       1.8507     0.032104
enh84322     4     683400     684400      5       2  150064       2.4845    0.0064868
enh84324     4     698400     699400      8       3  150064       1.7181     0.042889
enh84325     4     701200     702200     10       3  150064       2.9272    0.0017103
enh84326     4     703000     704000      5       1  150064       2.2577     0.011983
enh84327     4     714900     715900      1       1  150064       2.8383     0.002268
enh84328     4     717400     718400      1       1  150064       1.9425      0.02604
enh84329     4     719800     720800      3       1  150064       1.9845     0.023598
enh84333     4     766100     767100      5       3  150064       2.5709    0.0050716
enh84357     4    1124200    1125200      3       2  150064       1.8339     0.033336
enh84365     4    1193800    1194800      4       2  150064        2.419    0.0077812
enh84367     4    1201500    1202500      1       1  150064       2.8411     0.002248
enh84369     4    1212400    1213400      1       1  150064       3.4926    0.0002392
enh84370     4    1226500    1227500      1       1  150064       1.9941      0.02307
enh84380     4    1338000    1339000      5       2  150064       2.3584    0.0091765
enh84381     4    1342200    1343200      4       2  150064       1.9268     0.027005
enh84382     4    1345300    1346300      6       3  150064       2.1873      0.01436
enh84409     4    1879000    1880000      1       1  150064       1.8009      0.03586
enh84428     4    2267500    2268500      4       2  150064       2.4549    0.0070471
enh84490     4    2960000    2961000      1       1  150064        1.876      0.03033
enh84530     4    3343600    3344600      2       1  150064       2.3758    0.0087544
enh84547     4    3766800    3767800      1       1  150064       1.7881      0.03688
enh84555     4    4428700    4429700      9       3  150064       2.3098     0.010449
enh84556     4    4441200    4442200      3       1  150064       2.2577     0.011983
enh84557     4    4445400    4446400      4       1  150064        2.366    0.0089896
enh84559     4    4463900    4464900      1       1  150064       1.9815      0.02377
enh84560     4    4480600    4481600      1       1  150064       3.1686     0.000766
enh84561     4    4482600    4483600      4       2  150064       2.0127     0.022073
enh84562     4    4489900    4490900      2       1  150064       1.7919     0.036571
enh84563     4    4493700    4494700      3       2  150064       2.7822    0.0026996
enh84566     4    4541400    4542400      5       2  150064       2.5794     0.004949
enh84567     4    4544500    4545500      2       1  150064        1.997     0.022911
enh84584     4    5086200    5087200      2       1  150064       1.7873     0.036941
enh84586     4    5166900    5167900      5       1  150064       2.0379     0.020777
enh84589     4    5613300    5614300      5       1  150064       2.1359     0.016343
enh84591     4    5708200    5709200      5       3  150064       2.2642     0.011779
enh84596     4    5749000    5750000     12       4  150064       1.9679     0.024541
enh84602     4    6073800    6074800      2       1  150064       2.1702     0.014994
enh84619     4    6693500    6694500      5       2  150064       1.7002     0.044543
enh84688     4    7136300    7137300      6       2  150064       2.2416     0.012495
enh84714     4    7334200    7335200      9       4  150064       2.6486    0.0040412
enh84737     4    7706800    7707800      7       3  150064       1.9106      0.02803
enh84738     4    7752000    7753000      5       2  150064       3.2866   0.00050704
enh84745     4    7810100    7811100      4       2  150064       1.8463     0.032422
enh84746     4    7811400    7812400      4       2  150064        2.002     0.022643
enh84837     4    8396800    8397800      6       2  150064       1.7862     0.037036
enh84838     4    8404000    8405000      8       4  150064       1.9625     0.024851
enh84842     4    8437800    8438800      1       1  150064       1.6643      0.04803
enh84843     4    8440400    8441400      5       3  150064       2.1675     0.015099
enh84845     4    8452900    8453900      3       1  150064       2.2274     0.012959
enh84849     4    8517000    8518000      5       2  150064       2.4805    0.0065593
enh84857     4    9882000    9883000      4       1  150064       1.6761     0.046862
enh84886     4   11156400   11157400      2       1  150064        1.743     0.040669
enh84909     4   13175600   13176600      3       2  150064       1.8775     0.030222
enh84919     4   13643400   13644400      1       1  150064       2.1365      0.01632
enh84955     4   15032900   15033900      5       2  150064       1.7776     0.037735
enh84995     4   15679400   15680400      1       1  150064       1.6784      0.04663
enh85004     4   15720400   15721400      3       2  150064       1.7313     0.041701
enh85032     4   16208000   16209000      7       3  150064       2.0632     0.019546
enh85036     4   16385600   16386600      8       3  150064       3.4103   0.00032445
enh85037     4   16440900   16441900      2       1  150064       1.6732     0.047144
enh85045     4   16599700   16600700      3       2  150064       1.7895     0.036765
enh85046     4   16609700   16610700      5       2  150064       2.4117    0.0079386
enh85047     4   16618500   16619500      3       1  150064       2.2639     0.011789
enh85050     4   16660700   16661700      1       1  150064       3.5281    0.0002093
enh85052     4   16673700   16674700      2       1  150064       2.1636     0.015247
enh85053     4   16678100   16679100      1       1  150064       1.6464      0.04984
enh85054     4   16685700   16686700      1       1  150064       1.9829      0.02369
enh85091     4   17324600   17325600      6       2  150064        2.401    0.0081759
enh85092     4   17325500   17326500      8       3  150064       1.8763     0.030304
enh85094     4   17329700   17330700      5       2  150064       2.3933    0.0083495
enh85104     4   17577600   17578600      5       1  150064       2.1161      0.01717
enh85105     4   17581400   17582400      2       1  150064       2.1633     0.015257
enh85106     4   17618300   17619300      3       1  150064       2.3589    0.0091643
enh85107     4   17620400   17621400      3       1  150064       2.3445    0.0095259
enh85108     4   17689000   17690000      2       1  150064       2.0555     0.019914
enh85109     4   17808100   17809100      1       1  150064       1.9182      0.02754
enh85111     4   17815400   17816400      2       1  150064       1.8942     0.029097
enh85112     4   17818500   17819500      2       1  150064       1.7774     0.037751
enh85113     4   18013300   18014300      1       1  150064       2.2473      0.01231
enh85114     4   18020800   18021800      4       1  150064       2.2446     0.012396
enh85115     4   18024400   18025400      2       1  150064       2.0637     0.019521
enh85123     4   18883300   18884300      3       1  150064       3.5142   0.00022056
enh85125     4   19053300   19054300      1       1  150064       3.2979     0.000487
enh85126     4   19188700   19189700      6       3  150064       3.1713   0.00075882
enh85127     4   19197000   19198000      1       1  150064       2.2203       0.0132
enh85128     4   19577700   19578700      7       4  150064       2.0695     0.019252
enh85130     4   19685300   19686300      3       2  150064       2.1176     0.017104
enh85131     4   19695600   19696600      3       2  150064       3.0825    0.0010264
enh85132     4   19731100   19732100      2       1  150064       2.7438    0.0030368
enh85133     4   19740300   19741300      3       1  150064       2.4778    0.0066106
enh85134     4   19750300   19751300      3       2  150064       2.0233     0.021521
enh85135     4   19944700   19945700      1       1  150064       2.5263     0.005764
enh85136     4   19947000   19948000      4       2  150064       2.2323     0.012797
enh85137     4   19948200   19949200      6       2  150064        2.561    0.0052184
enh85161     4   20434300   20435300      1       1  150064       2.1727       0.0149
enh85172     4   20686100   20687100      1       1  150064       2.2262        0.013
enh85173     4   20703000   20704000      2       1  150064       2.1014     0.017803
enh85198     4   23389500   23390500      2       1  150064       1.9376     0.026337
enh85226     4   24263300   24264300      8       3  150064       2.2091     0.013583
enh85257     4   24806000   24807000      3       2  150064       2.2575      0.01199
enh85258     4   24826200   24827200      2       1  150064       3.0586    0.0011119
enh85259     4   24842800   24843800      1       1  150064       2.2133      0.01344
enh85262     4   24912800   24913800      2       1  150064       1.7957     0.036271
enh85263     4   24934000   24935000      2       1  150064       2.5207    0.0058557
enh85270     4   25061700   25062700      4       2  150064       2.1003     0.017851
enh85287     4   25423000   25424000      2       1  150064       1.8346     0.033281
enh85289     4   25449900   25450900      4       1  150064       1.9258     0.027064
enh85294     4   25812400   25813400      2       1  150064       1.8406      0.03284
enh85300     4   25858200   25859200      2       1  150064       2.0273     0.021315
enh85302     4   25865400   25866400      3       1  150064       2.9199    0.0017506
enh85305     4   25892100   25893100      4       2  150064       2.1868      0.01438
enh85310     4   25929900   25930900      3       2  150064       2.8159    0.0024318
enh85312     4   25940000   25941000      3       1  150064       2.6928    0.0035429
enh85340     4   26229100   26230100      2       1  150064       1.8069      0.03539
enh85342     4   26239400   26240400      4       2  150064       2.3838    0.0085668
enh85353     4   26357100   26358100      2       1  150064       2.2508       0.0122
enh85357     4   26378800   26379800      1       1  150064       2.2668       0.0117
enh85368     4   26531100   26532100      6       2  150064       2.0962     0.018033
enh85373     4   26586400   26587400      1       1  150064       3.4971    0.0002352
enh85376     4   26804700   26805700      2       1  150064        3.133   0.00086519
enh85377     4   26813300   26814300      2       1  150064       2.4518    0.0071075
enh85386     4   26866300   26867300      4       2  150064       1.7861     0.037042
enh85390     4   26875000   26876000      2       1  150064       1.8768     0.030271
enh85392     4   26887800   26888800      2       1  150064       1.8707     0.030691
enh85394     4   26905600   26906600      2       1  150064       1.7489     0.040153
enh85398     4   26917600   26918600      1       1  150064       2.1236      0.01685
enh85404     4   27050200   27051200      1       1  150064       1.7987      0.03603
enh85406     4   27362000   27363000      5       2  150064       2.1398     0.016185
enh85412     4   30778200   30779200      1       1  150064       2.6339      0.00422
enh85414     4   30803800   30804800      2       1  150064       2.3696    0.0089047
enh85415     4   30838000   30839000      2       1  150064       3.0773    0.0010444
enh85416     4   30839800   30840800      3       2  150064       3.5933   0.00016328
enh85418     4   30864200   30865200      2       1  150064       2.4811    0.0065492
enh85419     4   30868600   30869600      3       2  150064       2.5026    0.0061636
enh85420     4   30947000   30948000      2       1  150064       1.6863     0.045873
enh85429     4   33723600   33724600      2       1  150064       3.1003   0.00096673
enh85430     4   33999600   34000600      2       1  150064       2.0006     0.022719
enh85439     4   37465200   37466200      3       2  150064       1.8314     0.033523
enh85461     4   37826400   37827400      2       1  150064       1.7997     0.035952
enh85480     4   38006600   38007600      6       2  150064       1.7735     0.038076
enh85485     4   38025800   38026800      6       3  150064       2.2049     0.013732
enh85491     4   38073200   38074200      5       3  150064         1.89     0.029376
enh85500     4   38107900   38108900      2       1  150064       1.6687     0.047586
enh85502     4   38114000   38115000      4       2  150064       2.1479     0.015862
enh85548     4   38607100   38608100      4       2  150064       1.8197     0.034404
enh85554     4   38662900   38663900      4       2  150064       1.8361      0.03317
enh85560     4   38684600   38685600      3       2  150064       1.8787     0.030144
enh85561     4   38686200   38687200      2       1  150064       2.0673     0.019354
enh85565     4   38725400   38726400      3       2  150064       1.6803      0.04645
enh85613     4   39503800   39504800      7       4  150064       1.8312     0.033533
enh85619     4   39541300   39542300      1       1  150064       1.9542      0.02534
enh85629     4   39641500   39642500      1       1  150064       2.5731      0.00504
enh85630     4   39656900   39657900      2       1  150064       1.9328     0.026632
enh85642     4   39935600   39936600      7       4  150064       1.7555     0.039591
enh85649     4   40177900   40178900      1       1  150064       2.1956      0.01406
enh85650     4   40184900   40185900      3       1  150064       1.7107     0.043572
enh85651     4   40187500   40188500      4       2  150064       1.8942     0.029099
enh85689     4   40624000   40625000      3       1  150064       2.0578     0.019803
enh85769     4   41382700   41383700      2       1  150064       1.7332     0.041529
enh85827     4   42629900   42630900      3       2  150064       2.3649    0.0090165
enh85844     4   47495400   47496400      1       1  150064       2.2414       0.0125
enh85865     4   48081800   48082800      2       1  150064       1.8936     0.029138
enh85882     4   48362600   48363600      3       2  150064       1.9401     0.026185
enh85883     4   48372100   48373100      2       1  150064       2.3087      0.01048
enh85885     4   48381600   48382600      2       1  150064       2.5444    0.0054725
enh85886     4   48605100   48606100      2       1  150064       2.1294     0.016612
enh85889     4   48644400   48645400      2       1  150064       1.8341     0.033319
enh85891     4   48652100   48653100      3       2  150064       2.5362    0.0056025
enh85892     4   48653200   48654200      1       1  150064       2.1876      0.01435
enh85893     4   48655800   48656800      1       1  150064       1.7022      0.04436
enh85895     4   48670200   48671200      1       1  150064       2.3414     0.009606
enh85900     4   48724200   48725200      1       1  150064       2.2173       0.0133
enh85903     4   48729200   48730200      3       2  150064        1.945     0.025887
enh85908     4   48778000   48779000      3       1  150064       2.1507     0.015752
enh85909     4   48783200   48784200      1       1  150064        2.482     0.006533
enh85910     4   48789400   48790400      1       1  150064       2.2549      0.01207
enh85914     4   48817200   48818200      1       1  150064       1.8633      0.03121
enh85970     4   53797600   53798600      5       1  150064       1.7155     0.043124
enh85977     4   53881300   53882300      4       2  150064       1.7774     0.037754
enh85982     4   53987300   53988300      5       2  150064       1.7076     0.043859
enh86015     4   54517100   54518100      4       2  150064       2.0516     0.020103
enh86016     4   54518000   54519000      3       2  150064       1.8636     0.031186
enh86032     4   54716000   54717000      2       1  150064       3.0166     0.001278
enh86051     4   55063500   55064500      3       2  150064       1.7467     0.040344
enh86060     4   55305600   55306600      3       2  150064       2.4778    0.0066101
enh86088     4   56265400   56266400      2       1  150064       1.7153     0.043149
enh86090     4   56275000   56276000      1       1  150064       1.6974      0.04481
enh86091     4   56275900   56276900      3       1  150064        1.712     0.043453
enh86093     4   56312000   56313000      3       2  150064        2.035     0.020926
enh86095     4   56409800   56410800      1       1  150064       1.7662      0.03868
enh86098     4   56419700   56420700      4       1  150064       1.8281     0.033767
enh86118     4   57184500   57185500      3       2  150064       2.2828     0.011221
enh86119     4   57189400   57190400      4       2  150064       1.7804     0.037504
enh86166     4   57960600   57961600      4       2  150064       1.7935     0.036446
enh86167     4   57964500   57965500      1       1  150064        1.673      0.04716
enh86169     4   57969600   57970600      1       1  150064        2.077       0.0189
enh86173     4   57985600   57986600      5       3  150064        1.707     0.043907
enh86180     4   58146000   58147000      5       2  150064        1.742     0.040754
enh86186     4   59167200   59168200      1       1  150064       2.2439      0.01242
enh86194     4   62385700   62386700      3       1  150064       2.1059     0.017608
enh86196     4   62406600   62407600      4       2  150064       2.2184     0.013265
enh86202     4   65024100   65025100      2       1  150064       3.4403   0.00029054
enh86208     4   68564600   68565600      3       1  150064       2.7744    0.0027653
enh86209     4   68567600   68568600      4       2  150064       3.3077   0.00047037
enh86231     4   70620900   70621900      3       2  150064        2.221     0.013175
enh86236     4   70725700   70726700      2       1  150064       3.4685   0.00026166
enh86319     4   73432400   73433400      2       1  150064       2.8718    0.0020405
enh86323     4   73840200   73841200      1       1  150064       2.2688      0.01164
enh86324     4   73932700   73933700      2       1  150064       1.7046     0.044138
enh86330     4   74119200   74120200      1       1  150064       1.6631      0.04815
enh86333     4   74140200   74141200      1       1  150064       1.7348      0.04139
enh86357     4   75022200   75023200      1       1  150064       2.1452      0.01597
enh86358     4   75071600   75072600      1       1  150064       1.7774      0.03775
enh86362     4   75371100   75372100     10       1  150064       2.2812     0.011269
enh86397     4   76841000   76842000      1       1  150064       2.0895      0.01833
enh86402     4   76932900   76933900      3       2  150064       1.9994     0.022781
enh86406     4   77007800   77008800      1       1  150064        1.962      0.02488
enh86416     4   77127400   77128400      4       2  150064       2.2392     0.012571
enh86421     4   77199200   77200200      5       2  150064       2.4856    0.0064658
enh86429     4   77298300   77299300      2       1  150064       1.7072     0.043889
enh86435     4   77456600   77457600      8       1  150064       1.8197     0.034406
enh86439     4   77490900   77491900      2       1  150064       2.2143     0.013403
enh86440     4   77500600   77501600      3       2  150064       2.3775    0.0087164
enh86445     4   77525800   77526800      1       1  150064       2.3729     0.008824
enh86446     4   77528100   77529100      2       1  150064       1.8516     0.032039
enh86447     4   77532100   77533100      2       1  150064       2.2832      0.01121
enh86454     4   77604200   77605200      1       1  150064       2.1759      0.01478
enh86513     4   78306400   78307400      5       2  150064       2.0309     0.021132
enh86516     4   78485200   78486200      1       1  150064       2.6993     0.003474
enh86553     4   79533400   79534400      2       1  150064       1.7914     0.036618
enh86556     4   79563800   79564800      2       1  150064       1.8125     0.034958
enh86560     4   79573300   79574300      1       1  150064       2.5063       0.0061
enh86599     4   80990400   80991400      1       1  150064       3.0418     0.001176
enh86609     4   81256000   81257000      1       1  150064       2.4495     0.007152
enh86628     4   82425600   82426600      4       2  150064       1.8123     0.034969
enh86630     4   82471300   82472300      2       1  150064       2.5831    0.0048963
enh86646     4   83189000   83190000      3       1  150064        2.799    0.0025631
enh86650     4   83281600   83282600      3       2  150064       2.2067     0.013666
enh86652     4   83288800   83289800      2       1  150064       2.2999     0.010726
enh86673     4   83627000   83628000      4       2  150064       1.8848      0.02973
enh86688     4   83754800   83755800      4       1  150064       1.7723     0.038172
enh86694     4   83910000   83911000      4       1  150064        2.513    0.0059848
enh86695     4   83910800   83911800      3       1  150064       2.2038      0.01377
enh86719     4   84469200   84470200      2       1  150064       2.1792     0.014659
enh86721     4   84494900   84495900      4       1  150064       1.8256     0.033956
enh86722     4   84503300   84504300      1       1  150064       1.9576      0.02514
enh86723     4   84523700   84524700      3       1  150064        2.917    0.0017669
enh86724     4   84526700   84527700      5       1  150064       2.6988    0.0034797
enh86725     4   84539300   84540300      3       1  150064       2.6331    0.0042304
enh86731     4   85581300   85582300      1       1  150064       1.9081      0.02819
enh86738     4   85777300   85778300      1       1  150064       1.9527      0.02543
enh86791     4   86850400   86851400      3       2  150064       2.2056     0.013707
enh86794     4   86858800   86859800      1       1  150064       2.0716      0.01915
enh86796     4   86887000   86888000      4       2  150064       1.9979     0.022862
enh86797     4   86891000   86892000      4       2  150064       1.7879     0.036899
enh86799     4   86964700   86965700      4       2  150064       2.7312    0.0031554
enh86819     4   87811700   87812700      1       1  150064       2.6206     0.004389
enh86820     4   87814000   87815000      3       1  150064       2.1295     0.016608
enh86821     4   87824600   87825600      4       2  150064       1.8194     0.034427
enh86825     4   87860300   87861300      1       1  150064       2.8133     0.002452
enh86832     4   87891600   87892600      4       2  150064       2.7116    0.0033478
enh86834     4   87898400   87899400      5       2  150064       2.8232    0.0023776
enh86838     4   87931200   87932200      5       2  150064       2.3837    0.0085696
enh86840     4   87936200   87937200      2       1  150064       2.2384     0.012598
enh86842     4   87940100   87941100      3       1  150064       3.0524    0.0011351
enh86844     4   87946900   87947900      3       1  150064       2.5648    0.0051625
enh86845     4   87950500   87951500      3       2  150064       2.6331    0.0042302
enh86846     4   87955100   87956100      3       1  150064       2.4916    0.0063581
enh86848     4   87960300   87961300      2       1  150064       2.6756    0.0037299
enh86851     4   87963900   87964900      1       1  150064       2.6265     0.004313
enh86852     4   87965200   87966200      4       2  150064       2.2129     0.013453
enh86854     4   87969500   87970500      3       2  150064       2.1982     0.013967
enh86857     4   87973600   87974600      4       2  150064       2.1946     0.014094
enh86874     4   88042000   88043000      2       1  150064       1.8055     0.035501
enh86878     4   88156200   88157200      1       1  150064       1.7099      0.04364
enh86887     4   88348000   88349000      5       2  150064        1.826     0.033928
enh86900     4   88540800   88541800      5       1  150064       2.0171     0.021842
enh86929     4   89140000   89141000      3       2  150064        1.795      0.03633
enh86970     4   89750000   89751000      3       1  150064       1.8513     0.032064
enh87002     4   90629800   90630800      1       1  150064       2.8863     0.001949
enh87003     4   90674200   90675200      3       2  150064       1.9803     0.023833
enh87008     4   91136600   91137600      4       1  150064       1.8329     0.033405
enh87009     4   91155900   91156900      4       1  150064       1.9209     0.027373
enh87022     4   95130400   95131400      1       1  150064       1.8048      0.03555
enh87024     4   95291800   95292800      3       1  150064        1.891      0.02931
enh87073     4   96225600   96226600      1       1  150064       2.3781       0.0087
enh87074     4   96239000   96240000      1       1  150064       2.6021     0.004633
enh87075     4   96279400   96280400      5       2  150064       2.4049    0.0080892
enh87094     4   99298200   99299200      2       1  150064       1.8555     0.031766
enh87098     4   99404200   99405200      1       1  150064        2.184      0.01448
enh87100     4   99416300   99417300      2       1  150064       2.0368     0.020833
enh87105     4   99466000   99467000      6       1  150064        2.081     0.018716
enh87106     4   99467100   99468100      6       2  150064       2.0905     0.018286
enh87107     4   99476800   99477800      6       3  150064         2.08     0.018762
enh87112     4   99489900   99490900      3       2  150064       1.8183      0.03451
enh87120     4   99508900   99509900      3       1  150064        2.763    0.0028632
enh87160     4  100244600  100245600      3       2  150064       2.3579    0.0091905
enh87162     4  100282800  100283800      2       1  150064       1.6487     0.049606
enh87163     4  100304200  100305200      8       4  150064       1.7658     0.038711
enh87187     4  100919100  100920100      2       1  150064       1.7481     0.040222
enh87188     4  101008500  101009500      3       1  150064       2.1348     0.016389
enh87193     4  101534200  101535200     10       3  150064       2.5495    0.0053931
enh87197     4  101903000  101904000      2       1  150064       2.4757    0.0066491
enh87201     4  102024100  102025100      1       1  150064         2.09      0.01831
enh87207     4  102112500  102113500      3       1  150064       1.9254     0.027088
enh87209     4  102122300  102123300      2       1  150064       2.1351     0.016378
enh87213     4  102159800  102160800      3       1  150064       1.7503     0.040034
enh87224     4  102256000  102257000      1       1  150064       1.7044      0.04415
enh87230     4  102756100  102757100      2       1  150064       1.8821      0.02991
enh87232     4  102786600  102787600      7       3  150064       3.1695   0.00076356
enh87235     4  102914300  102915300      2       1  150064       2.2093     0.013577
enh87237     4  103095500  103096500      3       2  150064       1.7295     0.041859
enh87241     4  103350300  103351300      4       2  150064       2.0251      0.02143
enh87246     4  103427000  103428000      2       1  150064       2.0235     0.021513
enh87261     4  103617200  103618200      1       1  150064        2.417     0.007825
enh87262     4  103634100  103635100      1       1  150064       2.2942      0.01089
enh87263     4  103653300  103654300      1       1  150064       3.6146    0.0001504
enh87264     4  103655500  103656500      1       1  150064        2.895     0.001896
enh87265     4  103678400  103679400      2       1  150064       2.3234     0.010078
enh87266     4  103679800  103680800      1       1  150064       2.4385     0.007374
enh87267     4  103682600  103683600      2       1  150064       2.6844    0.0036333
enh87268     4  103710000  103711000      3       1  150064       3.5414   0.00019902
enh87270     4  103732700  103733700      4       2  150064       3.5712    0.0001777
enh87271     4  103735400  103736400      2       1  150064       3.7785   7.8876e-05
enh87273     4  103743400  103744400      2       1  150064       3.1289   0.00087718
enh87274     4  103750400  103751400      2       1  150064       3.4804   0.00025034
enh87275     4  103788200  103789200      1       1  150064       3.8858      5.1e-05
enh87278     4  103932700  103933700      4       2  150064       2.5792     0.004952
enh87279     4  103939400  103940400      2       1  150064       3.5984   0.00016012
enh87293     4  105407600  105408600      2       1  150064       3.0774    0.0010442
enh87294     4  105414200  105415200      2       1  150064        3.478   0.00025261
enh87295     4  105512900  105513900      2       1  150064       1.8278     0.033792
enh87307     4  106083000  106084000      2       1  150064       1.6467     0.049805
enh87329     4  106603700  106604700      2       1  150064       1.9437     0.025968
enh87331     4  106631200  106632200      3       1  150064        1.696     0.044939
enh87332     4  106730000  106731000      3       1  150064       1.9773     0.024003
enh87356     4  108569000  108570000      3       2  150064       1.9577      0.02513
enh87370     4  108853400  108854400      4       1  150064       1.8969     0.028921
enh87382     4  109266800  109267800      6       2  150064       2.3522    0.0093303
enh87392     4  109481500  109482500      5       1  150064       2.1437     0.016027
enh87394     4  109544100  109545100      1       1  150064       2.0204      0.02167
enh87418     4  110552400  110553400      1       1  150064       1.9644      0.02474
enh87425     4  110833400  110834400      1       1  150064       3.3573    0.0003935
enh87427     4  110963600  110964600      3       2  150064       1.9171     0.027612
enh87441     4  111120200  111121200      1       1  150064       1.6484      0.04964
enh87442     4  111286100  111287100      2       1  150064       2.9335    0.0016757
enh87499     4  114066200  114067200      3       1  150064       3.6497   0.00013125
enh87500     4  114068600  114069600      4       2  150064       3.4443   0.00028628
enh87532     4  114554400  114555400      2       1  150064        1.914     0.027812
enh87550     4  114746800  114747800      5       1  150064       1.7993     0.035987
enh87565     4  115192700  115193700      1       1  150064       1.8643      0.03114
enh87566     4  115196800  115197800      4       2  150064       2.0622     0.019593
enh87567     4  115202500  115203500      3       1  150064       2.8523    0.0021702
enh87568     4  115231300  115232300      4       2  150064       2.6194    0.0044037
enh87576     4  118006800  118007800      6       2  150064       2.1713     0.014955
enh87577     4  118055000  118056000      3       1  150064       2.7486    0.0029929
enh87582     4  119278300  119279300      5       2  150064       3.0811    0.0010312
enh87584     4  119511800  119512800      2       1  150064       1.7728     0.038132
enh87591     4  119677700  119678700      3       2  150064       2.5419    0.0055122
enh87593     4  119684900  119685900      1       1  150064       1.8906      0.02934
enh87631     4  119965800  119966800      2       1  150064       1.9755     0.024108
enh87637     4  120037800  120038800      1       1  150064       1.8834      0.02982
enh87688     4  121630800  121631800      1       1  150064        1.872       0.0306
enh87689     4  121646600  121647600      5       2  150064       1.8384     0.033001
enh87691     4  121704000  121705000      4       2  150064       1.9202     0.027419
enh87693     4  121762600  121763600      2       1  150064       1.7609     0.039131
enh87705     4  122112800  122113800      3       2  150064       1.8094     0.035191
enh87716     4  122647700  122648700      5       2  150064       1.6505     0.049421
enh87719     4  122706000  122707000      2       1  150064       1.9627      0.02484
enh87720     4  122720800  122721800      4       2  150064       1.8265      0.03389
enh87728     4  123084300  123085300      1       1  150064       1.6831      0.04618
enh87735     4  123652400  123653400      1       1  150064       1.7892      0.03679
enh87758     4  123819300  123820300      8       3  150064       1.9965     0.022938
enh87759     4  123835300  123836300      3       1  150064       2.5509    0.0053718
enh87761     4  123938600  123939600      1       1  150064         1.89      0.02938
enh87767     4  124048700  124049700      1       1  150064       1.9662      0.02464
enh87768     4  124078800  124079800      4       2  150064       1.7293     0.041877
enh87789     4  124373900  124374900      2       1  150064       1.6871      0.04579
enh87800     4  124523700  124524700      1       1  150064       2.1457      0.01595
enh87803     4  124552900  124553900      1       1  150064       1.9374      0.02635
enh87861     4  125857300  125858300      5       2  150064       2.1143     0.017244
enh87869     4  126271200  126272200      3       2  150064       2.5243    0.0057971
enh87875     4  126352800  126353800      2       1  150064       1.9237     0.027196
enh87928     4  129162300  129163300      3       1  150064       2.0241     0.021479
enh87929     4  129205100  129206100      1       1  150064       1.7304      0.04178
enh87930     4  129210200  129211200      1       1  150064       1.9004      0.02869
enh87933     4  129233000  129234000      1       1  150064        3.443    0.0002876
enh87934     4  129269000  129270000      2       1  150064        2.164     0.015234
enh87938     4  129307500  129308500      5       3  150064       2.6322    0.0042423
enh87940     4  129314200  129315200      6       3  150064       2.0561     0.019886
enh87943     4  129389100  129390100      2       1  150064       1.8834     0.029823
enh87945     4  129438800  129439800      4       2  150064       1.9323      0.02666
enh87969     4  129779800  129780800      3       2  150064       1.7134     0.043324
enh87984     4  135123000  135124000      1       1  150064       1.8283      0.03375
enh87999     4  138519000  138520000      6       3  150064        1.822     0.034231
enh88001     4  138544000  138545000      4       2  150064       1.9676     0.024557
enh88027     4  139326500  139327500      5       3  150064       2.3609    0.0091151
enh88028     4  139327400  139328400      2       1  150064       2.6741     0.003746
enh88029     4  139408600  139409600      5       2  150064       1.7152     0.043155
enh88030     4  139483300  139484300      4       2  150064       2.0211     0.021632
enh88039     4  139812400  139813400      2       1  150064       1.8835     0.029817
enh88047     4  139948900  139949900      1       1  150064       2.7598     0.002892
enh88051     4  139998700  139999700      2       1  150064       2.9255    0.0017195
enh88055     4  140065600  140066600      4       2  150064       2.3645    0.0090284
enh88059     4  140092900  140093900      3       1  150064       2.3914    0.0083927
enh88061     4  140099800  140100800      4       2  150064       1.9009     0.028657
enh88063     4  140167000  140168000      5       2  150064       2.8552    0.0021504
enh88065     4  140187900  140188900      2       1  150064       1.8131     0.034907
enh88083     4  140454000  140455000      1       1  150064       2.2445       0.0124
enh88084     4  140456500  140457500      3       2  150064       1.8982     0.028832
enh88085     4  140471700  140472700      1       1  150064       2.9567     0.001555
enh88088     4  140496900  140497900      6       2  150064       3.8599   5.6728e-05
enh88114     4  140715200  140716200      2       1  150064       2.1649     0.015198
enh88118     4  140735300  140736300      1       1  150064        3.108    0.0009419
enh88141     4  140888100  140889100      4       1  150064       1.6666     0.047795
enh88154     4  140958100  140959100      3       2  150064       1.8123     0.034971
enh88166     4  141014400  141015400      2       1  150064       2.1537     0.015631
enh88169     4  141024500  141025500      3       1  150064       1.6972     0.044829
enh88192     4  141263800  141264800      1       1  150064       1.9267      0.02701
enh88205     4  141563000  141564000      6       4  150064       2.2475     0.012305
enh88225     4  141760500  141761500      2       1  150064       1.8491      0.03222
enh88230     4  141814900  141815900      3       2  150064        2.089     0.018352
enh88232     4  141856000  141857000      6       3  150064       2.7511    0.0029702
enh88233     4  141859100  141860100      5       2  150064       2.9858    0.0014144
enh88234     4  141864800  141865800      2       1  150064       2.5704    0.0050789
enh88235     4  141876400  141877400      3       1  150064       1.6565     0.048811
enh88237     4  141923600  141924600     10       1  150064       1.6475     0.049723
enh88238     4  141942100  141943100      2       1  150064       1.6736     0.047107
enh88251     4  142143400  142144400      1       1  150064       2.2479      0.01229
enh88257     4  142336900  142337900      6       3  150064       2.5824    0.0049065
enh88280     4  143881500  143882500      1       1  150064       2.8597      0.00212
enh88285     4  144202700  144203700      2       1  150064       2.8138     0.002448
enh88299     4  144281400  144282400      7       2  150064       2.1244      0.01682
enh88300     4  144290700  144291700      2       1  150064       1.6468     0.049805
enh88301     4  144295400  144296400      7       2  150064       1.9962     0.022957
enh88309     4  144318300  144319300      2       1  150064       2.8485    0.0021966
enh88310     4  144325900  144326900      3       1  150064       2.6162     0.004446
enh88314     4  144437600  144438600      3       2  150064       2.2625     0.011832
enh88315     4  144479400  144480400      5       2  150064       2.8259    0.0023571
enh88352     4  146413700  146414700      1       1  150064       1.7686      0.03848
enh88354     4  146418400  146419400      1       1  150064       1.7146      0.04321
enh88388     4  146804400  146805400      2       1  150064       1.7215     0.042584
enh88418     4  147981200  147982200      2       1  150064       2.2347      0.01272
enh88419     4  147999800  148000800      2       1  150064       1.9359     0.026439
enh88421     4  148009300  148010300      5       2  150064        1.835     0.033254
enh88422     4  148024700  148025700      4       1  150064       2.7296    0.0031708
enh88493     4  148975200  148976200      1       1  150064       2.3313     0.009868
enh88503     4  149124000  149125000      1       1  150064       2.3489     0.009414
enh88509     4  149232600  149233600      3       1  150064       1.6714      0.04732
enh88511     4  149317900  149318900      1       1  150064       4.0893    2.163e-05
enh88512     4  149326300  149327300      2       1  150064       2.8891    0.0019319
enh88532     4  151087900  151088900      6       3  150064       2.0296     0.021199
enh88537     4  151138000  151139000      3       2  150064       1.6566       0.0488
enh88538     4  151145700  151146700      1       1  150064        1.985      0.02357
enh88541     4  151165500  151166500      4       2  150064       2.2945     0.010882
enh88547     4  151204500  151205500      3       2  150064       1.6659      0.04787
enh88577     4  152153000  152154000      3       1  150064       1.6707     0.047392
enh88614     4  153025800  153026800      2       1  150064       1.9156     0.027709
enh88617     4  153036900  153037900      5       2  150064       1.8978     0.028864
enh88750     4  154685500  154686500      3       1  150064       1.7708     0.038301
enh88756     4  155045600  155046600      1       1  150064       2.0054      0.02246
enh88770     4  156296000  156297000      4       2  150064       1.8192     0.034444
enh88772     4  156324300  156325300      3       1  150064       1.9966     0.022937
enh88781     4  156513400  156514400      5       2  150064       1.9042      0.02844
enh88783     4  156550800  156551800      4       1  150064       1.9489     0.025656
enh88807     4  156693300  156694300      3       1  150064       2.2334     0.012761
enh88808     4  156699200  156700200      3       2  150064       3.1852   0.00072332
enh88817     4  156864300  156865300      3       1  150064       2.1478     0.015866
enh88818     4  156865200  156866200      8       4  150064       2.2599     0.011913
enh88826     4  157219100  157220100      4       2  150064       2.0995     0.017885
enh88827     4  157233200  157234200      2       1  150064       1.6516     0.049311
enh88829     4  157298800  157299800      2       1  150064       2.2278     0.012948
enh88835     4  157518900  157519900      3       1  150064       2.7566    0.0029204
enh88836     4  157536300  157537300      4       2  150064       2.5842    0.0048805
enh88869     4  158724600  158725600      3       1  150064        2.022     0.021586
enh88897     4  159688400  159689400      2       1  150064       2.1063     0.017588
enh88898     4  159692900  159693900      2       1  150064       1.6637     0.048088
enh88900     4  159698900  159699900      1       1  150064       1.9278      0.02694
enh88901     4  159703800  159704800      2       1  150064       1.6506     0.049411
enh88902     4  159705400  159706400      5       1  150064       1.9199     0.027437
enh88904     4  159707600  159708600      4       1  150064       1.9598      0.02501
enh88911     4  159729600  159730600      4       1  150064       1.8683     0.030861
enh88915     4  159741400  159742400      2       1  150064       1.7578     0.039394
enh88917     4  159766200  159767200      1       1  150064        2.155      0.01558
enh88919     4  159792200  159793200      1       1  150064       2.1862       0.0144
enh88922     4  159835200  159836200      4       1  150064       1.9963     0.022953
enh88967     4  160319000  160320000      3       1  150064       1.7938     0.036424
enh88989     4  165898800  165899800      2       1  150064       1.8408     0.032823
enh88993     4  166099300  166100300      3       1  150064       2.4488    0.0071668
enh88995     4  166142900  166143900      2       1  150064       2.6085    0.0045463
enh88997     4  166215500  166216500      2       1  150064       2.2098     0.013559
enh89047     4  169656400  169657400      7       3  150064       2.0621     0.019599
enh89076     4  169787800  169788800      2       1  150064       1.7404     0.040896
enh89096     4  169989200  169990200      8       3  150064       2.1235     0.016857
enh89097     4  169991300  169992300      5       2  150064       2.4822    0.0065291
enh89098     4  170000300  170001300      2       1  150064       1.9724     0.024281
enh89100     4  170020600  170021600      2       1  150064       2.7468    0.0030094
enh89102     4  170037500  170038500      1       1  150064       2.1733      0.01488
enh89103     4  170054400  170055400      3       1  150064       2.0676      0.01934
enh89104     4  170069800  170070800      1       1  150064        2.344     0.009538
enh89106     4  170074900  170075900      8       2  150064       2.5189    0.0058868
enh89108     4  170080700  170081700      2       1  150064       2.2649     0.011758
enh89131     4  170165400  170166400      1       1  150064       2.3403     0.009635
enh89145     4  170204000  170205000      2       1  150064       1.9048     0.028405
enh89147     4  170228000  170229000      3       2  150064       4.5897   2.2195e-06
enh89148     4  170236100  170237100      4       1  150064       4.4245   4.8336e-06
enh89149     4  170304800  170305800      2       1  150064       4.5896   2.2207e-06
enh89150     4  170318500  170319500      3       2  150064       4.3045   8.3665e-06
enh89153     4  170406700  170407700      3       1  150064       1.9236     0.027205
enh89154     4  170477600  170478600      5       3  150064       3.0772    0.0010448
enh89155     4  170525700  170526700      3       2  150064       4.3039   8.3909e-06
enh89158     4  170544200  170545200      4       2  150064       2.5965    0.0047083
enh89161     4  170570900  170571900      2       1  150064       2.4485    0.0071723
enh89162     4  170579700  170580700      1       1  150064       5.0246    2.523e-07
enh89163     4  170582500  170583500      2       1  150064        3.358   0.00039257
enh89164     4  170585400  170586400      1       1  150064       4.3017    8.475e-06
enh89170     4  170843600  170844600     10       2  150064       3.0229    0.0012517
enh89171     4  170846300  170847300      8       2  150064       3.1948   0.00069959
enh89172     4  170876800  170877800      5       2  150064       1.8185     0.034495
enh89176     4  170929300  170930300      3       1  150064       1.7631     0.038941
enh89177     4  170935100  170936100      6       2  150064       2.4949    0.0062993
enh89179     4  170948600  170949600      3       2  150064       2.4428     0.007286
enh89186     4  174042000  174043000      3       2  150064       1.6765     0.046823
enh89200     4  174185500  174186500      4       2  150064       1.7445     0.040533
enh89209     4  174337600  174338600      1       1  150064       2.7241     0.003224
enh89213     4  174399400  174400400      2       1  150064       2.4277    0.0075964
enh89232     4  176592600  176593600      2       1  150064       1.7685     0.038485
enh89233     4  176867500  176868500      2       1  150064       4.2666   9.9257e-06
enh89235     4  176965300  176966300      3       2  150064       2.5681    0.0051124
enh89273     4  178237400  178238400      1       1  150064       1.6748      0.04699
enh89309     4  183476900  183477900      6       3  150064       1.8214     0.034276
enh89310     4  183477600  183478600      3       2  150064       1.7807      0.03748
enh89312     4  183673200  183674200      5       2  150064       1.6826     0.046227
enh89321     4  183859100  183860100      1       1  150064       2.6627     0.003876
enh89325     4  184017800  184018800      1       1  150064       2.3451     0.009511
enh89327     4  184039500  184040500      4       1  150064       2.2833     0.011205
enh89328     4  184046600  184047600      1       1  150064       2.2688      0.01164
enh89330     4  184060100  184061100      4       2  150064       1.9393     0.026235
enh89345     4  184183100  184184100      2       1  150064       1.7548     0.039651
enh89364     4  184492200  184493200      8       2  150064       2.2386      0.01259
enh89385     4  184796700  184797700      3       1  150064       2.4408    0.0073274
enh89420     4  185276000  185277000      4       2  150064       1.7955     0.036283
enh89429     4  185321300  185322300      3       2  150064       2.9849    0.0014186
enh89432     4  185338400  185339400      6       3  150064       1.9499     0.025594
enh89434     4  185342500  185343500      2       1  150064       2.2448      0.01239
enh89449     4  185390600  185391600      4       2  150064       1.9131     0.027866
enh89450     4  185392200  185393200      4       1  150064        2.034     0.020978
enh89458     4  185565700  185566700      1       1  150064       1.8684      0.03085
enh89495     4  186226700  186227700      1       1  150064       2.4069     0.008044
enh89497     4  186279900  186280900      3       1  150064       1.7371     0.041185
enh89505     4  186425900  186426900      3       1  150064        1.854     0.031871
enh89532     4  186730000  186731000      7       4  150064       2.3523    0.0093277
enh89544     4  186854400  186855400      7       2  150064       2.6971    0.0034978
enh89550     4  186988600  186989600      3       2  150064       2.5305    0.0056955
enh89552     4  187053400  187054400      4       2  150064       1.8017     0.035799
enh89553     4  187058100  187059100      2       1  150064        2.308     0.010499
enh89555     4  187067000  187068000      3       2  150064       2.2589     0.011944
enh89583     4  187624000  187625000      1       1  150064       2.5473     0.005428
enh89596     4  187766000  187767000      7       3  150064       1.6989     0.044666
enh89606     4  187948800  187949800      2       1  150064       1.8949     0.029055
enh89607     4  187993100  187994100      5       2  150064       2.7595    0.0028949
enh89610     4  188049900  188050900      6       1  150064       1.7765     0.037821
enh89612     4  188097000  188098000      3       2  150064       1.8748     0.030411
enh89618     4  188133500  188134500      3       1  150064       1.7688     0.038465
enh89634     4  189308500  189309500      5       3  150064       1.8376     0.033061
enh89636     4  189326100  189327100      2       1  150064       2.6276    0.0042998
enh89693     5    1097200    1098200      8       4  150064       2.0965     0.018021
enh89694     5    1100000    1101000      4       2  150064        1.893     0.029178
enh89695     5    1102700    1103700      6       2  150064       1.9927     0.023147
enh89696     5    1106300    1107300      1       1  150064       1.8357       0.0332
enh89709     5    1185400    1186400      7       3  150064       1.6955     0.044988
enh89722     5    1536800    1537800      1       1  150064       1.6978      0.04477
enh89750     5    4906000    4907000      4       2  150064       2.4209    0.0077414
enh89756     5    5178400    5179400      2       1  150064       2.2785     0.011348
enh89770     5    5419300    5420300      9       2  150064        2.834    0.0022987
enh89771     5    5420600    5421600      7       2  150064       2.9492     0.001593
enh89772     5    5424900    5425900      1       1  150064       2.8418     0.002243
enh89773     5    5430400    5431400      2       1  150064       2.7046    0.0034191
enh89774     5    5432900    5433900      3       2  150064       2.5271    0.0057506
enh89775     5    5492300    5493300      1       1  150064       3.6504    0.0001309
enh89776     5    5493800    5494800      2       1  150064       2.2234     0.013093
enh89777     5    5497200    5498200      1       1  150064       2.8685     0.002062
enh89778     5    5572700    5573700      3       2  150064       2.6081    0.0045528
enh89786     5    6630900    6631900      2       1  150064       2.2091     0.013584
enh89787     5    6634500    6635500      2       1  150064       1.7311     0.041719
enh89788     5    6704300    6705300      4       2  150064       2.4971    0.0062599
enh89790     5    6717700    6718700      5       2  150064       1.9567     0.025189
enh89791     5    6720100    6721100      6       2  150064       2.7814    0.0027065
enh89792     5    6723500    6724500      8       4  150064       2.0032     0.022579
enh89794     5    6730500    6731500      7       3  150064        2.398    0.0082432
enh89795     5    6733400    6734400      9       3  150064       3.0184    0.0012706
enh89798     5    6766000    6767000      3       1  150064       1.8638     0.031175
enh89803     5    7208600    7209600      7       2  150064       2.8995    0.0018685
enh89804     5    7392000    7393000      2       1  150064       2.1379     0.016261
enh89810     5    7815700    7816700      2       1  150064       2.4416    0.0073109
enh89811     5    7851300    7852300      3       2  150064       1.7962     0.036231
enh89902     5   10626400   10627400      1       1  150064       1.6877      0.04573
enh89903     5   10653200   10654200      1       1  150064       1.9603      0.02498
enh90017     5   14671600   14672600      1       1  150064       2.0484      0.02026
enh90046     5   15285900   15286900      4       1  150064        1.646     0.049879
enh90081     5   15929300   15930300      2       1  150064       2.4232    0.0076917
enh90093     5   16539300   16540300      2       1  150064       2.5106    0.0060262
enh90097     5   16569200   16570200      1       1  150064       1.6963      0.04491
enh90106     5   16721400   16722400      2       1  150064       2.4475    0.0071929
enh90135     5   16883700   16884700      5       3  150064        1.684     0.046092
enh90179     5   17257500   17258500      2       1  150064       2.4341    0.0074654
enh90193     5   18393800   18394800      6       3  150064       2.0849     0.018538
enh90222     5   31769700   31770700      5       3  150064       1.8815     0.029955
enh90275     5   32330700   32331700      4       2  150064       1.7726     0.038149
enh90320     5   33310400   33311400      2       1  150064       1.8584     0.031559
enh90321     5   33320900   33321900      2       1  150064       1.7875     0.036925
enh90323     5   33329500   33330500      3       1  150064       1.9866     0.023483
enh90352     5   33832600   33833600      3       1  150064       1.7434     0.040631
enh90386     5   34522900   34523900      6       1  150064       2.0345     0.020949
enh90429     5   35182700   35183700      3       1  150064       1.9108     0.028015
enh90437     5   35478600   35479600      2       1  150064       1.6872     0.045786
enh90459     5   36300500   36301500      5       2  150064       2.0368     0.020833
enh90462     5   36337000   36338000      7       2  150064       1.7964     0.036217
enh90463     5   36357300   36358300      4       2  150064       1.9599     0.025004
enh90501     5   37662900   37663900      2       1  150064       1.7632     0.038929
enh90502     5   37665500   37666500      3       2  150064        1.661     0.048358
enh90508     5   37738400   37739400      1       1  150064       1.6501      0.04946
enh90543     5   38607400   38608400      2       1  150064       1.6996     0.044602
enh90549     5   38672100   38673100      1       1  150064       2.5421      0.00551
enh90550     5   38677400   38678400      1       1  150064       2.6087     0.004544
enh90551     5   38681200   38682200      3       2  150064       2.0392     0.020713
enh90556     5   38725100   38726100      2       1  150064       3.2201   0.00064076
enh90558     5   38745900   38746900      5       2  150064       2.4864    0.0064516
enh90560     5   38755200   38756200      5       2  150064       2.5859    0.0048562
enh90567     5   38808300   38809300      1       1  150064       2.0195      0.02172
enh90571     5   38923400   38924400      4       2  150064       2.0714     0.019162
enh90573     5   39015000   39016000      2       1  150064         2.25     0.012223
enh90577     5   39058100   39059100      1       1  150064       2.7969      0.00258
enh90578     5   39062600   39063600      3       1  150064       2.5214    0.0058437
enh90584     5   39331500   39332500      2       1  150064       1.9507     0.025549
enh90589     5   39402400   39403400      2       1  150064       2.3325    0.0098384
enh90592     5   39417800   39418800      2       1  150064       1.7356     0.041316
enh90596     5   39432900   39433900      1       1  150064       2.3855     0.008528
enh90715     5   43120000   43121000      2       1  150064       1.7263     0.042146
enh90725     5   43356800   43357800      3       2  150064       1.6713     0.047334
enh90730     5   43426000   43427000      3       1  150064       1.8325     0.033437
enh90743     5   43648300   43649300      5       2  150064       2.1003     0.017852
enh90762     5   49598300   49599300      5       1  150064       3.3745   0.00036969
enh90765     5   49974200   49975200      1       1  150064       1.7192      0.04279
enh90807     5   52323400   52324400      3       2  150064       1.9176     0.027582
enh90809     5   52333000   52334000      3       1  150064       1.9859      0.02352
enh90810     5   52333800   52334800      7       2  150064       2.5366    0.0055968
enh90818     5   52656600   52657600      4       2  150064       2.3237     0.010071
enh90823     5   52898400   52899400      2       1  150064       2.1356     0.016358
enh90841     5   53574100   53575100      4       2  150064       2.3966    0.0082735
enh90844     5   53597400   53598400      2       1  150064       2.6232    0.0043557
enh90845     5   53604100   53605100      2       1  150064        1.966     0.024648
enh90846     5   53607400   53608400      2       1  150064        1.647     0.049777
enh90869     5   53939400   53940400      3       1  150064       1.8124     0.034962
enh90871     5   53942600   53943600      5       2  150064       2.0418     0.020584
enh90880     5   54015200   54016200      3       2  150064        1.728     0.041991
enh90883     5   54056300   54057300      1       1  150064       1.7038      0.04421
enh90888     5   54140500   54141500      6       2  150064       2.5919    0.0047731
enh90889     5   54162700   54163700      1       1  150064         1.97      0.02442
enh90967     5   55460100   55461100      3       1  150064       1.6582     0.048637
enh90968     5   55465000   55466000      4       2  150064       1.8751      0.03039
enh91019     5   55920900   55921900      4       2  150064       1.7713     0.038254
enh91064     5   56482800   56483800      4       2  150064       2.1015     0.017797
enh91109     5   57373000   57374000      6       2  150064       3.7096   0.00010379
enh91111     5   57429300   57430300      4       2  150064       2.0015     0.022667
enh91112     5   57452400   57453400      1       1  150064       2.8545     0.002155
enh91119     5   57569300   57570300      2       1  150064        3.589   0.00016596
enh91129     5   58218300   58219300      1       1  150064       1.9632      0.02481
enh91132     5   58298600   58299600      8       2  150064       2.6966    0.0035022
enh91133     5   58330200   58331200      2       1  150064       2.2708     0.011579
enh91134     5   58331700   58332700      3       1  150064       1.9358     0.026449
enh91142     5   58399600   58400600      1       1  150064       1.7727      0.03814
enh91174     5   58818100   58819100      3       1  150064        2.106     0.017602
enh91177     5   58858600   58859600      3       2  150064       2.7821    0.0027005
enh91178     5   58879200   58880200      2       1  150064        1.653      0.04917
enh91180     5   58886300   58887300      2       1  150064       1.8385     0.032995
enh91182     5   58893500   58894500      3       1  150064       1.7764     0.037833
enh91185     5   58944600   58945600      3       2  150064       2.6196    0.0044022
enh91189     5   59000200   59001200      4       2  150064       2.0606     0.019668
enh91190     5   59005200   59006200      3       2  150064       1.7158     0.043099
enh91213     5   59837100   59838100      5       2  150064       2.8516    0.0021749
enh91215     5   59968800   59969800      3       2  150064       2.5084    0.0060632
enh91217     5   59973100   59974100      4       2  150064       2.6219    0.0043717
enh91223     5   60346000   60347000      2       1  150064       3.4276   0.00030446
enh91224     5   60347200   60348200      3       2  150064        2.199     0.013938
enh91225     5   60455600   60456600      3       2  150064       3.4759   0.00025456
enh91227     5   60541200   60542200      1       1  150064       2.8933     0.001906
enh91228     5   60559300   60560300      3       2  150064       2.7323    0.0031451
enh91229     5   60570600   60571600      4       2  150064       4.0373   2.7033e-05
enh91230     5   60572500   60573500      4       2  150064       3.9495   3.9159e-05
enh91231     5   60573200   60574200      3       2  150064       3.1217   0.00089914
enh91232     5   60576000   60577000      4       1  150064       3.9375   4.1163e-05
enh91235     5   60597200   60598200      1       1  150064       1.6491      0.04956
enh91236     5   60599900   60600900      1       1  150064       4.0617    2.436e-05
enh91240     5   60631200   60632200      2       1  150064       1.9547      0.02531
enh91243     5   60642400   60643400      2       1  150064       5.7659   4.0606e-09
enh91247     5   60666000   60667000      4       2  150064       4.0763   2.2875e-05
enh91251     5   60685200   60686200      3       2  150064       4.4329    4.649e-06
enh91252     5   60690200   60691200      1       1  150064       4.6595    1.585e-06
enh91253     5   60698100   60699100      2       1  150064       3.5854   0.00016831
enh91254     5   60703300   60704300      1       1  150064       2.5525     0.005347
enh91255     5   60704200   60705200      2       1  150064        4.271   9.7277e-06
enh91256     5   60705300   60706300      4       2  150064       2.4344     0.007458
enh91257     5   60706400   60707400      1       1  150064       5.0554    2.147e-07
enh91258     5   60709600   60710600      2       1  150064       2.4363     0.007419
enh91259     5   60712200   60713200      1       1  150064       5.0953    1.741e-07
enh91261     5   60719700   60720700      3       2  150064       5.7906   3.5078e-09
enh91262     5   60725100   60726100      1       1  150064       4.6812    1.426e-06
enh91263     5   60727300   60728300      1       1  150064        6.891     2.77e-12
enh91264     5   60728000   60729000      2       1  150064       1.7455      0.04045
enh91267     5   60752000   60753000      1       1  150064       4.6399    1.743e-06
enh91269     5   60760200   60761200      1       1  150064       4.6098    2.015e-06
enh91277     5   60882600   60883600      3       2  150064       3.2544   0.00056819
enh91279     5   60896800   60897800      5       3  150064       1.9377     0.026333
enh91296     5   61406700   61407700      2       1  150064       2.1082     0.017508
enh91299     5   61552000   61553000      4       2  150064       3.3868   0.00035361
enh91300     5   61555800   61556800      5       3  150064       3.0035    0.0013346
enh91302     5   61600600   61601600      1       1  150064       2.9993     0.001353
enh91303     5   61603700   61604700      2       1  150064       1.7886     0.036841
enh91304     5   61606000   61607000      3       2  150064       2.1313     0.016532
enh91305     5   61607400   61608400      7       4  150064       2.2846     0.011167
enh91309     5   61700400   61701400      4       2  150064       1.7066     0.043953
enh91310     5   61709400   61710400      2       1  150064       1.9192     0.027478
enh91313     5   62013100   62014100      1       1  150064       2.0619      0.01961
enh91317     5   62348400   62349400      4       1  150064       2.2534     0.012116
enh91320     5   63440100   63441100      3       2  150064        3.243   0.00059143
enh91321     5   63443100   63444100      6       2  150064       3.6395    0.0001366
enh91325     5   63798200   63799200      1       1  150064       1.7302       0.0418
enh91339     5   64310600   64311600      4       2  150064       2.4257     0.007639
enh91357     5   64486500   64487500      3       2  150064       1.6782     0.046655
enh91368     5   64779200   64780200      4       2  150064       1.9537     0.025369
enh91370     5   64860400   64861400      3       2  150064       2.4384    0.0073765
enh91371     5   64861600   64862600      3       1  150064       2.0499     0.020187
enh91374     5   64917900   64918900      2       1  150064       1.8092     0.035211
enh91382     5   65103900   65104900      3       2  150064       2.4556     0.007032
enh91462     5   66388700   66389700      1       1  150064       2.5554     0.005304
enh91465     5   66403000   66404000      1       1  150064       2.0073      0.02236
enh91540     5   67509700   67510700      4       2  150064       1.8556     0.031752
enh91541     5   67515600   67516600      3       2  150064       1.7567     0.039487
enh91551     5   67544900   67545900      3       2  150064       2.2079     0.013626
enh91556     5   67557600   67558600      9       4  150064       1.9816     0.023762
enh91557     5   67558000   67559000      9       4  150064       1.9363     0.026416
enh91568     5   67587700   67588700      3       2  150064       2.0796     0.018783
enh91572     5   67626900   67627900      2       1  150064       1.9025     0.028553
enh91579     5   67714200   67715200      4       2  150064       1.8861     0.029642
enh91581     5   67720500   67721500      3       2  150064       1.7997     0.035951
enh91582     5   67729600   67730600      4       2  150064        1.871     0.030675
enh91587     5   67772400   67773400      3       2  150064       2.3846    0.0085481
enh91607     5   68302700   68303700      5       1  150064        1.945     0.025886
enh91638     5   70753000   70754000      2       1  150064       1.6903     0.045488
enh91650     5   71219900   71220900      4       2  150064       1.8379     0.033039
enh91652     5   71234700   71235700      1       1  150064       1.6544      0.04902
enh91688     5   71602600   71603600      1       1  150064        2.217      0.01331
enh91696     5   71654500   71655500      5       2  150064       2.1285     0.016646
enh91726     5   71853300   71854300      1       1  150064       2.2165      0.01333
enh91754     5   72617600   72618600      5       2  150064       2.0061     0.022421
enh91772     5   72920000   72921000      1       1  150064       1.8852       0.0297
enh91773     5   72923700   72924700      2       1  150064       2.0607     0.019667
enh91780     5   73055300   73056300      4       1  150064        2.393    0.0083561
enh91877     5   74572800   74573800      1       1  150064       1.8322      0.03346
enh91887     5   74809200   74810200      2       1  150064       1.8546      0.03183
enh91890     5   74854600   74855600      1       1  150064        2.215      0.01338
enh91897     5   74951400   74952400      2       1  150064       2.1506     0.015754
enh91899     5   74964700   74965700      2       1  150064       1.7371     0.041184
enh91956     5   76439800   76440800      5       2  150064       2.0587     0.019761
enh91970     5   77038900   77039900      3       2  150064       1.7637      0.03889
enh91972     5   77068600   77069600      3       2  150064       1.8568      0.03167
enh91977     5   77290500   77291500      3       2  150064       2.8835    0.0019664
enh91981     5   77564000   77565000      3       1  150064       3.4448   0.00028571
enh91982     5   77569000   77570000      2       1  150064       3.5757   0.00017467
enh91983     5   77584900   77585900      5       2  150064        2.692    0.0035516
enh91984     5   77588000   77589000      5       2  150064       2.7975    0.0025754
enh91985     5   77641000   77642000      1       1  150064       1.9996      0.02277
enh91986     5   77654200   77655200      2       1  150064       1.9902     0.023287
enh91987     5   77657900   77658900      3       1  150064       2.1174     0.017113
enh91989     5   77694800   77695800      4       2  150064       2.9554    0.0015613
enh91991     5   77701500   77702500      4       2  150064       2.9862    0.0014126
enh91992     5   77763300   77764300      2       1  150064       2.5585    0.0052569
enh91993     5   77782100   77783100      5       2  150064       2.8857     0.001953
enh91994     5   77791600   77792600      1       1  150064       2.0407      0.02064
enh91996     5   77794900   77795900      3       1  150064       2.6398    0.0041472
enh91997     5   77797500   77798500      2       1  150064       1.7011     0.044466
enh91999     5   77800400   77801400      6       3  150064       2.0508     0.020144
enh92001     5   77802400   77803400      4       2  150064       2.1165     0.017149
enh92005     5   77817200   77818200      1       1  150064        2.755     0.002935
enh92006     5   77820600   77821600      1       1  150064       1.8966      0.02894
enh92021     5   77887700   77888700      3       1  150064       2.1907     0.014236
enh92025     5   77907000   77908000      2       1  150064       1.7723      0.03817
enh92027     5   77917600   77918600      2       1  150064       1.7706     0.038311
enh92038     5   77955300   77956300      1       1  150064       2.0642       0.0195
enh92076     5   78317100   78318100      3       1  150064       1.7046     0.044133
enh92085     5   78799600   78800600      1       1  150064       2.6967     0.003502
enh92107     5   79430100   79431100      1       1  150064       1.7853      0.03711
enh92119     5   79489900   79490900      4       2  150064       1.7543     0.039693
enh92131     5   79516100   79517100      4       2  150064       2.0573     0.019829
enh92158     5   80542100   80543100      2       1  150064       1.6868     0.045819
enh92175     5   81075300   81076300      2       1  150064       1.8606     0.031401
enh92176     5   81078800   81079800      5       3  150064       2.7483     0.002995
enh92178     5   81083900   81084900      1       1  150064       2.1489      0.01582
enh92183     5   81152500   81153500      4       2  150064       2.9541    0.0015679
enh92190     5   81402500   81403500      1       1  150064       2.0198       0.0217
enh92194     5   81521000   81522000      1       1  150064       2.6016      0.00464
enh92196     5   81571900   81572900      3       2  150064       2.9706    0.0014859
enh92197     5   81574900   81575900      5       2  150064       1.9943     0.023058
enh92206     5   81679400   81680400      2       1  150064       1.7531     0.039793
enh92247     5   82602400   82603400      3       1  150064       1.8634     0.031205
enh92261     5   82839200   82840200      5       2  150064       1.6767     0.046803
enh92274     5   83311400   83312400      3       1  150064       2.1951     0.014079
enh92287     5   85757000   85758000      2       1  150064       1.7085     0.043772
enh92310     5   87561300   87562300      3       2  150064        1.711     0.043543
enh92312     5   87566000   87567000      1       1  150064       2.5414      0.00552
enh92313     5   87571200   87572200      1       1  150064       2.7161     0.003303
enh92316     5   88026000   88027000      2       1  150064       2.9789    0.0014465
enh92318     5   88029900   88030900      2       1  150064       1.9015     0.028618
enh92322     5   88087700   88088700      2       1  150064       2.4131    0.0079077
enh92324     5   88122700   88123700      1       1  150064       3.5875    0.0001669
enh92332     5   88180700   88181700      1       1  150064       1.7191       0.0428
enh92335     5   88237900   88238900      1       1  150064       2.5747     0.005017
enh92343     5   88741000   88742000      4       2  150064       3.7405   9.1835e-05
enh92352     5   89703200   89704200      1       1  150064        3.489    0.0002424
enh92354     5   89768000   89769000      1       1  150064       1.8942       0.0291
enh92357     5   90161900   90162900      5       2  150064       3.9943   3.2448e-05
enh92358     5   90167200   90168200      2       1  150064       3.4721   0.00025823
enh92361     5   90236300   90237300      5       3  150064       3.9221   4.3895e-05
enh92362     5   90250600   90251600      5       2  150064        3.656   0.00012811
enh92363     5   90313100   90314100      1       1  150064       3.0448     0.001164
enh92365     5   90320400   90321400      2       1  150064       1.6457     0.049916
enh92368     5   90349100   90350100      3       2  150064       3.3571   0.00039382
enh92370     5   90358000   90359000      1       1  150064       1.9888      0.02336
enh92371     5   90368500   90369500      2       1  150064       2.2839     0.011188
enh92377     5   90410100   90411100      4       2  150064        2.533    0.0056553
enh92379     5   90420400   90421400      2       1  150064       2.2459     0.012355
enh92380     5   90422800   90423800      3       2  150064       2.1065     0.017579
enh92381     5   90435500   90436500      2       1  150064       2.4475    0.0071921
enh92385     5   90447400   90448400      1       1  150064       2.4177      0.00781
enh92387     5   90471300   90472300      6       2  150064        2.785    0.0026763
enh92405     5   90673600   90674600      1       1  150064       1.6709      0.04737
enh92418     5   92280600   92281600      1       1  150064       2.9833     0.001426
enh92425     5   92425800   92426800      2       1  150064       1.8367     0.033127
enh92426     5   92442900   92443900      4       2  150064       3.1324   0.00086701
enh92429     5   92500000   92501000      1       1  150064       2.1272       0.0167
enh92431     5   92527700   92528700      2       1  150064       1.8743     0.030444
enh92451     5   92900400   92901400      3       2  150064       2.2995     0.010739
enh92454     5   92904200   92905200      1       1  150064       1.9466      0.02579
enh92474     5   93576200   93577200      1       1  150064       1.8238      0.03409
enh92479     5   93955200   93956200      3       2  150064       2.6984    0.0034842
enh92480     5   93956900   93957900      4       2  150064       2.7961    0.0025862
enh92486     5   94185600   94186600      6       2  150064       1.9679     0.024542
enh92492     5   94868600   94869600      1       1  150064       2.0927      0.01819
enh92530     5   95198600   95199600      2       1  150064       2.4584    0.0069775
enh92532     5   95219000   95220000      4       2  150064        2.264     0.011786
enh92542     5   95264000   95265000      2       1  150064       1.8894     0.029422
enh92543     5   95265500   95266500      3       2  150064       1.8814     0.029962
enh92552     5   95403300   95404300      3       1  150064       1.8395      0.03292
enh92569     5   95633100   95634100      2       1  150064       3.5671   0.00018048
enh92570     5   95672900   95673900      3       2  150064       2.7115    0.0033492
enh92571     5   95743500   95744500      1       1  150064       1.6457      0.04991
enh92575     5   95917700   95918700      2       1  150064       1.7824     0.037343
enh92577     5   95962400   95963400      6       3  150064       1.6783     0.046648
enh92580     5   95984500   95985500      2       1  150064       1.9876     0.023428
enh92581     5   95991800   95992800      3       2  150064       2.0584     0.019778
enh92583     5   95999600   96000600      1       1  150064       2.2133      0.01344
enh92584     5   96004300   96005300      4       2  150064       2.4169     0.007827
enh92585     5   96006500   96007500      2       1  150064       1.8735     0.030497
enh92586     5   96016200   96017200      4       2  150064       2.2951     0.010862
enh92608     5   96211000   96212000      8       4  150064       1.8176     0.034565
enh92612     5   96273600   96274600      2       1  150064       2.6751    0.0037359
enh92613     5   96276000   96277000      4       1  150064       2.5433    0.0054911
enh92614     5   96289400   96290400      4       2  150064       2.0231      0.02153
enh92616     5   96303600   96304600      2       1  150064       1.6509     0.049377
enh92618     5   96320200   96321200      6       2  150064        2.212     0.013482
enh92626     5   96471700   96472700      2       1  150064       1.6583     0.048631
enh92633     5   96883400   96884400      4       2  150064       1.8758     0.030339
enh92638     5   97444900   97445900      1       1  150064       2.3256      0.01002
enh92640     5   97645800   97646800      1       1  150064       2.0665      0.01939
enh92653     5   98123200   98124200      2       1  150064       1.8729     0.030543
enh92656     5   98246700   98247700      2       1  150064       2.1203     0.016991
enh92657     5   98261200   98262200      2       1  150064       2.6084    0.0045485
enh92658     5   98261800   98262800      2       1  150064       2.6084    0.0045485
enh92660     5   98269700   98270700      2       1  150064       2.2036     0.013777
enh92665     5   98362700   98363700      4       2  150064       1.8664     0.030993
enh92667     5   98373100   98374100      3       2  150064       1.8359     0.033187
enh92689     5  101952900  101953900      5       2  150064       2.0042     0.022525
enh92696     5  102113800  102114800      2       1  150064       2.5848     0.004872
enh92727     5  102896600  102897600      4       2  150064       2.2119     0.013487
enh92743     5  106588800  106589800      6       3  150064       1.9765     0.024051
enh92745     5  106697500  106698500      6       2  150064       2.7581    0.0029065
enh92747     5  106723900  106724900      3       1  150064       2.3799    0.0086579
enh92748     5  106731200  106732200      2       1  150064       2.6417     0.004125
enh92750     5  106753300  106754300      5       2  150064        2.551    0.0053705
enh92751     5  106765400  106766400      2       1  150064       2.6804    0.0036765
enh92752     5  106767500  106768500      4       1  150064       2.0791     0.018802
enh92753     5  106771800  106772800      4       2  150064       2.1957     0.014056
enh92754     5  106785500  106786500      2       1  150064       1.8391     0.032952
enh92767     5  106853800  106854800      2       1  150064       1.7752     0.037936
enh92768     5  106855400  106856400      2       1  150064       2.7102     0.003362
enh92770     5  106869800  106870800      1       1  150064       2.5818     0.004915
enh92771     5  106878000  106879000      1       1  150064       3.3924    0.0003464
enh92772     5  106881100  106882100      5       2  150064       2.2608     0.011886
enh92773     5  106890200  106891200      1       1  150064       2.5193     0.005879
enh92774     5  106892800  106893800      6       2  150064       2.4193    0.0077762
enh92777     5  106902700  106903700      3       1  150064       1.6568     0.048781
[truncated: 911,171 more chars]
