# Supplementary material for: Identifying enhancer properties associated with genetic risk for complex traits using regulome-wide association studies
Source: PLoS Comput Biol. 2022 Sep 7;18(9):e1010430. doi: 10.1371/journal.pcbi.1010430 (PMC9484640; doi:10.1371/journal.pcbi.1010430)
Supplement: S3 Table — Sample names are as described in the ROADMAP epigenomics project integrative analysis portal: https://egg2.wustl.edu/roadmap/web_portal/meta.html. (ZIP) [file pcbi.1010430.s010.zip › supplemental_table3/E115blood_sig_enhancers05.gcov.out]

GENE      CHR      START       STOP  NSNPS  NPARAM       N        ZSTAT            P
enh36068    1     848000     849000      4       1  150064         1.72     0.042717
enh36094    1    1169100    1170100      3       1  150064       1.9334     0.026593
enh36096    1    1185900    1186900      4       2  150064       1.9041     0.028447
enh36098    1    1205200    1206200      2       1  150064       1.6686     0.047598
enh36142    1    1705900    1706900      5       3  150064       1.9829     0.023689
enh36163    1    1841100    1842100      3       1  150064       2.0797     0.018775
enh36172    1    2058000    2059000      2       1  150064       2.6994    0.0034735
enh36173    1    2063300    2064300      1       1  150064       2.0727       0.0191
enh36174    1    2065000    2066000      5       2  150064       3.2658   0.00054572
enh36175    1    2078800    2079800      2       1  150064        3.129   0.00087706
enh36176    1    2082100    2083100      8       2  150064       3.1532   0.00080743
enh36177    1    2084300    2085300      3       1  150064       2.3601    0.0091358
enh36182    1    2127000    2128000      2       1  150064       2.5265    0.0057606
enh36186    1    2137000    2138000      2       1  150064       2.0628     0.019565
enh36190    1    2173800    2174800      1       1  150064       3.7831    7.743e-05
enh36204    1    2233400    2234400      2       1  150064       2.0543     0.019974
enh36210    1    2347000    2348000      7       4  150064        1.965     0.024705
enh36222    1    2524100    2525100      8       2  150064        3.115   0.00091986
enh36233    1    3088300    3089300      7       2  150064       1.6834     0.046147
enh36237    1    3229900    3230900      7       3  150064       1.7329     0.041557
enh36287    1    5448400    5449400      1       1  150064       1.6795      0.04653
enh36308    1    6260400    6261400      1       1  150064       1.7453      0.04047
enh36309    1    6264400    6265400      3       2  150064         2.25     0.012223
enh36325    1    6447400    6448400      3       1  150064        1.753     0.039804
enh36326    1    6449700    6450700      4       2  150064       2.1965     0.014029
enh36329    1    6519100    6520100      2       1  150064       2.6046     0.004599
enh36331    1    6526200    6527200      5       2  150064        2.697     0.003498
enh36334    1    6551800    6552800      3       1  150064       1.9459     0.025835
enh36335    1    6555200    6556200      3       1  150064       2.1548      0.01559
enh36336    1    6567000    6568000      1       1  150064       2.3208      0.01015
enh36337    1    6569200    6570200      4       1  150064       2.4525    0.0070927
enh36343    1    6644200    6645200      1       1  150064       3.4842    0.0002468
enh36345    1    6657100    6658100      6       2  150064       1.7669      0.03862
enh36346    1    6658400    6659400      6       3  150064       1.6901     0.045505
enh36349    1    6684200    6685200      2       1  150064       2.1264     0.016733
enh36351    1    6687500    6688500      2       1  150064       1.7913     0.036624
enh36352    1    6759300    6760300      3       1  150064        3.954   3.8435e-05
enh36354    1    6847100    6848100      3       1  150064       1.7795     0.037581
enh36378    1    7841800    7842800      3       2  150064       1.7482     0.040219
enh36422    1    8403200    8404200      3       2  150064       2.8493    0.0021907
enh36424    1    8430700    8431700      3       2  150064       4.5866   2.2524e-06
enh36426    1    8436200    8437200      3       2  150064       4.5939   2.1755e-06
enh36427    1    8438700    8439700      1       1  150064       5.5166    1.728e-08
enh36430    1    8447600    8448600      2       1  150064       4.7983    8.002e-07
enh36431    1    8450000    8451000      4       2  150064       2.4961    0.0062787
enh36432    1    8450700    8451700      2       1  150064       3.1862   0.00072075
enh36433    1    8454500    8455500      2       1  150064       3.3185   0.00045251
enh36434    1    8457300    8458300      2       1  150064       2.5465    0.0054401
enh36435    1    8468900    8469900      3       1  150064       5.4735   2.2064e-08
enh36439    1    8488400    8489400      2       1  150064       5.4703   2.2466e-08
enh36444    1    8527000    8528000      3       2  150064       2.2527     0.012137
enh36446    1    8535900    8536900      1       1  150064       4.4399    4.499e-06
enh36451    1    8576000    8577000      1       1  150064       3.0786      0.00104
enh36453    1    8580500    8581500      3       2  150064       2.3313    0.0098686
enh36455    1    8586200    8587200      3       1  150064        2.376    0.0087516
enh36457    1    8600300    8601300      3       2  150064       3.6892    0.0001125
enh36458    1    8612500    8613500      1       1  150064       3.1458    0.0008281
enh36459    1    8614800    8615800      2       1  150064       3.0698    0.0010711
enh36460    1    8620900    8621900      1       1  150064       2.5716     0.005062
enh36461    1    8623000    8624000      3       2  150064       2.3761    0.0087482
enh36463    1    8650700    8651700      3       2  150064       2.5933    0.0047533
enh36464    1    8658600    8659600      3       1  150064       2.9559     0.001559
enh36465    1    8663500    8664500      1       1  150064       2.8826     0.001972
enh36466    1    8686200    8687200      1       1  150064       2.9013     0.001858
enh36469    1    8711800    8712800      1       1  150064       2.6695     0.003798
enh36470    1    8721900    8722900      1       1  150064       2.2886      0.01105
enh36471    1    8725600    8726600      1       1  150064       2.9385     0.001649
enh36472    1    8729200    8730200      1       1  150064       1.9571      0.02517
enh36473    1    8730400    8731400      2       1  150064       2.3313     0.009868
enh36479    1    8772200    8773200      1       1  150064       1.7195      0.04276
enh36481    1    8800000    8801000      1       1  150064       1.7758      0.03788
enh36483    1    8814800    8815800      1       1  150064       1.9749      0.02414
enh36494    1    8959400    8960400      4       2  150064       2.2143     0.013406
enh36495    1    8963100    8964100      5       2  150064       2.5267    0.0057569
enh36497    1    8978100    8979100      4       1  150064       2.2139     0.013419
enh36499    1    8985000    8986000      2       1  150064       1.9477     0.025725
enh36500    1    8987000    8988000      8       3  150064       1.6652     0.047934
enh36501    1    8998400    8999400      4       2  150064       2.2003     0.013894
enh36563    1    9409700    9410700      1       1  150064       1.7885      0.03685
enh36564    1    9422400    9423400      6       3  150064        2.065     0.019463
enh36667    1   10367800   10368800      3       1  150064       1.7143     0.043237
enh36670    1   10448800   10449800      3       2  150064       1.9007     0.028668
enh36675    1   10489000   10490000      2       1  150064       1.9236     0.027205
enh36701    1   10960700   10961700      2       1  150064       2.4648    0.0068552
enh36720    1   11117900   11118900      2       1  150064       1.7327     0.041571
enh36735    1   11350800   11351800      2       1  150064       1.8014     0.035822
enh36771    1   11868300   11869300      6       2  150064       1.7804     0.037507
enh36773    1   11942800   11943800      3       2  150064       2.1546     0.015597
enh36783    1   11998400   11999400      2       1  150064       1.9438      0.02596
enh36792    1   12107000   12108000      1       1  150064       3.1955    0.0006979
enh36793    1   12111900   12112900      2       1  150064       2.0047     0.022498
enh36794    1   12127700   12128700      2       1  150064       2.6411    0.0041314
enh36795    1   12129400   12130400      2       1  150064       2.6422     0.004118
enh36796    1   12130400   12131400      1       1  150064        2.493     0.006334
enh36797    1   12138400   12139400      3       2  150064       2.3256      0.01002
enh36799    1   12147200   12148200      3       2  150064       2.2788     0.011338
enh36850    1   12660000   12661000      6       3  150064       1.7259     0.042179
enh36867    1   14028700   14029700      3       2  150064       2.6984    0.0034838
enh36869    1   14034700   14035700      4       2  150064       1.9076     0.028222
enh36870    1   14050900   14051900      3       2  150064       2.0983     0.017938
enh36875    1   14074400   14075400      2       1  150064       1.6562     0.048838
enh36886    1   14661500   14662500      4       2  150064       2.0223     0.021574
enh36890    1   14847700   14848700      1       1  150064       2.0798      0.01877
enh36907    1   15252600   15253600      3       1  150064       1.7984     0.036053
enh36991    1   16353200   16354200      4       2  150064       2.2654     0.011743
enh37016    1   16542200   16543200      6       2  150064       2.2668     0.011702
enh37019    1   16564200   16565200      2       1  150064       2.7283    0.0031827
enh37020    1   16570400   16571400      1       1  150064        2.126      0.01675
enh37021    1   16574700   16575700      1       1  150064       2.3933     0.008348
enh37022    1   16576800   16577800      2       1  150064       1.8732      0.03052
enh37023    1   16592700   16593700      2       1  150064       1.9997     0.022765
enh37027    1   16679500   16680500      1       1  150064       2.0801      0.01876
enh37028    1   16690600   16691600      3       1  150064       1.9097     0.028088
enh37031    1   16698400   16699400      2       1  150064       1.7669     0.038622
enh37033    1   16711600   16712600      2       1  150064       1.7801     0.037533
enh37034    1   16713900   16714900      2       1  150064       1.8111     0.035064
enh37036    1   16723000   16724000      3       1  150064       2.1032     0.017725
enh37039    1   16824000   16825000      3       1  150064       1.8836     0.029809
enh37040    1   16826700   16827700      3       1  150064        2.091     0.018265
enh37047    1   17002900   17003900      1       1  150064       2.3377     0.009701
enh37062    1   17372000   17373000      6       1  150064       2.4293    0.0075639
enh37063    1   17377500   17378500      5       2  150064       2.3312    0.0098702
enh37064    1   17378200   17379200      3       2  150064       2.7772    0.0027413
enh37065    1   17386200   17387200      2       1  150064       3.0875    0.0010093
enh37086    1   17759700   17760700      2       1  150064       1.7503     0.040031
enh37100    1   19234300   19235300      2       1  150064       1.6468       0.0498
enh37107    1   19262800   19263800      2       1  150064        1.845     0.032521
enh37130    1   19641700   19642700      6       2  150064        1.812     0.034996
enh37165    1   19831800   19832800      7       3  150064       1.9153     0.027725
enh37167    1   19835200   19836200      4       2  150064        2.021     0.021641
enh37174    1   19939600   19940600      1       1  150064       1.7696       0.0384
enh37211    1   21059800   21060800      2       1  150064       2.8097    0.0024792
enh37214    1   21114800   21115800      1       1  150064       2.5834     0.004892
enh37216    1   21276000   21277000      4       2  150064       2.6917    0.0035542
enh37219    1   21323700   21324700      4       2  150064       1.8866     0.029605
enh37222    1   21415600   21416600      3       1  150064       2.7094    0.0033702
enh37223    1   21416600   21417600      2       1  150064       2.7388    0.0030831
enh37226    1   21475900   21476900      1       1  150064       3.0309     0.001219
enh37227    1   21500000   21501000      1       1  150064       2.4774     0.006618
enh37229    1   21521200   21522200      1       1  150064       1.7381       0.0411
enh37264    1   21992000   21993000      5       3  150064        2.509    0.0060539
enh37265    1   21999600   22000600      4       2  150064       1.7454     0.040457
enh37266    1   22032400   22033400      3       2  150064        1.769      0.03845
enh37267    1   22088200   22089200      8       4  150064       1.9847      0.02359
enh37268    1   22089200   22090200      5       2  150064       1.7174     0.042958
enh37271    1   22095200   22096200      1       1  150064       2.0355       0.0209
enh37296    1   22349400   22350400      2       1  150064       2.5516    0.0053615
enh37297    1   22353000   22354000      9       2  150064       2.9093    0.0018115
enh37302    1   22374900   22375900      3       2  150064        3.234   0.00061028
enh37305    1   22382400   22383400      3       2  150064       2.2184     0.013265
enh37306    1   22389100   22390100      5       2  150064       2.5164    0.0059277
enh37311    1   22418500   22419500      1       1  150064       1.7696       0.0384
enh37312    1   22429500   22430500      1       1  150064       3.5485    0.0001937
enh37313    1   22431200   22432200      4       2  150064       2.2315     0.012824
enh37315    1   22448500   22449500      7       4  150064       1.7571     0.039447
enh37335    1   23438100   23439100      1       1  150064       2.0492      0.02022
enh37372    1   23888300   23889300      1       1  150064       2.2754      0.01144
enh37380    1   23937600   23938600      1       1  150064       2.1165      0.01715
enh37382    1   23947800   23948800      6       3  150064       1.6605     0.048406
enh37397    1   24106300   24107300      1       1  150064       1.6674      0.04772
enh37430    1   24678100   24679100      1       1  150064       2.2798      0.01131
enh37433    1   24718800   24719800      1       1  150064        1.765      0.03878
enh37435    1   24744800   24745800      4       2  150064       2.1968     0.014018
enh37437    1   24806900   24807900      3       2  150064        2.593    0.0047573
enh37438    1   24811200   24812200      2       1  150064       2.1859      0.01441
enh37440    1   24825800   24826800      2       1  150064       2.1134     0.017283
enh37443    1   24840400   24841400      2       1  150064       2.0015     0.022668
enh37445    1   24861700   24862700      4       1  150064       2.6269    0.0043077
enh37447    1   24867300   24868300      6       2  150064       2.8995    0.0018685
enh37451    1   24945800   24946800      3       1  150064        1.789     0.036809
enh37490    1   25310700   25311700      1       1  150064       2.2718      0.01155
enh37641    1   26699900   26700900      2       1  150064        1.667      0.04776
enh37653    1   26865500   26866500      4       2  150064       1.8326     0.033435
enh37663    1   27017300   27018300      2       1  150064       2.1623     0.015297
enh37665    1   27033400   27034400      1       1  150064       2.7292     0.003174
enh37666    1   27041500   27042500      2       1  150064       1.8757     0.030351
enh37667    1   27047600   27048600      2       1  150064       2.6519    0.0040023
enh37668    1   27052600   27053600      2       1  150064       2.5861    0.0048537
enh37670    1   27068500   27069500      3       1  150064       2.6378    0.0041719
enh37671    1   27071800   27072800      1       1  150064       2.7083     0.003381
enh37672    1   27094500   27095500      1       1  150064       2.7557     0.002928
enh37673    1   27098300   27099300      1       1  150064       2.7473     0.003004
enh37680    1   27158200   27159200      2       1  150064       2.6325    0.0042379
enh37683    1   27175200   27176200      1       1  150064       2.4217     0.007724
enh37686    1   27214500   27215500      1       1  150064       2.4794      0.00658
enh37689    1   27249900   27250900      1       1  150064        2.512     0.006003
enh37690    1   27298400   27299400      2       1  150064       2.1812     0.014585
enh37699    1   27425400   27426400      1       1  150064         2.29      0.01101
enh37702    1   27445000   27446000      4       1  150064       1.8783     0.030168
enh37703    1   27448700   27449700      1       1  150064       2.1775      0.01472
enh37782    1   27953700   27954700      2       1  150064       1.7319     0.041644
enh37784    1   27958300   27959300      2       1  150064       2.0703     0.019212
enh37788    1   27970100   27971100      2       1  150064       1.7707     0.038307
enh37816    1   28258100   28259100      3       2  150064       2.4384    0.0073766
enh37819    1   28269800   28270800      1       1  150064        2.197      0.01401
enh37849    1   28575800   28576800      2       1  150064       1.7769     0.037792
enh37851    1   28588000   28589000      2       1  150064       2.6132    0.0044846
enh37862    1   28698100   28699100      2       1  150064       1.9834     0.023663
enh37863    1   28743400   28744400      2       1  150064       2.0408     0.020638
enh37865    1   28765000   28766000      2       1  150064       2.2296     0.012887
enh37868    1   28782200   28783200      1       1  150064       2.4036     0.008118
enh37870    1   28837900   28838900      4       2  150064       2.4913    0.0063641
enh37871    1   28839700   28840700      3       2  150064       1.8216     0.034261
enh37873    1   28845800   28846800      2       1  150064       1.9461     0.025824
enh37874    1   28846900   28847900      2       1  150064       2.1311     0.016539
enh37875    1   28847900   28848900      1       1  150064       2.8219     0.002387
enh37876    1   28878100   28879100      1       1  150064       2.8194     0.002406
enh37878    1   28905100   28906100      2       1  150064       2.7673    0.0028261
enh37879    1   28916500   28917500      3       1  150064       2.7318    0.0031493
enh37880    1   28918000   28919000      1       1  150064       1.8519      0.03202
enh37882    1   28967100   28968100      2       1  150064       2.2745     0.011467
enh37883    1   28970900   28971900      1       1  150064       2.3123      0.01038
enh37884    1   28973500   28974500      2       1  150064       2.0484     0.020261
enh37894    1   29111200   29112200      1       1  150064       2.4417      0.00731
enh37897    1   29211000   29212000      4       2  150064       2.8853    0.0019554
enh37903    1   29247000   29248000      2       1  150064       3.1857   0.00072194
enh37904    1   29251000   29252000      2       1  150064       3.3626   0.00038607
enh37907    1   29266000   29267000      3       1  150064       2.6893    0.0035799
enh37909    1   29282100   29283100      1       1  150064       2.0212      0.02163
enh37911    1   29299000   29300000      2       1  150064       2.8308    0.0023213
enh37912    1   29310200   29311200      3       2  150064       1.9075     0.028227
enh37913    1   29312400   29313400      3       2  150064       2.9616    0.0015305
enh37920    1   29555600   29556600      4       2  150064       1.8991     0.028773
enh37922    1   29575700   29576700      3       2  150064       2.6614    0.0038909
enh37929    1   30852200   30853200      2       1  150064       2.1618     0.015317
enh37930    1   31148000   31149000      3       1  150064       1.8253     0.033976
enh37951    1   31449000   31450000      1       1  150064       1.7721      0.03819
enh37970    1   31771400   31772400      1       1  150064       3.6304    0.0001415
enh37971    1   31844800   31845800      3       2  150064       2.0867     0.018456
enh37973    1   31866400   31867400      3       1  150064       2.9803    0.0014397
enh37974    1   31867600   31868600      2       1  150064       2.8315    0.0023167
enh37975    1   31869400   31870400      3       1  150064       3.4974    0.0002349
enh37977    1   31899200   31900200      1       1  150064       2.7268     0.003198
enh38037    1   32411200   32412200      2       1  150064       2.0879     0.018402
enh38060    1   32592700   32593700      3       2  150064       1.6917     0.045349
enh38077    1   32707600   32708600      3       1  150064       1.7063     0.043974
enh38078    1   32712300   32713300      4       1  150064       1.7135     0.043314
enh38103    1   32810900   32811900      1       1  150064        2.932     0.001684
enh38154    1   33502600   33503600      2       1  150064       1.8687     0.030829
enh38169    1   33618700   33619700      1       1  150064       2.3578     0.009193
enh38178    1   33760700   33761700      4       2  150064       1.8675     0.030913
enh38201    1   33936800   33937800      2       1  150064       2.0795     0.018788
enh38208    1   35318100   35319100      4       2  150064       1.8872     0.029566
enh38209    1   35322600   35323600      3       2  150064       1.9557     0.025248
enh38231    1   35737000   35738000      1       1  150064       1.6809      0.04639
enh38259    1   36101600   36102600      1       1  150064       1.7839      0.03722
enh38262    1   36181500   36182500      1       1  150064       3.4063    0.0003292
enh38264    1   36185000   36186000      1       1  150064       4.0281    2.811e-05
enh38268    1   36235900   36236900      1       1  150064       3.2514    0.0005741
enh38270    1   36269600   36270600      1       1  150064       3.3702    0.0003756
enh38271    1   36276100   36277100      1       1  150064       1.7772      0.03777
enh38272    1   36313400   36314400      3       2  150064       3.8886   5.0412e-05
enh38278    1   36398300   36399300      1       1  150064        3.492    0.0002397
enh38279    1   36401000   36402000      1       1  150064       3.4205    0.0003125
enh38281    1   36488600   36489600      2       1  150064       3.3305   0.00043337
enh38283    1   36553000   36554000      1       1  150064       3.1405    0.0008432
enh38284    1   36555800   36556800      2       1  150064       3.5452   0.00019614
enh38286    1   36565100   36566100      6       2  150064       2.3137     0.010343
enh38287    1   36574300   36575300      2       1  150064         1.76     0.039204
enh38288    1   36601300   36602300      3       1  150064       3.9267   4.3057e-05
enh38289    1   36605800   36606800      1       1  150064       3.1162     0.000916
enh38290    1   36607600   36608600      2       1  150064       3.3975   0.00034006
enh38291    1   36612700   36613700      2       1  150064       3.3903    0.0003491
enh38292    1   36616600   36617600      2       1  150064       4.0756   2.2946e-05
enh38297    1   36631300   36632300      2       1  150064       3.9408   4.0604e-05
enh38300    1   36653100   36654100      3       1  150064       2.6234    0.0043531
enh38361    1   38271200   38272200      4       1  150064       2.2458     0.012358
enh38362    1   38274900   38275900      1       1  150064        3.469    0.0002612
enh38366    1   38318300   38319300      2       1  150064       3.0089    0.0013111
enh38368    1   38322600   38323600      1       1  150064       3.1702    0.0007616
enh38369    1   38326200   38327200      3       2  150064       1.9187     0.027513
enh38372    1   38387200   38388200      3       1  150064       1.8786     0.030151
enh38373    1   38388400   38389400      2       1  150064       1.9326     0.026641
enh38374    1   38389800   38390800      3       2  150064        2.572    0.0050559
enh38377    1   38395200   38396200      4       2  150064       2.5493    0.0053965
enh38381    1   38453100   38454100      1       1  150064        2.104      0.01769
enh38393    1   39313100   39314100      2       1  150064       2.0987     0.017921
enh38403    1   39493000   39494000      5       2  150064       1.7435     0.040624
enh38405    1   39496900   39497900      3       2  150064       2.2425     0.012465
enh38411    1   39568600   39569600      2       1  150064       1.8402     0.032873
enh38415    1   39582600   39583600      4       2  150064       1.8098      0.03516
enh38422    1   39648700   39649700      2       1  150064       1.8156     0.034712
enh38424    1   39651100   39652100      2       1  150064       2.1225     0.016899
enh38432    1   39668800   39669800      2       1  150064       1.7404     0.040897
enh38458    1   39974600   39975600      4       2  150064       2.3427    0.0095713
enh38459    1   39991200   39992200      3       1  150064       2.5327    0.0056586
enh38468    1   40282900   40283900      2       1  150064       1.7049     0.044106
enh38471    1   40341200   40342200      1       1  150064       1.8639      0.03117
enh38525    1   40973000   40974000      3       2  150064       1.7554     0.039594
enh38527    1   40998400   40999400      3       2  150064       1.9022     0.028572
enh38529    1   41086900   41087900      2       1  150064       2.3086     0.010483
enh38539    1   41155700   41156700      3       2  150064       2.3236     0.010073
enh38540    1   41159700   41160700      5       2  150064       2.0703     0.019212
enh38542    1   41164700   41165700      3       1  150064        2.891    0.0019199
enh38544    1   41170000   41171000      2       1  150064        2.747     0.003007
enh38548    1   41227900   41228900      2       1  150064        2.673    0.0037586
enh38555    1   41274700   41275700      6       2  150064       3.1941   0.00070143
enh38568    1   41432900   41433900      8       3  150064       1.9368     0.026387
enh38571    1   41469000   41470000      4       2  150064       2.4395    0.0073532
enh38574    1   41574500   41575500      4       2  150064       2.1731     0.014886
enh38575    1   41617900   41618900      3       2  150064        2.078     0.018855
enh38584    1   41834400   41835400      4       2  150064       4.4926   3.5186e-06
enh38585    1   41837700   41838700      3       2  150064        2.364    0.0090392
enh38586    1   41845000   41846000      4       2  150064       4.2818   9.2696e-06
enh38596    1   41981200   41982200      1       1  150064       1.7727      0.03814
enh38714    1   43416100   43417100      5       2  150064       2.8117    0.0024641
enh38728    1   43739200   43740200      2       1  150064        2.174     0.014854
enh38731    1   43765700   43766700      1       1  150064       3.1944    0.0007005
enh38735    1   43826900   43827900      1       1  150064       2.7397     0.003075
enh38736    1   43830900   43831900      2       1  150064       1.9653     0.024692
enh38740    1   43856500   43857500      3       1  150064       3.6146   0.00015038
enh38742    1   43917500   43918500      3       2  150064        3.853   5.8332e-05
enh38744    1   43941000   43942000      3       1  150064       3.6843   0.00011465
enh38745    1   44029000   44030000      1       1  150064       5.2188    9.004e-08
enh38746    1   44030900   44031900      4       2  150064         3.44   0.00029085
enh38747    1   44047500   44048500      5       2  150064       2.8226    0.0023819
enh38748    1   44114200   44115200      5       2  150064       4.0012   3.1507e-05
enh38749    1   44117600   44118600      3       2  150064       4.0608   2.4453e-05
enh38751    1   44154000   44155000      1       1  150064       3.5304    0.0002075
enh38754    1   44197600   44198600      2       1  150064        4.844   6.3641e-07
enh38755    1   44231400   44232400      3       1  150064       3.0996   0.00096889
enh38756    1   44232200   44233200      1       1  150064       3.2827     0.000514
enh38757    1   44241400   44242400      1       1  150064       3.3865    0.0003539
enh38758    1   44244900   44245900      4       2  150064       2.0704     0.019206
enh38759    1   44248800   44249800      3       2  150064       3.7981   7.2899e-05
enh38760    1   44251800   44252800      2       1  150064       2.3699    0.0088966
enh38762    1   44255100   44256100      3       1  150064       2.7864    0.0026647
enh38765    1   44299900   44300900      2       1  150064       2.7912    0.0026254
enh38766    1   44315000   44316000      2       1  150064       4.0137   2.9891e-05
enh38767    1   44319000   44320000      3       1  150064       3.9946   3.2404e-05
enh38769    1   44344400   44345400      2       1  150064       3.9801   3.4443e-05
enh38770    1   44346700   44347700      4       2  150064       3.7858   7.6597e-05
enh38771    1   44350500   44351500      3       2  150064       3.2264   0.00062671
enh38772    1   44378600   44379600      5       2  150064       2.1326     0.016479
enh38774    1   44414300   44415300      2       1  150064       2.8877    0.0019403
enh38776    1   44439000   44440000      2       1  150064       1.9816     0.023762
enh38777    1   44442900   44443900      5       2  150064       2.5588    0.0052521
enh38778    1   44446000   44447000      4       2  150064       1.9799      0.02386
enh38779    1   44456000   44457000      1       1  150064       2.0898      0.01832
enh38790    1   44704400   44705400      2       1  150064       2.6077    0.0045579
enh38791    1   44739700   44740700      3       1  150064        2.411    0.0079548
enh38852    1   45581700   45582700      2       1  150064       1.7951     0.036323
enh38890    1   46333200   46334200      2       1  150064       1.6633     0.048129
enh38930    1   46985600   46986600      2       1  150064       2.3716     0.008855
enh38931    1   46987500   46988500      1       1  150064       1.7331      0.04154
enh38932    1   47015200   47016200      3       2  150064       1.9002     0.028706
enh38970    1   48223600   48224600      2       1  150064       1.8118     0.035009
enh38978    1   49239000   49240000      1       1  150064       1.6687      0.04759
enh38982    1   50575900   50576900      1       1  150064       2.0337      0.02099
enh38995    1   51449100   51450100      2       1  150064       2.2989     0.010756
enh38996    1   51633600   51634600      4       2  150064       2.2826     0.011228
enh39007    1   51761600   51762600      4       2  150064       1.7318     0.041651
enh39022    1   51981300   51982300      8       3  150064       1.7506     0.040007
enh39023    1   51985500   51986500      4       2  150064       1.6839     0.046102
enh39070    1   52988800   52989800      2       1  150064        2.073     0.019085
enh39108    1   53661000   53662000      1       1  150064       2.0792       0.0188
enh39110    1   53684200   53685200      2       1  150064       2.1388     0.016228
enh39111    1   53701900   53702900      2       1  150064       2.4523    0.0070978
enh39113    1   53751500   53752500      2       1  150064       2.4234    0.0076881
enh39114    1   53760200   53761200      3       2  150064        3.057    0.0011178
enh39117    1   53772000   53773000      4       2  150064       2.7235      0.00323
enh39162    1   54667600   54668600      4       2  150064       2.4067    0.0080495
enh39163    1   54685400   54686400      4       2  150064       2.1891     0.014296
enh39165    1   54694800   54695800      1       1  150064       2.0633      0.01954
enh39185    1   54801200   54802200      2       1  150064       1.6758     0.046885
enh39189    1   54815700   54816700      1       1  150064       1.7965      0.03621
enh39192    1   54821000   54822000      3       1  150064       1.8066     0.035413
enh39196    1   54841300   54842300      3       1  150064       1.8758     0.030339
enh39197    1   54850600   54851600      3       1  150064       1.7544     0.039679
enh39229    1   55326700   55327700      7       2  150064       2.0501     0.020179
enh39265    1   56046300   56047300      5       2  150064       2.4073    0.0080365
enh39266    1   56055200   56056200      4       2  150064       1.7337     0.041487
enh39268    1   56161400   56162400      9       2  150064       1.7126     0.043397
enh39269    1   56184500   56185500      2       1  150064       1.7767      0.03781
enh39291    1   57983700   57984700      2       1  150064       2.8932    0.0019066
enh39305    1   59165800   59166800      2       1  150064       2.3789    0.0086815
enh39306    1   59183000   59184000      1       1  150064       1.8218      0.03424
enh39307    1   59184600   59185600      1       1  150064       1.8184       0.0345
enh39308    1   59201000   59202000      7       2  150064       1.6707     0.047395
enh39309    1   59202400   59203400      2       1  150064       1.7999     0.035935
enh39321    1   59323600   59324600      3       2  150064       2.1509     0.015741
enh39351    1   59612600   59613600      3       1  150064       1.7397     0.040958
enh39353    1   59617000   59618000      1       1  150064       1.7215      0.04258
enh39354    1   59629400   59630400     10       1  150064       1.6822     0.046261
enh39461    1   65235500   65236500      3       2  150064       1.8311     0.033542
enh39462    1   65293000   65294000      1       1  150064       2.0181      0.02179
enh39463    1   65294400   65295400      2       1  150064       2.9775     0.001453
enh39465    1   65342300   65343300      2       1  150064       1.7233      0.04242
enh39471    1   65368000   65369000      5       2  150064       1.7699     0.038372
enh39474    1   65376600   65377600      3       1  150064       2.6756    0.0037299
enh39476    1   65379300   65380300      2       1  150064        1.913     0.027875
enh39478    1   65382700   65383700      5       2  150064       3.3802   0.00036213
enh39481    1   65393400   65394400      1       1  150064       2.9146     0.001781
enh39483    1   65398000   65399000      3       1  150064       2.3488    0.0094178
enh39486    1   65402400   65403400      3       2  150064       3.1377   0.00085137
enh39487    1   65405600   65406600      3       2  150064        3.289   0.00050272
enh39488    1   65407400   65408400      4       2  150064       1.6896     0.045549
enh39490    1   65412600   65413600      2       1  150064       2.8544    0.0021562
enh39494    1   65421500   65422500      2       1  150064       2.4354    0.0074375
enh39503    1   65525400   65526400      2       1  150064       2.2948     0.010872
enh39505    1   65530100   65531100      3       2  150064       1.7161     0.043068
enh39507    1   65639900   65640900      5       1  150064       1.8082     0.035289
enh39517    1   66153100   66154100      4       2  150064       2.8438    0.0022287
enh39519    1   66277600   66278600      1       1  150064       1.6821      0.04627
enh39522    1   66673200   66674200      3       2  150064       1.8624     0.031277
enh39529    1   66740000   66741000      3       2  150064       1.7193     0.042784
enh39531    1   66751000   66752000      1       1  150064       2.3715     0.008859
enh39533    1   66765800   66766800      8       2  150064       2.1848     0.014452
enh39536    1   66795400   66796400      3       1  150064       1.8583     0.031562
enh39556    1   66910200   66911200      3       2  150064         1.89     0.029382
enh39598    1   67802000   67803000      4       1  150064        1.806      0.03546
enh39601    1   67858300   67859300      3       2  150064       2.1952     0.014076
enh39611    1   68083900   68084900      2       1  150064       1.8068     0.035393
enh39617    1   68154400   68155400      5       2  150064       2.2618     0.011855
enh39620    1   68188200   68189200      1       1  150064       1.9403      0.02617
enh39624    1   68214400   68215400      2       1  150064       2.0104     0.022192
enh39625    1   68219800   68220800      2       1  150064       1.7258     0.042194
enh39629    1   68257600   68258600      4       2  150064       3.7431   9.0892e-05
enh39630    1   68362200   68363200      2       1  150064       1.9352     0.026481
enh39631    1   68362700   68363700      7       3  150064       3.3266   0.00043953
enh39636    1   68959200   68960200      3       1  150064       2.4102    0.0079712
enh39638    1   69036600   69037600      1       1  150064       1.8468      0.03239
enh39651    1   71374600   71375600      5       2  150064       2.3163      0.01027
enh39656    1   72171600   72172600      1       1  150064       4.2587    1.028e-05
enh39658    1   72219300   72220300      1       1  150064       3.3137    0.0004603
enh39671    1   72835300   72836300      3       1  150064       2.2537     0.012108
enh39689    1   76619400   76620400      2       1  150064       1.6795     0.046531
enh39690    1   76620200   76621200      2       1  150064       1.6795     0.046531
enh39718    1   78005200   78006200      3       1  150064        2.191     0.014227
enh39732    1   78446700   78447700      1       1  150064        2.645     0.004084
enh39735    1   78475100   78476100      1       1  150064       2.0598      0.01971
enh39748    1   79114400   79115400      1       1  150064       2.3844     0.008554
enh39750    1   79143600   79144600      5       2  150064       1.7011     0.044466
enh39754    1   82168600   82169600      3       2  150064       2.3327    0.0098317
enh39762    1   84080600   84081600      4       2  150064        1.784      0.03721
enh39779    1   84627600   84628600      1       1  150064       1.8787      0.03014
enh39780    1   84628700   84629700      1       1  150064       2.3811      0.00863
enh39784    1   84639500   84640500      1       1  150064        1.923      0.02724
enh39789    1   84762600   84763600      1       1  150064        2.096      0.01804
enh39797    1   84966800   84967800      2       1  150064       1.9051     0.028385
enh39816    1   85319800   85320800      3       1  150064       2.2982     0.010774
enh39823    1   85438200   85439200      3       1  150064       1.9533     0.025393
enh39831    1   85710100   85711100      4       2  150064       1.7827     0.037317
enh39833    1   85722200   85723200      2       1  150064       2.5448    0.0054666
enh39840    1   85779700   85780700      1       1  150064       2.0292      0.02122
enh39844    1   85800100   85801100      2       1  150064       2.6093    0.0045366
enh39845    1   85809000   85810000      5       3  150064         1.97     0.024421
enh39848    1   85872600   85873600      1       1  150064       2.0853      0.01852
enh39865    1   86603200   86604200      4       2  150064       1.7676     0.038566
enh39955    1   89776800   89777800      2       1  150064       2.6612    0.0038928
enh39957    1   89823400   89824400      4       2  150064       1.7728     0.038134
enh39990    1   90132500   90133500      3       1  150064       1.6965       0.0449
enh39994    1   90160600   90161600      2       1  150064       2.0427     0.020542
enh39998    1   90185100   90186100      1       1  150064       1.6991      0.04465
enh40008    1   90265200   90266200      4       1  150064       1.6841      0.04608
enh40009    1   90270100   90271100      5       2  150064       1.9993     0.022786
enh40010    1   90272900   90273900      4       1  150064       1.9923     0.023167
enh40017    1   90305400   90306400      4       2  150064       2.0334     0.021006
enh40020    1   90312000   90313000      2       1  150064       2.4159    0.0078477
enh40030    1   90342800   90343800      2       1  150064       1.8484     0.032275
enh40044    1   90406400   90407400      1       1  150064       2.0617      0.01962
enh40067    1   91045500   91046500      2       1  150064        2.484    0.0064966
enh40070    1   91391200   91392200      2       1  150064       2.1155     0.017195
enh40072    1   91440000   91441000      1       1  150064       2.1706      0.01498
enh40073    1   91449100   91450100      1       1  150064       1.7466      0.04035
enh40074    1   91474000   91475000      1       1  150064       2.0974      0.01798
enh40075    1   91475000   91476000      4       1  150064       1.9502     0.025573
enh40078    1   91482900   91483900      1       1  150064       2.3451      0.00951
enh40079    1   91488300   91489300      3       1  150064       2.4412    0.0073191
enh40086    1   91965000   91966000      5       2  150064       2.0894     0.018336
enh40101    1   92112200   92113200      3       2  150064       1.9386     0.026274
enh40126    1   92766700   92767700      2       1  150064       2.9554    0.0015614
enh40129    1   92813700   92814700      2       1  150064       2.4401    0.0073424
enh40134    1   92841600   92842600      2       1  150064       1.7308     0.041746
enh40135    1   92846200   92847200      4       2  150064       2.8046    0.0025191
enh40137    1   92876800   92877800      2       1  150064       2.6373     0.004179
enh40140    1   92929300   92930300      2       1  150064       2.7356    0.0031133
enh40142    1   92941800   92942800      2       1  150064       3.1959   0.00069705
enh40143    1   92960800   92961800      2       1  150064       1.8883     0.029496
enh40144    1   92968000   92969000      3       1  150064       3.0905   0.00099924
enh40145    1   92970700   92971700      4       1  150064       3.6315   0.00014086
enh40146    1   92981100   92982100      2       1  150064       2.4617    0.0069145
enh40147    1   93002600   93003600      2       1  150064        2.821    0.0023936
enh40148    1   93016600   93017600      3       1  150064       2.1289     0.016632
enh40150    1   93248800   93249800      3       2  150064       1.6915      0.04537
enh40155    1   93319600   93320600      2       1  150064       2.1632     0.015261
enh40161    1   93366600   93367600      1       1  150064       1.7215      0.04258
enh40164    1   93400000   93401000      2       1  150064       2.8424    0.0022386
enh40165    1   93401000   93402000      3       1  150064       1.7756       0.0379
enh40168    1   93415500   93416500      1       1  150064       1.8858      0.02966
enh40169    1   93417900   93418900      1       1  150064       2.1765      0.01476
enh40175    1   93438300   93439300      1       1  150064       1.6825      0.04624
enh40176    1   93440500   93441500      3       2  150064       1.8648     0.031102
enh40306    1   95319500   95320500      2       1  150064        1.685     0.045994
enh40308    1   95329900   95330900      5       3  150064       2.6659    0.0038386
enh40311    1   95363800   95364800      1       1  150064       2.3685     0.008929
enh40321    1   95447600   95448600      1       1  150064       1.8509      0.03209
enh40324    1   95500400   95501400      2       1  150064       1.9152     0.027736
enh40325    1   95507800   95508800      3       1  150064       1.6504     0.049428
enh40329    1   95717300   95718300      7       3  150064       1.7878     0.036908
enh40333    1   97185800   97186800      2       1  150064       1.7221     0.042524
enh40334    1   97189900   97190900      3       1  150064       3.3608   0.00038864
enh40335    1   97192300   97193300      3       1  150064       3.4652   0.00026493
enh40336    1   97195500   97196500      6       2  150064       1.7785     0.037661
enh40337    1   97206600   97207600      2       1  150064       2.4725    0.0067082
enh40345    1   98314700   98315700      1       1  150064       6.3099    1.396e-10
enh40347    1   98330000   98331000      2       1  150064        5.147   1.3237e-07
enh40348    1   98365800   98366800      2       1  150064       2.4364     0.007418
enh40349    1   98366200   98367200      2       1  150064       2.4364     0.007418
enh40351    1   98369400   98370400      3       1  150064       5.6293   9.0464e-09
enh40353    1   98376200   98377200      4       2  150064       6.5351   3.1787e-11
enh40354    1   98378400   98379400      3       2  150064       6.4671   4.9965e-11
enh40355    1   98382100   98383100      3       1  150064       5.9479    1.358e-09
enh40357    1   98399800   98400800      3       1  150064       6.1877   3.0528e-10
enh40358    1   98403500   98404500      2       1  150064       6.2799   1.6941e-10
enh40360    1   98408500   98409500      1       1  150064       7.0518    8.832e-13
enh40361    1   98473800   98474800      1       1  150064       7.5737    1.814e-14
enh40371    1   98863100   98864100      3       1  150064         3.22   0.00064101
enh40372    1   98864400   98865400      1       1  150064       3.1699    0.0007624
enh40373    1   98867800   98868800      2       1  150064       2.7218    0.0032465
enh40376    1   98932600   98933600      1       1  150064       1.7209      0.04263
enh40383    1   99906700   99907700      4       2  150064       1.6721     0.047254
enh40389    1  100147000  100148000      3       2  150064       1.9573     0.025156
enh40450    1  101357800  101358800      1       1  150064       2.9633     0.001522
enh40494    1  101770800  101771800     15       3  150064       1.6837     0.046124
enh40495    1  101772100  101773100     11       4  150064       1.6543     0.049036
enh40516    1  101918600  101919600      5       3  150064       2.2651     0.011755
enh40517    1  101940800  101941800      4       2  150064       1.8577     0.031607
enh40526    1  105747100  105748100      4       2  150064       1.8381     0.033021
enh40542    1  108347200  108348200      9       3  150064       2.6919    0.0035519
enh40543    1  108349700  108350700      6       1  150064       2.5307    0.0056916
enh40544    1  108352400  108353400      5       2  150064       2.3612    0.0091073
enh40546    1  108364000  108365000      4       2  150064       2.2704     0.011593
enh40547    1  108373100  108374100      2       1  150064       1.9035     0.028488
enh40558    1  108442600  108443600      4       2  150064       1.9054     0.028366
enh40568    1  108484300  108485300      6       2  150064       1.7058     0.044027
enh40570    1  108492200  108493200      4       2  150064       2.1863     0.014395
enh40593    1  108740100  108741100      6       2  150064       2.6406    0.0041376
enh40662    1  110088200  110089200      3       2  150064       1.7333     0.041525
enh40677    1  110182500  110183500      1       1  150064       1.8088      0.03524
enh40694    1  110356800  110357800      1       1  150064       1.8186      0.03449
enh40703    1  110438300  110439300      5       2  150064       1.9161     0.027674
enh40714    1  110530100  110531100      1       1  150064       2.2206      0.01319
enh40715    1  110545000  110546000      1       1  150064        1.927      0.02699
enh40716    1  110545800  110546800      1       1  150064        1.927      0.02699
enh40720    1  110575700  110576700      2       1  150064       1.8614     0.031341
enh40724    1  110745700  110746700      1       1  150064       2.2414       0.0125
enh40728    1  110851800  110852800      2       1  150064       2.2333     0.012764
enh40736    1  110925900  110926900      4       2  150064         2.06     0.019699
enh40742    1  111005700  111006700      1       1  150064       2.4417      0.00731
enh40758    1  111322900  111323900      5       2  150064       2.6028    0.0046239
enh40759    1  111326500  111327500     11       6  150064       3.5036   0.00022947
enh40766    1  111432700  111433700      3       1  150064        1.888     0.029511
enh40806    1  112134500  112135500      3       2  150064       2.8477     0.002202
enh40810    1  112164800  112165800      8       4  150064        2.143     0.016057
enh40812    1  112171100  112172100      3       2  150064       2.4865     0.006451
enh40813    1  112173200  112174200      3       1  150064       2.2715     0.011559
enh40827    1  112203200  112204200      3       1  150064        1.984     0.023625
enh40847    1  112936600  112937600      4       1  150064       1.8506     0.032113
enh40848    1  112940100  112941100      2       1  150064        2.339    0.0096681
enh40849    1  112946500  112947500      2       1  150064       2.3317    0.0098587
enh40850    1  112987100  112988100      3       1  150064       2.1693     0.015032
enh40853    1  113086400  113087400      5       1  150064        3.082    0.0010279
enh40854    1  113159100  113160100      3       2  150064       2.4232     0.007692
enh40855    1  113165300  113166300      3       2  150064       2.1612     0.015339
enh40859    1  113215800  113216800      2       1  150064       3.0364    0.0011973
enh40860    1  113219100  113220100      2       1  150064       2.7755    0.0027562
enh40861    1  113230500  113231500      3       2  150064       3.3679   0.00037869
enh40862    1  113241900  113242900      2       1  150064       2.5326    0.0056605
enh40863    1  113244500  113245500      2       1  150064       1.7851     0.037121
enh40889    1  113683500  113684500      1       1  150064       1.6575      0.04871
enh40891    1  113689300  113690300      3       1  150064       1.7311     0.041719
enh40939    1  114883600  114884600      2       1  150064       2.1314     0.016528
enh40943    1  115009100  115010100      1       1  150064       2.3746     0.008785
enh40945    1  115020300  115021300      2       1  150064       2.1436     0.016031
enh40946    1  115025000  115026000      5       3  150064       1.9799     0.023858
enh40947    1  115032600  115033600      6       2  150064       2.1326     0.016481
enh40949    1  115041600  115042600      4       1  150064       1.8763     0.030306
enh40951    1  115047100  115048100      5       3  150064       1.8815     0.029955
enh40960    1  115294300  115295300      1       1  150064       3.3803     0.000362
enh40962    1  115321200  115322200      1       1  150064       1.8218      0.03424
enh40963    1  115605600  115606600      7       3  150064       3.2348   0.00060866
enh40965    1  115627800  115628800      3       2  150064         3.46   0.00027013
enh40969    1  115642800  115643800      6       2  150064       3.8735   5.3648e-05
enh40973    1  115732500  115733500      3       2  150064       1.6909     0.045425
enh40975    1  116012600  116013600      3       2  150064       1.9589     0.025064
enh40987    1  116219400  116220400      3       2  150064       1.9971     0.022909
enh41035    1  117253800  117254800      6       2  150064       1.6534      0.04912
enh41041    1  117308400  117309400      1       1  150064       2.7649     0.002847
enh41043    1  117321000  117322000      2       1  150064       3.3926   0.00034615
enh41044    1  117327200  117328200      5       1  150064       2.8347    0.0022933
enh41045    1  117338200  117339200      1       1  150064       2.9935     0.001379
enh41046    1  117342000  117343000      2       1  150064       2.7859    0.0026689
enh41047    1  117343900  117344900      1       1  150064       2.9723     0.001478
enh41048    1  117347100  117348100      1       1  150064        3.049     0.001148
enh41053    1  117367200  117368200      3       1  150064        3.915   4.5201e-05
enh41055    1  117376000  117377000      4       2  150064       2.9261    0.0017165
enh41064    1  117529500  117530500      3       1  150064        1.729     0.041904
enh41069    1  117550900  117551900      4       2  150064       1.7898      0.03674
enh41078    1  117689400  117690400      7       1  150064        1.791     0.036649
enh41100    1  118206800  118207800      2       1  150064       1.7397     0.040953
enh41119    1  120259000  120260000      2       1  150064       1.9438     0.025957
enh41236    1  145435900  145436900      1       1  150064       1.7244      0.04232
enh41257    1  145588000  145589000      3       1  150064       1.9471     0.025762
enh41269    1  146638600  146639600      3       1  150064       2.0981     0.017948
enh41270    1  146640200  146641200      1       1  150064       2.1682      0.01507
enh41271    1  146645300  146646300      6       1  150064       2.0854     0.018517
enh41272    1  146697600  146698600      5       3  150064       2.3168     0.010258
enh41273    1  146713000  146714000      2       1  150064       3.1524   0.00080975
enh41274    1  146718100  146719100      3       1  150064       2.4412    0.0073183
enh41275    1  146721700  146722700      4       1  150064       2.1444        0.016
enh41277    1  146966600  146967600      2       1  150064       2.1904     0.014247
enh41296    1  147234400  147235400      2       1  150064       1.7329     0.041556
enh41325    1  149897000  149898000      3       1  150064       1.6494     0.049531
enh41332    1  150037200  150038200      1       1  150064       5.5334     1.57e-08
enh41334    1  150063900  150064900      1       1  150064       5.5301      1.6e-08
enh41337    1  150090400  150091400      1       1  150064       5.7411    4.702e-09
enh41339    1  150119300  150120300      1       1  150064       5.9312    1.504e-09
enh41341    1  150126500  150127500      1       1  150064       2.7587     0.002902
enh41342    1  150130600  150131600      3       2  150064        4.487   3.6125e-06
enh41343    1  150133700  150134700      1       1  150064       5.8413    2.589e-09
enh41345    1  150158600  150159600      3       2  150064       4.7642   9.4794e-07
enh41346    1  150159500  150160500      1       1  150064       5.4736    2.205e-08
enh41348    1  150204900  150205900      2       1  150064       4.2775   9.4514e-06
enh41351    1  150241900  150242900      3       1  150064       4.9797   3.1842e-07
enh41353    1  150266800  150267800      1       1  150064       1.7334      0.04151
enh41354    1  150267400  150268400      2       1  150064       1.9883     0.023391
enh41355    1  150295200  150296200      6       3  150064       5.1464   1.3276e-07
enh41358    1  150339800  150340800      2       1  150064       1.7546     0.039661
enh41363    1  150359300  150360300      2       1  150064       4.2877   9.0281e-06
enh41364    1  150377000  150378000      4       2  150064       4.3619   6.4463e-06
enh41366    1  150382400  150383400      3       1  150064       4.4272   4.7728e-06
enh41367    1  150436600  150437600      3       2  150064       4.9256   4.2054e-07
enh41368    1  150460800  150461800      3       1  150064       4.5462   2.7315e-06
enh41370    1  150486800  150487800      2       1  150064       4.1525   1.6446e-05
enh41371    1  150488800  150489800      2       1  150064       4.4767   3.7907e-06
enh41377    1  150546000  150547000      6       3  150064       1.7778     0.037718
enh41385    1  150738200  150739200      6       2  150064       1.6908     0.045442
enh41397    1  150967900  150968900      3       2  150064       3.7924     7.46e-05
enh41398    1  150973900  150974900      4       2  150064       4.2005   1.3315e-05
enh41403    1  151021300  151022300      1       1  150064       3.8789    5.247e-05
enh41407    1  151037400  151038400      3       2  150064       2.5984    0.0046832
enh41409    1  151041100  151042100      3       2  150064       3.2117   0.00065987
enh41412    1  151115300  151116300      6       2  150064       2.8935     0.001905
enh41413    1  151116800  151117800      3       2  150064       3.0203    0.0012625
enh41424    1  151228200  151229200      2       1  150064       3.4523   0.00027791
enh41436    1  151373900  151374900      2       1  150064       3.1435   0.00083467
enh41440    1  151428100  151429100      2       1  150064       2.7419    0.0030543
enh41442    1  151445100  151446100      1       1  150064       2.5897     0.004803
enh41452    1  151675600  151676600      1       1  150064       2.5736     0.005032
enh41458    1  151785000  151786000      1       1  150064       1.8006      0.03588
enh41528    1  153670300  153671300      1       1  150064       2.0054      0.02246
enh41530    1  153702300  153703300      2       1  150064       1.9206     0.027394
enh41538    1  153776100  153777100      2       1  150064       3.5068   0.00022676
enh41539    1  153777700  153778700      2       1  150064       3.7987   7.2743e-05
enh41540    1  153821700  153822700      2       1  150064       3.0358    0.0011996
enh41541    1  153853800  153854800      5       2  150064       2.7157    0.0033063
enh41542    1  153859400  153860400      3       2  150064       3.1057   0.00094922
enh41544    1  153890300  153891300      1       1  150064       2.1213      0.01695
enh41548    1  153919400  153920400      2       1  150064       2.1054     0.017629
enh41549    1  153926900  153927900      2       1  150064       2.1156     0.017188
enh41551    1  153931500  153932500      5       3  150064       2.2696     0.011615
enh41552    1  153933400  153934400      2       1  150064       2.7014    0.0034523
enh41553    1  153936800  153937800      2       1  150064       2.0757     0.018962
enh41554    1  153937600  153938600      3       1  150064       1.8292     0.033688
enh41555    1  153941200  153942200      3       1  150064       2.4604    0.0069387
enh41561    1  154127100  154128100      4       2  150064       1.9295     0.026836
enh41565    1  154148900  154149900      4       2  150064        2.879    0.0019948
enh41571    1  154238300  154239300      3       1  150064       2.7016    0.0034507
enh41572    1  154243400  154244400      1       1  150064       1.8912       0.0293
enh41576    1  154308200  154309200      4       1  150064       1.9962     0.022959
enh41577    1  154310800  154311800      3       2  150064       2.5002    0.0062056
enh41578    1  154316600  154317600      4       2  150064       2.4569    0.0070079
enh41579    1  154324100  154325100      3       2  150064       2.1166     0.017146
enh41581    1  154358000  154359000      1       1  150064       1.6588      0.04858
enh41589    1  154395500  154396500      4       2  150064       2.1786      0.01468
enh41592    1  154410800  154411800      5       3  150064       1.8836     0.029808
enh41593    1  154413600  154414600      4       1  150064       2.8435    0.0022313
enh41594    1  154417000  154418000      3       2  150064       2.3655    0.0090021
enh41598    1  154450400  154451400      1       1  150064        3.228    0.0006232
enh41599    1  154457400  154458400      1       1  150064       1.6633      0.04813
enh41604    1  154527900  154528900      2       1  150064       2.1382     0.016251
enh41611    1  154596400  154597400      2       1  150064       1.9355     0.026463
enh41622    1  154731700  154732700      1       1  150064       1.9346      0.02652
enh41626    1  154781500  154782500      3       1  150064       1.8386     0.032984
enh41627    1  154832700  154833700      2       1  150064       2.5961     0.004714
enh41632    1  154910800  154911800      5       1  150064       3.6992   0.00010816
enh41633    1  154912500  154913500      5       2  150064       3.7419   9.1308e-05
enh41635    1  154923400  154924400      1       1  150064       2.0133      0.02204
enh41639    1  154940800  154941800      1       1  150064        2.829     0.002335
enh41645    1  154969600  154970600      2       1  150064       2.6166    0.0044401
enh41647    1  154984200  154985200      1       1  150064       2.1154       0.0172
enh41648    1  154987400  154988400      2       1  150064       3.2282   0.00062292
enh41649    1  154990600  154991600      1       1  150064       2.3559      0.00924
enh41651    1  155016800  155017800      2       1  150064       2.4019    0.0081556
enh41657    1  155042200  155043200      1       1  150064       1.8595      0.03148
enh41658    1  155043400  155044400      3       1  150064       2.4836    0.0065023
enh41660    1  155058900  155059900      2       1  150064        2.524    0.0058022
enh41668    1  155111100  155112100      2       1  150064       1.7452     0.040475
enh41671    1  155148300  155149300      3       2  150064       1.8078     0.035319
enh41672    1  155157500  155158500      3       1  150064       1.8637     0.031178
enh41678    1  155192600  155193600      2       1  150064       1.8754     0.030366
enh41680    1  155197900  155198900      3       2  150064       1.6662     0.047838
enh41682    1  155214800  155215800      1       1  150064       2.2046      0.01374
enh41683    1  155219400  155220400      3       1  150064       2.0681     0.019317
enh41684    1  155221100  155222100      1       1  150064       2.1125      0.01732
enh41686    1  155229600  155230600      3       1  150064       2.0072     0.022363
enh41688    1  155241200  155242200      2       1  150064       2.0835     0.018604
enh41690    1  155248200  155249200      1       1  150064       2.4281      0.00759
enh41691    1  155275700  155276700      1       1  150064       2.4305      0.00754
enh41693    1  155281000  155282000      1       1  150064       1.8809      0.02999
enh41695    1  155288800  155289800      1       1  150064       2.5137     0.005974
enh41698    1  155322000  155323000      1       1  150064       2.4492     0.007159
enh41702    1  155477500  155478500      1       1  150064       2.3163      0.01027
enh41708    1  155505700  155506700      1       1  150064        2.431     0.007528
enh41712    1  155520000  155521000      2       1  150064       2.3632      0.00906
enh41717    1  155605400  155606400      1       1  150064       2.7108     0.003356
enh41719    1  155615700  155616700      1       1  150064       2.6751     0.003735
enh41730    1  155862800  155863800      1       1  150064       3.1041    0.0009543
enh41731    1  155879100  155880100      2       1  150064       2.5756    0.0050033
enh41733    1  155899600  155900600      2       1  150064       1.7528     0.039814
enh41735    1  155907700  155908700      2       1  150064       2.6992    0.0034752
enh41738    1  155931000  155932000      2       1  150064       2.8968    0.0018848
enh41743    1  155958900  155959900      1       1  150064       2.1154       0.0172
enh41744    1  155960200  155961200      1       1  150064       2.0103       0.0222
enh41746    1  155974500  155975500      3       2  150064       3.6245   0.00014478
enh41752    1  156045200  156046200      3       2  150064       1.6535     0.049113
enh41753    1  156059800  156060800      2       1  150064       1.8362     0.033167
enh41754    1  156066200  156067200      1       1  150064       1.6961      0.04493
enh41755    1  156074400  156075400      2       1  150064        2.145     0.015977
enh41756    1  156089800  156090800      4       2  150064       1.7477      0.04026
enh41761    1  156117200  156118200      1       1  150064       2.4498     0.007147
enh41762    1  156120300  156121300      3       1  150064       2.5126    0.0059922
enh41767    1  156131000  156132000      4       2  150064       3.1085   0.00094024
enh41819    1  156708800  156709800      3       2  150064        1.714     0.043261
enh41823    1  156724800  156725800      4       2  150064       1.8307     0.033574
enh41830    1  156770800  156771800      2       1  150064       1.8357     0.033201
enh41870    1  157961700  157962700      3       1  150064       1.7069     0.043921
enh41890    1  158256900  158257900      1       1  150064        1.869      0.03081
enh41899    1  158366400  158367400      4       1  150064       1.9939     0.023082
enh41955    1  160162800  160163800      7       2  150064       2.1637     0.015243
enh41956    1  160173800  160174800      1       1  150064       3.0586     0.001112
enh41958    1  160226100  160227100      1       1  150064       2.5212     0.005847
enh41959    1  160227100  160228100      1       1  150064       2.5181       0.0059
enh41961    1  160232900  160233900      3       1  150064       2.7284    0.0031825
enh41963    1  160310300  160311300      1       1  150064       2.7614     0.002878
enh41964    1  160314100  160315100      1       1  150064       2.4281     0.007589
enh41966    1  160316500  160317500      4       2  150064       2.8063    0.0025057
enh41967    1  160337600  160338600      2       1  150064        2.002     0.022642
enh41968    1  160345100  160346100      3       1  150064       2.9575     0.001551
enh41973    1  160398700  160399700      3       2  150064       2.2241     0.013071
enh41978    1  160416400  160417400      2       1  150064       1.8769     0.030264
enh41979    1  160422800  160423800      5       2  150064       2.3588    0.0091669
enh41980    1  160428800  160429800      1       1  150064       2.2479      0.01229
enh41983    1  160440700  160441700      2       1  150064       3.3307   0.00043317
enh42083    1  161179400  161180400      1       1  150064       2.1338      0.01643
enh42087    1  161197600  161198600      1       1  150064       1.9315      0.02671
enh42094    1  161352000  161353000      4       2  150064       1.6675     0.047707
enh42101    1  161469000  161470000      2       1  150064        2.616    0.0044487
enh42139    1  162529800  162530800      2       1  150064       1.9254      0.02709
enh42145    1  162679600  162680600      4       2  150064       1.6848     0.046018
enh42166    1  164743600  164744600      4       2  150064       1.7874     0.036938
enh42168    1  165598600  165599600      8       2  150064       1.8212     0.034289
enh42178    1  165733600  165734600      2       1  150064       2.2675     0.011679
enh42180    1  165739400  165740400      3       2  150064       2.0668     0.019375
enh42185    1  165808100  165809100      3       1  150064       1.7181     0.042892
enh42190    1  165819300  165820300      3       1  150064        2.288      0.01107
enh42192    1  165828700  165829700      2       1  150064       2.7052    0.0034133
enh42215    1  166672000  166673000      3       2  150064       1.9133     0.027852
enh42223    1  166843200  166844200      2       1  150064       3.4847   0.00024635
enh42246    1  167127400  167128400      3       2  150064       1.8823     0.029897
enh42247    1  167131800  167132800      6       3  150064       1.7318     0.041658
enh42327    1  168053900  168054900      1       1  150064       2.2271      0.01297
enh42329    1  168115100  168116100      3       2  150064       1.9189     0.027497
enh42344    1  168408900  168409900      2       1  150064       2.0125     0.022083
enh42391    1  169608400  169609400      2       1  150064       1.6666     0.047795
enh42405    1  169692100  169693100      4       2  150064        1.836     0.033179
enh42414    1  170040600  170041600      4       2  150064       2.1261     0.016748
enh42415    1  170041700  170042700      5       2  150064       1.6629     0.048167
enh42426    1  170503200  170504200      2       1  150064       1.7098     0.043654
enh42458    1  171712700  171713700      5       2  150064       1.6859     0.045904
enh42461    1  171762800  171763800      2       1  150064       1.7148     0.043193
enh42474    1  172307200  172308200      3       2  150064       1.8067     0.035402
enh42475    1  172312500  172313500      2       1  150064       1.8722     0.030589
enh42478    1  172348800  172349800      2       1  150064       2.0178     0.021807
enh42480    1  172359800  172360800      5       2  150064       2.0803     0.018749
enh42481    1  172362900  172363900      6       2  150064       1.7204     0.042678
enh42482    1  172368200  172369200      3       2  150064       1.9916     0.023205
enh42492    1  172500000  172501000      3       2  150064       1.6888     0.045631
enh42493    1  172505800  172506800      2       1  150064       1.7016     0.044414
enh42533    1  172874900  172875900      4       2  150064       2.0541     0.019983
enh42534    1  172876700  172877700      3       2  150064       1.7181      0.04289
enh42536    1  172916300  172917300      3       1  150064       2.3894    0.0084389
enh42556    1  173388900  173389900      5       2  150064       2.6576    0.0039345
enh42557    1  173398100  173399100      4       2  150064       2.3375    0.0097071
enh42558    1  173399400  173400400      3       2  150064       3.0303    0.0012215
enh42563    1  173449000  173450000      2       1  150064       2.3269    0.0099847
enh42569    1  173539300  173540300      3       2  150064       1.9662     0.024638
enh42570    1  173686100  173687100      1       1  150064       3.4989    0.0002336
enh42571    1  173790600  173791600      1       1  150064       3.4953    0.0002368
enh42576    1  173841200  173842200      3       2  150064       3.9485   3.9318e-05
enh42577    1  173842000  173843000      3       2  150064       3.0694    0.0010726
enh42578    1  173967000  173968000      3       1  150064       3.5217   0.00021441
enh42579    1  173970100  173971100      2       1  150064       3.2422   0.00059298
enh42580    1  173974000  173975000      2       1  150064       2.9816    0.0014339
enh42581    1  173977200  173978200      6       1  150064       3.2792   0.00052049
enh42582    1  173978000  173979000      2       1  150064       2.9118    0.0017968
enh42583    1  173983600  173984600      4       2  150064       3.1305   0.00087247
enh42584    1  173985800  173986800      1       1  150064       3.4224    0.0003103
enh42585    1  173987100  173988100      5       2  150064       3.5323   0.00020598
enh42586    1  173988300  173989300      1       1  150064       3.5227    0.0002136
enh42587    1  173992400  173993400      2       1  150064       2.9267    0.0017129
enh42589    1  174121800  174122800      2       1  150064       3.8232   6.5877e-05
enh42591    1  174129800  174130800      3       1  150064       3.0948   0.00098468
enh42593    1  174135300  174136300      1       1  150064       2.9457     0.001611
enh42594    1  174160400  174161400      1       1  150064       2.9651     0.001513
enh42596    1  174173700  174174700      1       1  150064       2.4562     0.007021
enh42597    1  174175400  174176400      4       2  150064       2.4521    0.0071003
enh42599    1  174711800  174712800      3       2  150064       2.8619    0.0021054
enh42603    1  174794400  174795400      5       2  150064       3.3876   0.00035252
enh42604    1  174906700  174907700      2       1  150064       2.4096    0.0079857
enh42616    1  174998400  174999400      2       1  150064       1.9851     0.023567
enh42620    1  175123800  175124800      6       2  150064       3.5602   0.00018528
enh42621    1  175138300  175139300      3       1  150064       3.3641   0.00038396
enh42623    1  175158800  175159800      3       1  150064        3.323   0.00044526
enh42624    1  175162300  175163300      6       1  150064       3.3997   0.00033735
enh42631    1  175256200  175257200      2       1  150064        1.717      0.04299
enh42633    1  175265700  175266700      1       1  150064       1.8889      0.02945
enh42634    1  175288200  175289200      3       1  150064       1.6749     0.046977
enh42639    1  176171100  176172100      1       1  150064       3.4701    0.0002601
enh42640    1  176172400  176173400      2       1  150064        2.864    0.0020919
enh42642    1  176177400  176178400      1       1  150064       2.2069      0.01366
enh42643    1  176179800  176180800      3       2  150064       2.6875    0.0035995
enh42646    1  176625600  176626600      3       2  150064       1.8445     0.032556
enh42648    1  177769500  177770500      4       2  150064       1.8572     0.031642
enh42655    1  178029600  178030600      5       3  150064       2.5939    0.0047452
enh42671    1  178942400  178943400      1       1  150064       2.9835     0.001425
enh42688    1  179096000  179097000      2       1  150064       1.6824      0.04625
enh42690    1  179099200  179100200      3       1  150064       1.6662     0.047834
enh42692    1  179112100  179113100      3       1  150064       1.7358     0.041304
enh42693    1  179138600  179139600      3       2  150064       1.8469     0.032378
enh42695    1  179159700  179160700      2       1  150064       1.8908     0.029325
enh42700    1  179199200  179200200      1       1  150064       1.8435      0.03263
enh42703    1  179267000  179268000      7       4  150064       1.7083     0.043794
enh42705    1  179270100  179271100      3       1  150064       1.7514     0.039937
enh42706    1  179333600  179334600      4       2  150064         2.81    0.0024768
enh42709    1  179783000  179784000      2       1  150064       1.8026     0.035728
enh42713    1  179844400  179845400      1       1  150064       1.9217      0.02732
enh42721    1  179938200  179939200      3       1  150064       1.7133     0.043328
enh42739    1  180738900  180739900      2       1  150064       4.0654   2.3972e-05
enh42741    1  180862500  180863500      3       1  150064       2.3148     0.010311
enh42742    1  180887600  180888600      5       2  150064       1.7742     0.038018
enh42789    1  181905900  181906900      3       2  150064       2.0606     0.019672
enh42797    1  182118200  182119200      2       1  150064       2.1035     0.017711
enh42799    1  182226900  182227900      2       1  150064         1.67     0.047462
enh42821    1  182685600  182686600      2       1  150064       1.8174     0.034574
enh42822    1  182750900  182751900      1       1  150064       3.4569    0.0002732
enh42845    1  183449600  183450600      2       1  150064       2.6416    0.0041252
enh42878    1  184120300  184121300      1       1  150064       2.2839      0.01119
enh42881    1  184133400  184134400      2       1  150064       1.7684     0.038496
enh42889    1  184460700  184461700      4       2  150064       2.2105     0.013535
enh42890    1  184476200  184477200      1       1  150064       2.4618     0.006913
enh42897    1  184632800  184633800      1       1  150064       2.3405     0.009629
enh42900    1  184716100  184717100      3       1  150064       2.0913     0.018248
enh42910    1  184939600  184940600      2       1  150064       2.7954    0.0025919
enh42918    1  185127400  185128400      1       1  150064       1.9047      0.02841
enh42933    1  185369200  185370200      5       3  150064         1.71     0.043633
enh42947    1  186273600  186274600      5       1  150064       1.6661     0.047848
enh42968    1  191143300  191144300      3       2  150064       2.8034     0.002528
enh42983    1  192131200  192132200      1       1  150064       2.4243     0.007668
enh42984    1  192136200  192137200      3       2  150064       1.6682     0.047636
enh42997    1  192504700  192505700      1       1  150064        2.316      0.01028
enh43009    1  192795600  192796600      4       2  150064       2.5129     0.005988
enh43013    1  193032600  193033600      2       1  150064       2.2957     0.010847
enh43014    1  193035200  193036200      1       1  150064       2.8207     0.002396
enh43015    1  193036900  193037900      4       2  150064       2.4109    0.0079566
enh43018    1  193072000  193073000      1       1  150064       3.0838     0.001022
enh43019    1  193074800  193075800      5       2  150064       2.2378     0.012616
enh43022    1  193094200  193095200      2       1  150064       2.6475    0.0040541
enh43023    1  193095700  193096700      3       2  150064       2.2278     0.012945
enh43043    1  196149600  196150600      5       2  150064       2.8325     0.002309
enh43044    1  196619500  196620500      3       2  150064       2.8056    0.0025113
enh43057    1  197711500  197712500      2       1  150064       1.9235     0.027207
enh43059    1  197729000  197730000      1       1  150064       2.5728     0.005044
enh43065    1  197737900  197738900      3       1  150064       2.4005    0.0081861
enh43067    1  197740000  197741000      2       1  150064       1.8132     0.034902
enh43068    1  197746500  197747500      4       1  150064        2.015      0.02195
enh43070    1  197768200  197769200      4       2  150064       1.8445     0.032552
enh43126    1  198564600  198565600      5       2  150064        1.962     0.024882
enh43127    1  198567900  198568900      5       2  150064       1.7966     0.036198
enh43132    1  198588200  198589200      1       1  150064       1.8403      0.03286
enh43153    1  198670000  198671000      3       2  150064       1.9521     0.025462
enh43155    1  198740700  198741700      3       2  150064       2.5031    0.0061551
enh43158    1  198757400  198758400      1       1  150064       1.7767      0.03781
enh43160    1  198806000  198807000      1       1  150064       3.2068    0.0006712
enh43164    1  198849500  198850500      1       1  150064       1.8131      0.03491
enh43220    1  199252300  199253300      1       1  150064       1.6615      0.04831
enh43223    1  199429700  199430700      4       2  150064        2.471    0.0067372
enh43225    1  199519700  199520700      3       1  150064       1.8234     0.034118
enh43229    1  199825800  199826800      2       1  150064       1.7008     0.044489
enh43235    1  200201000  200202000      3       1  150064       2.5893    0.0048082
enh43238    1  200270300  200271300      3       2  150064       2.2916     0.010963
enh43240    1  200305900  200306900      4       2  150064       2.3856    0.0085263
enh43241    1  200311400  200312400      4       1  150064       3.0806    0.0010329
enh43242    1  200320100  200321100      1       1  150064       2.8818     0.001977
enh43243    1  200322100  200323100      4       1  150064       2.8377    0.0022719
enh43244    1  200332000  200333000      2       1  150064       3.1829   0.00072909
enh43245    1  200333300  200334300      1       1  150064       2.9197     0.001752
enh43246    1  200337000  200338000      1       1  150064       2.8341     0.002298
enh43249    1  200406200  200407200      1       1  150064       3.4739    0.0002565
enh43250    1  200452000  200453000      2       1  150064       2.0152     0.021941
enh43251    1  200452700  200453700      4       1  150064       2.1779     0.014706
enh43252    1  200480900  200481900      7       4  150064       3.6463   0.00013304
enh43254    1  200495100  200496100      6       3  150064       3.0053    0.0013264
enh43257    1  200507200  200508200      4       2  150064       2.1723     0.014918
enh43277    1  200868000  200869000      2       1  150064       2.4639    0.0068714
enh43278    1  200874300  200875300      7       2  150064       3.5286   0.00020886
enh43280    1  200976400  200977400      1       1  150064       2.1898      0.01427
enh43282    1  200983800  200984800      2       1  150064       3.6222   0.00014604
enh43285    1  201106300  201107300      2       1  150064       1.6794     0.046539
enh43296    1  201435200  201436200      4       2  150064       2.2423     0.012472
enh43299    1  201451000  201452000      6       2  150064       2.1066     0.017578
enh43341    1  201800400  201801400      4       1  150064       2.0788     0.018819
enh43345    1  201864900  201865900      1       1  150064       1.6949      0.04505
enh43361    1  202111000  202112000      6       2  150064       2.0488     0.020239
enh43422    1  203051500  203052500      2       1  150064       1.7998     0.035948
enh43488    1  203651100  203652100      4       1  150064         1.92     0.027429
enh43491    1  203664100  203665100      2       1  150064       2.0097      0.02223
enh43517    1  204241400  204242400      5       2  150064       1.8751     0.030387
enh43539    1  204415400  204416400      2       1  150064       1.9149     0.027755
enh43544    1  204450200  204451200      6       2  150064       3.5434   0.00019752
enh43546    1  204452600  204453600      2       1  150064       1.8526      0.03197
enh43548    1  204460300  204461300      1       1  150064       3.1976     0.000693
enh43549    1  204465200  204466200      4       1  150064       3.2126   0.00065771
enh43554    1  204488700  204489700      2       1  150064       3.2089   0.00066626
enh43555    1  204491300  204492300      7       2  150064       3.2303   0.00061832
enh43556    1  204494400  204495400      3       2  150064       2.8454    0.0022176
enh43557    1  204499900  204500900      1       1  150064       2.6702      0.00379
enh43559    1  204511000  204512000      2       1  150064       3.1665   0.00077145
enh43561    1  204515000  204516000      3       1  150064       3.2938    0.0004943
enh43564    1  204537500  204538500      3       2  150064       2.2364     0.012662
enh43565    1  204547000  204548000      1       1  150064       3.4754     0.000255
enh43566    1  204548400  204549400      5       2  150064        2.768    0.0028203
enh43576    1  204940600  204941600      2       1  150064        2.686    0.0036155
enh43583    1  205110300  205111300      5       2  150064       3.7788   7.8797e-05
enh43584    1  205110800  205111800      5       2  150064       3.9274   4.2929e-05
enh43586    1  205144300  205145300      2       1  150064       4.1479   1.6775e-05
enh43587    1  205152700  205153700      6       2  150064       4.5969   2.1439e-06
enh43588    1  205155100  205156100      3       1  150064       3.7489    8.882e-05
enh43589    1  205158300  205159300      1       1  150064       3.7135    0.0001022
enh43590    1  205168400  205169400      4       2  150064       4.1241   1.8606e-05
enh43591    1  205172800  205173800      3       1  150064       3.7427   9.1036e-05
enh43592    1  205178300  205179300      2       1  150064       3.9688   3.6121e-05
enh43593    1  205181300  205182300      2       1  150064       3.1831   0.00072844
enh43594    1  205184000  205185000      2       1  150064       1.7782     0.037686
enh43595    1  205199000  205200000      6       3  150064       2.5449    0.0054647
enh43596    1  205206500  205207500      3       2  150064       2.5443    0.0054754
enh43597    1  205216100  205217100      4       2  150064       2.4166    0.0078334
enh43598    1  205218100  205219100      4       2  150064       1.9749     0.024142
enh43599    1  205225200  205226200      4       2  150064        2.585    0.0048691
enh43603    1  205243700  205244700      1       1  150064       1.7506      0.04001
enh43621    1  205551200  205552200      4       2  150064       1.6664     0.047813
enh43635    1  205661600  205662600      4       1  150064       2.1436     0.016031
enh43637    1  205674100  205675100      2       1  150064        1.669     0.047555
enh43677    1  206646400  206647400      5       2  150064        3.047    0.0011555
enh43678    1  206652600  206653600      2       1  150064       1.9277     0.026945
enh43756    1  207219900  207220900      2       1  150064        3.258   0.00056106
enh43757    1  207221200  207222200      5       3  150064       2.7362     0.003108
enh43759    1  207243600  207244600      2       1  150064       2.9267    0.0017129
enh43783    1  207910900  207911900      4       2  150064       2.1517      0.01571
enh43785    1  207922300  207923300      3       2  150064        3.773   8.0646e-05
enh43786    1  207928500  207929500      2       1  150064       2.8744    0.0020239
enh43787    1  207971800  207972800      1       1  150064       3.7794     7.86e-05
enh43788    1  207980000  207981000      2       1  150064        3.844   6.0526e-05
enh43789    1  207993900  207994900      3       2  150064       2.8435    0.0022313
enh43791    1  207997900  207998900      5       3  150064       3.7165     0.000101
enh43794    1  208008000  208009000      3       2  150064       1.7097     0.043665
enh43795    1  208013100  208014100      3       2  150064       3.9261   4.3175e-05
enh43796    1  208014200  208015200      3       2  150064       3.7764   7.9544e-05
enh43797    1  208016600  208017600      6       3  150064       4.2131   1.2592e-05
enh43798    1  208023900  208024900      3       2  150064       3.5796   0.00017208
enh43799    1  208027900  208028900      3       2  150064       2.7525    0.0029569
enh43800    1  208030800  208031800      5       2  150064       4.1601   1.5908e-05
enh43801    1  208033200  208034200      2       1  150064       2.9209    0.0017451
enh43802    1  208044300  208045300      4       2  150064       2.4614    0.0069188
enh43803    1  208048500  208049500      1       1  150064        2.825     0.002364
enh43805    1  208055400  208056400      4       2  150064       2.3794    0.0086709
enh43816    1  208218000  208219000      1       1  150064       1.6682      0.04764
enh43822    1  208260800  208261800      2       1  150064       2.0384     0.020756
enh43823    1  208263700  208264700      2       1  150064       2.0736     0.019059
enh43824    1  208290400  208291400      2       1  150064        2.617    0.0044354
enh43825    1  208305000  208306000      2       1  150064       3.2442   0.00058896
enh43828    1  208338100  208339100      4       2  150064       1.8636     0.031192
enh43837    1  208386700  208387700      2       1  150064       2.0546     0.019961
enh43838    1  208393000  208394000      2       1  150064       2.9953    0.0013711
enh43840    1  208409200  208410200      7       3  150064       2.0582     0.019787
enh43846    1  209571600  209572600      1       1  150064       2.1746      0.01483
enh43895    1  211209800  211210800      2       1  150064       1.9052     0.028377
enh43896    1  211402100  211403100      2       1  150064       1.8533      0.03192
enh43897    1  211421100  211422100      3       2  150064       2.3593    0.0091543
enh43900    1  211498600  211499600      1       1  150064       2.8602     0.002117
enh43906    1  211516800  211517800      4       2  150064        2.242     0.012481
enh43912    1  211665400  211666400      1       1  150064        1.891      0.02931
enh43918    1  211747900  211748900      2       1  150064       1.9267     0.027006
enh43922    1  211780200  211781200      5       2  150064       2.1011     0.017817
enh43936    1  211911900  211912900      1       1  150064        1.815      0.03476
enh43969    1  212417400  212418400      2       1  150064       1.9624     0.024861
enh43970    1  212420200  212421200      3       1  150064       1.9822      0.02373
enh43976    1  212469000  212470000      2       1  150064       1.8091     0.035215
enh43977    1  212483000  212484000      1       1  150064       2.2238      0.01308
enh43979    1  212588700  212589700      2       1  150064       2.2218     0.013148
enh43990    1  212769900  212770900      7       4  150064       1.6967     0.044873
enh44024    1  213843200  213844200     12       3  150064       2.0116      0.02213
enh44033    1  214475400  214476400      4       2  150064       2.3357    0.0097526
enh44037    1  214500600  214501600      5       2  150064       2.2221     0.013137
enh44049    1  214687800  214688800      2       1  150064       2.2557     0.012044
enh44053    1  214721100  214722100      1       1  150064       2.3529     0.009314
enh44055    1  214775000  214776000      2       1  150064       2.0549     0.019944
enh44057    1  214790200  214791200      3       1  150064       1.8882     0.029497
enh44068    1  217801200  217802200      3       2  150064       1.7332     0.041531
enh44097    1  220217200  220218200      3       2  150064       1.6894     0.045571
enh44100    1  220266400  220267400      2       1  150064        2.041     0.020624
enh44103    1  220442100  220443100      2       1  150064       1.7508      0.03999
enh44114    1  221242200  221243200      1       1  150064        1.732      0.04164
enh44139    1  221916800  221917800      5       2  150064       3.1988   0.00068992
enh44171    1  222628200  222629200      3       1  150064       2.8637    0.0020939
enh44175    1  222763800  222764800      2       1  150064       1.9374     0.026347
enh44177    1  222792800  222793800      3       1  150064       1.7014     0.044431
enh44178    1  222816000  222817000      1       1  150064       2.1669      0.01512
enh44182    1  222940000  222941000      5       2  150064       2.0044     0.022514
enh44183    1  222944400  222945400      3       1  150064       2.0187     0.021758
enh44184    1  222946400  222947400      3       1  150064        1.735     0.041374
enh44207    1  223421600  223422600      1       1  150064       1.8133      0.03489
enh44213    1  223840000  223841000      5       1  150064       2.2344      0.01273
enh44215    1  223888700  223889700      4       1  150064        1.785     0.037132
enh44216    1  223892400  223893400      3       2  150064       3.1024   0.00095976
enh44218    1  223898400  223899400      5       2  150064       3.5449    0.0001964
enh44220    1  223904300  223905300      4       1  150064        2.426    0.0076332
enh44221    1  223908600  223909600      6       2  150064       3.0468    0.0011563
enh44222    1  223914100  223915100      1       1  150064       2.9057     0.001832
enh44225    1  223935700  223936700      1       1  150064       1.9807      0.02381
enh44226    1  223959300  223960300      4       2  150064       3.7196   9.9754e-05
enh44227    1  223963300  223964300      2       1  150064       2.9646    0.0015153
enh44228    1  224010400  224011400      5       2  150064       3.6324   0.00014041
enh44230    1  224022400  224023400      5       2  150064       3.0214    0.0012579
enh44231    1  224029800  224030800      2       1  150064       2.9574    0.0015512
enh44251    1  224546400  224547400      2       1  150064       2.3981    0.0082411
enh44252    1  224566200  224567200      3       1  150064       2.4363    0.0074187
enh44254    1  224615400  224616400      2       1  150064       2.2102     0.013547
enh44255    1  224617200  224618200      2       1  150064       2.3121     0.010386
enh44256    1  224623900  224624900      1       1  150064        2.526     0.005768
enh44257    1  224644500  224645500      3       2  150064       2.0156     0.021919
enh44258    1  224646300  224647300      3       1  150064       2.6458    0.0040744
enh44270    1  224812400  224813400      6       2  150064       1.8121     0.034986
enh44274    1  224905900  224906900      3       1  150064       2.0684     0.019302
enh44277    1  224922300  224923300      3       2  150064        2.023     0.021536
enh44316    1  225969400  225970400      2       1  150064       1.8323     0.033456
enh44321    1  226035300  226036300      1       1  150064       2.0775      0.01888
enh44324    1  226053900  226054900      4       2  150064       2.1141     0.017252
enh44327    1  226064400  226065400      3       1  150064       2.8898    0.0019273
enh44346    1  226254400  226255400      2       1  150064       2.7206    0.0032585
enh44347    1  226269800  226270800      2       1  150064       2.3561    0.0092342
enh44360    1  226494500  226495500      1       1  150064       1.7762      0.03785
enh44366    1  226596000  226597000      5       2  150064       1.6976     0.044794
enh44372    1  226644800  226645800      2       1  150064        1.995      0.02302
enh44373    1  226790400  226791400      5       3  150064        1.948     0.025706
enh44377    1  226832300  226833300      1       1  150064       2.4145     0.007878
enh44390    1  226898400  226899400      1       1  150064       2.4902     0.006384
enh44396    1  226917500  226918500      1       1  150064       2.6623     0.003881
enh44397    1  226928100  226929100      2       1  150064       2.1571     0.015498
enh44398    1  226942600  226943600      3       2  150064       2.7891    0.0026424
enh44399    1  226951700  226952700      1       1  150064       2.1459      0.01594
enh44404    1  227014800  227015800      5       2  150064       2.1254     0.016775
enh44407    1  227069300  227070300      2       1  150064       1.7809     0.037463
enh44416    1  227544600  227545600      5       2  150064        2.537    0.0055896
enh44468    1  228870000  228871000      2       1  150064       1.8273     0.033824
enh44482    1  229034200  229035200      3       1  150064       1.8462     0.032434
enh44483    1  229036100  229037100      2       1  150064       1.7754     0.037917
enh44561    1  230226400  230227400      6       4  150064       2.6397    0.0041491
enh44562    1  230228200  230229200      4       1  150064       3.2842   0.00051131
enh44563    1  230230800  230231800      7       4  150064       2.6446    0.0040899
enh44564    1  230234500  230235500      3       2  150064       1.7195     0.042762
enh44565    1  230236200  230237200     10       3  150064       3.8612   5.6414e-05
enh44566    1  230248100  230249100      2       1  150064       3.1926    0.0007051
enh44567    1  230250700  230251700      2       1  150064       3.7156   0.00010135
enh44568    1  230252200  230253200      3       1  150064        3.588    0.0001666
enh44569    1  230254400  230255400      4       2  150064        3.151   0.00081348
enh44572    1  230269900  230270900      5       2  150064       2.8616    0.0021078
enh44573    1  230272300  230273300     11       5  150064       3.7391   9.2329e-05
enh44574    1  230274600  230275600      4       2  150064       3.8555   5.7753e-05
enh44575    1  230277000  230278000      6       3  150064       1.8438     0.032603
enh44583    1  230309000  230310000      5       2  150064       1.8071     0.035377
enh44584    1  230320200  230321200      4       2  150064       1.9264     0.027027
enh44585    1  230324700  230325700      3       1  150064        1.723     0.042444
enh44593    1  230406200  230407200      2       1  150064       2.0144     0.021985
enh44596    1  230434600  230435600      2       1  150064       2.0874     0.018428
enh44603    1  230843400  230844400     12       4  150064       1.9071     0.028252
enh44660    1  232608300  232609300      3       1  150064       2.1716     0.014942
enh44712    1  234306400  234307400      1       1  150064       1.9483      0.02569
enh44715    1  234353000  234354000      4       2  150064        1.708     0.043814
enh44726    1  234611800  234612800      6       3  150064       2.1116     0.017358
enh44729    1  234626500  234627500      9       5  150064       2.6977    0.0034906
enh44730    1  234630600  234631600      5       2  150064       1.9164     0.027658
enh44731    1  234634000  234635000      7       2  150064       2.8238    0.0023726
enh44733    1  234640700  234641700      2       1  150064       2.2576     0.011985
enh44735    1  234648100  234649100      5       2  150064       1.6483     0.049641
enh44736    1  234651400  234652400      4       1  150064       2.6331    0.0042308
enh44780    1  235014800  235015800      4       1  150064       2.5034    0.0061504
enh44781    1  235017700  235018700      6       2  150064       2.2096     0.013567
enh44853    1  235587200  235588200      1       1  150064       2.2959      0.01084
enh44863    1  235805800  235806800      7       2  150064       1.9266     0.027012
enh44899    1  236446200  236447200      1       1  150064       2.1571       0.0155
enh44903    1  236665900  236666900      1       1  150064       1.7372      0.04118
enh44927    1  239620900  239621900      2       1  150064       2.3329    0.0098265
enh44935    1  239905400  239906400      3       2  150064       1.9111     0.027998
enh44955    1  241791000  241792000      5       2  150064       2.6692    0.0038018
enh44960    1  242013600  242014600      1       1  150064       2.6248     0.004335
enh44964    1  243277300  243278300      2       1  150064       2.1798     0.014634
enh44965    1  243411300  243412300      4       2  150064       3.7988   7.2691e-05
enh44966    1  243414600  243415600      3       1  150064          3.7   0.00010779
enh44967    1  243420600  243421600      2       1  150064       4.0095   3.0424e-05
enh44970    1  243431500  243432500      1       1  150064       4.8918    4.997e-07
enh44972    1  243450200  243451200      1       1  150064       4.8728    5.502e-07
enh44975    1  243518000  243519000      2       1  150064       3.4178    0.0003157
enh44986    1  243614900  243615900     10       3  150064       4.3299   7.4576e-06
enh44987    1  243622300  243623300      2       1  150064       2.2711     0.011571
enh44990    1  243645000  243646000      2       1  150064       4.1066   2.0075e-05
enh44992    1  243664300  243665300      3       1  150064       4.8922   4.9864e-07
enh44995    1  243759600  243760600      1       1  150064       1.9669       0.0246
enh44996    1  243761600  243762600      3       1  150064       4.7549   9.9264e-07
enh44998    1  243891200  243892200      2       1  150064       4.1132   1.9514e-05
enh44999    1  243894400  243895400      2       1  150064       3.8836   5.1468e-05
enh45001    1  243914600  243915600      2       1  150064        3.559   0.00018614
enh45002    1  243955400  243956400      2       1  150064       4.2876   9.0309e-06
enh45003    1  243962000  243963000      1       1  150064        2.476     0.006644
enh45004    1  243963000  243964000      2       1  150064       4.3661    6.323e-06
enh45005    1  243966700  243967700      2       1  150064       4.3381   7.1872e-06
enh45007    1  243990400  243991400      3       1  150064       4.3839   5.8276e-06
enh45008    1  243994000  243995000      1       1  150064       4.6335    1.798e-06
enh45012    1  244009800  244010800      1       1  150064        4.007    3.075e-05
enh45013    1  244011100  244012100      2       1  150064       3.4812   0.00024957
enh45014    1  244014800  244015800      1       1  150064       3.3251     0.000442
enh45024    1  244395200  244396200      1       1  150064        2.151      0.01574
enh45025    1  244396800  244397800      4       1  150064       2.1585     0.015446
enh45026    1  244402300  244403300      2       1  150064        2.016     0.021901
enh45041    1  244602600  244603600      4       2  150064       2.1017     0.017792
enh45042    1  244608600  244609600      2       1  150064       2.3236     0.010074
enh45044    1  244623300  244624300      1       1  150064       1.7102      0.04361
enh45077    1  245541100  245542100      5       3  150064        1.825     0.033999
enh45078    1  245556700  245557700      6       2  150064       2.3091     0.010468
enh45079    1  245558600  245559600      8       2  150064         1.66     0.048458
enh45080    1  245607500  245608500      1       1  150064       2.3996     0.008206
enh45090    1  246230600  246231600      7       3  150064       1.9767     0.024039
enh45098    1  246378000  246379000     13       2  150064       2.2121     0.013481
enh45099    1  246382400  246383400     10       3  150064        2.497     0.006262
enh45113    1  246741900  246742900      4       2  150064        1.728     0.041997
enh45117    1  246771900  246772900      2       1  150064       2.2501      0.01222
enh45118    1  246773800  246774800      4       2  150064       2.0202     0.021684
enh45123    1  246866600  246867600      5       1  150064       2.6397    0.0041486
enh45124    1  246868100  246869100      2       1  150064       1.8139     0.034848
enh45185    1  249150200  249151200      2       1  150064       2.1432     0.016049
enh51380    2     828900     829900     11       3  150064        2.906    0.0018302
enh51384    2     899700     900700      8       3  150064       1.8639      0.03117
enh51386    2     969500     970500      6       2  150064       1.9771     0.024014
enh51387    2     974700     975700      9       2  150064       2.0979     0.017959
enh51404    2    1734600    1735600      6       3  150064       2.0286     0.021248
enh51417    2    2686200    2687200      2       1  150064       1.6794     0.046537
enh51422    2    3221100    3222100      5       1  150064       1.7865     0.037005
enh51423    2    3226400    3227400      3       1  150064       2.4924    0.0063448
enh51424    2    3242800    3243800      8       1  150064       2.6701    0.0037917
enh51427    2    3307200    3308200      4       1  150064       2.7783    0.0027318
enh51469    2    7050600    7051600      5       2  150064       3.1018   0.00096177
enh51470    2    7060700    7061700      7       3  150064       1.9392     0.026238
enh51471    2    7066000    7067000      6       3  150064       2.4181    0.0078005
enh51484    2    7197700    7198700      2       1  150064       1.8773      0.03024
enh51489    2    7590700    7591700      2       1  150064       3.2209   0.00063891
enh51498    2    7832400    7833400      2       1  150064        1.949     0.025649
enh51500    2    7936200    7937200      1       1  150064        2.905     0.001836
enh51537    2    8581800    8582800      2       1  150064       1.8783      0.03017
enh51558    2    8784300    8785300      4       2  150064        1.822     0.034225
enh51559    2    8797100    8798100      5       2  150064        2.271     0.011575
enh51565    2    8989100    8990100      3       2  150064       1.9191     0.027485
enh51581    2    9330900    9331900      2       1  150064       2.0791     0.018805
enh51583    2    9355600    9356600      3       1  150064       2.9002    0.0018646
enh51585    2    9374800    9375800      3       2  150064       2.6613    0.0038922
enh51587    2    9390000    9391000      3       2  150064       2.6987    0.0034807
enh51588    2    9391400    9392400      7       2  150064        3.044    0.0011674
enh51590    2    9401000    9402000      3       2  150064       2.3721    0.0088434
enh51627    2    9795500    9796500      7       3  150064       2.3547    0.0092682
enh51664    2   10280800   10281800      2       1  150064       2.3959    0.0082892
enh51694    2   10547800   10548800      9       2  150064       2.0494     0.020211
enh51717    2   10953200   10954200      6       3  150064       2.0708     0.019191
enh51738    2   11595900   11596900      3       1  150064       1.6591     0.048552
enh51741    2   11602200   11603200      5       1  150064       1.7983     0.036066
enh51750    2   11883300   11884300      5       3  150064       1.7708     0.038296
enh51752    2   11890700   11891700      2       1  150064        1.706     0.044003
enh51754    2   11892800   11893800      4       2  150064       1.7322     0.041615
enh51760    2   11914900   11915900      4       2  150064       2.0882     0.018391
enh51785    2   12272100   12273100      4       2  150064       1.6938     0.045149
enh51792    2   12427200   12428200      6       2  150064       1.7987     0.036032
enh51803    2   12559700   12560700      1       1  150064        2.065      0.01946
enh51815    2   12654100   12655100      1       1  150064       2.5336     0.005645
enh51817    2   12695400   12696400      2       1  150064       1.8598     0.031459
enh51843    2   15316900   15317900      3       2  150064       2.2534     0.012116
enh51850    2   15695600   15696600      1       1  150064       1.6965       0.0449
enh51851    2   15698300   15699300      2       1  150064       1.7773     0.037757
enh51858    2   16105500   16106500      2       1  150064       2.2496     0.012237
enh51884    2   17932500   17933500      3       1  150064       1.9908     0.023252
enh51885    2   17938500   17939500      1       1  150064       2.0909      0.01827
enh51894    2   19320200   19321200      4       2  150064       2.4301    0.0075471
enh51895    2   19673400   19674400      3       2  150064       1.8886      0.02947
enh51915    2   20262600   20263600      4       2  150064       2.2284     0.012927
enh51919    2   20365700   20366700      1       1  150064       1.7425      0.04071
enh51940    2   20768600   20769600      6       2  150064       2.2096     0.013565
enh51942    2   20778500   20779500      3       1  150064       2.1385     0.016237
enh51949    2   20841700   20842700      4       2  150064       2.0273     0.021318
enh51968    2   23984600   23985600      6       3  150064       1.9142     0.027798
enh51970    2   24123200   24124200      3       2  150064       1.7043     0.044158
enh51971    2   24124800   24125800      1       1  150064       2.0809      0.01872
enh51972    2   24126600   24127600      3       2  150064       1.6499     0.049485
enh51973    2   24127500   24128500      2       1  150064       2.0112     0.022153
enh51974    2   24138600   24139600      1       1  150064       2.1244      0.01682
enh51975    2   24140100   24141100      2       1  150064       1.7218     0.042551
enh51979    2   24161500   24162500      1       1  150064       2.2362      0.01267
enh51981    2   24167200   24168200      6       2  150064       2.7704     0.002799
enh51989    2   24347200   24348200      2       1  150064       1.6722     0.047238
enh52003    2   24658200   24659200      2       1  150064       2.9724    0.0014772
enh52013    2   24809200   24810200      1       1  150064       2.3914     0.008392
enh52014    2   24835800   24836800      2       1  150064       1.8495     0.032195
enh52034    2   25328100   25329100      3       1  150064        3.846   6.0031e-05
enh52035    2   25351400   25352400      6       3  150064        4.357    6.593e-06
enh52036    2   25384300   25385300      3       1  150064       4.1609   1.5851e-05
enh52037    2   25420500   25421500      2       1  150064       2.6263    0.0043163
enh52038    2   25424900   25425900      3       1  150064       3.4243   0.00030825
enh52040    2   25432700   25433700      5       2  150064       3.6798   0.00011672
enh52041    2   25439300   25440300      2       1  150064       3.4026   0.00033375
enh52043    2   25453500   25454500      3       2  150064       3.6029   0.00015733
enh52047    2   25486200   25487200      3       2  150064       3.6998   0.00010789
enh52049    2   25498700   25499700      2       1  150064       1.7146     0.043208
enh52052    2   25509300   25510300      1       1  150064       2.1028      0.01774
enh52053    2   25514300   25515300      4       2  150064       2.7012    0.0034546
enh52055    2   25520700   25521700      1       1  150064       2.2963      0.01083
enh52056    2   25526600   25527600      4       2  150064       2.7383    0.0030879
enh52057    2   25531200   25532200      3       1  150064       3.5939   0.00016288
enh52058    2   25533000   25534000      1       1  150064       2.3123      0.01038
enh52059    2   25535300   25536300      3       1  150064       2.2809     0.011276
enh52060    2   25538500   25539500      3       2  150064       2.8334    0.0023026
enh52061    2   25546100   25547100      2       1  150064       1.7595     0.039251
enh52063    2   25559100   25560100      1       1  150064       1.7268       0.0421
enh52068    2   25598700   25599700      2       1  150064        4.143   1.7136e-05
enh52073    2   25676000   25677000      2       1  150064       1.6521     0.049258
enh52094    2   26054200   26055200      3       2  150064        1.725     0.042263
enh52096    2   26075400   26076400      3       1  150064       2.2035     0.013779
enh52103    2   26213600   26214600      2       1  150064       2.3868    0.0084985
enh52104    2   26214500   26215500      4       2  150064       3.7867   7.6332e-05
enh52106    2   26231400   26232400      5       1  150064         1.72     0.042716
enh52110    2   26261000   26262000      4       2  150064       2.8396    0.0022588
enh52111    2   26262800   26263800      2       1  150064       2.6277    0.0042987
enh52123    2   26309000   26310000      5       2  150064       1.9481       0.0257
enh52143    2   26700100   26701100      5       2  150064       2.4833    0.0065086
enh52152    2   26963400   26964400      3       1  150064        3.665   0.00012365
enh52154    2   26985800   26986800      2       1  150064       3.1708   0.00076023
enh52156    2   26989800   26990800      4       2  150064       3.0451     0.001163
enh52157    2   26991900   26992900      2       1  150064       3.1258   0.00088647
enh52158    2   26994400   26995400      3       1  150064        3.144   0.00083325
enh52160    2   27011600   27012600      3       1  150064       3.0437    0.0011684
enh52161    2   27033100   27034100      2       1  150064       3.5217   0.00021442
enh52167    2   27291900   27292900      1       1  150064       2.9839     0.001423
enh52168    2   27298100   27299100      2       1  150064       2.0918     0.018229
enh52169    2   27302500   27303500      1       1  150064       2.0437      0.02049
enh52173    2   27355000   27356000      2       1  150064       2.4193    0.0077762
enh52178    2   27438800   27439800      5       2  150064       2.0355     0.020902
enh52179    2   27441800   27442800      3       2  150064       2.4002    0.0081921
enh52181    2   27472800   27473800      1       1  150064       2.5646     0.005165
enh52184    2   27525700   27526700      2       1  150064       2.4601    0.0069449
enh52185    2   27543400   27544400      2       1  150064       1.9898     0.023304
enh52187    2   27557500   27558500      1       1  150064       2.2842      0.01118
enh52188    2   27574400   27575400      2       1  150064       2.1849     0.014448
enh52193    2   27595400   27596400      3       1  150064       2.8339    0.0022989
enh52195    2   27604200   27605200      1       1  150064       3.0578     0.001115
enh52196    2   27614300   27615300      2       1  150064       3.1659   0.00077306
enh52198    2   27649900   27650900      1       1  150064       2.7269     0.003197
enh52201    2   27711400   27712400      4       2  150064       3.6298   0.00014183
enh52202    2   27712800   27713800      2       1  150064        2.505    0.0061232
enh52203    2   27807700   27808700      3       2  150064       2.1673     0.015106
enh52206    2   27852600   27853600      4       2  150064       1.6601     0.048445
enh52207    2   27860900   27861900      2       1  150064        1.682      0.04628
enh52208    2   27888200   27889200      2       1  150064        1.985     0.023573
enh52212    2   27942400   27943400      3       2  150064       2.1704     0.014989
enh52214    2   27958500   27959500      2       1  150064       3.4552   0.00027493
enh52215    2   27988300   27989300      2       1  150064       4.7245   1.1536e-06
enh52216    2   27993400   27994400      1       1  150064       3.8587      5.7e-05
enh52218    2   28018100   28019100      2       1  150064       4.0376   2.7006e-05
enh52219    2   28019500   28020500      4       1  150064       4.5306   2.9408e-06
enh52220    2   28021900   28022900      2       1  150064       4.0494   2.5671e-05
enh52221    2   28032700   28033700      1       1  150064       5.1968    1.014e-07
enh52225    2   28138400   28139400      2       1  150064       2.4002    0.0081929
enh52226    2   28143000   28144000      1       1  150064       3.6355    0.0001387
enh52228    2   28169100   28170100      1       1  150064       3.4674    0.0002628
enh52230    2   28184300   28185300      2       1  150064       3.1366    0.0008547
enh52231    2   28188500   28189500      3       2  150064       3.2273   0.00062488
enh52232    2   28202600   28203600      2       1  150064         4.51   3.2416e-06
enh52237    2   28324800   28325800      1       1  150064       2.2133      0.01344
enh52257    2   28602800   28603800      5       2  150064       1.7416     0.040793
enh52258    2   28609700   28610700      4       2  150064       1.9901      0.02329
enh52259    2   28612000   28613000      1       1  150064        2.969     0.001494
enh52262    2   28629300   28630300      5       2  150064       2.8037    0.0025262
enh52264    2   28645500   28646500      2       1  150064       1.8966     0.028941
enh52265    2   28647500   28648500      3       2  150064       3.5601   0.00018539
enh52266    2   28653300   28654300      2       1  150064       1.6477     0.049711
enh52268    2   28668200   28669200      3       2  150064       2.0575      0.01982
enh52296    2   28992500   28993500      3       2  150064       2.3535    0.0092993
enh52297    2   28997900   28998900      3       2  150064       2.5028    0.0061607
enh52299    2   29087800   29088800      5       2  150064       3.1056   0.00094938
enh52303    2   29179100   29180100      3       2  150064       1.8047      0.03556
enh52312    2   29331000   29332000      2       1  150064       1.6615     0.048302
enh52319    2   29411900   29412900      3       2  150064       3.0524    0.0011353
enh52354    2   30588900   30589900      1       1  150064       1.8188      0.03447
enh52386    2   31547400   31548400      2       1  150064       1.6604     0.048421
enh52394    2   32183200   32184200      2       1  150064       1.9374     0.026349
enh52402    2   32236700   32237700      2       1  150064       2.3303    0.0098956
enh52435    2   33546700   33547700      2       1  150064       1.8257     0.033946
enh52455    2   36600200   36601200      1       1  150064       2.1792      0.01466
enh52464    2   36688000   36689000      2       1  150064       2.0103     0.022198
enh52467    2   36712500   36713500      4       1  150064       1.8349     0.033259
enh52470    2   36776800   36777800      3       2  150064       1.6493      0.04954
enh52474    2   36822600   36823600      7       2  150064       2.0295     0.021202
enh52478    2   37016200   37017200      2       1  150064       1.9155     0.027712
enh52479    2   37019600   37020600      3       2  150064       2.7571    0.0029155
enh52480    2   37116800   37117800      3       1  150064       1.7748     0.037965
enh52481    2   37153500   37154500      3       2  150064       2.0538     0.019999
enh52482    2   37178300   37179300      4       2  150064        1.784     0.037209
enh52485    2   37238100   37239100      5       2  150064       2.4336    0.0074752
enh52492    2   37379500   37380500      3       2  150064       1.7334     0.041516
enh52494    2   37384600   37385600      3       1  150064       1.7418      0.04077
enh52495    2   37422600   37423600      1       1  150064       3.5202    0.0002156
enh52496    2   37425100   37426100      5       3  150064       2.8351    0.0022909
enh52499    2   37453600   37454600      6       3  150064       3.1935   0.00070269
enh52501    2   37460000   37461000      5       2  150064        3.157   0.00079709
enh52502    2   37539900   37540900      3       2  150064       3.2762   0.00052607
enh52503    2   37542300   37543300      5       2  150064       2.9818    0.0014329
enh52504    2   37543000   37544000      7       2  150064       3.4551   0.00027501
enh52506    2   37548500   37549500      3       1  150064       3.5822   0.00017033
enh52507    2   37571000   37572000      5       3  150064       2.4303    0.0075439
enh52511    2   37641700   37642700      4       2  150064       2.1762      0.01477
enh52558    2   38151100   38152100      4       2  150064       1.9939     0.023079
enh52604    2   38929000   38930000      1       1  150064       2.7657      0.00284
enh52606    2   38948800   38949800      3       1  150064       2.1391     0.016214
enh52607    2   38967800   38968800      1       1  150064       2.2486      0.01227
enh52608    2   38972000   38973000      1       1  150064       2.2543      0.01209
enh52610    2   38980600   38981600      3       1  150064       1.8303     0.033603
enh52611    2   38981800   38982800      4       2  150064       2.3701    0.0088909
enh52612    2   39004200   39005200      3       1  150064       2.4957    0.0062859
enh52616    2   39320400   39321400      3       1  150064       1.6751     0.046955
enh52617    2   39322100   39323100      1       1  150064       1.6606       0.0484
enh52627    2   39442700   39443700      2       1  150064        2.362    0.0090875
enh52628    2   39444900   39445900      8       3  150064       2.6683    0.0038117
enh52637    2   39635600   39636600      6       2  150064       1.7581     0.039364
enh52650    2   39955300   39956300      2       1  150064       2.1194     0.017027
enh52651    2   39963600   39964600      1       1  150064        2.569       0.0051
enh52652    2   39999400   40000400      4       2  150064       2.0368     0.020835
enh52653    2   40000700   40001700      1       1  150064       2.0746      0.01901
enh52669    2   40169400   40170400      1       1  150064        3.223    0.0006343
enh52670    2   40222900   40223900      3       2  150064       2.1997     0.013912
enh52672    2   40256000   40257000      5       2  150064       2.0818     0.018681
enh52673    2   40264000   40265000      6       2  150064       2.0286     0.021249
enh52675    2   40266800   40267800      6       3  150064       3.0423    0.0011738
enh52679    2   40350200   40351200      2       1  150064       1.9754     0.024113
enh52680    2   40354000   40355000      3       1  150064       1.9426      0.02603
enh52683    2   40405700   40406700      4       2  150064       2.1972     0.014003
enh52686    2   40470800   40471800      3       2  150064       2.3736    0.0088074
enh52691    2   40558800   40559800      4       2  150064       2.3806    0.0086431
enh52693    2   40579400   40580400      3       2  150064       2.3671     0.008964
enh52699    2   40661800   40662800      5       2  150064       2.1392     0.016211
enh52701    2   40715200   40716200      3       1  150064       1.7557      0.03957
enh52710    2   41363900   41364900      2       1  150064       1.7911     0.036642
enh52714    2   41682900   41683900      2       1  150064       1.7707     0.038309
enh52720    2   42068400   42069400      3       1  150064       2.5474    0.0054272
enh52723    2   42104100   42105100      5       3  150064       1.7332     0.041529
enh52811    2   43087600   43088600      3       1  150064       1.6524     0.049225
enh52833    2   43268100   43269100      3       2  150064        2.064     0.019511
enh52856    2   43389700   43390700      2       1  150064       1.8971      0.02891
enh52917    2   44324800   44325800      3       2  150064       2.0409     0.020633
enh52924    2   44410000   44411000      4       1  150064       1.8436     0.032623
enh52927    2   44415700   44416700      4       2  150064       1.6708     0.047376
enh52938    2   44901500   44902500      3       2  150064       2.0053     0.022467
enh52968    2   45895700   45896700      2       1  150064       2.0769     0.018907
enh52972    2   45981500   45982500      2       1  150064       2.1243     0.016822
enh52982    2   46063700   46064700      5       2  150064       2.5962    0.0047133
enh52983    2   46064900   46065900      7       2  150064       1.6515     0.049322
enh52984    2   46069600   46070600      2       1  150064       1.6494     0.049534
enh52985    2   46076300   46077300      6       3  150064       1.7618     0.039054
enh53003    2   46200100   46201100      3       1  150064       2.5456    0.0054547
enh53004    2   46206500   46207500      5       2  150064       1.8998     0.028732
enh53005    2   46211900   46212900      6       3  150064        2.549    0.0054015
enh53006    2   46219600   46220600      3       2  150064       2.4645    0.0068611
enh53007    2   46289800   46290800      4       2  150064         3.29    0.0005009
enh53014    2   46369200   46370200      6       3  150064       1.9956     0.022988
enh53018    2   46409300   46410300      6       3  150064       1.7136     0.043301
enh53056    2   46727400   46728400      3       2  150064        1.713     0.043354
enh53127    2   47394800   47395800      3       2  150064       1.7779      0.03771
enh53134    2   47435400   47436400      4       1  150064       2.1344     0.016403
enh53149    2   47748600   47749600      3       2  150064       1.8383     0.033008
enh53154    2   47978800   47979800      3       2  150064       1.6925     0.045279
enh53155    2   47994700   47995700      2       1  150064       2.2832     0.011209
enh53160    2   48095300   48096300      2       1  150064        1.951     0.025531
enh53162    2   48115400   48116400      5       3  150064       3.1409   0.00084206
enh53165    2   48128700   48129700      1       1  150064       2.9361     0.001662
enh53172    2   48372200   48373200      1       1  150064       1.9537      0.02537
enh53175    2   48476300   48477300      1       1  150064       2.1128      0.01731
enh53177    2   48539400   48540400      3       1  150064       2.5746    0.0050181
enh53178    2   48546100   48547100      1       1  150064       2.7125     0.003339
enh53179    2   48551600   48552600      1       1  150064       2.8635     0.002095
enh53180    2   48552700   48553700      5       2  150064       2.6788    0.0036946
enh53181    2   48555600   48556600      3       2  150064       2.8227    0.0023807
enh53182    2   48557400   48558400      5       2  150064       3.0344    0.0012052
enh53184    2   48560400   48561400      3       2  150064       1.6561     0.048846
enh53186    2   48568400   48569400      5       2  150064       3.3176   0.00045403
enh53188    2   48571800   48572800      6       2  150064       2.0167     0.021866
enh53189    2   48573000   48574000      4       2  150064       4.5346   2.8856e-06
enh53190    2   48579000   48580000      3       2  150064       1.6704     0.047424
enh53192    2   48582700   48583700      4       2  150064       1.7729     0.038126
enh53194    2   48622600   48623600      4       2  150064       2.1457     0.015947
enh53195    2   48633200   48634200      6       3  150064       2.1109     0.017392
enh53196    2   48639600   48640600      2       1  150064        2.089     0.018353
enh53197    2   48642300   48643300      5       3  150064       2.5089    0.0060555
enh53199    2   48647300   48648300      4       2  150064       2.5545    0.0053166
enh53202    2   48671200   48672200      4       2  150064        2.113       0.0173
enh53204    2   48673900   48674900      5       2  150064       2.0501     0.020177
enh53207    2   48736200   48737200      2       1  150064       2.8269      0.00235
enh53209    2   48758300   48759300      1       1  150064       1.8326      0.03343
enh53211    2   50719000   50720000      1       1  150064       3.0002     0.001349
enh53222    2   54010800   54011800      2       1  150064        3.487   0.00024424
enh53223    2   54015600   54016600      2       1  150064       2.2842     0.011179
enh53224    2   54016200   54017200      2       1  150064       1.9936     0.023097
enh53225    2   54053200   54054200      5       3  150064       2.3992    0.0082157
enh53227    2   54172200   54173200      2       1  150064       1.7235     0.042399
enh53228    2   54176800   54177800      4       2  150064       2.6881    0.0035929
enh53229    2   54188300   54189300      2       1  150064       2.4166    0.0078321
enh53231    2   54194300   54195300      5       2  150064       2.2426     0.012463
enh53234    2   54221500   54222500      3       2  150064       2.3744    0.0087897
enh53236    2   54240700   54241700      3       1  150064       2.3212     0.010139
enh53237    2   54242600   54243600      1       1  150064       2.2655      0.01174
enh53239    2   54280300   54281300      2       1  150064       2.1753     0.014802
enh53241    2   54330700   54331700      4       2  150064       2.5832    0.0048945
enh53242    2   54333600   54334600      2       1  150064       3.4716   0.00025872
enh53243    2   54341000   54342000      6       2  150064       2.1043     0.017675
enh53248    2   54648800   54649800      2       1  150064        2.967    0.0015036
enh53261    2   54789900   54790900      3       2  150064        1.831      0.03355
enh53263    2   54793700   54794700      2       1  150064       2.2905     0.010997
enh53268    2   54819800   54820800      2       1  150064       2.1912     0.014219
enh53269    2   54820900   54821900      3       1  150064       2.0824     0.018652
enh53270    2   54822200   54823200      5       3  150064       2.3515     0.009349
enh53271    2   54828700   54829700      4       2  150064       2.6812    0.0036677
enh53274    2   54837400   54838400      2       1  150064       1.8893     0.029423
enh53275    2   54845600   54846600      6       3  150064       2.3302    0.0098971
enh53276    2   54861300   54862300      6       3  150064       2.3214     0.010132
enh53278    2   54896600   54897600      1       1  150064       1.6458       0.0499
enh53280    2   54907600   54908600      6       3  150064       2.0535     0.020011
enh53281    2   54914400   54915400      5       2  150064       2.2961     0.010836
enh53282    2   55093600   55094600      6       3  150064       2.4583     0.006979
enh53287    2   55133300   55134300      5       3  150064       3.5043   0.00022892
enh53289    2   55172400   55173400      5       2  150064       3.4998    0.0002328
enh53297    2   55222400   55223400      5       2  150064       2.7688     0.002813
enh53308    2   55271400   55272400      3       1  150064       2.0184     0.021775
enh53316    2   55346600   55347600     10       5  150064       1.7942     0.036395
enh53325    2   55394900   55395900      5       2  150064       2.0335     0.021003
enh53358    2   57925300   57926300      3       1  150064       2.3245      0.01005
enh53359    2   57947800   57948800      2       1  150064       3.8989   4.8315e-05
enh53360    2   57986500   57987500      1       1  150064       4.5121     3.21e-06
enh53361    2   57987200   57988200      4       2  150064        6.132   4.3395e-10
enh53362    2   58109300   58110300      2       1  150064       3.2996    0.0004841
enh53363    2   58135900   58136900      2       1  150064       3.7392     9.23e-05
enh53366    2   58269300   58270300      2       1  150064       3.1586   0.00079263
enh53367    2   58271700   58272700      3       1  150064       3.2036   0.00067864
enh53368    2   58275700   58276700      1       1  150064       1.7172      0.04297
enh53370    2   58334700   58335700      3       2  150064       3.6433   0.00013457
enh53371    2   58339900   58340900      2       1  150064       3.0329    0.0012109
enh53372    2   58462000   58463000      3       2  150064        4.474   3.8389e-06
enh53374    2   58464400   58465400      2       1  150064       4.6671   1.5271e-06
enh53375    2   58465200   58466200      2       1  150064       3.0863    0.0010133
enh53376    2   58468600   58469600      2       1  150064       2.0489     0.020238
enh53378    2   59127000   59128000      1       1  150064       2.4003      0.00819
enh53385    2   59640100   59641100      3       2  150064       1.9694     0.024452
enh53390    2   60114000   60115000      4       2  150064       1.7552      0.03961
enh53395    2   60164900   60165900      1       1  150064       1.9799      0.02386
enh53401    2   60291300   60292300      6       4  150064       2.4157    0.0078529
enh53402    2   60298300   60299300      1       1  150064       2.1217      0.01693
enh53403    2   60301600   60302600      6       2  150064       3.4869    0.0002443
enh53404    2   60303900   60304900      3       2  150064       2.6796    0.0036851
enh53406    2   60333100   60334100      2       1  150064       2.2643     0.011778
enh53408    2   60352400   60353400      3       2  150064       1.9754     0.024113
enh53414    2   60489000   60490000      2       1  150064       2.6844    0.0036333
enh53415    2   60490400   60491400      3       1  150064       2.8584    0.0021291
enh53420    2   60580500   60581500      3       2  150064       2.5325     0.005662
enh53421    2   60586500   60587500      4       2  150064        2.671     0.003781
enh53424    2   60602800   60603800      4       2  150064       1.9994     0.022785
enh53425    2   60609900   60610900      4       2  150064       2.1352     0.016371
enh53426    2   60618500   60619500      3       1  150064        2.879    0.0019949
enh53429    2   60638800   60639800      3       1  150064       2.0238     0.021493
enh53437    2   60713100   60714100      1       1  150064       4.8862     5.14e-07
enh53439    2   60725100   60726100      1       1  150064       4.0529    2.529e-05
enh53440    2   60726700   60727700      2       1  150064       4.5044   3.3277e-06
enh53441    2   60731200   60732200      4       2  150064       2.6111    0.0045122
enh53442    2   60734100   60735100      1       1  150064       2.9957     0.001369
enh53443    2   60737300   60738300      6       2  150064        3.047    0.0011557
enh53444    2   60739000   60740000      1       1  150064        2.438     0.007384
enh53445    2   60740600   60741600      2       1  150064       3.0157     0.001282
enh53446    2   60743000   60744000      2       1  150064       2.0799     0.018768
enh53448    2   60747400   60748400      2       1  150064        2.482    0.0065326
enh53449    2   60748400   60749400      7       2  150064       2.1153     0.017201
enh53458    2   60785200   60786200      1       1  150064       4.0467    2.597e-05
enh53459    2   60808700   60809700      2       1  150064       2.1984     0.013959
enh53464    2   61032800   61033800      2       1  150064        1.982     0.023739
enh53482    2   61409200   61410200      1       1  150064       2.4981     0.006243
enh53485    2   61465200   61466200      2       1  150064       2.3692    0.0089127
enh53487    2   61583200   61584200      3       2  150064       2.0802     0.018755
enh53488    2   61583800   61584800      3       2  150064       2.0802     0.018755
enh53489    2   61592100   61593100      3       2  150064       1.6989     0.044671
enh53495    2   61663000   61664000      5       3  150064       2.4818    0.0065358
enh53499    2   61685700   61686700      2       1  150064        1.899     0.028781
enh53544    2   62536400   62537400      1       1  150064       2.1125      0.01732
enh53552    2   62684400   62685400      1       1  150064       1.9612      0.02493
enh53553    2   62702100   62703100      2       1  150064       2.1779     0.014706
enh53558    2   62934600   62935600      1       1  150064       3.1879    0.0007165
enh53560    2   62938400   62939400      2       1  150064       1.8861     0.029644
enh53561    2   62952400   62953400      1       1  150064       2.6627     0.003876
enh53564    2   62966100   62967100      1       1  150064       2.8398     0.002257
enh53566    2   63012900   63013900      1       1  150064       2.8445     0.002224
enh53567    2   63026900   63027900      2       1  150064       1.9388     0.026264
enh53603    2   64291300   64292300      3       2  150064       2.0792     0.018798
enh53613    2   64366000   64367000      2       1  150064       1.8235     0.034112
enh53639    2   64759100   64760100      1       1  150064       1.9129      0.02788
enh53674    2   65024200   65025200      1       1  150064       1.8649       0.0311
enh53768    2   65630400   65631400      1       1  150064       2.0333      0.02101
enh53780    2   65772600   65773600      1       1  150064       3.1367    0.0008544
enh53781    2   65779900   65780900      2       1  150064       1.6843     0.046065
enh53792    2   66752500   66753500      2       1  150064       2.0728     0.019095
enh53816    2   68415600   68416600      2       1  150064       2.5703    0.0050809
enh53819    2   68422400   68423400      6       3  150064       1.8107      0.03509
enh53821    2   68434100   68435100      2       1  150064       3.0277    0.0012321
enh53822    2   68436600   68437600      2       1  150064       2.6633    0.0038691
enh53824    2   68445400   68446400      2       1  150064       2.1862     0.014401
enh53831    2   68482300   68483300      4       2  150064       1.9285     0.026896
enh53847    2   68652900   68653900      1       1  150064       1.7287      0.04193
enh53897    2   69423600   69424600      1       1  150064       2.0351      0.02092
enh53901    2   69534400   69535400      1       1  150064       2.2815      0.01126
enh53902    2   69536500   69537500      1       1  150064       1.9178      0.02757
enh53944    2   69909300   69910300      5       2  150064       1.8634     0.031206
enh53958    2   69997000   69998000      1       1  150064       1.7877      0.03691
enh53961    2   70008500   70009500      1       1  150064        1.646      0.04988
enh53962    2   70016700   70017700      5       2  150064       1.7414     0.040805
enh53965    2   70031200   70032200      2       1  150064       2.2369     0.012646
enh53969    2   70062700   70063700      5       2  150064       1.7778     0.037719
enh53972    2   70128700   70129700      1       1  150064       1.7754      0.03792
enh53973    2   70138800   70139800      2       1  150064       1.6613     0.048325
enh53976    2   70145200   70146200      5       1  150064       1.7903     0.036703
enh53977    2   70150100   70151100      2       1  150064       1.6862      0.04588
enh53981    2   70179600   70180600      3       1  150064       2.0795     0.018786
enh53982    2   70185000   70186000      1       1  150064       2.4105     0.007966
enh53984    2   70199900   70200900      1       1  150064       1.9103      0.02805
enh53986    2   70213300   70214300      1       1  150064       1.6722      0.04724
enh53988    2   70229300   70230300      1       1  150064       1.7059      0.04401
enh54020    2   70469900   70470900      2       1  150064       1.7034     0.044247
enh54023    2   70486200   70487200      1       1  150064       1.7425      0.04071
enh54024    2   70487100   70488100      2       1  150064       1.6595     0.048504
enh54025    2   70517600   70518600      1       1  150064       1.7119      0.04346
enh54026    2   70527200   70528200      3       1  150064       1.9679     0.024542
enh54028    2   70584400   70585400      3       2  150064       1.8809     0.029993
enh54041    2   70883400   70884400      6       3  150064        2.599    0.0046749
enh54050    2   71299700   71300700      3       2  150064       1.7936     0.036439
enh54060    2   71563000   71564000      2       1  150064        2.399    0.0082196
enh54061    2   71566700   71567700      5       3  150064       3.0834    0.0010233
enh54062    2   71644800   71645800      2       1  150064       2.6902    0.0035708
enh54063    2   71679500   71680500      2       1  150064       2.3736    0.0088076
enh54064    2   71682600   71683600      4       2  150064       1.8815     0.029951
enh54075    2   72364600   72365600      1       1  150064        2.597     0.004702
enh54079    2   72803200   72804200      1       1  150064       1.7126      0.04339
enh54084    2   73271400   73272400      3       2  150064       3.3061   0.00047302
enh54087    2   73295500   73296500      2       1  150064       3.0522     0.001136
enh54090    2   73316200   73317200      2       1  150064       2.7022    0.0034439
enh54091    2   73319000   73320000      3       1  150064       3.0385    0.0011887
enh54092    2   73334400   73335400      2       1  150064       3.4372   0.00029392
enh54094    2   73439500   73440500      2       1  150064       3.9133   4.5522e-05
enh54095    2   73463100   73464100      2       1  150064       3.7765   7.9527e-05
enh54096    2   73465300   73466300      2       1  150064       1.6809     0.046393
enh54097    2   73484700   73485700      2       1  150064       3.1902   0.00071077
enh54100    2   73615200   73616200      2       1  150064       2.4925    0.0063425
enh54107    2   74057600   74058600      3       1  150064       2.5124    0.0059954
enh54108    2   74059500   74060500      1       1  150064       2.7245      0.00322
enh54119    2   74199400   74200400      3       2  150064       1.7914     0.036612
enh54131    2   74250000   74251000      1       1  150064       2.2476       0.0123
enh54132    2   74252800   74253800      5       1  150064       3.0081    0.0013146
enh54134    2   74256500   74257500      2       1  150064       2.1161     0.017167
enh54136    2   74266500   74267500      1       1  150064        3.108    0.0009418
enh54137    2   74272200   74273200      2       1  150064       2.4259    0.0076357
enh54143    2   74365100   74366100      4       2  150064       1.6933     0.045201
enh54147    2   74408600   74409600      1       1  150064       2.1993      0.01393
enh54149    2   74428800   74429800      3       2  150064       2.0551     0.019935
enh54167    2   74697700   74698700      1       1  150064       2.0558       0.0199
enh54179    2   74789000   74790000      3       2  150064        1.786     0.037053
enh54188    2   74967800   74968800      6       1  150064       1.8074     0.035354
enh54207    2   75120700   75121700      2       1  150064       1.7458     0.040427
enh54216    2   75601300   75602300      4       1  150064        2.253      0.01213
enh54252    2   84877800   84878800      1       1  150064       2.7145     0.003319
enh54307    2   85517800   85518800      3       2  150064       1.6597     0.048483
enh54319    2   85619400   85620400      4       2  150064       2.0482     0.020271
enh54320    2   85621100   85622100      3       2  150064       2.1436     0.016034
enh54321    2   85628900   85629900      6       3  150064        2.237     0.012644
enh54323    2   85633500   85634500      4       2  150064        1.918     0.027558
enh54324    2   85634200   85635200      4       2  150064       1.7118     0.043465
enh54326    2   85642000   85643000      1       1  150064       2.3193      0.01019
enh54327    2   85644200   85645200      5       3  150064        2.827    0.0023496
enh54328    2   85646800   85647800      5       3  150064       1.9963     0.022953
enh54330    2   85650400   85651400      2       1  150064       2.2434     0.012434
enh54356    2   85828100   85829100      1       1  150064       1.6695      0.04751
enh54360    2   85839400   85840400      1       1  150064       1.8344       0.0333
enh54362    2   85844800   85845800      1       1  150064       2.0794      0.01879
enh54363    2   85845900   85846900      1       1  150064       2.0933      0.01816
enh54368    2   85941500   85942500      2       1  150064       1.9572     0.025163
enh54373    2   85999100   86000100      1       1  150064       2.5508     0.005374
enh54379    2   86054900   86055900      2       1  150064       1.9832     0.023673
enh54407    2   86295800   86296800      6       2  150064       1.8888     0.029457
enh54431    2   86779300   86780300      4       2  150064       2.0629     0.019563
enh54436    2   86997500   86998500      2       1  150064        3.078    0.0010419
enh54438    2   87010600   87011600      1       1  150064       2.1132      0.01729
enh54446    2   87054400   87055400      5       1  150064       2.0808     0.018726
enh54447    2   87056400   87057400      4       2  150064       2.7319    0.0031483
enh54448    2   87058600   87059600      6       2  150064       2.2873     0.011089
enh54450    2   87060600   87061600      9       1  150064        2.047      0.02033
enh54488    2   88928100   88929100      2       1  150064       2.2154     0.013366
enh54513    2   95685900   95686900      1       1  150064       1.7442      0.04056
enh54528    2   95832400   95833400      1       1  150064       1.8692       0.0308
enh54536    2   96334600   96335600      1       1  150064       2.1301      0.01658
enh54543    2   96807800   96808800      1       1  150064       1.7112      0.04352
enh54544    2   96813100   96814100      3       1  150064       1.6875     0.045755
enh54545    2   96814500   96815500      2       1  150064       1.8478     0.032316
enh54548    2   96830700   96831700      1       1  150064        1.833       0.0334
enh54553    2   96872000   96873000      2       1  150064       2.6324    0.0042391
enh54557    2   96912100   96913100      2       1  150064       2.4485    0.0071733
enh54559    2   96920400   96921400      3       1  150064       3.8285   6.4456e-05
enh54561    2   96925000   96926000      2       1  150064       3.7198   9.9672e-05
enh54562    2   96927800   96928800      1       1  150064        3.299    0.0004851
enh54565    2   96933700   96934700      1       1  150064       3.5662    0.0001811
enh54567    2   96969300   96970300      1       1  150064       3.4386    0.0002924
enh54571    2   96987900   96988900      1       1  150064       2.8722     0.002038
enh54574    2   96999400   97000400      3       2  150064       2.1756     0.014792
enh54577    2   97010600   97011600      1       1  150064       2.9216     0.001741
enh54592    2   97219200   97220200      2       1  150064       2.1345     0.016403
enh54594    2   97260000   97261000      1       1  150064       1.6771      0.04676
enh54603    2   97406000   97407000      1       1  150064       1.9779      0.02397
enh54604    2   97424900   97425900      3       1  150064        2.197     0.014011
enh54605    2   97430200   97431200      1       1  150064        2.061      0.01965
enh54606    2   97430800   97431800      1       1  150064        2.061      0.01965
enh54608    2   97433600   97434600      1       1  150064       2.3494     0.009401
enh54609    2   97438100   97439100      2       1  150064       2.9396    0.0016433
enh54610    2   97440000   97441000      3       1  150064       1.8033     0.035668
enh54611    2   97453900   97454900      2       1  150064       2.3678     0.008946
enh54614    2   97475600   97476600      1       1  150064       1.9413      0.02611
enh54617    2   97498100   97499100      1       1  150064       2.0026      0.02261
enh54618    2   97504700   97505700      1       1  150064       2.0077      0.02234
enh54619    2   97521500   97522500      1       1  150064       2.0007      0.02271
enh54621    2   97532000   97533000      1       1  150064       2.6807     0.003673
enh54622    2   97539900   97540900      2       1  150064        2.489    0.0064044
enh54625    2   97561300   97562300      6       2  150064       2.3819    0.0086126
enh54626    2   97564400   97565400      1       1  150064        3.734    9.424e-05
enh54627    2   97569000   97570000      4       2  150064       3.6407   0.00013596
enh54628    2   97578800   97579800      2       1  150064       3.5059   0.00022755
enh54630    2   97606500   97607500      3       2  150064       2.8066    0.0025037
enh54637    2   97761100   97762100      5       1  150064       2.6068      0.00457
enh54638    2   98260800   98261800      2       1  150064       2.3703    0.0088868
enh54646    2   98327200   98328200      3       1  150064       1.6724     0.047225
enh54647    2   98333100   98334100      2       1  150064       2.6124    0.0044949
enh54651    2   98361900   98362900      2       1  150064       2.5966    0.0047079
enh54653    2   98375500   98376500      1       1  150064       2.3365     0.009732
enh54656    2   98466400   98467400      4       2  150064       2.1411     0.016134
enh54659    2   98487200   98488200      4       2  150064       2.2372     0.012637
enh54664    2   98567400   98568400      3       2  150064       2.3493    0.0094037
enh54666    2   98583000   98584000      1       1  150064       2.9781      0.00145
enh54668    2   98586100   98587100      3       1  150064       2.7269     0.003197
enh54671    2   98609000   98610000      1       1  150064       2.9188     0.001757
enh54672    2   98612800   98613800      3       1  150064       2.9854     0.001416
enh54679    2   99064000   99065000      1       1  150064       1.8569      0.03166
enh54680    2   99067700   99068700      1       1  150064        1.848       0.0323
enh54682    2   99075600   99076600      1       1  150064       1.7947      0.03635
enh54684    2   99084600   99085600      4       1  150064       1.7108     0.043559
enh54688    2   99098900   99099900      1       1  150064        1.862       0.0313
enh54689    2   99104300   99105300      1       1  150064       1.8729      0.03054
enh54690    2   99108700   99109700      2       1  150064       1.7642     0.038849
enh54692    2   99124400   99125400      3       1  150064       1.8078      0.03532
enh54693    2   99126000   99127000      1       1  150064       1.8048      0.03555
enh54695    2   99133300   99134300      2       1  150064       1.8211     0.034297
enh54702    2   99205300   99206300      1       1  150064       1.8569      0.03166
enh54703    2   99222200   99223200      2       1  150064       1.8082     0.035286
enh54704    2   99227200   99228200      1       1  150064       1.8062      0.03544
enh54771    2  100234000  100235000      3       2  150064       1.6689     0.047568
enh54772    2  100253600  100254600      3       1  150064       2.2388     0.012583
enh54773    2  100264200  100265200      3       2  150064        2.401    0.0081757
enh54777    2  100443600  100444600      3       1  150064       2.2485     0.012274
enh54778    2  100453700  100454700      3       1  150064        2.007     0.022373
enh54819    2  101364200  101365200      4       2  150064       2.3063     0.010548
enh54852    2  101889000  101890000      1       1  150064       2.5485      0.00541
enh54854    2  101917200  101918200      4       2  150064       2.3517    0.0093431
enh54857    2  101946400  101947400      1       1  150064       1.7149      0.04318
enh54866    2  102051100  102052100      7       2  150064       1.7408     0.040856
enh54934    2  102697600  102698600      2       1  150064       1.8209     0.034314
enh54936    2  102721400  102722400      6       3  150064       2.4032    0.0081264
enh54937    2  102724800  102725800      6       3  150064       3.6765   0.00011825
enh54938    2  102731400  102732400      6       3  150064       2.0973     0.017986
enh54939    2  102738300  102739300      3       1  150064       1.9493     0.025632
enh54941    2  102747000  102748000      1       1  150064       2.8873     0.001943
enh54942    2  102754400  102755400      1       1  150064       2.8171     0.002423
enh54943    2  102764500  102765500      5       3  150064       1.6981     0.044744
enh54967    2  103351100  103352100      3       1  150064       2.6778    0.0037058
enh54968    2  103354000  103355000      2       1  150064       1.7864     0.037021
enh54971    2  104995600  104996600      1       1  150064       2.8963     0.001888
enh54983    2  105942400  105943400      1       1  150064       2.1515      0.01572
enh54988    2  105977200  105978200      4       2  150064        1.759     0.039292
enh55015    2  106359700  106360700      2       1  150064       2.2947     0.010874
enh55016    2  106367000  106368000      4       1  150064       1.8135     0.034877
enh55017    2  106371600  106372600      5       1  150064        1.817     0.034612
enh55021    2  106380300  106381300      6       2  150064       1.7111     0.043532
enh55065    2  106551700  106552700      1       1  150064       2.2392      0.01257
enh55085    2  106760500  106761500      2       1  150064       2.0375     0.020801
enh55119    2  109149000  109150000      1       1  150064        1.995      0.02302
enh55125    2  109200400  109201400      6       3  150064       1.6519      0.04928
enh55215    2  110264100  110265100      5       2  150064       2.1194      0.01703
enh55216    2  110271600  110272600      2       1  150064       3.3942   0.00034421
enh55217    2  110366800  110367800      4       2  150064       2.2476     0.012302
enh55218    2  110369300  110370300      6       3  150064       3.6578   0.00012718
enh55219    2  110395300  110396300      3       1  150064        2.386    0.0085156
enh55221    2  110858800  110859800      3       2  150064       1.9862     0.023508
enh55223    2  110906900  110907900      2       1  150064        2.578    0.0049685
enh55233    2  111483400  111484400      3       2  150064       1.8113     0.035044
enh55242    2  111584700  111585700      3       2  150064       3.2695   0.00053868
enh55263    2  111906000  111907000      5       3  150064       2.5458     0.005451
enh55265    2  111917300  111918300      2       1  150064       1.6564     0.048825
enh55266    2  111920000  111921000      1       1  150064       1.6997      0.04459
enh55287    2  112249200  112250200      2       1  150064       1.6981     0.044749
enh55288    2  112252800  112253800      1       1  150064        2.238      0.01261
enh55303    2  112462700  112463700      4       2  150064        1.688     0.045706
enh55312    2  112677400  112678400      5       2  150064       2.0431     0.020523
enh55313    2  112703600  112704600      3       1  150064       1.7818     0.037389
enh55322    2  112931200  112932200      1       1  150064       1.6661      0.04785
enh55324    2  112942100  112943100      1       1  150064       1.6686       0.0476
enh55329    2  113008800  113009800      1       1  150064       2.5044     0.006133
enh55357    2  113431900  113432900      1       1  150064       2.4515     0.007114
enh55396    2  113915800  113916800      1       1  150064       1.9238      0.02719
enh55400    2  113936500  113937500      3       1  150064       1.6714     0.047326
enh55429    2  114634600  114635600      4       2  150064       2.8604    0.0021153
enh55433    2  114657700  114658700      4       1  150064       2.1168     0.017138
enh55434    2  114666100  114667100      2       1  150064       2.0631      0.01955
enh55454    2  118926500  118927500      3       1  150064       1.9362     0.026422
enh55458    2  119496100  119497100      2       1  150064       1.8167     0.034629
enh55543    2  122290200  122291200      2       1  150064        2.287     0.011099
enh55570    2  122756200  122757200      2       1  150064       2.2716     0.011555
enh55572    2  122766800  122767800      1       1  150064       2.9712     0.001483
enh55573    2  122777000  122778000      2       1  150064       1.9756       0.0241
enh55585    2  127522800  127523800      4       2  150064       2.0561     0.019888
enh55593    2  127825200  127826200      1       1  150064        1.886      0.02965
enh55596    2  127851300  127852300      3       1  150064       3.1673   0.00076944
enh55666    2  128782700  128783700      1       1  150064         1.67      0.04746
enh55667    2  128786400  128787400      2       1  150064       1.7097     0.043657
enh55684    2  129145800  129146800      1       1  150064       2.2001       0.0139
enh55685    2  129153700  129154700     10       2  150064       1.9725     0.024275
enh55686    2  129160500  129161500     12       2  150064       1.9059     0.028329
enh55688    2  129171400  129172400      2       1  150064       2.1801     0.014627
enh55740    2  131131900  131132900      1       1  150064       2.2907      0.01099
enh55741    2  131133900  131134900      3       2  150064       1.7561     0.039535
enh55754    2  131798700  131799700      2       1  150064       3.2262   0.00062719
enh55755    2  131848300  131849300      3       2  150064       3.0545    0.0011272
enh55757    2  131860900  131861900      3       2  150064        2.808    0.0024925
enh55759    2  131867600  131868600      3       1  150064        3.016    0.0012808
enh55761    2  131872900  131873900      1       1  150064       3.2685    0.0005406
enh55762    2  131913800  131914800      2       1  150064        3.269   0.00053969
enh55769    2  132398600  132399600      1       1  150064       2.2584      0.01196
enh55780    2  134733500  134734500      3       2  150064       1.6716     0.047304
enh55784    2  134879400  134880400      3       1  150064       2.2753     0.011443
enh55785    2  134883200  134884200      2       1  150064       1.7535     0.039758
enh55786    2  134889000  134890000      1       1  150064       2.7632     0.002862
enh55787    2  134889800  134890800      2       1  150064       1.8367     0.033124
enh55788    2  134893200  134894200      1       1  150064       2.5116     0.006009
enh55790    2  134895200  134896200      3       1  150064       3.9695   3.6018e-05
enh55791    2  134897400  134898400      1       1  150064       4.2027    1.319e-05
enh55792    2  134899000  134900000      5       2  150064       3.9182   4.4597e-05
enh55798    2  134921000  134922000      1       1  150064       2.4341     0.007465
enh55809    2  134945600  134946600      6       3  150064       1.8141      0.03483
enh55857    2  135674000  135675000      1       1  150064       3.0217     0.001257
enh55860    2  135691200  135692200      2       1  150064       1.7384     0.041068
enh55912    2  136884600  136885600      1       1  150064        1.997      0.02291
enh55917    2  136929900  136930900      6       3  150064       2.2287     0.012918
enh55919    2  136969400  136970400      3       2  150064       1.8839     0.029787
enh55946    2  139465000  139466000      5       3  150064       1.7067     0.043938
enh55951    2  141863100  141864100      6       3  150064       2.7775    0.0027391
enh55952    2  141867700  141868700      7       2  150064       3.3252   0.00044185
enh55954    2  141904600  141905600      3       1  150064       2.6921    0.0035505
enh55955    2  141952500  141953500      5       3  150064       1.8854     0.029685
enh55978    2  143894000  143895000      3       1  150064       2.3383    0.0096869
enh55982    2  143909000  143910000      4       1  150064       2.0726     0.019104
enh55987    2  143917300  143918300      1       1  150064       1.9852      0.02356
enh55990    2  143921100  143922100      1       1  150064       1.9663      0.02463
enh55991    2  143922600  143923600      1       1  150064       1.9937      0.02309
enh55992    2  143924700  143925700      1       1  150064       2.3334     0.009814
enh56005    2  144015400  144016400      6       3  150064       1.9044     0.028427
enh56007    2  144037000  144038000      2       1  150064       1.8525     0.031976
enh56016    2  144658000  144659000      4       2  150064       1.9513     0.025511
enh56021    2  144995000  144996000      1       1  150064       2.0335        0.021
enh56026    2  145087300  145088300      2       1  150064       2.3347    0.0097797
enh56029    2  145129000  145130000      2       1  150064         2.57    0.0050854
enh56034    2  145184300  145185300      2       1  150064       3.2428   0.00059181
enh56036    2  145198200  145199200      6       3  150064       2.3436    0.0095487
enh56039    2  145214000  145215000      3       1  150064       4.0622   2.4309e-05
enh56041    2  145219000  145220000      2       1  150064       3.4822   0.00024867
enh56067    2  145793700  145794700      2       1  150064       1.8454     0.032488
enh56071    2  146304800  146305800      2       1  150064       1.8312     0.033532
enh56075    2  147907000  147908000      3       1  150064       1.8607     0.031396
enh56084    2  148248100  148249100      3       2  150064       2.7064    0.0034005
enh56085    2  148257800  148258800      2       1  150064       2.0445     0.020451
enh56099    2  148775700  148776700      2       1  150064       2.2751     0.011451
enh56103    2  149283400  149284400      5       3  150064       2.5609      0.00522
enh56104    2  149291500  149292500      2       1  150064       2.8176    0.0024192
enh56107    2  149303200  149304200      3       2  150064       1.6852     0.045979
enh56108    2  149309500  149310500      2       1  150064       2.9679     0.001499
enh56114    2  149411500  149412500      3       2  150064       4.4006    5.397e-06
enh56122    2  149521400  149522400      2       1  150064       2.2395     0.012561
enh56128    2  150436600  150437600      4       2  150064       1.9936       0.0231
enh56131    2  150453700  150454700      3       2  150064       2.2572     0.011997
enh56132    2  150454200  150455200      2       1  150064       1.8358      0.03319
enh56184    2  153022800  153023800      2       1  150064       2.3388    0.0096724
enh56186    2  153029800  153030800      3       2  150064       3.2124   0.00065821
enh56190    2  153277900  153278900      1       1  150064       2.5947     0.004734
enh56193    2  153325400  153326400      1       1  150064        2.779     0.002726
enh56195    2  153450500  153451500      3       1  150064       1.8641     0.031157
enh56196    2  153468300  153469300      4       1  150064       2.1423     0.016087
enh56198    2  153551200  153552200      2       1  150064        2.609    0.0045403
enh56201    2  153577400  153578400      3       1  150064       3.3606   0.00038885
enh56202    2  153579800  153580800      2       1  150064       2.2131     0.013444
enh56203    2  153586500  153587500      4       2  150064       2.7664    0.0028339
enh56210    2  157254900  157255900      2       1  150064       1.9594     0.025035
enh56273    2  158865800  158866800      2       1  150064       1.9687     0.024493
enh56279    2  159315900  159316900      4       2  150064       2.2093     0.013576
enh56280    2  159333600  159334600      1       1  150064       3.0841     0.001021
enh56281    2  159395200  159396200      2       1  150064       2.8233    0.0023768
enh56283    2  159402700  159403700      5       3  150064       3.2124   0.00065824
enh56332    2  160566900  160567900      5       2  150064       2.1417     0.016107
enh56333    2  160572700  160573700      5       2  150064       1.9591      0.02505
enh56335    2  160583800  160584800      5       1  150064       2.5343    0.0056336
enh56336    2  160658200  160659200      6       2  150064        3.234   0.00061037
enh56338    2  160752000  160753000      4       2  150064       1.8617     0.031321
enh56343    2  160817200  160818200      2       1  150064       1.9166     0.027644
enh56345    2  161038000  161039000      4       2  150064        1.962     0.024882
enh56346    2  161051100  161052100      4       2  150064       1.7284     0.041958
enh56348    2  161064300  161065300      2       1  150064       2.0777     0.018867
enh56373    2  161201400  161202400      3       2  150064       1.9094     0.028103
enh56382    2  161241000  161242000      2       1  150064       1.6706       0.0474
enh56393    2  161276500  161277500      2       1  150064       1.7479     0.040244
enh56415    2  161560400  161561400      4       2  150064       1.6628     0.048171
enh56431    2  162022400  162023400      2       1  150064       1.8588     0.031525
enh56447    2  162803400  162804400      5       2  150064       2.1055     0.017626
enh56448    2  162810000  162811000      5       3  150064       3.8581   5.7126e-05
enh56449    2  162822400  162823400      3       2  150064       4.3366   7.2339e-06
enh56452    2  162849900  162850900      1       1  150064       2.5897     0.004803
enh56453    2  162854100  162855100      4       2  150064       3.8099   6.9505e-05
enh56455    2  162858600  162859600      3       2  150064       3.1137    0.0009239
enh56457    2  162861200  162862200      1       1  150064       2.8141     0.002446
enh56459    2  162866700  162867700      3       1  150064       3.5243   0.00021231
enh56460    2  162871500  162872500      2       1  150064       3.3759   0.00036783
enh56463    2  162885600  162886600      1       1  150064       3.3731    0.0003716
enh56468    2  162917800  162918800      5       3  150064        2.364    0.0090389
enh56469    2  162919500  162920500      2       1  150064       1.8009     0.035861
enh56518    2  166734100  166735100      4       2  150064       2.1608     0.015357
enh56520    2  166806700  166807700      4       2  150064       1.8817     0.029935
enh56521    2  166811100  166812100      2       1  150064       3.2935   0.00049468
enh56522    2  167230200  167231200      5       3  150064       2.7598    0.0028915
enh56552    2  169289500  169290500      3       1  150064         1.85      0.03216
enh56558    2  169315100  169316100      3       2  150064       2.2001     0.013901
enh56567    2  169374800  169375800      3       1  150064       2.1259     0.016756
enh56568    2  169377600  169378600      2       1  150064       1.8727     0.030553
enh56570    2  169386100  169387100      3       1  150064       1.7742     0.038014
enh56571    2  169386800  169387800      5       3  150064       1.9246     0.027143
enh56572    2  169387600  169388600      2       1  150064       2.0834     0.018607
enh56579    2  169482400  169483400      6       2  150064       3.5883   0.00016643
enh56580    2  169489000  169490000      4       2  150064       2.4168     0.007829
enh56581    2  169491300  169492300      4       2  150064       3.0841    0.0010209
enh56601    2  170445200  170446200      3       2  150064       1.7396     0.040968
enh56643    2  171944000  171945000      2       1  150064       1.9855     0.023547
enh56644    2  171975400  171976400      3       1  150064       1.7744     0.037997
enh56646    2  171991000  171992000      3       1  150064         2.14     0.016177
enh56648    2  171994600  171995600      2       1  150064         2.37    0.0088941
enh56651    2  172003000  172004000      2       1  150064       1.9482     0.025695
enh56673    2  172650600  172651600      1       1  150064       3.1278    0.0008806
enh56674    2  172654600  172655600      3       2  150064       3.3947   0.00034357
enh56676    2  172734700  172735700      1       1  150064       4.1989    1.341e-05
enh56684    2  172877000  172878000      2       1  150064       3.7264   9.7134e-05
enh56704    2  173139000  173140000      6       3  150064       2.1399     0.016182
enh56705    2  173145700  173146700      4       1  150064       1.8234     0.034124
enh56706    2  173149400  173150400      5       2  150064       2.0878     0.018406
enh56740    2  173724200  173725200      2       1  150064       1.8579     0.031589
enh56751    2  173942500  173943500      3       2  150064       2.7189    0.0032748
enh56753    2  173988900  173989900      3       2  150064         2.95    0.0015887
enh56756    2  174024700  174025700      3       2  150064       1.7499     0.040064
enh56757    2  174082900  174083900      3       2  150064       2.1942     0.014112
enh56769    2  174786500  174787500      4       2  150064       2.4199    0.0077623
enh56770    2  174790200  174791200      3       1  150064       2.4107    0.0079618
enh56773    2  174810900  174811900      5       2  150064       2.2938       0.0109
enh56775    2  174825000  174826000      6       3  150064       2.5434    0.0054891
enh56781    2  175018400  175019400      2       1  150064       2.2438     0.012424
enh56783    2  175098800  175099800      3       2  150064       3.1054   0.00095009
enh56784    2  175108300  175109300      2       1  150064       2.0202     0.021682
enh56796    2  175448700  175449700      4       2  150064       2.0099     0.022223
enh56800    2  175456800  175457800      4       2  150064       1.8431     0.032658
enh56801    2  175466300  175467300      2       1  150064       1.7359     0.041293
enh56818    2  175636500  175637500      3       1  150064       1.6477     0.049707
enh56829    2  175892200  175893200      1       1  150064        1.768      0.03853
enh56830    2  175901100  175902100      6       2  150064       1.9787     0.023922
enh56845    2  177156100  177157100      2       1  150064       1.8023     0.035745
enh56906    2  179395500  179396500      9       4  150064       1.9547     0.025311
enh56923    2  180324600  180325600      5       3  150064       4.9887   3.0395e-07
enh56926    2  180860000  180861000      2       1  150064       1.7769     0.037788
enh56929    2  180990200  180991200      1       1  150064       3.4796    0.0002511
enh56982    2  182685800  182686800      4       2  150064       2.0187     0.021761
enh57005    2  187408500  187409500      2       1  150064       2.5653    0.0051545
enh57017    2  188411400  188412400      3       1  150064       1.6685     0.047606
enh57022    2  189651500  189652500      2       1  150064       2.6071    0.0045662
enh57055    2  190433600  190434600      2       1  150064       2.1181     0.017084
enh57086    2  191209000  191210000      2       1  150064       2.4869    0.0064432
enh57087    2  191217400  191218400      2       1  150064       1.8348      0.03327
enh57088    2  191220600  191221600      1       1  150064       1.7229      0.04245
enh57091    2  191271100  191272100      4       2  150064       2.6677    0.0038182
enh57095    2  191279600  191280600      2       1  150064        1.876     0.030327
enh57104    2  191328900  191329900      3       2  150064       2.6303    0.0042649
enh57111    2  191463500  191464500      4       2  150064       2.4188    0.0077868
enh57112    2  191471700  191472700      4       2  150064       2.3236     0.010074
enh57113    2  191492400  191493400      2       1  150064       2.4091    0.0079953
enh57134    2  191740300  191741300      3       2  150064       2.0909      0.01827
enh57135    2  191742200  191743200      1       1  150064       2.2533      0.01212
enh57142    2  191851400  191852400      3       2  150064        2.726    0.0032049
enh57149    2  191915700  191916700      2       1  150064       1.7647     0.038805
enh57150    2  191919000  191920000      1       1  150064       1.7824      0.03734
enh57229    2  196362400  196363400      1       1  150064       1.6683      0.04763
enh57231    2  196386400  196387400      7       3  150064        3.301   0.00048166
enh57232    2  196395400  196396400      2       1  150064        3.614   0.00015078
enh57233    2  196399600  196400600      2       1  150064       1.9021     0.028581
enh57234    2  196403000  196404000      1       1  150064       2.3019      0.01067
enh57235    2  196408700  196409700      3       1  150064       3.5838   0.00016935
enh57237    2  196422600  196423600      1       1  150064        3.813    6.865e-05
enh57240    2  196434300  196435300      1       1  150064       2.4217     0.007723
enh57242    2  196443000  196444000      3       2  150064       2.0065       0.0224
enh57246    2  196465700  196466700      2       1  150064       2.4135    0.0079001
enh57248    2  196477400  196478400      3       1  150064        1.873     0.030532
enh57250    2  196510800  196511800      3       2  150064       2.0854     0.018518
enh57256    2  196531600  196532600      3       2  150064       1.9569     0.025178
enh57257    2  196541600  196542600      3       2  150064       2.0852     0.018527
enh57260    2  196849900  196850900      1       1  150064       2.4596     0.006954
enh57262    2  196931900  196932900      4       2  150064       1.7793     0.037596
enh57265    2  196966000  196967000      2       1  150064       1.6737       0.0471
enh57266    2  196977000  196978000      3       1  150064       2.0962      0.01803
enh57270    2  197014400  197015400      3       2  150064       2.4773    0.0066194
enh57271    2  197016200  197017200      3       1  150064       1.9494     0.025626
enh57273    2  197025800  197026800      2       1  150064       1.8671     0.030943
enh57277    2  197054100  197055100      1       1  150064        1.724      0.04235
enh57278    2  197055300  197056300      3       2  150064       2.1589     0.015428
enh57279    2  197059900  197060900      4       2  150064       1.6613     0.048324
enh57280    2  197065600  197066600      3       1  150064       2.7123    0.0033407
enh57298    2  197142800  197143800      9       2  150064       2.6898    0.0035744
enh57299    2  197149200  197150200      1       1  150064       2.4366     0.007413
enh57300    2  197153200  197154200      6       2  150064       3.4206   0.00031241
enh57301    2  197156600  197157600      4       2  150064       3.1434   0.00083509
enh57305    2  197264400  197265400      3       2  150064       1.6888     0.045631
enh57309    2  197344000  197345000      2       1  150064        2.042     0.020576
enh57311    2  197466200  197467200      2       1  150064       2.7355    0.0031146
enh57318    2  197661900  197662900      1       1  150064       2.2505      0.01221
enh57323    2  197792600  197793600      2       1  150064       1.7068     0.043934
enh57327    2  197854600  197855600      1       1  150064       1.7839      0.03722
enh57328    2  197875200  197876200      2       1  150064       2.6383    0.0041663
enh57329    2  197876600  197877600      5       2  150064       3.1626   0.00078195
enh57332    2  197926700  197927700      3       1  150064       2.5062    0.0061016
enh57333    2  197936200  197937200      2       1  150064       2.0929     0.018181
enh57338    2  197992100  197993100      6       3  150064       1.6725     0.047217
enh57339    2  197994900  197995900      1       1  150064       2.5018     0.006178
enh57342    2  198005800  198006800      4       2  150064       2.0509     0.020139
enh57345    2  198017200  198018200      3       2  150064       2.4125    0.0079219
enh57347    2  198029300  198030300      2       1  150064       2.3458    0.0094928
enh57368    2  198114000  198115000      2       1  150064       2.5012     0.006188
enh57370    2  198117300  198118300      1       1  150064       2.6068     0.004569
enh57372    2  198122300  198123300      4       2  150064       1.9881     0.023399
enh57373    2  198130400  198131400      4       2  150064       1.8806     0.030011
enh57377    2  198143900  198144900      3       2  150064        5.248   7.6888e-08
enh57378    2  198146200  198147200      2       1  150064       5.4006   3.3218e-08
enh57382    2  198153900  198154900      1       1  150064       4.3943    5.557e-06
enh57383    2  198155200  198156200      1       1  150064       5.4047    3.246e-08
enh57385    2  198160100  198161100      1       1  150064       5.3695    3.947e-08
enh57386    2  198162500  198163500      1       1  150064       5.3593    4.178e-08
enh57387    2  198164500  198165500      2       1  150064       4.8906   5.0265e-07
enh57389    2  198169800  198170800      2       1  150064       4.8199   7.1826e-07
enh57391    2  198187500  198188500      1       1  150064       5.5826    1.185e-08
enh57392    2  198188900  198189900      3       2  150064       5.1302   1.4475e-07
enh57395    2  198243100  198244100      1       1  150064       4.7819    8.681e-07
enh57397    2  198292700  198293700      1       1  150064       6.4019    7.671e-11
enh57399    2  198307800  198308800      2       1  150064        4.865   5.7234e-07
enh57400    2  198316100  198317100      1       1  150064       5.3856    3.611e-08
enh57408    2  198479400  198480400      1       1  150064         5.97    1.186e-09
enh57409    2  198492800  198493800      4       1  150064       3.2662    0.0005451
enh57410    2  198539800  198540800      1       1  150064       2.0166      0.02187
enh57411    2  198568500  198569500      1       1  150064       4.1225    1.874e-05
enh57412    2  198573400  198574400      2       1  150064        4.101   2.0565e-05
enh57414    2  198575400  198576400      3       2  150064        4.768   9.3011e-07
enh57415    2  198667800  198668800      3       2  150064       5.3473   4.4647e-08
enh57416    2  198670800  198671800      3       2  150064       4.4429   4.4376e-06
enh57417    2  198673700  198674700      3       2  150064       3.9429   4.0256e-05
enh57419    2  198701800  198702800      2       1  150064       2.3539    0.0092895
enh57420    2  198703400  198704400      1       1  150064       3.0064     0.001322
enh57421    2  198707100  198708100      4       2  150064       4.0702   2.3491e-05
enh57423    2  198718000  198719000      3       1  150064       4.7677   9.3175e-07
enh57425    2  198721700  198722700      3       2  150064       4.5656   2.4901e-06
enh57427    2  198735600  198736600      1       1  150064       3.0138      0.00129
enh57428    2  198737800  198738800      2       1  150064       3.7759   7.9729e-05
enh57429    2  198754700  198755700      2       1  150064       4.8379   6.5606e-07
enh57430    2  198759000  198760000      2       1  150064       4.1551    1.626e-05
enh57431    2  198768700  198769700      2       1  150064       4.9151    4.436e-07
enh57433    2  198860500  198861500      2       1  150064       4.6088   2.0249e-06
enh57435    2  198906300  198907300      3       1  150064       3.8959   4.8908e-05
enh57446    2  200678800  200679800      2       1  150064       3.2866   0.00050696
enh57447    2  200714600  200715600      3       2  150064        6.421   6.7675e-11
enh57448    2  200777800  200778800      4       2  150064       5.6966   6.1128e-09
enh57450    2  200787200  200788200      5       2  150064       5.7762   3.8197e-09
enh57451    2  200817100  200818100      2       1  150064       2.4493    0.0071569
enh57454    2  200850200  200851200      4       2  150064       4.2116   1.2676e-05
enh57458    2  201172800  201173800      5       2  150064       5.7983   3.3493e-09
enh57459    2  201180800  201181800      1       1  150064       2.5725     0.005049
enh57463    2  201270300  201271300      2       1  150064       2.8659    0.0020794
enh57465    2  201320100  201321100      1       1  150064       3.8819    5.182e-05
enh57467    2  201331900  201332900      2       1  150064       3.1392   0.00084705
enh57472    2  201392600  201393600      2       1  150064       2.8195    0.0024046
enh57476    2  201500000  201501000      4       2  150064        1.781     0.037459
enh57480    2  201559300  201560300      3       1  150064       2.1654     0.015179
enh57510    2  202022100  202023100      3       2  150064       1.9268     0.027001
enh57511    2  202046800  202047800      1       1  150064       1.8405      0.03285
enh57514    2  202060300  202061300      2       1  150064       1.8034      0.03566
enh57524    2  202109300  202110300      1       1  150064       1.8722      0.03059
enh57526    2  202116500  202117500      4       2  150064       2.1411     0.016135
enh57529    2  202136400  202137400      2       1  150064       1.7211     0.042619
enh57571    2  203452900  203453900      1       1  150064       1.7028       0.0443
enh57572    2  203453400  203454400      2       1  150064       1.7147     0.043196
enh57579    2  203510900  203511900      1       1  150064       1.7649      0.03879
enh57583    2  203537300  203538300      1       1  150064       2.8652     0.002084
enh57590    2  203626800  203627800      4       1  150064       2.1809     0.014597
enh57591    2  203628000  203629000      2       1  150064       2.0792     0.018799
enh57596    2  203878000  203879000      1       1  150064       2.9017     0.001856
enh57597    2  203882000  203883000      3       2  150064       3.0312    0.0012177
enh57600    2  204105400  204106400      3       1  150064        2.359    0.0091633
enh57606    2  204349000  204350000      2       1  150064       2.4373    0.0073984
enh57661    2  205115900  205116900      6       2  150064       1.9303     0.026786
enh57670    2  205833300  205834300      4       1  150064       1.8617      0.03132
enh57683    2  206578800  206579800      1       1  150064       2.1306      0.01656
enh57703    2  207027200  207028200      3       2  150064       1.9514     0.025506
enh57715    2  207911200  207912200      3       2  150064       1.8611     0.031363
enh57743    2  208259200  208260200      7       4  150064       1.7489     0.040155
enh57745    2  208346300  208347300      6       3  150064        2.175     0.014814
enh57746    2  208369500  208370500      2       1  150064       2.6081    0.0045524
enh57749    2  208392100  208393100      2       1  150064       3.2313   0.00061611
enh57750    2  208398700  208399700      2       1  150064       3.6579   0.00012715
enh57754    2  208481600  208482600      3       1  150064       3.7659    8.296e-05
enh57755    2  208483700  208484700      3       1  150064       3.8769   5.2892e-05
enh57758    2  208497600  208498600      1       1  150064       4.1488    1.671e-05
enh57774    2  208929000  208930000      8       4  150064       2.1217     0.016933
enh57779    2  209078000  209079000      1       1  150064       1.8089      0.03523
enh57786    2  210360800  210361800      2       1  150064       1.8129     0.034924
enh57805    2  213550900  213551900      7       4  150064       2.1618     0.015318
enh57806    2  213641900  213642900      4       2  150064       2.0216     0.021611
enh57808    2  213680000  213681000      2       1  150064       1.7741     0.038024
enh57816    2  213839400  213840400      3       2  150064       1.9201      0.02742
enh57817    2  213844400  213845400      2       1  150064       1.8471     0.032364
enh57862    2  215241400  215242400      4       2  150064       2.0728     0.019098
enh57863    2  215547500  215548500      2       1  150064       2.1708     0.014972
enh57938    2  217360500  217361500      3       2  150064       2.5683    0.0051102
enh57943    2  217419200  217420200      4       2  150064       1.8559     0.031731
enh57944    2  217427400  217428400      3       2  150064       1.6557     0.048887
enh57949    2  217486900  217487900      2       1  150064       2.8862    0.0019496
enh57959    2  217521800  217522800      3       1  150064        1.825     0.033998
enh57970    2  217919400  217920400      3       2  150064       1.6572     0.048735
enh57976    2  218026500  218027500      1       1  150064       2.1604      0.01537
enh58000    2  218776600  218777600      3       1  150064       1.8361     0.033171
enh58071    2  220025800  220026800      2       1  150064       2.6891    0.0035818
enh58073    2  220039200  220040200      2       1  150064       3.3583   0.00039211
enh58074    2  220045700  220046700      2       1  150064       2.9592    0.0015421
enh58079    2  220091800  220092800      2       1  150064       1.9286     0.026889
enh58111    2  222308600  222309600      4       1  150064       1.6987     0.044684
enh58116    2  222383300  222384300      1       1  150064       2.6024     0.004629
enh58117    2  222392600  222393600      1       1  150064       2.9163     0.001771
enh58118    2  222394800  222395800      3       2  150064       1.6472     0.049754
enh58135    2  223729000  223730000      2       1  150064       1.8571     0.031651
enh58142    2  223771400  223772400      2       1  150064       1.7092     0.043711
enh58153    2  224353200  224354200      1       1  150064       1.8401      0.03288
enh58179    2  225010500  225011500      2       1  150064       1.8981     0.028841
enh58180    2  225085500  225086500      3       1  150064       2.1185     0.017066
enh58183    2  225260600  225261600      2       1  150064       3.0013     0.001344
enh58184    2  225266000  225267000      4       1  150064       2.7049    0.0034158
enh58185    2  225270000  225271000      3       1  150064       2.5512    0.0053677
enh58186    2  225271600  225272600      7       2  150064       2.7159    0.0033043
enh58187    2  225307100  225308100      5       2  150064       1.7142     0.043248
enh58188    2  225349800  225350800      2       1  150064       1.9061     0.028321
enh58190    2  225384600  225385600      3       2  150064       3.6737   0.00011953
enh58194    2  225410700  225411700      2       1  150064       2.7169    0.0032953
enh58195    2  225426600  225427600      4       2  150064       2.1672     0.015109
enh58201    2  225467000  225468000      6       3  150064        4.554   2.6316e-06
enh58202    2  225502500  225503500      6       4  150064       2.5197    0.0058721
enh58205    2  225759200  225760200      4       2  150064       2.1264     0.016733
enh58206    2  225774500  225775500      7       3  150064       2.0494     0.020212
enh58208    2  225786800  225787800      6       3  150064       1.7546     0.039663
enh58212    2  225813100  225814100      3       2  150064       2.5333    0.0056503
enh58232    2  225889800  225890800      3       2  150064       2.2588     0.011947
enh58237    2  225901600  225902600      3       2  150064       3.2294   0.00062026
enh58240    2  225928900  225929900      6       3  150064       1.9494     0.025624
enh58242    2  226029000  226030000      5       2  150064       1.9009     0.028658
enh58267    2  227704500  227705500      3       1  150064       1.7486     0.040177
enh58268    2  227705600  227706600      1       1  150064       1.7057      0.04403
enh58269    2  227727100  227728100      4       1  150064       2.3948    0.0083141
enh58271    2  227732700  227733700      4       1  150064       1.7852     0.037113
enh58273    2  227756200  227757200      1       1  150064       1.9007      0.02867
enh58274    2  227757200  227758200      3       1  150064       2.3399    0.0096445
enh58275    2  227766500  227767500      2       1  150064       1.7014     0.044438
enh58277    2  227780800  227781800      2       1  150064       2.1147     0.017227
enh58282    2  227842400  227843400      2       1  150064       1.9317     0.026699
enh58287    2  228262000  228263000      6       2  150064       2.7527    0.0029553
enh58289    2  228275500  228276500      3       2  150064       2.3231     0.010086
enh58292    2  228324800  228325800      1       1  150064       2.7341     0.003128
enh58293    2  228327900  228328900      5       2  150064       1.7974     0.036134
enh58299    2  228347300  228348300      2       1  150064       2.2438     0.012421
enh58332    2  230844800  230845800      1       1  150064        2.353     0.009312
enh58339    2  231073900  231074900      3       1  150064       2.4627    0.0068951
enh58349    2  231190000  231191000      6       2  150064       1.9679     0.024542
enh58385    2  231549600  231550600      2       1  150064       2.3937    0.0083389
enh58418    2  231845800  231846800      3       2  150064       2.2584     0.011962
enh58438    2  232256300  232257300      1       1  150064       1.8823       0.0299
enh58440    2  232264600  232265600      1       1  150064       2.3044       0.0106
enh58444    2  232330200  232331200      2       1  150064       2.7802    0.0027166
enh58445    2  232333900  232334900      9       4  150064       2.1134     0.017282
enh58458    2  232469900  232470900      1       1  150064       2.0699      0.01923
enh58460    2  232481600  232482600      3       2  150064       1.8251     0.033991
enh58472    2  232531700  232532700      2       1  150064       2.2746     0.011466
enh58474    2  232542000  232543000      5       3  150064       1.8461     0.032437
enh58493    2  232981400  232982400      4       1  150064       2.0117     0.022126
enh58496    2  233002700  233003700      2       1  150064       2.5488    0.0054051
enh58500    2  233102200  233103200      1       1  150064       1.6755      0.04692
enh58521    2  233585700  233586700      3       2  150064       5.7821   3.6876e-09
enh58522    2  233636600  233637600      1       1  150064       6.1794    3.218e-10
enh58523    2  233646100  233647100      4       2  150064       4.2163    1.242e-05
enh58525    2  233703600  233704600      2       1  150064       6.0443   7.5018e-10
enh58526    2  233721100  233722100      5       3  150064       2.8653     0.002083
enh58527    2  233735800  233736800      5       2  150064       5.4916   1.9915e-08
enh58528    2  233766100  233767100      3       2  150064       5.1329   1.4266e-07
enh58531    2  233923400  233924400      3       1  150064       2.3692    0.0089144
enh58628    2  235303300  235304300      4       2  150064       1.8139     0.034847
enh58640    2  235353900  235354900      7       3  150064       1.8518     0.032027
enh58670    2  236178800  236179800      6       3  150064       2.1053     0.017633
enh58674    2  236514100  236515100      1       1  150064       1.8251      0.03399
enh58678    2  236617300  236618300      8       3  150064         1.76     0.039208
enh58680    2  236736200  236737200      5       2  150064       1.9821     0.023732
enh58696    2  237551100  237552100      5       2  150064       2.1875     0.014351
enh58754    2  238649100  238650100      4       1  150064       1.7396     0.040963
enh58756    2  238651900  238652900      8       2  150064       1.8747     0.030416
enh58757    2  238652600  238653600      5       1  150064       1.6837     0.046124
enh58758    2  238653100  238654100      9       2  150064       1.7161     0.043073
enh58788    2  239107600  239108600      3       2  150064       1.6809     0.046394
enh58877    2  240364000  240365000      4       1  150064       1.6531     0.049151
enh58909    2  240878800  240879800      5       2  150064       1.8879     0.029519
enh58919    2  240930900  240931900      1       1  150064       1.7514      0.03994
enh58926    2  241329200  241330200      5       3  150064       1.9257     0.027071
enh58927    2  241365800  241366800      7       1  150064       2.8893    0.0019302
enh58978    2  242279800  242280800      2       1  150064       1.9294     0.026838
enh58981    2  242350100  242351100      5       3  150064       2.7348    0.0031213
enh58986    2  242555500  242556500      2       1  150064       2.3737    0.0088059
enh58987    2  242558900  242559900      3       1  150064       1.6852     0.045976
enh58988    2  242573900  242574900      3       2  150064       1.8432     0.032647
enh58991    2  242604400  242605400      2       1  150064       1.8155      0.03472
enh59012    2  242805400  242806400      3       1  150064       1.8747     0.030418
enh59014    2  242820100  242821100      2       1  150064       1.9287     0.026884
enh59021    2  242907200  242908200      2       1  150064       1.7049     0.044102
enh59041    3    3221600    3222600      7       2  150064       1.8204     0.034353
enh59064    3    4574800    4575800      5       2  150064       1.7767      0.03781
enh59088    3    4886900    4887900      1       1  150064       2.6114     0.004509
enh59089    3    4891100    4892100      4       1  150064        2.359     0.009161
enh59090    3    4894900    4895900      1       1  150064       2.3182      0.01022
enh59092    3    4907900    4908900      2       1  150064       1.7891     0.036799
enh59097    3    4950400    4951400      6       2  150064       2.2736     0.011494
enh59127    3    5209400    5210400      2       1  150064        1.761     0.039116
enh59132    3    5241200    5242200      3       1  150064       1.8008     0.035866
enh59138    3    5810400    5811400      6       2  150064       1.8351     0.033243
enh59144    3    7349200    7350200      5       2  150064       2.2987      0.01076
enh59153    3    8398200    8399200      1       1  150064       2.1365      0.01632
enh59182    3    9221200    9222200      1       1  150064       1.6988      0.04468
enh59187    3    9395300    9396300      4       1  150064       1.8091     0.035218
enh59188    3    9406000    9407000      4       2  150064       2.0666     0.019388
enh59189    3    9414700    9415700      2       1  150064       2.3867    0.0084996
enh59194    3    9462300    9463300      2       1  150064       2.5539    0.0053266
enh59195    3    9464300    9465300      3       2  150064       1.8481     0.032294
enh59196    3    9493700    9494700      4       2  150064       1.7547     0.039652
enh59199    3    9757000    9758000      5       2  150064       1.9452     0.025878
enh59250    3   10240300   10241300      2       1  150064       1.7216     0.042573
enh59274    3   10398800   10399800      4       2  150064       3.0189    0.0012684
enh59275    3   10411800   10412800      3       2  150064        3.313    0.0004615
enh59277    3   10437100   10438100      3       1  150064       3.3372   0.00042317
enh59304    3   11433200   11434200      1       1  150064       2.2728      0.01152
enh59331    3   11674100   11675100      2       1  150064       2.6237    0.0043495
enh59333    3   11685600   11686600      2       1  150064       3.9925   3.2686e-05
enh59337    3   11806200   11807200      4       2  150064       2.6584    0.0039256
enh59340    3   11826100   11827100      1       1  150064       1.9874      0.02344
enh59341    3   11885600   11886600      4       1  150064       2.4669    0.0068148
enh59342    3   11888900   11889900      2       1  150064       1.9628     0.024835
enh59343    3   12161400   12162400      2       1  150064       1.7678     0.038544
enh59344    3   12176600   12177600      2       1  150064       2.8207    0.0023956
enh59346    3   12185300   12186300      3       2  150064       2.8109    0.0024698
enh59350    3   12220100   12221100      1       1  150064       3.2532    0.0005705
enh59354    3   12230000   12231000      6       2  150064       1.6715     0.047307
enh59361    3   12395500   12396500      3       2  150064       1.7547     0.039652
enh59367    3   12486300   12487300      6       3  150064       2.1171     0.017124
enh59368    3   12503500   12504500      4       2  150064       1.9011     0.028642
enh59369    3   12512500   12513500      2       1  150064       2.4851     0.006476
enh59371    3   12520900   12521900      3       1  150064       2.2586     0.011955
enh59372    3   12524000   12525000      2       1  150064       1.9554     0.025269
enh59376    3   12549300   12550300      4       2  150064       2.2149     0.013384
enh59377    3   12601400   12602400      2       1  150064       2.4155    0.0078571
enh59378    3   12603000   12604000      1       1  150064       2.2235      0.01309
enh59382    3   12663500   12664500      2       1  150064       1.8685     0.030845
enh59385    3   12671600   12672600      3       2  150064       1.8875     0.029546
enh59386    3   12685400   12686400      2       1  150064       1.7638     0.038879
enh59388    3   12696600   12697600      4       2  150064       2.5181    0.0058997
enh59391    3   12744600   12745600      4       2  150064       2.2744     0.011472
enh59392    3   12761000   12762000      2       1  150064       1.7552      0.03961
enh59416    3   13022100   13023100      1       1  150064       1.7275      0.04204
enh59418    3   13026600   13027600      4       1  150064       1.7152     0.043158
enh59431    3   13085100   13086100      5       2  150064        2.193     0.014154
enh59435    3   13112100   13113100     11       3  150064       1.6536     0.049108
enh59437    3   13121600   13122600      4       2  150064        2.403    0.0081305
enh59438    3   13128700   13129700      6       4  150064       2.2992     0.010746
enh59440    3   13136700   13137700      4       2  150064        2.111     0.017385
enh59442    3   13190900   13191900      2       1  150064       1.7917     0.036588
enh59450    3   13304300   13305300      4       2  150064       1.9098     0.028079
enh59452    3   13342500   13343500      1       1  150064       1.7837      0.03724
enh59454    3   13383300   13384300      4       2  150064       2.0067     0.022391
enh59456    3   13389900   13390900      2       1  150064       1.8079     0.035315
enh59459    3   13441800   13442800      1       1  150064       1.9969      0.02292
enh59464    3   13463000   13464000      2       1  150064       1.7782     0.037682
enh59513    3   14418800   14419800     10       2  150064       2.4793    0.0065818
enh59527    3   14690000   14691000      3       1  150064       1.7374     0.041157
enh59528    3   14691400   14692400      1       1  150064       1.7781      0.03769
enh59535    3   14847200   14848200      6       2  150064       1.8651     0.031082
enh59537    3   14890100   14891100      5       2  150064       2.2687     0.011642
enh59538    3   14923300   14924300      2       1  150064       2.4338    0.0074699
enh59542    3   14962300   14963300      2       1  150064       2.6052    0.0045911
enh59553    3   15138600   15139600      2       1  150064       1.7907     0.036672
enh59631    3   16024400   16025400      4       2  150064       1.6832     0.046164
enh59635    3   16144400   16145400      4       2  150064       1.6756     0.046913
enh59649    3   16309300   16310300      1       1  150064       2.1128      0.01731
enh59653    3   16353000   16354000      2       1  150064       1.9738     0.024202
enh59655    3   16360200   16361200      8       3  150064       1.6767     0.046801
enh59665    3   16423200   16424200      4       2  150064       1.7103     0.043609
enh59670    3   16441100   16442100      7       3  150064       2.2601     0.011908
enh59702    3   16769600   16770600      5       2  150064       1.6591     0.048548
enh59703    3   16782700   16783700      8       4  150064       2.0201     0.021686
enh59704    3   16842400   16843400      3       1  150064       2.6329    0.0042324
enh59705    3   16852200   16853200      6       3  150064       3.2394   0.00059899
enh59706    3   16865400   16866400      3       1  150064       3.3366   0.00042409
enh59707    3   16878800   16879800      2       1  150064       2.6737    0.0037508
enh59708    3   16879800   16880800      1       1  150064       1.8239      0.03408
enh59712    3   16890400   16891400      3       2  150064       1.9217     0.027321
enh59718    3   16937200   16938200      2       1  150064       2.2511      0.01219
enh59725    3   16955000   16956000      4       2  150064       2.8011    0.0025466
enh59726    3   16956800   16957800      3       1  150064       3.5601   0.00018534
enh59727    3   16958400   16959400      4       1  150064       3.3791   0.00036362
enh59729    3   16974300   16975300      4       2  150064       1.7915     0.036606
enh59731    3   16980100   16981100      4       2  150064       1.8221     0.034219
enh59737    3   17075600   17076600      4       1  150064        1.666     0.047852
enh59738    3   17080500   17081500      3       1  150064       2.1731     0.014887
enh59740    3   17115600   17116600      3       2  150064       2.9324    0.0016817
enh59741    3   17129700   17130700      2       1  150064       2.2981     0.010778
enh59743    3   17193900   17194900      2       1  150064       3.0444    0.0011658
enh59744    3   17220900   17221900      3       1  150064       4.2715   9.7099e-06
enh59745    3   17236900   17237900      2       1  150064       3.8841   5.1359e-05
enh59747    3   17363900   17364900      1       1  150064       3.4059    0.0003297
enh59749    3   17668000   17669000      1       1  150064       5.0136    2.671e-07
enh59750    3   17673400   17674400      3       2  150064       3.3203   0.00044954
enh59751    3   17680700   17681700      1       1  150064       4.3788    5.968e-06
enh59752    3   17700400   17701400      6       3  150064       4.8292    6.853e-07
enh59753    3   17706200   17707200      2       1  150064       4.1961   1.3575e-05
enh59755    3   17719500   17720500      3       1  150064       4.7436   1.0499e-06
enh59756    3   17734600   17735600      3       1  150064       4.4484   4.3257e-06
enh59757    3   17774200   17775200      1       1  150064        4.382     5.88e-06
enh59758    3   17779700   17780700      3       1  150064       4.2815   9.2812e-06
enh59759    3   17785100   17786100      3       2  150064       5.2044   9.7317e-08
enh59760    3   17790500   17791500      1       1  150064       3.0272     0.001234
enh59761    3   17791200   17792200      2       1  150064       3.8504    5.896e-05
enh59762    3   17815700   17816700      2       1  150064       4.0303   2.7847e-05
enh59763    3   17882200   17883200      2       1  150064       4.1648   1.5584e-05
enh59764    3   17936100   17937100      1       1  150064       2.0317      0.02109
enh59765    3   17949100   17950100      6       2  150064       1.7788      0.03764
enh59766    3   17958800   17959800      4       2  150064       2.9061    0.0018296
enh59769    3   17987000   17988000      3       2  150064       2.1101     0.017424
enh59770    3   17988800   17989800      4       2  150064       2.4989    0.0062285
enh59772    3   18006600   18007600      3       2  150064        1.955      0.02529
enh59776    3   18050200   18051200      2       1  150064       2.1008      0.01783
enh59791    3   18249500   18250500      2       1  150064       2.5842    0.0048804
enh59792    3   18256400   18257400      1       1  150064       2.9922     0.001385
enh59806    3   18435200   18436200      3       1  150064       2.3253     0.010027
enh59807    3   18442100   18443100      4       2  150064       1.9426     0.026031
enh59810    3   18453300   18454300      3       2  150064       2.7806    0.0027127
enh59812    3   18457200   18458200      2       1  150064        2.424     0.007675
enh59815    3   18467800   18468800      2       1  150064       1.8385     0.032998
enh59818    3   18482400   18483400      3       2  150064       2.5703    0.0050805
enh59861    3   19991200   19992200      6       3  150064       1.6766     0.046809
enh59863    3   20001600   20002600      5       3  150064       2.2982     0.010774
enh59896    3   23768300   23769300      5       3  150064       2.4113     0.007947
enh59903    3   23850600   23851600      1       1  150064       2.4976     0.006252
enh59904    3   23853100   23854100      4       2  150064       3.4433    0.0002873
enh59912    3   23878400   23879400      2       1  150064       1.7563     0.039518
enh59938    3   25514900   25515900      4       2  150064       2.4289    0.0075716
enh59944    3   25821400   25822400      4       1  150064       1.7056     0.044038
enh59970    3   27809100   27810100      2       1  150064       2.1296       0.0166
enh59971    3   27811900   27812900      8       2  150064       2.1103     0.017418
enh60001    3   29194900   29195900      2       1  150064       1.8816     0.029945
enh60010    3   29724400   29725400      4       2  150064       1.8435     0.032628
enh60011    3   29728000   29729000      7       1  150064       2.0531     0.020031
enh60012    3   29736300   29737300      4       1  150064       2.1729     0.014894
enh60013    3   29800300   29801300      1       1  150064       3.0275     0.001233
enh60017    3   30272700   30273700      3       2  150064       3.1731   0.00075415
enh60018    3   30275400   30276400      3       2  150064       1.6913     0.045391
enh60019    3   30304600   30305600      3       1  150064       2.5268    0.0057558
enh60022    3   30333600   30334600      1       1  150064        2.155      0.01558
enh60023    3   30360900   30361900      4       2  150064       2.3234     0.010079
enh60024    3   30373700   30374700      3       2  150064        2.272     0.011544
enh60026    3   30389500   30390500      4       2  150064       2.0323     0.021063
enh60070    3   31094800   31095800      2       1  150064       1.7512     0.039954
enh60089    3   31398100   31399100      2       1  150064       1.8279     0.033785
enh60090    3   31411100   31412100      2       1  150064       1.7529     0.039807
enh60093    3   31480400   31481400      2       1  150064       1.9378     0.026322
enh60094    3   31489800   31490800      2       1  150064        1.684     0.046087
enh60095    3   31497200   31498200      6       2  150064       2.2302     0.012866
enh60098    3   31507300   31508300      1       1  150064       2.3346     0.009781
enh60107    3   31600800   31601800      2       1  150064       2.6678    0.0038172
enh60114    3   31652000   31653000      1       1  150064       1.7781      0.03769
enh60115    3   31654000   31655000      3       2  150064       2.3504    0.0093767
enh60117    3   31675500   31676500      2       1  150064       2.6739    0.0037483
enh60118    3   31677600   31678600      3       2  150064       2.7074    0.0033903
enh60123    3   31974900   31975900      8       3  150064       1.9047     0.028411
enh60129    3   32132600   32133600      6       2  150064       2.0718      0.01914
enh60133    3   32155800   32156800      8       2  150064       1.8649     0.031101
enh60145    3   32324100   32325100      5       2  150064       2.0409     0.020628
enh60148    3   32337300   32338300      1       1  150064       2.0691      0.01927
enh60150    3   32344400   32345400      5       2  150064       2.2564     0.012023
enh60202    3   32744700   32745700      5       3  150064       1.6734     0.047124
enh60208    3   32881800   32882800      1       1  150064       1.7591      0.03928
enh60216    3   33015200   33016200      6       2  150064       2.0009     0.022701
enh60220    3   33048700   33049700      5       2  150064       1.6612     0.048332
enh60231    3   33106200   33107200      2       1  150064       1.6902     0.045494
enh60242    3   33401400   33402400      1       1  150064       2.2253      0.01303
enh60243    3   33426700   33427700      3       2  150064       2.6673    0.0038233
enh60244    3   33469900   33470900      2       1  150064       2.8559    0.0021457
enh60245    3   33472400   33473400      3       1  150064       3.1141   0.00092256
enh60247    3   33483200   33484200      6       3  150064       2.7076    0.0033882
enh60263    3   34064900   34065900      2       1  150064       2.5681    0.0051131
enh60276    3   34289700   34290700      2       1  150064       2.0589     0.019751
enh60279    3   34403000   34404000      1       1  150064       2.8407     0.002251
enh60288    3   35317500   35318500      3       1  150064       2.8126    0.0024568
enh60293    3   35450200   35451200      4       2  150064       3.7007   0.00010752
enh60295    3   35546500   35547500      6       3  150064       1.7172     0.042974
enh60308    3   36587600   36588600      1       1  150064       2.2408      0.01252
enh60311    3   36880500   36881500      4       1  150064       3.4801   0.00025058
enh60313    3   36884300   36885300      2       1  150064       5.1878   1.0642e-07
enh60314    3   36905600   36906600      1       1  150064       2.9618     0.001529
enh60316    3   36909900   36910900      2       1  150064       3.0448    0.0011641
enh60317    3   36916700   36917700      2       1  150064       2.9571    0.0015525
enh60318    3   36919300   36920300      4       2  150064        5.249   7.6482e-08
enh60319    3   36934000   36935000      3       1  150064       2.9408    0.0016367
enh60320    3   36936700   36937700      3       1  150064        2.879    0.0019949
enh60321    3   36944800   36945800      3       2  150064       5.0975   1.7209e-07
enh60323    3   36952700   36953700      4       2  150064       4.1104   1.9746e-05
enh60325    3   36959200   36960200      4       2  150064       5.3805   3.7134e-08
enh60327    3   36984700   36985700      3       1  150064       3.0717    0.0010642
enh60328    3   36986600   36987600      4       2  150064       3.3887   0.00035117
enh60329    3   36999300   37000300      1       1  150064       2.6176     0.004428
enh60330    3   37011000   37012000      2       1  150064       2.8671     0.002071
enh60333    3   37036100   37037100      2       1  150064       1.8574      0.03163
enh60334    3   37095400   37096400      3       2  150064       2.6262    0.0043168
enh60336    3   37172800   37173800      1       1  150064       3.0572     0.001117
enh60338    3   37196400   37197400      2       1  150064       2.8978    0.0018791
enh60339    3   37204300   37205300      3       1  150064       3.0441    0.0011669
enh60340    3   37211700   37212700      1       1  150064       3.0838     0.001022
enh60343    3   37224700   37225700      5       3  150064       2.4482    0.0071786
enh60344    3   37239100   37240100      1       1  150064       2.9225     0.001736
enh60345    3   37257500   37258500      5       2  150064       2.9096    0.0018093
enh60346    3   37259300   37260300      2       1  150064       2.7376    0.0030947
enh60352    3   37331900   37332900      5       2  150064       1.6897     0.045542
enh60356    3   37534200   37535200      1       1  150064        1.971      0.02436
enh60360    3   37828600   37829600      2       1  150064       2.2195     0.013226
enh60367    3   37940300   37941300      4       2  150064       2.6076    0.0045593
enh60372    3   37948600   37949600      4       2  150064       2.1082     0.017506
enh60373    3   37950400   37951400      2       1  150064       3.6389   0.00013692
enh60374    3   37953400   37954400      3       1  150064       3.1709   0.00075984
enh60375    3   37962600   37963600      3       1  150064       2.8319    0.0023137
enh60376    3   37966100   37967100      4       2  150064       2.8943    0.0019001
enh60377    3   37977200   37978200      3       2  150064        3.341    0.0004174
enh60382    3   38016000   38017000      3       2  150064       1.6536     0.049107
enh60384    3   38038100   38039100      4       2  150064       1.6572     0.048739
enh60394    3   38190800   38191800      1       1  150064       1.7923      0.03654
enh60412    3   38468200   38469200      3       2  150064       2.8695    0.0020558
enh60414    3   38479400   38480400      2       1  150064       3.1451   0.00083004
enh60415    3   38494000   38495000      3       1  150064       3.1473   0.00082402
enh60416    3   38497600   38498600      5       1  150064       3.0905   0.00099896
enh60417    3   38499500   38500500      2       1  150064       2.9328    0.0016794
enh60418    3   38514300   38515300      2       1  150064       2.3891    0.0084459
enh60419    3   38536800   38537800      4       2  150064       2.8552    0.0021503
enh60421    3   38539700   38540700      2       1  150064       4.0354   2.7255e-05
enh60424    3   39092200   39093200      1       1  150064       2.7488     0.002991
enh60459    3   39368900   39369900      5       2  150064       2.1414     0.016122
enh60461    3   39373100   39374100      1       1  150064       2.3886     0.008457
enh60489    3   40732300   40733300      3       1  150064       1.8355     0.033214
enh60491    3   40783100   40784100      1       1  150064       1.9651       0.0247
enh60541    3   42189400   42190400      3       1  150064       2.5561    0.0052933
enh60542    3   42202800   42203800      1       1  150064       1.7506      0.04001
enh60545    3   42205300   42206300      3       2  150064        1.876      0.03033
enh60549    3   42220500   42221500      3       2  150064       2.0539     0.019994
enh60550    3   42233600   42234600      6       2  150064       1.9939     0.023082
enh60554    3   42417200   42418200      4       1  150064       2.5323    0.0056658
enh60560    3   42561000   42562000      1       1  150064       2.3269     0.009984
enh60569    3   42644200   42645200      3       2  150064       1.7247     0.042289
enh60610    3   43358400   43359400      2       1  150064       1.7782     0.037685
enh60612    3   43368200   43369200      2       1  150064       2.3457    0.0094948
enh60620    3   43435200   43436200      3       2  150064       2.4605    0.0069373
enh60629    3   43680100   43681100      1       1  150064       1.7368      0.04121
enh60631    3   43737500   43738500      2       1  150064        3.346   0.00040994
enh60632    3   43763900   43764900      3       1  150064       2.8168    0.0024249
enh60633    3   43778100   43779100      1       1  150064       3.6714    0.0001206
enh60635    3   43800200   43801200      2       1  150064       2.1932     0.014145
enh60636    3   43811300   43812300      1       1  150064       1.6469      0.04979
enh60638    3   43913900   43914900      1       1  150064       1.8833      0.02983
enh60642    3   44360100   44361100      2       1  150064       2.2485     0.012274
enh60647    3   44513000   44514000      2       1  150064       3.0276    0.0012327
enh60688    3   45154600   45155600      4       2  150064       2.0524     0.020064
enh60694    3   45180400   45181400      7       4  150064       2.1191      0.01704
enh60702    3   45370700   45371700      6       2  150064       2.6262    0.0043173
enh60794    3   46029000   46030000      3       2  150064       2.0005     0.022721
enh60800    3   46119500   46120500      5       2  150064       1.7825     0.037337
enh60812    3   46196000   46197000      1       1  150064       1.7337      0.04149
enh60942    3   47642300   47643300      2       1  150064       1.9518      0.02548
enh60946    3   47824200   47825200      2       1  150064       1.6567     0.048795
enh60952    3   47937600   47938600      1       1  150064       1.9806      0.02382
enh60962    3   48105200   48106200      1       1  150064        1.977      0.02402
enh60966    3   48153200   48154200      1       1  150064       1.8158       0.0347
enh60968    3   48171700   48172700      2       1  150064       1.9356      0.02646
enh60969    3   48211400   48212400      2       1  150064        1.689     0.045613
enh60972    3   48226100   48227100      1       1  150064       2.3567     0.009219
enh60973    3   48235700   48236700      1       1  150064       2.3208      0.01015
enh60976    3   48273900   48274900      2       1  150064       2.8184    0.0024135
enh60977    3   48281200   48282200      1       1  150064       2.3351      0.00977
enh60983    3   48348400   48349400      2       1  150064       2.0011     0.022691
enh60984    3   48362200   48363200      2       1  150064       2.0394     0.020703
enh61012    3   48661300   48662300      1       1  150064        2.289      0.01104
enh61013    3   48670500   48671500      1       1  150064       2.2701       0.0116
enh61015    3   48693800   48694800      1       1  150064        2.472     0.006718
enh61019    3   48745900   48746900      2       1  150064       1.6997     0.044593
enh61020    3   48748900   48749900      4       1  150064       2.3221     0.010114
enh61021    3   48750100   48751100      1       1  150064       2.0126      0.02208
enh61023    3   48754800   48755800      1       1  150064       2.1125      0.01732
enh61028    3   48849600   48850600      2       1  150064        1.655     0.048962
enh61049    3   49067000   49068000      1       1  150064       1.6834      0.04615
enh61051    3   49132500   49133500      2       1  150064       2.0608     0.019661
enh61053    3   49155800   49156800      2       1  150064       2.1108     0.017397
enh61062    3   49275600   49276600      5       2  150064       1.7737     0.038055
enh61066    3   49374500   49375500      1       1  150064       1.7766      0.03782
enh61067    3   49375300   49376300      1       1  150064       1.7766      0.03782
enh61074    3   49414900   49415900      2       1  150064       1.9668     0.024604
enh61076    3   49423300   49424300      4       2  150064       1.9758     0.024089
enh61077    3   49425700   49426700      2       1  150064       2.6292    0.0042788
enh61079    3   49436900   49437900      3       2  150064       2.1673     0.015107
enh61086    3   49459100   49460100      3       1  150064       2.1882     0.014328
enh61088    3   49465100   49466100      3       2  150064       2.2848     0.011161
enh61092    3   49502800   49503800      2       1  150064        1.769     0.038446
enh61108    3   49740700   49741700      1       1  150064       1.8435      0.03263
enh61109    3   49749400   49750400      5       3  150064       1.8556     0.031757
enh61115    3   49818500   49819500      2       1  150064       1.6924     0.045285
enh61116    3   49821500   49822500      3       2  150064        2.037     0.020826
enh61119    3   49842100   49843100      1       1  150064        1.884      0.02978
enh61121    3   49851800   49852800      2       1  150064       2.4112      0.00795
enh61122    3   49876600   49877600      1       1  150064       1.9625      0.02485
enh61123    3   49891600   49892600      1       1  150064       2.6229     0.004359
enh61124    3   49892100   49893100      2       1  150064       2.2205     0.013191
enh61125    3   49894200   49895200      2       1  150064       2.0486     0.020249
enh61126    3   49937900   49938900      1       1  150064       2.8215      0.00239
enh61127    3   49942600   49943600      2       1  150064       1.6838     0.046107
enh61128    3   49967700   49968700      1       1  150064       3.0538      0.00113
enh61129    3   49976400   49977400      2       1  150064       1.7141     0.043251
enh61130    3   49978800   49979800      4       2  150064       2.5603    0.0052297
enh61133    3   50040600   50041600      1       1  150064       3.2735    0.0005312
enh61136    3   50125200   50126200      4       2  150064       2.2616     0.011861
enh61137    3   50128600   50129600      2       1  150064       2.5338    0.0056422
enh61143    3   50201600   50202600      3       1  150064       1.6801      0.04647
enh61147    3   50249200   50250200      1       1  150064        3.317     0.000455
enh61155    3   50291900   50292900      3       2  150064       2.9169    0.0017674
enh61183    3   50518700   50519700      4       2  150064       2.7236    0.0032291
enh61203    3   51320500   51321500      1       1  150064       2.5272     0.005749
enh61204    3   51377500   51378500      1       1  150064       2.2801       0.0113
enh61208    3   51426000   51427000      1       1  150064        2.068      0.01932
enh61210    3   51531800   51532800      2       1  150064       1.8601     0.031432
enh61211    3   51535000   51536000      1       1  150064       2.2004      0.01389
enh61222    3   51707900   51708900      2       1  150064       1.8649     0.031095
enh61225    3   51721500   51722500      1       1  150064       2.6726     0.003763
enh61231    3   51768300   51769300      5       2  150064       2.2642     0.011782
enh61248    3   52083100   52084100      1       1  150064       1.8409      0.03282
enh61254    3   52142500   52143500      2       1  150064       2.0145     0.021978
enh61255    3   52143900   52144900      1       1  150064       2.0967      0.01801
enh61260    3   52223300   52224300      1       1  150064       3.4801    0.0002506
enh61261    3   52230300   52231300      2       1  150064       3.5017   0.00023113
enh61262    3   52233900   52234900      1       1  150064       3.8338    6.309e-05
enh61263    3   52236500   52237500      1       1  150064        3.771    8.131e-05
enh61266    3   52269300   52270300      4       2  150064         2.35    0.0093863
enh61271    3   52290200   52291200      4       2  150064       2.8202    0.0023996
enh61272    3   52295800   52296800      1       1  150064       5.4999      1.9e-08
enh61275    3   52306500   52307500      4       2  150064       2.9172     0.001766
enh61276    3   52308500   52309500      3       2  150064       5.0398   2.3298e-07
enh61280    3   52325000   52326000      3       2  150064       4.2851   9.1323e-06
enh61282    3   52341300   52342300      1       1  150064       2.9234     0.001731
enh61284    3   52347600   52348600      2       1  150064       2.8812     0.001981
enh61288    3   52406800   52407800      4       2  150064       3.6841   0.00011474
enh61294    3   52491400   52492400      3       2  150064       3.2098   0.00066409
enh61297    3   52565300   52566300      2       1  150064       4.3005   8.5218e-06
enh61298    3   52572100   52573100      3       1  150064       3.9099   4.6163e-05
enh61299    3   52573000   52574000      4       2  150064       4.1864   1.4171e-05
enh61300    3   52573600   52574600      3       1  150064       3.1335   0.00086361
enh61301    3   52640400   52641400      1       1  150064        4.617    1.947e-06
enh61304    3   52717200   52718200      3       1  150064       4.3424   7.0472e-06
enh61305    3   52722300   52723300      2       1  150064       4.9234   4.2524e-07
enh61306    3   52737500   52738500      1       1  150064       4.5918    2.197e-06
enh61307    3   52741700   52742700      3       1  150064       5.1293   1.4544e-07
enh61308    3   52755000   52756000      3       1  150064       3.5828   0.00016997
enh61310    3   52809100   52810100      2       1  150064       4.7884   8.4064e-07
enh61315    3   52868400   52869400      4       2  150064       5.4612   2.3642e-08
enh61316    3   52871800   52872800      1       1  150064       5.3399     4.65e-08
enh61317    3   52875500   52876500      3       2  150064       4.3256   7.6066e-06
enh61319    3   52903700   52904700      3       1  150064       3.8068   7.0388e-05
enh61320    3   52907400   52908400      1       1  150064       5.6131    9.939e-09
enh61321    3   52909000   52910000      1       1  150064       5.0388    2.342e-07
enh61322    3   52926800   52927800      2       1  150064       1.7003     0.044533
enh61323    3   52931800   52932800      2       1  150064        4.483   3.6795e-06
enh61324    3   52935800   52936800      1       1  150064       5.6956    6.146e-09
enh61325    3   53016700   53017700      2       1  150064       5.1219    1.512e-07
enh61327    3   53032800   53033800      4       1  150064       5.2253   8.6938e-08
enh61331    3   53063300   53064300      5       2  150064       4.2057   1.3011e-05
enh61333    3   53065600   53066600      1       1  150064       2.9818     0.001433
enh61334    3   53070200   53071200      5       2  150064       4.6868   1.3875e-06
enh61335    3   53074000   53075000      3       1  150064        3.124   0.00089216
enh61336    3   53076400   53077400      4       1  150064       3.9566   3.8015e-05
enh61337    3   53105600   53106600      2       1  150064       2.1692     0.015032
enh61344    3   53174300   53175300      1       1  150064       5.8968    1.853e-09
enh61351    3   53229900   53230900      4       2  150064       3.2444    0.0005884
enh61352    3   53269900   53270900     10       2  150064       2.4965    0.0062713
enh61353    3   53272000   53273000      5       2  150064       3.0313    0.0012175
enh61354    3   53277400   53278400     10       3  150064       2.3294    0.0099177
enh61356    3   53290000   53291000      4       2  150064       2.6459    0.0040737
enh61357    3   53303800   53304800      1       1  150064       1.9089      0.02814
enh61362    3   53388600   53389600      2       1  150064       3.5769   0.00017387
enh61363    3   53727300   53728300      1       1  150064       2.1019      0.01778
enh61369    3   53914000   53915000      1       1  150064       2.2603       0.0119
enh61372    3   54030200   54031200      1       1  150064       2.7552     0.002933
enh61389    3   56644600   56645600      7       3  150064       1.9478      0.02572
enh61391    3   56711100   56712100      2       1  150064       1.6929     0.045233
enh61393    3   56714200   56715200      5       2  150064       1.7519     0.039898
enh61394    3   56726200   56727200      8       2  150064       2.0716      0.01915
enh61395    3   56728200   56729200      4       2  150064       1.8821     0.029911
enh61399    3   56751600   56752600      3       1  150064       1.9995     0.022779
enh61401    3   56760000   56761000      8       2  150064       1.8173     0.034587
enh61402    3   56769400   56770400      4       1  150064        1.992     0.023188
enh61413    3   56850400   56851400      2       1  150064       1.8128     0.034931
enh61502    3   58022600   58023600      1       1  150064       1.7185      0.04285
enh61526    3   58163700   58164700     10       2  150064       1.7864     0.037017
enh61540    3   58331400   58332400      4       2  150064       2.1141     0.017251
enh61548    3   58369500   58370500      4       1  150064       2.1043     0.017677
enh61549    3   58372600   58373600      4       2  150064       1.7764     0.037835
enh61550    3   58374300   58375300      4       1  150064       1.6738     0.047081
enh61551    3   58399900   58400900      2       1  150064       1.8105     0.035106
enh61552    3   58417600   58418600      2       1  150064       2.2582     0.011967
enh61553    3   58420000   58421000      7       3  150064       2.1487     0.015828
enh61555    3   58456700   58457700      3       2  150064       2.0161     0.021894
enh61557    3   58469600   58470600      1       1  150064       2.4373     0.007399
enh61573    3   59411100   59412100      6       2  150064       1.9188     0.027506
enh61576    3   59436800   59437800      9       2  150064       1.7605     0.039158
enh61577    3   59438200   59439200     11       2  150064       1.9718     0.024313
enh61580    3   59500800   59501800      9       3  150064       1.9213      0.02735
enh61589    3   59744400   59745400      6       2  150064       1.8743     0.030445
enh61590    3   59746200   59747200      5       2  150064       2.3478    0.0094429
enh61595    3   59779500   59780500      3       1  150064       2.3894     0.008437
enh61597    3   59784600   59785600      3       1  150064        1.775     0.037948
enh61612    3   59966000   59967000     11       4  150064       1.7314     0.041687
enh61621    3   59998500   59999500      2       1  150064       1.8591      0.03151
enh61628    3   60062000   60063000     11       2  150064       2.0038     0.022548
enh61631    3   60080200   60081200      5       2  150064       1.9176     0.027583
enh61633    3   60089900   60090900      9       4  150064       1.6886     0.045646
enh61634    3   60146200   60147200      1       1  150064        2.155      0.01558
enh61640    3   60245400   60246400      7       4  150064       1.9238     0.027189
enh61642    3   60279700   60280700      4       1  150064        3.063    0.0010957
enh61643    3   60288600   60289600      4       2  150064       3.9514   3.8847e-05
enh61646    3   60312000   60313000      6       2  150064       2.9093    0.0018114
enh61660    3   61158000   61159000      4       2  150064       2.3849    0.0085426
enh61662    3   61238100   61239100      5       2  150064       1.9063     0.028308
enh61669    3   61833400   61834400      3       1  150064       2.2755     0.011438
enh61674    3   62089000   62090000      1       1  150064       3.0329     0.001211
enh61687    3   63841000   63842000      3       1  150064       3.8713   5.4135e-05
enh61688    3   63844200   63845200      2       1  150064       2.4633    0.0068825
enh61690    3   63856100   63857100      2       1  150064       4.0051   3.0991e-05
enh61691    3   63857700   63858700      2       1  150064       2.8442     0.002226
enh61694    3   63895700   63896700      4       2  150064       2.3692    0.0089141
enh61695    3   63899500   63900500      1       1  150064       5.1478    1.318e-07
enh61705    3   63950500   63951500      4       2  150064       1.8557     0.031749
enh61707    3   63961800   63962800      3       2  150064       3.0614    0.0011014
enh61708    3   63967700   63968700      2       1  150064       2.5015    0.0061833
enh61709    3   63997000   63998000      4       2  150064       3.2143   0.00065381
enh61710    3   64006400   64007400      4       2  150064       1.9426     0.026032
enh61711    3   64015900   64016900      4       2  150064       1.6919     0.045328
enh61713    3   64033500   64034500      1       1  150064        2.156      0.01554
enh61714    3   64136000   64137000      6       3  150064       3.4284    0.0003036
enh61715    3   64148800   64149800      5       2  150064       1.8892     0.029435
enh61716    3   64172700   64173700      4       1  150064       3.7086   0.00010419
enh61726    3   65874400   65875400      4       2  150064       1.8886     0.029473
enh61730    3   66427800   66428800      4       2  150064       1.6945     0.045084
enh61762    3   67133300   67134300      2       1  150064       1.8972     0.028898
enh61765    3   67649200   67650200      3       1  150064       2.2722     0.011537
enh61766    3   67651900   67652900      2       1  150064       2.4945    0.0063073
enh61767    3   67685600   67686600      3       1  150064       1.7835     0.037251
enh61768    3   67697800   67698800      3       1  150064       2.0442     0.020466
enh61769    3   67701200   67702200      3       1  150064       1.8786     0.030151
enh61770    3   67702600   67703600      4       1  150064       2.1123     0.017329
enh61800    3   69246900   69247900      4       1  150064       1.6578     0.048676
enh61811    3   69355400   69356400      3       2  150064       2.7642    0.0028529
enh61815    3   69388400   69389400      3       1  150064       2.1564     0.015526
enh61816    3   69390200   69391200      2       1  150064       3.1718    0.0007574
enh61817    3   69403500   69404500      3       1  150064       2.4815    0.0065406
enh61818    3   69406200   69407200      7       2  150064       2.6268     0.004309
enh61819    3   69410000   69411000      5       2  150064       1.7592     0.039275
enh61820    3   69413500   69414500      9       2  150064       3.2424    0.0005927
enh61821    3   69417400   69418400      9       1  150064       3.0057    0.0013247
enh61825    3   69431600   69432600      5       2  150064       2.6119    0.0045022
enh61829    3   69482200   69483200      3       1  150064       2.2339     0.012744
enh61831    3   69794600   69795600      3       1  150064        2.912    0.0017956
enh61832    3   69795700   69796700      1       1  150064       3.1258    0.0008866
enh61833    3   69797100   69798100      2       1  150064       2.7238    0.0032266
enh61835    3   69840500   69841500      2       1  150064       3.6867   0.00011358
enh61852    3   71099000   71100000      1       1  150064       1.9498       0.0256
enh61853    3   71102800   71103800      1       1  150064       1.8667      0.03097
enh61855    3   71105400   71106400      1       1  150064       1.9914      0.02322
enh61859    3   71122600   71123600      2       1  150064       1.6546     0.049006
enh61860    3   71123600   71124600      2       1  150064       1.8206     0.034335
enh61861    3   71127800   71128800      4       1  150064       1.8485     0.032265
enh61862    3   71132200   71133200      3       2  150064       2.0309     0.021131
enh61866    3   71150900   71151900      3       1  150064       2.7376    0.0030947
enh61869    3   71166600   71167600      1       1  150064       3.1354    0.0008581
enh61870    3   71168600   71169600      1       1  150064       1.7172      0.04297
enh61871    3   71171700   71172700      2       1  150064       3.4366    0.0002945
enh61872    3   71174100   71175100      5       2  150064       3.1063   0.00094726
enh61873    3   71175500   71176500      5       2  150064       2.1267     0.016723
enh61874    3   71182700   71183700      1       1  150064       1.6936      0.04517
enh61875    3   71192000   71193000      3       1  150064       2.1917     0.014202
enh61887    3   71254400   71255400      1       1  150064       5.1579    1.249e-07
enh61888    3   71255600   71256600      2       1  150064       4.4936   3.5016e-06
enh61891    3   71277900   71278900      4       2  150064        2.608     0.004553
enh61892    3   71289000   71290000      5       1  150064       3.7249   9.7678e-05
enh61893    3   71294900   71295900      1       1  150064       2.5053     0.006117
enh61894    3   71296000   71297000      3       1  150064       2.3281    0.0099535
enh61896    3   71300000   71301000      3       2  150064       2.0615      0.01963
enh61898    3   71314100   71315100      2       1  150064       4.1254   1.8505e-05
enh61899    3   71318600   71319600      5       2  150064       2.0389     0.020728
enh61901    3   71354300   71355300      2       1  150064        3.507   0.00022662
enh61903    3   71365900   71366900      4       2  150064       3.4888   0.00024257
enh61904    3   71368600   71369600      4       2  150064       2.3665    0.0089794
enh61905    3   71397200   71398200      2       1  150064       4.5228    3.051e-06
enh61907    3   71407700   71408700      5       3  150064       3.3302   0.00043397
enh61917    3   71472600   71473600      3       2  150064       2.3538     0.009291
enh61921    3   71494400   71495400      5       3  150064       3.9054    4.704e-05
enh61922    3   71495300   71496300      5       2  150064       2.3431    0.0095618
enh61923    3   71497400   71498400      1       1  150064       1.8728      0.03055
enh61924    3   71500600   71501600      2       1  150064       3.0911   0.00099702
enh61925    3   71504200   71505200      1       1  150064       3.2727    0.0005326
enh61926    3   71506500   71507500      4       2  150064       2.5819    0.0049124
enh61927    3   71509600   71510600      2       1  150064        2.653    0.0039885
enh61929    3   71512400   71513400      7       4  150064        1.682     0.046284
enh61933    3   71527600   71528600      2       1  150064       3.0197    0.0012651
enh61934    3   71529500   71530500      4       1  150064        2.155     0.015582
enh61935    3   71530600   71531600      2       1  150064       3.8328   6.3359e-05
enh61936    3   71532900   71533900      3       2  150064       2.9877    0.0014054
enh61937    3   71534700   71535700      4       2  150064       4.3214   7.7539e-06
enh61938    3   71537200   71538200      3       1  150064       2.4642    0.0068662
enh61939    3   71543600   71544600      2       1  150064       4.4382   4.5367e-06
enh61940    3   71552200   71553200      2       1  150064       4.4334   4.6379e-06
enh61942    3   71561900   71562900      3       2  150064        2.298     0.010781
enh61943    3   71564800   71565800      1       1  150064        4.929    4.133e-07
enh61944    3   71571400   71572400      4       1  150064       4.6564   1.6087e-06
enh61945    3   71582000   71583000      4       2  150064       3.4448   0.00028572
enh61946    3   71585500   71586500      2       1  150064       3.1861   0.00072098
enh61953    3   71666000   71667000      1       1  150064       4.1492    1.668e-05
enh61960    3   71770700   71771700      3       2  150064       2.5376    0.0055813
enh61962    3   71778400   71779400      5       2  150064       2.5382     0.005571
enh61963    3   71828600   71829600      4       2  150064       1.8585     0.031547
enh61995    3   72378500   72379500      2       1  150064       2.3925    0.0083672
enh62018    3   72571900   72572900      1       1  150064       2.6395     0.004152
enh62020    3   72599000   72600000      2       1  150064       2.3116       0.0104
enh62044    3   73044800   73045800      2       1  150064       2.0258     0.021392
enh62045    3   73050300   73051300      7       2  150064       1.8969     0.028919
enh62047    3   73057800   73058800      6       1  150064       2.1869     0.014374
enh62049    3   73065600   73066600      3       1  150064       2.0573     0.019827
enh62051    3   73069000   73070000      1       1  150064       2.0716      0.01915
enh62052    3   73070400   73071400      3       1  150064       1.9903     0.023281
enh62055    3   73080600   73081600      1       1  150064       1.8203      0.03436
enh62056    3   73086400   73087400      2       1  150064       1.9033     0.028498
enh62058    3   73091600   73092600      2       1  150064       1.8891     0.029442
enh62059    3   73094800   73095800      6       2  150064       1.8651     0.031083
enh62060    3   73105000   73106000      1       1  150064       1.6871      0.04579
enh62062    3   73134800   73135800      1       1  150064       2.1323      0.01649
enh62078    3   81541200   81542200      1       1  150064       2.0674      0.01935
enh62084    3   81792300   81793300      4       2  150064       1.8977     0.028867
enh62086    3   81803200   81804200      2       1  150064       1.7479     0.040241
enh62087    3   81805100   81806100      1       1  150064       2.0665      0.01939
enh62097    3   81912700   81913700      1       1  150064       1.7963      0.03622
enh62098    3   81939900   81940900      2       1  150064       2.3027     0.010647
enh62099    3   81957400   81958400      3       2  150064       2.1785     0.014683
enh62151    3   93798900   93799900      2       1  150064       2.0702     0.019216
enh62152    3   95641700   95642700      3       2  150064       1.9964     0.022946
enh62192    3   99377600   99378600      4       1  150064       1.9359     0.026441
enh62193    3   99389200   99390200      5       2  150064        2.501    0.0061914
enh62194    3   99396500   99397500      3       1  150064       2.0202      0.02168
enh62195    3   99419400   99420400      5       3  150064       1.8703     0.030722
enh62289    3  101797600  101798600      4       2  150064        1.746     0.040403
enh62320    3  105524800  105525800      4       2  150064       3.0575    0.0011159
enh62322    3  105542100  105543100      1       1  150064       1.7223      0.04251
enh62329    3  105582900  105583900      5       3  150064       1.7373     0.041169
enh62340    3  105894700  105895700      4       2  150064       1.7673     0.038592
enh62346    3  105949000  105950000      4       1  150064       1.8062     0.035444
enh62354    3  106335400  106336400      1       1  150064       2.2138      0.01342
enh62380    3  107245300  107246300      1       1  150064       2.1432      0.01605
enh62384    3  107339500  107340500      5       2  150064       1.9535     0.025381
enh62387    3  107379800  107380800      2       1  150064         2.44    0.0073433
enh62388    3  107403000  107404000      1       1  150064       2.6608     0.003898
enh62401    3  107790600  107791600      2       1  150064       2.2998      0.01073
enh62404    3  107794400  107795400      3       2  150064       2.5387    0.0055628
enh62405    3  107798500  107799500      4       2  150064       2.4585    0.0069751
enh62408    3  107811300  107812300      1       1  150064       2.6782     0.003701
enh62413    3  107845300  107846300      4       2  150064       2.8479    0.0022006
enh62416    3  107871800  107872800      6       1  150064       3.5017   0.00023117
enh62417    3  107934600  107935600      8       3  150064       3.0147    0.0012861
enh62418    3  107938300  107939300      3       1  150064       2.5331    0.0056531
enh62451    3  109450700  109451700      3       1  150064       1.7087     0.043755
enh62483    3  111040600  111041600      7       2  150064        2.087     0.018442
enh62517    3  111685900  111686900      2       1  150064        2.109     0.017473
enh62530    3  111846100  111847100      2       1  150064       1.9087     0.028152
enh62546    3  112186200  112187200      2       1  150064       1.6624     0.048212
enh62606    3  113458100  113459100      2       1  150064       2.3717    0.0088526
enh62616    3  113631300  113632300      6       3  150064       1.8725     0.030566
enh62637    3  114168400  114169400      1       1  150064       2.1179      0.01709
enh62644    3  114270800  114271800      2       1  150064       2.5016     0.006182
enh62668    3  115418900  115419900      1       1  150064       1.7851      0.03712
enh62677    3  117603700  117604700      3       2  150064       2.7086    0.0033781
enh62678    3  117821600  117822600      3       1  150064        2.347    0.0094627
enh62680    3  117863000  117864000      7       2  150064       2.0772     0.018889
enh62710    3  119277900  119278900      7       2  150064       2.1004     0.017848
enh62748    3  120063600  120064600      3       1  150064       1.6787     0.046601
enh62750    3  120069100  120070100      1       1  150064       1.7053      0.04407
enh62752    3  120137000  120138000      1       1  150064       1.8344       0.0333
enh62753    3  120139600  120140600      2       1  150064       1.6791     0.046562
enh62762    3  120361200  120362200      3       2  150064       2.0315     0.021101
enh62768    3  121151600  121152600      2       1  150064       1.9809     0.023799
enh62777    3  121714000  121715000      3       1  150064        2.163     0.015272
enh62778    3  121716000  121717000      3       2  150064        2.659    0.0039186
enh62779    3  121717000  121718000      2       1  150064       2.1789     0.014668
enh62816    3  122396900  122397900      8       3  150064       1.6724     0.047221
enh62825    3  122608700  122609700      2       1  150064       2.9809    0.0014368
enh62830    3  122787500  122788500      6       2  150064       2.6975    0.0034929
enh62831    3  122790100  122791100      5       3  150064       2.1634     0.015256
enh62832    3  122790900  122791900      2       1  150064       2.5588    0.0052511
enh62834    3  122799400  122800400      3       2  150064       1.9501      0.02558
enh62835    3  122802300  122803300      3       2  150064       1.9012     0.028639
enh62843    3  123301200  123302200      3       1  150064         2.43    0.0075492
enh62845    3  123324300  123325300      5       2  150064        1.714     0.043265
enh62849    3  123372100  123373100      1       1  150064       3.5324    0.0002059
enh62852    3  123434600  123435600      2       1  150064       1.7034     0.044249
enh62859    3  123968500  123969500      4       2  150064       2.8822    0.0019746
enh62875    3  124545600  124546600      4       1  150064       1.9968     0.022925
enh62880    3  124577800  124578800      2       1  150064       2.3668    0.0089723
enh62881    3  124595000  124596000      4       2  150064       1.7681     0.038524
enh62882    3  124597400  124598400      2       1  150064       1.8847     0.029737
enh62884    3  124704100  124705100      1       1  150064       1.8041      0.03561
enh62887    3  124724300  124725300      3       2  150064       2.0054     0.022459
enh62902    3  124838000  124839000      4       2  150064       3.7935   7.4274e-05
enh62904    3  124844500  124845500      8       3  150064       3.3295   0.00043499
enh62907    3  124854800  124855800      2       1  150064       1.9399     0.026198
enh62909    3  124859900  124860900      9       4  150064       1.9436     0.025972
enh62917    3  125070500  125071500      2       1  150064       1.8656     0.031048
enh62920    3  125077500  125078500      1       1  150064       2.6884      0.00359
enh62929    3  125236700  125237700      3       2  150064       1.8175     0.034572
enh62965    3  126397000  126398000      3       2  150064       1.6451     0.049978
enh62987    3  126809600  126810600      8       3  150064       1.6792     0.046559
enh63003    3  127389600  127390600      1       1  150064        1.789      0.03681
enh63005    3  127394400  127395400      1       1  150064       1.7855      0.03709
enh63033    3  127769400  127770400      3       2  150064       1.7282     0.041973
enh63041    3  127863600  127864600      1       1  150064       3.8908    4.996e-05
enh63042    3  127874000  127875000      2       1  150064       1.7007       0.0445
enh63053    3  128067400  128068400      2       1  150064       1.8786     0.030149
enh63062    3  128277900  128278900      2       1  150064       1.9732     0.024235
enh63063    3  128291600  128292600      3       2  150064        1.862     0.031304
enh63097    3  128505500  128506500      2       1  150064        2.623    0.0043584
enh63111    3  128711800  128712800      2       1  150064       2.5048    0.0061269
enh63113    3  128718100  128719100      2       1  150064       2.4397    0.0073504
enh63125    3  128805800  128806800      1       1  150064       2.0976      0.01797
enh63134    3  128841600  128842600      2       1  150064       1.7523      0.03986
enh63136    3  128877300  128878300      1       1  150064       1.8043      0.03559
enh63144    3  128950200  128951200      1       1  150064       2.8747     0.002022
enh63149    3  128994600  128995600      3       2  150064       3.4107   0.00032393
enh63150    3  129000100  129001100      1       1  150064       3.5042     0.000229
enh63151    3  129023800  129024800      1       1  150064       3.6939    0.0001104
enh63153    3  129031600  129032600      1       1  150064       3.4849    0.0002462
enh63155    3  129065700  129066700      5       2  150064       1.7074     0.043873
enh63171    3  129209100  129210100      3       1  150064       1.7024     0.044341
enh63174    3  129244800  129245800      3       2  150064        2.526    0.0057685
enh63185    3  129330900  129331900      4       2  150064       1.9601     0.024994
enh63188    3  129340800  129341800      4       2  150064        2.376    0.0087503
enh63227    3  130746000  130747000      3       2  150064       1.8342     0.033309
enh63254    3  132491300  132492300      2       1  150064       1.7753     0.037924
enh63256    3  132930200  132931200      1       1  150064       3.1812    0.0007333
enh63257    3  133160500  133161500      3       2  150064       1.7901     0.036721
enh63271    3  133259600  133260600      3       1  150064       1.8878     0.029523
enh63336    3  135710100  135711100      3       1  150064       3.2944   0.00049319
enh63339    3  135823700  135824700      3       2  150064       2.6655    0.0038437
enh63344    3  135872800  135873800      2       1  150064       4.7454   1.0407e-06
enh63349    3  135891200  135892200      1       1  150064       3.1545    0.0008038
enh63353    3  135902200  135903200      2       1  150064       2.3643    0.0090311
enh63354    3  135906700  135907700      2       1  150064       3.4748   0.00025557
enh63355    3  135917400  135918400      1       1  150064       3.6429    0.0001348
enh63357    3  136000400  136001400      2       1  150064       4.8233   7.0616e-07
enh63359    3  136068800  136069800      4       2  150064       3.9783   3.4701e-05
enh63360    3  136192600  136193600      3       2  150064       3.1965   0.00069542
enh63362    3  136314900  136315900      3       2  150064       2.5589    0.0052502
enh63367    3  136435000  136436000      3       2  150064       4.7931   8.2119e-07
enh63368    3  136445000  136446000      1       1  150064       3.1766    0.0007451
enh63370    3  136449600  136450600      2       1  150064       2.5073    0.0060829
enh63372    3  136464300  136465300      2       1  150064         2.49     0.006388
enh63373    3  136465900  136466900      5       2  150064       3.7947   7.3912e-05
enh63374    3  136467200  136468200      4       2  150064        2.843    0.0022346
enh63377    3  136554300  136555300      1       1  150064       3.0806     0.001033
enh63378    3  136554900  136555900      2       1  150064        2.781    0.0027097
enh63380    3  136558600  136559600      3       1  150064       3.8239   6.5685e-05
enh63382    3  136576900  136577900      3       2  150064       4.0592   2.4621e-05
enh63383    3  136578400  136579400      2       1  150064       2.9288    0.0017013
enh63384    3  136582400  136583400      5       1  150064       2.9045    0.0018392
enh63385    3  136584300  136585300      1       1  150064       3.0133     0.001292
enh63386    3  136599100  136600100      3       1  150064        2.913    0.0017897
enh63387    3  136601200  136602200      3       1  150064       2.8713    0.0020436
enh63388    3  136603200  136604200      3       1  150064       2.9127    0.0017919
enh63389    3  136605700  136606700      4       1  150064          3.1   0.00096775
enh63390    3  136607000  136608000      3       2  150064       2.7011    0.0034553
enh63391    3  136610900  136611900      3       1  150064       2.9039    0.0018427
enh63392    3  136612400  136613400      1       1  150064       3.0285     0.001229
enh63393    3  136618100  136619100      2       1  150064       2.5361    0.0056043
enh63394    3  136620800  136621800      8       2  150064        3.072    0.0010632
enh63395    3  136621400  136622400      5       2  150064       2.9125    0.0017925
enh63396    3  136625100  136626100      4       1  150064       2.5245    0.0057926
enh63399    3  136632600  136633600      2       1  150064       2.4977    0.0062507
enh63400    3  136633500  136634500      2       1  150064       2.5043    0.0061353
enh63403    3  136650200  136651200      2       1  150064       2.6076    0.0045595
enh63404    3  136650900  136651900      4       2  150064       2.9057    0.0018319
enh63405    3  136651600  136652600      3       2  150064       2.9111    0.0018007
enh63408    3  136661500  136662500      2       1  150064       2.4908    0.0063731
enh63409    3  136673800  136674800      4       2  150064       3.4608   0.00026925
enh63410    3  136679600  136680600      1       1  150064       3.7885    7.579e-05
enh63411    3  136697700  136698700      3       1  150064       3.7478   8.9214e-05
enh63412    3  136703400  136704400      3       1  150064       3.8106   6.9308e-05
enh63414    3  136726600  136727600      2       1  150064       3.8574   5.7291e-05
enh63415    3  136729800  136730800      5       2  150064       4.1594   1.5956e-05
enh63416    3  136732000  136733000      1       1  150064       4.2938    8.784e-06
enh63422    3  137904600  137905600      2       1  150064       1.9238     0.027192
enh63437    3  138405700  138406700      1       1  150064       2.1484      0.01584
enh63442    3  138499100  138500100      1       1  150064       1.9906      0.02326
enh63443    3  138500200  138501200      2       1  150064       1.8633     0.031212
enh63445    3  138533000  138534000      1       1  150064       1.8163      0.03466
enh63447    3  138536700  138537700      1       1  150064       1.8135      0.03488
enh63450    3  138554400  138555400      1       1  150064       1.9341      0.02655
enh63452    3  138609500  138610500      4       1  150064       1.7595     0.039248
enh63469    3  140472600  140473600      1       1  150064       2.2808      0.01128
enh63535    3  141221300  141222300      1       1  150064        2.099      0.01791
enh63632    3  142982800  142983800      6       3  150064       2.0429     0.020529
enh63637    3  143026200  143027200      4       2  150064       2.5349    0.0056232
enh63641    3  143066700  143067700      6       2  150064       1.7019     0.044389
enh63642    3  143070500  143071500      4       2  150064       1.6941     0.045125
enh63669    3  143469600  143470600      2       1  150064       1.7099     0.043645
enh63676    3  143549700  143550700      1       1  150064       2.0766      0.01892
enh63709    3  147016400  147017400      2       1  150064       1.8204     0.034351
enh63734    3  148915200  148916200      3       1  150064       2.0293     0.021212
enh63735    3  148921300  148922300      2       1  150064       1.9905     0.023267
enh63806    3  150326100  150327100      2       1  150064       2.6927    0.0035443
enh63828    3  150616800  150617800      2       1  150064       1.9337     0.026577
enh63858    3  151143600  151144600      2       1  150064       1.7059     0.044011
enh63867    3  151584200  151585200      2       1  150064       1.6751     0.046956
enh63904    3  151999700  152000700      2       1  150064       2.0564     0.019872
enh63919    3  152081600  152082600      1       1  150064       2.5358      0.00561
enh63922    3  152092500  152093500      1       1  150064       2.2571        0.012
enh63931    3  152126000  152127000      2       1  150064       1.7644     0.038832
enh63937    3  152189600  152190600      2       1  150064       1.7401     0.040923
enh63941    3  152515200  152516200      5       2  150064       2.4413    0.0073166
enh63942    3  152551800  152552800      3       1  150064       2.8442    0.0022259
enh63959    3  153346100  153347100      2       1  150064       2.0304     0.021156
enh63962    3  154036200  154037200      3       2  150064       2.0155     0.021926
enh63995    3  155267600  155268600      5       3  150064       1.9965     0.022941
enh63996    3  155270500  155271500      3       1  150064       2.5487    0.0054068
enh63998    3  155320800  155321800      6       3  150064       1.7215     0.042582
enh64001    3  155378700  155379700      2       1  150064       1.8669     0.030954
enh64002    3  155422000  155423000      3       2  150064       2.6168    0.0044378
enh64029    3  156209900  156210900      4       2  150064       2.1534     0.015644
enh64036    3  156332400  156333400      1       1  150064       2.1682      0.01507
enh64055    3  156793900  156794900      3       2  150064       2.1932     0.014147
enh64097    3  159558400  159559400      1       1  150064       1.8891      0.02944
enh64098    3  159562000  159563000      2       1  150064       1.8186     0.034489
enh64099    3  159563200  159564200      3       1  150064       2.2407     0.012523
enh64105    3  159620600  159621600      2       1  150064        1.968     0.024534
enh64142    3  160519200  160520200      3       1  150064       2.0256     0.021403
enh64154    3  161067400  161068400      4       2  150064        1.908     0.028193
enh64155    3  161112100  161113100      1       1  150064       2.0585      0.01977
enh64157    3  161133500  161134500      1       1  150064       2.3963      0.00828
enh64160    3  161400400  161401400      4       2  150064       2.5225    0.0058265
enh64161    3  161488300  161489300      4       2  150064       4.9974   2.9047e-07
enh64162    3  161498800  161499800      2       1  150064       1.8589      0.03152
enh64163    3  161657600  161658600      3       2  150064       3.8084   6.9938e-05
enh64166    3  162003700  162004700      3       2  150064        3.393   0.00034564
enh64200    3  167453900  167454900      3       1  150064       3.6233   0.00014542
enh64201    3  167579000  167580000      2       1  150064       2.9752    0.0014641
enh64202    3  167659400  167660400      6       2  150064       2.9748     0.001466
enh64205    3  167810000  167811000      2       1  150064       1.7067      0.04394
enh64206    3  167810600  167811600      2       1  150064       2.5665    0.0051368
enh64219    3  169476600  169477600      1       1  150064       2.5392     0.005555
enh64220    3  169481000  169482000      1       1  150064       2.2445       0.0124
enh64221    3  169492600  169493600      1       1  150064       2.6313     0.004253
enh64222    3  169528400  169529400      3       1  150064       1.8795      0.03009
enh64230    3  169688100  169689100      1       1  150064        2.156      0.01554
enh64231    3  169716400  169717400      3       1  150064       1.9151     0.027738
enh64232    3  169719600  169720600      3       1  150064       2.2959      0.01084
enh64240    3  169762500  169763500      2       1  150064       2.0612     0.019642
enh64246    3  169869000  169870000      1       1  150064       2.5128     0.005989
enh64252    3  169889300  169890300      3       1  150064       2.3266    0.0099939
enh64253    3  169895800  169896800      2       1  150064       2.1719     0.014933
enh64280    3  170987600  170988600      3       1  150064        1.826     0.033924
enh64296    3  171173800  171174800      2       1  150064        1.803     0.035695
enh64302    3  171429700  171430700      1       1  150064       1.6568      0.04878
enh64307    3  171519600  171520600      3       1  150064         2.18     0.014629
enh64370    3  172229700  172230700      2       1  150064       1.6973     0.044821
enh64372    3  172231700  172232700      4       2  150064       1.9782     0.023956
enh64387    3  172311700  172312700      8       2  150064       2.4594    0.0069591
enh64417    3  176758900  176759900      1       1  150064        2.666     0.003838
enh64418    3  176768900  176769900      2       1  150064       1.7796     0.037575
enh64422    3  176777400  176778400      2       1  150064       2.5752    0.0050097
enh64423    3  176779800  176780800      1       1  150064        2.688     0.003594
enh64424    3  176781200  176782200      3       1  150064        2.876    0.0020137
enh64426    3  176804500  176805500      2       1  150064       2.4872    0.0064371
enh64427    3  176807000  176808000      5       2  150064       1.9272     0.026976
enh64438    3  176841700  176842700      3       2  150064       2.5508    0.0053745
enh64445    3  176867900  176868900      4       2  150064       2.2678      0.01167
enh64463    3  177002200  177003200      1       1  150064       1.9435      0.02598
enh64465    3  177035000  177036000      4       2  150064       2.1164     0.017153
enh64467    3  177051400  177052400      1       1  150064       2.2524      0.01215
enh64470    3  177057900  177058900      1       1  150064       2.6273     0.004303
enh64471    3  177062900  177063900      3       2  150064       1.7049     0.044104
enh64477    3  177112800  177113800      2       1  150064       1.6881     0.045699
enh64481    3  177141500  177142500      5       3  150064        1.877     0.030262
enh64502    3  177332700  177333700      4       2  150064       2.7936    0.0026061
enh64504    3  177358400  177359400      4       2  150064       2.1131     0.017296
enh64506    3  177362400  177363400      3       2  150064       2.7237    0.0032282
enh64507    3  177364900  177365900      2       1  150064       3.1881   0.00071604
enh64595    3  180629000  180630000      2       1  150064       5.4446   2.5956e-08
enh64596    3  180632700  180633700      1       1  150064       6.2898    1.589e-10
enh64597    3  180636000  180637000      3       2  150064       5.9897   1.0513e-09
enh64598    3  180637300  180638300      4       2  150064       4.9469     3.77e-07
enh64601    3  180708400  180709400      1       1  150064       5.9882    1.061e-09
enh64605    3  182514200  182515200      2       1  150064       1.7145     0.043214
enh64611    3  182630400  182631400      1       1  150064       2.1602      0.01538
enh64618    3  182693500  182694500      1       1  150064        2.752     0.002962
enh64619    3  182695600  182696600      1       1  150064       1.8448      0.03253
enh64620    3  182698800  182699800      1       1  150064       1.6873      0.04577
enh64626    3  182902900  182903900      2       1  150064       2.0109     0.022167
enh64643    3  183068000  183069000      6       1  150064       1.7835     0.037253
enh64661    3  183304900  183305900      4       1  150064       1.7018     0.044392
enh64679    3  183599800  183600800      2       1  150064       2.0495     0.020209
enh64680    3  183602800  183603800      7       3  150064       1.8104     0.035115
enh64729    3  184474800  184475800      5       2  150064       2.1194     0.017027
enh64735    3  184892900  184893900      1       1  150064       1.9491      0.02564
enh64756    3  185419500  185420500      1       1  150064       1.8946      0.02907
enh64758    3  185426600  185427600      1       1  150064       2.6721     0.003769
enh64760    3  185446400  185447400      2       1  150064       1.8029     0.035703
enh64766    3  185482300  185483300      1       1  150064       2.1268      0.01672
enh64774    3  185677200  185678200      3       1  150064       2.4379    0.0073869
enh64779    3  185826600  185827600      3       1  150064       2.1349     0.016386
enh64898    3  187865600  187866600      5       3  150064       1.8238     0.034094
enh64899    3  187870000  187871000      2       1  150064       1.7929     0.036493
enh64900    3  187875500  187876500      5       3  150064       1.8275     0.033815
enh64901    3  187880700  187881700      2       1  150064       3.0138    0.0012898
enh64902    3  187882200  187883200      3       2  150064       2.5271    0.0057496
enh64903    3  187887200  187888200      8       3  150064       4.3928   5.5952e-06
enh64904    3  187888200  187889200      5       3  150064       2.0747     0.019008
enh64909    3  187908700  187909700      5       2  150064       1.8409     0.032819
enh64910    3  187914300  187915300      5       2  150064       2.2199     0.013211
enh64938    3  188079600  188080600     10       3  150064       2.0514     0.020113
enh64941    3  188117700  188118700      3       1  150064       1.9363     0.026416
enh64943    3  188134800  188135800      2       1  150064       1.9766     0.024041
enh64947    3  188150600  188151600      2       1  150064       1.7346     0.041407
enh64950    3  188186600  188187600      3       2  150064       4.2612   1.0166e-05
enh64973    3  188618700  188619700      4       2  150064       1.8019     0.035784
enh64976    3  188661800  188662800      1       1  150064       1.7079      0.04383
enh65010    3  189490200  189491200      1       1  150064       2.3545     0.009274
enh65029    3  190298600  190299600      3       2  150064       2.0301     0.021171
enh65052    3  193490900  193491900      3       2  150064       2.1136     0.017276
enh65053    3  193549300  193550300      2       1  150064       1.6609     0.048366
enh65057    3  193587800  193588800     10       3  150064       1.9292     0.026856
enh65069    3  193807000  193808000      4       2  150064       2.4049    0.0080891
enh65071    3  193815800  193816800      3       2  150064       1.9177     0.027575
enh65117    3  194305500  194306500      1       1  150064       2.0827      0.01864
enh65151    3  194865000  194866000      8       2  150064       1.9514     0.025506
enh65172    3  194981700  194982700      1       1  150064       2.3337     0.009805
enh65174    3  195106000  195107000      2       1  150064       1.9039     0.028459
enh65207    3  195603000  195604000      3       2  150064       1.7212      0.04261
enh65243    3  195944900  195945900      1       1  150064       1.9815      0.02377
enh65244    3  195946500  195947500      3       2  150064       2.0706     0.019196
enh65247    3  196005400  196006400      6       3  150064       2.4685    0.0067847
enh65248    3  196006600  196007600      2       1  150064       1.6797      0.04651
enh65251    3  196015200  196016200      6       2  150064        2.365    0.0090155
enh65254    3  196136200  196137200      1       1  150064       3.4641     0.000266
enh65255    3  196141000  196142000      1       1  150064       3.0899     0.001001
enh65257    3  196156500  196157500      3       2  150064       1.8914     0.029284
enh65258    3  196160000  196161000      2       1  150064       3.1878   0.00071689
enh65259    3  196167300  196168300      7       4  150064       3.0107    0.0013034
enh65292    3  196470300  196471300      3       2  150064       1.7564      0.03951
enh65293    3  196474800  196475800      8       2  150064       1.7621     0.039029
enh65294    3  196480600  196481600      2       1  150064       1.9029     0.028528
enh65295    3  196484800  196485800      8       3  150064       2.5685    0.0051064
enh65298    3  196519600  196520600      3       2  150064       2.7879    0.0026521
enh65302    3  196670800  196671800      1       1  150064       2.0387      0.02074
enh65311    3  196901400  196902400      3       2  150064       1.8101     0.035137
enh65312    3  196929400  196930400      1       1  150064       2.8786     0.001997
enh65315    3  196949600  196950600      1       1  150064        2.339     0.009667
enh65316    3  196980600  196981600      5       2  150064       1.7049      0.04411
enh65318    3  197020200  197021200      7       1  150064       2.6481     0.004047
enh65326    3  197172400  197173400      7       4  150064       1.7915     0.036605
enh65327    3  197183800  197184800      3       2  150064       1.9565     0.025205
enh65353    3  197573800  197574800      1       1  150064       1.8297      0.03365
enh65377    4     598000     599000      3       1  150064       2.2429     0.012452
enh65378    4     658500     659500      2       1  150064       1.9035     0.028489
enh65382    4     676900     677900      4       2  150064       1.8507     0.032104
enh65384    4     683100     684100      4       2  150064       1.8117     0.035013
enh65386    4     701300     702300      7       3  150064       3.1456    0.0008288
enh65387    4     703000     704000      5       1  150064       2.2577     0.011983
enh65388    4     714900     715900      1       1  150064       2.8383     0.002268
enh65389    4     719800     720800      3       1  150064       1.9845     0.023598
enh65412    4    1124200    1125200      3       2  150064       1.8339     0.033336
enh65420    4    1191900    1192900      5       3  150064       2.0467     0.020342
enh65423    4    1202400    1203400      3       1  150064       2.1162     0.017166
enh65425    4    1211300    1212300      3       2  150064       2.4722    0.0067149
enh65439    4    1323900    1324900     10       3  150064       1.6907     0.045449
enh65440    4    1342600    1343600      3       2  150064       2.1949     0.014086
enh65441    4    1345300    1346300      6       3  150064       2.1873      0.01436
enh65442    4    1546200    1547200      6       2  150064       1.7186     0.042839
enh65460    4    1831300    1832300      1       1  150064       1.9583       0.0251
enh65462    4    1834600    1835600      3       1  150064       2.5458    0.0054517
enh65465    4    1842800    1843800      2       1  150064       2.5731    0.0050395
enh65468    4    1851300    1852300      2       1  150064       1.8622     0.031285
enh65471    4    1862900    1863900      1       1  150064       1.8425       0.0327
enh65477    4    1878700    1879700      1       1  150064       1.8009      0.03586
enh65480    4    1883000    1884000      2       1  150064       1.8136     0.034869
enh65500    4    2267300    2268300      3       2  150064        2.015     0.021952
enh65562    4    2955900    2956900      1       1  150064       1.8936      0.02914
enh65589    4    3343600    3344600      2       1  150064       2.3758    0.0087544
enh65609    4    4420000    4421000      1       1  150064       2.4349     0.007447
enh65611    4    4493600    4494600      3       2  150064       2.7822    0.0026996
enh65614    4    4541100    4542100      4       2  150064       2.4288    0.0075743
enh65620    4    4945100    4946100     13       4  150064       2.0065     0.022401
enh65632    4    5749100    5750100     14       4  150064       1.9193     0.027472
enh65649    4    6691000    6692000      1       1  150064       1.8193      0.03443
enh65683    4    6915600    6916600      3       2  150064       2.0049     0.022487
enh65690    4    6942500    6943500      4       2  150064       2.9523     0.001577
enh65692    4    6953400    6954400      1       1  150064       1.9286      0.02689
enh65693    4    6955400    6956400      7       2  150064       1.8253     0.033977
enh65710    4    7136600    7137600     10       3  150064       2.0798     0.018774
enh65752    4    8211000    8212000      2       1  150064       2.3141     0.010331
enh65772    4    8396000    8397000      1       1  150064       1.6801      0.04647
enh65773    4    8404000    8405000      8       4  150064       1.9625     0.024851
enh65775    4    8428400    8429400      3       2  150064       2.0252     0.021422
enh65776    4    8430400    8431400      3       1  150064         1.77     0.038365
enh65778    4    8438000    8439000      2       1  150064       2.2102     0.013545
enh65780    4    8440200    8441200      4       2  150064       2.0085     0.022294
enh65781    4    8444800    8445800      1       1  150064       1.8267      0.03387
enh65831    4   10955800   10956800      6       4  150064       1.7822     0.037358
enh65833    4   11006500   11007500      3       1  150064       2.5162     0.005932
enh65851    4   13630200   13631200      2       1  150064       1.8914     0.029283
enh65913    4   15907200   15908200      3       1  150064       1.7644     0.038833
enh65923    4   16207900   16208900      6       3  150064       2.3254     0.010026
enh65925    4   16218700   16219700      5       3  150064       2.2748     0.011459
enh65931    4   16599400   16600400      2       1  150064       2.1121     0.017339
enh65940    4   17577300   17578300      6       1  150064       2.0937     0.018144
enh65941    4   17580500   17581500      3       2  150064       1.7988     0.036028
enh65942    4   17619200   17620200      3       1  150064       2.2802     0.011298
enh65943    4   17620800   17621800      3       1  150064       2.1167     0.017142
enh65944    4   17652000   17653000      7       1  150064         2.52    0.0058679
enh65945    4   17652800   17653800      6       2  150064       2.2932     0.010918
enh65946    4   17788300   17789300      2       1  150064       1.7006     0.044505
enh65949    4   17815900   17816900      1       1  150064        2.077       0.0189
enh65950    4   17819000   17820000      1       1  150064       2.0619      0.01961
enh65951    4   18012800   18013800      1       1  150064       2.2473      0.01231
enh65953    4   18020700   18021700      3       1  150064       2.2682     0.011659
enh65955    4   19680200   19681200      3       2  150064       2.3488    0.0094158
enh65956    4   19682100   19683100      4       2  150064       2.2297     0.012884
enh65957    4   19695500   19696500      4       2  150064       2.7101    0.0033635
enh65960    4   19740500   19741500      2       1  150064       2.6941    0.0035293
enh65963    4   19947000   19948000      4       2  150064       2.2323     0.012797
enh65967    4   20703200   20704200      5       2  150064       2.0329     0.021031
enh65976    4   23293300   23294300     10       2  150064        2.188     0.014335
enh65984    4   24263700   24264700     10       4  150064       2.2325      0.01279
enh66018    4   26133600   26134600      3       1  150064       2.9272      0.00171
enh66028    4   26343700   26344700      1       1  150064       1.9765      0.02405
enh66029    4   26357100   26358100      2       1  150064       2.2508       0.0122
enh66039    4   26590900   26591900      4       1  150064       3.5956   0.00016184
enh66041    4   26624400   26625400      1       1  150064       3.4906     0.000241
enh66042    4   26649100   26650100      1       1  150064         3.34    0.0004189
enh66043    4   26726000   26727000      1       1  150064       3.1342    0.0008615
enh66044    4   26749900   26750900      1       1  150064       3.1988    0.0006899
enh66045    4   26764800   26765800      2       1  150064       2.7423    0.0030509
enh66046    4   26783400   26784400      2       1  150064       4.2863   9.0852e-06
enh66048    4   26813300   26814300      2       1  150064       2.4518    0.0071075
enh66052    4   26869500   26870500      1       1  150064       1.6794      0.04654
enh66055    4   26874700   26875700      2       1  150064       1.8768     0.030271
enh66063    4   26906100   26907100      2       1  150064       1.7489     0.040153
enh66066    4   26916000   26917000      3       2  150064       1.9904     0.023271
enh66067    4   26917500   26918500      1       1  150064       2.1236      0.01685
enh66068    4   26938000   26939000      3       1  150064       1.8588     0.031529
enh66072    4   27004700   27005700      2       1  150064       1.7483     0.040209
enh66078    4   34048800   34049800      1       1  150064       2.6136      0.00448
enh66079    4   34182800   34183800      1       1  150064       3.0027     0.001338
enh66084    4   36226200   36227200      2       1  150064       1.8163      0.03466
enh66127    4   37817500   37818500      1       1  150064       2.5094     0.006046
enh66128    4   37826400   37827400      2       1  150064       1.7997     0.035952
enh66138    4   37948000   37949000      4       2  150064       1.9599     0.025004
enh66160    4   38121200   38122200      1       1  150064       1.7643      0.03884
enh66199    4   38657200   38658200      2       1  150064       1.7266      0.04212
enh66201    4   38662900   38663900      4       2  150064       1.8361      0.03317
enh66206    4   38684500   38685500      3       2  150064       1.8787     0.030144
enh66208    4   38725300   38726300      3       2  150064       1.6803      0.04645
enh66220    4   38821200   38822200      1       1  150064       1.7412      0.04082
enh66222    4   38859600   38860600      4       1  150064        2.095     0.018085
enh66255    4   39637400   39638400      2       1  150064       2.5878    0.0048293
enh66256    4   39641600   39642600      1       1  150064       2.5731      0.00504
enh66272    4   39966500   39967500      4       2  150064       1.8349     0.033259
enh66281    4   40122900   40123900      1       1  150064       2.1998      0.01391
enh66337    4   40623300   40624300      4       2  150064       1.8001     0.035925
enh66367    4   42629900   42630900      3       2  150064       2.3649    0.0090165
enh66425    4   48362800   48363800      3       2  150064       1.9401     0.026185
enh66426    4   48371900   48372900      3       1  150064       2.7516    0.0029649
enh66427    4   48382400   48383400      1       1  150064       3.0226     0.001253
enh66437    4   48686000   48687000      1       1  150064       2.2741      0.01148
enh66439    4   48724700   48725700      1       1  150064       2.2173       0.0133
enh66443    4   48748500   48749500      1       1  150064       2.4588      0.00697
enh66446    4   48764800   48765800      2       1  150064       2.2009     0.013872
enh66449    4   48777500   48778500      1       1  150064       2.0972      0.01799
enh66450    4   48783300   48784300      1       1  150064        2.482     0.006533
enh66474    4   53798000   53799000      2       1  150064       1.7056     0.044045
enh66512    4   55010700   55011700      1       1  150064       2.4714      0.00673
enh66516    4   55527500   55528500      3       2  150064       2.0687     0.019288
enh66521    4   55684700   55685700      2       1  150064       2.2741     0.011479
enh66533    4   56265600   56266600      2       1  150064       1.7153     0.043149
enh66536    4   56313500   56314500      1       1  150064       1.9227      0.02726
enh66537    4   56404400   56405400      3       2  150064       1.7407      0.04087
enh66538    4   56406400   56407400      6       2  150064       1.7993     0.035988
enh66540    4   56409800   56410800      1       1  150064       1.7662      0.03868
enh66544    4   56732000   56733000      2       1  150064       1.8645     0.031126
enh66559    4   57304600   57305600      1       1  150064       1.7244      0.04232
enh66569    4   57597800   57598800      2       1  150064        1.761     0.039122
enh66575    4   57683800   57684800      1       1  150064       2.1962      0.01404
enh66589    4   57960400   57961400      4       2  150064       1.7935     0.036446
enh66591    4   57968200   57969200      1       1  150064       1.6622      0.04824
enh66604    4   65647800   65648800      2       1  150064       2.9078    0.0018197
enh66606    4   65689200   65690200      3       1  150064       2.2037     0.013772
enh66614    4   65913600   65914600      3       2  150064       2.8004    0.0025523
enh66615    4   66316100   66317100      3       1  150064        3.113   0.00092611
enh66630    4   68503500   68504500      3       1  150064       2.7397    0.0030746
enh66631    4   68563400   68564400      2       1  150064       2.7488    0.0029905
enh66632    4   68568100   68569100      3       1  150064        2.914    0.0017842
enh66633    4   68569200   68570200      2       1  150064       3.0171     0.001276
enh66634    4   68578900   68579900      2       1  150064       2.9998    0.0013507
enh66710    4   73432700   73433700      2       1  150064       2.8718    0.0020405
enh66721    4   74119200   74120200      1       1  150064       1.6631      0.04815
enh66733    4   74485400   74486400      4       2  150064       2.0835     0.018601
enh66734    4   74486100   74487100      2       1  150064       2.1555     0.015562
enh66736    4   74528500   74529500      3       2  150064       1.9901      0.02329
enh66772    4   76435500   76436500      6       2  150064       1.8476     0.032332
enh66802    4   77129100   77130100      3       2  150064       1.8412     0.032797
enh66805    4   77135900   77136900      4       2  150064       1.7845     0.037167
enh66809    4   77228400   77229400      4       2  150064       1.9822     0.023728
enh66814    4   77532300   77533300      2       1  150064       1.9167     0.027635
enh66817    4   77560100   77561100      3       1  150064       2.3226       0.0101
enh66884    4   79533000   79534000      4       1  150064       1.7031     0.044276
enh66888    4   79563900   79564900      2       1  150064       1.8125     0.034958
enh66907    4   80119800   80120800      1       1  150064       2.2949      0.01087
enh66914    4   80605900   80606900      3       2  150064       1.7363     0.041255
enh66932    4   80988600   80989600      4       2  150064       1.6989     0.044672
enh66938    4   81048500   81049500      1       1  150064       1.7285      0.04195
enh66942    4   81075400   81076400      1       1  150064       1.6539      0.04907
enh66943    4   81093500   81094500      3       2  150064       2.0269     0.021339
enh66944    4   81102500   81103500      4       2  150064       2.1185     0.017068
enh66972    4   82645800   82646800      2       1  150064       2.0791     0.018804
enh66980    4   83189000   83190000      3       1  150064        2.799    0.0025631
enh66984    4   83289100   83290100      2       1  150064       1.6963     0.044919
enh67005    4   83910000   83911000      4       1  150064        2.513    0.0059848
enh67006    4   83911000   83912000      2       1  150064       2.2414     0.012499
enh67007    4   83928800   83929800      3       2  150064       2.1887      0.01431
enh67018    4   84101200   84102200      1       1  150064       1.6485      0.04963
enh67046    4   84469300   84470300      2       1  150064       2.1792     0.014659
enh67048    4   84479100   84480100      7       2  150064       2.6558    0.0039555
enh67049    4   84539800   84540800      1       1  150064       2.8245     0.002368
enh67050    4   84551400   84552400      2       1  150064       1.8953     0.029027
enh67059    4   86850200   86851200      3       2  150064       2.2056     0.013707
enh67061    4   86862900   86863900      3       1  150064       1.8385     0.032996
enh67074    4   87813600   87814600      4       1  150064       2.5698    0.0050886
enh67075    4   87824900   87825900      4       2  150064       2.0033     0.022573
enh67084    4   87876800   87877800      6       3  150064        2.635    0.0042072
enh67087    4   87884200   87885200      2       1  150064       2.5695    0.0050921
enh67089    4   87887200   87888200      3       2  150064       2.4889    0.0064068
enh67091    4   87892200   87893200      2       1  150064       3.3246    0.0004427
enh67092    4   87895200   87896200      1       1  150064       2.7898     0.002637
enh67093    4   87898100   87899100      5       3  150064       2.1826     0.014531
enh67094    4   87899600   87900600      2       1  150064       1.6459     0.049892
enh67096    4   87915200   87916200      4       2  150064       2.4191    0.0077793
enh67100    4   87931100   87932100      5       2  150064       2.3837    0.0085696
enh67105    4   87939500   87940500      3       1  150064       2.6285    0.0042886
enh67106    4   87947000   87948000      2       1  150064       1.9063     0.028307
enh67109    4   87959600   87960600      4       2  150064        2.444    0.0072626
enh67112    4   87963900   87964900      1       1  150064       2.6265     0.004313
enh67113    4   87965900   87966900      2       1  150064       2.1474     0.015879
enh67115    4   87971700   87972700      4       2  150064       1.8828     0.029861
enh67116    4   87973400   87974400      3       2  150064       1.6459      0.04989
enh67117    4   87975400   87976400      8       4  150064       2.7267     0.003199
enh67118    4   87979700   87980700      3       1  150064       1.6901     0.045501
enh67129    4   88024400   88025400      3       1  150064       1.7177     0.042927
enh67131    4   88042100   88043100      2       1  150064       1.8055     0.035501
enh67134    4   88156000   88157000      1       1  150064       1.7099      0.04364
enh67144    4   88476600   88477600      4       2  150064       1.8689     0.030818
enh67158    4   89140000   89141000      3       2  150064        1.795      0.03633
enh67172    4   89447300   89448300      1       1  150064       1.8682      0.03087
enh67191    4   89860900   89861900      1       1  150064       1.7477      0.04026
enh67217    4   90606500   90607500      7       3  150064       2.0869     0.018449
enh67219    4   90674000   90675000      4       2  150064       1.6945     0.045087
enh67221    4   90750800   90751800      4       1  150064       1.6989     0.044674
enh67222    4   90755400   90756400      6       2  150064       1.8414     0.032783
enh67224    4   90817300   90818300      5       1  150064       1.9897     0.023313
enh67230    4   95131200   95132200      1       1  150064       1.8048      0.03555
enh67233    4   95273100   95274100      3       1  150064       1.8077     0.035327
enh67234    4   95275200   95276200      2       1  150064       1.9811     0.023788
enh67254    4   95765200   95766200      4       1  150064        2.641    0.0041326
enh67275    4   96225200   96226200      4       1  150064       2.0057     0.022443
enh67276    4   96239600   96240600      3       2  150064       2.4924    0.0063434
enh67290    4   97570600   97571600      3       1  150064       1.9379     0.026319
enh67294    4   97873300   97874300      6       2  150064       1.8512     0.032072
enh67322    4   99403700   99404700      2       1  150064       2.3598    0.0091432
enh67329    4   99449800   99450800      2       1  150064       1.6757       0.0469
enh67330    4   99465700   99466700      4       2  150064         2.49    0.0063874
enh67333    4   99492200   99493200      1       1  150064       1.8405      0.03285
enh67349    4   99594200   99595200      3       1  150064       1.8371     0.033094
enh67377    4  100740700  100741700      6       2  150064       2.0892     0.018345
enh67378    4  100742600  100743600      6       4  150064       1.8999      0.02872
enh67379    4  100767200  100768200      3       1  150064       1.6981     0.044747
enh67384    4  100815900  100816900      6       2  150064       1.7416     0.040791
enh67388    4  100872200  100873200      1       1  150064       3.0679     0.001078
enh67391    4  101017000  101018000      4       2  150064       2.5487    0.0054055
enh67398    4  101269800  101270800      6       2  150064       2.8903    0.0019243
enh67436    4  103350000  103351000      4       2  150064       1.9689     0.024482
enh67444    4  103427100  103428100      2       1  150064       2.0235     0.021513
enh67474    4  103609000  103610000      1       1  150064       2.3747     0.008782
enh67475    4  103655500  103656500      1       1  150064        2.895     0.001896
enh67476    4  103678600  103679600      2       1  150064       2.3234     0.010078
enh67477    4  103679600  103680600      1       1  150064       2.4385     0.007374
enh67478    4  103682800  103683800      2       1  150064       2.6844    0.0036333
enh67479    4  103710000  103711000      3       1  150064       3.5414   0.00019902
enh67480    4  103734200  103735200      3       2  150064       3.3334   0.00042891
enh67482    4  103752900  103753900      2       1  150064       3.6335   0.00013978
enh67483    4  103782600  103783600      2       1  150064       2.9254    0.0017199
enh67484    4  103785500  103786500      5       1  150064       3.7567   8.6099e-05
enh67485    4  103786400  103787400      2       1  150064       3.5653   0.00018174
enh67486    4  103792700  103793700      1       1  150064       3.8469     5.98e-05
enh67487    4  103939200  103940200      2       1  150064       3.5984   0.00016012
enh67488    4  103941600  103942600      4       2  150064        2.451    0.0071223
enh67492    4  104116200  104117200      3       2  150064       1.9382     0.026299
enh67510    4  106631300  106632300      3       1  150064        1.696     0.044939
enh67511    4  106635800  106636800      2       1  150064       1.9669     0.024599
enh67527    4  108838300  108839300      2       1  150064       2.2997     0.010733
enh67528    4  108851300  108852300      3       1  150064        2.431    0.0075285
enh67534    4  108926900  108927900      3       2  150064       2.2929     0.010928
enh67543    4  108977200  108978200      3       2  150064       2.0899     0.018312
enh67558    4  109030800  109031800      2       1  150064       2.0822     0.018663
enh67565    4  109052700  109053700      1       1  150064       1.7217      0.04256
enh67566    4  109059500  109060500      5       3  150064       1.8128     0.034928
enh67570    4  109074900  109075900      2       1  150064       2.5297    0.0057078
enh67583    4  109235400  109236400      1       1  150064       2.3464     0.009477
enh67586    4  109261700  109262700      6       3  150064       2.2959     0.010842
enh67588    4  109266800  109267800      6       2  150064       2.3522    0.0093303
enh67617    4  109485900  109486900      3       1  150064       1.8581     0.031576
enh67623    4  109539500  109540500      2       1  150064       1.8175     0.034573
enh67624    4  109544100  109545100      1       1  150064       2.0204      0.02167
enh67656    4  110552200  110553200      1       1  150064       1.9644      0.02474
enh67657    4  110569200  110570200      7       2  150064       1.7253     0.042233
enh67658    4  110576600  110577600      4       2  150064       2.2768       0.0114
enh67659    4  110579400  110580400      5       2  150064       2.1202     0.016997
enh67669    4  110833800  110834800      1       1  150064       3.3573    0.0003935
enh67670    4  110890800  110891800      2       1  150064        3.004    0.0013321
enh67673    4  110963500  110964500      3       2  150064       1.9171     0.027612
enh67683    4  111120200  111121200      1       1  150064       1.6484      0.04964
enh67686    4  111285900  111286900      2       1  150064       3.1344    0.0008609
enh67723    4  114357000  114358000      3       2  150064       1.8809      0.02999
enh67739    4  114604600  114605600      2       1  150064       1.7094     0.043685
enh67764    4  118055200  118056200      4       2  150064       2.4964    0.0062723
enh67767    4  118906100  118907100      2       1  150064       3.5067   0.00022687
enh67773    4  119198400  119199400      5       3  150064       1.6526     0.049202
enh67779    4  119604400  119605400      4       2  150064       1.8435     0.032626
enh67814    4  121670300  121671300      3       2  150064       1.8489     0.032234
enh67830    4  122706000  122707000      2       1  150064       1.9627      0.02484
enh67832    4  122717500  122718500      1       1  150064       1.7434      0.04063
enh67835    4  122739400  122740400      2       1  150064        1.892     0.029243
enh67837    4  123038400  123039400      1       1  150064       1.8861      0.02964
enh67838    4  123052300  123053300      4       2  150064       1.7357     0.041312
enh67846    4  123538600  123539600      1       1  150064       2.1659      0.01516
enh67848    4  123652400  123653400      1       1  150064       1.7892      0.03679
enh67857    4  123846700  123847700      1       1  150064       2.2811      0.01127
enh67878    4  124373600  124374600      1       1  150064       1.6998      0.04458
enh67885    4  124523700  124524700      1       1  150064       2.1457      0.01595
enh67917    4  129162100  129163100      2       1  150064       2.1785     0.014685
enh67919    4  129210300  129211300      1       1  150064       1.9004      0.02869
enh67920    4  129243500  129244500      2       1  150064        1.865     0.031091
enh67921    4  129307200  129308200      5       3  150064       2.6322    0.0042423
enh67922    4  129389000  129390000      1       1  150064       2.0425      0.02055
enh67976    4  134729800  134730800      4       2  150064        2.217     0.013311
enh67980    4  135123200  135124200      1       1  150064       1.8283      0.03375
enh67985    4  138291400  138292400      4       1  150064       1.7824      0.03734
enh67992    4  139327100  139328100      3       2  150064       2.0384     0.020756
enh67995    4  139819000  139820000      1       1  150064       1.7202       0.0427
enh68002    4  139995000  139996000      2       1  150064        3.192   0.00070658
enh68003    4  139998500  139999500      2       1  150064       2.9255    0.0017195
enh68007    4  140065400  140066400      4       2  150064       2.3645    0.0090284
enh68009    4  140084500  140085500      1       1  150064       2.5525     0.005348
enh68011    4  140093000  140094000      3       2  150064       1.9157     0.027702
enh68013    4  140099800  140100800      4       2  150064       1.9009     0.028657
enh68015    4  140129300  140130300      2       1  150064       2.1132     0.017293
enh68017    4  140188000  140189000      2       1  150064       1.8131     0.034907
enh68034    4  140481400  140482400      2       1  150064       1.7002     0.044543
enh68050    4  140724000  140725000      3       2  150064       1.9842     0.023616
enh68052    4  140735300  140736300      1       1  150064        3.108    0.0009419
enh68053    4  140736900  140737900      3       2  150064       2.6358    0.0041972
enh68064    4  140888200  140889200      4       1  150064       1.6666     0.047795
enh68069    4  140958600  140959600      2       1  150064       1.7342     0.041446
enh68073    4  140976600  140977600      3       1  150064       1.7107     0.043572
enh68085    4  141014500  141015500      2       1  150064       2.1537     0.015631
enh68088    4  141022000  141023000      4       2  150064       1.9188     0.027502
enh68112    4  141444000  141445000      1       1  150064       1.7094      0.04369
enh68115    4  141641300  141642300      3       2  150064       2.9901    0.0013944
enh68129    4  143184600  143185600      3       2  150064       1.6878     0.045721
enh68132    4  143203400  143204400      3       1  150064       1.8689     0.030816
enh68145    4  143304500  143305500      5       2  150064       1.6601     0.048452
enh68146    4  143309000  143310000      7       2  150064       1.6513     0.049339
enh68148    4  143317200  143318200      1       1  150064       1.8005      0.03589
enh68187    4  144279500  144280500      1       1  150064       2.9543     0.001567
enh68189    4  144282300  144283300      4       2  150064       1.9994      0.02278
enh68190    4  144296600  144297600      2       1  150064       1.7799     0.037544
enh68193    4  144326200  144327200      4       2  150064       2.4579     0.006988
enh68195    4  144438200  144439200      2       1  150064       3.4932   0.00023862
enh68232    4  146413800  146414800      1       1  150064       1.7686      0.03848
enh68249    4  146792000  146793000      1       1  150064       1.7439      0.04059
enh68265    4  147896000  147897000      2       1  150064       1.7638      0.03888
enh68266    4  148024400  148025400      5       2  150064       2.3328    0.0098304
enh68297    4  149137300  149138300      4       2  150064       1.7993     0.035988
enh68305    4  151204500  151205500      3       2  150064       1.6659      0.04787
enh68309    4  151871700  151872700      2       1  150064         1.79     0.036729
enh68343    4  152945800  152946800      2       1  150064       1.6966     0.044891
enh68356    4  153037400  153038400      5       2  150064        1.697     0.044845
enh68357    4  153047500  153048500      5       2  150064        2.124     0.016834
enh68358    4  153052200  153053200      5       2  150064       1.9668     0.024603
enh68374    4  153320300  153321300      1       1  150064       1.7942      0.03639
enh68476    4  154676000  154677000      4       2  150064       3.1125   0.00092766
enh68477    4  154730100  154731100      7       3  150064       2.0377      0.02079
enh68531    4  159691300  159692300      1       1  150064       1.9175      0.02759
enh68533    4  159698900  159699900      1       1  150064       1.9278      0.02694
enh68534    4  159704100  159705100      3       1  150064       2.1406     0.016154
enh68536    4  159707800  159708800      4       1  150064       1.9598      0.02501
enh68547    4  159823300  159824300      2       1  150064       1.8648     0.031107
enh68548    4  159850800  159851800      2       1  150064       1.8053     0.035514
enh68579    4  166125400  166126400      1       1  150064       2.8207     0.002396
enh68585    4  166180400  166181400      8       3  150064       2.3382    0.0096895
enh68586    4  166215600  166216600      2       1  150064       2.2098     0.013559
enh68597    4  168527400  168528400      2       1  150064       2.0277     0.021294
enh68636    4  169989100  169990100      8       3  150064       2.1235     0.016857
enh68637    4  170001100  170002100      5       2  150064       1.9023     0.028564
enh68639    4  170036900  170037900      2       1  150064       2.9329    0.0016788
enh68641    4  170054600  170055600      2       1  150064       2.3723     0.008839
enh68655    4  170258800  170259800      4       2  150064       2.9556    0.0015603
enh68656    4  170331800  170332800      5       2  150064       4.4231   4.8648e-06
enh68657    4  170358400  170359400      3       1  150064         1.69     0.045513
enh68658    4  170525700  170526700      3       2  150064       4.3039   8.3909e-06
enh68661    4  170543800  170544800      2       1  150064        3.486   0.00024516
enh68662    4  170579700  170580700      1       1  150064       5.0246    2.523e-07
enh68663    4  170582400  170583400      3       2  150064       3.3682   0.00037826
enh68664    4  170585500  170586500      1       1  150064       4.3017    8.475e-06
enh68665    4  170586500  170587500      2       1  150064       4.0337   2.7458e-05
enh68670    4  170843800  170844800     10       2  150064       3.0422    0.0011744
enh68671    4  170846600  170847600     10       1  150064       2.6702      0.00379
enh68673    4  170876800  170877800      5       2  150064       1.8185     0.034495
enh68676    4  170933200  170934200      5       2  150064       2.4487    0.0071677
enh68683    4  174042100  174043100      4       2  150064       1.6958     0.044962
enh68731    4  175199600  175200600      2       1  150064       1.8313     0.033529
enh68733    4  175206900  175207900      3       2  150064       2.2813     0.011266
enh68754    4  178152700  178153700      2       1  150064       2.1321     0.016499
enh68774    4  178361200  178362200      4       2  150064       1.8573     0.031637
enh68799    4  184039600  184040600      4       1  150064       2.2833     0.011205
enh68801    4  184183100  184184100      2       1  150064       1.7548     0.039651
enh68826    4  185063000  185064000      4       2  150064       1.8616     0.031327
enh68829    4  185150300  185151300      1       1  150064       1.6707      0.04739
enh68830    4  185184900  185185900      4       2  150064       1.8425     0.032699
enh68831    4  185186500  185187500      2       1  150064       2.2319     0.012811
enh68833    4  185189400  185190400      2       1  150064       1.7232     0.042427
enh68835    4  185205200  185206200      5       2  150064       2.7363    0.0031063
enh68838    4  185235000  185236000      1       1  150064       1.9182      0.02754
enh68839    4  185240100  185241100      4       2  150064       1.9096     0.028095
enh68854    4  185342500  185343500      2       1  150064       2.2448      0.01239
enh68867    4  185390900  185391900      6       2  150064       2.2286     0.012921
enh68868    4  185392000  185393000      4       1  150064        2.034     0.020978
enh68882    4  185566300  185567300      2       1  150064       1.8073     0.035355
enh68883    4  185572000  185573000      3       1  150064       1.7089     0.043735
enh68889    4  185651200  185652200      5       2  150064       1.9298     0.026816
enh68890    4  185652200  185653200      7       2  150064       1.7338     0.041481
enh68891    4  185655800  185656800      3       2  150064       1.9207     0.027383
enh68893    4  185667900  185668900      3       1  150064       1.9627     0.024843
enh68906    4  185772000  185773000      5       2  150064       1.8077     0.035327
enh68923    4  186227300  186228300      1       1  150064       2.4069     0.008044
enh68924    4  186231200  186232200      3       1  150064       2.5906    0.0047909
enh68947    4  186988700  186989700      3       2  150064       2.5305    0.0056955
enh68953    4  187765900  187766900      7       3  150064       1.6989     0.044666
enh68955    4  188049400  188050400      8       2  150064       1.7059     0.044012
enh68991    5     378900     379900      1       1  150064         2.06       0.0197
enh69026    5    1103600    1104600      1       1  150064       2.1003      0.01785
enh69027    5    1112800    1113800      8       2  150064       2.1887     0.014309
enh69064    5    1519800    1520800      2       1  150064       1.7761      0.03786
enh69091    5    3662100    3663100      3       1  150064       1.8237     0.034099
enh69095    5    3738800    3739800      2       1  150064       2.0717     0.019148
enh69134    5    4575900    4576900      1       1  150064       1.8091      0.03522
enh69147    5    5419000    5420000      7       2  150064       2.7739    0.0027693
enh69148    5    5420400    5421400      7       2  150064       2.6778    0.0037053
enh69149    5    5425000    5426000      1       1  150064       2.8418     0.002243
enh69150    5    5429000    5430000      1       1  150064        3.608    0.0001543
enh69151    5    5431600    5432600      1       1  150064       3.0387     0.001188
enh69152    5    5480600    5481600      4       2  150064       4.0036   3.1187e-05
enh69153    5    5494200    5495200      2       1  150064       2.5335    0.0056464
enh69156    5    6159600    6160600      4       2  150064       1.9202     0.027413
enh69161    5    6630800    6631800      2       1  150064       2.2091     0.013584
enh69163    5    6660000    6661000      7       4  150064       2.4897    0.0063918
enh69164    5    6704300    6705300      4       2  150064       2.4971    0.0062599
enh69165    5    6719600    6720600      2       1  150064       2.8878    0.0019396
enh69166    5    6723400    6724400      9       4  150064       2.1037     0.017701
enh69169    5    6736500    6737500      4       2  150064        2.891    0.0019198
enh69170    5    6766000    6767000      3       1  150064       1.8638     0.031175
enh69251    5   10633300   10634300      7       2  150064       1.9487     0.025664
enh69252    5   10636500   10637500      3       1  150064       2.3623    0.0090806
enh69253    5   10644500   10645500      9       1  150064       2.5703    0.0050799
enh69325    5   14464600   14465600      2       1  150064       2.1076     0.017533
enh69335    5   14660800   14661800      2       1  150064       1.7765     0.037825
enh69343    5   14702600   14703600      1       1  150064       1.8943      0.02909
enh69344    5   14705900   14706900      1       1  150064       2.3525     0.009325
enh69406    5   17412800   17413800      1       1  150064       1.7202       0.0427
enh69464    5   32330800   32331800      4       2  150064       1.7726     0.038149
enh69473    5   32542100   32543100      3       1  150064       2.1436     0.016033
enh69490    5   33238900   33239900      2       1  150064       2.0015     0.022667
enh69493    5   33320500   33321500      3       1  150064       2.2344     0.012727
enh69584    5   36301000   36302000      4       2  150064       1.8088     0.035237
enh69623    5   37737700   37738700      1       1  150064       1.6496      0.04951
enh69630    5   38634200   38635200      2       1  150064       1.7118     0.043464
enh69631    5   38659700   38660700      3       1  150064       1.9409     0.026138
enh69640    5   39021300   39022300      3       2  150064       2.4869    0.0064434
enh69647    5   39062800   39063800      3       1  150064       1.7606     0.039153
enh69671    5   39231500   39232500      3       2  150064       1.9878     0.023418
enh69680    5   39420600   39421600      1       1  150064       1.9815      0.02377
enh69682    5   39426000   39427000      7       2  150064       1.9951     0.023015
enh69715    5   40507000   40508000      1       1  150064        1.872       0.0306
enh69720    5   40591500   40592500      1       1  150064       2.1479      0.01586
enh69787    5   43119500   43120500      4       2  150064       1.7668     0.038632
enh69808    5   44875600   44876600      2       1  150064         3.96   3.7472e-05
enh69809    5   49598300   49599300      5       1  150064       3.3745   0.00036969
enh69810    5   49624000   49625000      2       1  150064       3.2605   0.00055605
enh69811    5   49660000   49661000      5       2  150064       4.0186   2.9269e-05
enh69812    5   49702400   49703400      1       1  150064       2.9702     0.001488
enh69813    5   49709600   49710600      2       1  150064       4.2338   1.1491e-05
enh69814    5   49711600   49712600      1       1  150064       3.6949      0.00011
enh69817    5   49716200   49717200      1       1  150064       2.4221     0.007715
enh69819    5   49719700   49720700      1       1  150064       3.6255    0.0001442
enh69822    5   49729600   49730600      3       1  150064       3.4547   0.00027543
enh69825    5   49738500   49739500      2       1  150064       4.0186   2.9266e-05
enh69826    5   49741200   49742200      3       1  150064       4.2152    1.248e-05
enh69827    5   49743300   49744300      2       1  150064       4.0885   2.1705e-05
enh69828    5   49745400   49746400      3       2  150064       2.8872    0.0019432
enh69829    5   49754200   49755200      1       1  150064       3.7509    8.809e-05
enh69830    5   49785200   49786200      9       3  150064       4.5249   3.0217e-06
enh69831    5   49797100   49798100      3       2  150064        2.697    0.0034985
enh69833    5   49808100   49809100      2       1  150064       3.0576    0.0011155
enh69834    5   49848800   49849800      4       2  150064        2.023     0.021537
enh69835    5   49859100   49860100      1       1  150064        1.888      0.02951
enh69839    5   49929800   49930800      1       1  150064       2.3657     0.008999
enh69841    5   49949800   49950800      3       2  150064       2.6171    0.0044338
enh69848    5   49974200   49975200      1       1  150064       1.7192      0.04279
enh69849    5   49975500   49976500      2       1  150064       3.0057    0.0013248
enh69859    5   50011700   50012700      3       2  150064       2.6737    0.0037511
enh69863    5   50037900   50038900      2       1  150064       2.4498    0.0071469
enh69867    5   50063600   50064600      3       1  150064       3.1248   0.00088975
enh69868    5   50521600   50522600      2       1  150064       2.6851    0.0036256
enh69905    5   52323400   52324400      3       2  150064       1.9176     0.027582
enh69907    5   52333000   52334000      3       1  150064       1.9859      0.02352
enh69908    5   52336400   52337400      9       2  150064       2.5949    0.0047309
enh69916    5   52656900   52657900      4       2  150064       2.3237     0.010071
enh69919    5   52855400   52856400      1       1  150064       1.7387      0.04104
enh69930    5   53597300   53598300      2       1  150064       2.6232    0.0043557
enh69931    5   53603600   53604600      1       1  150064       2.0056      0.02245
enh69932    5   53607500   53608500      2       1  150064        1.647     0.049777
enh69947    5   53933700   53934700      6       3  150064       2.1165     0.017151
enh69948    5   53940200   53941200      5       1  150064       1.6629     0.048165
enh69958    5   54162700   54163700      1       1  150064         1.97      0.02442
enh70006    5   55198900   55199900      1       1  150064       3.2814    0.0005164
enh70009    5   55219300   55220300      5       3  150064       2.6588    0.0039205
enh70041    5   55459900   55460900      3       1  150064       1.6582     0.048637
enh70042    5   55463400   55464400      6       2  150064       1.6819     0.046295
enh70043    5   55465300   55466300      5       2  150064       1.7006     0.044507
enh70105    5   56482500   56483500      4       2  150064        2.007     0.022377
enh70112    5   56595000   56596000      6       3  150064       2.3605     0.009124
enh70114    5   56619700   56620700      1       1  150064       1.8289      0.03371
enh70115    5   56662000   56663000      2       1  150064       2.4322    0.0075045
enh70127    5   56797000   56798000      3       2  150064       1.9657     0.024666
enh70131    5   57137200   57138200      2       1  150064         1.93     0.026806
enh70158    5   58858400   58859400      2       1  150064       2.6337    0.0042232
enh70160    5   58939800   58940800      4       1  150064       2.3021     0.010666
enh70161    5   58945000   58946000      2       1  150064       2.7969    0.0025798
enh70162    5   58956000   58957000      1       1  150064        1.657      0.04876
enh70170    5   59105700   59106700      2       1  150064       2.2899     0.011014
enh70176    5   59837000   59838000      5       2  150064       2.8516    0.0021749
enh70180    5   59928600   59929600      2       1  150064       2.9442    0.0016188
enh70182    5   59992900   59993900      2       1  150064       2.6183    0.0044181
enh70185    5   60455700   60456700      3       2  150064       3.4759   0.00025456
enh70187    5   60478000   60479000      4       2  150064       1.7333     0.041517
enh70188    5   60524400   60525400      5       3  150064       5.3722   3.8897e-08
enh70189    5   60559400   60560400      3       2  150064       2.7323    0.0031451
enh70191    5   60572900   60573900      4       2  150064       3.9699   3.5957e-05
enh70192    5   60575900   60576900      4       1  150064       3.9375   4.1163e-05
enh70193    5   60597600   60598600      2       1  150064       6.0168   8.8954e-10
enh70194    5   60600500   60601500      5       2  150064       5.2059   9.6551e-08
enh70196    5   60615100   60616100      3       2  150064       6.1932   2.9478e-10
enh70200    5   60705200   60706200      3       2  150064       2.8612    0.0021103
enh70203    5   60830100   60831100      1       1  150064       1.7599      0.03921
enh70204    5   60893700   60894700      4       2  150064       3.1388   0.00084832
enh70208    5   61373400   61374400      4       2  150064        2.394    0.0083326
enh70211    5   61551300   61552300      2       1  150064       2.0327     0.021042
enh70212    5   61552500   61553500      8       4  150064       2.5906    0.0047906
enh70213    5   61556100   61557100      6       2  150064       3.1832    0.0007282
enh70215    5   61582600   61583600      3       1  150064       3.1015   0.00096257
enh70216    5   61592400   61593400      4       2  150064       2.8789    0.0019953
enh70218    5   61600400   61601400      1       1  150064       2.9993     0.001353
enh70220    5   61607900   61608900      5       3  150064       2.6649     0.003851
enh70227    5   61627400   61628400      2       1  150064       1.7048     0.044113
enh70228    5   61628900   61629900      4       2  150064       3.8507   5.8899e-05
enh70229    5   61635900   61636900      1       1  150064       1.8106       0.0351
enh70232    5   61700400   61701400      4       2  150064       1.7066     0.043953
enh70241    5   61943800   61944800      2       1  150064        1.988     0.023404
enh70243    5   61948600   61949600      1       1  150064       1.9829      0.02369
enh70254    5   64315900   64316900      4       2  150064        2.141     0.016136
enh70255    5   64322600   64323600      1       1  150064       2.7858      0.00267
enh70257    5   64330200   64331200      4       1  150064       2.6771    0.0037133
enh70269    5   64486500   64487500      3       2  150064       1.6782     0.046655
enh70271    5   64499700   64500700      2       1  150064        2.326     0.010009
enh70275    5   64779200   64780200      4       2  150064       1.9537     0.025369
enh70276    5   64856200   64857200      3       2  150064       2.5622    0.0052008
enh70278    5   64861600   64862600      3       1  150064       2.0499     0.020187
enh70350    5   66390800   66391800      1       1  150064       2.8054     0.002513
enh70388    5   67509500   67510500      3       2  150064       1.9903      0.02328
enh70389    5   67515600   67516600      3       2  150064       1.7567     0.039487
enh70391    5   67527500   67528500      2       1  150064        2.198     0.013976
enh70405    5   67580600   67581600      1       1  150064       1.8169      0.03462
enh70414    5   67639900   67640900      3       2  150064       3.0335    0.0012087
enh70417    5   67680600   67681600      3       2  150064       2.7437    0.0030379
enh70420    5   67702700   67703700      2       1  150064       1.7568     0.039477
enh70421    5   67710600   67711600      3       2  150064        3.186   0.00072128
enh70424    5   67720900   67721900      3       1  150064       1.9455     0.025855
enh70425    5   67729000   67730000      3       2  150064       1.7046     0.044137
enh70426    5   67731300   67732300      3       2  150064         2.58    0.0049397
enh70470    5   71548400   71549400      1       1  150064       1.9273      0.02697
enh70475    5   71613600   71614600      2       1  150064       2.1543     0.015607
enh70476    5   71645500   71646500      1       1  150064       1.7121      0.04344
enh70556    5   74762000   74763000      4       2  150064       1.9623     0.024864
enh70558    5   74809600   74810600      4       2  150064       1.7841     0.037207
enh70562    5   74964600   74965600      2       1  150064       1.7371     0.041184
enh70563    5   74973400   74974400      5       1  150064       3.1525   0.00080929
enh70566    5   75010000   75011000      3       2  150064       2.7787    0.0027292
enh70629    5   77015400   77016400      1       1  150064       2.2165      0.01333
enh70632    5   77101500   77102500      6       2  150064       2.4618    0.0069113
enh70633    5   77102200   77103200      1       1  150064        2.467     0.006812
enh70640    5   77564000   77565000      3       1  150064       3.4448   0.00028571
enh70641    5   77581800   77582800      8       3  150064       3.9825   3.4093e-05
enh70642    5   77583600   77584600     11       2  150064       4.3078   8.2438e-06
enh70643    5   77587800   77588800      4       2  150064       3.1666   0.00077111
enh70644    5   77653800   77654800      2       1  150064       1.9386     0.026273
enh70645    5   77658000   77659000      2       1  150064       1.9719     0.024308
enh70646    5   77779300   77780300      2       1  150064        1.983     0.023683
enh70648    5   77782000   77783000      3       2  150064       2.6762    0.0037231
enh70649    5   77783800   77784800      3       1  150064       2.2539     0.012102
enh70650    5   77792100   77793100      2       1  150064       1.9786     0.023933
enh70651    5   77795600   77796600      5       3  150064       2.3757    0.0087571
enh70652    5   77797200   77798200      3       2  150064       2.3696    0.0089045
enh70695    5   78402800   78403800      5       2  150064       2.5311    0.0056854
enh70708    5   78848600   78849600      1       1  150064       2.6597      0.00391
enh70729    5   79433200   79434200      3       2  150064       2.0872     0.018434
enh70733    5   79447800   79448800      2       1  150064       1.7683     0.038506
enh70736    5   79476300   79477300      8       3  150064       1.7979     0.036097
enh70737    5   79480300   79481300      2       1  150064       1.7585     0.039334
enh70739    5   79485800   79486800      3       2  150064       1.7799     0.037545
enh70741    5   79489900   79490900      4       2  150064       1.7543     0.039693
enh70745    5   79506700   79507700      2       1  150064       2.1979     0.013978
enh70839    5   81047900   81048900      1       1  150064       1.8048      0.03555
enh70844    5   81075600   81076600      2       1  150064       1.8606     0.031401
enh70845    5   81078800   81079800      5       3  150064       2.7483     0.002995
enh70847    5   81089700   81090700      3       2  150064       3.2216   0.00063738
enh70851    5   81134000   81135000      1       1  150064       2.8126     0.002457
enh70854    5   81152700   81153700      4       2  150064       2.9541    0.0015679
enh70864    5   81571400   81572400     10       5  150064       2.8077    0.0024947
enh70866    5   81609900   81610900      4       2  150064        2.369     0.008917
enh70870    5   81631200   81632200      1       1  150064       2.2049      0.01373
enh70871    5   81635500   81636500      2       1  150064        2.348    0.0094383
enh70872    5   81640200   81641200      3       1  150064       1.9055     0.028356
enh70907    5   82374600   82375600      1       1  150064       1.9747      0.02415
enh70910    5   82602600   82603600      3       1  150064       1.8634     0.031205
enh70921    5   83221400   83222400      6       3  150064       2.7324    0.0031433
enh70934    5   86376800   86377800      3       1  150064       1.6836     0.046133
enh70952    5   87500000   87501000      1       1  150064        2.592     0.004771
enh70953    5   87561200   87562200      3       2  150064        1.711     0.043543
enh70955    5   87566100   87567100      1       1  150064       2.5414      0.00552
enh70957    5   88029200   88030200      3       2  150064       2.3231     0.010086
enh70958    5   88047000   88048000      2       1  150064       2.2422     0.012474
enh70967    5   88181900   88182900      2       1  150064       1.6988      0.04468
enh70983    5   90168500   90169500      3       2  150064       2.0401     0.020671
enh70984    5   90348400   90349400      5       2  150064       3.7473    8.936e-05
enh70985    5   90422100   90423100      1       1  150064       1.9684      0.02451
enh70986    5   90458100   90459100      4       2  150064       2.3577    0.0091942
enh70987    5   90465400   90466400      1       1  150064       2.8742     0.002025
enh70990    5   90562000   90563000      2       1  150064       1.7203     0.042687
enh70991    5   90564600   90565600      4       2  150064       2.0909      0.01827
enh71002    5   90673600   90674600      1       1  150064       1.6709      0.04737
enh71017    5   93581300   93582300      1       1  150064       1.9407      0.02615
enh71023    5   93913100   93914100      1       1  150064       2.8847     0.001959
enh71024    5   93951800   93952800      2       1  150064       2.6652    0.0038477
enh71025    5   93956600   93957600      5       2  150064       2.8583    0.0021294
enh71026    5   93958200   93959200      6       1  150064        2.722    0.0032441
enh71028    5   94042800   94043800      7       3  150064       1.9143     0.027791
enh71054    5   94979700   94980700      1       1  150064       1.9653      0.02469
enh71070    5   95160900   95161900      7       2  150064       1.9314     0.026715
enh71081    5   95237200   95238200      6       2  150064       1.7302       0.0418
enh71082    5   95250600   95251600      5       2  150064       1.8268     0.033867
enh71088    5   95263200   95264200      5       2  150064       1.6872      0.04578
enh71090    5   95266700   95267700      1       1  150064        1.987      0.02346
enh71092    5   95276200   95277200      3       1  150064        1.944     0.025945
enh71098    5   95403300   95404300      3       1  150064       1.8395      0.03292
enh71101    5   95416500   95417500      2       1  150064       2.2512     0.012187
enh71102    5   95418600   95419600      2       1  150064       2.2421     0.012477
enh71103    5   95420000   95421000      3       1  150064        1.914     0.027808
enh71113    5   95633200   95634200      2       1  150064       3.5671   0.00018048
enh71128    5   95990500   95991500      3       1  150064        1.807     0.035378
enh71129    5   95991900   95992900      3       2  150064       2.0584     0.019778
enh71131    5   95999800   96000800      3       2  150064       1.9628     0.024836
enh71157    5   96220800   96221800      6       2  150064       1.9633     0.024808
enh71158    5   96228800   96229800      4       2  150064       2.0607     0.019665
enh71159    5   96231800   96232800      5       1  150064       2.4058    0.0080688
enh71162    5   96265500   96266500      3       2  150064       1.8221     0.034217
enh71163    5   96275100   96276100      7       2  150064       2.2497     0.012235
enh71164    5   96277200   96278200      3       2  150064       1.7891       0.0368
enh71165    5   96279100   96280100      2       1  150064       1.8923     0.029225
enh71166    5   96281300   96282300      5       2  150064       1.9928     0.023144
enh71167    5   96285600   96286600      2       1  150064       2.7291    0.0031749
enh71168    5   96288600   96289600      2       1  150064       2.2949     0.010869
enh71170    5   96294400   96295400      2       1  150064       1.9596      0.02502
enh71171    5   96295400   96296400      1       1  150064       2.6332     0.004229
enh71173    5   96300300   96301300      1       1  150064       2.3972      0.00826
enh71175    5   96307100   96308100      5       2  150064       2.0324     0.021054
enh71178    5   96344800   96345800      1       1  150064       2.6721     0.003769
enh71179    5   96357500   96358500      1       1  150064       2.8599     0.002119
enh71187    5   96883300   96884300      4       2  150064       1.8758     0.030339
enh71188    5   96958700   96959700      5       2  150064       1.8432     0.032652
enh71196    5   98122600   98123600      2       1  150064       1.8729     0.030543
enh71198    5   98241600   98242600      1       1  150064       2.2026      0.01381
enh71200    5   98246900   98247900      2       1  150064       2.1203     0.016991
enh71201    5   98250200   98251200      3       2  150064       1.9527     0.025428
enh71202    5   98252600   98253600      2       1  150064       2.6748    0.0037389
enh71205    5   98269200   98270200      3       1  150064       2.0025     0.022618
enh71206    5   98325100   98326100     15       2  150064       2.0721     0.019128
enh71209    5   98362500   98363500      2       1  150064       1.9621     0.024875
enh71210    5   98366200   98367200      2       1  150064       1.7468     0.040334
enh71225    5  100066400  100067400      2       1  150064       1.7381     0.041093
enh71244    5  101631500  101632500      7       3  150064        3.057    0.0011177
enh71245    5  101632300  101633300      4       2  150064       3.3781   0.00036497
enh71252    5  102113800  102114800      2       1  150064       2.5848     0.004872
enh71285    5  106700700  106701700      5       2  150064       2.3409    0.0096179
enh71287    5  106724100  106725100      2       1  150064         2.26     0.011912
enh71294    5  106848600  106849600      9       4  150064        1.877     0.030261
enh71295    5  106855200  106856200      2       1  150064       2.7102     0.003362
enh71302    5  107252300  107253300      2       1  150064        2.389    0.0084482
enh71324    5  108723500  108724500      3       1  150064       2.1118      0.01735
enh71326    5  108730200  108731200      2       1  150064       1.6859     0.045906
enh71328    5  108737200  108738200      5       2  150064       1.8691     0.030805
enh71329    5  108740900  108741900      7       3  150064       2.6698    0.0037946
enh71330    5  108747100  108748100      7       3  150064       2.7297    0.0031699
enh71331    5  108748500  108749500      2       1  150064       2.2662      0.01172
enh71332    5  108790900  108791900      4       2  150064       2.7231    0.0032333
enh71335    5  108991700  108992700      3       2  150064        3.718   0.00010041
enh71336    5  109032500  109033500      4       2  150064       3.7371   9.3062e-05
enh71337    5  109036400  109037400      7       4  150064       3.7812   7.8047e-05
enh71338    5  109040100  109041100      3       2  150064       4.1078   1.9971e-05
enh71339    5  109044000  109045000      6       3  150064       2.6102    0.0045249
enh71340    5  109047000  109048000      5       3  150064       3.3835   0.00035789
enh71341    5  109050000  109051000      4       2  150064       4.1506   1.6582e-05
enh71342    5  109075400  109076400      3       2  150064       4.0192   2.9202e-05
enh71343    5  109079000  109080000      4       2  150064       3.0573    0.0011166
enh71344    5  109083900  109084900      2       1  150064       1.8155     0.034725
enh71345    5  109084400  109085400      2       1  150064       1.8155     0.034725
enh71347    5  109184500  109185500      4       1  150064       1.9956     0.022989
enh71349    5  109192700  109193700      2       1  150064       4.6616   1.5684e-06
enh71351    5  109198700  109199700      2       1  150064       3.4924   0.00023934
enh71352    5  109200900  109201900      5       3  150064       2.6816    0.0036637
enh71355    5  109211900  109212900      2       1  150064       1.6952     0.045017
enh71384    5  110558600  110559600      3       2  150064       2.0899     0.018316
enh71410    5  111016500  111017500      7       2  150064       1.8769     0.030267
enh71411    5  111032700  111033700      7       4  150064       3.0665    0.0010829
enh71412    5  111038000  111039000      2       1  150064        2.829     0.002335
enh71413    5  111040000  111041000     11       4  150064       2.2206     0.013188
enh71415    5  111070900  111071900      3       1  150064       2.1681     0.015075
enh71416    5  111072300  111073300      4       2  150064       2.1465     0.015917
enh71478    5  112941800  112942800      3       1  150064       2.1628     0.015279
enh71484    5  114796100  114797100      5       2  150064       1.9736     0.024212
enh71498    5  115374300  115375300      3       1  150064       1.7856     0.037081
enh71500    5  115471000  115472000     11       4  150064       2.4352    0.0074424
enh71501    5  115473000  115474000      7       4  150064       1.8543     0.031849
enh71505    5  115706500  115707500      2       1  150064       1.8436     0.032623
enh71544    5  118679400  118680400      4       2  150064       2.1244     0.016817
enh71545    5  118682700  118683700      6       2  150064       2.6278    0.0042971
enh71546    5  118684500  118685500      2       1  150064       2.7108    0.0033561
enh71547    5  118688100  118689100      3       2  150064       2.2483     0.012277
enh71552    5  118714200  118715200      2       1  150064       1.8155     0.034723
enh71556    5  118721800  118722800      1       1  150064       1.7184      0.04286
enh71557    5  118723400  118724400      2       1  150064       1.6605     0.048403
enh71574    5  119723600  119724600      1       1  150064        1.645      0.04998
enh71575    5  119782000  119783000      5       2  150064       2.2361     0.012673
enh71581    5  120357600  120358600      1       1  150064        1.734      0.04146
enh71583    5  120369300  120370300      5       3  150064       3.0655    0.0010867
enh71584    5  120379200  120380200      4       2  150064        1.661     0.048361
enh71585    5  120534400  120535400      3       2  150064       2.1986     0.013954
enh71644    5  123737600  123738600      3       2  150064        2.263     0.011818
enh71649    5  123854700  123855700      3       2  150064       2.2927     0.010934
enh71653    5  123935000  123936000      4       2  150064       1.9146     0.027773
enh71661    5  124004600  124005600      4       2  150064       1.8705     0.030704
enh71663    5  124021900  124022900      3       1  150064        1.908     0.028194
enh71698    5  124708400  124709400      6       2  150064       3.2123   0.00065835
enh71702    5  124884800  124885800      2       1  150064       1.9556     0.025253
enh71703    5  125338100  125339100      5       2  150064       3.3947   0.00034348
enh71709    5  125757800  125758800      2       1  150064       1.9487     0.025668
enh71710    5  125760400  125761400      2       1  150064       1.6873     0.045774
enh71734    5  126094800  126095800      4       2  150064       1.9055     0.028359
enh71741    5  126131600  126132600      3       1  150064       2.2704      0.01159
enh71745    5  126182200  126183200      2       1  150064       1.7656     0.038735
enh71748    5  126204400  126205400      6       3  150064       3.6514   0.00013039
enh71750    5  126307300  126308300      1       1  150064       3.8866    5.083e-05
enh71751    5  126323900  126324900      4       2  150064        3.126   0.00088596
enh71752    5  126347300  126348300      2       1  150064       3.2611   0.00055493
enh71755    5  126409100  126410100      5       2  150064         1.97     0.024421
enh71768    5  127211100  127212100      2       1  150064       3.8921   4.9696e-05
enh71772    5  127422100  127423100      2       1  150064        1.873     0.030535
enh71812    5  130648800  130649800      1       1  150064       1.7449       0.0405
enh71819    5  130673900  130674900      2       1  150064        1.655     0.048963
enh71831    5  130725200  130726200      1       1  150064       1.7582      0.03936
enh71835    5  130796900  130797900      1       1  150064       1.7921      0.03656
enh71839    5  130815500  130816500      3       1  150064       1.8604     0.031418
enh71840    5  130824100  130825100      2       1  150064       1.9187     0.027513
enh71847    5  130868200  130869200      1       1  150064       1.7649      0.03879
enh71848    5  130872500  130873500      1       1  150064       1.7626      0.03898
enh71849    5  130874900  130875900      2       1  150064       1.7206      0.04266
enh71850    5  130875500  130876500      1       1  150064       1.7456      0.04044
enh71860    5  130951300  130952300      1       1  150064       1.7351      0.04136
enh71861    5  130954200  130955200      2       1  150064       1.6792     0.046554
enh71862    5  130957700  130958700      1       1  150064       1.6637      0.04809
enh71863    5  130963400  130964400      2       1  150064       1.6671     0.047748
enh71915    5  131767400  131768400      1       1  150064       2.0335        0.021
enh71917    5  131771300  131772300      3       2  150064       1.6936     0.045167
enh71918    5  131778300  131779300      6       3  150064       1.7092      0.04371
enh71919    5  131784300  131785300      4       2  150064       1.7534     0.039768
enh71920    5  131787200  131788200      2       1  150064       2.1328     0.016472
enh71921    5  131790300  131791300      4       2  150064       2.0098     0.022227
enh71923    5  131801100  131802100      6       4  150064       1.9118     0.027951
enh71924    5  131804300  131805300      3       2  150064       1.7259     0.042181
enh71932    5  131998900  131999900      2       1  150064       1.8546     0.031828
enh71965    5  132633800  132634800      1       1  150064       2.0294      0.02121
enh71968    5  132667400  132668400      5       2  150064       1.6909     0.045424
enh72028    5  133922600  133923600      2       1  150064       1.9294     0.026841
enh72088    5  135372300  135373300      1       1  150064       2.2179      0.01328
enh72093    5  136478500  136479500      1       1  150064       2.2788      0.01134
enh72102    5  137068300  137069300      1       1  150064       3.1885    0.0007151
enh72108    5  137331500  137332500      3       1  150064       2.8602    0.0021168
enh72109    5  137359600  137360600      5       2  150064       2.3041     0.010609
enh72111    5  137369500  137370500      2       1  150064       3.1321   0.00086794
enh72116    5  137431400  137432400      3       1  150064       1.8681     0.030874
enh72119    5  137566400  137567400      3       2  150064       3.4988   0.00023365
enh72122    5  137670700  137671700      3       1  150064       2.5399    0.0055442
enh72123    5  137671600  137672600      3       2  150064        2.518    0.0059018
enh72124    5  137676000  137677000      2       1  150064       3.2846   0.00051069
enh72127    5  137696200  137697200      1       1  150064       2.5148     0.005955
enh72129    5  137703600  137704600      3       1  150064       2.5477    0.0054213
enh72130    5  137705000  137706000      4       2  150064       2.4794    0.0065804
enh72131    5  137775500  137776500      4       2  150064       4.2898   8.9401e-06
enh72132    5  137784900  137785900      1       1  150064       3.4458    0.0002847
enh72134    5  137798500  137799500      5       2  150064       3.5433   0.00019759
enh72135    5  137828900  137829900      2       1  150064         3.06    0.0011065
enh72137    5  137880800  137881800      1       1  150064       5.1073    1.634e-07
enh72139    5  137883600  137884600      5       3  150064       3.0261    0.0012387
enh72141    5  137911800  137912800      1       1  150064       3.1966    0.0006954
enh72142    5  137932000  137933000      1       1  150064       3.2684    0.0005408
enh72143    5  137936800  137937800      6       3  150064       4.9123   4.5007e-07
enh72144    5  137938900  137939900      2       1  150064       5.0774   1.9129e-07
enh72145    5  137940600  137941600      3       2  150064       2.7847    0.0026786
enh72146    5  137946400  137947400      3       2  150064       4.6769   1.4561e-06
enh72168    5  138298400  138299400      2       1  150064       1.7034     0.044245
enh72221    5  138842000  138843000      1       1  150064       1.6777       0.0467
enh72227    5  138872100  138873100      2       1  150064       1.9077     0.028216
enh72230    5  138922600  138923600      2       1  150064       2.3016      0.01068
enh72244    5  139036700  139037700      3       1  150064       2.3431    0.0095613
enh72246    5  139043700  139044700      1       1  150064       2.9032     0.001847
enh72247    5  139053100  139054100      4       2  150064       3.1527    0.0008089
enh72248    5  139057200  139058200      4       1  150064       3.2573   0.00056239
enh72249    5  139065900  139066900      2       1  150064       3.7085   0.00010425
enh72250    5  139072100  139073100      1       1  150064       3.8942    4.926e-05
enh72252    5  139077700  139078700      2       1  150064        3.987   3.3457e-05
enh72253    5  139080200  139081200      1       1  150064       3.8986    4.837e-05
enh72254    5  139084800  139085800      2       1  150064       2.5134    0.0059795
enh72268    5  139536000  139537000      2       1  150064       3.5479   0.00019415
enh72269    5  139536600  139537600      2       1  150064       3.3347    0.0004269
enh72273    5  139596500  139597500      2       1  150064       2.6955    0.0035137
enh72274    5  139600900  139601900      1       1  150064       1.7577       0.0394
enh72279    5  139637000  139638000      1       1  150064       3.5465    0.0001952
enh72284    5  139672400  139673400      1       1  150064       3.4603    0.0002698
enh72287    5  139683100  139684100      3       1  150064       1.6657      0.04789
enh72295    5  139730800  139731800      3       2  150064         3.11   0.00093533
enh72299    5  139778800  139779800      2       1  150064       3.1233   0.00089404
enh72307    5  139933400  139934400      1       1  150064       3.5038    0.0002293
enh72311    5  139948400  139949400      3       2  150064       2.3251     0.010034
enh72313    5  139988400  139989400      1       1  150064       2.8179     0.002417
enh72315    5  140017800  140018800      3       2  150064       2.3221     0.010115
enh72316    5  140024600  140025600      1       1  150064       4.2201    1.221e-05
enh72317    5  140028200  140029200      2       1  150064       3.9582   3.7763e-05
enh72318    5  140042700  140043700      2       1  150064       3.6706     0.000121
enh72319    5  140046200  140047200      3       1  150064       1.6916     0.045363
enh72320    5  140068700  140069700      2       1  150064       3.5351    0.0002038
enh72321    5  140072100  140073100      6       2  150064       4.2453   1.0916e-05
enh72322    5  140081100  140082100      3       1  150064       3.9874   3.3404e-05
enh72323    5  140089200  140090200      2       1  150064       2.6155    0.0044554
enh72324    5  140091100  140092100      2       1  150064       3.9564   3.8051e-05
enh72325    5  140098100  140099100      3       2  150064       4.0009   3.1546e-05
enh72353    5  141062700  141063700      1       1  150064       2.2371      0.01264
enh72358    5  141215300  141216300      3       1  150064       2.4292    0.0075662
enh72359    5  141218000  141219000      1       1  150064       2.4678     0.006798
enh72360    5  141220300  141221300      5       2  150064       1.7963     0.036225
enh72361    5  141223600  141224600      2       1  150064        2.509     0.006053
enh72376    5  141414400  141415400      3       1  150064       1.7238     0.042374
enh72378    5  141443200  141444200      1       1  150064       2.0168      0.02186
enh72387    5  141497600  141498600      6       3  150064       1.8521     0.032008
enh72393    5  141566300  141567300      2       1  150064       3.0828    0.0010253
enh72402    5  141765900  141766900      1       1  150064       2.1229      0.01688
enh72403    5  141768900  141769900      4       2  150064       2.3959    0.0082887
enh72406    5  141807300  141808300      1       1  150064       1.9115      0.02797
enh72408    5  141813600  141814600      5       2  150064       1.7887     0.036832
enh72410    5  141820800  141821800      4       1  150064       1.7112     0.043523
enh72419    5  141997800  141998800      6       2  150064       1.6643     0.048031
enh72430    5  142158500  142159500      1       1  150064       3.1275    0.0008816
enh72498    5  142623900  142624900      5       2  150064       1.6574     0.048721
enh72499    5  142641300  142642300      3       2  150064       1.7667      0.03864
enh72524    5  142895800  142896800      5       2  150064       1.8278     0.033793
enh72531    5  142985700  142986700      5       3  150064       1.8693     0.030794
enh72562    5  145421700  145422700      1       1  150064       1.6645      0.04801
enh72573    5  146269400  146270400      2       1  150064       3.4917   0.00024002
enh72576    5  146816200  146817200      2       1  150064       2.5643    0.0051698
enh72618    5  148674900  148675900      2       1  150064       1.6723     0.047234
enh72619    5  148678000  148679000      3       2  150064       2.2426     0.012463
enh72622    5  148726000  148727000      2       1  150064       2.2419     0.012485
enh72634    5  148808100  148809100      2       1  150064       2.4416    0.0073104
enh72635    5  148809700  148810700      2       1  150064       2.3583    0.0091798
enh72654    5  149112200  149113200      5       3  150064       2.1764     0.014761
enh72656    5  149155800  149156800      2       1  150064         1.75     0.040058
enh72658    5  149157600  149158600      1       1  150064       2.1953      0.01407
enh72662    5  149184700  149185700      2       1  150064       2.4139    0.0078918
enh72690    5  149543200  149544200      4       1  150064        1.737     0.041191
enh72694    5  149678700  149679700      2       1  150064       1.9516      0.02549
enh72698    5  149739200  149740200      1       1  150064       2.1467      0.01591
enh72777    5  150629600  150630600      2       1  150064       1.8166     0.034636
enh72790    5  151050700  151051700      1       1  150064       1.9584      0.02509
enh72796    5  151077000  151078000      1       1  150064       1.7537      0.03974
enh72808    5  152538700  152539700      7       3  150064       5.0853   1.8348e-07
enh72810    5  153339900  153340900      5       2  150064       2.5127    0.0059898
enh72811    5  153416200  153417200      1       1  150064       3.3471    0.0004083
enh72812    5  153419700  153420700      2       1  150064       2.9489    0.0015945
enh72813    5  153420600  153421600      2       1  150064       3.4245   0.00030797
enh72814    5  153421600  153422600      1       1  150064       3.2758    0.0005269
enh72815    5  153438200  153439200      4       2  150064       3.5421   0.00019846
enh72816    5  153451500  153452500      2       1  150064       3.2966   0.00048932
enh72817    5  153454800  153455800      8       2  150064        3.783   7.7478e-05
enh72819    5  153573600  153574600      2       1  150064       2.1697     0.015015
enh72820    5  153577600  153578600      4       2  150064       1.8583     0.031562
enh72821    5  153582000  153583000     10       4  150064       3.5639   0.00018272
enh72822    5  153593200  153594200      2       1  150064       2.5243    0.0057969
enh72823    5  153596400  153597400      9       6  150064        2.505    0.0061226
enh72824    5  153600800  153601800      4       2  150064       2.8914    0.0019179
enh72826    5  153652400  153653400      6       2  150064       4.6038   2.0745e-06
enh72827    5  153666500  153667500      6       3  150064       3.7227   9.8556e-05
enh72831    5  153784800  153785800      5       2  150064       2.7745    0.0027647
enh72843    5  154034200  154035200      3       2  150064       1.7268       0.0421
enh72845    5  154141000  154142000      1       1  150064       2.3101      0.01044
enh72849    5  154191000  154192000      1       1  150064       2.2495      0.01224
enh72867    5  156570800  156571800      2       1  150064       1.6565     0.048815
enh72869    5  156577800  156578800      5       2  150064       2.0317     0.021094
enh72878    5  156605600  156606600      3       1  150064       1.9742      0.02418
enh72879    5  156613200  156614200      5       1  150064         1.96        0.025
enh72895    5  156706400  156707400      4       2  150064       2.3648    0.0090209
enh72955    5  157344300  157345300      3       2  150064       2.3968    0.0082692
enh72966    5  157636000  157637000      1       1  150064       1.6751      0.04696
enh73017    5  158546600  158547600      9       1  150064         3.19   0.00071126
enh73023    5  158609300  158610300      2       1  150064       1.6717      0.04729
enh73024    5  158610700  158611700      1       1  150064       4.3201    7.798e-06
enh73029    5  158669000  158670000      4       2  150064       3.7457   8.9949e-05
enh73030    5  158688600  158689600      3       2  150064       4.0271   2.8237e-05
enh73043    5  159067200  159068200      1       1  150064       1.8915      0.02928
enh73056    5  159596200  159597200      4       1  150064       2.0598     0.019711
enh73080    5  159932000  159933000      3       2  150064       1.9082     0.028183
enh73092    5  162561200  162562200      3       2  150064       3.4581   0.00027197
enh73093    5  162599200  162600200      1       1  150064       2.4039     0.008111
enh73098    5  162884100  162885100      3       2  150064       3.1791   0.00073858
enh73116    5  167126100  167127100      2       1  150064       1.9905     0.023267
enh73128    5  167914600  167915600      1       1  150064       2.1444        0.016
enh73129    5  168002500  168003500      1       1  150064       2.0306      0.02115
enh73133    5  168161600  168162600      2       1  150064       1.6625     0.048203
enh73140    5  168326400  168327400      1       1  150064       2.5688     0.005103
enh73177    5  169780100  169781100      3       2  150064       1.8391     0.032949
enh73179    5  169787300  169788300      2       1  150064       1.7846     0.037164
enh73200    5  170823600  170824600      5       1  150064       1.6984     0.044715
enh73201    5  170845100  170846100      2       1  150064       1.6565     0.048809
enh73207    5  171060800  171061800      1       1  150064       1.8515      0.03205
enh73226    5  171398500  171399500      2       1  150064       1.7294     0.041866
enh73255    5  171588300  171589300      2       1  150064       1.6572     0.048738
enh73256    5  171589700  171590700      6       2  150064       1.6458     0.049899
enh73329    5  172324400  172325400      5       2  150064         1.75     0.040061
enh73334    5  172358100  172359100      3       2  150064        1.859     0.031512
enh73338    5  172383800  172384800      3       2  150064       2.0699     0.019231
enh73340    5  172409500  172410500      1       1  150064       2.9614     0.001531
enh73350    5  172481800  172482800      2       1  150064       2.1482     0.015851
enh73352    5  172485600  172486600      6       2  150064       2.2279     0.012944
enh73354    5  172492000  172493000      4       2  150064        1.657     0.048763
enh73356    5  172525800  172526800      2       1  150064       3.3389   0.00042058
enh73357    5  172570400  172571400      2       1  150064       1.8837     0.029804
enh73369    5  173163700  173164700      3       1  150064        3.657   0.00012758
enh73370    5  173168600  173169600      5       2  150064       1.7557     0.039568
enh73371    5  173171700  173172700      2       1  150064       2.6084     0.004548
enh73382    5  173282100  173283100      4       1  150064       2.0189     0.021749
enh73394    5  173400400  173401400      2       1  150064       1.7728     0.038129
enh73406    5  174933800  174934800     15       2  150064       2.2001     0.013899
enh73407    5  174944400  174945400      4       2  150064       1.8623     0.031283
enh73408    5  174947600  174948600      2       1  150064        2.358    0.0091879
enh73409    5  174949400  174950400      2       1  150064       1.9685     0.024503
enh73411    5  174961200  174962200      1       1  150064       2.0183      0.02178
enh73422    5  175116800  175117800      2       1  150064       1.6646     0.047996
enh73441    5  175957100  175958100     12       4  150064       1.9132     0.027862
enh73448    5  176072900  176073900      2       1  150064       1.6802      0.04646
enh73478    5  176733000  176734000      3       1  150064        1.714     0.043268
enh73503    5  176841600  176842600      1       1  150064       1.9674      0.02457
enh73504    5  176843200  176844200      1       1  150064       2.8094     0.002482
enh73522    5  176937500  176938500      1       1  150064       2.2911      0.01098
enh73524    5  176947300  176948300      3       2  150064       1.7456     0.040445
enh73526    5  176972900  176973900      1       1  150064       3.0418     0.001176
enh73527    5  176974900  176975900      2       1  150064        2.483    0.0065141
enh73528    5  176978900  176979900      1       1  150064         3.15    0.0008164
enh73529    5  176981900  176982900      3       1  150064       3.0297    0.0012238
enh73530    5  176983800  176984800      1       1  150064       3.0843      0.00102
enh73538    5  177519800  177520800      2       1  150064       1.8772     0.030244
enh73571    5  177865300  177866300      2       1  150064       2.5617    0.0052081
enh73586    5  178692400  178693400      6       2  150064       1.6766      0.04681
enh73601    5  179042500  179043500      3       2  150064       1.7373     0.041168
enh73602    5  179043900  179044900      1       1  150064       1.7846      0.03716
enh73611    5  179181400  179182400      1       1  150064       1.8827      0.02987
enh73613    5  179189300  179190300      1       1  150064       1.8839      0.02979
enh73618    5  179234500  179235500      2       1  150064       2.1093      0.01746
enh73644    5  179894000  179895000      6       2  150064       1.7572      0.03944
enh73684    5  180678600  180679600      2       1  150064       2.0171     0.021843
enh73700    6     271500     272500      1       1  150064       2.1414      0.01612
enh73734    6     660300     661300      2       1  150064       1.9266     0.027014
enh73770    6    1855900    1856900      2       1  150064       2.0778     0.018865
enh73771    6    1885200    1886200      1       1  150064       1.7866        0.037
enh73785    6    2103900    2104900      2       1  150064       2.2617      0.01186
enh73810    6    2749700    2750700      3       1  150064       2.0548     0.019948
enh73812    6    2753000    2754000      1       1  150064       1.9393      0.02623
enh73814    6    2763700    2764700     14       4  150064       1.9921     0.023179
enh73847    6    2942400    2943400      4       2  150064       1.7314     0.041689
enh73849    6    2958200    2959200      8       3  150064       1.9528     0.025419
enh73872    6    3139100    3140100      1       1  150064       2.4976     0.006251
enh73873    6    3156300    3157300      1       1  150064        2.049      0.02023
enh73877    6    3208700    3209700      2       1  150064       1.8076     0.035337
enh73906    6    3742000    3743000      3       2  150064       2.2372     0.012638
enh73920    6    3869300    3870300      3       1  150064         1.84     0.032883
enh73933    6    4026800    4027800      1       1  150064       1.7277      0.04202
enh73961    6    4806400    4807400      3       2  150064       1.9051     0.028386
enh73964    6    4814300    4815300      3       2  150064       2.4253    0.0076477
enh73968    6    4914200    4915200      3       2  150064       2.4501    0.0071411
enh73969    6    4916700    4917700      8       3  150064       2.5095    0.0060443
enh73991    6    5294500    5295500      6       3  150064       1.9155     0.027717
enh74083    6    7042000    7043000      1       1  150064       1.6586       0.0486
enh74086    6    7053200    7054200      3       1  150064       1.9989     0.022809
enh74087    6    7058300    7059300      7       4  150064       2.2024      0.01382
enh74094    6    7111200    7112200      1       1  150064       1.6656       0.0479
enh74105    6    7144700    7145700      2       1  150064       1.7154     0.043138
enh74127    6    7242300    7243300      1       1  150064       2.1028      0.01774
enh74131    6    7282100    7283100      7       3  150064       2.1078     0.017526
enh74148    6    7671700    7672700      1       1  150064        1.829       0.0337
enh74163    6    8182400    8183400      5       3  150064       3.0081    0.0013144
enh74170    6   10441300   10442300      2       1  150064       1.9639     0.024773
enh74180    6   10584700   10585700      3       1  150064       1.7862     0.037034
enh74185    6   10642600   10643600      1       1  150064       1.7763      0.03784
enh74210    6   11236400   11237400      6       3  150064       2.4664    0.0068243
enh74214    6   11292200   11293200      1       1  150064       1.7943      0.03638
enh74235    6   11514400   11515400      6       2  150064       3.0998   0.00096835
enh74238    6   11609300   11610300      4       2  150064       2.1913     0.014214
enh74260    6   11976000   11977000     14       3  150064       3.0849    0.0010181
enh74262    6   12013900   12014900      4       2  150064       1.9707      0.02438
enh74265    6   12037300   12038300      2       1  150064       1.9042     0.028442
enh74276    6   12119000   12120000      3       2  150064       2.1999     0.013908
enh74298    6   13229500   13230500      1       1  150064       1.9693      0.02446
enh74300    6   13274700   13275700      2       1  150064       2.3405    0.0096302
enh74301    6   13280100   13281100      8       2  150064       1.9161     0.027675
enh74302    6   13294800   13295800      6       2  150064         2.22     0.013211
enh74306    6   13329400   13330400      2       1  150064        1.804     0.035619
enh74327    6   13454600   13455600      4       1  150064       1.9515     0.025498
enh74340    6   13611500   13612500      2       1  150064       1.7088     0.043746
enh74344    6   13660900   13661900      2       1  150064        2.582    0.0049121
enh74346    6   13663800   13664800      1       1  150064       1.7294      0.04187
enh74347    6   13667000   13668000      1       1  150064       1.8872      0.02957
enh74348    6   13673200   13674200      1       1  150064       1.8451      0.03251
enh74352    6   13684200   13685200      1       1  150064       1.8204      0.03435
enh74353    6   13688500   13689500      1       1  150064       1.8392      0.03294
enh74354    6   13696100   13697100      2       1  150064        1.662     0.048258
enh74357    6   13707300   13708300      2       1  150064       2.7686    0.0028147
enh74358    6   13713200   13714200      2       1  150064       1.9736     0.024211
enh74419    6   14542600   14543600      1       1  150064       1.8353      0.03323
enh74420    6   14549400   14550400      3       1  150064       2.2503     0.012217
enh74421    6   14573900   14574900      4       2  150064       1.9307     0.026759
enh74482    6   15288100   15289100      4       2  150064       2.0303     0.021163
enh74484    6   15293400   15294400      1       1  150064       1.6774      0.04673
enh74487    6   15304500   15305500      3       2  150064       1.6587     0.048591
enh74501    6   15352000   15353000      3       1  150064        1.858     0.031587
enh74504    6   15356800   15357800      1       1  150064       2.0375       0.0208
enh74520    6   15409100   15410100      1       1  150064       2.0873      0.01843
enh74559    6   15879600   15880600      5       2  150064       2.5756    0.0050034
enh74560    6   15897200   15898200      3       2  150064       1.9535     0.025378
enh74561    6   15901400   15902400      4       2  150064       2.5632     0.005185
enh74576    6   16331800   16332800      2       1  150064       3.0729    0.0010599
enh74577    6   16342500   16343500      2       1  150064       2.4297    0.0075546
enh74594    6   16670300   16671300      3       2  150064         2.01     0.022213
enh74596    6   16684100   16685100      1       1  150064        2.765     0.002846
enh74603    6   16724700   16725700      2       1  150064       3.0784    0.0010407
enh74604    6   16731300   16732300      3       2  150064       2.3984    0.0082329
enh74609    6   16752200   16753200      5       3  150064       2.6432     0.004106
enh74610    6   16753000   16754000      2       1  150064       2.8948    0.0018969
enh74612    6   16758000   16759000      4       2  150064       2.3419    0.0095929
enh74621    6   17417800   17418800      1       1  150064       2.0206      0.02166
enh74631    6   17778700   17779700      5       2  150064        1.678     0.046676
enh74655    6   18215000   18216000      1       1  150064       2.1067      0.01757
enh74660    6   18327500   18328500      9       3  150064       2.5653    0.0051545
enh74671    6   20173600   20174600      6       2  150064       1.7435      0.04062
enh74672    6   20175800   20176800      5       3  150064       1.9437     0.025966
enh74681    6   20291700   20292700      3       1  150064       1.8131      0.03491
enh74701    6   20565000   20566000      4       2  150064       1.9466     0.025793
enh74706    6   20661600   20662600      7       3  150064       1.6848     0.046018
enh74718    6   20847100   20848100      1       1  150064       1.9735      0.02422
enh74719    6   20876000   20877000      3       2  150064       1.8627     0.031253
enh74720    6   20877400   20878400      3       2  150064       2.2916     0.010964
enh74721    6   21000000   21001000      2       1  150064       1.8407     0.032836
enh74728    6   21241200   21242200      2       1  150064       2.4157    0.0078534
enh74730    6   21263900   21264900      2       1  150064        2.597    0.0047016
enh74752    6   21748600   21749600      1       1  150064       2.9874     0.001407
enh74754    6   21753300   21754300      3       1  150064       2.4569     0.007007
enh74809    6   22228400   22229400      4       2  150064       1.7033     0.044254
enh74825    6   24360400   24361400      4       2  150064       2.9419    0.0016308
enh74826    6   24402000   24403000      5       2  150064       2.1063     0.017591
enh74829    6   24451800   24452800      6       3  150064        1.896     0.028983
enh74830    6   24493500   24494500      4       2  150064       2.4551    0.0070424
enh74832    6   24517600   24518600      4       2  150064        2.799    0.0025627
enh74833    6   24520900   24521900      2       1  150064       3.6604   0.00012593
enh74834    6   24522100   24523100      5       2  150064       4.5288   2.9665e-06
enh74835    6   24524200   24525200      2       1  150064       3.8336   6.3134e-05
enh74836    6   24527800   24528800      3       2  150064       2.7381    0.0030894
enh74837    6   24547300   24548300      3       2  150064       2.8126    0.0024575
enh74838    6   24646600   24647600      6       3  150064       3.0642    0.0010914
enh74839    6   24659100   24660100      4       2  150064       4.0654   2.3975e-05
enh74840    6   24664300   24665300      2       1  150064       2.8127    0.0024565
enh74844    6   24743200   24744200      1       1  150064       3.7557    8.642e-05
enh74847    6   24780300   24781300      4       2  150064       2.6522    0.0039988
enh74853    6   24863200   24864200      3       2  150064       1.9286     0.026888
enh74855    6   24867200   24868200      4       2  150064       2.7236    0.0032289
enh74858    6   24882500   24883500      1       1  150064       1.8639      0.03117
enh74862    6   24892600   24893600      2       1  150064       2.0122     0.022101
enh74863    6   24900900   24901900      4       2  150064       1.7376     0.041141
enh74864    6   24903900   24904900      4       2  150064       3.0544    0.0011276
enh74865    6   24905400   24906400      5       2  150064       3.9201   4.4263e-05
enh74866    6   24908500   24909500      3       2  150064       3.6021   0.00015782
enh74867    6   24913300   24914300      3       1  150064       2.0039     0.022542
enh74872    6   24951700   24952700      3       2  150064       1.6513     0.049336
enh74886    6   25007600   25008600      2       1  150064       2.2926     0.010936
enh74887    6   25015000   25016000      4       2  150064       1.9661     0.024645
enh74892    6   25037200   25038200      1       1  150064       2.1047      0.01766
enh74894    6   25043200   25044200      2       1  150064        2.037     0.020824
enh74898    6   25058500   25059500      1       1  150064       1.9173       0.0276
enh74901    6   25114500   25115500      4       2  150064       2.8896    0.0019287
enh74902    6   25118900   25119900      5       2  150064       3.4057   0.00032992
enh74904    6   25127500   25128500      3       1  150064       2.0935     0.018151
enh74905    6   25130600   25131600      2       1  150064        2.554    0.0053248
enh74906    6   25135100   25136100      3       2  150064        1.776     0.037866
enh74907    6   25146900   25147900      2       1  150064       4.5295   2.9566e-06
enh74908    6   25155200   25156200      9       4  150064       4.1749   1.4908e-05
enh74909    6   25168700   25169700      2       1  150064       4.4656   3.9915e-06
enh74910    6   25174600   25175600      4       2  150064       4.8982   4.8348e-07
enh74911    6   25179100   25180100      5       2  150064       2.4797    0.0065743
enh74913    6   25223200   25224200      2       1  150064       2.0004      0.02273
enh74914    6   25224200   25225200      4       2  150064       4.1057   2.0155e-05
enh74915    6   25277000   25278000      3       1  150064       2.3854    0.0085313
enh74916    6   25278000   25279000      3       2  150064       1.7999     0.035935
enh74917    6   25280400   25281400      2       1  150064       2.6431    0.0041075
enh74918    6   25296400   25297400      2       1  150064       2.3128     0.010367
enh74920    6   25302500   25303500      7       3  150064       2.4348    0.0074508
enh74925    6   25343200   25344200     10       4  150064        4.313   8.0511e-06
enh74932    6   25405500   25406500      5       2  150064        1.853     0.031942
enh74941    6   25865800   25866800      7       4  150064       7.0244   1.0746e-12
enh74942    6   25875000   25876000      3       2  150064       6.7108   9.6771e-12
enh74943    6   25946600   25947600      3       2  150064       6.0176   8.8497e-10
enh74944    6   25959900   25960900      2       1  150064       2.9437    0.0016217
enh74945    6   25964800   25965800      2       1  150064       1.7255     0.042215
enh74950    6   25993600   25994600      2       1  150064       6.2143   2.5779e-10
enh74951    6   26017300   26018300      4       2  150064       5.7279   5.0834e-09
enh74952    6   26023800   26024800      1       1  150064       3.4047    0.0003312
enh74953    6   26036100   26037100      1       1  150064       3.5868    0.0001674
enh74955    6   26047700   26048700      1       1  150064       8.0103     5.72e-16
enh74956    6   26051700   26052700      1       1  150064       3.0263     0.001238
enh74957    6   26053600   26054600      2       1  150064       6.3284   1.2385e-10
enh74962    6   26088900   26089900      1       1  150064        3.072     0.001063
enh74963    6   26102500   26103500      3       2  150064       2.9307    0.0016908
enh74964    6   26105000   26106000      3       2  150064       6.4822   4.5198e-11
enh74966    6   26118900   26119900      5       3  150064        6.365   9.7648e-11
enh74967    6   26120400   26121400      3       1  150064       3.7562    8.626e-05
enh74968    6   26121700   26122700      5       2  150064       4.9025     4.73e-07
enh74972    6   26160900   26161900      3       1  150064       4.2725   9.6633e-06
enh74975    6   26169000   26170000      2       1  150064       1.8155     0.034726
enh74976    6   26175000   26176000      3       2  150064       7.2281   2.4492e-13
enh74979    6   26187600   26188600      1       1  150064       2.8691     0.002058
enh74985    6   26214300   26215300      1       1  150064       3.1458    0.0008282
enh74996    6   26254800   26255800      4       2  150064        2.364    0.0090393
enh74998    6   26259700   26260700      5       3  150064       2.3994    0.0082112
enh75000    6   26276000   26277000      3       2  150064       2.8681    0.0020647
enh75002    6   26281400   26282400      2       1  150064       3.4361   0.00029513
enh75003    6   26282200   26283200      4       2  150064       4.4342   4.6214e-06
enh75004    6   26286800   26287800      2       1  150064       3.6806   0.00011636
enh75005    6   26295200   26296200      3       1  150064       4.5472   2.7183e-06
enh75008    6   26305800   26306800      4       2  150064       2.9446    0.0016168
enh75012    6   26311200   26312200      9       2  150064       3.4629   0.00026719
enh75013    6   26336300   26337300      7       2  150064       6.2812   1.6799e-10
enh75014    6   26341300   26342300      4       2  150064       1.6504     0.049427
enh75015    6   26351600   26352600      8       4  150064       3.2358   0.00060662
enh75016    6   26360900   26361900      5       2  150064       7.4965   3.2763e-14
enh75017    6   26363600   26364600      6       3  150064        7.518   2.7817e-14
enh75018    6   26367100   26368100      8       3  150064       7.7742   3.7963e-15
enh75019    6   26369600   26370600      7       2  150064       6.9423   1.9287e-12
enh75020    6   26384600   26385600      5       3  150064       6.2525   2.0199e-10
enh75023    6   26407100   26408100      2       1  150064       6.8534   3.6064e-12
enh75024    6   26420400   26421400      8       2  150064       3.7742   8.0262e-05
enh75025    6   26422700   26423700      5       2  150064       2.2864     0.011115
enh75031    6   26461200   26462200      8       4  150064       5.2156   9.1614e-08
enh75032    6   26470400   26471400      3       2  150064       6.7725    6.328e-12
enh75033    6   26476900   26477900      3       1  150064       7.2006   2.9969e-13
enh75034    6   26484900   26485900      2       1  150064       6.5808   2.3393e-11
enh75035    6   26519800   26520800      3       1  150064       3.3217   0.00044733
enh75037    6   26532000   26533000      1       1  150064       3.2681    0.0005413
enh75038    6   26535200   26536200      2       1  150064       3.1306    0.0008721
enh75040    6   26572700   26573700      5       1  150064       4.6633   1.5556e-06
enh75041    6   26598300   26599300      3       2  150064       1.6585     0.048612
enh75042    6   26657300   26658300      1       1  150064       1.7641      0.03886
enh75044    6   27046000   27047000      3       2  150064       5.0522    2.184e-07
enh75045    6   27088400   27089400      4       2  150064       3.1482   0.00082134
enh75047    6   27103400   27104400      2       1  150064       7.2134   2.7294e-13
enh75051    6   27124400   27125400      1       1  150064       8.9005     2.78e-19
enh75053    6   27129100   27130100      1       1  150064       5.9456    1.377e-09
enh75054    6   27143600   27144600      2       1  150064       6.7562   7.0813e-12
enh75056    6   27154900   27155900      9       2  150064       1.7833     0.037271
enh75058    6   27342800   27343800      5       3  150064       3.6085   0.00015396
enh75059    6   27343400   27344400      4       2  150064       2.3957    0.0082949
enh75060    6   27435900   27436900      3       1  150064       2.6789    0.0036935
enh75061    6   27444600   27445600      1       1  150064       3.8096     6.96e-05
enh75062    6   27447800   27448800      1       1  150064       3.7828    7.755e-05
enh75063    6   27469300   27470300      3       2  150064       2.5146    0.0059583
enh75065    6   27719300   27720300      5       2  150064       5.8699   2.1802e-09
enh75066    6   27722000   27723000      2       1  150064       5.3927   3.4708e-08
enh75067    6   27726000   27727000      3       1  150064       5.5965   1.0936e-08
enh75068    6   27739500   27740500      4       2  150064       7.5879   1.6254e-14
enh75069    6   27740500   27741500      3       2  150064       4.9878   3.0528e-07
enh75070    6   27760500   27761500      1       1  150064       2.1576      0.01548
enh75071    6   27762900   27763900      3       2  150064       2.9705    0.0014863
enh75072    6   27763600   27764600      3       2  150064       2.9705    0.0014863
enh75073    6   27773500   27774500      5       2  150064       7.2918   1.5291e-13
enh75075    6   27783800   27784800      3       2  150064       7.4103   6.3008e-14
enh75076    6   27787400   27788400      3       2  150064       4.9579   3.5633e-07
enh75079    6   27802000   27803000      1       1  150064       3.0124     0.001296
enh75082    6   27843600   27844600      2       1  150064       2.4987    0.0062321
enh75083    6   27847200   27848200      2       1  150064       4.0475   2.5885e-05
enh75084    6   27855700   27856700      1       1  150064        7.019    1.117e-12
enh75085    6   27864700   27865700      2       1  150064       2.2637     0.011797
enh75087    6   28046900   28047900      3       2  150064       2.2322     0.012801
enh75089    6   28091200   28092200      1       1  150064       10.693     5.47e-27
enh75091    6   28101100   28102100      1       1  150064       5.6999    5.994e-09
enh75092    6   28107100   28108100      7       3  150064       6.4463   5.7312e-11
enh75093    6   28111300   28112300      3       2  150064       4.5188   3.1102e-06
enh75094    6   28129800   28130800      9       4  150064        7.901   1.3837e-15
enh75095    6   28193600   28194600      2       1  150064       5.6816   6.6702e-09
enh75097    6   28217800   28218800      3       2  150064       6.1686   3.4456e-10
enh75098    6   28220600   28221600      1       1  150064       8.3623    3.076e-17
enh75099    6   28233400   28234400      1       1  150064       2.8127     0.002456
enh75103    6   28250700   28251700      5       3  150064       7.7753   3.7628e-15
enh75104    6   28302000   28303000      6       2  150064       3.3815   0.00036039
enh75105    6   28304800   28305800      5       2  150064       6.4841   4.4631e-11
enh75107    6   28321700   28322700      4       2  150064       7.3831   7.7351e-14
enh75108    6   28324400   28325400      3       1  150064       7.3047    1.389e-13
enh75109    6   28361800   28362800      8       3  150064        7.314   1.2963e-13
enh75110    6   28363300   28364300      3       2  150064       7.4466   4.7892e-14
enh75111    6   28804800   28805800      2       1  150064       4.8214   7.1293e-07
enh75112    6   28805200   28806200      3       2  150064       4.5548   2.6215e-06
enh75113    6   28832400   28833400      8       4  150064       9.2856   8.0404e-21
enh75114    6   28843400   28844400      2       1  150064        2.374    0.0087972
enh75116    6   28851100   28852100      8       3  150064       5.5499   1.4294e-08
enh75117    6   28853000   28854000      5       3  150064       7.1454   4.4857e-13
enh75119    6   28892400   28893400      2       1  150064       4.0359   2.7191e-05
enh75120    6   28909500   28910500      3       1  150064       2.4369    0.0074072
enh75121    6   28947500   28948500      1       1  150064       11.134    4.283e-29
enh75123    6   29457700   29458700      1       1  150064       10.798    1.761e-27
enh75124    6   29609300   29610300      5       3  150064       6.9549   1.7641e-12
enh75125    6   29616500   29617500      2       1  150064        2.604    0.0046067
enh75392    6   33160900   33161900      5       2  150064       3.7063   0.00010516
enh75396    6   33173800   33174800      3       1  150064       2.2869       0.0111
enh75401    6   33254800   33255800      2       1  150064       4.0001   3.1662e-05
enh75402    6   33258400   33259400      1       1  150064       4.0471    2.593e-05
enh75404    6   33268200   33269200      1       1  150064       2.0321      0.02107
enh75406    6   33283500   33284500      1       1  150064       4.7028    1.283e-06
enh75407    6   33291800   33292800      2       1  150064       4.5774   2.3535e-06
enh75409    6   33313000   33314000      1       1  150064       3.3832    0.0003582
enh75410    6   33340100   33341100      2       1  150064       3.4369   0.00029419
enh75412    6   33357900   33358900      2       1  150064       3.5014    0.0002314
enh75413    6   33363300   33364300      1       1  150064       3.4683    0.0002619
enh75414    6   33365000   33366000      5       1  150064       3.7223   9.8692e-05
enh75415    6   33376500   33377500      3       2  150064       3.8402    6.147e-05
enh75417    6   33388700   33389700      6       3  150064       4.9157   4.4223e-07
enh75418    6   33391200   33392200      1       1  150064        3.638    0.0001374
enh75419    6   33394100   33395100      1       1  150064          5.1    1.698e-07
enh75421    6   33400900   33401900      4       2  150064       5.8471   2.5017e-09
enh75424    6   33501300   33502300      3       2  150064       3.0946   0.00098523
enh75425    6   33515500   33516500      6       2  150064       3.7804   7.8291e-05
enh75426    6   33537500   33538500      6       3  150064       5.2926   6.0282e-08
enh75427    6   33539800   33540800      2       1  150064       4.2654    9.977e-06
enh75428    6   33544400   33545400      3       2  150064       4.3472    6.895e-06
enh75429    6   33548000   33549000      3       2  150064       2.8272    0.0023479
enh75430    6   33552300   33553300      2       1  150064       1.7575     0.039419
enh75432    6   33558000   33559000      5       2  150064       3.1623   0.00078254
enh75433    6   33560500   33561500      4       2  150064       3.8285    6.447e-05
enh75434    6   33566900   33567900      7       4  150064       3.5956    0.0001618
enh75435    6   33577800   33578800      3       2  150064       2.2076     0.013635
enh75438    6   33591300   33592300      2       1  150064       2.8957    0.0018913
enh75439    6   33593000   33594000      6       2  150064        2.391    0.0084004
enh75441    6   33597700   33598700      6       2  150064       2.4686    0.0067815
enh75442    6   33599900   33600900      5       2  150064        3.346   0.00040999
enh75443    6   33602200   33603200      2       1  150064       1.7908      0.03666
enh75445    6   33622200   33623200      4       2  150064       4.3631   6.4127e-06
enh75447    6   33650800   33651800      5       2  150064       4.1488   1.6715e-05
enh75448    6   33662600   33663600      5       2  150064       2.4432    0.0072787
enh75449    6   33667800   33668800      7       3  150064       4.3518   6.7509e-06
enh75450    6   33677100   33678100      7       4  150064        2.411     0.007954
enh75451    6   33679600   33680600      7       2  150064       2.8356    0.0022866
enh75453    6   33719200   33720200      5       2  150064       2.8597    0.0021199
enh75457    6   33774900   33775900      5       1  150064       4.3735    6.113e-06
enh75461    6   33842400   33843400      6       3  150064       3.6144   0.00015054
enh75462    6   33854500   33855500      3       2  150064       2.7031    0.0034352
enh75498    6   34337700   34338700      1       1  150064       2.1414      0.01612
enh75501    6   34356400   34357400      1       1  150064       2.3809     0.008635
enh75502    6   34357700   34358700      1       1  150064       2.1859      0.01441
enh75504    6   34382600   34383600      6       3  150064       1.8717     0.030622
enh75512    6   34521800   34522800      3       1  150064       2.6912    0.0035595
enh75513    6   34559500   34560500      4       2  150064       2.7202    0.0032617
enh75546    6   34903600   34904600      6       3  150064       2.2905     0.010997
enh75549    6   34982000   34983000      2       1  150064       2.1925      0.01417
enh75558    6   35057100   35058100      4       2  150064       2.2978     0.010787
enh75642    6   35778700   35779700      4       2  150064       1.8212     0.034285
enh75666    6   36209400   36210400      2       1  150064       1.8221     0.034224
enh75727    6   36738400   36739400      3       2  150064       1.8285     0.033736
enh75811    6   37257200   37258200      2       1  150064        1.929     0.026867
enh75837    6   37488400   37489400      4       2  150064       2.9206    0.0017468
enh75851    6   37758500   37759500      1       1  150064       2.0272      0.02132
enh75853    6   37785100   37786100      3       2  150064       2.1637     0.015242
enh75854    6   37790000   37791000      5       2  150064       2.2695     0.011618
enh75855    6   37794400   37795400      3       1  150064       2.3151     0.010304
enh75856    6   37797900   37798900      3       1  150064       2.0953     0.018072
enh75858    6   37811100   37812100      2       1  150064       3.1694   0.00076382
enh75860    6   37834200   37835200      2       1  150064       1.9808     0.023806
enh75865    6   37890300   37891300      1       1  150064       1.9361      0.02643
enh75867    6   37904300   37905300      4       2  150064       1.6996     0.044605
enh75868    6   37907400   37908400      3       2  150064        2.937    0.0016572
enh75869    6   37928800   37929800      3       2  150064       1.7339      0.04147
enh75871    6   37947600   37948600      2       1  150064       2.5588     0.005251
enh75875    6   37958200   37959200      5       3  150064       2.8388    0.0022641
enh75882    6   38078100   38079100      2       1  150064       2.2633     0.011808
enh75888    6   38477400   38478400      3       2  150064       2.9682    0.0014976
enh75897    6   39057800   39058800      1       1  150064       2.6187     0.004413
enh75899    6   39081100   39082100      1       1  150064       1.7252      0.04225
enh75935    6   40337200   40338200      3       2  150064       1.8805     0.030022
enh75936    6   40356000   40357000      2       1  150064       1.6782     0.046653
enh75937    6   40387500   40388500      6       2  150064       1.9563     0.025213
enh75938    6   40404200   40405200      3       2  150064       2.2088     0.013596
enh75939    6   40405700   40406700      6       2  150064       2.2682     0.011658
enh75940    6   40407100   40408100      3       2  150064       2.3186     0.010208
enh75943    6   40551600   40552600      2       1  150064       2.1496     0.015795
enh75953    6   40997100   40998100      2       1  150064       1.6466     0.049819
enh75991    6   41545600   41546600      1       1  150064       2.0529      0.02004
enh75992    6   41549100   41550100      2       1  150064       2.0434     0.020506
enh75993    6   41552000   41553000      6       2  150064       2.4317    0.0075141
enh75995    6   41569800   41570800      5       2  150064       1.9513     0.025512
enh75997    6   41593200   41594200      3       2  150064       2.3497    0.0093945
enh76023    6   41864100   41865100      2       1  150064       1.7812     0.037444
enh76027    6   41891500   41892500      3       2  150064       1.7396     0.040962
enh76032    6   41901500   41902500      2       1  150064       1.7346     0.041405
enh76033    6   41910500   41911500      3       1  150064       2.0026     0.022608
enh76099    6   42515600   42516600      1       1  150064       1.6976      0.04479
enh76102    6   42539700   42540700      1       1  150064       2.6098      0.00453
enh76103    6   42660600   42661600      4       2  150064       2.1024     0.017761
enh76104    6   42677600   42678600      6       2  150064       1.7633     0.038923
enh76105    6   42693500   42694500      1       1  150064        1.991      0.02324
enh76106    6   42694800   42695800      2       1  150064       1.8389     0.032965
enh76107    6   42710100   42711100      1       1  150064       2.6327     0.004236
enh76110    6   42740200   42741200      1       1  150064       1.9232      0.02723
enh76145    6   43028300   43029300      1       1  150064       1.9538      0.02536
enh76149    6   43049200   43050200      3       1  150064       1.9279     0.026931
enh76150    6   43050800   43051800      4       2  150064       1.8501      0.03215
enh76165    6   43111700   43112700      4       2  150064       2.8899    0.0019266
enh76166    6   43143100   43144100      2       1  150064       2.9843    0.0014211
enh76168    6   43152300   43153300      4       2  150064       2.8397    0.0022575
enh76169    6   43188700   43189700      6       2  150064        3.161   0.00078613
enh76172    6   43280700   43281700      3       1  150064        4.078   2.2709e-05
enh76173    6   43299100   43300100      3       2  150064       2.2044     0.013749
enh76174    6   43333900   43334900      3       2  150064       4.3591   6.5298e-06
enh76175    6   43337900   43338900      1       1  150064       4.7039    1.276e-06
enh76176    6   43351100   43352100      2       1  150064       4.2236    1.202e-05
enh76178    6   43394200   43395200      6       4  150064       3.5148   0.00022005
enh76181    6   43444000   43445000      3       1  150064       3.3788   0.00036408
enh76182    6   43446500   43447500      1       1  150064       2.0111      0.02216
enh76183    6   43449000   43450000      2       1  150064       2.9715    0.0014818
enh76184    6   43459700   43460700      1       1  150064       2.8203     0.002399
enh76186    6   43463000   43464000      2       1  150064       3.2564   0.00056416
enh76187    6   43474200   43475200      3       2  150064       2.6343    0.0042157
enh76188    6   43478200   43479200      2       1  150064       3.5429   0.00019785
enh76189    6   43482100   43483100      3       1  150064        3.689   0.00011257
enh76190    6   43486500   43487500      1       1  150064       1.9733      0.02423
enh76191    6   43540800   43541800      1       1  150064       2.7917     0.002622
enh76193    6   43545900   43546900      1       1  150064       3.5158    0.0002192
enh76195    6   43575800   43576800      2       1  150064       2.2263     0.012996
enh76196    6   43593800   43594800      1       1  150064       2.7006     0.003461
enh76200    6   43607700   43608700      2       1  150064        3.055    0.0011253
enh76201    6   43613000   43614000      2       1  150064       2.4435    0.0072718
enh76203    6   43637200   43638200      3       2  150064       3.8543   5.8021e-05
enh76207    6   43666700   43667700      2       1  150064       3.1109   0.00093257
enh76213    6   43701700   43702700      3       1  150064       1.7538     0.039729
enh76214    6   43736600   43737600      1       1  150064       2.8277     0.002344
enh76236    6   44032000   44033000      1       1  150064       1.7555      0.03959
enh76241    6   44069800   44070800      1       1  150064       2.3697     0.008902
enh76242    6   44084600   44085600      4       2  150064       2.6464    0.0040681
enh76243    6   44087900   44088900      3       2  150064       2.0134     0.022034
enh76245    6   44091000   44092000      4       2  150064       1.8742      0.03045
enh76246    6   44097300   44098300      3       1  150064       3.5174   0.00021791
enh76248    6   44100800   44101800      5       2  150064       3.6863   0.00011377
enh76265    6   44222300   44223300      1       1  150064       1.7708       0.0383
enh76286    6   44622800   44623800      5       3  150064       1.8438     0.032604
enh76287    6   44705700   44706700      2       1  150064       2.6421    0.0041199
enh76293    6   44892900   44893900      3       1  150064        2.525    0.0057846
enh76306    6   45123200   45124200      6       3  150064       1.7328     0.041567
enh76314    6   45174000   45175000      4       2  150064       1.8105     0.035107
enh76319    6   45277800   45278800      3       1  150064       1.9003     0.028695
enh76321    6   45291800   45292800      4       2  150064       1.6543     0.049037
enh76323    6   45296500   45297500      3       2  150064       1.9823     0.023723
enh76325    6   45346400   45347400      2       1  150064       2.4551    0.0070428
enh76329    6   45400600   45401600      2       1  150064       2.1313      0.01653
enh76380    6   46184400   46185400      3       1  150064       2.8094    0.0024814
enh76384    6   46816200   46817200      2       1  150064       1.8814     0.029957
enh76414    6   48102900   48103900      3       1  150064       1.6812     0.046364
enh76438    6   52019900   52020900      2       1  150064       2.1562     0.015536
enh76449    6   52197600   52198600      5       2  150064       1.7597     0.039227
enh76453    6   52217200   52218200      2       1  150064       1.8605     0.031411
enh76455    6   52228900   52229900      6       3  150064       1.8775     0.030222
enh76456    6   52236600   52237600      9       3  150064       2.0872     0.018434
enh76475    6   52414400   52415400      2       1  150064       1.8705     0.030705
enh76479    6   52422500   52423500      2       1  150064       1.8267     0.033876
enh76482    6   52431800   52432800     11       5  150064       1.8896     0.029409
enh76484    6   52435900   52436900      5       3  150064       2.4847    0.0064837
enh76492    6   52527400   52528400      9       2  150064       2.6265    0.0043133
enh76493    6   52536500   52537500      3       2  150064       2.6843    0.0036344
enh76494    6   52537200   52538200      7       3  150064       2.0845     0.018558
enh76510    6   53053200   53054200      5       3  150064       2.0502     0.020174
enh76514    6   53109400   53110400      5       1  150064       2.6786    0.0036963
enh76515    6   53115000   53116000      2       1  150064       2.7514    0.0029666
enh76520    6   53155800   53156800      2       1  150064        2.287     0.011098
enh76521    6   53159300   53160300      4       2  150064       2.7243    0.0032223
enh76526    6   53181200   53182200      5       3  150064       2.5471    0.0054306
enh76529    6   53191400   53192400      2       1  150064       2.0628     0.019565
enh76532    6   53202500   53203500      3       1  150064       1.7535     0.039758
enh76534    6   53210200   53211200      5       2  150064       1.9026     0.028548
enh76536    6   53225500   53226500      3       2  150064       3.1322   0.00086762
enh76575    6   53832600   53833600      1       1  150064       2.1125      0.01732
enh76577    6   54799900   54800900      4       2  150064       2.2393     0.012568
enh76578    6   54823200   54824200      3       1  150064       2.0685     0.019296
enh76579    6   54898800   54899800      6       4  150064       2.3904    0.0084151
enh76580    6   54911300   54912300      2       1  150064       2.9009    0.0018604
enh76588    6   56389700   56390700      2       1  150064       2.3617    0.0090953
enh76589    6   56392900   56393900      3       1  150064       2.5146     0.005958
enh76590    6   56405200   56406200      2       1  150064       2.6956    0.0035127
enh76593    6   56458200   56459200      1       1  150064       2.8876     0.001941
enh76594    6   56459200   56460200      4       2  150064       1.8357     0.033201
enh76595    6   56507200   56508200      1       1  150064       2.3901     0.008423
enh76597    6   56524500   56525500      4       1  150064       2.5543    0.0053199
enh76599    6   56536400   56537400      2       1  150064       1.9409     0.026133
enh76600    6   56548500   56549500      2       1  150064       3.9539   3.8436e-05
enh76602    6   56557200   56558200      3       1  150064       3.8614   5.6375e-05
enh76603    6   56573100   56574100      2       1  150064       3.9425   4.0312e-05
enh76604    6   56584000   56585000      2       1  150064       2.9124    0.0017934
enh76606    6   56605800   56606800      2       1  150064       2.5002    0.0062059
enh76608    6   56620800   56621800      1       1  150064       3.2014    0.0006837
enh76609    6   56622000   56623000      2       1  150064       3.0661    0.0010842
enh76610    6   56623000   56624000      4       1  150064       3.2913   0.00049863
enh76611    6   56637200   56638200      2       1  150064       2.6919    0.0035521
enh76612    6   56704900   56705900      1       1  150064       4.0042    3.112e-05
enh76616    6   56792400   56793400      1       1  150064       3.1955    0.0006979
enh76617    6   56797900   56798900      4       1  150064       3.2515   0.00057409
enh76618    6   56803500   56804500      5       2  150064       2.1998     0.013912
enh76629    6   57084600   57085600      1       1  150064       2.0017      0.02266
enh76636    6   57212400   57213400      2       1  150064        2.575    0.0050126
enh76637    6   57222400   57223400      2       1  150064       2.3881    0.0084675
enh76639    6   57297200   57298200      3       2  150064       1.8769     0.030264
enh76643    6   64238600   64239600      3       1  150064       2.9845      0.00142
enh76648    6   64344200   64345200      3       1  150064       3.0108    0.0013027
enh76651    6   64356700   64357700      5       3  150064       2.6539    0.0039784
enh76652    6   64359000   64360000      3       2  150064       2.5528    0.0053432
enh76653    6   64363600   64364600      3       1  150064       3.2003   0.00068644
enh76654    6   64366400   64367400      2       1  150064       4.5577   2.5858e-06
enh76659    6   64385700   64386700      2       1  150064       4.3294   7.4754e-06
enh76668    6   70503600   70504600      2       1  150064        1.735     0.041372
enh76680    6   71394800   71395800      4       2  150064       2.1332     0.016454
enh76688    6   71959500   71960500      4       2  150064       1.9897      0.02331
enh76693    6   72113300   72114300      2       1  150064       2.0409     0.020632
enh76705    6   73975100   73976100      4       1  150064       2.6806    0.0036743
enh76706    6   74014000   74015000      7       3  150064       2.1739     0.014858
enh76750    6   76644300   76645300      4       2  150064       1.8031     0.035687
enh76752    6   79774200   79775200      1       1  150064       2.0367      0.02084
enh76753    6   79779900   79780900      1       1  150064       1.9178      0.02757
enh76758    6   80130800   80131800      6       3  150064        1.933      0.02662
enh76762    6   80487100   80488100      2       1  150064         1.74     0.040928
enh76773    6   80716600   80717600      4       2  150064       1.9067     0.028278
enh76780    6   81134100   81135100      4       2  150064       2.4938    0.0063185
enh76781    6   81257600   81258600      3       1  150064       2.4609    0.0069285
enh76794    6   82600300   82601300      1       1  150064       1.6868      0.04582
enh76798    6   82723900   82724900      1       1  150064       2.1698      0.01501
enh76800    6   82776200   82777200      6       3  150064       3.5224   0.00021385
enh76806    6   82951200   82952200      2       1  150064       1.7866     0.037002
enh76808    6   83666200   83667200      7       2  150064        2.639    0.0041572
enh76809    6   83718000   83719000      1       1  150064       2.3578     0.009191
enh76813    6   83780200   83781200      3       1  150064       2.1561     0.015539
enh76815    6   83802600   83803600      2       1  150064       2.5073    0.0060825
enh76816    6   83892500   83893500      1       1  150064       2.3303     0.009896
enh76817    6   83900400   83901400      1       1  150064        2.494     0.006316
enh76818    6   84140900   84141900      3       1  150064       3.5082   0.00022561
enh76825    6   85266300   85267300      5       2  150064       2.1944     0.014102
enh76827    6   85292900   85293900      4       2  150064       2.6734    0.0037545
enh76831    6   85327800   85328800      6       2  150064       1.8736     0.030491
enh76840    6   86162200   86163200      2       1  150064       2.2853     0.011147
enh76845    6   86301300   86302300      3       2  150064       2.8852    0.0019561
enh76846    6   86304400   86305400      2       1  150064       3.4496   0.00028075
enh76848    6   86346900   86347900      1       1  150064       3.2786    0.0005216
enh76849    6   86379100   86380100      1       1  150064       1.8519      0.03202
enh76853    6   86575900   86576900      4       2  150064       2.1217     0.016932
enh76854    6   87862400   87863400      3       2  150064       2.5507    0.0053753
enh76855    6   87867800   87868800      2       1  150064       2.8708    0.0020474
enh76856    6   87872300   87873300      5       3  150064        1.821     0.034301
enh76857    6   87880600   87881600      2       1  150064       2.7676    0.0028238
enh76861    6   87922400   87923400      2       1  150064       3.0149    0.0012852
enh76864    6   88183700   88184700      2       1  150064       2.5836     0.004889
enh76865    6   88246200   88247200      5       2  150064       1.7785     0.037657
enh76866    6   88282400   88283400      4       2  150064       2.3095     0.010458
enh76867    6   88284300   88285300      2       1  150064       2.5742    0.0050233
enh76869    6   88296800   88297800      1       1  150064       2.1137      0.01727
enh76870    6   88301300   88302300      1       1  150064        2.316      0.01028
enh76871    6   88354400   88355400      4       2  150064        2.221     0.013175
enh76876    6   88395700   88396700      4       2  150064       2.9622    0.0015274
enh76877    6   88400800   88401800      4       2  150064       2.5334    0.0056474
enh76878    6   88404400   88405400      1       1  150064       2.0276       0.0213
enh76880    6   88423800   88424800      2       1  150064       2.2442     0.012409
enh76888    6   88534800   88535800      2       1  150064       1.6726     0.047202
enh76890    6   88616800   88617800      1       1  150064       3.2651    0.0005472
enh76925    6   90074500   90075500      1       1  150064       1.6613      0.04833
enh76950    6   90639100   90640100      2       1  150064       2.0652     0.019454
enh76965    6   90814600   90815600      1       1  150064       2.8064     0.002505
enh76966    6   90818200   90819200      3       1  150064       2.6715    0.0037757
enh76967    6   90820300   90821300      1       1  150064       1.8916      0.02927
enh76973    6   90856600   90857600      3       1  150064       3.1035   0.00095609
enh76976    6   90886600   90887600      1       1  150064       3.2971    0.0004885
enh76979    6   90902600   90903600      2       1  150064       2.5845    0.0048762
enh76980    6   90904500   90905500      1       1  150064       3.3455    0.0004107
enh76984    6   90921700   90922700      3       2  150064       2.4189    0.0077847
enh76985    6   90925700   90926700      2       1  150064       2.5525    0.0053477
enh76986    6   90929500   90930500      3       2  150064       2.5415    0.0055182
enh76987    6   90935500   90936500      1       1  150064       2.4338     0.007471
enh76990    6   90947100   90948100      3       1  150064       3.0969   0.00097788
enh76991    6   90948100   90949100      2       1  150064       2.9031    0.0018474
enh76992    6   90950800   90951800      1       1  150064         3.38    0.0003624
enh76993    6   90957900   90958900      2       1  150064       2.5246    0.0057917
enh76994    6   90958800   90959800      2       1  150064       1.8493     0.032204
enh76997    6   90964800   90965800      1       1  150064       3.3392    0.0004201
enh76998    6   90966000   90967000      4       2  150064       3.3788   0.00036403
enh76999    6   90975700   90976700      7       3  150064       3.5755    0.0001748
enh77000    6   90983300   90984300      2       1  150064       3.2347   0.00060888
enh77001    6   90987600   90988600      1       1  150064       3.4223    0.0003105
enh77002    6   90994900   90995900      1       1  150064       2.6291      0.00428
enh77005    6   91061200   91062200      2       1  150064        2.493    0.0063341
enh77011    6   91120600   91121600      2       1  150064       2.3858    0.0085221
enh77040    6   97332900   97333900      5       3  150064       1.8279     0.033784
enh77041    6   97343200   97344200      3       2  150064       2.1074     0.017542
enh77052    6   99392600   99393600      3       2  150064       1.8791     0.030116
enh77054    6   99864100   99865100      1       1  150064       2.0357      0.02089
enh77086    6  101713900  101714900      3       2  150064       2.2848     0.011161
enh77087    6  101735900  101736900      5       3  150064       1.6707     0.047392
enh77097    6  105148400  105149400      2       1  150064       2.5089    0.0060549
enh77103    6  105409400  105410400      1       1  150064       3.2863    0.0005075
enh77104    6  105415900  105416900      1       1  150064       2.3725     0.008835
enh77106    6  105423700  105424700      2       1  150064       4.3448   6.9702e-06
enh77112    6  105846400  105847400      7       2  150064       2.1479     0.015862
enh77157    6  106485200  106486200      6       2  150064       2.3338     0.009804
enh77158    6  106503300  106504300      3       2  150064       1.9726     0.024271
enh77164    6  106544100  106545100      1       1  150064       2.3624     0.009079
enh77169    6  106572600  106573600      3       1  150064       2.0433      0.02051
enh77193    6  106956800  106957800      7       3  150064       1.9998     0.022762
enh77208    6  107294300  107295300      5       2  150064       1.6748     0.046986
enh77230    6  108037300  108038300      4       2  150064       1.8212     0.034289
enh77232    6  108043400  108044400      1       1  150064       1.7344      0.04142
enh77234    6  108048300  108049300      4       1  150064       1.7541      0.03971
enh77235    6  108053100  108054100      7       2  150064       1.7961     0.036239
enh77240    6  108108800  108109800      8       2  150064       2.7598    0.0028917
enh77242    6  108114400  108115400      1       1  150064       2.8775     0.002004
enh77244    6  108138600  108139600      6       2  150064       3.6145   0.00015049
enh77245    6  108141200  108142200      3       1  150064       3.4453   0.00028524
enh77246    6  108144900  108145900      3       2  150064        2.566    0.0051438
enh77248    6  108164500  108165500      4       2  150064       2.9583    0.0015465
enh77249    6  108169600  108170600      3       2  150064       3.2841   0.00051146
enh77252    6  108271400  108272400      2       1  150064       2.6933    0.0035378
enh77253    6  108275800  108276800      2       1  150064       2.8757    0.0020157
enh77261    6  108578100  108579100      3       1  150064        1.918     0.027559
enh77262    6  108579200  108580200      1       1  150064       2.1794      0.01465
enh77264    6  108681700  108682700      1       1  150064       2.1472      0.01589
enh77267    6  108863200  108864200      4       2  150064        2.349    0.0094126
enh77269    6  108877300  108878300      2       1  150064        3.447   0.00028338
enh77270    6  108884700  108885700      3       1  150064       3.1141    0.0009226
enh77271    6  108885400  108886400      1       1  150064       2.3901     0.008422
enh77272    6  108887400  108888400      1       1  150064       2.8602     0.002117
enh77273    6  108895600  108896600      3       2  150064       3.7796   7.8536e-05
enh77282    6  108918700  108919700      1       1  150064       2.5994      0.00467
enh77289    6  108947800  108948800      1       1  150064       3.3817    0.0003602
enh77292    6  108951400  108952400      4       2  150064       3.7579   8.5684e-05
enh77293    6  108953400  108954400      1       1  150064       3.2599    0.0005573
enh77295    6  108960200  108961200      1       1  150064       3.2251    0.0006296
enh77297    6  108972600  108973600      1       1  150064       2.9933      0.00138
enh77298    6  108977000  108978000      2       1  150064       4.2095   1.2797e-05
enh77299    6  108996100  108997100      5       2  150064       5.0421    2.302e-07
enh77301    6  109007100  109008100      2       1  150064       3.8074   7.0206e-05
enh77302    6  109011200  109012200      3       1  150064       2.6299      0.00427
enh77303    6  109035000  109036000      6       3  150064       2.7248     0.003217
enh77317    6  109217300  109218300      2       1  150064       2.5944    0.0047375
enh77325    6  109279900  109280900      1       1  150064       2.3436      0.00955
enh77326    6  109288600  109289600      3       1  150064       1.7286     0.041942
enh77338    6  109392500  109393500      2       1  150064       2.3728    0.0088267
enh77343    6  109410400  109411400      3       2  150064       2.1941     0.014113
enh77385    6  110341600  110342600      3       1  150064       1.9554     0.025267
enh77400    6  110795500  110796500      3       1  150064       1.6608     0.048381
enh77404    6  110858200  110859200      1       1  150064       1.7049      0.04411
enh77411    6  111009000  111010000      3       2  150064       1.9384     0.026285
enh77412    6  111071900  111072900      1       1  150064       1.7462      0.04039
enh77414    6  111137800  111138800      2       1  150064       2.6947    0.0035222
enh77417    6  111204200  111205200      6       2  150064       1.9992     0.022791
enh77419    6  111265600  111266600      1       1  150064       2.0415       0.0206
enh77421    6  111280900  111281900      6       2  150064       2.2583     0.011964
enh77422    6  111304800  111305800      8       2  150064       2.0926     0.018192
enh77429    6  111478200  111479200      1       1  150064        3.989    3.318e-05
enh77434    6  111549100  111550100      3       2  150064       2.0791     0.018805
enh77440    6  111748900  111749900      3       2  150064       1.9585     0.025088
enh77444    6  111783600  111784600      3       2  150064        3.402   0.00033442
enh77445    6  111793800  111794800      5       2  150064       3.3367   0.00042387
enh77449    6  111800100  111801100      2       1  150064       3.3221   0.00044664
enh77451    6  111807000  111808000      2       1  150064       3.2237   0.00063263
enh77453    6  111815600  111816600      2       1  150064        3.936    4.142e-05
enh77457    6  111854300  111855300      3       1  150064        3.464   0.00026608
enh77458    6  111857700  111858700      2       1  150064        3.667   0.00012272
enh77460    6  111872900  111873900      2       1  150064       1.7343     0.041433
enh77464    6  111883400  111884400      1       1  150064        4.112    1.961e-05
enh77465    6  111888800  111889800      2       1  150064        4.466   3.9839e-06
enh77466    6  111890200  111891200      2       1  150064       3.4899   0.00024157
enh77468    6  111895000  111896000      4       2  150064       4.8747   5.4497e-07
enh77469    6  111895900  111896900      5       2  150064       4.6039   2.0734e-06
enh77470    6  111898000  111899000      4       2  150064       2.9191    0.0017553
enh77471    6  111902900  111903900      3       1  150064        2.155     0.015583
enh77472    6  111906800  111907800      2       1  150064       3.3521   0.00040106
enh77473    6  111909100  111910100      4       2  150064       2.7196    0.0032676
enh77475    6  111914000  111915000      6       2  150064       2.1106     0.017404
enh77476    6  111918600  111919600     14       4  150064       4.3634   6.4024e-06
enh77478    6  111922400  111923400      3       2  150064       3.2819   0.00051557
enh77479    6  111928000  111929000      1       1  150064       3.6699    0.0001213
enh77504    6  112109800  112110800      2       1  150064       2.1702     0.014996
enh77507    6  112115300  112116300      3       1  150064       2.2546      0.01208
enh77508    6  112117300  112118300      1       1  150064       1.6618      0.04828
enh77511    6  112126700  112127700      4       1  150064       2.1475     0.015876
enh77512    6  112130200  112131200      1       1  150064       1.7316      0.04167
enh77517    6  112151100  112152100      4       2  150064       1.9029      0.02853
enh77520    6  112156800  112157800      3       1  150064       1.7447     0.040523
enh77528    6  112195700  112196700      2       1  150064        1.836     0.033178
enh77545    6  112543800  112544800      5       3  150064       2.5556    0.0053001
enh77547    6  112555800  112556800      3       2  150064       1.8796     0.030078
enh77552    6  112883600  112884600      2       1  150064       2.2643     0.011777
enh77588    6  116576400  116577400      4       2  150064       1.9876     0.023427
enh77598    6  116711000  116712000      3       2  150064        1.917     0.027619
enh77609    6  116768800  116769800      3       2  150064       1.8412     0.032796
enh77618    6  116936400  116937400      3       1  150064       2.5053     0.006118
enh77622    6  117000800  117001800      2       1  150064       2.0314     0.021109
enh77624    6  117015700  117016700      4       2  150064       1.7289      0.04191
enh77627    6  117816600  117817600      5       2  150064       2.2523      0.01215
enh77631    6  117868500  117869500      5       3  150064       2.2497     0.012232
enh77632    6  117870400  117871400      1       1  150064       1.9369      0.02638
enh77633    6  117919500  117920500      1       1  150064       2.5567     0.005284
enh77637    6  118001100  118002100      2       1  150064       2.7192    0.0032717
enh77638    6  118007600  118008600      2       1  150064       2.3309    0.0098795
enh77662    6  119046700  119047700      2       1  150064       2.1003      0.01785
enh77670    6  119116800  119117800      6       3  150064       2.3158     0.010284
enh77674    6  119133800  119134800      2       1  150064       1.8417      0.03276
enh77675    6  119185400  119186400      6       3  150064       2.5717    0.0050604
enh77677    6  119207700  119208700      2       1  150064       1.8497     0.032177
enh77678    6  119210900  119211900      4       2  150064       2.3261     0.010007
enh77679    6  119212000  119213000      2       1  150064       2.3887    0.0084529
enh77682    6  119253200  119254200      7       1  150064       2.5186    0.0058919
enh77683    6  119253700  119254700      5       2  150064       2.4611    0.0069264
enh77684    6  119254200  119255200     10       2  150064        2.359    0.0091624
enh77685    6  119256900  119257900      7       2  150064       2.4591    0.0069653
enh77689    6  119468300  119469300      5       2  150064       2.0161     0.021893
enh77692    6  119629000  119630000      3       2  150064       1.9415       0.0261
enh77705    6  119664900  119665900      2       1  150064       1.7719     0.038209
enh77706    6  119672600  119673600      2       1  150064       2.0558     0.019902
enh77732    6  121836800  121837800      5       3  150064       2.0527     0.020051
enh77763    6  123031300  123032300      6       2  150064       1.7566      0.03949
enh77764    6  123072100  123073100      5       2  150064        2.579     0.004955
enh77790    6  126115600  126116600      1       1  150064       1.8129      0.03492
enh77791    6  126116300  126117300      5       2  150064       1.9319     0.026683
enh77801    6  126140900  126141900      1       1  150064       1.7115      0.04349
enh77802    6  126142500  126143500      2       1  150064       2.2248     0.013048
enh77856    6  128318600  128319600      1       1  150064       3.5632    0.0001832
enh77875    6  129958800  129959800      1       1  150064       2.0708      0.01919
enh77881    6  129998600  129999600      3       2  150064       2.0361     0.020869
enh77910    6  130544700  130545700      3       2  150064       1.9893     0.023333
enh77911    6  130643800  130644800      1       1  150064        3.274    0.0005301
enh77912    6  130702200  130703200      3       2  150064       2.2633      0.01181
enh77913    6  130703700  130704700      3       2  150064       3.0377    0.0011918
enh77932    6  131234000  131235000      5       2  150064       1.6681     0.047643
enh77934    6  131302500  131303500      2       1  150064        1.997     0.022912
enh77960    6  131854500  131855500      3       1  150064       2.1742     0.014847
enh78020    6  134624700  134625700      3       2  150064         2.25     0.012224
enh78027    6  134694000  134695000      1       1  150064       1.8605      0.03141
enh78028    6  134697500  134698500      4       2  150064       2.2335     0.012756
enh78112    6  135627000  135628000      3       1  150064       1.9523     0.025451
enh78113    6  135635100  135636100      2       1  150064        1.899     0.028785
enh78115    6  135649200  135650200      1       1  150064        2.154      0.01562
enh78117    6  135653600  135654600      1       1  150064       2.3116       0.0104
enh78139    6  136334600  136335600      1       1  150064       2.3381     0.009691
enh78153    6  136612400  136613400      2       1  150064        1.702     0.044381
enh78154    6  136686700  136687700      1       1  150064       1.7393      0.04099
enh78163    6  136965000  136966000      3       1  150064       1.9464     0.025801
enh78216    6  137735700  137736700      2       1  150064       1.7138     0.043282
enh78223    6  137959600  137960600      9       3  150064       1.9514     0.025505
enh78227    6  137987100  137988100      4       2  150064       2.2761      0.01142
enh78272    6  138265600  138266600      3       2  150064       1.6851     0.045983
enh78304    6  139353800  139354800      5       2  150064       2.9116    0.0017978
enh78305    6  139420800  139421800     10       2  150064       3.0879     0.001008
[truncated: 634,951 more chars]
