# Supplementary material for: Identifying enhancer properties associated with genetic risk for complex traits using regulome-wide association studies
Source: PLoS Comput Biol. 2022 Sep 7;18(9):e1010430. doi: 10.1371/journal.pcbi.1010430 (PMC9484640; doi:10.1371/journal.pcbi.1010430)
Supplement: S3 Table — Sample names are as described in the ROADMAP epigenomics project integrative analysis portal: https://egg2.wustl.edu/roadmap/web_portal/meta.html. (ZIP) [file pcbi.1010430.s010.zip › supplemental_table3/E022ipsc_sig_enhancers05.gcov.out]

GENE       CHR      START       STOP  NSNPS  NPARAM       N        ZSTAT            P
enh46230     1     966600     967600      1       1  150064       1.6666       0.0478
enh46252     1    1168300    1169300      2       1  150064       1.7908     0.036659
enh46299     1    1473600    1474600      1       1  150064       1.6972      0.04483
enh46318     1    1706600    1707600      3       1  150064       2.3962    0.0082819
enh46339     1    1841500    1842500      3       1  150064       2.0797     0.018775
enh46343     1    1851400    1852400      2       1  150064       1.8266     0.033877
enh46346     1    1874600    1875600      6       2  150064        1.956     0.025235
enh46358     1    2047500    2048500      2       1  150064       1.7878     0.036905
enh46361     1    2063100    2064100      3       2  150064       3.1698   0.00076283
enh46363     1    2068900    2069900      3       2  150064       2.3725    0.0088343
enh46364     1    2071000    2072000      5       2  150064       3.2169   0.00064792
enh46365     1    2080300    2081300      1       1  150064       3.5192    0.0002164
enh46366     1    2081500    2082500      5       2  150064       3.4756   0.00025482
enh46372     1    2126800    2127800      2       1  150064       2.5265    0.0057606
enh46376     1    2139500    2140500      3       2  150064       1.7966       0.0362
enh46382     1    2173000    2174000      3       2  150064       2.9955    0.0013701
enh46385     1    2181900    2182900      4       2  150064        1.749     0.040148
enh46391     1    2207900    2208900      2       1  150064       1.6578     0.048676
enh46393     1    2211200    2212200      3       1  150064       2.1734     0.014875
enh46394     1    2214800    2215800      6       3  150064       1.7659     0.038702
enh46408     1    2347100    2348100      8       4  150064       1.7127     0.043385
enh46411     1    2379700    2380700      3       1  150064       3.2097   0.00066437
enh46412     1    2383300    2384300      6       2  150064       3.8505    5.895e-05
enh46413     1    2391400    2392400      4       2  150064        1.883      0.02985
enh46414     1    2392200    2393200      2       1  150064        3.842   6.1011e-05
enh46422     1    2486500    2487500      1       1  150064       2.5752     0.005009
enh46428     1    2541700    2542700      2       1  150064       3.3888   0.00035097
enh46429     1    2564100    2565100      3       1  150064       2.9906    0.0013922
enh46439     1    3121600    3122600      3       1  150064       3.0766     0.001047
enh46458     1    3400100    3401100      4       2  150064       1.9233     0.027219
enh46479     1    3591800    3592800      3       2  150064        1.824     0.034079
enh46483     1    3604700    3605700      4       2  150064       1.9732     0.024239
enh46516     1    4210100    4211100      5       2  150064       2.5498    0.0053892
enh46517     1    4231800    4232800     15       5  150064        1.895     0.029046
enh46518     1    4233000    4234000      8       3  150064       1.7965     0.036207
enh46521     1    4507600    4508600      9       4  150064       3.0025    0.0013388
enh46538     1    5221400    5222400      5       2  150064       2.1529     0.015662
enh46540     1    5295100    5296100      4       2  150064       2.4662    0.0068271
enh46546     1    5515600    5516600      3       1  150064       1.9815     0.023765
enh46564     1    5896600    5897600      8       3  150064       2.0681     0.019316
enh46583     1    6087700    6088700      3       2  150064       1.8115     0.035031
enh46598     1    6260400    6261400      1       1  150064       1.7453      0.04047
enh46623     1    6446800    6447800      2       1  150064       1.7695     0.038403
enh46627     1    6524400    6525400      3       1  150064        1.985     0.023574
enh46628     1    6531200    6532200      3       1  150064       2.9768    0.0014565
enh46629     1    6534600    6535600      2       1  150064       2.4814     0.006544
enh46634     1    6551800    6552800      3       1  150064       1.9459     0.025835
enh46635     1    6554500    6555500      4       2  150064        1.878     0.030189
enh46636     1    6555200    6556200      3       1  150064       2.1548      0.01559
enh46637     1    6568500    6569500      6       2  150064       2.8795    0.0019916
enh46646     1    6644300    6645300      1       1  150064       3.4842    0.0002468
enh46647     1    6659200    6660200      3       2  150064       2.7131    0.0033326
enh46649     1    6672000    6673000      1       1  150064       1.8823       0.0299
enh46650     1    6684100    6685100      2       1  150064       2.1264     0.016733
enh46651     1    6686000    6687000      2       1  150064       3.2428   0.00059191
enh46652     1    6694100    6695100      7       3  150064       3.1658   0.00077324
enh46657     1    6756000    6757000      3       2  150064       2.7038    0.0034278
enh46662     1    6847000    6848000      3       1  150064       1.7795     0.037581
enh46681     1    7044700    7045700      4       2  150064       2.5706     0.005076
enh46715     1    7531200    7532200      5       3  150064       1.8014     0.035816
enh46717     1    7542500    7543500      4       2  150064       1.9408     0.026143
enh46720     1    7561100    7562100      6       3  150064       1.8292     0.033686
enh46788     1    8361800    8362800      2       1  150064       3.7709    8.133e-05
enh46790     1    8383400    8384400      4       2  150064       4.3581   6.5598e-06
enh46791     1    8403100    8404100      5       3  150064       3.3751   0.00036895
enh46794     1    8413100    8414100      2       1  150064       1.7281     0.041985
enh46795     1    8421000    8422000      2       1  150064       4.8735   5.4813e-07
enh46797     1    8427200    8428200      1       1  150064       2.9348     0.001669
enh46799     1    8438800    8439800      1       1  150064       5.5166    1.728e-08
enh46800     1    8440600    8441600      2       1  150064       3.2036   0.00067861
enh46803     1    8444500    8445500      2       1  150064       4.8974   4.8548e-07
enh46804     1    8445100    8446100      3       2  150064       4.7039   1.2763e-06
enh46805     1    8450800    8451800      3       2  150064       2.9505    0.0015861
enh46806     1    8456700    8457700      1       1  150064       1.6541      0.04905
enh46807     1    8464400    8465400      2       1  150064       4.6602   1.5796e-06
enh46808     1    8468500    8469500      2       1  150064       4.9784   3.2059e-07
enh46816     1    8490900    8491900      2       1  150064       4.9962   2.9234e-07
enh46817     1    8498100    8499100      1       1  150064        5.656    7.747e-09
enh46818     1    8500900    8501900      2       1  150064       4.5893   2.2235e-06
enh46819     1    8502800    8503800      1       1  150064       5.5727    1.254e-08
enh46820     1    8504200    8505200      2       1  150064       4.2412   1.1118e-05
enh46822     1    8510200    8511200      3       2  150064        3.055    0.0011253
enh46825     1    8537000    8538000      2       1  150064       3.2278   0.00062379
enh46826     1    8538200    8539200      3       1  150064        2.004     0.022537
enh46831     1    8612600    8613600      1       1  150064       3.1458    0.0008281
enh46832     1    8623300    8624300      3       2  150064       2.3761    0.0087482
enh46834     1    8638600    8639600      2       1  150064       2.6621    0.0038823
enh46835     1    8647000    8648000      3       2  150064       2.2438     0.012422
enh46836     1    8648000    8649000      2       1  150064       2.3377    0.0097005
enh46837     1    8649400    8650400      2       1  150064       2.5036    0.0061472
enh46839     1    8651500    8652500      3       2  150064       2.3311    0.0098738
enh46840     1    8658700    8659700      3       1  150064       2.9559     0.001559
enh46841     1    8664000    8665000      1       1  150064       2.0891      0.01835
enh46842     1    8686800    8687800      1       1  150064       2.9013     0.001858
enh46844     1    8690200    8691200      1       1  150064       3.1268    0.0008837
enh46845     1    8691000    8692000      1       1  150064        2.875      0.00202
enh46847     1    8712600    8713600      2       1  150064       2.6253    0.0043289
enh46848     1    8721200    8722200      1       1  150064        3.686    0.0001139
enh46850     1    8725800    8726800      2       1  150064        2.806    0.0025081
enh46851     1    8728000    8729000      3       1  150064       1.7973     0.036148
enh46852     1    8728900    8729900      1       1  150064       1.9571      0.02517
enh46853     1    8730400    8731400      2       1  150064       2.3313     0.009868
enh46855     1    8740200    8741200      1       1  150064       2.2928      0.01093
enh46857     1    8744500    8745500      2       1  150064       2.1884     0.014321
enh46858     1    8745800    8746800      2       1  150064       2.8586    0.0021274
enh46860     1    8749800    8750800      2       1  150064       2.0315     0.021104
enh46864     1    8759400    8760400      1       1  150064       1.7527      0.03983
enh46867     1    8767200    8768200      5       3  150064       2.5102    0.0060339
enh46868     1    8769700    8770700      3       2  150064        3.775   7.9989e-05
enh46869     1    8771800    8772800      1       1  150064       1.8001      0.03592
enh46872     1    8787600    8788600      2       1  150064       3.5067   0.00022689
enh46879     1    8843600    8844600      2       1  150064       2.4847    0.0064836
enh46891     1    8931700    8932700      1       1  150064       1.8274      0.03382
enh46897     1    8968300    8969300      4       1  150064        2.198     0.013975
enh46898     1    8970800    8971800      4       2  150064       2.1078     0.017526
enh46922     1    9227400    9228400      1       1  150064       1.9768      0.02403
enh46937     1    9330700    9331700      7       2  150064       2.3562    0.0092313
enh46939     1    9336600    9337600      8       2  150064       1.6507     0.049397
enh46958     1    9409400    9410400      3       2  150064       2.2167     0.013322
enh46962     1    9422600    9423600      4       2  150064       1.7315     0.041684
enh46983     1    9651300    9652300      1       1  150064       1.8634       0.0312
enh47028     1    9919600    9920600      1       1  150064       2.2695      0.01162
enh47040     1    9960300    9961300      1       1  150064       1.9806      0.02382
enh47066     1   10407800   10408800      4       1  150064       1.8267     0.033876
enh47113     1   10774500   10775500      1       1  150064       1.9622      0.02487
enh47139     1   10961000   10962000      3       1  150064       2.1209     0.016963
enh47140     1   10967500   10968500      2       1  150064       1.7944     0.036374
enh47193     1   11547200   11548200      4       2  150064       1.8073     0.035357
enh47215     1   11770900   11771900      3       2  150064       1.6929     0.045241
enh47227     1   11942800   11943800      3       2  150064       2.1546     0.015597
enh47237     1   11998500   11999500      2       1  150064       1.9438      0.02596
enh47238     1   12000300   12001300      4       1  150064       2.0448     0.020437
enh47239     1   12004000   12005000      4       2  150064       1.6737     0.047095
enh47250     1   12127800   12128800      2       1  150064       2.6411    0.0041314
enh47251     1   12135300   12136300      5       2  150064       2.1026      0.01775
enh47252     1   12137800   12138800      3       2  150064       2.3256      0.01002
enh47297     1   12645600   12646600      1       1  150064       1.6494      0.04953
enh47304     1   12659900   12660900      6       3  150064       1.7259     0.042179
enh47331     1   14090700   14091700      1       1  150064       1.7987      0.03603
enh47335     1   14336800   14337800      5       2  150064       1.7541     0.039708
enh47336     1   14366400   14367400      4       2  150064       2.5438    0.0054832
enh47338     1   14462300   14463300      4       2  150064       1.8362     0.033167
enh47365     1   15093300   15094300      2       1  150064       2.3351    0.0097684
enh47373     1   15202200   15203200      3       2  150064       1.9802     0.023842
enh47377     1   15253000   15254000      4       1  150064       1.7052      0.04408
enh47412     1   15522700   15523700      5       1  150064       1.7537     0.039737
enh47422     1   15569600   15570600      5       2  150064       1.7734      0.03808
enh47430     1   15691000   15692000      2       1  150064       1.6764     0.046832
enh47436     1   15742900   15743900      3       2  150064       1.6896     0.045552
enh47534     1   16536700   16537700      2       1  150064       2.0415     0.020599
enh47540     1   16563800   16564800      1       1  150064       2.1876      0.01435
enh47542     1   16570200   16571200      1       1  150064        2.126      0.01675
enh47549     1   16679200   16680200      1       1  150064       2.0801      0.01876
enh47551     1   16699000   16700000      3       1  150064       1.7831     0.037283
enh47554     1   16703100   16704100      4       1  150064       1.9451     0.025883
enh47555     1   16711500   16712500      2       1  150064       1.7801     0.037533
enh47562     1   16817600   16818600      3       2  150064       2.5381    0.0055725
enh47564     1   16824000   16825000      3       1  150064       1.8836     0.029809
enh47600     1   17287400   17288400      4       2  150064       2.8364    0.0022815
enh47603     1   17301300   17302300      3       1  150064       2.4395    0.0073542
enh47605     1   17307400   17308400      3       2  150064       2.4274    0.0076031
enh47606     1   17310100   17311100      3       2  150064       3.8776   5.2748e-05
enh47607     1   17312600   17313600      6       2  150064       2.3147     0.010315
enh47612     1   17378600   17379600      2       1  150064       2.7791    0.0027255
enh47613     1   17386400   17387400      2       1  150064       3.0875    0.0010093
enh47614     1   17389500   17390500     10       4  150064       3.0151    0.0012847
enh47620     1   17453800   17454800      1       1  150064       1.8736      0.03049
enh47635     1   17563400   17564400      2       1  150064        1.901     0.028652
enh47658     1   17759800   17760800      2       1  150064       1.7503     0.040031
enh47724     1   18299800   18300800      2       1  150064       1.8187      0.03448
enh47739     1   18556700   18557700      4       2  150064       1.6962     0.044927
enh47762     1   18740100   18741100      2       1  150064       1.8235     0.034114
enh47763     1   18745100   18746100      1       1  150064       1.8188      0.03447
enh47766     1   18779600   18780600      3       2  150064       1.7808     0.037473
enh47767     1   18797000   18798000      6       2  150064       3.1444   0.00083214
enh47772     1   18837200   18838200      2       1  150064       1.8742     0.030449
enh47790     1   19218400   19219400      2       1  150064       1.6971     0.044838
enh47798     1   19256100   19257100      3       2  150064       1.6644      0.04802
enh47821     1   19641400   19642400      3       2  150064       1.7859     0.037057
enh47863     1   19966700   19967700      1       1  150064       2.3371     0.009718
enh47889     1   20276100   20277100      2       1  150064       3.4913   0.00024037
enh47895     1   20476000   20477000      3       2  150064        2.573    0.0050405
enh47936     1   21114500   21115500      2       1  150064       2.4415    0.0073133
enh47937     1   21232800   21233800      2       1  150064       2.4483    0.0071758
enh47940     1   21338800   21339800      3       2  150064       1.6757       0.0469
enh47941     1   21348600   21349600      1       1  150064       2.1326      0.01648
enh47943     1   21452700   21453700      4       2  150064       2.0022     0.022634
enh47944     1   21476100   21477100      2       1  150064       3.0777    0.0010431
enh47996     1   21917100   21918100      6       4  150064        1.895     0.029045
enh48011     1   22032900   22033900      4       2  150064       2.2648     0.011762
enh48012     1   22090900   22091900      3       1  150064        1.892     0.029244
enh48048     1   22349300   22350300      3       2  150064       2.4102    0.0079729
enh48049     1   22350000   22351000      5       2  150064       2.2927     0.010933
enh48051     1   22369300   22370300      1       1  150064       3.2129     0.000657
enh48053     1   22375000   22376000      3       2  150064        3.234   0.00061028
enh48054     1   22378200   22379200      5       2  150064       2.7142    0.0033213
enh48060     1   22398600   22399600      1       1  150064       3.3647    0.0003831
enh48061     1   22400700   22401700      4       2  150064       3.3868   0.00035356
enh48064     1   22418700   22419700      1       1  150064       1.7696       0.0384
enh48069     1   22448200   22449200      5       3  150064       3.1556   0.00080089
enh48070     1   22458200   22459200      3       2  150064       3.0514    0.0011389
enh48075     1   22560300   22561300      4       2  150064       1.8535     0.031908
enh48077     1   22574700   22575700      2       1  150064       1.7258      0.04219
enh48078     1   22576500   22577500      6       2  150064       1.9313     0.026724
enh48209     1   23938900   23939900      2       1  150064       1.9468     0.025782
enh48254     1   24532700   24533700      7       2  150064       1.7124     0.043411
enh48284     1   24833700   24834700      1       1  150064       2.5335     0.005646
enh48286     1   24862000   24863000      4       2  150064       2.4306    0.0075369
enh48287     1   24867800   24868800      5       2  150064       2.1731     0.014887
enh48293     1   25004400   25005400      1       1  150064        3.688     0.000113
enh48336     1   25317400   25318400      9       3  150064       3.5955   0.00016189
enh48340     1   25348200   25349200      3       2  150064       1.8001     0.035924
enh48451     1   26491700   26492700      2       1  150064       1.9017     0.028603
enh48478     1   26700200   26701200      3       1  150064       1.7113     0.043515
enh48479     1   26701400   26702400      5       2  150064       1.7922     0.036551
enh48485     1   26746500   26747500      3       2  150064       1.9996     0.022774
enh48504     1   27020200   27021200      2       1  150064       2.5533    0.0053346
enh48505     1   27025800   27026800      1       1  150064       2.6787     0.003695
enh48506     1   27027600   27028600      3       1  150064       2.5099    0.0060391
enh48509     1   27046800   27047800      2       1  150064       2.6034     0.004615
enh48510     1   27048400   27049400      1       1  150064       2.7248     0.003217
enh48511     1   27051900   27052900      4       1  150064       2.7077    0.0033878
enh48512     1   27070400   27071400      3       2  150064        1.957     0.025176
enh48513     1   27098200   27099200      1       1  150064       2.7473     0.003004
enh48518     1   27175400   27176400      1       1  150064       2.4217     0.007724
enh48519     1   27179100   27180100      1       1  150064       3.8436    6.061e-05
enh48524     1   27215000   27216000      1       1  150064       2.4794      0.00658
enh48526     1   27225200   27226200      1       1  150064        2.489     0.006405
enh48527     1   27239800   27240800      1       1  150064       2.5171     0.005916
enh48528     1   27247200   27248200      2       1  150064       2.7103    0.0033606
enh48529     1   27298500   27299500      2       1  150064       2.1812     0.014585
enh48551     1   27396900   27397900      4       1  150064        1.756     0.039544
enh48552     1   27425500   27426500      1       1  150064         2.29      0.01101
enh48554     1   27432700   27433700      1       1  150064       2.2751      0.01145
enh48557     1   27445100   27446100      3       1  150064       1.8704     0.030713
enh48558     1   27448700   27449700      1       1  150064       2.1775      0.01472
enh48559     1   27450800   27451800      1       1  150064       3.3091    0.0004679
enh48582     1   27693800   27694800      1       1  150064       1.8301      0.03362
enh48632     1   27920300   27921300      1       1  150064       1.7472       0.0403
enh48635     1   27932900   27933900      2       1  150064       1.9507     0.025546
enh48638     1   27942900   27943900      1       1  150064       1.9644      0.02474
enh48639     1   27947800   27948800      2       1  150064       1.6501     0.049462
enh48641     1   27950900   27951900      1       1  150064       1.7491      0.04014
enh48642     1   27952600   27953600      2       1  150064       1.8176      0.03456
enh48643     1   27955200   27956200      2       1  150064        1.664     0.048061
enh48644     1   27957400   27958400      7       3  150064       1.8081     0.035298
enh48645     1   27969800   27970800      1       1  150064       1.9646      0.02473
enh48666     1   28258400   28259400      4       2  150064        2.443    0.0072821
enh48678     1   28431500   28432500      3       2  150064        2.405    0.0080863
enh48682     1   28500000   28501000      2       1  150064       3.6693   0.00012161
enh48686     1   28523000   28524000      6       4  150064       1.7939     0.036417
enh48689     1   28575000   28576000      5       2  150064       1.6932      0.04521
enh48691     1   28588300   28589300      4       2  150064        2.115     0.017213
enh48698     1   28623000   28624000      3       2  150064       2.0438     0.020484
enh48700     1   28695200   28696200      2       1  150064       1.9333     0.026598
enh48701     1   28697600   28698600      1       1  150064       2.0562      0.01988
enh48702     1   28726000   28727000      4       1  150064       2.1669      0.01512
enh48704     1   28739000   28740000      4       1  150064       2.2293     0.012896
enh48711     1   28848000   28849000      1       1  150064       2.8219     0.002387
enh48714     1   28853200   28854200      4       1  150064       2.7444    0.0030313
enh48715     1   28916400   28917400      3       1  150064       2.7318    0.0031493
enh48719     1   28925100   28926100      4       2  150064       1.8943     0.029094
enh48724     1   28990200   28991200      5       2  150064       3.6148   0.00015029
enh48738     1   29156900   29157900      2       1  150064        2.512     0.006002
enh48739     1   29186800   29187800      1       1  150064       1.7425      0.04071
enh48743     1   29210900   29211900      3       2  150064       2.8059    0.0025088
enh48744     1   29219700   29220700      6       2  150064       2.2925     0.010939
enh48750     1   29279800   29280800      2       1  150064       2.9504    0.0015869
enh48754     1   29439000   29440000      3       2  150064       3.1734   0.00075334
enh48755     1   29446600   29447600      3       1  150064       3.2265   0.00062646
enh48756     1   29460100   29461100      2       1  150064       1.7028     0.044305
enh48757     1   29462700   29463700      6       3  150064       2.1277     0.016683
enh48759     1   29490700   29491700      1       1  150064       2.7472     0.003005
enh48762     1   29505200   29506200      2       1  150064       2.4541    0.0070626
enh48769     1   29549000   29550000      4       2  150064       2.5173    0.0059122
enh48771     1   29555800   29556800      3       1  150064       2.0326     0.021045
enh48772     1   29566500   29567500      7       3  150064       1.6951     0.045032
enh48774     1   29571600   29572600      5       2  150064        1.868     0.030882
enh48779     1   29604200   29605200      3       2  150064       2.4171    0.0078226
enh48797     1   30112500   30113500      3       2  150064       2.4698    0.0067587
enh48811     1   30416600   30417600      3       2  150064       4.1317   1.8003e-05
enh48812     1   30418400   30419400      3       1  150064       2.0649     0.019466
enh48814     1   30433200   30434200      5       2  150064        5.562   1.3333e-08
enh48817     1   30456900   30457900      1       1  150064       5.0893    1.797e-07
enh48819     1   30478700   30479700      2       1  150064       3.8019   7.1798e-05
enh48820     1   30507300   30508300      4       2  150064       2.5053    0.0061176
enh48827     1   30852200   30853200      2       1  150064       2.1618     0.015317
enh48834     1   31180300   31181300     12       2  150064       1.6714     0.047325
enh48853     1   31274600   31275600      1       1  150064       1.7209      0.04263
enh48865     1   31343700   31344700      1       1  150064       1.8707      0.03069
enh48866     1   31350000   31351000      3       2  150064       1.8692     0.030796
enh48879     1   31382200   31383200      2       1  150064       1.7205     0.042675
enh48897     1   31594600   31595600      2       1  150064       2.0356     0.020896
enh48906     1   31672600   31673600      8       1  150064       2.0076     0.022343
enh48907     1   31674400   31675400      5       2  150064       2.1693     0.015029
enh48908     1   31688100   31689100     11       2  150064       3.1441   0.00083309
enh48909     1   31693400   31694400      2       1  150064        3.411   0.00032366
enh48910     1   31706800   31707800      5       2  150064       1.8927     0.029201
enh48911     1   31770800   31771800      2       1  150064       3.3482   0.00040666
enh48913     1   31844500   31845500      3       2  150064        2.686    0.0036152
enh48914     1   31847000   31848000      2       1  150064       2.7671    0.0028278
enh48915     1   31849000   31850000      1       1  150064       3.3277    0.0004379
enh48917     1   31862900   31863900      7       1  150064       3.8904    5.004e-05
enh48918     1   31866800   31867800      4       1  150064       2.8658    0.0020799
enh48919     1   31881400   31882400      4       1  150064       2.6178    0.0044253
enh48921     1   31888500   31889500      2       1  150064        2.709    0.0033745
enh48923     1   31894700   31895700      3       1  150064       1.7846     0.037167
enh48979     1   32398100   32399100      4       2  150064       1.8691     0.030805
enh49003     1   32592600   32593600      3       2  150064       1.6917     0.045349
enh49015     1   32704300   32705300      2       1  150064       1.6513     0.049341
enh49016     1   32707500   32708500      3       1  150064       1.7063     0.043974
enh49017     1   32712700   32713700      1       1  150064       1.6948      0.04506
enh49039     1   32929200   32930200      1       1  150064       1.7222      0.04252
enh49047     1   33102000   33103000      3       2  150064       1.7108     0.043555
enh49062     1   33223000   33224000      3       1  150064        2.368    0.0089431
enh49066     1   33232700   33233700      2       1  150064       2.3703    0.0088876
enh49072     1   33280300   33281300      3       1  150064       2.2349     0.012712
enh49074     1   33337800   33338800      2       1  150064        1.997     0.022915
enh49098     1   33564700   33565700      1       1  150064       2.2931      0.01092
enh49116     1   33724100   33725100      3       2  150064       2.2615     0.011863
enh49119     1   33733700   33734700      1       1  150064       1.7148      0.04319
enh49122     1   33760600   33761600      3       2  150064       1.7552     0.039615
enh49124     1   33765900   33766900      3       2  150064       2.3437    0.0095463
enh49130     1   33811900   33812900      1       1  150064       1.7861      0.03704
enh49144     1   33937100   33938100      2       1  150064       2.4899    0.0063881
enh49145     1   33982000   33983000      2       1  150064       1.9361     0.026427
enh49149     1   34177300   34178300      3       1  150064       2.1769     0.014744
enh49170     1   34653500   34654500      4       2  150064       1.6719     0.047267
enh49193     1   35318100   35319100      4       2  150064       1.8872     0.029566
enh49205     1   35675300   35676300      1       1  150064       3.7357    9.359e-05
enh49206     1   35676200   35677200      4       1  150064       3.5179   0.00021747
enh49207     1   35686800   35687800      3       2  150064       3.2441   0.00058914
enh49214     1   35892800   35893800      1       1  150064       1.7962      0.03623
enh49218     1   36002400   36003400      2       1  150064       3.0799    0.0010355
enh49226     1   36087600   36088600      2       1  150064       3.1329   0.00086541
enh49229     1   36156300   36157300      3       1  150064       2.7357    0.0031125
enh49231     1   36164600   36165600      2       1  150064       2.4734     0.006692
enh49242     1   36548800   36549800      4       2  150064       3.9241   4.3527e-05
enh49244     1   36553300   36554300      1       1  150064       3.1405    0.0008432
enh49245     1   36555200   36556200      3       2  150064        3.192   0.00070642
enh49246     1   36562500   36563500      2       1  150064       3.0303    0.0012214
enh49247     1   36565100   36566100      6       2  150064       2.3137     0.010343
enh49248     1   36571600   36572600      2       1  150064       1.8625     0.031269
enh49249     1   36574300   36575300      2       1  150064         1.76     0.039204
enh49251     1   36584200   36585200      2       1  150064       1.8279     0.033785
enh49253     1   36593600   36594600      1       1  150064       3.8529    5.836e-05
enh49254     1   36599600   36600600      2       1  150064       3.6763   0.00011831
enh49255     1   36616700   36617700      2       1  150064       4.0756   2.2946e-05
enh49257     1   36625100   36626100      3       2  150064       2.2319     0.012811
enh49258     1   36627400   36628400      4       2  150064        4.552   2.6572e-06
enh49260     1   36642200   36643200      4       1  150064       2.8124    0.0024588
enh49264     1   36652800   36653800      4       2  150064       2.5498    0.0053889
enh49265     1   36653400   36654400      4       2  150064       2.5472    0.0054291
enh49312     1   37169200   37170200      1       1  150064        2.832     0.002313
enh49313     1   37176400   37177400      3       2  150064       2.2052     0.013719
enh49314     1   37196300   37197300      2       1  150064       2.8344    0.0022953
enh49336     1   37521400   37522400      5       1  150064       1.7319     0.041642
enh49384     1   38395700   38396700      3       1  150064       2.8765    0.0020106
enh49385     1   38411100   38412100      5       3  150064       1.7668     0.038629
enh49386     1   38414700   38415700      2       1  150064       1.8732      0.03052
enh49420     1   38735500   38736500      3       1  150064       2.6958    0.0035106
enh49421     1   38739000   38740000      6       1  150064       2.0678     0.019328
enh49423     1   38757000   38758000      5       2  150064       2.5707    0.0050745
enh49425     1   38803000   38804000      2       1  150064       1.7714      0.03825
enh49428     1   38836200   38837200      3       2  150064       2.1219     0.016922
enh49429     1   38858000   38859000      6       3  150064        2.479    0.0065875
enh49430     1   38890000   38891000      6       2  150064       1.8779     0.030198
enh49431     1   38897600   38898600      2       1  150064       2.1803     0.014617
enh49432     1   38910200   38911200      5       2  150064       2.8673    0.0020696
enh49435     1   38921200   38922200      1       1  150064       1.6568      0.04878
enh49437     1   38940000   38941000      4       2  150064       2.6507    0.0040164
enh49451     1   39192000   39193000      4       2  150064       2.8316    0.0023155
enh49452     1   39193900   39194900      3       1  150064        2.399    0.0082196
enh49453     1   39206400   39207400      2       1  150064       1.7498     0.040076
enh49462     1   39407200   39408200      2       1  150064       1.6718     0.047283
enh49464     1   39439000   39440000      7       4  150064        3.071    0.0010669
enh49471     1   39490800   39491800      2       1  150064       1.8507     0.032107
enh49473     1   39517100   39518100      5       2  150064       2.4221    0.0077164
enh49483     1   39601600   39602600      2       1  150064       1.8929     0.029185
enh49501     1   39650600   39651600      1       1  150064       1.7696       0.0384
enh49502     1   39651100   39652100      2       1  150064       2.1225     0.016899
enh49506     1   39660500   39661500      2       1  150064       2.1287     0.016641
enh49510     1   39671000   39672000      3       2  150064       2.5326    0.0056613
enh49522     1   39862200   39863200      2       1  150064       1.6723     0.047237
enh49529     1   39974600   39975600      4       2  150064       2.3427    0.0095713
enh49556     1   40848500   40849500      3       2  150064       2.0998     0.017875
enh49574     1   41170000   41171000      2       1  150064        2.747     0.003007
enh49576     1   41197200   41198200      3       1  150064       1.9081     0.028186
enh49579     1   41238600   41239600      4       2  150064       1.7305     0.041774
enh49585     1   41270700   41271700      6       2  150064       1.8032     0.035678
enh49594     1   41364300   41365300      5       2  150064       1.8147     0.034785
enh49603     1   41432800   41433800      6       3  150064       1.7974     0.036136
enh49604     1   41447100   41448100      2       1  150064       2.1477     0.015868
enh49607     1   41574600   41575600      4       2  150064       2.1731     0.014886
enh49619     1   41836200   41837200      3       2  150064        4.146   1.6918e-05
enh49621     1   41844900   41845900      5       2  150064       4.1473   1.6817e-05
enh49622     1   41853200   41854200      2       1  150064       1.9565     0.025206
enh49624     1   41859400   41860400      2       1  150064       2.0628     0.019566
enh49628     1   41873400   41874400      3       2  150064       2.5225     0.005826
enh49629     1   41878100   41879100      7       2  150064       1.8742     0.030451
enh49631     1   41888900   41889900      3       1  150064       2.1375      0.01628
enh49632     1   41893000   41894000      6       3  150064       1.7012      0.04445
enh49633     1   41898100   41899100      6       3  150064       2.2582     0.011965
enh49634     1   41901100   41902100      5       3  150064       1.8623     0.031282
enh49635     1   41920400   41921400      2       1  150064       1.6698     0.047481
enh49639     1   41950700   41951700      4       2  150064       3.2566   0.00056377
enh49640     1   41960600   41961600      4       2  150064       3.2234    0.0006334
enh49641     1   41962400   41963400      4       2  150064       2.6271    0.0043063
enh49644     1   41969600   41970600      3       2  150064       2.3629    0.0090673
enh49670     1   42317200   42318200      2       1  150064       1.8417     0.032759
enh49700     1   42845200   42846200      1       1  150064       2.2319      0.01281
enh49733     1   43415100   43416100      7       2  150064       1.9365     0.026402
enh49736     1   43427600   43428600      4       2  150064       2.0961     0.018037
enh49737     1   43432400   43433400      6       3  150064       2.2228     0.013115
enh49770     1   43739700   43740700      4       2  150064       1.8094     0.035197
enh49771     1   43749000   43750000      1       1  150064       1.8866      0.02961
enh49774     1   43760900   43761900      1       1  150064       2.8936     0.001904
enh49780     1   43826300   43827300      2       1  150064       3.7172   0.00010072
enh49782     1   43831000   43832000      2       1  150064       1.9653     0.024692
enh49783     1   43834400   43835400      1       1  150064       3.6162    0.0001495
enh49784     1   43856200   43857200      4       2  150064       4.1648   1.5578e-05
enh49785     1   43887800   43888800      1       1  150064       3.5791    0.0001724
enh49787     1   43917600   43918600      3       2  150064        3.853   5.8332e-05
enh49788     1   43920200   43921200      3       2  150064       4.1734   1.5006e-05
enh49789     1   43937900   43938900      2       1  150064       3.0281    0.0012305
enh49790     1   43940900   43941900      2       1  150064       3.9069   4.6752e-05
enh49796     1   44000800   44001800      1       1  150064       2.2904        0.011
enh49797     1   44006200   44007200      1       1  150064       2.9099     0.001808
enh49800     1   44013600   44014600      4       2  150064       2.7468    0.0030086
enh49802     1   44019600   44020600      2       1  150064       3.1776   0.00074247
enh49803     1   44022800   44023800      1       1  150064       3.0287     0.001228
enh49804     1   44024000   44025000      2       1  150064       2.6016    0.0046399
enh49807     1   44031600   44032600      3       2  150064       3.2668   0.00054392
enh49808     1   44038600   44039600      3       1  150064       2.2899     0.011014
enh49809     1   44040300   44041300      3       2  150064       4.7615   9.6058e-07
enh49810     1   44042800   44043800      4       2  150064       3.9293   4.2603e-05
enh49811     1   44047900   44048900      3       1  150064       3.1759   0.00074685
enh49813     1   44090700   44091700      5       2  150064       4.9236   4.2475e-07
enh49814     1   44118100   44119100      4       2  150064       3.8625    5.612e-05
enh49816     1   44125200   44126200      1       1  150064        4.674    1.477e-06
enh49818     1   44197600   44198600      2       1  150064        4.844   6.3641e-07
enh49819     1   44231200   44232200      3       1  150064       3.0996   0.00096889
enh49824     1   44287000   44288000      5       2  150064       2.0417     0.020591
enh49825     1   44300500   44301500      1       1  150064        2.945     0.001615
enh49828     1   44318400   44319400      3       1  150064       3.6558   0.00012817
enh49830     1   44335600   44336600      3       2  150064       2.9761    0.0014597
enh49831     1   44346900   44347900      4       2  150064       3.7759   7.9701e-05
enh49832     1   44350500   44351500      3       2  150064       3.2264   0.00062671
enh49833     1   44353400   44354400      1       1  150064       3.3609    0.0003885
enh49836     1   44378900   44379900      3       1  150064       2.3965    0.0082753
enh49837     1   44395600   44396600      4       2  150064       2.1073     0.017547
enh49838     1   44400300   44401300      3       2  150064        1.882     0.029916
enh49840     1   44408400   44409400      3       1  150064        2.523    0.0058172
enh49841     1   44411000   44412000      2       1  150064       2.5119    0.0060045
enh49842     1   44413700   44414700      6       3  150064       3.4752   0.00025521
enh49844     1   44439100   44440100      2       1  150064       1.9816     0.023762
enh49845     1   44443400   44444400      5       3  150064       2.4915    0.0063602
enh49846     1   44456000   44457000      1       1  150064       2.0898      0.01832
enh49847     1   44458000   44459000      1       1  150064       2.9213     0.001743
enh49848     1   44460000   44461000      3       1  150064       2.1489     0.015823
enh49861     1   44554800   44555800      5       2  150064       1.7225     0.042493
enh49866     1   44704600   44705600      2       1  150064       2.6077    0.0045579
enh49944     1   45304900   45305900      3       2  150064       1.7558     0.039565
enh50027     1   46877200   46878200      2       1  150064       2.0211     0.021634
enh50031     1   47015000   47016000      3       2  150064       1.9002     0.028706
enh50032     1   47023900   47024900      1       1  150064       2.0179       0.0218
enh50034     1   47040900   47041900      1       1  150064       1.7918      0.03658
enh50057     1   47640500   47641500      4       2  150064       1.8457     0.032464
enh50059     1   47657200   47658200      1       1  150064       1.7423      0.04073
enh50061     1   47797900   47798900      2       1  150064       1.9259     0.027059
enh50084     1   48276000   48277000      1       1  150064        2.217      0.01331
enh50089     1   48353100   48354100      3       2  150064         1.69      0.04551
enh50106     1   48521000   48522000      9       5  150064       2.5809    0.0049272
enh50131     1   50594600   50595600      1       1  150064       2.4948     0.006302
enh50133     1   50628800   50629800      1       1  150064       2.9197     0.001752
enh50142     1   51133500   51134500      1       1  150064        2.012      0.02211
enh50145     1   51168600   51169600      4       2  150064       1.8434     0.032638
enh50155     1   51761500   51762500      4       2  150064       1.7318     0.041651
enh50208     1   52928900   52929900      2       1  150064       1.8984     0.028821
enh50249     1   53655800   53656800      3       1  150064       2.3512    0.0093555
enh50250     1   53661100   53662100      1       1  150064       2.0792       0.0188
enh50253     1   53702600   53703600      4       2  150064       2.5829    0.0048987
enh50263     1   53774800   53775800      5       2  150064       2.0906     0.018283
enh50269     1   53836300   53837300      5       2  150064       2.1338      0.01643
enh50270     1   53841800   53842800      2       1  150064       2.5886    0.0048185
enh50271     1   53854400   53855400      1       1  150064       3.0503     0.001143
enh50273     1   53859000   53860000      3       1  150064       2.3284    0.0099444
enh50281     1   53907600   53908600      4       2  150064       2.0994     0.017891
enh50321     1   54422500   54423500      3       1  150064       1.7584     0.039338
enh50324     1   54446700   54447700      4       1  150064       2.2344     0.012728
enh50325     1   54447300   54448300      1       1  150064       2.3782     0.008699
enh50326     1   54448200   54449200      2       1  150064       2.3025     0.010653
enh50328     1   54483400   54484400      4       2  150064       1.6528     0.049182
enh50338     1   54684500   54685500      3       2  150064       2.0054      0.02246
enh50339     1   54685700   54686700      5       2  150064       1.8345     0.033287
enh50340     1   54687600   54688600      3       2  150064        2.643     0.004109
enh50341     1   54689200   54690200      6       2  150064       2.4008    0.0081794
enh50342     1   54694300   54695300      2       1  150064       2.0398     0.020687
enh50371     1   54801300   54802300      2       1  150064       1.6758     0.046885
enh50373     1   54807300   54808300      2       1  150064       1.8867     0.029599
enh50376     1   54815700   54816700      1       1  150064       1.7965      0.03621
enh50383     1   54837900   54838900      3       1  150064       1.8835     0.029816
enh50384     1   54839900   54840900      4       2  150064       1.8995     0.028749
enh50385     1   54841200   54842200      3       1  150064       1.8758     0.030339
enh50387     1   54845300   54846300      5       2  150064       1.8482     0.032285
enh50388     1   54846900   54847900      2       1  150064       2.0968     0.018008
enh50389     1   54850300   54851300      1       1  150064       2.1615      0.01533
enh50459     1   55529400   55530400      1       1  150064       1.7152      0.04315
enh50481     1   56184100   56185100      1       1  150064       1.9724      0.02428
enh50490     1   56808600   56809600      2       1  150064       1.6806     0.046421
enh50532     1   57286200   57287200      6       2  150064       2.0605     0.019677
enh50538     1   57566200   57567200      7       3  150064       2.1494     0.015803
enh50589     1   58563600   58564600      4       2  150064       1.8758     0.030344
enh50597     1   58811000   58812000      6       3  150064       1.8497     0.032176
enh50654     1   59612700   59613700      2       1  150064       2.1872     0.014363
enh50688     1   61039500   61040500      1       1  150064       3.0103     0.001305
enh50689     1   61171800   61172800      6       3  150064       1.9575     0.025142
enh50694     1   61335800   61336800      2       1  150064       1.7927      0.03651
enh50698     1   61377300   61378300      4       2  150064        1.968     0.024537
enh50706     1   61449200   61450200      2       1  150064        1.737     0.041192
enh50718     1   61696000   61697000      3       1  150064       1.8764     0.030301
enh50720     1   61703700   61704700      5       3  150064       1.6634     0.048112
enh50739     1   61978200   61979200      2       1  150064       2.3353    0.0097627
enh50756     1   62505800   62506800      3       1  150064       2.0067     0.022389
enh50785     1   62866500   62867500      3       1  150064       2.1564     0.015527
enh50806     1   63466000   63467000      5       3  150064       2.1994     0.013924
enh50895     1   64504000   64505000      1       1  150064       2.6022     0.004631
enh50896     1   64509400   64510400      2       1  150064       2.1855     0.014428
enh50922     1   64947700   64948700      1       1  150064       1.7013      0.04444
enh50925     1   64954800   64955800      2       1  150064       1.6481     0.049669
enh50926     1   64961600   64962600      2       1  150064       2.0564      0.01987
enh50959     1   65359400   65360400      3       1  150064       2.8452    0.0022195
enh50966     1   65382700   65383700      5       2  150064       3.3802   0.00036213
enh50967     1   65391500   65392500      1       1  150064       2.8801     0.001988
enh50968     1   65393400   65394400      1       1  150064       2.9146     0.001781
enh50971     1   65421500   65422500      2       1  150064       2.4354    0.0074375
enh50972     1   65427800   65428800      5       2  150064       2.9459    0.0016099
enh50979     1   65618400   65619400      1       1  150064       2.2949      0.01087
enh50980     1   65619300   65620300      4       2  150064       2.1894     0.014283
enh50984     1   65632900   65633900      1       1  150064       2.3522     0.009332
enh50988     1   65640400   65641400      3       1  150064       1.8935     0.029144
enh50989     1   65641800   65642800      3       2  150064       2.0039     0.022542
enh50990     1   65643400   65644400      1       1  150064       2.0028       0.0226
enh51010     1   65932800   65933800      8       3  150064       1.8564     0.031702
enh51013     1   66277500   66278500      2       1  150064       2.2327     0.012785
enh51015     1   66730200   66731200      4       2  150064        2.127     0.016712
enh51027     1   66889700   66890700      3       1  150064       2.6342    0.0042171
enh51029     1   66897200   66898200      3       1  150064       1.8687     0.030834
enh51051     1   67865000   67866000      3       1  150064       2.1493     0.015804
enh51068     1   68166000   68167000      4       2  150064       1.9657     0.024668
enh51074     1   68214500   68215500      3       1  150064       2.0568      0.01985
enh51080     1   68258100   68259100      4       2  150064       3.2494   0.00057822
enh51081     1   68268400   68269400      7       4  150064       2.9668    0.0015044
enh51082     1   68269800   68270800      1       1  150064       2.2365      0.01266
enh51083     1   68281000   68282000      5       2  150064       2.7788     0.002728
enh51085     1   68284400   68285400      1       1  150064       1.8032      0.03568
enh51087     1   68305300   68306300      2       1  150064       2.2469     0.012322
enh51088     1   68310400   68311400      5       2  150064       3.9931   3.2613e-05
enh51089     1   68354500   68355500      3       2  150064       1.9872     0.023451
enh51090     1   68358400   68359400      4       2  150064       4.0387   2.6869e-05
enh51091     1   68373000   68374000      2       1  150064       2.7823    0.0026984
enh51106     1   68930600   68931600      3       2  150064       2.8274    0.0023467
enh51108     1   69426200   69427200      1       1  150064       1.7113      0.04351
enh51111     1   69442100   69443100      2       1  150064       2.6618    0.0038867
enh51143     1   72385400   72386400      1       1  150064       1.7049      0.04411
enh51146     1   72488300   72489300      4       2  150064       1.9547      0.02531
enh51149     1   72837000   72838000      3       1  150064       1.7706     0.038316
enh51153     1   73303600   73304600      2       1  150064       4.9381   3.9453e-07
enh51155     1   73395800   73396800      4       1  150064       4.9095   4.5658e-07
enh51158     1   73531000   73532000      3       1  150064       4.6115   1.9991e-06
enh51174     1   75540300   75541300      2       1  150064       2.6036    0.0046126
enh51195     1   76619600   76620600      2       1  150064       1.6795     0.046531
enh51196     1   76620200   76621200      2       1  150064       1.6795     0.046531
enh51204     1   76744800   76745800      1       1  150064       1.7041      0.04418
enh51212     1   76976600   76977600      4       2  150064       1.6841     0.046078
enh51220     1   77484200   77485200      5       1  150064       2.2122     0.013477
enh51233     1   77972400   77973400      4       2  150064       1.8029     0.035698
enh51242     1   78353200   78354200      9       4  150064       2.5601    0.0052325
enh51251     1   78620400   78621400      4       2  150064       1.9912     0.023232
enh51262     1   80053700   80054700      4       2  150064       2.2823     0.011236
enh51266     1   80531400   80532400      4       1  150064       2.8279    0.0023427
enh51291     1   81778800   81779800      4       2  150064       1.7416     0.040789
enh51294     1   81814100   81815100      2       1  150064       2.3452    0.0095088
enh51313     1   82125600   82126600      5       2  150064        1.654     0.049062
enh51316     1   82146700   82147700      4       2  150064       1.8182     0.034516
enh51318     1   82164700   82165700      4       2  150064       2.7781    0.0027337
enh51319     1   82169000   82170000      4       2  150064       1.9234     0.027213
enh51360     1   84039300   84040300      5       2  150064       2.0333     0.021014
enh51361     1   84080800   84081800      4       2  150064        1.784      0.03721
enh51372     1   84639400   84640400      1       1  150064        1.923      0.02724
enh51404     1   85439300   85440300      6       2  150064       2.1424     0.016081
enh51406     1   85527600   85528600      4       2  150064        1.747     0.040322
enh51424     1   85779700   85780700      1       1  150064       2.0292      0.02122
enh51429     1   85809000   85810000      5       3  150064         1.97     0.024421
enh51430     1   85858300   85859300      2       1  150064       1.9109     0.028009
enh51437     1   85916800   85917800      1       1  150064       2.6717     0.003773
enh51458     1   86533700   86534700      2       1  150064       1.6626     0.048198
enh51462     1   86969500   86970500      2       1  150064       2.1501     0.015774
enh51489     1   87817200   87818200      6       2  150064       1.9714     0.024338
enh51492     1   87902200   87903200      4       1  150064       1.6801     0.046465
enh51493     1   87929500   87930500      4       2  150064       2.0591     0.019742
enh51495     1   88108400   88109400      1       1  150064       2.1609      0.01535
enh51509     1   88870200   88871200      1       1  150064       2.0958      0.01805
enh51510     1   88890400   88891400      4       1  150064       1.9033     0.028502
enh51527     1   89777100   89778100      2       1  150064       2.6612    0.0038928
enh51528     1   89829400   89830400      3       2  150064       1.8499     0.032165
enh51541     1   90158400   90159400      2       1  150064       1.6794     0.046541
enh51542     1   90174400   90175400      1       1  150064       2.0233      0.02152
enh51544     1   90267000   90268000      4       1  150064       1.9657     0.024665
enh51545     1   90273700   90274700      1       1  150064       2.1419       0.0161
enh51551     1   90307700   90308700      3       2  150064       2.4101    0.0079752
enh51582     1   91227300   91228300      5       1  150064       1.9361     0.026427
enh51584     1   91388800   91389800      2       1  150064       2.0817     0.018684
enh51585     1   91389300   91390300      3       1  150064       2.3581    0.0091846
enh51586     1   91390100   91391100      1       1  150064       2.5134     0.005979
enh51589     1   91439600   91440600      1       1  150064       2.1706      0.01498
enh51590     1   91459900   91460900      3       1  150064       2.0763     0.018932
enh51593     1   91475000   91476000      4       1  150064       1.9502     0.025573
enh51595     1   91485100   91486100      6       2  150064        1.881     0.029987
enh51596     1   91488100   91489100      3       1  150064       2.4412    0.0073191
enh51611     1   91965100   91966100      5       2  150064       2.0894     0.018336
enh51623     1   92098600   92099600      3       2  150064       2.8397    0.0022578
enh51624     1   92102800   92103800      3       2  150064       3.1803   0.00073554
enh51626     1   92116700   92117700      2       1  150064       1.8662     0.031005
enh51634     1   92244300   92245300      3       1  150064        1.899     0.028784
enh51655     1   93415600   93416600      1       1  150064       1.8858      0.02966
enh51656     1   93416400   93417400      2       1  150064        1.846     0.032449
enh51659     1   93438000   93439000      1       1  150064       1.6825      0.04624
enh51807     1   95330000   95331000      5       3  150064       2.7381      0.00309
enh51809     1   95349200   95350200      3       2  150064       2.2582     0.011965
enh51827     1   95508400   95509400      7       2  150064       1.9798     0.023862
enh51829     1   95552000   95553000      4       2  150064       2.5885    0.0048201
enh51832     1   95773600   95774600      4       2  150064       2.6666    0.0038313
enh51836     1   95969700   95970700      1       1  150064       1.6935      0.04518
enh51846     1   96841500   96842500      2       1  150064       2.6885    0.0035889
enh51848     1   96947500   96948500      3       2  150064       2.0392     0.020717
enh51849     1   96953200   96954200      1       1  150064       2.9066     0.001827
enh51858     1   97063600   97064600      1       1  150064       2.7308     0.003159
enh51859     1   97180700   97181700      3       1  150064       2.0798     0.018773
enh51860     1   97185900   97186900      2       1  150064       1.7221     0.042524
enh51861     1   97188800   97189800      4       2  150064       3.5504   0.00019229
enh51866     1   98032400   98033400      2       1  150064        3.764   8.3598e-05
enh51868     1   98519800   98520800      2       1  150064       6.4074   7.4018e-11
enh51869     1   98551900   98552900      1       1  150064       8.3058    4.957e-17
enh51870     1   98670700   98671700      3       1  150064       3.6776   0.00011772
enh51871     1   98675600   98676600      1       1  150064       3.6548    0.0001287
enh51934     1  101285300  101286300      2       1  150064       2.8123    0.0024597
enh51958     1  102370800  102371800      3       2  150064       3.2117   0.00065982
enh51963     1  103241200  103242200      2       1  150064       2.3777    0.0087116
enh51965     1  103349500  103350500      5       2  150064       3.5705   0.00017814
enh51972     1  104626800  104627800      6       1  150064       2.4194    0.0077733
enh51973     1  104635100  104636100      6       1  150064       2.5803    0.0049357
enh51978     1  106206200  106207200      1       1  150064       1.6542      0.04904
enh51983     1  107466700  107467700      1       1  150064       2.0703      0.01921
enh51986     1  107598400  107599400      2       1  150064       1.7809     0.037464
enh51995     1  107895000  107896000      4       2  150064       2.2126     0.013463
enh52006     1  108347900  108348900      5       2  150064       1.9714     0.024341
enh52007     1  108364000  108365000      4       2  150064       2.2704     0.011593
enh52017     1  108508200  108509200      5       3  150064       2.2686     0.011647
enh52022     1  108663900  108664900      1       1  150064       2.4738     0.006685
enh52024     1  108740100  108741100      6       2  150064       2.6406    0.0041376
enh52106     1  110178300  110179300      2       1  150064       1.8193      0.03443
enh52131     1  110438400  110439400      5       2  150064       1.9161     0.027674
enh52159     1  110855000  110856000      4       2  150064       2.4224    0.0077084
enh52162     1  110888800  110889800      2       1  150064       1.9859     0.023522
enh52170     1  111019700  111020700      1       1  150064       2.4479     0.007185
enh52195     1  111756800  111757800      1       1  150064       2.2649      0.01176
enh52212     1  112135100  112136100      3       2  150064        2.308     0.010501
enh52215     1  112164600  112165600      7       4  150064       2.0755     0.018972
enh52234     1  112399100  112400100      1       1  150064       1.9062      0.02831
enh52238     1  112462400  112463400      2       1  150064       1.9942     0.023068
enh52239     1  112479600  112480600      5       2  150064       2.2903     0.011001
enh52241     1  112506600  112507600      3       2  150064       2.6799    0.0036824
enh52242     1  112547600  112548600      4       2  150064       1.9647     0.024726
enh52244     1  112635400  112636400      2       1  150064       1.6575     0.048709
enh52252     1  112936600  112937600      4       1  150064       1.8506     0.032113
enh52253     1  112939600  112940600      3       1  150064       2.1662     0.015149
enh52254     1  112944100  112945100      2       1  150064       2.2625     0.011834
enh52255     1  112945000  112946000      3       1  150064       2.8485    0.0021964
enh52256     1  112946400  112947400      1       1  150064        2.414     0.007889
enh52258     1  113007400  113008400      1       1  150064       2.0222      0.02158
enh52263     1  113086600  113087600      4       1  150064       3.1044   0.00095343
enh52265     1  113159800  113160800      3       1  150064       3.2165   0.00064893
enh52266     1  113163500  113164500      3       1  150064       3.0998   0.00096841
enh52267     1  113214900  113215900      3       1  150064        3.867   5.5095e-05
enh52268     1  113241700  113242700      2       1  150064       2.5326    0.0056605
enh52269     1  113244400  113245400      3       2  150064       2.6878    0.0035958
enh52270     1  113246100  113247100      4       2  150064       2.5308    0.0056894
enh52289     1  113368900  113369900      1       1  150064       1.7095      0.04368
enh52327     1  113683200  113684200      1       1  150064       1.6575      0.04871
enh52330     1  113689800  113690800      6       2  150064       1.8088     0.035238
enh52333     1  113742200  113743200      1       1  150064       2.0602      0.01969
enh52373     1  114688300  114689300      6       3  150064       1.9886     0.023374
enh52374     1  114690600  114691600      9       3  150064       1.9327     0.026636
enh52378     1  114755800  114756800      4       2  150064       1.6756     0.046912
enh52382     1  114853400  114854400      4       1  150064       2.2501     0.012222
enh52389     1  115020400  115021400      2       1  150064       2.1436     0.016031
enh52390     1  115050300  115051300      1       1  150064       2.5298     0.005706
enh52392     1  115295900  115296900      4       2  150064       3.1074    0.0009437
enh52397     1  115444100  115445100      4       2  150064       2.7194      0.00327
enh52399     1  115605000  115606000      2       1  150064       2.1718     0.014936
enh52400     1  115610100  115611100      2       1  150064       2.2853     0.011149
enh52401     1  115625600  115626600      9       4  150064        2.741    0.0030622
enh52402     1  115627800  115628800      3       2  150064         3.46   0.00027013
enh52404     1  115632800  115633800      5       2  150064       1.8358     0.033193
enh52406     1  115654900  115655900      7       4  150064       3.6853   0.00011421
enh52408     1  115721900  115722900     13       4  150064       3.0345    0.0012047
enh52409     1  115762900  115763900      7       3  150064       2.7666    0.0028325
enh52411     1  115832200  115833200      2       1  150064       1.9248     0.027124
enh52423     1  116172800  116173800      2       1  150064       2.1278     0.016678
enh52424     1  116174800  116175800      4       1  150064       2.1069     0.017564
enh52497     1  117350000  117351000      1       1  150064       3.2432    0.0005909
enh52498     1  117367800  117368800      3       1  150064       3.6779   0.00011757
enh52512     1  117514000  117515000      3       2  150064       1.6571     0.048752
enh52513     1  117515200  117516200      1       1  150064       1.9039      0.02846
enh52528     1  117689100  117690100      6       1  150064       1.8393     0.032934
enh52529     1  117705100  117706100      2       1  150064       1.6579     0.048671
enh52531     1  117714300  117715300      4       2  150064       2.8175    0.0024202
enh52532     1  117717300  117718300      3       1  150064       2.2797     0.011312
enh52556     1  118616600  118617600      3       2  150064       1.9325     0.026649
enh52562     1  118837600  118838600      1       1  150064        1.886      0.02965
enh52581     1  119845800  119846800      1       1  150064       1.9403      0.02617
enh52666     1  145436600  145437600      1       1  150064       1.7244      0.04232
enh52685     1  145588100  145589100      3       1  150064       1.9471     0.025762
enh52687     1  145609400  145610400      1       1  150064       1.8132       0.0349
enh52688     1  145627800  145628800      1       1  150064       1.7195      0.04276
enh52693     1  145726900  145727900      1       1  150064        1.699      0.04466
enh52694     1  146560700  146561700      3       2  150064       1.7688     0.038462
enh52695     1  146640000  146641000      1       1  150064       2.1682      0.01507
enh52696     1  146641700  146642700      5       2  150064       2.3164     0.010268
enh52697     1  146645000  146646000      5       1  150064       2.1289     0.016633
enh52698     1  146695000  146696000      4       2  150064       2.9635    0.0015207
enh52699     1  146696000  146697000      2       1  150064       3.3803   0.00036204
enh52700     1  146697400  146698400      6       3  150064       2.6682    0.0038132
enh52702     1  146713400  146714400      2       1  150064       2.5153    0.0059462
enh52703     1  146716600  146717600      7       2  150064       2.3656    0.0090009
enh52704     1  146718700  146719700      5       3  150064       1.7537     0.039744
enh52705     1  146721600  146722600      4       1  150064       2.1444        0.016
enh52709     1  146976900  146977900      3       2  150064       2.4113    0.0079485
enh52710     1  146981500  146982500      2       1  150064       2.4945    0.0063075
enh52726     1  147224800  147225800      2       1  150064       1.8651     0.031084
enh52727     1  147245100  147246100      5       2  150064       1.9821     0.023735
enh52728     1  147252800  147253800      1       1  150064       2.1717      0.01494
enh52770     1  150123900  150124900      2       1  150064        4.783   8.6332e-07
enh52772     1  150133200  150134200      3       1  150064       5.6361   8.6982e-09
enh52775     1  150209200  150210200      3       1  150064       1.9774     0.023998
enh52779     1  150241800  150242800      3       1  150064       4.9797   3.1842e-07
enh52781     1  150245300  150246300      2       1  150064       4.3458   6.9391e-06
enh52784     1  150267300  150268300      2       1  150064       1.9883     0.023391
enh52785     1  150274600  150275600      2       1  150064       4.1693    1.528e-05
enh52786     1  150294600  150295600      3       2  150064       4.6921    1.352e-06
enh52787     1  150334800  150335800      5       2  150064       4.6395   1.7465e-06
enh52789     1  150377800  150378800      3       2  150064       1.8845     0.029749
enh52790     1  150378600  150379600      7       2  150064       2.9725     0.001477
enh52793     1  150486700  150487700      2       1  150064       4.1525   1.6446e-05
enh52794     1  150488700  150489700      1       1  150064       2.0011      0.02269
enh52797     1  150506200  150507200      4       2  150064       3.8042   7.1137e-05
enh52799     1  150510200  150511200      5       2  150064       3.3805   0.00036178
enh52807     1  150547200  150548200      2       1  150064       1.8422     0.032722
enh52820     1  150779500  150780500      1       1  150064       2.3252      0.01003
enh52826     1  150954500  150955500      3       2  150064       1.7477     0.040255
enh52828     1  150967900  150968900      3       2  150064       3.7924     7.46e-05
enh52837     1  151021300  151022300      1       1  150064       3.8789    5.247e-05
enh52845     1  151115800  151116800      5       2  150064       3.7019   0.00010699
enh52846     1  151119600  151120600      3       2  150064       2.7149    0.0033143
enh52847     1  151128700  151129700      1       1  150064       2.5476     0.005424
enh52851     1  151168300  151169300      4       2  150064       1.8421     0.032727
enh52854     1  151228000  151229000      2       1  150064       3.4523   0.00027791
enh52864     1  151344000  151345000      2       1  150064       1.6452     0.049965
enh52866     1  151417000  151418000      2       1  150064        2.118     0.017088
enh52867     1  151429000  151430000      4       2  150064       2.1558     0.015551
enh52869     1  151445000  151446000      1       1  150064       2.5897     0.004803
enh52889     1  151675200  151676200      2       1  150064       1.7804     0.037503
enh52970     1  153756200  153757200      1       1  150064       2.9848     0.001419
enh52974     1  153777400  153778400      3       1  150064       3.8478   5.9588e-05
enh52975     1  153836300  153837300      2       1  150064       3.3166   0.00045566
enh52976     1  153845800  153846800      6       2  150064       1.8303     0.033606
enh52977     1  153853100  153854100      3       2  150064       3.1039   0.00095481
enh52978     1  153854300  153855300      2       1  150064       1.8961     0.028974
enh52979     1  153892200  153893200      1       1  150064       2.8069     0.002501
enh52980     1  153916400  153917400      3       2  150064        2.213     0.013448
enh52981     1  153919000  153920000      1       1  150064       2.1821      0.01455
enh52984     1  153931700  153932700      4       2  150064       1.9594     0.025031
enh52985     1  153933400  153934400      2       1  150064       2.7014    0.0034523
enh52986     1  153938400  153939400      2       1  150064       2.9598    0.0015392
enh52987     1  153941100  153942100      2       1  150064       2.3994    0.0082099
enh52988     1  153948200  153949200      2       1  150064       2.2278     0.012946
enh52992     1  154076900  154077900      2       1  150064       2.4952    0.0062949
enh53001     1  154320400  154321400      2       1  150064       2.1732     0.014884
enh53006     1  154395500  154396500      4       2  150064       2.1786      0.01468
enh53007     1  154401200  154402200      2       1  150064       1.8002     0.035914
enh53009     1  154406800  154407800      2       1  150064       2.6222    0.0043686
enh53010     1  154414400  154415400      2       1  150064       2.9237    0.0017297
enh53017     1  154528200  154529200      1       1  150064       2.2665      0.01171
enh53038     1  154779900  154780900      2       1  150064       1.9491     0.025642
enh53040     1  154794800  154795800      9       3  150064       3.6867   0.00011357
enh53044     1  154822000  154823000      3       1  150064       2.8995    0.0018686
enh53046     1  154832300  154833300      5       2  150064       2.9623    0.0015266
enh53047     1  154833700  154834700      6       3  150064       3.2291   0.00062093
enh53048     1  154835400  154836400      1       1  150064       2.0566      0.01986
enh53050     1  154842400  154843400      1       1  150064       3.8504    5.896e-05
enh53051     1  154843100  154844100      1       1  150064       3.8504    5.896e-05
enh53052     1  154850400  154851400      2       1  150064       3.2677   0.00054205
enh53056     1  154910100  154911100      2       1  150064       2.9867    0.0014101
enh53057     1  154913300  154914300      4       2  150064       2.8872    0.0019436
enh53058     1  154916100  154917100      3       2  150064       3.1964   0.00069578
enh53059     1  154926500  154927500      1       1  150064       2.0764      0.01893
enh53071     1  154983000  154984000      3       2  150064       1.6641      0.04805
enh53072     1  154985200  154986200      1       1  150064       2.0143      0.02199
enh53073     1  154988100  154989100      3       2  150064       2.4353      0.00744
enh53074     1  154991100  154992100      1       1  150064       2.3559      0.00924
enh53082     1  155033500  155034500      2       1  150064       2.2043     0.013751
enh53084     1  155042000  155043000      1       1  150064       1.8595      0.03148
enh53095     1  155148400  155149400      3       2  150064       1.8078     0.035319
enh53099     1  155175800  155176800      1       1  150064       1.7265      0.04213
enh53101     1  155195000  155196000      1       1  150064        2.079      0.01881
enh53103     1  155214900  155215900      1       1  150064       2.2046      0.01374
enh53104     1  155219500  155220500      2       1  150064       2.0696     0.019246
enh53106     1  155222800  155223800      1       1  150064       2.1998      0.01391
enh53111     1  155248400  155249400      1       1  150064       2.4281      0.00759
enh53113     1  155275500  155276500      2       1  150064        2.481    0.0065508
enh53114     1  155277200  155278200      2       1  150064       2.5297     0.005708
enh53115     1  155279900  155280900      1       1  150064       2.7019     0.003447
enh53121     1  155605600  155606600      1       1  150064       2.7108     0.003356
enh53125     1  155862800  155863800      1       1  150064       3.1041    0.0009543
enh53127     1  155901100  155902100      1       1  150064        1.938      0.02631
enh53130     1  155914400  155915400      2       1  150064        1.843     0.032664
enh53132     1  155931100  155932100      2       1  150064       2.8968    0.0018848
enh53135     1  155941500  155942500      1       1  150064        2.449     0.007163
enh53136     1  155943800  155944800      2       1  150064       2.7033     0.003433
enh53138     1  155958200  155959200      1       1  150064       2.4907     0.006375
enh53139     1  155958800  155959800      1       1  150064       2.1154       0.0172
enh53140     1  155960400  155961400      1       1  150064       2.0103       0.0222
enh53146     1  156033100  156034100      1       1  150064       1.7568      0.03948
enh53148     1  156039700  156040700      1       1  150064       2.1843      0.01447
enh53150     1  156047600  156048600      1       1  150064       2.3286      0.00994
enh53151     1  156054700  156055700      4       2  150064       1.6774     0.046728
enh53153     1  156059700  156060700      3       1  150064       1.9285     0.026897
enh53157     1  156074100  156075100      1       1  150064       2.3902     0.008419
enh53158     1  156082600  156083600      3       1  150064       1.8479     0.032306
enh53161     1  156088100  156089100      2       1  150064       1.6642     0.048041
enh53169     1  156117200  156118200      1       1  150064       2.4498     0.007147
enh53173     1  156131700  156132700      2       1  150064       2.9325     0.001681
enh53174     1  156133800  156134800      1       1  150064       3.0204     0.001262
enh53190     1  156363500  156364500      1       1  150064       1.7498      0.04008
enh53226     1  156711300  156712300      4       2  150064       2.4346    0.0074544
enh53267     1  157209600  157210600      5       1  150064       1.9593     0.025036
enh53293     1  157961900  157962900      1       1  150064        1.748      0.04023
enh53339     1  159156600  159157600      1       1  150064       1.8163      0.03466
enh53367     1  160069100  160070100      1       1  150064       2.4918     0.006355
enh53371     1  160084900  160085900      1       1  150064       2.0006      0.02272
enh53378     1  160162300  160163300      4       2  150064       1.6516     0.049309
enh53379     1  160173900  160174900      1       1  150064       3.0586     0.001112
enh53381     1  160188800  160189800      2       1  150064       2.8634    0.0020956
enh53382     1  160227100  160228100      1       1  150064       2.5181       0.0059
enh53383     1  160229900  160230900      1       1  150064       2.8501     0.002185
enh53384     1  160232600  160233600      2       1  150064       2.3287    0.0099381
enh53387     1  160276700  160277700      2       1  150064       2.3772    0.0087234
enh53388     1  160278100  160279100      1       1  150064        3.005     0.001328
enh53393     1  160343700  160344700      2       1  150064       2.0524     0.020064
enh53394     1  160345100  160346100      3       1  150064       2.9575     0.001551
enh53397     1  160375700  160376700      4       2  150064       1.7151     0.043159
enh53398     1  160377800  160378800      5       2  150064       2.1186     0.017063
enh53423     1  160883300  160884300      4       2  150064       1.9133     0.027855
enh53458     1  161179400  161180400      1       1  150064       2.1338      0.01643
enh53461     1  161194800  161195800      1       1  150064        1.863      0.03123
enh53463     1  161211400  161212400      4       2  150064       2.0573     0.019828
enh53466     1  161255000  161256000      3       1  150064       1.7544     0.039684
enh53520     1  162174600  162175600      3       1  150064       2.0013     0.022678
enh53521     1  162176600  162177600      4       2  150064        1.833     0.033404
enh53543     1  162508600  162509600      1       1  150064       3.0066     0.001321
enh53558     1  163038300  163039300      4       2  150064       1.8871     0.029576
enh53559     1  163101600  163102600      3       2  150064       1.9299     0.026813
enh53560     1  163124900  163125900      2       1  150064       3.2188   0.00064367
enh53561     1  163137000  163138000      2       1  150064       2.6326    0.0042369
enh53564     1  163266600  163267600      5       2  150064       1.8959     0.028986
enh53576     1  163765500  163766500      2       1  150064       3.9417   4.0455e-05
enh53577     1  163805500  163806500      6       1  150064       1.9764     0.024056
enh53637     1  164746200  164747200      2       1  150064       1.9634     0.024801
enh53641     1  164811800  164812800      3       1  150064       1.7358     0.041301
enh53668     1  165604000  165605000      2       1  150064       1.7128     0.043377
enh53670     1  165611000  165612000      4       1  150064        2.027     0.021334
enh53674     1  165706800  165707800      5       2  150064       3.5775   0.00017346
enh53675     1  165738800  165739800      2       1  150064       2.3176     0.010235
enh53682     1  165811100  165812100      4       2  150064       2.0756     0.018967
enh53684     1  165813700  165814700      2       1  150064       2.1728     0.014896
enh53685     1  165820000  165821000      1       1  150064       2.3718     0.008852
enh53686     1  165821700  165822700      2       1  150064       2.2491     0.012252
enh53687     1  165822900  165823900      1       1  150064       2.4075     0.008032
enh53688     1  165825600  165826600      2       1  150064       2.7244    0.0032209
enh53689     1  165828800  165829800      3       1  150064       2.2977      0.01079
enh53715     1  166843400  166844400      2       1  150064       3.4847   0.00024635
enh53721     1  166940100  166941100      3       2  150064       3.0676     0.001079
enh53734     1  167117200  167118200      3       2  150064       1.9656     0.024672
enh53736     1  167131500  167132500      6       3  150064       1.7197     0.042748
enh53761     1  167331400  167332400      3       1  150064       1.7205     0.042672
enh53814     1  167883000  167884000      2       1  150064       2.2423      0.01247
enh53819     1  168053800  168054800      1       1  150064       2.2271      0.01297
enh53841     1  168356700  168357700      3       2  150064       2.2226     0.013122
enh53845     1  168408600  168409600      2       1  150064       1.8315     0.033513
enh53907     1  170986200  170987200      3       1  150064       1.8694     0.030783
enh53925     1  171460000  171461000      4       2  150064       1.8907      0.02933
enh53932     1  171571800  171572800      1       1  150064       1.7596      0.03924
enh53938     1  171712200  171713200      3       1  150064       1.8565     0.031693
enh53945     1  171879100  171880100      2       1  150064       2.0567     0.019859
enh53948     1  171911800  171912800      3       1  150064        2.172     0.014929
enh53951     1  171938100  171939100      1       1  150064       2.3471     0.009461
enh53959     1  172223700  172224700      6       2  150064        1.654     0.049066
enh53962     1  172312400  172313400      2       1  150064       1.8722     0.030589
enh53965     1  172352000  172353000      1       1  150064       2.5269     0.005753
enh53966     1  172359400  172360400      6       2  150064       2.4499    0.0071439
enh53967     1  172363200  172364200      6       2  150064       1.8056     0.035494
enh53996     1  172878400  172879400      4       2  150064       1.7689     0.038459
enh54004     1  173389000  173390000      5       2  150064       2.6576    0.0039345
enh54005     1  173399300  173400300      3       2  150064       3.0303    0.0012215
enh54006     1  173408000  173409000      4       2  150064       2.1843     0.014471
enh54007     1  173412600  173413600      1       1  150064       2.3234      0.01008
enh54009     1  173417600  173418600      4       2  150064       3.0173    0.0012751
enh54010     1  173428700  173429700      3       2  150064       1.9085     0.028166
enh54012     1  173448600  173449600      1       1  150064       2.5037     0.006145
enh54013     1  173458800  173459800      3       2  150064       2.2793     0.011326
enh54015     1  173496800  173497800      2       1  150064       1.7095     0.043675
enh54020     1  173821800  173822800      1       1  150064        3.358    0.0003926
enh54021     1  173831600  173832600      7       3  150064         2.88    0.0019886
enh54022     1  173857200  173858200      2       1  150064       3.6058   0.00015557
enh54023     1  173869400  173870400      4       2  150064       3.3325    0.0004304
enh54026     1  173992200  173993200      2       1  150064       2.9267    0.0017129
enh54028     1  174127200  174128200      1       1  150064       2.8206     0.002397
enh54030     1  174231700  174232700      5       3  150064       3.7266   9.7057e-05
enh54031     1  174621800  174622800      5       3  150064       2.5977    0.0046928
enh54034     1  174764800  174765800      1       1  150064       1.9655      0.02468
enh54035     1  174768200  174769200      1       1  150064       3.2494    0.0005783
enh54036     1  174840700  174841700      1       1  150064       2.2115       0.0135
enh54037     1  174842600  174843600      4       2  150064       2.2847     0.011164
enh54038     1  174869400  174870400      7       3  150064       2.4334    0.0074786
enh54039     1  174871100  174872100      3       2  150064       2.3534    0.0093019
enh54066     1  175670600  175671600      7       2  150064       1.8537     0.031893
enh54068     1  175753600  175754600      8       3  150064       3.4614    0.0002687
enh54070     1  175777600  175778600      4       2  150064       2.0503     0.020167
enh54071     1  175801500  175802500      3       1  150064       1.8462     0.032433
enh54080     1  176072000  176073000      5       3  150064       2.5125    0.0059932
enh54084     1  176194100  176195100      1       1  150064       2.1402      0.01617
enh54088     1  176521700  176522700      1       1  150064       1.8217      0.03425
enh54093     1  176873000  176874000      3       1  150064       2.2242     0.013068
enh54096     1  176965100  176966100      1       1  150064       2.6149     0.004463
enh54103     1  177320100  177321100      2       1  150064       1.8755     0.030364
enh54104     1  177321900  177322900      3       1  150064        1.787     0.036972
enh54105     1  177383000  177384000      3       1  150064       2.3388    0.0096722
enh54111     1  177914800  177915800      5       3  150064       2.0523     0.020071
enh54123     1  178029700  178030700      6       3  150064       2.1663     0.015143
enh54130     1  178219000  178220000      2       1  150064       1.7081     0.043808
enh54146     1  178395600  178396600      2       1  150064       1.8075     0.035345
enh54177     1  178942400  178943400      1       1  150064       2.9835     0.001425
enh54190     1  179138500  179139500      3       2  150064       1.8159     0.034695
enh54196     1  179783000  179784000      2       1  150064       1.8026     0.035728
enh54215     1  180213700  180214700      5       2  150064        1.675     0.046965
enh54242     1  180868000  180869000      4       2  150064       2.6799    0.0036822
enh54282     1  181175300  181176300      4       2  150064       1.9542      0.02534
enh54288     1  181514500  181515500      4       1  150064       2.4088    0.0080024
enh54309     1  182106200  182107200      3       1  150064        2.043     0.020525
enh54311     1  182117800  182118800      3       2  150064       1.9061     0.028318
enh54321     1  182318100  182319100      3       2  150064       2.3673    0.0089584
enh54322     1  182326700  182327700      3       2  150064        1.724     0.042358
enh54336     1  182631100  182632100      1       1  150064       1.7513      0.03995
enh54338     1  182638600  182639600      2       1  150064       2.2515     0.012176
enh54339     1  182640800  182641800      6       1  150064       2.8032    0.0025298
enh54340     1  182643500  182644500      5       2  150064        2.867    0.0020718
enh54342     1  182668100  182669100      2       1  150064       2.4933    0.0063289
enh54344     1  182672000  182673000      4       2  150064       3.2788   0.00052128
enh54346     1  182740100  182741100      4       2  150064       3.1701   0.00076197
enh54353     1  182927300  182928300      6       2  150064       2.2287     0.012917
enh54359     1  182998100  182999100      4       2  150064       1.9409     0.026133
enh54395     1  183285000  183286000      1       1  150064       2.3343     0.009789
enh54397     1  183289700  183290700      5       2  150064       2.2454     0.012372
enh54398     1  183292600  183293600      1       1  150064       2.7287     0.003179
enh54401     1  183302800  183303800      6       2  150064       2.3987    0.0082276
enh54404     1  183372800  183373800      1       1  150064       2.3461     0.009486
enh54405     1  183380600  183381600      6       3  150064       2.8207    0.0023961
enh54408     1  183449500  183450500      1       1  150064       3.0575     0.001116
enh54412     1  183537400  183538400      6       2  150064       2.0017     0.022659
enh54419     1  183588300  183589300      3       2  150064        1.754     0.039715
enh54443     1  184037200  184038200      2       1  150064       1.7625      0.03899
enh54464     1  184442000  184443000      3       1  150064       2.6597    0.0039103
enh54465     1  184449400  184450400      6       3  150064       2.0442     0.020468
enh54467     1  184458900  184459900      3       2  150064       2.5246    0.0057912
enh54468     1  184463100  184464100      2       1  150064        1.661     0.048356
enh54469     1  184463700  184464700      4       2  150064       2.6179    0.0044233
enh54476     1  184543500  184544500      5       2  150064       2.3178      0.01023
enh54484     1  184724600  184725600      2       1  150064       2.1815     0.014575
enh54489     1  184869100  184870100      3       2  150064       1.7968     0.036183
enh54493     1  184964000  184965000      2       1  150064       2.8998    0.0018668
enh54508     1  185506000  185507000      1       1  150064       1.7943      0.03638
enh54543     1  187438600  187439600      6       3  150064       3.1697   0.00076305
enh54553     1  189374100  189375100      6       3  150064       2.4291    0.0075687
enh54562     1  192645400  192646400      1       1  150064       1.9943      0.02306
enh54566     1  192794800  192795800      2       1  150064       2.4125    0.0079226
enh54573     1  193082400  193083400      4       2  150064       2.6756    0.0037302
enh54574     1  193092600  193093600      4       2  150064       3.2555    0.0005659
enh54578     1  193244400  193245400      4       2  150064       3.0212    0.0012589
enh54579     1  193252000  193253000      2       1  150064       2.5974    0.0046969
enh54580     1  193290800  193291800      7       1  150064       2.9582    0.0015471
enh54590     1  195129600  195130600      4       1  150064       1.9973     0.022894
enh54596     1  196025800  196026800      5       1  150064       2.2618     0.011854
enh54603     1  196314000  196315000      4       2  150064       2.3707    0.0088762
enh54609     1  196580800  196581800      1       1  150064       1.6525      0.04922
enh54615     1  197408400  197409400      1       1  150064       2.1571       0.0155
enh54618     1  197438700  197439700      1       1  150064       2.7426     0.003048
enh54623     1  197768300  197769300      3       1  150064       2.2861     0.011125
enh54625     1  197779900  197780900      6       2  150064       2.8391     0.002262
enh54626     1  197782500  197783500      4       1  150064       2.3574    0.0092023
enh54647     1  198574600  198575600      4       2  150064        1.812     0.034995
enh54650     1  198650700  198651700      2       1  150064       2.0886     0.018371
enh54651     1  198669800  198670800      5       3  150064       2.0499     0.020188
enh54655     1  198757600  198758600      1       1  150064       1.7767      0.03781
enh54662     1  199272800  199273800      5       2  150064       3.3683   0.00037811
enh54675     1  199834800  199835800      1       1  150064       1.9712      0.02435
enh54688     1  200142800  200143800      2       1  150064       2.7272     0.003194
enh54692     1  200251400  200252400      3       2  150064       1.6825     0.046233
enh54693     1  200259000  200260000      4       1  150064       2.5251    0.0057839
enh54697     1  200298500  200299500      1       1  150064       2.9973     0.001362
enh54698     1  200306000  200307000      4       2  150064       2.3856    0.0085263
enh54701     1  200322000  200323000      4       1  150064       2.8377    0.0022719
enh54702     1  200323400  200324400      4       2  150064       3.0494    0.0011466
enh54703     1  200333200  200334200      1       1  150064       2.9197     0.001752
enh54704     1  200336600  200337600      1       1  150064       2.8341     0.002298
enh54708     1  200346100  200347100      4       2  150064       2.4783    0.0065998
enh54712     1  200361200  200362200      4       1  150064       2.9582     0.001547
enh54713     1  200363900  200364900      4       2  150064       3.3574   0.00039339
enh54714     1  200365400  200366400      4       2  150064       3.7035   0.00010631
enh54715     1  200374400  200375400      1       1  150064       2.4823     0.006527
enh54720     1  200452600  200453600      4       1  150064       2.1779     0.014706
enh54721     1  200457300  200458300      3       2  150064       2.6382    0.0041671
enh54738     1  200865700  200866700      4       2  150064        2.182     0.014555
enh54739     1  200867900  200868900      2       1  150064       2.4639    0.0068714
enh54740     1  200885400  200886400      2       1  150064       3.4882   0.00024311
enh54741     1  200890600  200891600      4       2  150064       3.5122   0.00022222
enh54742     1  200928300  200929300      7       4  150064       3.0968   0.00097813
enh54743     1  200940800  200941800      6       4  150064       1.6844     0.046053
enh54746     1  200982700  200983700      3       2  150064       3.1954   0.00069808
enh54748     1  200989300  200990300      4       2  150064       3.7517   8.7833e-05
enh54759     1  201087800  201088800      3       2  150064       1.8457     0.032465
enh54772     1  201271400  201272400      2       1  150064       1.8281     0.033768
enh54773     1  201276800  201277800      2       1  150064       1.9399     0.026193
enh54774     1  201277900  201278900      2       1  150064       1.7746     0.037982
enh54785     1  201353300  201354300      7       3  150064       3.0307      0.00122
enh54790     1  201388700  201389700      3       1  150064       1.6927     0.045258
enh54797     1  201434600  201435600      5       2  150064       1.8656      0.03105
enh54800     1  201451200  201452200      7       2  150064       2.0246     0.021452
enh54857     1  201797100  201798100      3       2  150064       2.6745    0.0037417
enh54859     1  201811000  201812000      4       2  150064       2.6064    0.0045749
enh54864     1  201856800  201857800      2       1  150064       2.2893     0.011031
enh54866     1  201873000  201874000      3       1  150064       2.3227     0.010097
enh54867     1  201881200  201882200      2       1  150064       2.1605     0.015365
enh54931     1  202587500  202588500      1       1  150064       1.7735      0.03807
enh54963     1  203017500  203018500      1       1  150064       1.8383      0.03301
enh54971     1  203058600  203059600      1       1  150064       2.1543      0.01561
enh54973     1  203101000  203102000      5       2  150064        2.219     0.013242
enh54976     1  203109500  203110500      4       2  150064       1.6788     0.046592
enh55034     1  203593300  203594300      3       1  150064       1.6829     0.046193
enh55035     1  203599600  203600600      1       1  150064        1.656      0.04886
enh55074     1  204006100  204007100      3       1  150064       2.6733    0.0037558
enh55075     1  204010100  204011100      3       2  150064       2.0032     0.022576
enh55078     1  204041000  204042000      3       2  150064       3.7423   9.1186e-05
enh55081     1  204051100  204052100      4       2  150064       2.2163     0.013337
enh55082     1  204054000  204055000      4       2  150064       2.1648     0.015202
enh55084     1  204057400  204058400      2       1  150064        3.731    9.535e-05
enh55086     1  204062800  204063800      4       2  150064       1.7051     0.044087
enh55087     1  204065700  204066700      3       2  150064        1.942     0.026067
enh55089     1  204071400  204072400      2       1  150064       1.9284     0.026901
enh55091     1  204076400  204077400      2       1  150064       2.4232    0.0076912
enh55093     1  204078100  204079100      1       1  150064       1.9543      0.02533
enh55114     1  204221400  204222400      2       1  150064        2.368     0.008942
enh55118     1  204244800  204245800      3       1  150064       2.5919    0.0047722
enh55120     1  204249400  204250400      5       3  150064       2.3009     0.010697
enh55145     1  204415200  204416200      2       1  150064       1.9149     0.027755
enh55146     1  204419600  204420600      3       1  150064       1.7121     0.043436
enh55147     1  204421800  204422800      4       2  150064       1.9004     0.028691
enh55148     1  204424000  204425000      2       1  150064       2.0183     0.021778
enh55149     1  204426000  204427000      4       2  150064       2.7256    0.0032094
enh55151     1  204432800  204433800      1       1  150064       1.7394      0.04098
enh55152     1  204435200  204436200      2       1  150064       2.0783     0.018842
enh55156     1  204450100  204451100      6       2  150064       3.5434   0.00019752
enh55157     1  204452600  204453600      2       1  150064       1.8526      0.03197
enh55158     1  204461200  204462200      2       1  150064       3.1301   0.00087367
enh55159     1  204464300  204465300      3       2  150064       2.2606     0.011893
enh55161     1  204529300  204530300      2       1  150064       2.8064     0.002505
enh55164     1  204543600  204544600      2       1  150064       2.6548    0.0039683
enh55165     1  204547200  204548200      3       2  150064       2.5157    0.0059397
enh55167     1  204553900  204554900      2       1  150064       2.2901     0.011007
enh55168     1  204556400  204557400      3       1  150064       2.9392    0.0016451
enh55169     1  204557800  204558800      3       2  150064       1.9323     0.026663
enh55170     1  204561600  204562600      3       2  150064       2.8754    0.0020178
enh55173     1  204592900  204593900      1       1  150064       3.3053    0.0004743
enh55174     1  204596400  204597400      2       1  150064        2.455    0.0070436
enh55175     1  204599300  204600300      6       2  150064       2.0742     0.019029
enh55204     1  204910300  204911300      5       2  150064       1.7406     0.040878
enh55206     1  204928000  204929000      7       4  150064       3.3852   0.00035561
enh55207     1  204940600  204941600      2       1  150064        2.686    0.0036155
enh55209     1  204972000  204973000      3       1  150064       2.4865    0.0064501
enh55210     1  204982300  204983300      3       2  150064        2.935    0.0016675
enh55212     1  205030300  205031300      4       2  150064       3.9784   3.4688e-05
enh55213     1  205089200  205090200      5       1  150064       2.1326     0.016477
enh55214     1  205107000  205108000      3       1  150064        3.887   5.0745e-05
enh55215     1  205110400  205111400      5       2  150064       3.7788   7.8797e-05
enh55216     1  205113900  205114900      1       1  150064        1.877      0.03026
enh55217     1  205156600  205157600      2       1  150064       3.8869   5.0768e-05
enh55219     1  205164500  205165500      5       2  150064       4.3654   6.3436e-06
enh55221     1  205172700  205173700      3       1  150064       3.7427   9.1036e-05
enh55222     1  205178600  205179600      4       2  150064       4.4417   4.4622e-06
enh55224     1  205198800  205199800      5       2  150064       2.9599    0.0015387
enh55225     1  205217500  205218500      1       1  150064       2.8186     0.002412
enh55226     1  205225000  205226000      4       2  150064        2.585    0.0048691
enh55227     1  205227600  205228600      2       1  150064       2.1628      0.01528
enh55230     1  205242500  205243500      3       2  150064       1.9445     0.025917
enh55232     1  205261200  205262200      5       2  150064         1.71     0.043629
enh55247     1  205321200  205322200      3       1  150064       2.2835     0.011199
enh55250     1  205325500  205326500      1       1  150064       1.7587      0.03931
enh55254     1  205350200  205351200      3       2  150064       2.0717     0.019144
enh55267     1  205461300  205462300      8       3  150064       2.1635     0.015253
enh55274     1  205481800  205482800      1       1  150064       1.7082       0.0438
enh55276     1  205487900  205488900      4       2  150064       1.7937     0.036428
enh55277     1  205490400  205491400      4       2  150064       2.2843     0.011177
enh55278     1  205492000  205493000      3       2  150064       1.7294      0.04187
enh55281     1  205548600  205549600      7       3  150064       2.6702    0.0037905
enh55284     1  205568100  205569100      7       3  150064       2.3512     0.009356
enh55285     1  205570600  205571600      4       2  150064       2.1667      0.01513
enh55289     1  205630500  205631500      4       2  150064        1.691      0.04542
enh55294     1  205649900  205650900      2       1  150064       2.2197     0.013221
enh55295     1  205652200  205653200      4       2  150064       1.7389     0.041026
enh55297     1  205662000  205663000      4       1  150064       2.1244     0.016819
enh55306     1  205769500  205770500      1       1  150064        2.506     0.006105
enh55310     1  205780100  205781100      1       1  150064       2.4157     0.007853
enh55328     1  206627700  206628700      2       1  150064       2.0469     0.020334
enh55331     1  206645500  206646500      6       3  150064       1.8622     0.031289
enh55332     1  206652700  206653700      2       1  150064       1.9277     0.026945
enh55377     1  207224900  207225900      3       1  150064       3.1904    0.0007105
enh55395     1  207921400  207922400      1       1  150064       2.8594     0.002122
enh55396     1  207924100  207925100      3       2  150064       3.6519   0.00013015
enh55397     1  207927100  207928100      5       2  150064       2.2685     0.011651
enh55398     1  207928500  207929500      2       1  150064       2.8744    0.0020239
enh55399     1  207981400  207982400      1       1  150064       2.4355     0.007435
enh55400     1  207985000  207986000      1       1  150064       1.9463      0.02581
enh55403     1  207996900  207997900      1       1  150064       1.9252       0.0271
enh55404     1  207999200  208000200      5       2  150064       3.1605    0.0007875
enh55405     1  208011600  208012600      2       1  150064       2.2074     0.013642
enh55406     1  208026200  208027200      6       3  150064       2.7576     0.002911
enh55407     1  208031800  208032800      6       3  150064       3.0814    0.0010301
enh55410     1  208046100  208047100      2       1  150064       2.4233    0.0076908
enh55411     1  208058300  208059300      4       1  150064       2.3278    0.0099622
enh55422     1  208257000  208258000      1       1  150064       1.7018       0.0444
enh55428     1  208293400  208294400      4       1  150064       2.0968     0.018006
enh55429     1  208300800  208301800     10       2  150064       3.0871    0.0010106
enh55430     1  208303000  208304000      3       1  150064       2.8442    0.0022263
enh55431     1  208304900  208305900      4       2  150064       2.4882    0.0064191
enh55434     1  208322800  208323800      3       1  150064       2.1308     0.016553
enh55447     1  208380600  208381600      3       1  150064       1.9987     0.022822
enh55448     1  208382400  208383400      4       2  150064       2.1891     0.014296
enh55451     1  208392800  208393800      2       1  150064       2.4943    0.0063098
enh55453     1  208405900  208406900      4       2  150064       2.4225    0.0077063
enh55454     1  208409100  208410100      5       2  150064        2.023     0.021538
enh55501     1  209571700  209572700      1       1  150064       2.1746      0.01483
enh55514     1  209728700  209729700      1       1  150064       1.6907      0.04545
enh55515     1  209737900  209738900      3       2  150064       2.1044      0.01767
enh55540     1  210395900  210396900      3       2  150064       1.8364     0.033148
enh55577     1  211421100  211422100      3       2  150064       2.3593    0.0091543
enh55578     1  211422600  211423600      2       1  150064       2.2084     0.013607
enh55579     1  211430300  211431300      6       2  150064       1.6817     0.046317
enh55596     1  211686800  211687800      6       2  150064       2.1991     0.013937
enh55597     1  211687200  211688200      5       2  150064       1.6472     0.049762
enh55615     1  211911700  211912700      1       1  150064        1.815      0.03476
enh55631     1  212461100  212462100      1       1  150064       2.2049      0.01373
enh55634     1  212483300  212484300      1       1  150064       2.2238      0.01308
enh55638     1  212606800  212607800      1       1  150064       2.1962      0.01404
enh55651     1  212769000  212770000      5       3  150064       1.7669      0.03862
enh55653     1  212785900  212786900      4       2  150064       2.2373     0.012633
enh55657     1  212829200  212830200      1       1  150064       2.0886      0.01837
enh55714     1  213843300  213844300     12       3  150064       2.0116      0.02213
enh55717     1  214189500  214190500      1       1  150064         3.48    0.0002507
enh55722     1  214280300  214281300      4       2  150064       1.9413      0.02611
enh55730     1  214422100  214423100      2       1  150064        1.672     0.047259
enh55731     1  214432500  214433500      1       1  150064       3.8431    6.075e-05
enh55735     1  214468800  214469800      2       1  150064        2.465    0.0068509
enh55736     1  214470100  214471100      1       1  150064       2.0958      0.01805
enh55737     1  214479400  214480400      4       2  150064        2.802    0.0025395
enh55744     1  214510500  214511500      3       2  150064        2.452    0.0071034
enh55745     1  214522600  214523600      1       1  150064       2.5352     0.005619
enh55766     1  214633400  214634400      7       1  150064       1.7358     0.041304
enh55767     1  214636500  214637500      3       1  150064       1.6467     0.049808
enh55769     1  214639800  214640800      5       2  150064       1.6772     0.046753
enh55775     1  214659600  214660600      5       3  150064       1.8559     0.031734
enh55781     1  214678400  214679400      9       3  150064       2.4833    0.0065083
enh55786     1  214693600  214694600      2       1  150064       1.9989     0.022807
enh55861     1  218632900  218633900      2       1  150064       2.0383     0.020761
enh55868     1  218721100  218722100      2       1  150064       2.5484    0.0054111
enh55888     1  219834400  219835400      2       1  150064       1.9995     0.022779
enh55895     1  220217600  220218600      2       1  150064       2.0112     0.022151
enh55896     1  220263400  220264400      5       3  150064       1.7708     0.038297
enh55901     1  220446000  220447000      3       2  150064       1.7546     0.039665
enh55902     1  220447300  220448300      2       1  150064       1.6588     0.048577
enh55913     1  220622400  220623400      1       1  150064         2.76      0.00289
enh55922     1  220923900  220924900      1       1  150064       2.1008      0.01783
enh55950     1  221886000  221887000      1       1  150064       1.7438       0.0406
enh55956     1  221912700  221913700      4       2  150064       2.0344     0.020953
enh55957     1  221916800  221917800      5       2  150064       3.1988   0.00068992
enh55973     1  222816200  222817200      1       1  150064       2.1669      0.01512
enh56020     1  223840300  223841300      6       2  150064       2.2187     0.013252
enh56021     1  223858100  223859100      3       1  150064       2.5033    0.0061525
enh56022     1  223888800  223889800      4       1  150064        1.785     0.037132
enh56024     1  223902600  223903600      4       2  150064       2.2307     0.012852
enh56025     1  223905500  223906500      8       2  150064       3.2609   0.00055536
enh56026     1  223908500  223909500      6       2  150064       3.0468    0.0011563
enh56027     1  223913200  223914200      1       1  150064       2.8498     0.002187
enh56028     1  223915100  223916100      3       1  150064       2.7735    0.0027725
enh56029     1  223917400  223918400      3       2  150064       2.3796    0.0086658
enh56031     1  223921100  223922100      2       1  150064       2.6168    0.0044382
enh56035     1  223930400  223931400     11       2  150064       1.6715     0.047308
enh56038     1  223959200  223960200      4       2  150064       3.7196   9.9754e-05
enh56040     1  224010400  224011400      5       2  150064       3.6324   0.00014041
enh56042     1  224014500  224015500      1       1  150064       3.5115    0.0002228
enh56044     1  224023700  224024700      1       1  150064       3.4465     0.000284
enh56045     1  224025200  224026200      2       1  150064       2.0076     0.022345
enh56046     1  224028200  224029200      2       1  150064       1.8336     0.033354
enh56075     1  224546200  224547200      2       1  150064       2.3981    0.0082411
enh56076     1  224547000  224548000      5       2  150064       2.8665    0.0020749
enh56079     1  224644400  224645400      3       2  150064       2.0156     0.021919
enh56084     1  224690600  224691600      2       1  150064       2.2192     0.013236
enh56086     1  224700900  224701900      2       1  150064       2.0267     0.021347
enh56091     1  224794700  224795700      3       2  150064       1.7776     0.037732
enh56095     1  224827700  224828700      3       1  150064        2.465    0.0068513
enh56096     1  224832100  224833100      7       3  150064       2.2667     0.011703
enh56097     1  224837600  224838600      3       1  150064       2.1216     0.016936
enh56098     1  224891300  224892300      3       1  150064         1.98      0.02385
enh56099     1  224910300  224911300      9       5  150064       2.5473     0.005428
enh56101     1  224922200  224923200      3       2  150064        2.023     0.021536
enh56159     1  225934800  225935800      4       2  150064       1.8791     0.030115
enh56176     1  226012900  226013900      3       2  150064       2.0645     0.019485
enh56186     1  226065000  226066000      4       1  150064       2.1929     0.014158
enh56187     1  226067200  226068200      3       1  150064       2.2423      0.01247
enh56189     1  226077700  226078700      4       2  150064       1.7634     0.038913
enh56190     1  226086100  226087100      8       3  150064       1.9112     0.027991
enh56198     1  226137800  226138800      1       1  150064       2.2801       0.0113
enh56202     1  226184900  226185900      2       1  150064       1.8909     0.029316
enh56208     1  226253500  226254500      2       1  150064        2.767    0.0028287
enh56212     1  226295500  226296500      2       1  150064       2.2363     0.012667
enh56213     1  226299700  226300700      3       2  150064       1.8205     0.034338
enh56215     1  226311700  226312700      2       1  150064       2.9394    0.0016442
enh56223     1  226402600  226403600      1       1  150064       1.8274      0.03382
enh56224     1  226407900  226408900      3       1  150064       2.4499    0.0071443
enh56229     1  226596000  226597000      5       2  150064       1.6976     0.044794
enh56233     1  226644600  226645600      2       1  150064        1.995      0.02302
enh56235     1  226679200  226680200      4       2  150064       1.6476     0.049714
enh56238     1  226755800  226756800      6       2  150064       2.0713     0.019166
enh56242     1  226789700  226790700      6       3  150064       4.4887   3.5831e-06
enh56247     1  226825000  226826000      1       1  150064       2.5273     0.005747
enh56248     1  226827900  226828900      3       2  150064       2.9688    0.0014947
enh56250     1  226833200  226834200      3       2  150064       3.0417    0.0011762
enh56253     1  226846200  226847200      3       2  150064       2.4745    0.0066706
enh56265     1  226891200  226892200      2       1  150064       2.8155    0.0024351
enh56267     1  226900200  226901200      2       1  150064        2.564    0.0051738
enh56270     1  226914800  226915800      2       1  150064       2.3349    0.0097731
enh56271     1  226918900  226919900      2       1  150064       1.8456     0.032478
enh56273     1  226928400  226929400      4       2  150064       2.5752    0.0050089
enh56274     1  226951400  226952400      1       1  150064       2.1459      0.01594
enh56281     1  227014900  227015900      3       1  150064       2.1328     0.016472
enh56299     1  227372600  227373600      5       3  150064        1.991     0.023238
enh56302     1  227446600  227447600      7       3  150064       1.7786     0.037656
enh56305     1  227544200  227545200      6       2  150064       2.4737    0.0066859
enh56360     1  228557600  228558600      1       1  150064       1.7486      0.04018
enh56387     1  229035900  229036900      3       1  150064       1.9746     0.024159
enh56393     1  229104200  229105200      5       2  150064       2.0285     0.021257
enh56403     1  229163500  229164500      1       1  150064       1.8157      0.03471
enh56469     1  230231100  230232100      7       3  150064          3.4    0.0003369
enh56470     1  230239400  230240400      1       1  150064       3.7917     7.48e-05
enh56471     1  230245400  230246400      3       1  150064       3.7059   0.00010534
enh56472     1  230248100  230249100      2       1  150064       3.1926    0.0007051
enh56473     1  230255800  230256800      4       2  150064       3.7928    7.449e-05
enh56474     1  230259900  230260900      3       2  150064       1.6459     0.049889
enh56475     1  230262200  230263200      1       1  150064        2.823     0.002379
enh56477     1  230272100  230273100     11       5  150064       3.1965   0.00069557
enh56478     1  230274700  230275700      7       3  150064       3.9843   3.3834e-05
enh56479     1  230275600  230276600      8       4  150064       3.1945   0.00070042
enh56489     1  230301000  230302000      5       2  150064       1.7598     0.039222
enh56494     1  230310300  230311300      8       2  150064       1.9515     0.025501
enh56496     1  230321500  230322500      2       1  150064       2.0861     0.018483
enh56497     1  230328600  230329600      4       2  150064       1.6655     0.047909
enh56500     1  230344400  230345400      3       1  150064       1.7023     0.044352
enh56513     1  230442600  230443600      3       1  150064       2.7219    0.0032449
enh56517     1  230517500  230518500      3       1  150064       1.7582     0.039356
enh56600     1  232245400  232246400      5       3  150064       1.8426     0.032697
enh56621     1  232574000  232575000      4       1  150064       2.5692    0.0050965
enh56622     1  232589900  232590900      3       1  150064       2.8087    0.0024873
enh56624     1  232608200  232609200      3       1  150064       2.1716     0.014942
enh56680     1  233425300  233426300      1       1  150064       3.2319    0.0006149
enh56711     1  234361700  234362700      1       1  150064       1.8965      0.02895
enh56716     1  234611000  234612000     14       3  150064       2.1915     0.014208
enh56718     1  234626400  234627400      8       4  150064       2.4821    0.0065312
enh56719     1  234630500  234631500      5       2  150064       1.9164     0.027658
enh56720     1  234634700  234635700      4       2  150064       2.3377    0.0097027
enh56722     1  234648100  234649100      5       2  150064       1.6483     0.049641
enh56723     1  234650900  234651900      2       1  150064       1.9779     0.023968
enh56748     1  234895900  234896900      2       1  150064        1.659      0.04856
enh56811     1  235799100  235800100      5       1  150064       2.1823     0.014543
enh56812     1  235803500  235804500      2       1  150064       1.6704      0.04742
enh56813     1  235806400  235807400      4       2  150064         2.35     0.009386
enh56852     1  236665700  236666700      1       1  150064       1.7372      0.04118
enh56888     1  237995800  237996800      2       1  150064       1.7022     0.044356
enh56892     1  238125900  238126900      9       2  150064       2.3044     0.010599
enh56897     1  238340900  238341900      4       2  150064       2.1663     0.015146
enh56902     1  238543100  238544100      6       2  150064       2.1674       0.0151
enh56908     1  239224800  239225800      1       1  150064       1.7285      0.04195
enh56909     1  239268800  239269800      7       1  150064       3.1214   0.00089992
enh56910     1  239270300  239271300      4       2  150064       4.2698   9.7813e-06
enh56911     1  239288300  239289300      4       2  150064       2.2136     0.013429
enh56913     1  239405900  239406900      1       1  150064       1.9456      0.02585
enh56929     1  240302400  240303400      1       1  150064       2.7091     0.003373
enh56940     1  241172400  241173400      2       1  150064       1.6748     0.046983
enh56942     1  241197200  241198200      3       1  150064       2.1666     0.015133
enh56943     1  241209100  241210100      4       2  150064       1.9609     0.024946
enh56951     1  241365400  241366400      5       3  150064       1.7921     0.036558
enh56952     1  241371200  241372200      6       3  150064        2.167     0.015119
enh56956     1  241721300  241722300      2       1  150064       2.1853     0.014435
enh56957     1  241790800  241791800      6       2  150064       2.5618    0.0052061
enh56991     1  243277300  243278300      2       1  150064       2.1798     0.014634
enh56992     1  243415800  243416800      3       1  150064       4.0345   2.7362e-05
enh56994     1  243432300  243433300      1       1  150064       4.8999    4.794e-07
enh56995     1  243447600  243448600      3       2  150064       2.8128    0.0024559
enh56997     1  243469800  243470800      3       2  150064       3.2768   0.00052498
enh57001     1  243578600  243579600      3       2  150064       2.8681    0.0020645
enh57003     1  243603000  243604000      3       1  150064       2.1631     0.015268
enh57005     1  243645000  243646000      2       1  150064       4.1066   2.0075e-05
enh57006     1  243646900  243647900      3       1  150064       3.6675   0.00012246
enh57007     1  243653000  243654000      1       1  150064        3.928    4.283e-05
enh57010     1  243661200  243662200      6       2  150064       4.9825    3.138e-07
enh57011     1  243669000  243670000      2       1  150064       4.7365   1.0872e-06
enh57013     1  243722900  243723900      1       1  150064       5.0011     2.85e-07
enh57019     1  243900400  243901400      1       1  150064       3.8189    6.703e-05
enh57021     1  243909100  243910100      2       1  150064          4.6   2.1123e-06
enh57022     1  243955500  243956500      2       1  150064       4.2876   9.0309e-06
enh57023     1  243982100  243983100      1       1  150064       3.4162    0.0003175
enh57025     1  244014500  244015500      2       1  150064       2.6953     0.003516
enh57027     1  244087800  244088800      1       1  150064       4.2458    1.089e-05
enh57028     1  244090400  244091400      1       1  150064       2.7444     0.003031
enh57029     1  244093700  244094700      2       1  150064       2.5559     0.005296
enh57030     1  244094500  244095500      1       1  150064       2.6135     0.004481
enh57031     1  244095800  244096800      2       1  150064       3.5734    0.0001762
enh57036     1  244145600  244146600      6       3  150064       1.8193     0.034433
enh57053     1  244377400  244378400      7       3  150064       2.5555    0.0053017
enh57071     1  244559000  244560000      4       2  150064       3.0925    0.0009925
enh57072     1  244602500  244603500      4       2  150064       2.1017     0.017792
enh57074     1  244607900  244608900      1       1  150064       2.2307      0.01285
enh57075     1  244608700  244609700      2       1  150064       2.3236     0.010074
enh57077     1  244611600  244612600      2       1  150064       1.7693     0.038418
enh57080     1  244623600  244624600      3       2  150064       1.7861     0.037045
enh57135     1  245541200  245542200      5       3  150064        1.825     0.033999
enh57136     1  245543400  245544400      1       1  150064       2.1058      0.01761
enh57145     1  245762500  245763500      6       1  150064       2.5013    0.0061871
enh57163     1  246149600  246150600      3       2  150064       2.1807     0.014603
enh57165     1  246230500  246231500      7       3  150064       1.9767     0.024039
enh57170     1  246382500  246383500     10       3  150064        2.497     0.006262
enh57171     1  246430700  246431700      6       2  150064       2.1436     0.016034
enh57172     1  246447000  246448000      3       2  150064       2.4047    0.0080937
enh57184     1  246771800  246772800      2       1  150064       2.2501      0.01222
enh57188     1  246859900  246860900      3       1  150064       1.7629     0.038958
enh57191     1  246931500  246932500      6       1  150064        1.767     0.038616
enh57225     1  247715200  247716200      3       1  150064       2.0772     0.018894
enh57227     1  247801900  247802900      4       2  150064       1.8546     0.031829
enh57236     1  249153600  249154600      1       1  150064       1.7791      0.03761
enh57240     1  249199100  249200100      1       1  150064       1.7708       0.0383
enh64953     2     232700     233700      1       1  150064       1.8119        0.035
enh64982     2     794200     795200      5       2  150064       2.4138    0.0078945
enh64983     2     820600     821600      5       3  150064        2.003      0.02259
enh64984     2     826500     827500      5       2  150064       2.0316     0.021097
enh64987     2     888400     889400      7       3  150064       2.0373     0.020811
enh64988     2     899600     900600      8       3  150064       1.8639      0.03117
enh64989     2     920500     921500      5       2  150064       1.9286      0.02689
enh64990     2     928500     929500      4       2  150064       2.2798     0.011311
enh64996     2     974700     975700      9       2  150064       2.0979     0.017959
enh64997     2     979800     980800      4       1  150064       2.5559    0.0052961
enh64998     2    1028400    1029400      7       3  150064        2.989    0.0013993
enh65043     2    1733700    1734700      6       2  150064        1.825     0.033997
enh65047     2    1770700    1771700      3       1  150064        2.064     0.019511
enh65078     2    2329400    2330400      2       1  150064       3.0573    0.0011168
enh65094     2    2685300    2686300      4       2  150064       2.3318    0.0098564
enh65096     2    2698600    2699600      6       2  150064       2.2315     0.012824
enh65102     2    2775500    2776500      6       2  150064       2.5008    0.0061962
enh65105     2    2850100    2851100      5       2  150064       1.7475     0.040271
enh65107     2    2854800    2855800      2       1  150064       1.9375     0.026342
enh65116     2    3203600    3204600      6       2  150064       2.1221     0.016914
enh65119     2    3260500    3261500      5       2  150064       1.6683     0.047625
enh65122     2    3286700    3287700      4       2  150064       2.0602     0.019688
enh65126     2    3307000    3308000      3       1  150064       2.8667     0.002074
enh65127     2    3307400    3308400      4       1  150064       2.7783    0.0027318
enh65150     2    3621800    3622800      1       1  150064       2.0286      0.02125
enh65152     2    3642200    3643200      4       2  150064        2.878    0.0020011
enh65201     2    5843000    5844000      1       1  150064       4.1061    2.012e-05
enh65202     2    5863800    5864800      5       2  150064       2.0096     0.022238
enh65204     2    5867000    5868000      6       2  150064       1.8706     0.030702
enh65228     2    6477100    6478100      1       1  150064       2.2849      0.01116
enh65243     2    7058800    7059800      4       2  150064       2.7947    0.0025971
enh65244     2    7060000    7061000      5       2  150064       2.1164     0.017155
enh65245     2    7061800    7062800      2       1  150064       2.3092     0.010466
enh65247     2    7070800    7071800      4       2  150064       1.9314     0.026716
enh65253     2    7200300    7201300      3       2  150064       1.6484     0.049634
enh65267     2    7517800    7518800      1       1  150064       2.0749        0.019
enh65269     2    7571500    7572500      1       1  150064       1.9847      0.02359
enh65271     2    7637100    7638100      2       1  150064       2.6045    0.0046004
enh65275     2    7843100    7844100      1       1  150064       2.3289     0.009933
enh65316     2    8679500    8680500      3       1  150064        2.355    0.0092626
enh65324     2    8784700    8785700      5       3  150064       2.7977    0.0025736
enh65327     2    8825800    8826800      3       1  150064       1.8469     0.032377
enh65351     2    9314800    9315800      4       1  150064       2.0648     0.019473
enh65353     2    9330600    9331600      2       1  150064       2.0791     0.018805
enh65356     2    9352400    9353400      6       4  150064       1.7396     0.040964
enh65358     2    9358500    9359500      1       1  150064       1.7092      0.04371
enh65360     2    9370500    9371500      1       1  150064       1.9795      0.02388
enh65361     2    9374900    9375900      3       2  150064       2.6613    0.0038922
enh65364     2    9389400    9390400      4       2  150064       2.5171    0.0059155
enh65365     2    9391400    9392400      7       2  150064        3.044    0.0011674
enh65369     2    9401100    9402100      2       1  150064       2.8288    0.0023364
enh65371     2    9408400    9409400      4       2  150064       2.3659    0.0089922
enh65372     2    9409100    9410100      4       2  150064       2.6832    0.0036459
enh65381     2    9471600    9472600      2       1  150064       2.5718    0.0050588
enh65396     2    9747900    9748900      3       1  150064       1.6503     0.049439
enh65436     2   10130400   10131400      4       1  150064       1.6644     0.048016
enh65438     2   10146500   10147500      9       4  150064       1.7009     0.044479
enh65449     2   10259600   10260600      3       2  150064       2.0375     0.020802
enh65453     2   10280600   10281600      3       2  150064       2.5164    0.0059285
enh65513     2   10954200   10955200      4       2  150064       2.5586    0.0052546
enh65557     2   11533600   11534600      2       1  150064       2.2141     0.013412
enh65558     2   11535200   11536200      6       2  150064       1.7433      0.04064
enh65560     2   11586600   11587600      5       1  150064       1.8761     0.030321
enh65581     2   11769500   11770500      1       1  150064       2.6664     0.003833
enh65586     2   11888900   11889900      2       1  150064       2.2114     0.013506
enh65589     2   11918800   11919800      2       1  150064        1.751      0.03997
enh65590     2   11924400   11925400      2       1  150064       2.6214     0.004379
enh65596     2   12036300   12037300      4       2  150064       2.0216     0.021608
enh65603     2   12236100   12237100      2       1  150064       1.8527     0.031962
enh65606     2   12249400   12250400      5       2  150064       1.6559     0.048875
enh65612     2   12454000   12455000      1       1  150064       1.9468      0.02578
enh65618     2   12764700   12765700      2       1  150064       2.7038    0.0034275
enh65645     2   15309800   15310800      5       2  150064       2.4187    0.0077875
enh65646     2   15329200   15330200      2       1  150064       2.6258    0.0043224
enh65648     2   15401800   15402800      1       1  150064       2.4398     0.007348
enh65650     2   15497900   15498900      3       1  150064       1.7717      0.03822
enh65665     2   15940800   15941800      4       2  150064       2.4131    0.0079098
enh65666     2   15947800   15948800      4       2  150064       2.4243    0.0076694
enh65675     2   16078400   16079400      3       1  150064       2.3687    0.0089256
enh65679     2   16105200   16106200      2       1  150064       1.6605      0.04841
enh65690     2   16168400   16169400      4       2  150064       1.8838     0.029797
enh65706     2   16416400   16417400      5       3  150064       1.6531      0.04916
enh65711     2   16499500   16500500      3       2  150064       1.8499     0.032161
enh65720     2   16798600   16799600      4       2  150064       1.6607     0.048384
enh65763     2   17996600   17997600      3       1  150064       2.3427    0.0095728
enh65764     2   18003200   18004200      3       2  150064        2.641    0.0041333
enh65765     2   18044900   18045900      5       1  150064       1.9814     0.023771
enh65766     2   18061200   18062200      2       1  150064       1.6673     0.047729
enh65767     2   18073900   18074900      6       3  150064       3.1105   0.00093398
enh65768     2   18097100   18098100      4       2  150064       2.4685    0.0067849
enh65794     2   19426400   19427400      2       1  150064       1.8583     0.031562
enh65801     2   19661000   19662000      3       1  150064       2.7207    0.0032568
enh65817     2   20262100   20263100      5       2  150064       2.2205     0.013193
enh65830     2   20363700   20364700      3       2  150064       2.4502    0.0071382
enh65831     2   20366000   20367000      2       1  150064       1.6935     0.045183
enh65832     2   20369400   20370400      6       3  150064       1.8979     0.028855
enh65889     2   20767700   20768700      9       4  150064       2.4314    0.0075198
enh65890     2   20773200   20774200      5       2  150064       2.7001    0.0034658
enh65891     2   20778400   20779400      5       2  150064       2.1759      0.01478
enh65894     2   20792900   20793900      9       3  150064       3.6687   0.00012188
enh65896     2   20798600   20799600      3       2  150064       2.2061      0.01369
enh65900     2   20816300   20817300      9       2  150064       1.8809     0.029991
enh65901     2   20825800   20826800      4       2  150064       1.8225     0.034186
enh65906     2   20841400   20842400      4       2  150064       2.0273     0.021318
enh65927     2   21510700   21511700      2       1  150064       1.9423     0.026053
enh65937     2   22045000   22046000      2       1  150064       3.0791     0.001038
enh65940     2   22366600   22367600      2       1  150064       2.6104    0.0045212
enh65941     2   22416700   22417700      3       1  150064       1.6598     0.048475
enh65943     2   22605200   22606200      2       1  150064        3.157   0.00079707
enh65944     2   22685000   22686000      1       1  150064       4.7121    1.226e-06
enh65946     2   22917100   22918100      2       1  150064       1.8659     0.031029
enh65950     2   23169000   23170000      1       1  150064        2.068      0.01932
enh65970     2   23703600   23704600      4       2  150064       1.8388     0.032972
enh65974     2   23726200   23727200      5       2  150064       4.2256   1.1917e-05
enh65975     2   23735400   23736400      5       2  150064       3.7094   0.00010387
enh65977     2   23743100   23744100      4       2  150064       2.9808    0.0014373
enh66001     2   23921200   23922200      4       2  150064       2.0461     0.020372
enh66005     2   24139400   24140400      4       2  150064       2.2374      0.01263
enh66007     2   24161500   24162500      1       1  150064       2.2362      0.01267
enh66009     2   24167200   24168200      6       2  150064       2.7704     0.002799
enh66033     2   24658400   24659400      3       1  150064       3.0806    0.0010329
enh66040     2   24836000   24837000      2       1  150064       1.8495     0.032195
enh66042     2   24994800   24995800      2       1  150064       1.8194     0.034423
enh66068     2   25321100   25322100      2       1  150064       1.9089     0.028136
enh66070     2   25351500   25352500      6       3  150064        4.357    6.593e-06
enh66073     2   25418800   25419800      2       1  150064       3.1712   0.00075895
enh66074     2   25420500   25421500      2       1  150064       2.6263    0.0043163
enh66075     2   25427000   25428000      2       1  150064       3.4872   0.00024409
enh66077     2   25437600   25438600      2       1  150064       3.3209   0.00044866
enh66079     2   25452500   25453500      4       2  150064       3.9435   4.0149e-05
enh66083     2   25486100   25487100      2       1  150064       3.4024   0.00033401
enh66084     2   25487600   25488600      4       2  150064       2.2687     0.011644
enh66087     2   25498100   25499100      1       1  150064       2.1462      0.01593
enh66090     2   25512200   25513200      4       2  150064       2.7444    0.0030312
enh66091     2   25515000   25516000      1       1  150064       2.9953     0.001371
enh66094     2   25526700   25527700      3       2  150064       1.7129      0.04337
enh66095     2   25535400   25536400      3       1  150064       2.2809     0.011276
enh66097     2   25554800   25555800      2       1  150064        1.925     0.027113
enh66105     2   25598500   25599500      2       1  150064        4.143   1.7136e-05
enh66116     2   25887200   25888200      2       1  150064       1.8753     0.030376
enh66129     2   26177200   26178200      1       1  150064       1.9905      0.02327
enh66133     2   26220100   26221100      7       3  150064       2.8477    0.0022021
enh66150     2   26320800   26321800      2       1  150064       2.9095      0.00181
enh66151     2   26398300   26399300      6       1  150064       2.2703     0.011593
enh66152     2   26400800   26401800      2       1  150064       2.4287     0.007577
enh66153     2   26402500   26403500      3       1  150064        1.709     0.043728
enh66157     2   26519600   26520600      2       1  150064       1.7512     0.039952
enh66158     2   26523400   26524400      3       2  150064       1.6587     0.048589
enh66174     2   26700000   26701000      6       3  150064       2.3582    0.0091824
enh66185     2   26828700   26829700      2       1  150064       1.6939     0.045143
enh66194     2   26929500   26930500      1       1  150064       2.0956      0.01806
enh66201     2   26985800   26986800      2       1  150064       3.1708   0.00076023
enh66203     2   26989600   26990600      4       2  150064       3.0451     0.001163
enh66204     2   26991700   26992700      2       1  150064       3.1258   0.00088647
enh66205     2   26994200   26995200      4       2  150064       3.3436   0.00041347
enh66208     2   27130200   27131200      3       1  150064       2.9491    0.0015937
enh66209     2   27134900   27135900      1       1  150064       3.0729      0.00106
enh66210     2   27137200   27138200      3       1  150064       2.9711    0.0014835
enh66214     2   27184200   27185200      3       2  150064       2.1409     0.016141
enh66215     2   27197300   27198300      1       1  150064       3.3102    0.0004662
enh66216     2   27239000   27240000      2       1  150064       2.7106     0.003358
enh66217     2   27244200   27245200      1       1  150064       3.3136    0.0004605
enh66219     2   27254200   27255200      1       1  150064       3.0193     0.001267
enh66220     2   27271800   27272800      2       1  150064       3.4335   0.00029787
enh66222     2   27292600   27293600      4       2  150064       3.5829   0.00016991
enh66223     2   27295500   27296500      1       1  150064       2.9142     0.001783
enh66225     2   27300600   27301600      2       1  150064       3.1008   0.00096492
enh66228     2   27310000   27311000      2       1  150064       2.2794     0.011321
enh66236     2   27505700   27506700      3       2  150064        1.787     0.036967
enh66238     2   27525700   27526700      2       1  150064       2.4601    0.0069449
enh66240     2   27543900   27544900      2       1  150064       1.9898     0.023304
enh66246     2   27604000   27605000      1       1  150064       3.0578     0.001115
enh66247     2   27630300   27631300      1       1  150064       3.1035    0.0009562
enh66248     2   27632800   27633800      2       1  150064       2.0799     0.018769
enh66249     2   27650100   27651100      1       1  150064       3.1686     0.000766
enh66250     2   27652900   27653900      1       1  150064       1.7399      0.04094
enh66253     2   27668200   27669200      2       1  150064        1.806     0.035459
enh66254     2   27712800   27713800      2       1  150064        2.505    0.0061232
enh66262     2   27937100   27938100      1       1  150064       2.8369     0.002278
enh66266     2   27951000   27952000      1       1  150064       3.7603    8.484e-05
enh66268     2   27958700   27959700      2       1  150064       3.4552   0.00027493
enh66270     2   27974300   27975300      1       1  150064       4.5508    2.672e-06
enh66272     2   27993400   27994400      1       1  150064       3.8587      5.7e-05
enh66273     2   28022100   28023100      3       2  150064        3.992   3.2759e-05
enh66274     2   28114000   28115000      1       1  150064       1.9473      0.02575
enh66275     2   28139100   28140100      1       1  150064       2.2514      0.01218
enh66291     2   28543100   28544100      1       1  150064        1.844      0.03259
enh66305     2   28604300   28605300      2       1  150064       2.2766     0.011404
enh66309     2   28623100   28624100      2       1  150064       2.5793    0.0049499
enh66312     2   28636200   28637200      2       1  150064       1.9748     0.024147
enh66313     2   28659200   28660200      3       2  150064       3.1227   0.00089589
enh66341     2   29032500   29033500      2       1  150064        3.181   0.00073373
enh66351     2   29275700   29276700      6       2  150064       2.6776    0.0037075
enh66365     2   29643100   29644100      4       2  150064       3.8794   5.2357e-05
enh66369     2   29800200   29801200      3       2  150064       1.7385     0.041062
enh66382     2   30368400   30369400      2       1  150064       1.8372     0.033087
enh66389     2   30447900   30448900      3       2  150064       2.0993     0.017896
enh66403     2   30573600   30574600      2       1  150064       1.7935     0.036448
enh66420     2   30827100   30828100      1       1  150064       1.9636      0.02479
enh66449     2   31353500   31354500      2       1  150064       1.7585     0.039333
enh66468     2   32115500   32116500      1       1  150064       2.2559      0.01204
enh66474     2   32236400   32237400      3       2  150064       2.2825     0.011229
enh66482     2   32851400   32852400      2       1  150064       1.8279     0.033782
enh66513     2   33905400   33906400      1       1  150064       1.9595      0.02503
enh66519     2   34467200   34468200      3       2  150064       2.2428     0.012454
enh66525     2   34956000   34957000      5       2  150064       1.8855     0.029682
enh66526     2   34958800   34959800      8       3  150064       1.6532     0.049147
enh66529     2   35453700   35454700      6       2  150064       1.8146     0.034793
enh66530     2   35517800   35518800      1       1  150064       2.3412     0.009612
enh66565     2   36632100   36633100      5       3  150064       1.7881     0.036876
enh66569     2   36647400   36648400      1       1  150064       2.3588     0.009167
enh66575     2   36679400   36680400      1       1  150064       1.7459      0.04041
enh66579     2   36712800   36713800      2       1  150064       1.9432     0.025999
enh66585     2   36823100   36824100      2       1  150064       1.7264     0.042141
enh66592     2   36928000   36929000     13       4  150064       2.0478     0.020289
enh66593     2   36928800   36929800     22       4  150064       2.0064     0.022408
enh66601     2   37012000   37013000      1       1  150064        1.806      0.03546
enh66602     2   37024400   37025400      6       2  150064       1.9918     0.023195
enh66603     2   37051000   37052000      4       1  150064       2.5964    0.0047107
enh66608     2   37178000   37179000      4       2  150064       1.8639     0.031171
enh66612     2   37189400   37190400      4       2  150064       2.5427    0.0055005
enh66613     2   37194700   37195700      1       1  150064       2.9809     0.001437
enh66616     2   37382200   37383200      8       2  150064        1.672     0.047258
enh66617     2   37384400   37385400      3       1  150064       1.8706     0.030697
enh66618     2   37408300   37409300     13       4  150064       2.2785     0.011349
enh66620     2   37425300   37426300      3       2  150064       3.0176    0.0012741
enh66625     2   37498400   37499400      6       3  150064       4.0798   2.2538e-05
enh66626     2   37544400   37545400      4       2  150064       3.9477   3.9447e-05
enh66627     2   37549200   37550200      3       2  150064       4.5438    2.763e-06
enh66628     2   37570600   37571600      7       3  150064        3.884   5.1384e-05
enh66629     2   37576100   37577100      6       2  150064       3.8151   6.8053e-05
enh66659     2   38188900   38189900      4       2  150064       3.1229   0.00089554
enh66679     2   38528800   38529800      5       1  150064       1.8383     0.033009
enh66681     2   38605000   38606000      5       3  150064       1.8909     0.029318
enh66689     2   38665500   38666500      3       2  150064       2.0174     0.021826
enh66691     2   38670300   38671300      2       1  150064       2.1099     0.017433
enh66713     2   38964500   38965500      2       1  150064       2.4299    0.0075516
enh66723     2   39320400   39321400      3       1  150064       1.6751     0.046955
enh66731     2   39381600   39382600      3       2  150064       1.8599     0.031449
enh66732     2   39407100   39408100      5       2  150064       1.8098     0.035167
enh66733     2   39430100   39431100      1       1  150064       2.4234     0.007687
enh66735     2   39453600   39454600      2       1  150064        2.154     0.015622
enh66736     2   39454800   39455800      3       2  150064       1.8022     0.035754
enh66738     2   39468400   39469400      2       1  150064       2.1655     0.015175
enh66745     2   39608600   39609600      2       1  150064       1.7637     0.038888
enh66746     2   39609600   39610600      3       1  150064       1.9472     0.025758
enh66777     2   39795300   39796300      2       1  150064       2.4136    0.0078969
enh66784     2   39950400   39951400      2       1  150064        1.784     0.037209
enh66785     2   39963500   39964500      2       1  150064       2.4439    0.0072654
enh66787     2   39999200   40000200      6       3  150064       2.5035    0.0061493
enh66788     2   40000700   40001700      1       1  150064       2.0746      0.01901
enh66790     2   40006400   40007400      2       1  150064       2.0011      0.02269
enh66791     2   40009800   40010800      1       1  150064       1.6763      0.04684
enh66796     2   40370400   40371400      3       1  150064       2.3112     0.010411
enh66801     2   40467000   40468000      5       2  150064       2.5466    0.0054393
enh66802     2   40469000   40470000      6       2  150064       1.7321     0.041626
enh66803     2   40470800   40471800      3       2  150064       2.3736    0.0088074
enh66806     2   40576000   40577000      7       4  150064       1.8621     0.031297
enh66809     2   40771200   40772200      4       2  150064       2.8729    0.0020338
enh66813     2   41553800   41554800      2       1  150064       2.0261     0.021377
enh66817     2   42068400   42069400      3       1  150064       2.5474    0.0054272
enh66890     2   42952400   42953400      8       2  150064       1.8589      0.03152
enh66891     2   42964800   42965800      2       1  150064       1.8283     0.033756
enh66894     2   42999900   43000900      1       1  150064       1.8987       0.0288
enh66896     2   43013200   43014200      5       2  150064        2.311     0.010417
enh66897     2   43014800   43015800     10       2  150064       1.7017     0.044405
enh66907     2   43106700   43107700      3       1  150064       1.6831     0.046179
enh66911     2   43161600   43162600      4       2  150064       2.0443     0.020461
enh66930     2   43253500   43254500     11       4  150064       1.9356     0.026459
enh66955     2   43379600   43380600      4       2  150064       1.9039      0.02846
enh67031     2   44410000   44411000      4       1  150064       1.8436     0.032623
enh67032     2   44410900   44411900      3       1  150064       1.7758     0.037883
enh67033     2   44415500   44416500      4       2  150064       1.6708     0.047376
enh67034     2   44459200   44460200      1       1  150064       2.0953      0.01807
enh67039     2   44474900   44475900      7       2  150064       2.5875    0.0048341
enh67068     2   44901500   44902500      3       2  150064       2.0053     0.022467
enh67113     2   45781600   45782600      3       1  150064       1.6762      0.04685
enh67126     2   46063500   46064500      6       2  150064       2.3969    0.0082667
enh67129     2   46115800   46116800      1       1  150064       2.2402      0.01254
enh67135     2   46188200   46189200      3       2  150064       1.8309     0.033555
enh67136     2   46200000   46201000      5       2  150064         2.27     0.011603
enh67143     2   46369300   46370300      4       2  150064        2.003     0.022586
enh67194     2   47039000   47040000      3       1  150064       1.9108     0.028012
enh67241     2   47447600   47448600      3       1  150064       2.2461      0.01235
enh67248     2   47492600   47493600      5       3  150064       1.8124     0.034965
enh67254     2   47516000   47517000      1       1  150064        1.907      0.02826
enh67289     2   47881500   47882500      6       3  150064       2.0655     0.019439
enh67297     2   47982400   47983400      1       1  150064       1.8897       0.0294
enh67298     2   47994600   47995600      3       2  150064        2.471    0.0067377
enh67300     2   48012500   48013500      5       3  150064       2.6606    0.0038995
enh67301     2   48096200   48097200      1       1  150064       2.6681     0.003814
enh67302     2   48097200   48098200      3       1  150064        2.669    0.0038038
enh67303     2   48097900   48098900      4       2  150064       3.1389   0.00084787
enh67311     2   48398300   48399300      1       1  150064        2.484     0.006496
enh67312     2   48414600   48415600      6       3  150064       1.7998     0.035947
enh67314     2   48426000   48427000      6       3  150064       2.0004     0.022727
enh67317     2   48475800   48476800      1       1  150064       2.1128      0.01731
enh67318     2   48476600   48477600      1       1  150064       2.1128      0.01731
enh67320     2   48510900   48511900      5       3  150064       2.9794    0.0014442
enh67321     2   48543200   48544200      2       1  150064       2.2372     0.012638
enh67322     2   48550200   48551200      4       2  150064       2.9982    0.0013577
enh67323     2   48552800   48553800      5       2  150064       2.6788    0.0036946
enh67328     2   48642400   48643400      6       4  150064       2.5081    0.0060695
enh67329     2   48647200   48648200      4       2  150064       2.5545    0.0053166
enh67331     2   48671200   48672200      4       2  150064        2.113       0.0173
enh67334     2   48729000   48730000      2       1  150064       3.5185   0.00021701
enh67342     2   48787500   48788500      5       2  150064       1.8514     0.032056
enh67371     2   50451600   50452600      3       2  150064       1.9629     0.024827
enh67372     2   50562300   50563300      4       2  150064       2.8764    0.0020115
enh67374     2   50741700   50742700      7       2  150064       2.2842      0.01118
enh67391     2   51240200   51241200      1       1  150064       2.1981      0.01397
enh67402     2   52538500   52539500      4       1  150064       1.7835     0.037253
enh67424     2   53868300   53869300      2       1  150064       3.0968   0.00097806
enh67426     2   53995700   53996700      4       2  150064       2.0615     0.019627
enh67429     2   54015200   54016200      4       1  150064       2.2744     0.011472
enh67430     2   54054100   54055100      1       1  150064       3.1388    0.0008481
enh67433     2   54184200   54185200      2       1  150064       2.3289    0.0099325
enh67439     2   54330700   54331700      4       2  150064       2.5832    0.0048945
enh67451     2   54724800   54725800      6       4  150064       3.2476   0.00058198
enh67456     2   54746600   54747600      2       1  150064       3.2837   0.00051231
enh67458     2   54755400   54756400      2       1  150064        1.838     0.033028
enh67466     2   54790000   54791000      3       2  150064        1.831      0.03355
enh67468     2   54799100   54800100      9       4  150064       1.8721     0.030594
enh67470     2   54805000   54806000      8       1  150064       1.6771     0.046766
enh67472     2   54808000   54809000      9       2  150064       2.1486     0.015834
enh67477     2   54822600   54823600      8       3  150064         1.69     0.045515
enh67478     2   54824000   54825000      7       2  150064       2.0341     0.020972
enh67479     2   54830500   54831500      6       3  150064       3.0577    0.0011151
enh67480     2   54837400   54838400      2       1  150064       1.8893     0.029423
enh67481     2   54840600   54841600      4       2  150064       2.3714    0.0088612
enh67482     2   54861200   54862200      6       3  150064       2.3214     0.010132
enh67485     2   55035000   55036000      6       3  150064       2.2678      0.01167
enh67486     2   55172800   55173800      5       2  150064       2.3761    0.0087491
enh67489     2   55184400   55185400      4       2  150064       2.2136     0.013429
enh67494     2   55222400   55223400      5       2  150064       2.7688     0.002813
enh67498     2   55240000   55241000      2       1  150064       1.9898     0.023304
enh67499     2   55247700   55248700      7       4  150064       1.9606     0.024963
enh67500     2   55250900   55251900      4       2  150064       2.6032    0.0046173
enh67503     2   55273000   55274000      2       1  150064         2.21     0.013552
enh67504     2   55274000   55275000      1       1  150064       1.7422      0.04074
enh67506     2   55283100   55284100      1       1  150064       2.6145     0.004468
enh67512     2   55347100   55348100      6       4  150064       2.4025    0.0081422
enh67519     2   55380600   55381600      2       1  150064       2.1415     0.016116
enh67528     2   55636000   55637000      7       2  150064       1.6988     0.044674
enh67535     2   56006200   56007200      4       2  150064       2.4414    0.0073149
enh67538     2   56128500   56129500      4       2  150064       2.6212    0.0043808
enh67540     2   56235700   56236700      2       1  150064        2.049     0.020231
enh67553     2   57937700   57938700      3       1  150064        2.197     0.014011
enh67554     2   57947900   57948900      2       1  150064       3.8989   4.8315e-05
enh67556     2   57986500   57987500      1       1  150064       4.5121     3.21e-06
enh67557     2   58023000   58024000      3       1  150064       4.4558   4.1791e-06
enh67559     2   58275000   58276000      1       1  150064       4.4393    4.513e-06
enh67561     2   58283400   58284400      2       1  150064       2.6638    0.0038635
enh67563     2   58382000   58383000      2       1  150064       5.1702   1.1695e-07
enh67566     2   58461900   58462900      4       2  150064       4.2992   8.5707e-06
enh67568     2   58546400   58547400      1       1  150064       1.8606       0.0314
enh67570     2   58614200   58615200      6       3  150064       3.0814    0.0010301
enh67571     2   58656300   58657300      4       2  150064       1.8312     0.033534
enh67573     2   58674600   58675600      3       2  150064       2.7116    0.0033483
enh67577     2   58724200   58725200      5       3  150064       2.6899    0.0035733
enh67580     2   58741200   58742200      2       1  150064       2.6583    0.0039271
enh67581     2   58749000   58750000      1       1  150064       2.3964     0.008279
enh67593     2   59058300   59059300      6       2  150064        1.694     0.045134
enh67606     2   59690400   59691400      2       1  150064       1.7251     0.042254
enh67620     2   60304000   60305000      4       2  150064       2.3955     0.008299
enh67622     2   60440400   60441400      3       2  150064        2.635    0.0042066
enh67624     2   60512600   60513600      4       1  150064       2.2367     0.012652
enh67630     2   60602600   60603600      3       2  150064       2.2795     0.011318
enh67631     2   60610000   60611000      4       2  150064       2.1352     0.016371
enh67632     2   60627800   60628800      3       2  150064       2.5655    0.0051507
enh67634     2   60637300   60638300      1       1  150064       1.6527       0.0492
enh67648     2   60703800   60704800      2       1  150064       3.4632   0.00026687
enh67649     2   60707800   60708800      5       2  150064       1.9617     0.024897
enh67652     2   60722200   60723200      1       1  150064        3.876     5.31e-05
enh67653     2   60723400   60724400      4       2  150064        2.618    0.0044217
enh67654     2   60724900   60725900      1       1  150064       4.0529    2.529e-05
enh67655     2   60727000   60728000      4       2  150064       4.0389   2.6851e-05
enh67656     2   60730800   60731800      3       2  150064       2.7966    0.0025825
enh67658     2   60736600   60737600      5       2  150064       3.3072    0.0004711
enh67659     2   60740300   60741300      3       1  150064        3.185   0.00072371
enh67660     2   60743000   60744000      2       1  150064       2.0799     0.018768
enh67662     2   60747400   60748400      2       1  150064        2.482    0.0065326
enh67663     2   60748600   60749600      6       2  150064       2.1721     0.014925
enh67669     2   60804700   60805700      2       1  150064       2.7049    0.0034165
enh67671     2   60902000   60903000      3       1  150064        2.569    0.0050995
enh67679     2   61406300   61407300      6       4  150064       1.8196     0.034408
enh67682     2   61583000   61584000      3       2  150064       2.6574     0.003937
enh67689     2   61671400   61672400      2       1  150064       2.9094    0.0018106
enh67691     2   61692200   61693200      3       2  150064       2.6498    0.0040264
enh67694     2   61699400   61700400      1       1  150064        1.971      0.02436
enh67727     2   62432100   62433100      2       1  150064       1.8729     0.030541
enh67733     2   62444100   62445100      1       1  150064       2.2089      0.01359
enh67736     2   62493300   62494300      2       1  150064       2.5248    0.0057878
enh67739     2   62532800   62533800      2       1  150064       1.9495     0.025616
enh67740     2   62536400   62537400      1       1  150064       2.1125      0.01732
enh67756     2   62692800   62693800      2       1  150064       2.5123    0.0059976
enh67757     2   62702100   62703100      2       1  150064       2.1779     0.014706
enh67759     2   62712800   62713800      3       2  150064       2.3505    0.0093749
enh67762     2   62796900   62797900      4       2  150064       1.8094     0.035196
enh67763     2   62805500   62806500      7       3  150064       1.6492      0.04955
enh67764     2   62854200   62855200      1       1  150064       2.0417      0.02059
enh67766     2   62889300   62890300      4       2  150064       2.9659     0.001509
enh67769     2   62934200   62935200      1       1  150064       3.1879    0.0007165
enh67770     2   62952300   62953300      1       1  150064       2.6627     0.003876
enh67774     2   62970600   62971600      1       1  150064       2.5492     0.005399
enh67821     2   64291400   64292400      5       3  150064       2.1085     0.017493
enh67838     2   64423800   64424800      4       2  150064       1.7415     0.040802
enh67839     2   64429000   64430000      1       1  150064       1.6741      0.04706
enh67962     2   65772400   65773400      1       1  150064       3.1367    0.0008544
enh67992     2   66768400   66769400      3       1  150064       2.7564    0.0029225
enh67993     2   66770500   66771500      3       2  150064       2.8564    0.0021427
enh68010     2   67189800   67190800      1       1  150064       1.6593      0.04853
enh68017     2   67616200   67617200      4       2  150064       2.2801     0.011301
enh68018     2   67618000   67619000      1       1  150064       2.5445     0.005471
enh68023     2   68036400   68037400      6       3  150064       1.7839     0.037222
enh68036     2   68288600   68289600      2       1  150064       1.8862     0.029632
enh68043     2   68474600   68475600      4       1  150064       2.4528    0.0070881
enh68045     2   68482800   68483800      1       1  150064       2.8455     0.002217
enh68088     2   69534500   69535500      1       1  150064       2.2815      0.01126
enh68089     2   69536700   69537700      1       1  150064       1.9178      0.02757
enh68090     2   69585900   69586900      2       1  150064       1.8479      0.03231
enh68095     2   69662400   69663400      1       1  150064       2.0166      0.02187
enh68096     2   69662800   69663800      1       1  150064       2.0166      0.02187
enh68126     2   69961100   69962100      4       1  150064       2.0551     0.019935
enh68136     2   70008300   70009300      1       1  150064        1.646      0.04988
enh68137     2   70016700   70017700      5       2  150064       1.7414     0.040805
enh68139     2   70031200   70032200      2       1  150064       2.2369     0.012646
enh68141     2   70055100   70056100      5       3  150064       2.4367    0.0074115
enh68147     2   70190900   70191900      1       1  150064       2.1937      0.01413
enh68152     2   70226100   70227100      1       1  150064       1.6616       0.0483
enh68153     2   70229300   70230300      1       1  150064       1.7059      0.04401
enh68159     2   70274000   70275000      3       1  150064       1.6873     0.045776
enh68182     2   70487200   70488200      2       1  150064       1.6595     0.048504
enh68183     2   70518800   70519800      2       1  150064       1.6909     0.045424
enh68184     2   70527400   70528400      2       1  150064       2.0229     0.021543
enh68188     2   70584500   70585500      3       2  150064       1.8809     0.029993
enh68205     2   70956000   70957000      5       2  150064       1.7102     0.043615
enh68227     2   71330200   71331200      8       3  150064       1.6867     0.045832
enh68230     2   71383600   71384600      2       1  150064       2.0445     0.020453
enh68236     2   71554800   71555800      3       2  150064       2.3225     0.010102
enh68238     2   71561800   71562800      3       1  150064       2.2041     0.013757
enh68240     2   71566400   71567400      5       3  150064       2.1695     0.015021
enh68241     2   71679300   71680300      2       1  150064       2.3736    0.0088076
enh68245     2   71698400   71699400      3       1  150064       1.8538      0.03188
enh68268     2   71921900   71922900      4       1  150064       2.0737     0.019052
enh68285     2   72357600   72358600      1       1  150064       3.4891    0.0002423
enh68286     2   72364700   72365700      1       1  150064        2.597     0.004702
enh68287     2   72400600   72401600      1       1  150064       1.6707      0.04739
enh68289     2   72463200   72464200      1       1  150064        2.753     0.002953
enh68291     2   72605000   72606000      3       2  150064       2.1991     0.013934
enh68293     2   72765900   72766900      1       1  150064         2.22      0.01321
enh68298     2   72977600   72978600      3       2  150064       2.5584    0.0052579
enh68304     2   73167600   73168600      3       1  150064       4.1935   1.3735e-05
enh68310     2   73201100   73202100      2       1  150064       3.2103   0.00066289
enh68311     2   73207500   73208500      1       1  150064       4.2077     1.29e-05
enh68312     2   73219800   73220800      2       1  150064       3.4958   0.00023636
enh68313     2   73227100   73228100      2       1  150064        3.489   0.00024239
enh68315     2   73270000   73271000      1       1  150064       3.9959    3.223e-05
enh68316     2   73271300   73272300      3       2  150064       3.3061   0.00047302
enh68319     2   73295800   73296800      1       1  150064       3.5033    0.0002298
enh68321     2   73308000   73309000      2       1  150064       2.1077     0.017528
enh68324     2   73316200   73317200      2       1  150064       2.7022    0.0034439
enh68326     2   73319300   73320300      1       1  150064       3.1542    0.0008046
enh68327     2   73329100   73330100      5       2  150064        3.643   0.00013476
enh68328     2   73334600   73335600      2       1  150064       3.4372   0.00029392
enh68329     2   73337000   73338000      1       1  150064       3.2819    0.0005155
enh68330     2   73418800   73419800      4       2  150064       4.3334   7.3418e-06
enh68331     2   73439000   73440000      2       1  150064       3.0255    0.0012412
enh68332     2   73439400   73440400      2       1  150064       3.9133   4.5522e-05
enh68333     2   73442100   73443100      4       2  150064       2.4479     0.007184
enh68335     2   73462700   73463700      3       1  150064       3.7782   7.8976e-05
enh68338     2   73482600   73483600      4       2  150064       3.3052   0.00047458
enh68341     2   73712600   73713600      8       2  150064       4.2952   8.7268e-06
enh68342     2   73815000   73816000      2       1  150064       3.7373   9.3018e-05
enh68344     2   73929000   73930000      2       1  150064       3.3607   0.00038869
enh68348     2   74120400   74121400      6       2  150064       2.4886    0.0064122
enh68367     2   74247800   74248800      1       1  150064       2.1868      0.01438
enh68369     2   74252800   74253800      5       1  150064       3.0081    0.0013146
enh68370     2   74258200   74259200      1       1  150064       2.3537     0.009295
enh68371     2   74259500   74260500      2       1  150064       2.6726    0.0037635
enh68373     2   74269400   74270400      2       1  150064       2.0478     0.020291
enh68376     2   74333600   74334600      1       1  150064       2.3342     0.009793
enh68380     2   74408500   74409500      1       1  150064       2.1993      0.01393
enh68382     2   74418900   74419900      4       2  150064       1.7647     0.038805
enh68384     2   74428200   74429200      1       1  150064       2.3193      0.01019
enh68412     2   74967700   74968700      6       1  150064       2.0549     0.019946
enh68439     2   75340000   75341000      2       1  150064       1.9665     0.024618
enh68442     2   75399200   75400200      4       1  150064       1.8258     0.033943
enh68443     2   75401300   75402300      6       2  150064       1.6685     0.047608
enh68450     2   75601500   75602500      4       1  150064        2.253      0.01213
enh68455     2   75658500   75659500     19       7  150064       1.8726     0.030561
enh68470     2   76234800   76235800      2       1  150064       2.0811     0.018711
enh68474     2   76807000   76808000      3       1  150064       1.8361     0.033173
enh68490     2   77614200   77615200      1       1  150064        1.677      0.04677
enh68496     2   78531400   78532400      2       1  150064       1.6724     0.047226
enh68501     2   79437500   79438500      5       2  150064       1.8663        0.031
enh68504     2   79620400   79621400      1       1  150064       1.9993      0.02279
enh68517     2   80059400   80060400      4       2  150064        1.927     0.026987
enh68525     2   80234900   80235900      2       1  150064       1.6793     0.046548
enh68557     2   83510900   83511900      1       1  150064       1.9662      0.02464
enh68558     2   83758000   83759000      4       2  150064       1.7278     0.042008
enh68562     2   84198500   84199500      5       2  150064        2.179     0.014666
enh68608     2   85384700   85385700      2       1  150064       1.8849     0.029719
enh68641     2   85558100   85559100      1       1  150064       1.6659      0.04787
enh68645     2   85612400   85613400      2       1  150064       2.6347    0.0042105
enh68646     2   85621800   85622800      3       2  150064       1.7157     0.043111
enh68647     2   85623300   85624300      7       3  150064       2.4646    0.0068576
enh68650     2   85635600   85636600      4       2  150064       1.7675     0.038569
enh68651     2   85637600   85638600      3       1  150064       3.2094   0.00066513
enh68653     2   85644600   85645600      5       2  150064       3.2498   0.00057749
enh68655     2   85656100   85657100      3       2  150064       1.8575     0.031617
enh68673     2   85828100   85829100      1       1  150064       1.6695      0.04751
enh68678     2   85844400   85845400      1       1  150064       2.0794      0.01879
enh68693     2   85997600   85998600      1       1  150064       1.7565       0.0395
enh68701     2   86054800   86055800      3       2  150064       1.7297     0.041845
enh68734     2   86858500   86859500      2       1  150064       1.9239     0.027186
enh68783     2   88903400   88904400      1       1  150064       1.9455      0.02586
enh68786     2   88928300   88929300      2       1  150064       2.2154     0.013366
enh68787     2   88930000   88931000      2       1  150064       2.1813      0.01458
enh68829     2   96808000   96809000      1       1  150064       1.7112      0.04352
enh68831     2   96813100   96814100      3       1  150064       1.6875     0.045755
enh68832     2   96814500   96815500      2       1  150064       1.8478     0.032316
enh68839     2   96872200   96873200      2       1  150064       2.6324    0.0042391
enh68841     2   96904800   96905800      1       1  150064       3.9241    4.353e-05
enh68861     2   97171800   97172800      1       1  150064       2.7435     0.003039
enh68864     2   97198300   97199300      3       2  150064       1.9101      0.02806
enh68866     2   97205300   97206300      1       1  150064       1.9382       0.0263
enh68876     2   97351000   97352000      2       1  150064       2.5752    0.0050088
enh68877     2   97353200   97354200      1       1  150064       3.4182    0.0003152
enh68878     2   97380000   97381000      1       1  150064       3.7135    0.0001022
enh68879     2   97410400   97411400      3       1  150064       3.2394   0.00059896
enh68880     2   97425400   97426400      2       1  150064       1.9136     0.027833
enh68884     2   97454200   97455200      2       1  150064       2.3678     0.008946
enh68885     2   97458200   97459200      2       1  150064       2.9304    0.0016928
enh68887     2   97485100   97486100      1       1  150064       1.9413      0.02611
enh68888     2   97498000   97499000      1       1  150064       2.0026      0.02261
enh68889     2   97504800   97505800      1       1  150064       2.0077      0.02234
enh68890     2   97508300   97509300      1       1  150064       1.9876      0.02343
enh68891     2   97513000   97514000      1       1  150064       2.8402     0.002254
enh68895     2   97536500   97537500      2       1  150064       1.9317     0.026699
enh68896     2   97540900   97541900      1       1  150064       3.2988    0.0004855
enh68897     2   97547000   97548000      1       1  150064       1.7491      0.04014
enh68898     2   97552200   97553200      4       1  150064       4.3075   8.2543e-06
enh68900     2   97561300   97562300      6       2  150064       2.3819    0.0086126
enh68901     2   97564400   97565400      1       1  150064        3.734    9.424e-05
enh68902     2   97569100   97570100      4       2  150064       3.6646   0.00012388
enh68903     2   97572500   97573500      4       1  150064       3.6494   0.00013143
enh68904     2   97577500   97578500      4       2  150064       3.6822   0.00011562
enh68908     2   97593100   97594100      2       1  150064       2.9489    0.0015945
enh68909     2   97596800   97597800      2       1  150064        1.856     0.031724
enh68910     2   97598900   97599900      3       1  150064         2.01     0.022216
enh68913     2   97622700   97623700      5       2  150064       1.7894     0.036779
enh68918     2   97761000   97762000      5       1  150064       2.6068      0.00457
enh68919     2   98024700   98025700      3       1  150064       2.3026     0.010651
enh68920     2   98261000   98262000      3       1  150064       2.6678    0.0038176
enh68927     2   98336300   98337300      3       1  150064       2.0999     0.017868
enh68932     2   98387000   98388000      2       1  150064       1.7025      0.04433
enh68938     2   98567400   98568400      3       2  150064       2.3493    0.0094037
enh68940     2   98599400   98600400      3       2  150064       2.7334     0.003134
enh68942     2   98612900   98613900      3       1  150064       2.9854     0.001416
enh68949     2   98750300   98751300      1       1  150064       1.9206      0.02739
enh68957     2   99010700   99011700      1       1  150064       1.8401      0.03288
enh68958     2   99053100   99054100      2       1  150064       2.3653    0.0090079
enh68960     2   99060200   99061200      2       1  150064        1.857     0.031655
enh68961     2   99062800   99063800      5       2  150064       2.1669     0.015122
enh68962     2   99066400   99067400      1       1  150064       1.8293      0.03368
enh68963     2   99068500   99069500      1       1  150064         1.78      0.03754
enh68964     2   99070600   99071600      1       1  150064       1.7237      0.04238
enh68966     2   99075000   99076000      2       1  150064       1.7638     0.038884
enh68972     2   99084800   99085800      3       1  150064       1.7322     0.041623
enh68973     2   99088200   99089200      5       1  150064       1.7535     0.039756
enh68974     2   99090600   99091600      1       1  150064       1.8245      0.03404
enh68978     2   99098500   99099500      1       1  150064        1.862       0.0313
enh68979     2   99099900   99100900      2       1  150064       1.7708     0.038301
enh68982     2   99104400   99105400      1       1  150064       1.8729      0.03054
enh68988     2   99226000   99227000      2       1  150064       1.7774     0.037748
enh69025     2  100252800  100253800      2       1  150064       2.3472    0.0094585
enh69026     2  100254600  100255600      5       2  150064       2.9849    0.0014183
enh69027     2  100268600  100269600      6       2  150064       3.4589   0.00027115
enh69030     2  100364400  100365400      3       1  150064       1.8259     0.033932
enh69036     2  100506900  100507900      1       1  150064       2.3222      0.01011
enh69064     2  101349800  101350800      7       2  150064       2.4091    0.0079954
enh69065     2  101398200  101399200      1       1  150064       1.9045      0.02842
enh69106     2  101867200  101868200      1       1  150064       2.5121        0.006
enh69116     2  101972200  101973200      5       3  150064       2.0699     0.019231
enh69118     2  101987300  101988300      3       2  150064       1.7018     0.044395
enh69122     2  102050700  102051700      7       2  150064        1.735     0.041371
enh69197     2  102726800  102727800      8       2  150064       2.8734    0.0020302
enh69198     2  102728100  102729100      4       2  150064       2.7562    0.0029238
enh69204     2  103351200  103352200      3       1  150064       2.6778    0.0037058
enh69229     2  104991200  104992200      5       1  150064       2.3925    0.0083668
enh69233     2  105048700  105049700      2       1  150064       2.6251    0.0043318
enh69234     2  105050300  105051300      4       2  150064        1.908     0.028196
enh69235     2  105051000  105052000      1       1  150064       1.7408      0.04086
enh69269     2  105878300  105879300      4       2  150064       1.6821     0.046274
enh69273     2  105942300  105943300      1       1  150064       2.1515      0.01572
enh69276     2  105994400  105995400      2       1  150064       1.8562     0.031715
enh69286     2  106084700  106085700      2       1  150064       1.6794     0.046533
enh69301     2  106360000  106361000      3       2  150064        1.892     0.029247
enh69304     2  106369900  106370900      2       1  150064       1.6662      0.04784
enh69305     2  106371400  106372400      4       1  150064       1.8943      0.02909
enh69308     2  106376500  106377500      5       2  150064        2.736    0.0031092
enh69310     2  106380200  106381200      7       2  150064       1.6886     0.045649
enh69370     2  106761100  106762100      1       1  150064       1.9246      0.02714
enh69396     2  107471200  107472200      5       2  150064       2.1497     0.015789
enh69417     2  109001400  109002400      4       2  150064       2.0426     0.020546
enh69418     2  109019600  109020600      4       1  150064       2.3583    0.0091788
enh69449     2  109644600  109645600      3       2  150064       1.7807     0.037478
enh69489     2  110271600  110272600      2       1  150064       3.3942   0.00034421
enh69490     2  110273400  110274400      8       2  150064       2.9843    0.0014213
enh69492     2  110315800  110316800      3       2  150064       4.2529   1.0551e-05
enh69493     2  110357200  110358200      1       1  150064        3.817    6.755e-05
enh69497     2  110364000  110365000      2       1  150064       3.9318   4.2148e-05
enh69498     2  110365600  110366600      2       1  150064       3.7094   0.00010387
enh69499     2  110366900  110367900      4       2  150064       2.2476     0.012302
enh69500     2  110368800  110369800      5       3  150064       3.4337   0.00029767
enh69502     2  110416900  110417900      4       1  150064        2.331    0.0098777
enh69521     2  111504300  111505300      2       1  150064       2.1187     0.017058
enh69524     2  111525200  111526200      2       1  150064       2.8675    0.0020686
enh69525     2  111529100  111530100      4       2  150064       2.3416    0.0096007
enh69531     2  111604000  111605000      3       1  150064       1.7547     0.039657
enh69536     2  111630800  111631800      1       1  150064       1.8392      0.03294
enh69544     2  111920100  111921100      1       1  150064       1.6997      0.04459
enh69558     2  112253000  112254000      2       1  150064       2.6208    0.0043864
enh69563     2  112374900  112375900      6       3  150064       1.6459     0.049889
enh69570     2  112467100  112468100      8       2  150064       1.6994     0.044622
enh69574     2  112661500  112662500      3       2  150064       1.7198     0.042737
enh69576     2  112677200  112678200      3       2  150064       2.0374     0.020804
enh69581     2  112732900  112733900      4       2  150064       1.7388     0.041034
enh69582     2  112789100  112790100      4       2  150064       1.8045     0.035575
enh69649     2  114651400  114652400      7       3  150064       1.8205     0.034339
enh69650     2  114654400  114655400      3       1  150064       1.9159     0.027686
enh69657     2  115179000  115180000      2       1  150064       1.9212     0.027351
enh69685     2  118372200  118373200      8       2  150064       1.8063     0.035433
enh69697     2  119066700  119067700      1       1  150064       2.1578      0.01547
enh69698     2  119068500  119069500      3       2  150064       2.7741    0.0027677
enh69700     2  119076700  119077700      3       2  150064       2.3288    0.0099347
enh69701     2  119097500  119098500      4       1  150064       2.7551    0.0029342
enh69707     2  119207400  119208400      1       1  150064        2.372     0.008847
enh69709     2  119234200  119235200      5       3  150064       2.6482    0.0040457
enh69714     2  119347200  119348200      2       1  150064       2.2724     0.011532
enh69717     2  119401100  119402100      1       1  150064       1.9665      0.02462
enh69720     2  119495200  119496200      2       1  150064       2.5066    0.0060945
enh69721     2  119513200  119514200      3       2  150064        1.982     0.023738
enh69729     2  119826500  119827500      6       2  150064         2.57    0.0050843
enh69736     2  119905100  119906100      2       1  150064       1.6519     0.049275
enh69738     2  119924600  119925600      7       4  150064       1.7362     0.041261
enh69824     2  121044600  121045600      3       1  150064       1.7418     0.040776
enh69828     2  121130800  121131800      6       2  150064       2.4026    0.0081396
enh69849     2  121473300  121474300      7       2  150064       1.8984     0.028822
enh69869     2  121549200  121550200      1       1  150064       1.7817       0.0374
enh69870     2  121551100  121552100      5       2  150064       1.6676     0.047694
enh69921     2  121819400  121820400      3       1  150064       1.6514     0.049329
enh69927     2  121954100  121955100      3       1  150064        1.845     0.032521
enh69937     2  122242900  122243900      3       2  150064       1.7083     0.043786
enh69944     2  122290300  122291300      2       1  150064        2.287     0.011099
enh69958     2  122495000  122496000      2       1  150064       2.3082     0.010494
enh69960     2  122529600  122530600      4       2  150064       1.7308     0.041743
enh69962     2  122536400  122537400      2       1  150064       2.1554     0.015565
enh69972     2  122766800  122767800      1       1  150064       2.9712     0.001483
enh69976     2  122839100  122840100      2       1  150064       1.8155     0.034721
enh69978     2  123239600  123240600      5       1  150064       2.0643     0.019494
enh69999     2  124944600  124945600      2       1  150064       2.2866     0.011109
enh70000     2  125051000  125052000      5       2  150064       2.1179      0.01709
enh70030     2  127584500  127585500      2       1  150064       1.9724     0.024284
enh70031     2  127588700  127589700      3       2  150064       2.3034     0.010628
enh70034     2  127700000  127701000      2       1  150064       1.6478     0.049695
enh70035     2  127704200  127705200      4       1  150064       1.7266     0.042124
enh70049     2  127828100  127829100      2       1  150064       1.8456     0.032474
enh70056     2  127843200  127844200      7       3  150064       2.0296     0.021197
enh70058     2  127851900  127852900      2       1  150064       2.3047     0.010592
enh70061     2  127859600  127860600      3       2  150064       2.8397    0.0022576
enh70062     2  127860400  127861400      2       1  150064       2.5088    0.0060573
enh70065     2  127885800  127886800      5       1  150064       2.0111     0.022158
enh70067     2  127904500  127905500      6       3  150064       2.0889      0.01836
enh70157     2  129153200  129154200     10       2  150064       2.0164     0.021882
enh70158     2  129164500  129165500      3       1  150064       2.4246     0.007663
enh70231     2  131131900  131132900      1       1  150064       2.2907      0.01099
enh70240     2  131629600  131630600      5       2  150064       1.7066      0.04395
enh70241     2  131649600  131650600      5       3  150064       2.0581     0.019789
enh70242     2  131654400  131655400      1       1  150064       2.2825      0.01123
enh70247     2  131724500  131725500      1       1  150064       2.2402      0.01254
enh70249     2  131798400  131799400      1       1  150064        3.423    0.0003097
enh70250     2  131800400  131801400      3       1  150064       3.0639    0.0010923
enh70252     2  131861400  131862400      4       2  150064        3.335   0.00042656
enh70253     2  131864200  131865200      2       1  150064        2.684    0.0036368
enh70256     2  131909600  131910600      2       1  150064       3.0688    0.0010746
enh70267     2  133149600  133150600      1       1  150064       1.8515      0.03205
enh70306     2  134837800  134838800      1       1  150064       1.8672      0.03094
enh70307     2  134844200  134845200      4       1  150064       2.8525    0.0021692
enh70309     2  134879900  134880900      2       1  150064       2.7676    0.0028238
enh70317     2  134897200  134898200      1       1  150064       4.2027    1.319e-05
enh70318     2  134900200  134901200      2       1  150064       3.3207   0.00044901
enh70321     2  134904800  134905800      2       1  150064       1.7528     0.039814
enh70359     2  135603100  135604100      3       1  150064       2.8089    0.0024852
enh70360     2  135674300  135675300      1       1  150064       3.0217     0.001257
enh70362     2  135678800  135679800      2       1  150064         2.09      0.01831
enh70388     2  136899000  136900000      2       1  150064       1.6819     0.046293
enh70403     2  137667300  137668300      3       1  150064       2.1144      0.01724
enh70435     2  139251900  139252900      3       2  150064       2.5571    0.0052776
enh70443     2  139293400  139294400      4       2  150064        2.345    0.0095147
enh70459     2  139913000  139914000      1       1  150064       1.9637      0.02478
enh70466     2  141106200  141107200      4       2  150064       2.6101    0.0045257
enh70486     2  144232700  144233700      1       1  150064       2.5366     0.005597
enh70496     2  144533200  144534200      1       1  150064       2.5076     0.006078
enh70497     2  144565500  144566500      1       1  150064       2.4016     0.008162
enh70498     2  144590400  144591400      5       2  150064       3.3568   0.00039419
enh70500     2  144648500  144649500      2       1  150064       2.8962    0.0018888
enh70501     2  144658200  144659200      4       2  150064       1.9513     0.025511
enh70502     2  144663800  144664800      3       2  150064       2.3262     0.010005
enh70509     2  144914500  144915500      1       1  150064       2.0294      0.02121
enh70515     2  145090400  145091400      1       1  150064       3.2093    0.0006652
enh70521     2  145161500  145162500      2       1  150064       4.2078   1.2891e-05
enh70522     2  145184400  145185400      2       1  150064       3.1832   0.00072837
enh70526     2  145198300  145199300      6       3  150064       2.3436    0.0095487
enh70527     2  145201900  145202900      1       1  150064       4.3878    5.724e-06
enh70539     2  145259700  145260700      1       1  150064       1.9658      0.02466
enh70558     2  146402000  146403000      2       1  150064       2.8347    0.0022935
enh70564     2  147574700  147575700      2       1  150064       3.8143   6.8296e-05
enh70565     2  147611200  147612200      4       2  150064        2.981    0.0014367
enh70566     2  147625200  147626200      3       2  150064         3.55   0.00019264
enh70581     2  148480600  148481600      5       2  150064       2.0947     0.018097
enh70582     2  148530800  148531800      2       1  150064       2.2388     0.012583
enh70584     2  148617100  148618100      2       1  150064       2.2004     0.013891
enh70587     2  148627000  148628000      2       1  150064       2.2105     0.013534
enh70590     2  148764000  148765000      4       2  150064       1.7801     0.037534
enh70597     2  149030800  149031800      2       1  150064        2.932     0.001684
enh70598     2  149055200  149056200      3       2  150064       2.2032     0.013791
enh70600     2  149062700  149063700      3       1  150064       2.9061    0.0018299
enh70601     2  149119300  149120300      4       2  150064        2.146     0.015938
enh70604     2  149291600  149292600      2       1  150064       2.8176    0.0024192
enh70605     2  149311600  149312600      3       1  150064       2.2463     0.012344
enh70606     2  149335000  149336000      6       2  150064       2.0838     0.018589
enh70607     2  149343800  149344800      2       1  150064        2.619    0.0044099
enh70612     2  149403600  149404600      3       1  150064       1.7192     0.042789
enh70633     2  149684600  149685600      3       2  150064       2.2262     0.012999
enh70639     2  149862900  149863900      2       1  150064       1.8528     0.031956
enh70642     2  149885700  149886700      1       1  150064       3.3161    0.0004564
enh70643     2  149890600  149891600      2       1  150064       2.3623    0.0090802
enh70653     2  150220400  150221400      2       1  150064       2.2779     0.011366
enh70654     2  150222200  150223200      1       1  150064       1.6946      0.04508
enh70665     2  150454100  150455100      2       1  150064       1.8433     0.032646
enh70676     2  150982400  150983400      2       1  150064       1.7862     0.037035
enh70679     2  151128000  151129000      1       1  150064       2.0969        0.018
enh70680     2  151183800  151184800      4       2  150064       1.9774     0.023996
enh70720     2  152264500  152265500      9       5  150064       1.9122     0.027924
enh70743     2  153022100  153023100      2       1  150064       2.4911    0.0063683
enh70744     2  153030600  153031600      2       1  150064       2.3508    0.0093665
enh70745     2  153054800  153055800      4       2  150064         2.44    0.0073437
enh70746     2  153056900  153057900      1       1  150064        3.074     0.001056
enh70748     2  153193700  153194700      2       1  150064       1.7091     0.043713
enh70753     2  153263700  153264700      2       1  150064       1.6738     0.047084
enh70758     2  153277600  153278600      2       1  150064       2.4095    0.0079867
enh70760     2  153289500  153290500      2       1  150064       2.4729    0.0067002
enh70779     2  153468400  153469400      4       1  150064       2.1423     0.016087
enh70780     2  153504400  153505400      4       2  150064       1.8088      0.03524
enh70781     2  153571800  153572800      4       2  150064       2.3782    0.0086998
enh70802     2  155096900  155097900      2       1  150064       2.5239     0.005803
enh70809     2  155438400  155439400      1       1  150064       1.7215      0.04258
enh70814     2  155911000  155912000      5       3  150064       2.7169    0.0032949
enh70853     2  158604200  158605200      1       1  150064       2.2924      0.01094
enh70854     2  158615700  158616700      1       1  150064       2.0298      0.02119
enh70870     2  158867600  158868600      5       2  150064       2.3253     0.010029
enh70873     2  158976900  158977900      3       2  150064       2.1871     0.014368
enh70877     2  159216400  159217400      3       1  150064       2.1198     0.017013
enh70878     2  159268000  159269000      2       1  150064       2.6441    0.0040955
enh70882     2  159326000  159327000      2       1  150064        2.204     0.013761
enh70883     2  159327000  159328000      4       2  150064       2.1395     0.016197
enh70884     2  159344600  159345600      4       2  150064       3.2208   0.00063926
enh70887     2  159349700  159350700      6       2  150064       2.8574    0.0021356
enh70893     2  159369500  159370500      4       2  150064       3.2103   0.00066298
enh70947     2  160448000  160449000      4       2  150064       2.2423      0.01247
enh70948     2  160466200  160467200      4       2  150064       2.6527    0.0039921
enh70949     2  160468600  160469600      2       1  150064       2.9327      0.00168
enh70951     2  160474700  160475700      1       1  150064       2.4839     0.006497
enh70952     2  160476800  160477800      3       2  150064       1.8384     0.033002
enh70954     2  160494000  160495000      9       4  150064       1.8292     0.033685
enh70956     2  160644100  160645100      1       1  150064       3.1962    0.0006962
enh70966     2  161063800  161064800      3       1  150064        1.684     0.046092
enh70988     2  161236600  161237600      3       2  150064       1.9082     0.028185
enh70999     2  161276500  161277500      2       1  150064       1.7479     0.040244
enh71012     2  161503700  161504700      1       1  150064        1.794      0.03641
enh71014     2  161560300  161561300      4       2  150064       1.6628     0.048171
enh71039     2  162854800  162855800      2       1  150064       3.0845    0.0010196
enh71040     2  162858600  162859600      3       2  150064       3.1137    0.0009239
enh71053     2  163934000  163935000      1       1  150064       2.1749      0.01482
enh71059     2  164458300  164459300      2       1  150064       1.9135      0.02784
enh71072     2  164554400  164555400      1       1  150064       2.0803      0.01875
enh71075     2  164574100  164575100      2       1  150064       1.9304      0.02678
enh71119     2  166556500  166557500      1       1  150064       2.1232      0.01687
enh71125     2  166653000  166654000      7       3  150064       2.1804     0.014615
enh71126     2  166700200  166701200      2       1  150064       2.6318    0.0042466
enh71128     2  166806700  166807700      4       2  150064       1.8817     0.029935
enh71136     2  167350800  167351800      4       2  150064       3.2406   0.00059635
enh71143     2  167748400  167749400      1       1  150064       3.0327     0.001212
enh71144     2  167814000  167815000      2       1  150064       1.7094     0.043688
enh71156     2  168241200  168242200      2       1  150064       2.3155     0.010292
enh71164     2  168336500  168337500      2       1  150064       1.7703     0.038338
enh71167     2  168463600  168464600      4       2  150064       2.3091      0.01047
enh71175     2  168649300  168650300      4       2  150064       1.8658     0.031037
enh71209     2  169326600  169327600      1       1  150064       2.2774      0.01138
enh71215     2  169374800  169375800      3       1  150064       2.1259     0.016756
enh71216     2  169377500  169378500      2       1  150064       1.8727     0.030553
enh71219     2  169386100  169387100      3       1  150064       1.7742     0.038014
enh71220     2  169391200  169392200      3       2  150064       3.3246   0.00044273
enh71229     2  169459700  169460700      1       1  150064       2.4821     0.006531
enh71230     2  169482600  169483600      5       2  150064       3.3347   0.00042701
enh71232     2  169491300  169492300      4       2  150064       3.0841    0.0010209
enh71233     2  169495700  169496700      4       2  150064       2.8634    0.0020954
enh71234     2  169497400  169498400      8       4  150064       3.7973   7.3146e-05
enh71242     2  169587400  169588400      3       2  150064       2.1367     0.016311
enh71256     2  170111400  170112400      2       1  150064       1.7127      0.04338
enh71284     2  171139000  171140000      6       2  150064       1.9669     0.024596
enh71305     2  171668800  171669800      1       1  150064       1.9777      0.02398
enh71316     2  171942900  171943900      2       1  150064       2.5562    0.0052908
enh71319     2  171990800  171991800      4       1  150064        1.931     0.026742
enh71321     2  172002800  172003800      4       2  150064       2.1514     0.015721
enh71323     2  172014200  172015200      2       1  150064       1.9045     0.028423
enh71324     2  172038000  172039000      6       2  150064       1.8628     0.031245
enh71347     2  172619500  172620500      6       2  150064       4.4565    4.165e-06
enh71349     2  172650800  172651800      1       1  150064       3.1278    0.0008806
enh71352     2  172812400  172813400      7       3  150064        3.976   3.5049e-05
enh71353     2  172877400  172878400      3       2  150064       3.3925   0.00034624
enh71369     2  173138500  173139500      4       2  150064       2.4307    0.0075348
enh71371     2  173149800  173150800      7       2  150064        2.045     0.020425
enh71372     2  173160500  173161500      3       1  150064       1.8977     0.028868
enh71410     2  173913000  173914000      5       3  150064       1.9603      0.02498
enh71419     2  174059000  174060000      6       2  150064       2.7164    0.0033002
enh71420     2  174083000  174084000      3       2  150064       2.1942     0.014112
enh71421     2  174091800  174092800      4       2  150064       2.1194     0.017029
enh71452     2  174741400  174742400      3       1  150064       1.6732     0.047143
enh71455     2  174805000  174806000      3       2  150064       2.1016     0.017793
enh71456     2  174823800  174824800      4       2  150064       1.6724     0.047225
enh71464     2  174878700  174879700      2       1  150064       1.7088     0.043747
enh71467     2  174896900  174897900      3       2  150064       2.6331    0.0042303
enh71472     2  174918400  174919400      3       1  150064       1.9065     0.028292
enh71473     2  174927100  174928100      2       1  150064       2.2485     0.012273
enh71474     2  174936400  174937400      4       2  150064       2.5067     0.006094
enh71477     2  174979500  174980500      2       1  150064       2.3998     0.008203
enh71483     2  175063500  175064500      2       1  150064       2.2227     0.013117
enh71485     2  175130700  175131700      3       2  150064       1.6506     0.049408
enh71491     2  175410900  175411900      4       2  150064        2.772    0.0027856
enh71502     2  175615500  175616500      5       2  150064       2.0604      0.01968
enh71503     2  175628500  175629500      2       1  150064       2.2582     0.011967
enh71527     2  175753100  175754100      1       1  150064       2.6396      0.00415
enh71560     2  176748500  176749500      4       2  150064       2.3691    0.0089152
enh71563     2  177156200  177157200      2       1  150064       1.8023     0.035745
enh71564     2  177157800  177158800      2       1  150064       2.0204     0.021671
enh71625     2  178853600  178854600      3       1  150064       1.9823     0.023722
enh71626     2  178862200  178863200      5       2  150064       2.3405    0.0096302
enh71631     2  179120500  179121500      1       1  150064       2.0193      0.02173
enh71657     2  180293100  180294100      3       2  150064       2.6631    0.0038718
enh71659     2  180324600  180325600      5       3  150064       4.9887   3.0395e-07
enh71660     2  180334600  180335600      9       4  150064       3.7776   7.9184e-05
enh71665     2  180661000  180662000      2       1  150064       1.6567     0.048787
enh71671     2  180922100  180923100      4       2  150064       1.9909     0.023246
enh71672     2  180935900  180936900      5       3  150064        2.249     0.012257
enh71673     2  180990000  180991000      1       1  150064       3.4796    0.0002511
enh71677     2  181045400  181046400      3       1  150064        2.772     0.002786
enh71680     2  181455700  181456700      2       1  150064       1.7404     0.040897
enh71701     2  182655500  182656500      4       2  150064       1.6796     0.046515
enh71720     2  183579600  183580600      2       1  150064       2.4001    0.0081953
enh71726     2  183874600  183875600      2       1  150064       3.0777     0.001043
enh71733     2  183990600  183991600     10       4  150064       1.8414     0.032778
enh71751     2  185770800  185771800      2       1  150064       3.3438   0.00041318
enh71753     2  186154500  186155500      3       2  150064        2.053     0.020034
enh71768     2  187409000  187410000      2       1  150064       2.2828     0.011221
enh71785     2  188267700  188268700      1       1  150064       1.6688      0.04758
enh71792     2  188384200  188385200      2       1  150064       1.9141     0.027805
enh71798     2  188418600  188419600      2       1  150064       1.9497     0.025604
enh71805     2  188540600  188541600      1       1  150064       1.7877      0.03691
enh71809     2  188841500  188842500      1       1  150064       1.8504      0.03213
enh71817     2  188901200  188902200      8       4  150064       1.7132     0.043337
enh71818     2  188915700  188916700      4       2  150064       1.8228     0.034168
enh71823     2  189082400  189083400      5       2  150064       2.8186    0.0024116
enh71824     2  189139800  189140800      6       3  150064       1.7801     0.037533
enh71827     2  189164100  189165100      5       2  150064       2.0378     0.020786
enh71828     2  189168100  189169100      2       1  150064       2.7644    0.0028516
enh71830     2  189180600  189181600      9       3  150064       2.4205    0.0077505
enh71838     2  189208400  189209400      2       1  150064       2.5902    0.0047962
enh71842     2  189246600  189247600      2       1  150064       2.9245     0.001725
enh71844     2  189260900  189261900      4       2  150064       2.8135    0.0024501
enh71853     2  189327600  189328600      2       1  150064       1.8816     0.029946
enh71898     2  191277600  191278600      1       1  150064       1.8367      0.03313
enh71901     2  191364400  191365400      4       2  150064        1.799     0.036008
enh71902     2  191400800  191401800      3       2  150064       1.7662     0.038684
enh71908     2  191492700  191493700      2       1  150064       2.4091    0.0079953
enh71909     2  191515000  191516000      1       1  150064       1.8236      0.03411
enh71936     2  191906100  191907100      1       1  150064       2.1558      0.01555
enh71940     2  192089600  192090600      1       1  150064       1.8279      0.03378
enh71958     2  192265100  192266100      2       1  150064        2.081     0.018719
enh71986     2  193406200  193407200      3       2  150064       3.2399   0.00059782
enh71987     2  194448200  194449200      2       1  150064       1.9149     0.027752
enh71991     2  195001800  195002800      1       1  150064       4.1011    2.056e-05
enh71996     2  196385300  196386300      4       1  150064       3.4052   0.00033053
enh71997     2  196398500  196399500      3       2  150064       2.4275    0.0076017
enh71998     2  196408800  196409800      5       2  150064       3.6552   0.00012851
enh71999     2  196423900  196424900      3       1  150064        3.563   0.00018331
enh72003     2  196460100  196461100      2       1  150064       2.2581     0.011969
enh72009     2  196510900  196511900      3       2  150064       2.0854     0.018518
enh72011     2  196523800  196524800      2       1  150064       2.1327     0.016475
enh72019     2  196923900  196924900      3       1  150064       3.2109    0.0006615
enh72021     2  196961500  196962500      2       1  150064       1.6877     0.045734
enh72022     2  196965900  196966900      3       1  150064       1.9611     0.024932
enh72023     2  196977300  196978300      3       2  150064       2.0953     0.018073
enh72024     2  196988300  196989300      1       1  150064       2.0077      0.02234
enh72025     2  197029400  197030400      3       1  150064       1.6608     0.048376
enh72037     2  197235000  197236000      3       1  150064       1.9985     0.022829
enh72046     2  197831400  197832400      2       1  150064       2.0883     0.018385
enh72047     2  197836300  197837300      3       2  150064       1.9183     0.027538
enh72048     2  197852600  197853600      1       1  150064       2.8627       0.0021
enh72050     2  197874700  197875700      7       3  150064       1.9476     0.025729
enh72051     2  197955400  197956400      2       1  150064       2.7055    0.0034098
enh72053     2  198017000  198018000      4       2  150064       2.1824      0.01454
enh72055     2  198029000  198030000      2       1  150064       2.3458    0.0094928
enh72058     2  198243200  198244200      1       1  150064       4.7819    8.681e-07
enh72067     2  198479100  198480100      1       1  150064         5.97    1.186e-09
enh72068     2  198484600  198485600      1       1  150064       5.9155    1.654e-09
enh72069     2  198491400  198492400      1       1  150064       4.5072    3.285e-06
enh72070     2  198492600  198493600      3       1  150064       2.4528    0.0070883
enh72071     2  198521900  198522900      4       2  150064       5.1526   1.2845e-07
enh72074     2  198540100  198541100      1       1  150064       2.0166      0.02187
enh72075     2  198557600  198558600      2       1  150064       3.1082   0.00094128
enh72076     2  198573200  198574200      2       1  150064        4.101   2.0565e-05
enh72077     2  198721600  198722600      3       2  150064       4.5656   2.4901e-06
enh72078     2  198737800  198738800      2       1  150064       3.7759   7.9729e-05
enh72079     2  198753500  198754500      2       1  150064       4.2409   1.1133e-05
enh72084     2  199885400  199886400      5       1  150064       2.2433     0.012439
enh72085     2  200049700  200050700      1       1  150064       4.9868     3.07e-07
enh72086     2  200050400  200051400      1       1  150064       4.8974    4.856e-07
enh72089     2  200288500  200289500      3       1  150064        3.696   0.00010951
enh72104     2  200659000  200660000      1       1  150064       2.5675     0.005121
enh72105     2  200669100  200670100      5       3  150064       2.8315    0.0023163
enh72106     2  200675800  200676800      1       1  150064        4.404    5.314e-06
enh72108     2  200733500  200734500      3       2  150064       5.6935   6.2246e-09
enh72110     2  200774600  200775600      1       1  150064       7.1749    3.618e-13
enh72111     2  200787200  200788200      5       2  150064       5.7762   3.8197e-09
enh72112     2  200793100  200794100      3       2  150064       1.8669      0.03096
enh72115     2  200847000  200848000      6       3  150064       4.8542   6.0423e-07
enh72116     2  200848200  200849200      4       2  150064       2.4648    0.0068538
enh72119     2  200919600  200920600      2       1  150064        6.014   9.0495e-10
enh72124     2  200995300  200996300      3       2  150064       2.3616    0.0090976
enh72125     2  201000700  201001700      3       2  150064       4.9387   3.9317e-07
enh72128     2  201042500  201043500      2       1  150064       2.8592    0.0021238
enh72131     2  201056700  201057700      3       1  150064       6.0177    8.843e-10
enh72132     2  201064200  201065200      4       2  150064       5.0978   1.7178e-07
enh72133     2  201066800  201067800      5       2  150064       5.2102   9.4305e-08
enh72139     2  201174400  201175400      1       1  150064        1.877      0.03026
enh72140     2  201176500  201177500      4       2  150064       2.4416    0.0073108
enh72142     2  201181700  201182700      4       2  150064       4.1246   1.8572e-05
enh72144     2  201185400  201186400      2       1  150064       2.0784     0.018838
enh72147     2  201192400  201193400      4       2  150064       3.9877   3.3361e-05
enh72148     2  201193800  201194800      3       2  150064       3.5441   0.00019701
enh72149     2  201194200  201195200      4       2  150064       2.8612    0.0021102
enh72150     2  201199800  201200800      2       1  150064        4.056   2.4955e-05
enh72153     2  201206400  201207400      4       2  150064       1.7008     0.044493
enh72157     2  201218500  201219500      3       2  150064       3.2948   0.00049243
enh72159     2  201221600  201222600      2       1  150064       4.1472   1.6826e-05
enh72160     2  201224000  201225000      2       1  150064       4.0502   2.5586e-05
enh72161     2  201224800  201225800      1       1  150064       3.5893    0.0001658
enh72162     2  201226700  201227700      4       2  150064       6.6098    1.924e-11
enh72163     2  201228100  201229100      2       1  150064       4.3395   7.1397e-06
enh72164     2  201229000  201230000      3       1  150064       4.8925   4.9787e-07
enh72165     2  201244500  201245500      2       1  150064       3.6479   0.00013221
enh72169     2  201281600  201282600      2       1  150064       3.9001   4.8084e-05
enh72170     2  201317900  201318900      4       2  150064        3.666   0.00012317
enh72171     2  201331400  201332400      2       1  150064       3.1014   0.00096296
enh72183     2  201621800  201622800      3       1  150064       2.0946     0.018104
enh72189     2  201752000  201753000      2       1  150064       2.0896     0.018329
enh72202     2  202118900  202119900      9       4  150064       3.3699   0.00037591
enh72203     2  202123400  202124400      2       1  150064       2.5875    0.0048334
enh72204     2  202124800  202125800      2       1  150064       2.1583     0.015454
enh72243     2  202824700  202825700      1       1  150064       2.0268      0.02134
enh72244     2  202827300  202828300      5       3  150064       2.0115     0.022137
enh72246     2  202837800  202838800      4       2  150064       1.6501     0.049462
enh72290     2  203453300  203454300      2       1  150064       1.7147     0.043196
enh72292     2  203537200  203538200      1       1  150064       2.8652     0.002084
enh72294     2  203582400  203583400      2       1  150064       2.0271     0.021326
enh72296     2  203670400  203671400      1       1  150064       1.9178      0.02757
enh72298     2  203878000  203879000      1       1  150064       2.9017     0.001856
enh72300     2  203926600  203927600      2       1  150064       1.9126     0.027903
enh72301     2  204104800  204105800      2       1  150064       2.6149    0.0044624
enh72307     2  204349000  204350000      2       1  150064       2.4373    0.0073984
enh72308     2  204374800  204375800      1       1  150064       2.3611     0.009111
enh72313     2  204554400  204555400      1       1  150064       1.9738       0.0242
enh72331     2  205177800  205178800      3       1  150064       1.9192     0.027482
enh72364     2  206227200  206228200      8       3  150064       1.6557     0.048893
enh72404     2  206713700  206714700      1       1  150064       1.7774      0.03775
enh72405     2  206747200  206748200      2       1  150064       2.0289     0.021234
enh72415     2  206943100  206944100      4       2  150064       1.9437     0.025963
enh72419     2  207077400  207078400      3       2  150064       1.9793     0.023892
enh72442     2  207900900  207901900      1       1  150064       1.7684       0.0385
enh72445     2  207911100  207912100      2       1  150064        1.793      0.03649
enh72463     2  208013900  208014900      4       2  150064       1.8513     0.032066
enh72470     2  208086500  208087500      5       3  150064       2.5598    0.0052368
enh72491     2  208272300  208273300      4       2  150064       3.0147    0.0012862
enh72492     2  208281800  208282800      2       1  150064       3.0941   0.00098697
enh72497     2  208368900  208369900      3       1  150064       3.2021   0.00068218
enh72506     2  208481500  208482500      3       1  150064       3.7659    8.296e-05
enh72507     2  208497100  208498100      3       2  150064       3.1734   0.00075327
enh72508     2  208525400  208526400      2       1  150064       2.3679    0.0089436
enh72510     2  208539000  208540000      2       1  150064       1.6579     0.048674
enh72545     2  208976400  208977400     12       4  150064       1.7316     0.041674
enh72547     2  208989000  208990000      5       2  150064       1.8657      0.03104
enh72552     2  209051100  209052100      1       1  150064       1.7712      0.03826
enh72582     2  210478800  210479800      3       2  150064       2.1778     0.014711
enh72583     2  210494100  210495100      2       1  150064       1.7151      0.04316
enh72613     2  212225400  212226400      6       3  150064       2.3239     0.010064
enh72615     2  212229500  212230500      1       1  150064       2.9351     0.001667
enh72624     2  213102100  213103100      3       2  150064       1.9335     0.026586
enh72627     2  213403900  213404900      5       1  150064        3.848   5.9534e-05
enh72650     2  215571500  215572500      4       2  150064       1.8761     0.030322
enh72679     2  216636200  216637200      4       2  150064       1.6582     0.048642
enh72707     2  217059400  217060400      3       2  150064       1.7048     0.044111
enh72714     2  217157400  217158400      4       2  150064        1.713     0.043357
enh72715     2  217161200  217162200      4       2  150064       1.7394     0.040983
enh72718     2  217171300  217172300      2       1  150064       1.8372     0.033093
enh72728     2  217277900  217278900      3       1  150064       2.8614    0.0021086
enh72735     2  217404400  217405400      2       1  150064       1.9987     0.022821
enh72743     2  217448400  217449400      4       2  150064        3.105   0.00095147
enh72749     2  217496400  217497400      1       1  150064       2.9811     0.001436
enh72750     2  217501200  217502200      1       1  150064       2.6239     0.004346
enh72751     2  217502000  217503000      2       1  150064       1.9028     0.028536
enh72757     2  217521600  217522600      4       1  150064       2.0549     0.019943
enh72758     2  217529900  217530900      1       1  150064       2.3264     0.009999
enh72759     2  217543500  217544500      4       1  150064       2.1702     0.014995
enh72770     2  217628100  217629100      1       1  150064       2.6153     0.004458
enh72811     2  218620600  218621600      4       2  150064       1.7853     0.037103
enh72814     2  218654300  218655300      5       1  150064       2.5606    0.0052246
enh72827     2  218773800  218774800      3       1  150064       3.5441   0.00019697
enh72828     2  218776100  218777100      4       2  150064       1.7179     0.042911
enh72840     2  218815300  218816300      2       1  150064       1.9827     0.023699
enh72841     2  218818000  218819000      1       1  150064       1.7368      0.04121
enh72917     2  220024000  220025000      2       1  150064       2.6937    0.0035333
enh72918     2  220025600  220026600      2       1  150064       2.6891    0.0035818
enh72927     2  220113600  220114600      2       1  150064       1.6616     0.048299
enh72945     2  220310000  220311000      2       1  150064       3.1918   0.00070691
enh72951     2  220340200  220341200      3       1  150064         2.09     0.018311
enh72974     2  220526600  220527600      2       1  150064       1.7379     0.041118
enh72989     2  220825000  220826000      6       1  150064        2.254     0.012098
enh72991     2  220831400  220832400      3       2  150064        2.423    0.0076962
enh73005     2  221813400  221814400      2       1  150064       2.0733     0.019075
enh73011     2  222149800  222150800      3       2  150064       2.2653     0.011747
enh73018     2  222391800  222392800      3       2  150064       3.3528   0.00039999
enh73019     2  222394800  222395800      3       2  150064       1.6472     0.049754
enh73020     2  222397000  222398000      3       2  150064       2.0497     0.020198
enh73024     2  222433300  222434300      2       1  150064       1.6877     0.045735
enh73030     2  222644400  222645400      3       1  150064        2.206     0.013693
enh73040     2  222967400  222968400      1       1  150064       2.0833      0.01861
enh73060     2  223728300  223729300      3       1  150064       1.8497     0.032177
enh73090     2  224403400  224404400      3       2  150064       2.2004      0.01389
enh73092     2  224428000  224429000      1       1  150064       2.1643      0.01522
enh73133     2  224950500  224951500      2       1  150064       1.6951     0.045027
enh73135     2  225085700  225086700      2       1  150064       1.7259     0.042182
enh73138     2  225281400  225282400     12       2  150064       2.5887    0.0048163
enh73139     2  225296400  225297400      3       1  150064       2.4584    0.0069778
enh73140     2  225298300  225299300     13       4  150064       2.6853     0.003623
enh73142     2  225349800  225350800      2       1  150064       1.9061     0.028321
enh73143     2  225384800  225385800      3       2  150064       3.6737   0.00011953
enh73147     2  225434700  225435700      1       1  150064       1.6773      0.04674
enh73148     2  225436900  225437900      4       2  150064        4.282   9.2614e-06
enh73149     2  225439600  225440600      6       2  150064        3.536   0.00020315
enh73157     2  225774500  225775500      7       3  150064       2.0494     0.020212
enh73166     2  225937500  225938500      4       1  150064       1.9961     0.022962
enh73168     2  225984600  225985600      4       2  150064       1.8381     0.033024
enh73204     2  227727100  227728100      4       1  150064       2.3948    0.0083141
enh73205     2  227733400  227734400      5       2  150064        1.886     0.029647
enh73206     2  227772600  227773600      3       1  150064       2.0618     0.019612
enh73218     2  228329200  228330200      9       5  150064       2.0141     0.021998
enh73225     2  228380200  228381200      5       2  150064       2.0463     0.020364
enh73226     2  228383200  228384200      8       4  150064       2.3467    0.0094713
enh73248     2  229369100  229370100      5       2  150064       2.5639    0.0051753
enh73252     2  229553000  229554000      3       1  150064       1.6887     0.045635
enh73279     2  230844800  230845800      1       1  150064        2.353     0.009312
enh73288     2  231094500  231095500      1       1  150064       2.4535     0.007073
enh73289     2  231191100  231192100      3       1  150064       1.9031     0.028515
enh73366     2  232264300  232265300      3       2  150064       1.6577     0.048685
enh73375     2  232326000  232327000      2       1  150064       1.9244     0.027151
enh73377     2  232347000  232348000      4       2  150064       1.9844     0.023604
enh73396     2  232470100  232471100      2       1  150064       1.7846      0.03716
enh73398     2  232481600  232482600      3       2  150064       1.8251     0.033991
enh73409     2  232528700  232529700      2       1  150064       1.9554     0.025268
enh73410     2  232531900  232532900      2       1  150064       2.2746     0.011466
enh73412     2  232538700  232539700      3       2  150064       2.2061     0.013688
enh73413     2  232542000  232543000      5       3  150064       1.8461     0.032437
enh73442     2  233061100  233062100      3       1  150064       2.7182    0.0032822
enh73461     2  233242600  233243600      8       3  150064       2.0952     0.018076
enh73462     2  233271200  233272200      7       2  150064       2.4624    0.0069014
enh73463     2  233288800  233289800      3       2  150064       1.9298     0.026816
enh73464     2  233297000  233298000      6       2  150064       2.8898    0.0019274
enh73465     2  233308500  233309500      3       2  150064       1.9571     0.025168
enh73477     2  233640700  233641700      4       2  150064       5.6966   6.1121e-09
enh73478     2  233702800  233703800      1       1  150064       3.5443    0.0001968
enh73487     2  233896200  233897200      4       2  150064       2.2958     0.010844
enh73488     2  233914500  233915500      6       1  150064        2.551    0.0053704
enh73489     2  233916400  233917400      4       2  150064       1.8241     0.034069
enh73490     2  233918500  233919500      1       1  150064       2.5708     0.005073
enh73491     2  233924000  233925000      6       2  150064       1.8414     0.032782
enh73573     2  235353400  235354400      4       2  150064         1.85      0.03216
enh73574     2  235354900  235355900      2       1  150064       2.1942      0.01411
enh73581     2  235437200  235438200      2       1  150064       1.6764     0.046832
enh73612     2  235781800  235782800      4       2  150064       1.9651     0.024701
enh73654     2  236114800  236115800      5       2  150064       1.8047     0.035564
enh73656     2  236214000  236215000      8       3  150064       1.7054     0.044058
enh73666     2  236419800  236420800      1       1  150064       2.9263     0.001715
enh73680     2  236471700  236472700      1       1  150064       2.0511      0.02013
enh73692     2  236494400  236495400      4       2  150064       1.9422     0.026057
enh73696     2  236514400  236515400      2       1  150064       1.8384     0.032999
enh73703     2  236543000  236544000      3       1  150064        2.049     0.020229
enh73704     2  236548700  236549700      4       2  150064       2.3769    0.0087296
enh73743     2  236812300  236813300      4       2  150064       2.2398     0.012552
enh73747     2  236897400  236898400      1       1  150064       1.7745      0.03799
enh73772     2  237247000  237248000      2       1  150064       2.0376     0.020796
enh73773     2  237250100  237251100      4       2  150064       1.9921     0.023179
enh73775     2  237310600  237311600      1       1  150064       2.2724      0.01153
enh73777     2  237394000  237395000      1       1  150064       2.0706       0.0192
enh73789     2  237551200  237552200      4       2  150064       2.2128     0.013457
enh73817     2  237897200  237898200      4       1  150064       1.8289     0.033704
enh73866     2  238483600  238484600      9       3  150064       1.7736     0.038063
enh73890     2  238603100  238604100      1       1  150064       1.7474      0.04028
enh73910     2  238649100  238650100      4       1  150064       1.7396     0.040963
enh73911     2  238650600  238651600      7       2  150064       1.8662     0.031008
enh73912     2  238652100  238653100      8       2  150064       1.8747     0.030416
enh73913     2  238653100  238654100      9       2  150064       1.7161     0.043073
enh73914     2  238655600  238656600     10       2  150064       2.1844     0.014466
enh73946     2  239109900  239110900      5       3  150064        1.647     0.049782
enh74024     2  240229400  240230400      1       1  150064        2.016       0.0219
enh74052     2  240404800  240405800      1       1  150064        3.226    0.0006276
enh74053     2  240422200  240423200     11       5  150064       1.6652     0.047934
enh74074     2  240884500  240885500      4       2  150064       1.6697     0.047489
enh74101     2  241331400  241332400      4       2  150064       2.3036     0.010623
enh74102     2  241368800  241369800      4       2  150064       3.1431   0.00083572
enh74105     2  241387000  241388000     10       2  150064       1.6862     0.045881
enh74150     2  241948000  241949000      3       2  150064       1.7005     0.044517
enh74162     2  242150500  242151500      3       1  150064       1.6709     0.047373
enh74163     2  242155200  242156200      4       2  150064       1.8167     0.034632
enh74181     2  242307300  242308300      2       1  150064       2.1047      0.01766
enh74194     2  242504500  242505500      1       1  150064       3.0935    0.0009892
enh74199     2  242555900  242556900      4       2  150064       1.8219     0.034235
enh74202     2  242577900  242578900      4       1  150064       2.5722    0.0050526
enh74203     2  242579800  242580800      3       1  150064       2.1179      0.01709
enh74205     2  242584600  242585600      3       2  150064       2.7381    0.0030894
enh74208     2  242605000  242606000      5       2  150064       1.9092     0.028116
enh74224     2  242792000  242793000      1       1  150064       1.8465      0.03241
enh74227     2  242813200  242814200     11       4  150064       1.9698     0.024431
enh74234     2  242841800  242842800      7       3  150064       1.6592     0.048538
enh74252     3    2462100    2463100      9       2  150064       2.1342     0.016414
enh74253     3    2552800    2553800      3       2  150064        4.068   2.3711e-05
enh74254     3    2559000    2560000      3       1  150064        5.207   9.5969e-08
enh74255     3    2696000    2697000      4       2  150064       1.6598     0.048473
enh74273     3    3434400    3435400      5       2  150064       1.7117     0.043476
enh74292     3    4350500    4351500      1       1  150064        1.671      0.04736
enh74304     3    4574800    4575800      5       2  150064       1.7767      0.03781
enh74314     3    4772000    4773000      3       2  150064       1.6856      0.04594
enh74324     3    4894700    4895700      1       1  150064       2.3182      0.01022
enh74326     3    4947600    4948600      1       1  150064       1.7906      0.03668
enh74340     3    5203400    5204400      1       1  150064       1.6877      0.04573
enh74347     3    5259200    5260200      5       1  150064       2.0245     0.021459
enh74348     3    5260700    5261700      2       1  150064       1.9417     0.026089
enh74349     3    5264100    5265100      9       4  150064       2.1221     0.016914
enh74376     3    8497900    8498900      1       1  150064       1.9572      0.02516
enh74411     3    9034300    9035300      5       3  150064       2.7237    0.0032273
enh74412     3    9038200    9039200      1       1  150064       2.5868     0.004843
enh74415     3    9064400    9065400      1       1  150064       1.9689      0.02448
enh74422     3    9166400    9167400      2       1  150064       2.2271     0.012969
enh74423     3    9176800    9177800      2       1  150064       2.3251     0.010034
enh74447     3    9403300    9404300      2       1  150064       2.4557    0.0070301
enh74451     3    9464200    9465200      3       2  150064       1.8481     0.032294
enh74452     3    9592000    9593000      1       1  150064       2.0944      0.01811
enh74496     3   10235400   10236400      3       2  150064       2.4341    0.0074644
enh74512     3   10392600   10393600      3       1  150064       1.7499      0.04007
enh74516     3   10417900   10418900     10       2  150064       3.1663   0.00077187
enh74517     3   10419600   10420600      5       2  150064       3.2794   0.00052007
enh74518     3   10436600   10437600      3       2  150064       2.3382    0.0096895
enh74520     3   10511700   10512700      6       2  150064       2.1677     0.015091
enh74523     3   10593600   10594600      3       1  150064       2.2016     0.013848
enh74524     3   10595100   10596100      5       3  150064       2.6473     0.004057
enh74525     3   10641700   10642700      5       3  150064         2.02     0.021694
enh74552     3   11521600   11522600      2       1  150064       1.7186     0.042843
enh74562     3   11602000   11603000      4       1  150064       1.7225     0.042486
enh74563     3   11603300   11604300      1       1  150064       2.5596     0.005239
enh74566     3   11612000   11613000      3       2  150064       2.1981      0.01397
enh74588     3   11697000   11698000      4       1  150064       1.7423     0.040732
enh74589     3   11702200   11703200      4       2  150064       3.2625   0.00055222
enh74598     3   11796400   11797400      7       4  150064       2.2957     0.010846
enh74600     3   11826200   11827200      2       1  150064         1.94     0.026187
enh74602     3   11874600   11875600      6       3  150064       1.8694     0.030787
enh74603     3   11886500   11887500      7       1  150064       2.2713     0.011565
enh74608     3   12095100   12096100      1       1  150064       2.5156     0.005941
enh74623     3   12486100   12487100      6       3  150064       2.5045    0.0061311
enh74625     3   12512400   12513400      3       2  150064       2.5137    0.0059735
enh74626     3   12520800   12521800      4       1  150064       2.2484     0.012275
enh74627     3   12521300   12522300      4       2  150064       2.1823     0.014543
enh74628     3   12524600   12525600      3       1  150064       1.9132     0.027863
enh74631     3   12586200   12587200      4       2  150064       1.9742     0.024181
enh74633     3   12599900   12600900      4       2  150064       2.3087     0.010479
enh74634     3   12601800   12602800      3       1  150064       2.3248     0.010042
enh74635     3   12603800   12604800      4       1  150064       2.3425    0.0095783
enh74638     3   12678600   12679600      3       2  150064       2.3135     0.010348
enh74642     3   12713200   12714200      4       2  150064       1.9336     0.026584
enh74643     3   12715600   12716600      4       1  150064       2.3589    0.0091654
enh74644     3   12718900   12719900      2       1  150064       2.7109    0.0033551
enh74646     3   12761000   12762000      2       1  150064       1.7552      0.03961
enh74658     3   12919400   12920400      2       1  150064       1.6711     0.047353
enh74662     3   12936400   12937400      4       2  150064       1.7208     0.042646
enh74664     3   12942900   12943900      4       2  150064       1.9341      0.02655
enh74679     3   13028000   13029000      1       1  150064       1.6731      0.04715
enh74681     3   13033700   13034700      1       1  150064       2.5616      0.00521
enh74682     3   13036500   13037500      5       2  150064       1.7541     0.039707
enh74692     3   13081500   13082500      5       2  150064       1.9808     0.023806
enh74693     3   13083600   13084600      2       1  150064       2.5177    0.0059058
enh74697     3   13133700   13134700      8       3  150064        1.693     0.045229
enh74698     3   13136700   13137700      4       2  150064        2.111     0.017385
enh74716     3   13331500   13332500      7       3  150064       3.9094   4.6272e-05
enh74717     3   13338200   13339200      6       2  150064        1.763     0.038947
enh74718     3   13342500   13343500      1       1  150064       1.7837      0.03724
enh74719     3   13348200   13349200      3       2  150064       2.8917    0.0019156
enh74720     3   13388000   13389000      2       1  150064       2.1091     0.017467
enh74722     3   13420500   13421500      4       1  150064       2.1205     0.016981
enh74727     3   13462500   13463500      2       1  150064        1.901      0.02865
enh74728     3   13493700   13494700      5       2  150064       2.0119     0.022113
enh74798     3   14337300   14338300      3       2  150064       2.2996     0.010736
enh74807     3   14376300   14377300      8       2  150064       1.7181     0.042889
enh74809     3   14385400   14386400      8       4  150064       1.7087     0.043753
enh74813     3   14415400   14416400      4       2  150064       1.8382     0.033017
enh74838     3   14550700   14551700      3       2  150064       2.6799    0.0036824
enh74840     3   14563200   14564200      4       2  150064       2.3431     0.009561
enh74841     3   14565200   14566200      5       2  150064       1.8904     0.029356
enh74842     3   14567200   14568200      6       3  150064       1.7142     0.043245
enh74847     3   14596600   14597600      5       2  150064       2.8078    0.0024943
enh74848     3   14597400   14598400      1       1  150064        2.055      0.01994
enh74851     3   14615700   14616700      1       1  150064       2.6663     0.003835
enh74862     3   14838600   14839600      2       1  150064       1.9769     0.024025
enh74864     3   14855500   14856500      2       1  150064       1.7496     0.040094
enh74868     3   14871800   14872800      2       1  150064       1.8744      0.03044
enh74881     3   14962100   14963100      3       2  150064       2.1015     0.017798
enh74888     3   15138800   15139800      2       1  150064       1.7907     0.036672
enh74938     3   16024000   16025000      1       1  150064       2.2179      0.01328
enh74951     3   16440900   16441900      5       2  150064       2.0809      0.01872
enh74963     3   16558100   16559100      2       1  150064         1.85     0.032154
enh74974     3   16728600   16729600      1       1  150064        2.711     0.003354
enh74979     3   16834600   16835600      1       1  150064       2.7297      0.00317
enh74980     3   16851900   16852900      3       1  150064        3.146   0.00082768
enh74981     3   16878800   16879800      2       1  150064       2.6737    0.0037508
enh74988     3   16948400   16949400      3       2  150064       1.6755      0.04692
enh74989     3   16964400   16965400      2       1  150064       3.2495   0.00057798
enh74990     3   16977200   16978200      3       1  150064       1.7499     0.040067
enh74991     3   17001400   17002400      3       1  150064       1.9578     0.025126
enh74993     3   17036000   17037000      8       4  150064       1.6567     0.048792
enh74996     3   17072300   17073300      5       2  150064       1.8184     0.034503
enh75001     3   17129600   17130600      3       2  150064       1.7814     0.037421
enh75005     3   17185200   17186200      1       1  150064       2.8664     0.002076
enh75009     3   17398200   17399200      3       1  150064       3.7936   7.4249e-05
enh75013     3   17661000   17662000      2       1  150064       4.3834   5.8411e-06
enh75015     3   17667700   17668700      2       1  150064       2.1634     0.015256
enh75016     3   17780400   17781400      3       1  150064       4.7451    1.042e-06
enh75017     3   17781200   17782200      4       1  150064       4.7449   1.0431e-06
enh75018     3   17950300   17951300      4       1  150064        1.684     0.046095
enh75021     3   18277800   18278800      4       2  150064       2.0729      0.01909
enh75024     3   18336700   18337700      4       2  150064       2.0153     0.021937
enh75026     3   18390500   18391500      3       1  150064       1.7704      0.03833
enh75027     3   18392300   18393300      4       2  150064       2.0938      0.01814
enh75032     3   18468000   18469000      2       1  150064       1.8385     0.032998
enh75056     3   19990600   19991600      6       3  150064       2.0977     0.017964
enh75057     3   19991000   19992000      5       2  150064       1.9078     0.028211
enh75058     3   20029200   20030200      5       2  150064       2.4063    0.0080572
enh75061     3   20082900   20083900      4       2  150064       1.9404     0.026165
enh75079     3   21683300   21684300      5       2  150064        1.893     0.029181
enh75080     3   21706600   21707600      3       2  150064       2.0251     0.021429
enh75083     3   21788900   21789900      7       3  150064       1.8403     0.032864
enh75093     3   23137000   23138000      2       1  150064       1.9492     0.025634
enh75095     3   23215800   23216800      7       3  150064       2.2886      0.01105
enh75103     3   23447800   23448800      1       1  150064       1.9033       0.0285
enh75136     3   23850600   23851600      1       1  150064       2.4976     0.006252
enh75137     3   23861200   23862200      5       3  150064       2.0479     0.020287
enh75149     3   23988900   23989900      5       2  150064       1.6824     0.046248
enh75150     3   24023400   24024400      4       2  150064       3.4196   0.00031359
enh75151     3   24088700   24089700      2       1  150064       2.8486    0.0021956
enh75155     3   24214100   24215100      5       3  150064       4.1781   1.4699e-05
enh75157     3   24264000   24265000      4       2  150064       2.6018    0.0046372
enh75165     3   24518700   24519700      2       1  150064       2.6065    0.0045732
enh75166     3   24539800   24540800      3       1  150064        2.389    0.0084479
enh75169     3   24725600   24726600      4       2  150064        1.973     0.024249
enh75172     3   25184500   25185500      8       3  150064       1.6697      0.04749
enh75175     3   25329800   25330800      3       2  150064        2.342    0.0095905
enh75192     3   25823000   25824000      2       1  150064       1.8144      0.03481
enh75193     3   25836400   25837400      1       1  150064       2.0403      0.02066
enh75246     3   28833000   28834000      1       1  150064       2.7854     0.002673
enh75262     3   29471800   29472800      4       2  150064       2.0827     0.018637
enh75263     3   29480200   29481200      2       1  150064       2.5936    0.0047493
enh75271     3   29736700   29737700      4       1  150064       1.7659     0.038705
enh75273     3   29781300   29782300      1       1  150064       2.7627     0.002866
enh75275     3   29800600   29801600      1       1  150064       3.0275     0.001233
enh75277     3   29910000   29911000      1       1  150064       2.2386      0.01259
enh75278     3   30013300   30014300      2       1  150064       2.7142    0.0033214
enh75279     3   30126000   30127000      2       1  150064       3.5953   0.00016199
enh75280     3   30126400   30127400      8       2  150064       2.6836    0.0036414
enh75283     3   30287100   30288100      7       3  150064       2.2597     0.011919
enh75284     3   30300700   30301700      3       1  150064        2.549    0.0054014
enh75285     3   30323300   30324300      3       2  150064       1.9827       0.0237
enh75288     3   30373800   30374800      3       2  150064        2.272     0.011544
enh75290     3   30390800   30391800      5       2  150064       1.8535     0.031905
enh75311     3   30722400   30723400      3       2  150064         2.28     0.011304
enh75323     3   31126000   31127000      3       1  150064       1.8108     0.035089
enh75325     3   31185000   31186000      3       2  150064       1.8693      0.03079
enh75340     3   31719700   31720700      1       1  150064       2.4482     0.007178
enh75371     3   31974700   31975700      9       3  150064       1.8596     0.031473
enh75372     3   31976100   31977100      4       2  150064       2.6016    0.0046399
enh75373     3   31980700   31981700      4       2  150064       2.6894     0.003579
enh75375     3   31986800   31987800      3       1  150064          2.5    0.0062097
enh75384     3   32011600   32012600      5       2  150064       3.2907   0.00049977
enh75385     3   32013500   32014500      3       2  150064       1.6778     0.046694
enh75387     3   32044700   32045700      2       1  150064       3.1636   0.00077921
enh75398     3   32344800   32345800      5       2  150064       2.3861    0.0085144
enh75399     3   32352800   32353800      4       2  150064       2.1792     0.014659
enh75443     3   32835600   32836600      3       2  150064       2.7519    0.0029626
enh75446     3   32865900   32866900      1       1  150064        2.086      0.01849
enh75456     3   32886600   32887600      2       1  150064       2.2256      0.01302
enh75478     3   33125200   33126200      1       1  150064       2.0718      0.01914
enh75485     3   33413900   33414900      1       1  150064       3.0412     0.001178
enh75487     3   33468100   33469100      1       1  150064       2.5452     0.005461
enh75488     3   33470900   33471900      2       1  150064       2.2573     0.011995
enh75489     3   33473200   33474200      4       2  150064       3.2911   0.00049894
enh75490     3   33478300   33479300      3       2  150064        2.521    0.0058515
enh75491     3   33482800   33483800      4       2  150064        2.267     0.011695
enh75493     3   33604400   33605400      2       1  150064       2.7329    0.0031389
enh75514     3   34053000   34054000      5       2  150064       2.6885    0.0035892
enh75518     3   34295800   34296800      2       1  150064        1.798     0.036087
enh75522     3   34880800   34881800      5       2  150064       2.4135    0.0079001
enh75524     3   35546500   35547500      6       3  150064       1.7172     0.042974
enh75538     3   36841700   36842700      4       2  150064       4.8525   6.0943e-07
enh75539     3   36868900   36869900      2       1  150064       3.9641   3.6832e-05
enh75541     3   36965500   36966500      3       2  150064       3.4386   0.00029233
enh75544     3   36977200   36978200      1       1  150064       2.7551     0.002934
enh75545     3   36978900   36979900      2       1  150064       2.9465    0.0016072
enh75546     3   36984300   36985300      1       1  150064         2.67     0.003792
enh75547     3   37006400   37007400      3       1  150064       2.8852    0.0019558
enh75548     3   37010800   37011800      2       1  150064       2.8671     0.002071
enh75550     3   37031700   37032700      4       2  150064       2.6984    0.0034836
enh75552     3   37204400   37205400      3       1  150064       3.0441    0.0011669
enh75559     3   37330800   37331800      1       1  150064       2.5916     0.004776
enh75561     3   37344100   37345100      1       1  150064       1.8619      0.03131
enh75568     3   37532600   37533600      2       1  150064       2.3719    0.0088493
enh75569     3   37561200   37562200      1       1  150064       2.5355     0.005615
enh75570     3   37578700   37579700      6       1  150064       2.5526    0.0053458
enh75571     3   37586600   37587600      2       1  150064       2.0869     0.018448
enh75573     3   37710200   37711200      3       2  150064        1.915     0.027749
enh75576     3   37759800   37760800      5       3  150064       1.8222     0.034214
enh75577     3   37803300   37804300      1       1  150064        1.677      0.04677
enh75585     3   37914000   37915000      3       1  150064       1.7617     0.039061
enh75587     3   37940300   37941300      4       2  150064       2.6076    0.0045593
enh75589     3   37949000   37950000      3       2  150064       2.0896     0.018327
enh75590     3   37950500   37951500      2       1  150064       3.6389   0.00013692
enh75592     3   37964000   37965000      1       1  150064       3.7125    0.0001026
enh75593     3   37966000   37967000      6       2  150064       2.8963    0.0018881
enh75594     3   37977200   37978200      3       2  150064        3.341    0.0004174
enh75597     3   37987400   37988400      3       2  150064       2.8174    0.0024209
enh75598     3   37997900   37998900      2       1  150064       2.0516     0.020107
enh75628     3   38493800   38494800      5       2  150064       3.3582   0.00039223
enh75629     3   38497600   38498600      5       1  150064       3.0905   0.00099896
enh75630     3   38499500   38500500      2       1  150064       2.9328    0.0016794
enh75632     3   38514000   38515000      2       1  150064       3.2491    0.0005789
enh75633     3   38516000   38517000      3       1  150064       3.0983   0.00097333
enh75636     3   38573300   38574300      3       1  150064       2.9445    0.0016171
enh75637     3   38577900   38578900      2       1  150064       2.9532    0.0015727
enh75638     3   38583400   38584400      2       1  150064       1.6676       0.0477
enh75639     3   38589500   38590500      1       1  150064       3.2215    0.0006375
enh75646     3   38682200   38683200      4       2  150064       2.8778    0.0020025
enh75647     3   38703600   38704600      3       2  150064       2.8448    0.0022223
enh75651     3   39010700   39011700      1       1  150064       2.2839      0.01119
enh75656     3   39146800   39147800      1       1  150064       2.2728      0.01152
enh75657     3   39149400   39150400     10       5  150064       1.6953     0.045012
enh75695     3   40078600   40079600      3       1  150064       2.0395     0.020702
enh75726     3   41038000   41039000      1       1  150064       1.6922       0.0453
enh75812     3   42190600   42191600      1       1  150064       3.0188     0.001269
enh75814     3   42202200   42203200      1       1  150064       2.3561     0.009233
enh75815     3   42202900   42203900      1       1  150064       1.7506      0.04001
enh75816     3   42205600   42206600      2       1  150064       1.7237     0.042378
enh75818     3   42220200   42221200      5       2  150064       2.7289    0.0031772
enh75819     3   42222200   42223200      5       2  150064       2.3051      0.01058
enh75820     3   42224900   42225900      4       2  150064       2.2091     0.013584
enh75821     3   42233800   42234800      6       2  150064       2.4383    0.0073782
enh75837     3   42577100   42578100      3       2  150064       1.9619     0.024889
enh75848     3   42692700   42693700      2       1  150064       2.1973     0.013999
enh75854     3   42742900   42743900      2       1  150064       1.9889     0.023356
enh75886     3   43358400   43359400      2       1  150064       1.7782     0.037685
enh75902     3   43680100   43681100      1       1  150064       1.7368      0.04121
enh75903     3   43688700   43689700      2       1  150064       2.1929     0.014158
enh75904     3   43690900   43691900      1       1  150064       1.8571      0.03165
enh75908     3   43737400   43738400      4       2  150064       2.5512    0.0053676
enh75909     3   43738000   43739000      4       2  150064       3.2514   0.00057409
enh75913     3   43800300   43801300      2       1  150064       2.1932     0.014145
enh75914     3   43810200   43811200      5       3  150064       1.7592     0.039271
enh75915     3   43811200   43812200      1       1  150064       1.6469      0.04979
enh75921     3   43914000   43915000      1       1  150064       1.8833      0.02983
enh75927     3   43964800   43965800      4       2  150064       1.8774     0.030228
enh75929     3   44000700   44001700      2       1  150064       2.2344     0.012727
enh75931     3   44010900   44011900      2       1  150064        1.669      0.04756
enh75937     3   44073500   44074500      7       3  150064       4.2339   1.1483e-05
enh75942     3   44115500   44116500      5       2  150064       2.2139     0.013417
enh75946     3   44158800   44159800      2       1  150064        1.845     0.032517
enh75949     3   44225900   44226900      5       3  150064       2.1993     0.013929
enh75954     3   44400600   44401600      2       1  150064       2.9193    0.0017543
enh75963     3   44597200   44598200      1       1  150064       3.0287     0.001228
enh75987     3   45126800   45127800      2       1  150064       2.1438     0.016025
enh75991     3   45164800   45165800      1       1  150064       1.7014      0.04443
enh75993     3   45180300   45181300      8       4  150064       2.1403     0.016165
enh76004     3   45289300   45290300      5       2  150064        2.275     0.011452
enh76006     3   45313400   45314400      2       1  150064        2.864    0.0020917
enh76007     3   45314600   45315600      2       1  150064       3.9218   4.3942e-05
enh76008     3   45316600   45317600      4       1  150064       3.4274   0.00030465
enh76071     3   46029200   46030200      3       1  150064       1.7268     0.042101
enh76102     3   46602200   46603200      5       2  150064       2.1078     0.017523
enh76105     3   46612900   46613900      5       3  150064       2.5339      0.00564
enh76106     3   46615300   46616300      2       1  150064       1.7496     0.040097
enh76112     3   46648800   46649800      5       3  150064       1.6996       0.0446
enh76203     3   47865400   47866400      1       1  150064       2.3659     0.008992
enh76208     3   47934400   47935400      4       2  150064       2.1185     0.017065
enh76219     3   48148200   48149200      3       2  150064       1.9377     0.026331
enh76221     3   48157300   48158300      1       1  150064        1.839      0.03296
enh76224     3   48166700   48167700      1       1  150064       1.8551      0.03179
enh76225     3   48171700   48172700      2       1  150064       1.9356      0.02646
enh76228     3   48192300   48193300      3       1  150064        1.899     0.028779
enh76234     3   48274000   48275000      2       1  150064       2.8184    0.0024135
enh76235     3   48281100   48282100      1       1  150064       2.3351      0.00977
enh76238     3   48318900   48319900      2       1  150064       1.7441     0.040571
enh76239     3   48343400   48344400      4       1  150064        1.983     0.023681
enh76240     3   48411200   48412200      2       1  150064       2.1355     0.016358
enh76268     3   48634500   48635500      1       1  150064       2.0212      0.02163
enh76269     3   48661200   48662200      1       1  150064        2.289      0.01104
enh76270     3   48670800   48671800      2       1  150064       2.3217     0.010125
enh76271     3   48674200   48675200      1       1  150064       2.2591      0.01194
enh76273     3   48701900   48702900      1       1  150064       2.6404     0.004141
enh76276     3   48731300   48732300      4       2  150064       2.1394       0.0162
enh76278     3   48733400   48734400      2       1  150064       1.9281     0.026919
enh76279     3   48739600   48740600      3       2  150064       1.6535     0.049117
enh76280     3   48746100   48747100      2       1  150064       1.6997     0.044593
enh76281     3   48752200   48753200      1       1  150064       2.2268      0.01298
enh76282     3   48754800   48755800      1       1  150064       2.1125      0.01732
enh76287     3   48934900   48935900      1       1  150064       1.9167      0.02764
enh76303     3   49156400   49157400      2       1  150064       2.1108     0.017397
enh76308     3   49201800   49202800      1       1  150064       2.1306      0.01656
enh76310     3   49211100   49212100      2       1  150064       2.1347     0.016391
enh76311     3   49275500   49276500      5       2  150064       1.7737     0.038055
enh76315     3   49378200   49379200      3       1  150064       1.7785     0.037657
enh76322     3   49443300   49444300      2       1  150064        2.571    0.0050703
enh76323     3   49450500   49451500      1       1  150064       2.4297     0.007556
enh76325     3   49458400   49459400      3       1  150064       2.1882     0.014328
enh76327     3   49467200   49468200      1       1  150064        2.313      0.01036
enh76330     3   49497600   49498600      1       1  150064       2.1711      0.01496
enh76331     3   49502800   49503800      2       1  150064        1.769     0.038446
enh76336     3   49537900   49538900      1       1  150064       1.9572      0.02516
enh76343     3   49704900   49705900      2       1  150064       1.6639     0.048063
enh76349     3   49738100   49739100      3       2  150064       2.3215     0.010131
enh76350     3   49740800   49741800      1       1  150064       1.8435      0.03263
enh76351     3   49750100   49751100      1       1  150064       1.8367      0.03313
enh76356     3   49843600   49844600      1       1  150064       2.0166      0.02187
enh76358     3   49878400   49879400      1       1  150064       2.3087      0.01048
enh76360     3   49914600   49915600      2       1  150064       1.9578     0.025129
enh76361     3   49918100   49919100      1       1  150064       1.9222      0.02729
enh76362     3   49937700   49938700      1       1  150064       2.8215      0.00239
enh76365     3   49946800   49947800      1       1  150064       2.0847      0.01855
enh76366     3   49965300   49966300      3       2  150064       1.7315      0.04168
enh76367     3   49967800   49968800      1       1  150064       3.0538      0.00113
enh76368     3   49976600   49977600      2       1  150064       1.7141     0.043251
enh76369     3   49978400   49979400      2       1  150064        2.531    0.0056873
enh76370     3   50003800   50004800      1       1  150064       3.0519     0.001137
enh76371     3   50010200   50011200      2       1  150064       2.5611    0.0052175
enh76373     3   50040700   50041700      1       1  150064       3.2735    0.0005312
enh76375     3   50162200   50163200      1       1  150064       2.7576     0.002911
enh76383     3   50201400   50202400      3       1  150064       1.6801      0.04647
enh76385     3   50209100   50210100      1       1  150064       2.8459     0.002214
enh76390     3   50239200   50240200      2       1  150064       2.8176    0.0024194
enh76392     3   50248400   50249400      3       2  150064       2.0777     0.018868
enh76396     3   50267100   50268100      1       1  150064       2.4402     0.007339
enh76405     3   50286400   50287400      2       1  150064       2.4995    0.0062189
enh76407     3   50292000   50293000      3       2  150064       2.9169    0.0017674
enh76444     3   50505100   50506100      4       2  150064       2.1338     0.016429
enh76445     3   50516800   50517800      2       1  150064       1.9418     0.026082
enh76446     3   50519000   50520000      3       2  150064       2.4225    0.0077069
enh76448     3   50524500   50525500      3       1  150064       2.1909      0.01423
enh76451     3   50552100   50553100      1       1  150064         2.99     0.001395
enh76454     3   50561900   50562900      2       1  150064       2.4395    0.0073542
enh76500     3   51341400   51342400      2       1  150064       3.0211    0.0012591
enh76501     3   51371300   51372300      3       2  150064       1.8902     0.029363
enh76504     3   51424500   51425500      1       1  150064       2.0468      0.02034
enh76507     3   51593600   51594600      3       1  150064       2.5281    0.0057334
enh76508     3   51613800   51614800      2       1  150064       2.0904      0.01829
enh76511     3   51655200   51656200      1       1  150064       1.7551      0.03962
enh76520     3   51737300   51738300      3       2  150064       2.4528    0.0070866
enh76522     3   51768200   51769200      4       2  150064       2.2724     0.011533
enh76523     3   51807300   51808300      1       1  150064       2.1589      0.01543
enh76544     3   52036900   52037900      1       1  150064       2.0196      0.02171
enh76563     3   52142400   52143400      2       1  150064       2.0145     0.021978
enh76569     3   52232900   52233900      1       1  150064       3.9421    4.039e-05
enh76572     3   52259500   52260500      1       1  150064       3.0852     0.001017
enh76574     3   52269200   52270200      5       3  150064        4.089   2.1657e-05
enh76578     3   52287200   52288200      2       1  150064       5.4157   3.0521e-08
enh76582     3   52318900   52319900      2       1  150064       3.1234   0.00089378
enh76584     3   52322400   52323400      4       2  150064       4.5915      2.2e-06
enh76591     3   52402200   52403200      1       1  150064       2.8922     0.001913
enh76592     3   52406400   52407400      2       1  150064       4.2423   1.1061e-05
enh76596     3   52456800   52457800      1       1  150064       4.7626    9.558e-07
enh76599     3   52478200   52479200      3       2  150064       2.1636     0.015247
enh76604     3   52490900   52491900      3       1  150064       3.8496   5.9145e-05
enh76607     3   52535600   52536600      2       1  150064       4.1078   1.9973e-05
enh76608     3   52537900   52538900      2       1  150064        3.358   0.00039259
enh76609     3   52553000   52554000      2       1  150064       1.6487     0.049605
enh76610     3   52559400   52560400      2       1  150064       4.4057   5.2729e-06
enh76611     3   52560800   52561800      1       1  150064       4.1021    2.047e-05
enh76612     3   52564600   52565600      3       1  150064       3.3555   0.00039616
enh76613     3   52568600   52569600      3       2  150064       4.5318   2.9247e-06
enh76615     3   52572700   52573700      3       2  150064       3.6456   0.00013336
enh76616     3   52703600   52704600      3       2  150064       4.2798   9.3526e-06
enh76619     3   52717200   52718200      3       1  150064       4.3424   7.0472e-06
enh76620     3   52718200   52719200      2       1  150064       4.1583   1.6032e-05
enh76621     3   52747800   52748800      2       1  150064       4.4404   4.4896e-06
enh76622     3   52749300   52750300      4       2  150064       3.4726    0.0002577
enh76624     3   52815700   52816700      1       1  150064       6.3754    9.124e-11
enh76625     3   52853600   52854600      3       1  150064       5.2096   9.4637e-08
enh76626     3   52861300   52862300      3       1  150064        4.983   3.1296e-07
enh76628     3   52865700   52866700      4       2  150064       5.1071   1.6354e-07
enh76629     3   52868800   52869800      1       1  150064       5.6176    9.684e-09
enh76630     3   52877000   52878000      1       1  150064       1.9797      0.02387
enh76631     3   52907400   52908400      1       1  150064       5.6131    9.939e-09
enh76632     3   52909400   52910400      1       1  150064       5.0388    2.342e-07
enh76633     3   52924400   52925400      1       1  150064       1.7474      0.04028
enh76638     3   53060200   53061200      3       2  150064       5.2966   5.9004e-08
enh76640     3   53063300   53064300      5       2  150064       4.2057   1.3011e-05
enh76642     3   53103500   53104500      4       1  150064       1.6688     0.047576
enh76643     3   53105900   53106900      3       1  150064       1.8597     0.031461
enh76645     3   53117200   53118200      2       1  150064       2.6998    0.0034695
enh76646     3   53147500   53148500      4       2  150064       2.3896    0.0084324
enh76658     3   53227700   53228700      3       2  150064       2.0098     0.022228
enh76660     3   53230100   53231100      3       1  150064       3.1565   0.00079849
enh76661     3   53256800   53257800      5       2  150064       1.8745     0.030429
enh76663     3   53269400   53270400     10       2  150064       2.2952      0.01086
enh76664     3   53270500   53271500      8       2  150064       1.8191     0.034449
enh76665     3   53272000   53273000      5       2  150064       3.0313    0.0012175
enh76666     3   53277300   53278300      8       2  150064         2.14     0.016177
enh76667     3   53281700   53282700      5       3  150064       3.0936    0.0009886
enh76669     3   53290000   53291000      4       2  150064       2.6459    0.0040737
enh76670     3   53293000   53294000      5       2  150064       4.0014   3.1484e-05
enh76672     3   53298500   53299500      1       1  150064       3.9283    4.277e-05
enh76674     3   53303700   53304700      1       1  150064       1.9089      0.02814
enh76676     3   53312400   53313400      4       2  150064       2.5601    0.0052318
enh76677     3   53317700   53318700      1       1  150064       1.6558      0.04888
enh76678     3   53321000   53322000      2       1  150064       2.2325     0.012791
enh76679     3   53379800   53380800      1       1  150064        4.146    1.692e-05
enh76680     3   53512600   53513600      1       1  150064       3.9247    4.341e-05
enh76700     3   53924000   53925000      2       1  150064       1.8806     0.030014
enh76702     3   54030100   54031100      1       1  150064       2.7552     0.002933
enh76717     3   54378700   54379700      5       2  150064       1.7404     0.040892
enh76720     3   54502200   54503200      2       1  150064       2.8825    0.0019724
enh76727     3   54693200   54694200      2       1  150064       1.6708     0.047383
enh76749     3   55085600   55086600      6       2  150064       1.9638     0.024778
enh76754     3   55305400   55306400      5       2  150064       1.9651     0.024702
enh76797     3   56035100   56036100      3       2  150064       2.3945    0.0083205
enh76800     3   56087000   56088000      1       1  150064       2.8384     0.002267
enh76801     3   56088900   56089900      2       1  150064       2.9898     0.001396
enh76802     3   56135700   56136700      3       1  150064       1.9327     0.026638
enh76803     3   56144800   56145800      6       1  150064       2.6402    0.0041433
enh76804     3   56147600   56148600      5       1  150064       2.1452     0.015967
enh76805     3   56150000   56151000      2       1  150064       2.5936    0.0047489
enh76812     3   56285600   56286600      1       1  150064       3.7055    0.0001055
enh76814     3   56289000   56290000      2       1  150064       3.0019    0.0013414
enh76819     3   56358000   56359000      1       1  150064       1.7295      0.04186
enh76828     3   56644600   56645600      7       3  150064       1.9478      0.02572
enh76830     3   56765800   56766800      3       1  150064       1.6559     0.048874
enh76833     3   56857600   56858600      4       2  150064       2.1592     0.015418
enh76834     3   56888600   56889600      4       2  150064       2.2243     0.013065
enh76835     3   56889700   56890700      2       1  150064         1.66     0.048452
enh76917     3   58022700   58023700      1       1  150064       1.7185      0.04285
enh76931     3   58150400   58151400      1       1  150064       2.1165      0.01715
enh76938     3   58285200   58286200      3       1  150064       1.8029     0.035701
enh76942     3   58320800   58321800      4       2  150064       2.8257    0.0023589
enh76943     3   58337400   58338400      2       1  150064       1.8801     0.030046
enh76944     3   58372600   58373600      4       2  150064       1.7764     0.037835
enh76945     3   58380400   58381400      6       2  150064       1.8487     0.032251
enh76946     3   58389700   58390700      4       1  150064       2.2947     0.010874
enh76947     3   58398400   58399400      9       4  150064        2.187     0.014371
enh76948     3   58399800   58400800      2       1  150064       1.8105     0.035106
enh76951     3   58422600   58423600      3       2  150064       1.8104     0.035119
enh76952     3   58427100   58428100      1       1  150064       2.2353       0.0127
enh76955     3   58456600   58457600      2       1  150064       2.2212     0.013169
enh76957     3   58479100   58480100      2       1  150064       1.9968     0.022922
enh76992     3   59526200   59527200      7       3  150064       2.3495    0.0093998
enh76993     3   59551400   59552400      1       1  150064       2.3837      0.00857
enh77003     3   59954000   59955000      6       3  150064       2.2201     0.013205
enh77015     3   60657400   60658400      4       2  150064       1.8848     0.029731
enh77022     3   61228100   61229100      3       2  150064       1.9592     0.025044
enh77023     3   61235700   61236700      2       1  150064       2.7964    0.0025835
enh77024     3   61237400   61238400      1       1  150064       2.1375      0.01628
enh77089     3   61833300   61834300      2       1  150064       1.9982     0.022847
enh77125     3   62400600   62401600      1       1  150064       2.3827     0.008594
enh77138     3   62672400   62673400      6       3  150064       2.3764     0.008742
enh77140     3   62696000   62697000     10       4  150064       2.9986    0.0013563
enh77141     3   62704100   62705100      9       2  150064       2.1838     0.014488
enh77142     3   62709000   62710000      9       4  150064       1.9383      0.02629
enh77165     3   63213300   63214300      4       2  150064       2.9671    0.0015033
enh77181     3   63844600   63845600      2       1  150064       2.7238    0.0032273
enh77183     3   63850400   63851400      4       2  150064       2.0512     0.020124
enh77184     3   63856100   63857100      2       1  150064       4.0051   3.0991e-05
enh77187     3   63896400   63897400      3       2  150064       3.5619   0.00018409
enh77188     3   63919500   63920500      1       1  150064       2.6535     0.003983
enh77193     3   63939600   63940600      1       1  150064         3.66    0.0001261
enh77195     3   63941900   63942900      7       3  150064        3.243   0.00059137
enh77197     3   63950200   63951200      5       3  150064       2.7735    0.0027728
enh77198     3   63951400   63952400      2       1  150064       4.1676   1.5389e-05
enh77201     3   63958500   63959500      2       1  150064       2.9836    0.0014242
enh77203     3   63985500   63986500      1       1  150064       4.8955    4.903e-07
enh77204     3   64014400   64015400      3       2  150064       1.6752     0.046951
enh77210     3   64079900   64080900      1       1  150064       1.8178      0.03455
enh77216     3   64136300   64137300      5       2  150064        3.605   0.00015606
enh77217     3   64142700   64143700      2       1  150064       2.1274     0.016694
enh77218     3   64147200   64148200      3       1  150064       2.2849     0.011159
enh77219     3   64148900   64149900      5       2  150064       1.8892     0.029435
enh77220     3   64173400   64174400      3       1  150064        2.646    0.0040728
enh77225     3   64204400   64205400      3       1  150064       1.8432     0.032648
enh77226     3   64206000   64207000      4       2  150064       2.4391    0.0073619
enh77227     3   64207800   64208800      3       2  150064       1.9626     0.024847
enh77230     3   64224900   64225900      3       2  150064       2.5603    0.0052296
enh77243     3   64403300   64404300      4       2  150064        2.592    0.0047704
enh77250     3   64572200   64573200      3       2  150064       1.9183     0.027538
enh77251     3   64628100   64629100      2       1  150064       1.7028     0.044302
enh77300     3   65604800   65605800      5       2  150064       1.8333     0.033382
enh77316     3   65864400   65865400      3       1  150064       1.9522     0.025457
enh77382     3   66531100   66532100      1       1  150064       1.7962      0.03623
enh77403     3   66771200   66772200      3       2  150064       2.1128      0.01731
enh77413     3   66983600   66984600      6       2  150064       1.7824     0.037344
enh77416     3   67047700   67048700      1       1  150064       2.2613      0.01187
enh77424     3   67664500   67665500      5       2  150064       2.4951    0.0062966
enh77427     3   67705200   67706200      2       1  150064       2.1555     0.015563
enh77432     3   67998200   67999200      3       1  150064       1.7786     0.037655
enh77440     3   68582400   68583400      3       2  150064       1.9492     0.025638
enh77472     3   69292300   69293300      4       2  150064       1.8347     0.033276
enh77476     3   69441400   69442400      2       1  150064       2.0127     0.022071
enh77481     3   69811300   69812300      2       1  150064       2.6073    0.0045633
enh77490     3   70525600   70526600      3       2  150064       1.8346      0.03328
enh77499     3   70882200   70883200      3       2  150064       2.7546    0.0029383
enh77500     3   70889300   70890300      5       1  150064        1.675     0.046965
enh77502     3   70908000   70909000      2       1  150064       2.1537     0.015631
enh77504     3   71012300   71013300      2       1  150064       2.3281    0.0099531
enh77515     3   71102200   71103200      1       1  150064       1.8667      0.03097
enh77517     3   71105600   71106600      2       1  150064       1.7902     0.036712
enh77526     3   71127900   71128900      2       1  150064       1.9833     0.023669
enh77529     3   71159600   71160600      2       1  150064       2.2628     0.011823
enh77530     3   71163400   71164400      2       1  150064       2.8482    0.0021984
enh77531     3   71166800   71167800      1       1  150064       3.1354    0.0008581
enh77532     3   71177100   71178100      1       1  150064       2.9911      0.00139
enh77533     3   71180400   71181400      1       1  150064       1.7229      0.04245
enh77534     3   71182600   71183600      1       1  150064       1.6936      0.04517
enh77536     3   71186000   71187000      4       1  150064       1.6911     0.045409
enh77540     3   71205000   71206000      2       1  150064       1.6692     0.047543
enh77544     3   71257400   71258400      2       1  150064       1.7361     0.041276
enh77546     3   71266500   71267500      2       1  150064       2.1646     0.015211
enh77547     3   71275700   71276700      1       1  150064       2.5692     0.005097
enh77552     3   71296400   71297400      3       1  150064       2.1121      0.01734
enh77554     3   71311700   71312700      1       1  150064       2.4199     0.007763
enh77555     3   71331800   71332800      4       2  150064       3.1513   0.00081269
enh77558     3   71355000   71356000      2       1  150064       2.3747    0.0087808
enh77560     3   71359300   71360300      3       1  150064       3.1417   0.00083982
enh77567     3   71472100   71473100      3       2  150064        2.349    0.0094126
enh77572     3   71496000   71497000      2       1  150064       1.9558     0.025245
enh77573     3   71514900   71515900      2       1  150064       2.0771     0.018897
enh77575     3   71532200   71533200      5       3  150064       4.5207   3.0819e-06
enh77576     3   71545800   71546800      5       1  150064       2.4894    0.0063985
enh77577     3   71553000   71554000      1       1  150064       4.9105    4.543e-07
enh77578     3   71554800   71555800      6       2  150064       3.2396   0.00059852
enh77581     3   71568400   71569400      2       1  150064        5.043   2.2911e-07
enh77582     3   71569500   71570500      2       1  150064       4.6792   1.4402e-06
enh77583     3   71571800   71572800      3       1  150064        4.604   2.0718e-06
enh77585     3   71580000   71581000      1       1  150064       1.7832      0.03728
enh77586     3   71585500   71586500      2       1  150064       3.1861   0.00072098
enh77587     3   71591700   71592700      1       1  150064       3.4803    0.0002504
enh77599     3   71778200   71779200      4       1  150064       2.4847    0.0064834
enh77602     3   71829100   71830100      5       2  150064       2.5919    0.0047727
enh77633     3   72347500   72348500      4       2  150064       2.2237     0.013086
enh77639     3   72378100   72379100      2       1  150064       2.3925    0.0083672
enh77656     3   72446400   72447400      3       2  150064         1.78      0.03754
enh77666     3   72531400   72532400      4       1  150064       1.9651     0.024701
enh77671     3   72630800   72631800      1       1  150064       3.1844    0.0007252
enh77680     3   72743000   72744000      4       2  150064        2.104     0.017688
enh77695     3   73006000   73007000      2       1  150064       2.0494     0.020213
enh77699     3   73069600   73070600      2       1  150064        2.162     0.015311
enh77700     3   73070800   73071800      2       1  150064       1.7264     0.042141
enh77701     3   73072000   73073000      5       2  150064       2.1799     0.014632
enh77705     3   73080400   73081400      1       1  150064       1.9126       0.0279
enh77706     3   73086500   73087500      2       1  150064       1.9033     0.028498
enh77707     3   73089400   73090400      5       2  150064       1.9981     0.022853
enh77708     3   73094500   73095500      5       1  150064       2.0167     0.021865
enh77709     3   73119300   73120300      3       1  150064       2.3755     0.008762
enh77726     3   73545600   73546600      3       2  150064        1.745     0.040489
enh77736     3   73670700   73671700      5       3  150064       2.0341     0.020969
enh77758     3   75865400   75866400      2       1  150064       1.9126     0.027898
enh77769     3   76402000   76403000      1       1  150064       2.2426      0.01246
enh77801     3   78386600   78387600      5       2  150064       3.1064   0.00094675
enh77802     3   78390400   78391400      6       2  150064       2.6356    0.0041988
enh77803     3   78394100   78395100      2       1  150064       2.7046    0.0034195
enh77804     3   78396200   78397200      1       1  150064       2.0706       0.0192
enh77835     3   80238900   80239900      2       1  150064       1.6755     0.046921
enh77837     3   81219000   81220000      2       1  150064       2.9704    0.0014872
enh77845     3   81913300   81914300      1       1  150064       1.7408      0.04086
enh77846     3   81940100   81941100      2       1  150064       2.3027     0.010647
enh77848     3   82013900   82014900      3       2  150064       1.8103     0.035123
enh77849     3   82017400   82018400      3       2  150064       2.4943      0.00631
enh77862     3   84884200   84885200      2       1  150064       1.9835     0.023655
enh77873     3   86153200   86154200      4       2  150064       1.9239     0.027181
enh77921     3   93849000   93850000      1       1  150064       1.6941      0.04512
enh77924     3   94025400   94026400      1       1  150064       1.9029      0.02853
enh77931     3   94755700   94756700      4       2  150064        3.546    0.0001956
enh77932     3   95038300   95039300      3       1  150064       1.8868     0.029592
enh77936     3   95073200   95074200      1       1  150064       1.9015      0.02862
enh77937     3   95075700   95076700      1       1  150064       2.0956      0.01806
enh77942     3   95645400   95646400      4       2  150064       1.7595     0.039244
enh77954     3   97381000   97382000      2       1  150064       1.8712     0.030661
enh77995     3   99261600   99262600      2       1  150064         2.53    0.0057028
enh78001     3   99495400   99496400      5       3  150064       2.1911     0.014223
enh78068     3  101797700  101798700      4       2  150064        1.746     0.040403
enh78103     3  104732500  104733500      8       1  150064       2.2263     0.012999
enh78105     3  104875400  104876400      5       3  150064        2.825    0.0023642
enh78107     3  105145800  105146800      2       1  150064       2.1069     0.017564
enh78116     3  105557200  105558200      2       1  150064       2.1261     0.016746
enh78119     3  105893600  105894600      3       2  150064        2.273     0.011512
enh78146     3  107160000  107161000      1       1  150064       1.6739      0.04708
enh78150     3  107297200  107298200      2       1  150064       2.4149    0.0078701
enh78153     3  107318100  107319100      1       1  150064       2.9283     0.001704
enh78155     3  107339000  107340000      5       3  150064       2.3975    0.0082533
enh78157     3  107361800  107362800      5       2  150064       1.9043     0.028435
enh78158     3  107380100  107381100      1       1  150064       2.2708      0.01158
enh78159     3  107402900  107403900      1       1  150064       2.6608     0.003898
enh78165     3  107733400  107734400      2       1  150064       2.7907    0.0026299
enh78168     3  107843100  107844100      2       1  150064       3.4463   0.00028421
enh78170     3  107872200  107873200      2       1  150064       3.1589   0.00079174
enh78171     3  108108200  108109200      3       2  150064       1.9542     0.025339
enh78196     3  109150500  109151500      2       1  150064       1.6503     0.049439
enh78254     3  111654200  111655200      2       1  150064       1.8382     0.033014
enh78354     3  112966600  112967600      6       3  150064       1.7387     0.041046
enh78362     3  113322600  113323600      1       1  150064       2.6204     0.004391
enh78383     3  114054400  114055400      5       2  150064       1.9674     0.024566
enh78387     3  114173600  114174600      1       1  150064       3.2368    0.0006044
enh78389     3  114284600  114285600      1       1  150064       2.8465      0.00221
enh78420     3  115431900  115432900      1       1  150064       1.7239      0.04236
enh78424     3  115507500  115508500      1       1  150064       1.8109      0.03508
enh78435     3  115631400  115632400      1       1  150064       2.8881     0.001938
enh78450     3  116109000  116110000      1       1  150064       1.8015      0.03581
enh78458     3  116581700  116582700      7       1  150064       1.7121     0.043442
enh78481     3  117508800  117509800      1       1  150064       2.9274     0.001709
enh78482     3  117520000  117521000      2       1  150064       3.7025   0.00010673
enh78483     3  117629400  117630400      6       2  150064       4.4043   5.3053e-06
enh78484     3  117639000  117640000      4       2  150064        3.204   0.00067767
enh78485     3  117640800  117641800      4       2  150064       4.0274   2.8193e-05
enh78489     3  117863400  117864400      5       3  150064       1.8451     0.032512
enh78490     3  118197300  118198300      5       2  150064       2.9762    0.0014591
enh78523     3  119064500  119065500      4       2  150064       1.8738     0.030476
enh78531     3  119186800  119187800      4       2  150064       1.6637     0.048088
enh78533     3  119270300  119271300      2       1  150064       2.1733     0.014881
enh78534     3  119278200  119279200      7       2  150064       1.7751     0.037944
enh78564     3  119946500  119947500      1       1  150064       2.4871      0.00644
enh78583     3  120219200  120220200      4       2  150064       1.7189     0.042813
enh78588     3  120286500  120287500      5       3  150064       2.6967    0.0035017
enh78615     3  121714000  121715000      3       1  150064        2.163     0.015272
enh78635     3  122473500  122474500      2       1  150064       1.6602     0.048442
enh78638     3  122511500  122512500      6       3  150064        1.796     0.036246
enh78639     3  122608800  122609800      2       1  150064       2.9809    0.0014368
enh78640     3  122612700  122613700      4       2  150064        3.171   0.00075949
enh78661     3  122787600  122788600      5       2  150064       2.9058    0.0018317
enh78662     3  122789100  122790100      4       1  150064       2.8865     0.001948
enh78666     3  122806200  122807200      2       1  150064       2.4103    0.0079699
enh78670     3  122829000  122830000      2       1  150064       3.1747   0.00074999
enh78696     3  123324200  123325200      3       2  150064       1.7576     0.039407
enh78701     3  123354500  123355500      4       2  150064       1.8847     0.029732
enh78715     3  123452500  123453500      3       2  150064       1.8659     0.031027
enh78736     3  123942400  123943400      3       2  150064       2.0077     0.022339
enh78737     3  123949200  123950200      4       2  150064       1.7443     0.040557
enh78739     3  123968600  123969600      5       2  150064       2.5179     0.005903
enh78740     3  123974800  123975800      7       2  150064       3.3184   0.00045262
enh78742     3  123979200  123980200      4       1  150064       3.9889   3.3192e-05
enh78743     3  123991300  123992300      3       2  150064       2.9628    0.0015243
enh78744     3  123995400  123996400      3       1  150064       3.9678    3.627e-05
enh78745     3  124000000  124001000      1       1  150064       4.0762    2.289e-05
enh78748     3  124070400  124071400      4       2  150064       3.4943   0.00023761
enh78749     3  124078900  124079900      2       1  150064       4.0054   3.0961e-05
enh78750     3  124083200  124084200      3       2  150064       3.2683   0.00054107
enh78751     3  124091700  124092700      5       2  150064       3.2465   0.00058414
enh78752     3  124101400  124102400      6       2  150064       3.1182   0.00090978
enh78753     3  124120000  124121000      5       2  150064       3.6502     0.000131
enh78754     3  124231700  124232700      4       2  150064       2.1287      0.01664
enh78781     3  124545900  124546900      5       2  150064       2.6213    0.0043802
enh78787     3  124568400  124569400      2       1  150064       1.7478     0.040248
enh78789     3  124570400  124571400      3       1  150064       1.8537     0.031891
enh78790     3  124577700  124578700      3       2  150064       2.3357    0.0097542
enh78793     3  124591900  124592900      6       2  150064       1.9827     0.023699
enh78794     3  124595000  124596000      4       2  150064       1.7681     0.038524
enh78796     3  124602100  124603100      4       1  150064       2.1112     0.017377
enh78799     3  124711200  124712200      5       2  150064       1.6994     0.044619
enh78801     3  124718400  124719400      2       1  150064       2.5264    0.0057621
enh78812     3  124817400  124818400      4       1  150064       2.1136     0.017276
enh78817     3  124838200  124839200      5       2  150064       2.5925    0.0047644
enh78829     3  124910700  124911700      2       1  150064       2.9975    0.0013612
enh78834     3  124999700  125000700      2       1  150064        2.218     0.013276
enh78839     3  125309900  125310900      2       1  150064       2.4667     0.006818
enh78840     3  125311900  125312900      5       3  150064       2.0693     0.019259
enh78841     3  125315200  125316200      6       2  150064       1.8224     0.034197
enh78845     3  125369900  125370900      3       1  150064       1.7713     0.038257
enh78850     3  125732700  125733700      5       2  150064        2.026      0.02138
enh78852     3  125750400  125751400      3       1  150064       1.7951     0.036316
enh78875     3  126120300  126121300      3       1  150064       1.7613     0.039091
enh78884     3  126217600  126218600      7       3  150064       1.7539     0.039726
enh78892     3  126439600  126440600      2       1  150064        1.681     0.046383
enh78896     3  126496000  126497000      2       1  150064       2.5596    0.0052402
enh78918     3  126807300  126808300      3       1  150064        1.938     0.026309
enh78921     3  126851300  126852300      1       1  150064       1.7262      0.04216
enh78924     3  126901400  126902400      3       2  150064       2.1305     0.016566
enh78937     3  127185700  127186700      4       2  150064       1.8835     0.029819
enh78954     3  127390000  127391000      1       1  150064        1.789      0.03681
enh78981     3  127710200  127711200      3       2  150064       3.3481   0.00040689
enh78982     3  127720200  127721200      4       1  150064       2.6497    0.0040283
enh78983     3  127724200  127725200      3       1  150064       2.6514    0.0040077
enh78984     3  127724800  127725800      1       1  150064       1.7595      0.03925
enh78985     3  127729900  127730900      4       2  150064       3.0073    0.0013178
enh78991     3  127817000  127818000      4       1  150064       2.1883     0.014325
enh78992     3  127819000  127820000      2       1  150064       3.9669   3.6401e-05
enh78996     3  127897800  127898800      3       2  150064       3.9156   4.5091e-05
enh78997     3  127899000  127900000      2       1  150064       3.2432   0.00059092
enh79001     3  127923800  127924800      1       1  150064       3.7091     0.000104
enh79003     3  127934600  127935600      5       2  150064       4.5286   2.9694e-06
enh79004     3  127937400  127938400      4       2  150064        3.718    0.0001004
enh79005     3  127945300  127946300      2       1  150064       3.3635   0.00038485
enh79006     3  127947800  127948800      3       1  150064       3.8282   6.4549e-05
enh79020     3  128067600  128068600      1       1  150064       2.0585      0.01977
enh79021     3  128072600  128073600      2       1  150064       2.8475    0.0022029
enh79027     3  128118500  128119500      1       1  150064       2.4707     0.006743
enh79028     3  128121700  128122700      3       2  150064       2.7884    0.0026484
enh79035     3  128278000  128279000      3       1  150064       1.6777     0.046702
enh79077     3  128805800  128806800      1       1  150064       2.0976      0.01797
enh79082     3  128841500  128842500      2       1  150064       1.7523      0.03986
enh79087     3  128930300  128931300      1       1  150064        2.084      0.01858
enh79089     3  128947500  128948500      2       1  150064       2.1499     0.015783
enh79090     3  128950300  128951300      1       1  150064       2.8747     0.002022
enh79092     3  128958700  128959700      3       1  150064       2.8831    0.0019688
enh79094     3  128996400  128997400      3       2  150064        3.131   0.00087118
enh79095     3  129023800  129024800      1       1  150064       3.6939    0.0001104
enh79097     3  129032400  129033400      2       1  150064       2.9966    0.0013648
enh79112     3  129209100  129210100      3       1  150064       1.7024     0.044341
enh79114     3  129245100  129246100      4       2  150064       2.0613     0.019639
enh79120     3  129267300  129268300      3       2  150064       2.1127     0.017312
enh79128     3  129305800  129306800      5       2  150064       1.7562     0.039524
enh79131     3  129315600  129316600      3       1  150064       1.7622     0.039019
enh79132     3  129317100  129318100      4       2  150064       1.8621     0.031294
enh79133     3  129318800  129319800      2       1  150064       1.9711     0.024356
enh79134     3  129320400  129321400      4       2  150064       1.7953     0.036304
enh79136     3  129328700  129329700      4       1  150064        2.052     0.020086
enh79138     3  129334600  129335600      3       2  150064       1.7441     0.040567
enh79149     3  129403200  129404200      3       2  150064       1.9086     0.028155
enh79162     3  129512100  129513100      1       1  150064         1.87      0.03074
enh79234     3  132502000  132503000      4       2  150064       2.2388     0.012584
enh79246     3  132911000  132912000      9       2  150064       2.6236    0.0043507
enh79247     3  132925400  132926400      4       1  150064        3.129   0.00087716
enh79248     3  132930500  132931500      2       1  150064       2.3065     0.010542
enh79249     3  132990000  132991000      2       1  150064       2.2072     0.013651
enh79250     3  133002700  133003700      2       1  150064       2.6075    0.0045601
enh79251     3  133014000  133015000      8       3  150064       3.2726   0.00053273
enh79272     3  133540400  133541400      8       4  150064        1.912     0.027941
enh79279     3  133661200  133662200      4       2  150064       2.1518     0.015708
enh79306     3  134048700  134049700      1       1  150064       1.8043      0.03559
enh79369     3  134978300  134979300      1       1  150064        2.187      0.01437
enh79378     3  135682900  135683900      2       1  150064       3.2415   0.00059451
enh79379     3  135686300  135687300      3       2  150064       3.7655   8.3099e-05
enh79380     3  135692600  135693600      1       1  150064       3.8187    6.709e-05
enh79381     3  135716300  135717300      4       2  150064       3.5966   0.00016121
enh79385     3  135889800  135890800      1       1  150064       2.2668       0.0117
enh79387     3  135904900  135905900      2       1  150064       3.3858   0.00035485
enh79388     3  135907000  135908000      2       1  150064       3.4748   0.00025557
enh79389     3  135910500  135911500      3       2  150064       4.3954   5.5288e-06
enh79391     3  135954400  135955400      2       1  150064       3.9874   3.3408e-05
enh79392     3  135956500  135957500      1       1  150064       3.5732    0.0001763
enh79393     3  135968200  135969200      2       1  150064       3.6371   0.00013789
enh79395     3  135994900  135995900      3       1  150064       4.1748   1.4911e-05
enh79396     3  135996000  135997000      1       1  150064       6.0002    9.851e-10
enh79397     3  136016100  136017100      2       1  150064       2.3228     0.010094
enh79399     3  136246400  136247400      1       1  150064        1.681      0.04638
enh79402     3  136350800  136351800      4       2  150064       3.4995    0.0002331
enh79407     3  136455200  136456200      3       1  150064        2.456    0.0070252
enh79408     3  136467600  136468600      3       2  150064       3.4121   0.00032226
enh79409     3  136472200  136473200      4       2  150064       3.6443   0.00013406
enh79410     3  136504900  136505900      1       1  150064       3.5238    0.0002127
enh79411     3  136505700  136506700      3       2  150064       3.0324    0.0012131
enh79412     3  136536600  136537600      3       1  150064       3.0338    0.0012075
enh79413     3  136557700  136558700      2       1  150064       3.4104   0.00032429
enh79414     3  136590100  136591100      5       2  150064       3.0455    0.0011616
enh79415     3  136612400  136613400      1       1  150064       3.0285     0.001229
enh79416     3  136617400  136618400      2       1  150064       2.4929    0.0063349
enh79417     3  136620700  136621700      7       2  150064       3.0533    0.0011316
enh79418     3  136625300  136626300      3       1  150064       2.5698    0.0050877
enh79419     3  136632600  136633600      2       1  150064       2.4977    0.0062507
enh79420     3  136661200  136662200      2       1  150064       2.4908    0.0063731
enh79421     3  136679600  136680600      1       1  150064       3.7885    7.579e-05
enh79423     3  136750800  136751800      5       1  150064       4.1883   1.4053e-05
enh79424     3  136754200  136755200      2       1  150064       3.4534   0.00027683
enh79426     3  136784100  136785100      1       1  150064       2.2801       0.0113
enh79454     3  137717600  137718600      2       1  150064       2.3172     0.010247
enh79470     3  138055800  138056800      5       2  150064       1.9275     0.026958
enh79472     3  138070600  138071600      3       1  150064       1.9781     0.023956
enh79474     3  138077600  138078600      3       1  150064       1.7532     0.039781
enh79476     3  138096000  138097000      3       1  150064        1.992     0.023185
enh79493     3  138537000  138538000      1       1  150064       1.8135      0.03488
enh79495     3  138551800  138552800      1       1  150064       1.8455      0.03248
enh79496     3  138554400  138555400      1       1  150064       1.9341      0.02655
enh79498     3  138564400  138565400      2       1  150064       1.7239     0.042367
enh79556     3  140304500  140305500      2       1  150064        2.413    0.0079113
enh79557     3  140306900  140307900      2       1  150064       2.3341    0.0097959
enh79559     3  140354900  140355900     10       3  150064       4.0623   2.4293e-05
enh79578     3  140823100  140824100      1       1  150064       3.5491    0.0001933
enh79590     3  141030800  141031800      1       1  150064       1.8051      0.03553
enh79597     3  141094300  141095300      5       3  150064       2.2405     0.012528
enh79646     3  142572300  142573300      1       1  150064       1.7397      0.04096
enh79647     3  142576600  142577600      1       1  150064       1.8243      0.03405
enh79653     3  142721800  142722800      1       1  150064       2.6068     0.004569
enh79665     3  143070400  143071400      4       2  150064       1.6941     0.045125
enh79669     3  143148500  143149500      2       1  150064       2.6181    0.0044217
enh79676     3  143513800  143514800      2       1  150064       2.2234     0.013094
enh79693     3  144201500  144202500      4       2  150064       1.9102     0.028056
enh79705     3  145621000  145622000      7       3  150064       2.2219     0.013146
enh79726     3  146498400  146499400      5       2  150064       1.8296     0.033656
enh79729     3  147059000  147060000      6       3  150064       1.7236     0.042388
enh79745     3  148538200  148539200      3       2  150064       2.4291    0.0075686
enh79757     3  148906000  148907000      3       2  150064       1.9774     0.024001
enh79758     3  148915400  148916400      5       3  150064       2.0921     0.018217
enh79853     3  150067200  150068200      3       2  150064        1.648     0.049676
enh79856     3  150097200  150098200      2       1  150064       1.9489     0.025651
enh79866     3  150229000  150230000      2       1  150064       1.7347     0.041393
enh79891     3  150688200  150689200      2       1  150064       2.7165    0.0032989
enh79946     3  152025800  152026800      1       1  150064       1.9048       0.0284
enh79952     3  152121200  152122200      1       1  150064       2.1297       0.0166
enh79954     3  152169800  152170800      2       1  150064       2.0707     0.019194
enh79955     3  152235300  152236300      2       1  150064       3.3334   0.00042901
enh79956     3  152313900  152314900      2       1  150064        1.938     0.026311
enh79979     3  154037800  154038800      1       1  150064       2.4668     0.006817
enh79992     3  155001400  155002400      6       2  150064       2.1209     0.016965
enh80003     3  155215800  155216800      3       1  150064       2.5181    0.0058987
enh80004     3  155229800  155230800      4       1  150064       2.4743    0.0066749
enh80016     3  155393800  155394800      4       2  150064       2.0026     0.022611
enh80017     3  155422100  155423100      3       2  150064       2.6168    0.0044378
enh80018     3  155431900  155432900      3       2  150064       1.7073     0.043885
enh80019     3  155455700  155456700      1       1  150064        2.304      0.01061
enh80035     3  156028900  156029900      2       1  150064       2.0014     0.022677
enh80043     3  156123600  156124600      1       1  150064       1.6499      0.04948
enh80070     3  156794800  156795800      5       1  150064       2.0288     0.021238
enh80074     3  156807200  156808200      1       1  150064       1.9919      0.02319
enh80111     3  159171200  159172200      2       1  150064       3.0719    0.0010634
enh80112     3  159175800  159176800      1       1  150064       2.5977     0.004693
enh80117     3  159358000  159359000      3       2  150064       1.7752     0.037929
enh80118     3  159390600  159391600      6       2  150064       1.8748     0.030407
enh80122     3  159479600  159480600      4       2  150064       1.7059     0.044012
enh80126     3  159506800  159507800      5       2  150064       1.7028     0.044306
enh80132     3  159555300  159556300      1       1  150064       1.6551      0.04895
enh80133     3  159562400  159563400      3       1  150064       1.7571     0.039448
enh80134     3  159570700  159571700      1       1  150064       1.7455      0.04045
enh80140     3  159620200  159621200      3       2  150064       2.0215     0.021616
enh80146     3  159879700  159880700      2       1  150064       1.8923     0.029226
enh80163     3  160525900  160526900      6       2  150064       2.1943     0.014107
enh80166     3  160618800  160619800      3       2  150064       1.7538     0.039733
enh80175     3  161028000  161029000      3       2  150064       2.8329    0.0023066
enh80178     3  161133800  161134800      2       1  150064       2.0542      0.01998
enh80179     3  161138400  161139400      4       2  150064       2.2758     0.011428
enh80181     3  161143800  161144800      1       1  150064       2.7919      0.00262
enh80182     3  161144800  161145800      1       1  150064       2.8316     0.002316
enh80186     3  161353000  161354000      4       2  150064       3.3914   0.00034765
enh80187     3  161355100  161356100      2       1  150064        2.768    0.0028203
enh80188     3  161360800  161361800      5       2  150064        3.302   0.00048006
enh80191     3  161392800  161393800      8       3  150064        1.816     0.034682
enh80192     3  161657400  161658400      1       1  150064       3.5127    0.0002218
enh80193     3  161758800  161759800      5       2  150064       4.3683   6.2605e-06
enh80205     3  164454600  164455600      2       1  150064       2.3533    0.0093049
enh80238     3  167809700  167810700      3       1  150064       1.9128     0.027889
enh80239     3  167811000  167812000      2       1  150064       2.5665    0.0051368
enh80240     3  167860100  167861100      4       1  150064       1.9394     0.026225
enh80241     3  167876900  167877900      1       1  150064       2.2226      0.01312
enh80244     3  167989900  167990900      1       1  150064       1.7775      0.03774
enh80285     3  169347300  169348300      5       3  150064       1.8142     0.034821
enh80286     3  169457000  169458000      1       1  150064       2.3523      0.00933
enh80289     3  169579300  169580300      4       2  150064       2.9514    0.0015816
enh80301     3  169944300  169945300      5       3  150064       2.0436     0.020495
enh80329     3  170549400  170550400      2       1  150064       2.1717     0.014939
enh80330     3  170557000  170558000      4       2  150064       2.8672    0.0020709
enh80332     3  170588400  170589400      2       1  150064       2.5201    0.0058659
enh80333     3  170671200  170672200      5       2  150064       4.0648   2.4035e-05
enh80335     3  170715700  170716700      2       1  150064       3.1957    0.0006974
enh80337     3  170763000  170764000      7       2  150064       2.2705     0.011588
enh80343     3  170883200  170884200      2       1  150064       1.7317     0.041666
enh80345     3  170891500  170892500      2       1  150064       1.6851     0.045987
enh80351     3  170991600  170992600      4       2  150064       1.8686      0.03084
enh80356     3  171046200  171047200      1       1  150064       2.0855      0.01851
enh80373     3  171173900  171174900      2       1  150064        1.803     0.035695
enh80379     3  171436300  171437300      2       1  150064       1.7706     0.038318
enh80380     3  171444800  171445800      3       1  150064       1.7142     0.043242
enh80381     3  171449700  171450700      4       1  150064       1.6794     0.046542
enh80385     3  171509300  171510300      4       1  150064       1.9826     0.023706
enh80462     3  172313000  172314000      4       2  150064       1.8172     0.034597
enh80464     3  172322800  172323800      3       2  150064       2.5254     0.005778
enh80473     3  172427200  172428200      1       1  150064       2.6366     0.004187
enh80476     3  172571700  172572700      1       1  150064       1.6652      0.04794
enh80491     3  173019200  173020200      4       2  150064       3.2674   0.00054266
enh80492     3  173071800  173072800      2       1  150064       2.9514    0.0015815
enh80493     3  173112100  173113100      6       3  150064       1.7103     0.043605
enh80494     3  173129000  173130000      1       1  150064       2.8377     0.002272
enh80500     3  173514400  173515400      6       2  150064       4.5386    2.831e-06
enh80501     3  173534000  173535000      3       1  150064       1.7941     0.036395
enh80502     3  173537100  173538100      4       2  150064       3.4775   0.00025302
enh80506     3  173741100  173742100      2       1  150064       2.0162      0.02189
enh80507     3  173785400  173786400      4       2  150064       2.9135     0.001787
enh80508     3  173812200  173813200      6       3  150064        1.982     0.023737
enh80509     3  173838300  173839300      3       1  150064       1.6798     0.046495
enh80518     3  174256700  174257700      7       3  150064       3.1817     0.000732
enh80527     3  175890200  175891200      4       1  150064       1.6997      0.04459
enh80531     3  176018200  176019200      1       1  150064       2.7251     0.003214
enh80545     3  176632900  176633900      2       1  150064       2.0934     0.018159
enh80548     3  176731200  176732200      1       1  150064       2.5773     0.004979
enh80549     3  176791800  176792800      4       2  150064       2.5951    0.0047283
enh80550     3  176792400  176793400      4       2  150064       2.4124     0.007924
enh80551     3  176793400  176794400      2       1  150064        2.803    0.0025316
enh80552     3  176806700  176807700      4       2  150064       1.6843     0.046064
enh80555     3  176827200  176828200      4       2  150064       2.7011    0.0034553
enh80558     3  176847200  176848200      5       2  150064       2.5699    0.0050865
enh80565     3  176870200  176871200      1       1  150064       1.8315      0.03351
enh80582     3  177062900  177063900      3       2  150064       1.7049     0.044104
enh80588     3  177148600  177149600      2       1  150064        1.864     0.031159
enh80604     3  177365200  177366200      3       1  150064       2.7483    0.0029952
enh80611     3  177541400  177542400      1       1  150064       1.7585      0.03933
enh80620     3  177877200  177878200      4       2  150064       1.9701     0.024416
enh80621     3  177899200  177900200      6       3  150064       2.3451     0.009511
enh80625     3  178038100  178039100      7       2  150064       2.0287     0.021243
enh80626     3  178059200  178060200      4       2  150064       1.9085     0.028166
enh80683     3  179834200  179835200      2       1  150064       2.9676    0.0015006
enh80685     3  180071600  180072600      2       1  150064       2.7577    0.0029101
enh80686     3  180100200  180101200      3       2  150064        1.887     0.029577
enh80694     3  180572600  180573600      1       1  150064       2.3966     0.008274
enh80696     3  180629200  180630200      3       1  150064       5.7266   5.1235e-09
enh80697     3  180632200  180633200      1       1  150064       1.7731      0.03811
enh80699     3  180648800  180649800      4       2  150064       5.4646   2.3201e-08
enh80702     3  181035000  181036000      1       1  150064        5.194    1.029e-07
enh80703     3  181101200  181102200      1       1  150064       4.5801    2.324e-06
enh80705     3  181181500  181182500      2       1  150064        3.155   0.00080237
enh80711     3  181405000  181406000      1       1  150064        2.334     0.009799
enh80755     3  182040900  182041900      1       1  150064       1.7592      0.03927
enh80757     3  182044700  182045700      4       2  150064       1.7424     0.040718
enh80780     3  182695600  182696600      1       1  150064       1.8448      0.03253
enh80781     3  182698700  182699700      1       1  150064       1.6873      0.04577
enh80820     3  183544000  183545000      3       1  150064        1.871     0.030674
enh80867     3  184243900  184244900      2       1  150064       1.7889     0.036814
enh80889     3  184390500  184391500      4       2  150064       1.7427     0.040694
enh80891     3  184395900  184396900      2       1  150064       1.7178     0.042921
enh80903     3  184473900  184474900      5       2  150064       2.5502    0.0053834
enh80911     3  184508500  184509500      1       1  150064       2.1333      0.01645
enh80921     3  184871500  184872500      1       1  150064       2.1402      0.01617
enh80941     3  185419800  185420800      1       1  150064       1.8946      0.02907
enh80943     3  185426700  185427700      1       1  150064       2.6721     0.003769
enh80949     3  185441300  185442300      2       1  150064       2.6296     0.004274
enh80950     3  185442400  185443400      2       1  150064        2.733    0.0031385
enh80951     3  185443800  185444800      2       1  150064       3.3839   0.00035737
enh80952     3  185444700  185445700      3       1  150064       3.2826   0.00051422
enh80953     3  185445700  185446700      5       3  150064       2.0433     0.020511
enh80958     3  185456900  185457900      3       2  150064       1.8372     0.033087
enh80967     3  185482000  185483000      1       1  150064       2.1268      0.01672
enh80983     3  185514600  185515600      2       1  150064       2.4146    0.0078752
enh80993     3  185645800  185646800      3       2  150064       3.4029   0.00033342
enh80995     3  185655800  185656800      1       1  150064       2.0847      0.01855
enh80998     3  185762600  185763600      3       2  150064       1.7934     0.036458
enh80999     3  185775400  185776400      2       1  150064       2.0255     0.021406
enh81001     3  185801300  185802300      2       1  150064        3.238   0.00060188
enh81002     3  185811000  185812000      2       1  150064        2.027     0.021332
enh81003     3  185814100  185815100      2       1  150064       2.3921    0.0083766
enh81034     3  186493800  186494800      4       2  150064        1.754     0.039714
enh81035     3  186507700  186508700      6       3  150064       2.4143    0.0078828
enh81068     3  186822600  186823600      3       2  150064       2.2854     0.011144
enh81072     3  186891500  186892500      6       3  150064       1.7772     0.037769
enh81076     3  186937300  186938300      3       2  150064       2.2378     0.012619
enh81121     3  187869800  187870800      2       1  150064       1.7929     0.036493
enh81124     3  187875200  187876200      5       3  150064       1.8275     0.033815
enh81152     3  188225000  188226000      2       1  150064       1.7455     0.040453
enh81177     3  189706400  189707400      3       2  150064       1.7577     0.039402
enh81179     3  189712700  189713700      5       2  150064       1.9261     0.027046
enh81180     3  189718500  189719500      6       3  150064       2.3531    0.0093076
enh81181     3  189721000  189722000      3       2  150064       2.4131    0.0079089
enh81182     3  189729900  189730900      4       2  150064       1.8682     0.030864
enh81183     3  189732100  189733100      1       1  150064       2.9156     0.001775
enh81184     3  189733200  189734200      5       2  150064       3.4436   0.00028702
enh81185     3  189735000  189736000      5       2  150064       2.0192     0.021735
enh81225     3  191019500  191020500      3       2  150064       1.8293     0.033677
enh81237     3  191492300  191493300      7       3  150064       2.9363    0.0016609
enh81249     3  191808900  191809900      6       2  150064       1.6747     0.046995
enh81256     3  192397700  192398700      2       1  150064       1.7838     0.037227
enh81257     3  192418300  192419300      2       1  150064       2.3243     0.010054
enh81258     3  192444200  192445200      3       1  150064       1.8201     0.034374
enh81260     3  192465300  192466300      1       1  150064       1.9591      0.02505
enh81261     3  192467800  192468800      5       2  150064       1.9742     0.024182
enh81294     3  193105000  193106000      2       1  150064       1.7628      0.03897
enh81295     3  193106900  193107900      6       2  150064       2.0896     0.018327
enh81310     3  193506000  193507000      6       2  150064       1.9538     0.025362
enh81348     3  193807000  193808000      4       2  150064       2.4049    0.0080891
enh81352     3  193815100  193816100      3       2  150064       1.8088     0.035241
enh81358     3  193866000  193867000      7       2  150064       2.7371    0.0030991
enh81406     3  194341700  194342700      5       2  150064       1.9654     0.024685
enh81416     3  194461500  194462500      3       2  150064       1.8006     0.035882
enh81473     3  194981500  194982500      1       1  150064       2.3337     0.009805
enh81509     3  195603000  195604000      3       2  150064       1.7212      0.04261
enh81511     3  195615000  195616000      2       1  150064       1.7152     0.043154
enh81553     3  195929000  195930000      8       3  150064       2.9195    0.0017532
enh81556     3  195946200  195947200      2       1  150064        2.403    0.0081312
enh81559     3  195989800  195990800      3       1  150064       2.3464    0.0094789
enh81562     3  196005900  196006900      5       1  150064       1.7428     0.040681
enh81565     3  196012200  196013200      2       1  150064       2.7924     0.002616
enh81566     3  196012800  196013800      1       1  150064       1.9832      0.02367
enh81567     3  196046800  196047800      5       2  150064       2.8801    0.0019877
enh81568     3  196053900  196054900      7       2  150064       2.2808     0.011281
enh81571     3  196149600  196150600      1       1  150064       2.6902      0.00357
enh81572     3  196156800  196157800      3       2  150064       1.8914     0.029284
enh81602     3  196498800  196499800      3       1  150064       2.0254     0.021411
enh81603     3  196513400  196514400      4       2  150064        1.776     0.037867
enh81606     3  196519600  196520600      3       2  150064       2.7879    0.0026521
enh81609     3  196670400  196671400      1       1  150064       2.0387      0.02074
enh81618     3  196929500  196930500      1       1  150064       2.8786     0.001997
enh81621     3  196939000  196940000      6       2  150064       1.6532     0.049149
enh81623     3  196946100  196947100      1       1  150064       2.0631      0.01955
enh81624     3  196952800  196953800      3       2  150064       1.7607      0.03914
enh81625     3  196964200  196965200      5       3  150064       2.0702     0.019215
enh81639     3  197173200  197174200     10       3  150064       2.5453      0.00546
enh81641     3  197192100  197193100      5       3  150064       2.1437     0.016029
enh81643     3  197195200  197196200      2       1  150064       2.2304      0.01286
enh81645     3  197208600  197209600      3       2  150064       3.1042   0.00095409
enh81646     3  197215900  197216900      9       2  150064       2.8288    0.0023358
enh81647     3  197221400  197222400      4       2  150064       3.4503   0.00027995
enh81649     3  197235500  197236500      6       2  150064       1.7276     0.042026
enh81652     3  197247100  197248100      3       1  150064       1.9673     0.024574
enh81653     3  197268100  197269100      4       2  150064       1.8659     0.031024
enh81688     4     618000     619000      2       1  150064       1.8109     0.035078
enh81690     4     659300     660300      4       2  150064       2.2508     0.012198
enh81691     4     666400     667400      3       2  150064        2.863    0.0020979
enh81692     4     670300     671300      2       1  150064       2.8569    0.0021387
enh81693     4     675600     676600      2       1  150064       2.4315    0.0075191
enh81694     4     677300     678300      2       1  150064       1.8302     0.033612
enh81696     4     683500     684500      5       2  150064       2.4845    0.0064868
enh81697     4     686200     687200      1       1  150064       1.9559      0.02524
enh81698     4     701800     702800      4       2  150064       2.6272    0.0043042
enh81699     4     704400     705400      2       1  150064       2.0196     0.021712
enh81700     4     712100     713100      6       3  150064       2.3061     0.010551
enh81701     4     712800     713800      5       2  150064       2.3177     0.010233
enh81702     4     720200     721200      3       1  150064       1.9845     0.023598
enh81703     4     734400     735400      3       1  150064       3.5005   0.00023219
enh81705     4     762400     763400      3       2  150064          1.8     0.035927
enh81728     4    1160300    1161300      4       2  150064       1.7705     0.038321
enh81735     4    1202800    1203800      4       1  150064       1.8479      0.03231
enh81737     4    1238100    1239100      9       3  150064       2.3066     0.010539
enh81746     4    1338500    1339500      4       1  150064       2.2306     0.012855
enh81748     4    1345300    1346300      6       3  150064       2.1873      0.01436
enh81752     4    1544000    1545000      5       2  150064       2.0996      0.01788
enh81790     4    1811000    1812000      1       1  150064       2.5366     0.005596
enh81791     4    1814000    1815000      1       1  150064       2.8159     0.002432
enh81797     4    1879000    1880000      1       1  150064       1.8009      0.03586
enh81817     4    2268300    2269300      4       1  150064       1.8763      0.03031
enh81818     4    2270400    2271400      4       1  150064       2.3663    0.0089837
enh81848     4    2569100    2570100      2       1  150064        1.652     0.049268
enh81924     4    3343400    3344400      3       2  150064       1.9386     0.026278
enh81947     4    3746900    3747900      1       1  150064       1.7219      0.04254
enh81989     4    4445300    4446300      5       2  150064       2.3325    0.0098381
enh81991     4    4459800    4460800      3       2  150064       2.8133    0.0024517
enh81992     4    4463700    4464700      2       1  150064       1.7588     0.039304
enh81993     4    4475300    4476300      6       3  150064       3.2381   0.00060156
enh81994     4    4482300    4483300      4       2  150064       2.5993    0.0046702
enh81996     4    4504100    4505100      2       1  150064       1.7055     0.044048
enh82000     4    4544500    4545500      2       1  150064        1.997     0.022911
enh82006     4    4612000    4613000      6       2  150064       2.7044    0.0034218
enh82007     4    4628400    4629400      5       2  150064       2.1415     0.016116
enh82026     4    4792900    4793900      3       2  150064       2.2788     0.011341
enh82035     4    5167200    5168200      6       2  150064       1.9326      0.02664
enh82037     4    5205100    5206100      5       2  150064       1.7996     0.035964
enh82039     4    5219800    5220800      5       3  150064       2.9082    0.0018178
enh82042     4    5592600    5593600      2       1  150064       2.6561    0.0039529
enh82044     4    5638600    5639600      4       1  150064        2.622    0.0043708
enh82062     4    5972100    5973100      6       3  150064       3.6858   0.00011401
enh82068     4    6073300    6074300      1       1  150064       2.2568      0.01201
enh82071     4    6111300    6112300      2       1  150064       1.8845     0.029746
enh82072     4    6117800    6118800      5       2  150064       2.4119    0.0079343
enh82091     4    6328700    6329700      2       1  150064       2.3104     0.010434
enh82099     4    6495100    6496100      6       3  150064       1.7633     0.038929
enh82104     4    6690500    6691500      3       2  150064       3.0443    0.0011662
enh82134     4    6915800    6916800      2       1  150064       1.8666     0.030981
enh82143     4    6953300    6954300      1       1  150064       1.9286      0.02689
enh82179     4    7299000    7300000      1       1  150064       1.8798      0.03007
enh82183     4    7335100    7336100      7       3  150064       1.9802     0.023841
enh82211     4    7706800    7707800      7       3  150064       1.9106      0.02803
enh82282     4    8210900    8211900      1       1  150064       2.4696     0.006763
enh82305     4    8395600    8396600      1       1  150064       1.6801      0.04647
enh82307     4    8404000    8405000      8       4  150064       1.9625     0.024851
enh82311     4    8430400    8431400      3       1  150064         1.77     0.038365
enh82315     4    8474100    8475100      4       2  150064       1.6975     0.044799
enh82316     4    8480000    8481000      3       2  150064       2.2511     0.012189
enh82318     4    8504600    8505600      7       2  150064       1.7173     0.042958
enh82320     4    8517400    8518400      2       1  150064       1.8446     0.032547
enh82351     4    9882500    9883500      5       1  150064       1.7906     0.036678
enh82368     4   10142500   10143500      7       2  150064       1.9975     0.022885
enh82375     4   10433400   10434400      1       1  150064        2.992     0.001386
enh82377     4   10456300   10457300      3       2  150064       2.1594     0.015411
enh82379     4   10502100   10503100      6       4  150064       2.3287    0.0099366
enh82385     4   10960100   10961100      3       1  150064       2.6073    0.0045635
enh82389     4   11000400   11001400      2       1  150064       2.9584    0.0015463
enh82410     4   12100400   12101400      2       1  150064       2.5986    0.0046798
enh82424     4   13627300   13628300      2       1  150064       1.7364     0.041251
enh82472     4   15653100   15654100      2       1  150064       1.9803     0.023833
enh82496     4   16057700   16058700      3       2  150064       1.6783     0.046642
enh82506     4   16219000   16220000      4       2  150064       2.5969    0.0047028
enh82510     4   16303800   16304800      2       1  150064       2.9918    0.0013869
enh82511     4   16592300   16593300      4       2  150064       1.9328     0.026631
enh82512     4   16599400   16600400      2       1  150064       2.1121     0.017339
enh82513     4   16609900   16610900      4       1  150064       2.3131     0.010357
enh82516     4   16695600   16696600      3       2  150064       1.6993     0.044627
enh82550     4   17035000   17036000      2       1  150064       1.6887     0.045643
enh82561     4   17577600   17578600      5       1  150064       2.1161      0.01717
enh82562     4   17580000   17581000      3       2  150064       1.7988     0.036028
enh82563     4   17585300   17586300      2       1  150064       2.1486     0.015834
enh82564     4   17617400   17618400      4       1  150064       2.2611     0.011877
enh82566     4   17809200   17810200      4       1  150064       1.8016     0.035801
enh82567     4   18021200   18022200      3       1  150064       2.2472     0.012315
enh82572     4   18883700   18884700      4       2  150064       3.8475   5.9655e-05
enh82573     4   18937200   18938200      4       1  150064       3.0566    0.0011194
enh82577     4   19053200   19054200      1       1  150064       3.2979     0.000487
enh82580     4   19777600   19778600      1       1  150064       3.0349     0.001203
enh82581     4   19946100   19947100      2       1  150064       2.8684    0.0020631
enh82588     4   20620200   20621200      2       1  150064       2.5003    0.0062051
enh82591     4   20660800   20661800      4       2  150064       1.7276     0.042027
enh82592     4   20673800   20674800      6       4  150064       2.8614    0.0021087
enh82638     4   23424400   23425400      2       1  150064       4.4969   3.4483e-06
enh82648     4   23887500   23888500      2       1  150064       1.7533     0.039775
enh82653     4   23980800   23981800      4       2  150064       1.6594     0.048516
enh82658     4   24199800   24200800      7       3  150064       1.8987       0.0288
enh82659     4   24234200   24235200      3       1  150064       2.3909    0.0084037
enh82661     4   24249800   24250800      3       1  150064       2.1637     0.015242
enh82662     4   24258000   24259000      2       1  150064       1.8093     0.035206
enh82663     4   24262300   24263300      5       2  150064       2.1696      0.01502
enh82664     4   24263700   24264700     10       4  150064       2.2325      0.01279
enh82667     4   24322400   24323400      1       1  150064       1.7763      0.03784
enh82670     4   24332000   24333000      3       1  150064       1.7181     0.042892
enh82673     4   24466400   24467400      1       1  150064        3.714     0.000102
enh82677     4   24508600   24509600      1       1  150064       2.1015       0.0178
enh82699     4   24806800   24807800      4       2  150064       2.2666     0.011706
enh82701     4   24869400   24870400      3       2  150064       2.0196     0.021714
enh82702     4   24879900   24880900      4       2  150064       2.4084    0.0080112
enh82703     4   24913000   24914000      2       1  150064       1.7957     0.036271
enh82708     4   25066600   25067600      9       4  150064       2.0687     0.019289
enh82725     4   25450500   25451500      4       2  150064       2.6466    0.0040653
enh82733     4   25580700   25581700      8       4  150064       1.9621     0.024874
enh82735     4   25588800   25589800      7       2  150064       2.6548    0.0039682
enh82736     4   25591200   25592200      6       2  150064       3.1687   0.00076556
enh82741     4   25812800   25813800      2       1  150064       1.8406      0.03284
enh82749     4   25860700   25861700      2       1  150064       2.6848    0.0036285
enh82750     4   25862400   25863400      2       1  150064       1.9291     0.026861
enh82751     4   25892300   25893300      4       2  150064       2.1868      0.01438
enh82756     4   25952500   25953500      4       2  150064       2.0549     0.019943
enh82757     4   25954700   25955700      9       4  150064       3.2532   0.00057065
enh82775     4   26240200   26241200      3       2  150064       2.4754     0.006655
enh82787     4   26348600   26349600      4       2  150064       1.8537     0.031889
enh82804     4   26590800   26591800      4       1  150064       3.5956   0.00016184
enh82805     4   26649200   26650200      1       1  150064         3.34    0.0004189
enh82808     4   26804800   26805800      2       1  150064        3.133   0.00086519
enh82809     4   26813400   26814400      2       1  150064       2.4518    0.0071075
enh82823     4   27050000   27051000      1       1  150064       1.7987      0.03603
enh82829     4   27128700   27129700      3       2  150064       1.8918     0.029258
enh82830     4   27143600   27144600      4       1  150064        2.084     0.018579
enh82832     4   27491600   27492600      2       1  150064       1.8947     0.029069
enh82835     4   28281200   28282200      2       1  150064       1.8507     0.032107
enh82837     4   28437600   28438600      3       2  150064       2.3653    0.0090076
enh82839     4   28491900   28492900      2       1  150064       2.5943     0.004739
enh82849     4   30602000   30603000      4       1  150064       2.3706    0.0088807
enh82852     4   30795200   30796200      1       1  150064        2.971     0.001484
enh82853     4   30836500   30837500      6       2  150064       3.3511   0.00040245
enh82854     4   30838600   30839600      3       2  150064        2.616    0.0044486
enh82857     4   30921400   30922400      3       2  150064       1.7359     0.041292
enh82859     4   30947000   30948000      2       1  150064       1.6863     0.045873
enh82864     4   31045200   31046200      2       1  150064        1.805     0.035534
enh82866     4   31150100   31151100      3       1  150064       1.9208      0.02738
enh82879     4   33818600   33819600      2       1  150064       2.9436    0.0016219
enh82881     4   33997800   33998800      1       1  150064       2.8711     0.002045
enh82882     4   33999700   34000700      2       1  150064       2.0006     0.022719
enh82884     4   34182500   34183500      1       1  150064       2.9756     0.001462
enh82893     4   36028300   36029300      6       2  150064        2.081     0.018718
enh82900     4   36640900   36641900      5       2  150064       2.1713     0.014954
enh82901     4   36642300   36643300      2       1  150064       2.2643     0.011777
enh82903     4   36812400   36813400      4       2  150064       1.6553      0.04893
enh82904     4   37147600   37148600      9       2  150064        2.953    0.0015737
enh82934     4   37995000   37996000      2       1  150064       2.0626     0.019576
enh82937     4   38003400   38004400      3       2  150064       1.9714      0.02434
enh82939     4   38006400   38007400      7       2  150064       2.1032     0.017726
enh82984     4   38607100   38608100      4       2  150064       1.8197     0.034404
enh82988     4   38674100   38675100      4       2  150064       1.6722     0.047245
enh82990     4   38725200   38726200      3       2  150064       1.6803      0.04645
enh82997     4   38888400   38889400      2       1  150064       1.9533     0.025394
enh83016     4   39633800   39634800      2       1  150064       3.2814   0.00051655
enh83018     4   39637500   39638500      2       1  150064       2.5878    0.0048293
enh83019     4   39641200   39642200      3       1  150064       2.8613    0.0021095
enh83020     4   39642800   39643800      3       1  150064       2.3882    0.0084647
enh83029     4   39890400   39891400      1       1  150064       2.0245      0.02146
enh83036     4   40000400   40001400      4       2  150064       2.0702     0.019217
enh83038     4   40178000   40179000      1       1  150064       2.1956      0.01406
enh83039     4   40187200   40188200      3       2  150064        1.797     0.036168
enh83077     4   40583500   40584500      2       1  150064       1.8499     0.032163
enh83080     4   40621200   40622200      3       1  150064       1.7058     0.044027
enh83081     4   40623400   40624400      4       2  150064       1.8001     0.035925
enh83191     4   42429500   42430500      4       2  150064       1.9689      0.02448
enh83213     4   44417000   44418000      2       1  150064       1.6931     0.045223
enh83227     4   47415800   47416800      4       2  150064       1.6781     0.046668
enh83229     4   47464100   47465100      3       2  150064       1.9229     0.027244
enh83243     4   48111200   48112200      2       1  150064       1.6486     0.049611
enh83244     4   48113800   48114800      2       1  150064       1.9224     0.027279
enh83246     4   48118400   48119400      3       2  150064       2.1077     0.017528
enh83247     4   48127200   48128200      2       1  150064       2.0155     0.021928
enh83249     4   48131300   48132300      4       2  150064       1.7404     0.040897
enh83257     4   48341800   48342800      3       2  150064       3.6778   0.00011763
enh83258     4   48345200   48346200      1       1  150064       1.6744      0.04703
enh83264     4   48596500   48597500      1       1  150064       2.4191     0.007779
enh83266     4   48644800   48645800      2       1  150064       2.3586    0.0091724
enh83267     4   48655700   48656700      1       1  150064       1.7022      0.04436
enh83270     4   48696600   48697600      1       1  150064       3.3251     0.000442
enh83275     4   48729200   48730200      3       2  150064        1.945     0.025887
enh83277     4   48748400   48749400      1       1  150064       2.4588      0.00697
enh83279     4   48777000   48778000      1       1  150064       2.1063      0.01759
enh83281     4   48783000   48784000      1       1  150064        2.482     0.006533
enh83362     4   54825700   54826700      1       1  150064       1.6703      0.04743
enh83380     4   55268800   55269800      5       2  150064       2.4344    0.0074587
enh83391     4   55542000   55543000      6       2  150064       2.1892     0.014291
enh83421     4   56344200   56345200      3       2  150064       1.7733     0.038091
enh83424     4   56406400   56407400      6       2  150064       1.7993     0.035988
enh83426     4   56419600   56420600      3       1  150064       1.7467     0.040344
enh83428     4   56534400   56535400      8       2  150064       2.0434     0.020507
enh83429     4   56541200   56542200      6       2  150064       2.0836       0.0186
enh83432     4   56716000   56717000      2       1  150064        2.018     0.021795
enh83434     4   56813600   56814600      1       1  150064       2.3607     0.009121
enh83484     4   57960400   57961400      4       2  150064       1.7935     0.036446
enh83485     4   57964500   57965500      1       1  150064        1.673      0.04716
enh83486     4   57968000   57969000      1       1  150064       1.6622      0.04824
enh83499     4   58136200   58137200      6       2  150064       1.8825     0.029885
enh83512     4   60322800   60323800      3       1  150064       3.0269    0.0012356
enh83524     4   62202200   62203200      2       1  150064       2.6715    0.0037759
enh83532     4   62382800   62383800      3       1  150064        1.703      0.04428
enh83533     4   62386400   62387400      4       1  150064        2.237     0.012645
enh83534     4   62421400   62422400      4       2  150064       1.8855     0.029682
enh83535     4   62579800   62580800      3       2  150064       2.5801    0.0049393
enh83552     4   63417200   63418200      6       2  150064        1.775     0.037951
enh83554     4   63819100   63820100      2       1  150064       1.6639     0.048069
enh83562     4   65602700   65603700      7       3  150064       2.1042     0.017681
enh83563     4   65637000   65638000      2       1  150064       1.8953     0.029024
enh83569     4   66424600   66425600      2       1  150064       1.7557     0.039568
enh83570     4   66454800   66455800      8       3  150064       2.4311    0.0075266
enh83571     4   66457600   66458600      1       1  150064       2.5808     0.004929
enh83574     4   66879700   66880700      5       1  150064       1.8338     0.033344
enh83579     4   67559200   67560200      1       1  150064       1.8792      0.03011
enh83585     4   68577900   68578900      3       2  150064       2.9719    0.0014797
enh83587     4   68592400   68593400      3       1  150064       3.2865   0.00050722
enh83617     4   69919500   69920500      4       2  150064       1.7565     0.039501
enh83623     4   70849600   70850600      2       1  150064       1.9084     0.028172
enh83624     4   71302700   71303700      5       2  150064       1.7634      0.03892
enh83654     4   72587700   72588700      4       2  150064       3.5102   0.00022387
enh83661     4   72747500   72748500      5       2  150064       1.7585      0.03933
enh83665     4   73017800   73018800      2       1  150064       2.1566     0.015518
enh83668     4   73370900   73371900      3       2  150064       1.9964     0.022943
enh83669     4   73435400   73436400      4       2  150064       2.3569    0.0092148
enh83671     4   73529600   73530600      4       2  150064       1.7047     0.044126
enh83675     4   73711800   73712800     12       3  150064       2.2314     0.012826
enh83676     4   73752600   73753600      2       1  150064        1.662     0.048257
enh83680     4   73849800   73850800      1       1  150064       2.4382     0.007381
enh83700     4   74486000   74487000      2       1  150064       2.1555     0.015562
enh83751     4   76842400   76843400      1       1  150064       1.8123      0.03497
enh83755     4   76932500   76933500      3       2  150064       1.9335     0.026585
enh83760     4   77007800   77008800      1       1  150064        1.962      0.02488
enh83764     4   77129300   77130300      4       2  150064       1.7954     0.036297
enh83770     4   77155400   77156400      8       3  150064       1.8001     0.035926
enh83774     4   77298300   77299300      2       1  150064       1.7072     0.043889
enh83778     4   77341200   77342200      2       1  150064       2.1596       0.0154
enh83779     4   77353700   77354700      2       1  150064       1.7832     0.037275
enh83786     4   77456600   77457600      8       1  150064       1.8197     0.034406
enh83787     4   77460600   77461600      4       2  150064       1.8469      0.03238
enh83789     4   77468200   77469200      4       2  150064       1.8008     0.035864
enh83798     4   77528400   77529400      2       1  150064       1.8516     0.032039
enh83799     4   77531900   77532900      3       1  150064       2.2019     0.013836
enh83811     4   77645600   77646600      2       1  150064       1.9003     0.028696
enh83812     4   77650500   77651500      2       1  150064       1.7852     0.037118
enh83825     4   77813400   77814400      5       2  150064       2.4358    0.0074292
enh83852     4   78221900   78222900     13       2  150064       2.2985     0.010766
enh83878     4   79083300   79084300      4       2  150064       1.6643     0.048027
enh83881     4   79093900   79094900      1       1  150064       1.7906      0.03668
enh83891     4   79167800   79168800      2       1  150064       1.9044     0.028429
enh83892     4   79172800   79173800      3       1  150064       1.8753     0.030375
enh83929     4   80202700   80203700      4       2  150064       3.6875   0.00011322
enh83941     4   81156800   81157800      4       2  150064       1.6512     0.049349
enh83942     4   81159000   81160000      2       1  150064       1.7196     0.042757
enh83959     4   82394600   82395600      3       1  150064       1.7014     0.044434
enh83962     4   82432800   82433800      2       1  150064       1.7867     0.036996
enh83964     4   82439900   82440900      5       2  150064       1.7518     0.039902
enh83965     4   82471000   82472000      2       1  150064       2.7602    0.0028885
enh83977     4   83189000   83190000      3       1  150064        2.799    0.0025631
enh83978     4   83193200   83194200      3       1  150064       2.2519     0.012165
enh83982     4   83284800   83285800      2       1  150064       2.0983     0.017941
enh84002     4   83732800   83733800      1       1  150064         1.89      0.02938
enh84003     4   83818600   83819600      1       1  150064       1.7584      0.03934
enh84006     4   83957000   83958000      3       1  150064       2.2133     0.013438
enh84015     4   84539100   84540100      3       2  150064       1.9171     0.027613
enh84040     4   85581300   85582300      1       1  150064       1.9081      0.02819
enh84042     4   85777000   85778000      1       1  150064       1.9527      0.02543
enh84056     4   86289000   86290000      7       2  150064       2.4669    0.0068143
enh84066     4   86850800   86851800      4       2  150064       1.8539     0.031877
enh84069     4   86876800   86877800      2       1  150064       2.1706     0.014981
enh84073     4   87154400   87155400      3       1  150064       2.1364     0.016322
enh84095     4   87813800   87814800      3       1  150064        2.604    0.0046067
enh84098     4   87858200   87859200      3       2  150064       1.9144     0.027784
enh84099     4   87860600   87861600      3       2  150064       2.4621    0.0069057
enh84106     4   87884100   87885100      2       1  150064       2.5695    0.0050921
enh84108     4   87888600   87889600      5       2  150064       2.9529    0.0015738
enh84110     4   87891600   87892600      4       2  150064       2.7116    0.0033478
enh84112     4   87898600   87899600      4       2  150064       2.8659     0.002079
enh84116     4   87926200   87927200      1       1  150064       2.9444     0.001618
enh84118     4   87930100   87931100      2       1  150064       3.0005    0.0013479
enh84122     4   87936000   87937000      2       1  150064       2.2384     0.012598
enh84124     4   87940300   87941300      3       2  150064       2.7115    0.0033494
enh84126     4   87946200   87947200      3       1  150064       2.5648    0.0051625
enh84131     4   87954800   87955800      3       1  150064       2.4916    0.0063581
enh84132     4   87955800   87956800      2       1  150064       1.7688      0.03846
enh84135     4   87959100   87960100      3       2  150064       1.7575     0.039414
enh84137     4   87963800   87964800      2       1  150064       1.8671     0.030942
enh84138     4   87965900   87966900      2       1  150064       2.1474     0.015879
enh84139     4   87969400   87970400      2       1  150064       2.1279     0.016672
enh84140     4   87975100   87976100      3       2  150064        2.646    0.0040719
enh84141     4   87979300   87980300      3       1  150064       1.6901     0.045501
enh84151     4   88039400   88040400      1       1  150064       1.9919      0.02319
enh84229     4   89883100   89884100      4       1  150064       1.6842     0.046068
enh84245     4   90674000   90675000      4       2  150064       1.6945     0.045087
enh84247     4   90878300   90879300      3       1  150064       2.2885     0.011053
enh84249     4   90981000   90982000      2       1  150064       2.1733      0.01488
enh84250     4   90995300   90996300      3       1  150064       2.9126    0.0017923
enh84288     4   93378400   93379400      3       1  150064       1.8861     0.029642
enh84289     4   93384300   93385300      1       1  150064       1.9248      0.02713
enh84294     4   93425000   93426000      2       1  150064       1.7259     0.042184
enh84296     4   93428400   93429400      5       1  150064       1.6916      0.04536
enh84301     4   93442800   93443800      2       1  150064       2.3355    0.0097599
enh84303     4   93477000   93478000      3       2  150064       2.3439    0.0095426
enh84317     4   94570800   94571800      3       2  150064       1.6678     0.047674
enh84358     4   96102000   96103000      3       1  150064       1.7674     0.038577
enh84359     4   96283800   96284800      4       2  150064       2.1007     0.017836
enh84372     4   97657000   97658000      6       2  150064        4.278   9.4302e-06
enh84374     4   97914500   97915500      3       2  150064       1.8958     0.028993
enh84391     4   99403800   99404800      1       1  150064        2.184      0.01448
enh84394     4   99415900   99416900      4       1  150064       1.8607     0.031395
enh84395     4   99419700   99420700      4       2  150064       1.8494     0.032199
enh84403     4   99467800   99468800      5       2  150064        2.319     0.010199
enh84404     4   99476800   99477800      6       3  150064         2.08     0.018762
enh84458     4  100872000  100873000      1       1  150064       3.0679     0.001078
enh84460     4  100943500  100944500      5       3  150064       2.6592    0.0039165
enh84462     4  101007700  101008700      3       1  150064       2.0463     0.020364
enh84465     4  101201800  101202800      2       1  150064       2.4379    0.0073868
enh84466     4  101207500  101208500      2       1  150064       1.8517     0.032031
enh84467     4  101287200  101288200      4       2  150064       2.1688      0.01505
enh84468     4  101300800  101301800      4       2  150064       1.7533     0.039773
enh84469     4  101711800  101712800      3       2  150064       2.0327     0.021039
enh84470     4  101725800  101726800      1       1  150064       3.0307      0.00122
enh84476     4  101902200  101903200      1       1  150064       2.2994      0.01074
enh84479     4  101949800  101950800      2       1  150064        2.558    0.0052645
enh84481     4  101954800  101955800      5       3  150064       2.5296    0.0057097
enh84482     4  101957800  101958800      3       1  150064        2.272     0.011542
enh84484     4  102023800  102024800      1       1  150064         2.09      0.01831
enh84486     4  102058200  102059200      3       2  150064       2.1628      0.01528
enh84488     4  102112500  102113500      3       1  150064       1.9254     0.027088
enh84499     4  102256400  102257400      1       1  150064       1.7044      0.04415
enh84509     4  103139900  103140900      2       1  150064       2.7229    0.0032352
enh84523     4  103609000  103610000      1       1  150064       2.3747     0.008782
enh84525     4  103626700  103627700      1       1  150064       2.5929     0.004759
enh84526     4  103655600  103656600      2       1  150064       2.1671     0.015114
enh84529     4  103678400  103679400      2       1  150064       2.3234     0.010078
enh84530     4  103682700  103683700      2       1  150064       2.6844    0.0036333
enh84531     4  103732300  103733300      3       1  150064       3.5565   0.00018795
enh84533     4  103751400  103752400      2       1  150064        3.072     0.001063
enh84534     4  103752800  103753800      2       1  150064       3.6335   0.00013978
enh84536     4  103932400  103933400      4       2  150064       3.4852   0.00024587
enh84537     4  103939500  103940500      1       1  150064       3.9802    3.443e-05
enh84539     4  104019800  104020800      3       2  150064       1.9644     0.024744
enh84540     4  104119600  104120600      3       2  150064       1.9355     0.026467
enh84541     4  104223800  104224800      1       1  150064       2.0462      0.02037
enh84543     4  104295600  104296600      3       2  150064       2.3036     0.010623
enh84552     4  105335400  105336400      3       1  150064       1.8612     0.031355
enh84556     4  105391600  105392600      3       2  150064       2.0507     0.020147
enh84557     4  105396500  105397500      2       1  150064       2.8538    0.0021601
enh84558     4  105407800  105408800      2       1  150064       3.0774    0.0010442
enh84559     4  105413300  105414300      2       1  150064       2.8243    0.0023695
enh84560     4  105492300  105493300      6       2  150064       2.0018     0.022651
enh84561     4  105512500  105513500      1       1  150064       2.1182      0.01708
enh84599     4  108827700  108828700      1       1  150064        1.868      0.03088
enh84600     4  108872600  108873600      2       1  150064        1.768      0.03853
enh84613     4  109081600  109082600      1       1  150064       3.0304     0.001221
enh84649     4  110550500  110551500      1       1  150064        1.752      0.03989
enh84656     4  110833800  110834800      1       1  150064       3.3573    0.0003935
enh84657     4  110893800  110894800      2       1  150064       2.4073    0.0080345
enh84658     4  110900600  110901600      4       1  150064       2.7822    0.0026992
enh84659     4  110940900  110941900      3       1  150064       2.3359    0.0097476
enh84667     4  111120300  111121300      1       1  150064       1.6484      0.04964
enh84669     4  111285800  111286800      1       1  150064       1.6798       0.0465
enh84670     4  111292600  111293600      2       1  150064       1.9696      0.02444
enh84695     4  113218200  113219200      1       1  150064       1.6665      0.04781
enh84726     4  113739400  113740400      5       2  150064       2.0984     0.017936
enh84742     4  114037500  114038500      3       2  150064       3.3631   0.00038538
enh84743     4  114064800  114065800      8       4  150064       1.8206     0.034337
enh84744     4  114067800  114068800      2       1  150064       3.2427   0.00059209
enh84779     4  115113700  115114700      3       2  150064        2.964    0.0015182
enh84788     4  115570800  115571800      3       1  150064       2.2885     0.011054
enh84806     4  118862200  118863200      2       1  150064       3.1344   0.00086113
enh84807     4  118953700  118954700      7       2  150064       2.4085    0.0080099
enh84817     4  119268400  119269400      1       1  150064       2.1848      0.01445
enh84866     4  121592800  121593800      3       1  150064       2.0601     0.019696
enh84867     4  121594000  121595000      5       2  150064       1.7472     0.040304
enh84868     4  121642900  121643900      8       3  150064       2.2127      0.01346
enh84898     4  122663800  122664800     15       1  150064       2.1467      0.01591
enh84900     4  122723000  122724000      1       1  150064       2.0458      0.02039
enh84903     4  123021300  123022300      2       1  150064       2.4466    0.0072114
enh84905     4  123145200  123146200      1       1  150064       1.8623      0.03128
enh84906     4  123285800  123286800      1       1  150064       2.1727       0.0149
enh84907     4  123379600  123380600      2       1  150064       1.7955     0.036284
enh84910     4  123538600  123539600      1       1  150064       2.1659      0.01516
enh84937     4  123794200  123795200      1       1  150064          1.7      0.04457
enh84938     4  123819400  123820400      8       3  150064       1.9965     0.022938
enh84939     4  123824400  123825400      3       1  150064       1.6752     0.046946
enh84941     4  124078800  124079800      4       2  150064       1.7293     0.041877
enh84953     4  124322300  124323300      1       1  150064       1.6747        0.047
enh84976     4  124777900  124778900      1       1  150064       1.6813      0.04635
enh85009     4  126279300  126280300      3       1  150064       2.3295    0.0099153
enh85025     4  127636200  127637200      4       2  150064       1.6857     0.045924
enh85050     4  129226500  129227500      2       1  150064       2.0192     0.021733
enh85053     4  129243600  129244600      2       1  150064        1.865     0.031091
enh85057     4  129305500  129306500      2       1  150064       2.7674    0.0028249
enh85058     4  129307300  129308300      5       3  150064       2.6322    0.0042423
enh85059     4  129330800  129331800      1       1  150064       2.1179      0.01709
enh85066     4  129449700  129450700      4       2  150064       1.6508     0.049387
enh85077     4  129557200  129558200      3       2  150064       1.8283     0.033753
enh85088     4  129610100  129611100      1       1  150064        2.092      0.01822
enh85089     4  129611100  129612100      7       3  150064       2.1512     0.015729
enh85095     4  129678500  129679500      1       1  150064       1.9123      0.02792
enh85108     4  130034800  130035800      4       2  150064       2.0095     0.022242
enh85109     4  130059600  130060600      2       1  150064       1.6594      0.04852
enh85115     4  130944700  130945700      1       1  150064       1.7206      0.04266
enh85116     4  130946700  130947700      1       1  150064       2.3936     0.008341
enh85117     4  130949800  130950800      2       1  150064       1.6503     0.049441
enh85118     4  130966200  130967200      6       2  150064       1.9027     0.028542
enh85122     4  131643400  131644400      2       1  150064       2.8177    0.0024182
enh85123     4  131687600  131688600      1       1  150064       2.5069     0.006089
enh85124     4  131694000  131695000      3       1  150064       1.9969     0.022916
enh85128     4  133411700  133412700      3       1  150064       2.2134     0.013435
enh85146     4  135439400  135440400      3       2  150064       1.7827      0.03732
enh85150     4  135832900  135833900      2       1  150064       1.9301     0.026795
enh85164     4  137724600  137725600      3       1  150064       1.6847     0.046024
enh85194     4  139408500  139409500      6       2  150064       1.6598     0.048475
enh85219     4  139941000  139942000      2       1  150064       2.8693     0.002057
enh85221     4  139945700  139946700      4       2  150064       2.5914    0.0047794
enh85222     4  139948900  139949900      1       1  150064       2.7598     0.002892
enh85225     4  140003000  140004000      2       1  150064       2.1576     0.015481
enh85226     4  140006400  140007400      1       1  150064       1.7745      0.03799
enh85229     4  140065500  140066500      4       2  150064       2.3645    0.0090284
enh85231     4  140075000  140076000      2       1  150064       2.7649    0.0028469
enh85233     4  140084400  140085400      1       1  150064       2.5525     0.005348
enh85235     4  140089600  140090600      6       4  150064        1.858     0.031584
enh85236     4  140092900  140093900      3       1  150064       2.3914    0.0083927
enh85238     4  140101000  140102000      5       2  150064       2.0039     0.022543
enh85241     4  140162900  140163900      2       1  150064       2.5493    0.0053967
enh85243     4  140187600  140188600      3       2  150064       1.6628     0.048174
enh85258     4  140472000  140473000      1       1  150064       2.9567     0.001555
enh85259     4  140473200  140474200      3       2  150064       2.2174     0.013298
enh85262     4  140513700  140514700      1       1  150064       1.6754      0.04693
enh85280     4  140735300  140736300      1       1  150064        3.108    0.0009419
enh85303     4  140958600  140959600      2       1  150064       1.7342     0.041446
enh85316     4  141015100  141016100      3       2  150064       2.0293     0.021213
enh85317     4  141019400  141020400      4       2  150064       2.2114     0.013505
enh85374     4  143190900  143191900      1       1  150064       1.8255      0.03396
enh85386     4  143905700  143906700      2       1  150064       2.5294    0.0057125
enh85401     4  144285300  144286300      5       2  150064       2.0009     0.022703
enh85402     4  144296500  144297500      2       1  150064       1.7799     0.037544
enh85410     4  144634800  144635800      1       1  150064        2.656     0.003954
enh85426     4  146413300  146414300      1       1  150064       1.7686      0.03848
enh85458     4  146819800  146820800      2       1  150064       1.6754     0.046931
enh85474     4  147864800  147865800      6       3  150064       2.0292     0.021219
enh85478     4  148009600  148010600      4       2  150064       1.7016     0.044419
enh85517     4  148982700  148983700      4       2  150064       2.0855     0.018514
enh85523     4  149280600  149281600      2       1  150064       3.1307   0.00087195
enh85524     4  149317900  149318900      1       1  150064       4.0893    2.163e-05
enh85531     4  149801000  149802000      1       1  150064       1.8229      0.03416
enh85535     4  149929400  149930400      2       1  150064       2.7742    0.0027666
enh85542     4  151138100  151139100      2       1  150064       1.8991     0.028779
enh85543     4  151145600  151146600      1       1  150064        1.985      0.02357
enh85592     4  152405300  152406300      1       1  150064       2.1248       0.0168
enh85603     4  152566800  152567800      1       1  150064       1.7786      0.03765
enh85604     4  152595500  152596500      2       1  150064       2.0846     0.018555
enh85759     4  154681400  154682400      5       1  150064       2.0819     0.018678
enh85760     4  154685100  154686100      2       1  150064       1.9435     0.025977
enh85763     4  154828200  154829200      2       1  150064       1.9094     0.028104
enh85789     4  156941000  156942000      2       1  150064       2.5733    0.0050367
enh85838     4  159766000  159767000      1       1  150064        2.155      0.01558
enh85842     4  159823500  159824500      2       1  150064       1.8648     0.031107
enh85892     4  160871300  160872300      3       1  150064        2.873    0.0020329
enh85894     4  161513600  161514600      4       2  150064       2.0667     0.019383
enh85914     4  163907000  163908000      2       1  150064       1.7263     0.042142
enh85920     4  164486500  164487500      3       2  150064       1.7474     0.040283
enh85921     4  164614900  164615900      1       1  150064       1.7054      0.04406
enh85926     4  165128400  165129400      4       2  150064       3.1124   0.00092796
enh85927     4  165233600  165234600     11       2  150064       1.7104     0.043597
enh85928     4  165250700  165251700      7       1  150064       2.2145     0.013396
enh85929     4  165448600  165449600      6       2  150064       1.7057     0.044033
enh85946     4  165898700  165899700      2       1  150064       1.8408     0.032823
enh85956     4  166382000  166383000      4       2  150064       2.2348     0.012716
enh86015     4  169989200  169990200      8       3  150064       2.1235     0.016857
enh86017     4  170001000  170002000      4       2  150064       2.1287     0.016639
enh86018     4  170020700  170021700      2       1  150064       2.7468    0.0030094
enh86021     4  170033600  170034600      4       2  150064       1.8776     0.030218
enh86022     4  170036000  170037000      1       1  150064       2.2591      0.01194
enh86023     4  170036900  170037900      2       1  150064       2.9329    0.0016788
enh86024     4  170064200  170065200      4       2  150064       2.1079     0.017519
enh86025     4  170080500  170081500      1       1  150064       2.3657     0.008998
enh86033     4  170165000  170166000      1       1  150064       2.3403     0.009635
enh86044     4  170192800  170193800      1       1  150064       2.3178      0.01023
enh86045     4  170325700  170326700      2       1  150064       4.1424   1.7181e-05
enh86046     4  170406600  170407600      3       1  150064       1.9236     0.027205
enh86047     4  170552900  170553900      1       1  150064       4.3116    8.105e-06
enh86048     4  170580400  170581400      4       2  150064       3.1806    0.0007349
enh86049     4  170645000  170646000      3       2  150064       3.5008   0.00023191
enh86052     4  170840700  170841700      7       1  150064        2.776     0.002752
enh86053     4  170843400  170844400     10       2  150064       3.0141    0.0012889
enh86054     4  170855700  170856700      2       1  150064       2.9279    0.0017063
enh86063     4  170933200  170934200      5       2  150064       2.4487    0.0071677
enh86076     4  171954400  171955400      4       2  150064       1.8953     0.029023
enh86083     4  173549200  173550200      7       3  150064        1.871      0.03067
enh86118     4  174185400  174186400      4       2  150064       1.7445     0.040533
enh86146     4  176592200  176593200      4       1  150064       2.6982    0.0034861
enh86147     4  176592600  176593600      2       1  150064       1.7685     0.038485
enh86179     4  179075400  179076400      5       3  150064       2.4058     0.008069
enh86180     4  179227600  179228600      2       1  150064       1.9614     0.024914
enh86210     4  181586800  181587800      2       1  150064       2.5235    0.0058101
enh86232     4  182741600  182742600      2       1  150064       2.7118    0.0033462
enh86233     4  182743800  182744800      3       2  150064       2.0104     0.022195
enh86284     4  183476400  183477400      6       3  150064       1.6973     0.044816
enh86287     4  183497600  183498600      8       3  150064       1.9565     0.025206
enh86288     4  183514300  183515300      1       1  150064       2.1086      0.01749
enh86293     4  183636800  183637800      5       2  150064       4.1594   1.5952e-05
enh86298     4  183747000  183748000      7       3  150064       2.0466     0.020347
enh86308     4  184017500  184018500      1       1  150064       2.3451     0.009511
enh86310     4  184024800  184025800      2       1  150064       2.1059     0.017605
enh86312     4  184027800  184028800      2       1  150064       2.3227     0.010098
enh86320     4  184040100  184041100      4       1  150064       2.3195     0.010183
enh86321     4  184046600  184047600      1       1  150064       2.2688      0.01164
enh86323     4  184065800  184066800      5       1  150064       2.2933     0.010916
enh86324     4  184066200  184067200      2       1  150064       1.9779     0.023971
enh86349     4  184183100  184184100      2       1  150064       1.7548     0.039651
enh86401     4  185235100  185236100      1       1  150064       1.9182      0.02754
enh86407     4  185311000  185312000      6       2  150064       1.7911     0.036642
enh86410     4  185338200  185339200      7       3  150064       1.7993     0.035985
enh86439     4  185565700  185566700      1       1  150064       1.8684      0.03085
enh86440     4  185567600  185568600      3       1  150064       1.8044     0.035584
enh86441     4  185572200  185573200      3       1  150064       1.7089     0.043735
enh86446     4  185652000  185653000      8       2  150064       2.0459     0.020383
enh86483     4  186227000  186228000      1       1  150064       2.4069     0.008044
enh86520     4  186730000  186731000      7       4  150064       2.3523    0.0093277
enh86536     4  186989500  186990500      1       1  150064       1.9883      0.02339
enh86538     4  187000200  187001200      9       3  150064       2.4898    0.0063899
enh86539     4  187001800  187002800      2       1  150064       1.8323     0.033456
enh86541     4  187053400  187054400      4       2  150064       1.8017     0.035799
enh86592     4  188157800  188158800      5       1  150064       2.2008     0.013875
enh86616     4  189743400  189744400      6       2  150064       2.8371    0.0022764
enh86621     4  189968000  189969000      4       2  150064       1.7046     0.044133
enh86622     4  189970700  189971700      6       3  150064       1.8378     0.033047
enh86626     4  190098900  190099900      7       2  150064       1.9871     0.023456
enh86699     5    1097500    1098500      4       2  150064       2.1426     0.016074
enh86700     5    1100500    1101500      4       2  150064       1.6579     0.048669
enh86703     5    1112500    1113500      7       2  150064       2.1306     0.016561
enh86719     5    1201400    1202400      5       2  150064       2.0489     0.020234
enh86720     5    1204500    1205500     13       3  150064       1.7517     0.039915
enh86738     5    1517000    1518000     10       3  150064       2.5466    0.0054389
enh86739     5    1519700    1520700      2       1  150064       1.7761      0.03786
enh86803     5    3778500    3779500      1       1  150064       2.0494      0.02021
enh86816     5    4207100    4208100      1       1  150064       1.6693      0.04753
enh86836     5    5137200    5138200      3       2  150064       1.8069      0.03539
enh86840     5    5175800    5176800      2       1  150064       2.4818    0.0065368
enh86841     5    5181000    5182000      6       3  150064       2.0347      0.02094
enh86856     5    5418800    5419800      8       2  150064       2.1565     0.015524
enh86859     5    5494000    5495000      3       2  150064       2.4642    0.0068667
enh86860     5    5495000    5496000      2       1  150064       1.9413     0.026113
enh86861     5    5497200    5498200      1       1  150064       2.8685     0.002062
enh86862     5    5521600    5522600      3       1  150064       2.6404    0.0041403
enh86866     5    5572400    5573400      3       2  150064         2.22     0.013209
enh86869     5    5694400    5695400      2       1  150064       2.9358    0.0016635
enh86870     5    5695600    5696600      3       1  150064       1.9062      0.02831
enh86872     5    5782200    5783200      5       1  150064       1.7604     0.039171
enh86877     5    6134100    6135100      1       1  150064       1.6957      0.04497
enh86878     5    6159700    6160700      4       2  150064       1.9202     0.027413
enh86888     5    6631000    6632000      1       1  150064       2.3401     0.009639
enh86889     5    6634600    6635600      4       2  150064       1.6834     0.046145
enh86890     5    6649000    6650000      5       3  150064       2.0249     0.021438
enh86893     5    6704200    6705200      3       1  150064       2.5447    0.0054681
enh86896     5    6719600    6720600      2       1  150064       2.8878    0.0019396
enh86897     5    6721200    6722200      1       1  150064       2.0403      0.02066
enh86898     5    6723300    6724300     10       4  150064        1.864     0.031161
enh86900     5    6729700    6730700      5       3  150064       2.4523    0.0070977
enh86901     5    6731700    6732700      7       3  150064       2.9876    0.0014058
enh86903     5    6765900    6766900      3       1  150064       1.8638     0.031175
enh86909     5    7269400    7270400      4       2  150064        3.714   0.00010202
enh86910     5    7271200    7272200      6       3  150064       2.1887     0.014308
enh86912     5    7331200    7332200      2       1  150064       2.1176     0.017105
enh86916     5    7392100    7393100      2       1  150064       2.1379     0.016261
enh86919     5    7400600    7401600      1       1  150064       2.1964      0.01403
enh86922     5    7418000    7419000      6       3  150064       1.7338     0.041479
enh86924     5    7425600    7426600      2       1  150064       1.8427     0.032684
enh86939     5    7596500    7597500      3       2  150064        1.895     0.029046
enh86978     5    9596200    9597200      1       1  150064       2.2987      0.01076
enh87043     5   10631500   10632500      6       1  150064        1.934     0.026554
enh87044     5   10636100   10637100      7       2  150064        2.383    0.0085852
enh87045     5   10638200   10639200      7       2  150064       2.4081    0.0080186
enh87046     5   10642200   10643200      8       1  150064       2.6652    0.0038475
enh87047     5   10645200   10646200      6       1  150064       2.5379    0.0055764
enh87095     5   12865100   12866100      5       2  150064       1.8831     0.029847
enh87147     5   14242700   14243700      1       1  150064       1.6453      0.04995
enh87191     5   14672200   14673200      1       1  150064       2.0484      0.02026
enh87194     5   14676100   14677100      1       1  150064       1.8928      0.02919
enh87232     5   15912400   15913400      5       2  150064       1.9617       0.0249
enh87233     5   15918400   15919400      1       1  150064       2.0243      0.02147
enh87234     5   15926700   15927700      2       1  150064       2.5546    0.0053148
enh87241     5   16521600   16522600      2       1  150064       1.7054     0.044061
enh87242     5   16539000   16540000      2       1  150064       2.5106    0.0060262
enh87243     5   16560200   16561200      1       1  150064        1.668      0.04766
enh87250     5   16713100   16714100      1       1  150064       2.8418     0.002243
enh87251     5   16716200   16717200      2       1  150064       2.6065    0.0045734
enh87252     5   16717300   16718300      4       1  150064       2.4904    0.0063791
enh87254     5   16721400   16722400      2       1  150064       2.4475    0.0071929
enh87285     5   16883800   16884800      6       3  150064       1.8674     0.030923
enh87307     5   17164200   17165200      1       1  150064       1.7072      0.04389
enh87310     5   17212900   17213900      8       2  150064       1.8983     0.028831
enh87327     5   17403300   17404300      3       1  150064       2.1517     0.015711
enh87328     5   17412600   17413600      1       1  150064       1.7202       0.0427
enh87334     5   17802000   17803000      6       2  150064         1.88     0.030057
enh87361     5   19902100   19903100      3       1  150064       2.3643    0.0090311
enh87363     5   19928300   19929300      1       1  150064        2.235      0.01271
enh87377     5   22928800   22929800      1       1  150064       1.9435      0.02598
enh87397     5   26148400   26149400      5       2  150064       2.0226     0.021555
enh87447     5   31682200   31683200      5       2  150064       2.0817     0.018686
enh87449     5   31717400   31718400      6       3  150064       1.7955     0.036287
enh87452     5   31753800   31754800      2       1  150064       1.7375     0.041152
enh87453     5   31769600   31770600      5       3  150064       1.8815     0.029955
enh87531     5   33832800   33833800      4       1  150064        1.754     0.039716
enh87545     5   33958000   33959000      2       1  150064       1.7558     0.039558
enh87570     5   34522300   34523300      7       2  150064       2.0992     0.017899
enh87616     5   35055800   35056800      1       1  150064       1.7552      0.03961
enh87655     5   36743600   36744600      2       1  150064       2.1859     0.014412
enh87665     5   37816700   37817700      6       3  150064       2.2431     0.012446
enh87668     5   38094800   38095800      3       1  150064       1.8523     0.031992
enh87689     5   38659800   38660800      3       1  150064       1.9409     0.026138
enh87695     5   39021200   39022200      2       1  150064       2.8522     0.002171
enh87701     5   39400000   39401000      5       2  150064       1.7111     0.043534
enh87703     5   39425800   39426800      8       3  150064       1.9242     0.027162
enh87704     5   39427200   39428200      5       1  150064       1.9207     0.027383
enh87717     5   40551400   40552400      3       2  150064       2.0288     0.021241
enh87734     5   42037500   42038500      3       2  150064       1.8785      0.03016
enh87758     5   43484400   43485400      2       1  150064       1.9825     0.023714
enh87772     5   44810700   44811700      2       1  150064       3.2993   0.00048464
enh87775     5   45109900   45110900      1       1  150064       2.6888     0.003586
enh87777     5   45181600   45182600      2       1  150064       2.8028    0.0025329
enh87782     5   45561400   45562400      2       1  150064       3.5718   0.00017728
enh87784     5   45568600   45569600      1       1  150064       1.7524      0.03985
enh87786     5   49737200   49738200      1       1  150064       3.7711    8.126e-05
enh87787     5   49881000   49882000      2       1  150064       2.9167    0.0017689
enh87788     5   49961200   49962200      2       1  150064       3.0044    0.0013306
enh87791     5   49975000   49976000      1       1  150064         3.17    0.0007622
enh87795     5   49998200   49999200      1       1  150064       1.6669      0.04777
enh87800     5   50038700   50039700      3       2  150064       1.7821     0.037367
enh87806     5   50521300   50522300      2       1  150064       2.6851    0.0036256
enh87811     5   50917600   50918600      2       1  150064       1.7207     0.042648
enh87813     5   51177400   51178400      3       2  150064       2.0208      0.02165
enh87833     5   52939100   52940100      1       1  150064       1.9443      0.02593
enh87859     5   53510500   53511500      4       2  150064          1.7     0.044565
enh87861     5   53585400   53586400      4       2  150064       1.6571     0.048746
enh87870     5   53941900   53942900      5       2  150064       1.9622     0.024872
enh87873     5   54040100   54041100      3       2  150064       1.8775     0.030225
enh87876     5   54172200   54173200      3       2  150064       2.3864    0.0085066
enh87878     5   54289100   54290100      3       1  150064       2.0892     0.018346
enh87879     5   54293600   54294600      5       2  150064       1.8917     0.029263
enh87919     5   55209300   55210300      3       2  150064       2.3805    0.0086451
enh87920     5   55218700   55219700      5       3  150064       2.8125    0.0024578
enh87976     5   56368000   56369000      2       1  150064       2.0237     0.021503
enh87981     5   56484000   56485000      2       1  150064        1.654      0.04906
enh87997     5   57133100   57134100      2       1  150064       1.7357     0.041307
enh88003     5   57367000   57368000      2       1  150064       1.8094     0.035193
enh88007     5   57762500   57763500      6       3  150064       2.3088     0.010478
enh88017     5   58218400   58219400      2       1  150064       2.0766     0.018919
enh88025     5   58298600   58299600      8       2  150064       2.6966    0.0035022
enh88026     5   58300200   58301200      7       3  150064       2.2765     0.011409
enh88027     5   58316400   58317400      2       1  150064        2.658    0.0039304
enh88032     5   58483400   58484400      3       2  150064       1.7005     0.044517
enh88042     5   58858700   58859700      3       2  150064       2.7821    0.0027005
enh88045     5   58915200   58916200      4       2  150064       2.7364    0.0031057
enh88048     5   59005100   59006100      3       2  150064       1.7158     0.043099
enh88058     5   59836800   59837800      5       2  150064       2.8516    0.0021749
enh88059     5   59976600   59977600      2       1  150064       2.7736    0.0027723
enh88062     5   60074800   60075800      2       1  150064       3.6337    0.0001397
enh88063     5   60092700   60093700      5       2  150064       4.7375   1.0819e-06
enh88064     5   60093200   60094200      3       1  150064       4.3819   5.8812e-06
enh88067     5   60140500   60141500      2       1  150064       3.4402   0.00029065
enh88071     5   60346200   60347200      2       1  150064       3.4276   0.00030446
enh88072     5   60456800   60457800      3       2  150064       3.2495   0.00057801
enh88074     5   60483500   60484500      8       4  150064       5.3114   5.4405e-08
enh88075     5   60496400   60497400      2       1  150064       3.4477   0.00028274
enh88076     5   60524200   60525200      5       3  150064       2.9485    0.0015966
enh88077     5   60597200   60598200      1       1  150064       1.6491      0.04956
enh88078     5   60615100   60616100      3       2  150064       6.1932   2.9478e-10
enh88081     5   60697400   60698400      1       1  150064       4.2633    1.007e-05
enh88082     5   60698800   60699800      1       1  150064       4.7789    8.811e-07
enh88084     5   60705000   60706000      3       2  150064       2.8612    0.0021103
enh88085     5   60706400   60707400      1       1  150064       5.0554    2.147e-07
enh88086     5   60707000   60708000      2       1  150064       3.3976   0.00033991
enh88088     5   60709600   60710600      2       1  150064       2.4363     0.007419
enh88090     5   60711600   60712600      2       1  150064       4.6132   1.9823e-06
enh88091     5   60713100   60714100      2       1  150064       2.0034     0.022568
enh88093     5   60727700   60728700      2       1  150064       5.8212   2.9217e-09
enh88095     5   60750900   60751900      3       1  150064       5.7432   4.6457e-09
enh88096     5   60760200   60761200      1       1  150064       4.6098    2.015e-06
enh88117     5   61373300   61374300      5       2  150064       2.2873     0.011088
enh88119     5   61438400   61439400      4       2  150064       2.0527     0.020051
enh88121     5   61503900   61504900      2       1  150064        2.426     0.007633
enh88122     5   61600800   61601800      1       1  150064       2.9993     0.001353
enh88123     5   61606600   61607600      3       2  150064       2.8312    0.0023189
enh88124     5   61609800   61610800      2       1  150064       1.7238     0.042374
enh88126     5   61707400   61708400      1       1  150064       1.9596      0.02502
enh88127     5   61709400   61710400      2       1  150064       1.9192     0.027478
enh88133     5   61916700   61917700      1       1  150064       3.0287     0.001228
enh88134     5   61922500   61923500      2       1  150064       2.5957    0.0047195
enh88135     5   61943800   61944800      2       1  150064        1.988     0.023404
enh88137     5   62013100   62014100      1       1  150064       2.0619      0.01961
enh88146     5   62551100   62552100      2       1  150064       2.4188    0.0077861
enh88148     5   62982900   62983900      7       4  150064       2.4681    0.0067908
enh88153     5   63702800   63703800      3       1  150064       3.4012   0.00033547
enh88165     5   64330000   64331000      4       1  150064       2.6771    0.0037133
enh88181     5   64543200   64544200      3       2  150064       2.0768     0.018912
enh88186     5   64778900   64779900      8       4  150064       2.1602     0.015378
enh88187     5   64857400   64858400      2       1  150064       2.0444     0.020456
enh88225     5   66255400   66256400      1       1  150064       1.8293      0.03368
enh88238     5   66390500   66391500      1       1  150064       2.8054     0.002513
enh88274     5   67546400   67547400      5       3  150064        2.581    0.0049256
enh88281     5   67729700   67730700      3       1  150064       2.1789     0.014668
enh88285     5   67940600   67941600      2       1  150064       2.1633     0.015258
enh88315     5   70752700   70753700      2       1  150064        1.686       0.0459
enh88324     5   71101700   71102700      1       1  150064       1.6771      0.04676
enh88332     5   71234500   71235500      1       1  150064       1.6544      0.04902
enh88365     5   71537800   71538800      1       1  150064       2.8707     0.002048
enh88369     5   71597600   71598600      2       1  150064       1.6964     0.044904
enh88385     5   71853100   71854100      1       1  150064       2.2165      0.01333
enh88386     5   71856200   71857200      1       1  150064       1.7078      0.04384
enh88405     5   72447700   72448700      9       2  150064       1.7421     0.040742
enh88414     5   72617700   72618700      6       2  150064       2.0607     0.019667
enh88415     5   72633800   72634800      2       1  150064       1.6531     0.049153
enh88419     5   72707800   72708800      5       3  150064       2.1068     0.017568
enh88511     5   74302600   74303600      4       2  150064       1.7639     0.038877
enh88513     5   74328600   74329600      5       2  150064       1.8794     0.030095
enh88515     5   74332600   74333600      2       1  150064       1.8494     0.032203
enh88516     5   74344000   74345000      6       2  150064       1.7837     0.037235
enh88524     5   74570900   74571900      2       1  150064       3.1149   0.00092006
enh88526     5   74618100   74619100      3       2  150064       1.7317     0.041661
enh88529     5   74707700   74708700      3       1  150064       2.1441     0.016012
enh88532     5   74761500   74762500      1       1  150064       1.8882       0.0295
enh88533     5   74770400   74771400      2       1  150064       2.0002     0.022741
enh88540     5   74861900   74862900      2       1  150064       2.6414    0.0041284
enh88602     5   76238600   76239600      5       1  150064       1.9078     0.028207
enh88615     5   77046100   77047100      3       1  150064       1.8329      0.03341
enh88627     5   77412400   77413400      1       1  150064       2.5277     0.005741
enh88628     5   77566000   77567000      6       2  150064       2.4653    0.0068452
enh88629     5   77567300   77568300      2       1  150064       2.6005    0.0046542
enh88630     5   77568900   77569900      2       1  150064       3.5757   0.00017467
enh88631     5   77588800   77589800      4       2  150064       3.6686   0.00012193
enh88632     5   77591400   77592400      1       1  150064       2.6042     0.004604
enh88633     5   77624000   77625000      4       2  150064       3.8827   5.1645e-05
enh88635     5   77654600   77655600      2       1  150064       1.9902     0.023287
enh88636     5   77700000   77701000      2       1  150064       2.0629     0.019561
enh88637     5   77791600   77792600      1       1  150064       2.0407      0.02064
enh88639     5   77795800   77796800      6       3  150064       2.0478     0.020291
enh88640     5   77800600   77801600      4       2  150064       2.2398     0.012553
enh88642     5   77804200   77805200      5       2  150064       2.1171     0.017126
enh88657     5   77888500   77889500      2       1  150064       1.9908      0.02325
enh88662     5   77919700   77920700      2       1  150064       2.0579       0.0198
enh88693     5   78317100   78318100      3       1  150064       1.7046     0.044133
enh88710     5   78799200   78800200      2       1  150064       2.2839     0.011189
enh88713     5   78858200   78859200      3       1  150064       2.3641    0.0090377
enh88721     5   79069600   79070600      1       1  150064        1.811      0.03507
enh88735     5   79430200   79431200      1       1  150064       1.7853      0.03711
enh88748     5   79500600   79501600      4       2  150064       2.0721      0.01913
enh88749     5   79506400   79507400      2       1  150064       2.1979     0.013978
enh88752     5   79516100   79517100      4       2  150064       2.0573     0.019829
enh88753     5   79517500   79518500      7       2  150064       1.7801     0.037527
enh88784     5   80258700   80259700      3       1  150064       1.9509     0.025535
enh88805     5   80542200   80543200      2       1  150064       1.6868     0.045819
enh88823     5   81083700   81084700      1       1  150064       2.1489      0.01582
enh88825     5   81089500   81090500      3       2  150064       3.2216   0.00063738
enh88828     5   81153000   81154000      2       1  150064       1.8375     0.033064
enh88837     5   81425400   81426400      2       1  150064       1.9977     0.022872
enh88844     5   81568500   81569500      8       3  150064       2.6947    0.0035228
enh88846     5   81571800   81572800      7       3  150064        2.907    0.0018247
enh88847     5   81586400   81587400      3       1  150064       2.6079    0.0045553
enh88848     5   81589200   81590200      1       1  150064       2.5345      0.00563
enh88858     5   81990400   81991400      3       2  150064       2.2531     0.012128
enh88860     5   82089900   82090900      1       1  150064       2.4475     0.007192
enh88861     5   82092100   82093100      2       1  150064        2.275     0.011453
enh88868     5   82217600   82218600      1       1  150064       1.9084      0.02817
enh88870     5   82280700   82281700      3       1  150064       2.1806     0.014608
enh88881     5   82674000   82675000      1       1  150064        1.748      0.04023
enh88900     5   83269700   83270700      1       1  150064       2.1832      0.01451
enh88902     5   83333700   83334700      5       2  150064       2.0569      0.01985
enh88927     5   85757000   85758000      2       1  150064       1.7085     0.043772
enh88935     5   86263600   86264600      2       1  150064       1.7194     0.042771
enh88951     5   87205000   87206000      5       2  150064       2.8927    0.0019099
enh88954     5   87344800   87345800      1       1  150064       3.3284    0.0004367
enh88955     5   87388600   87389600      2       1  150064        2.749    0.0029888
enh88957     5   87500000   87501000      1       1  150064        2.592     0.004771
enh88959     5   87531300   87532300      1       1  150064       2.5053     0.006118
enh88960     5   87532600   87533600      1       1  150064       3.0285     0.001229
enh88962     5   87540000   87541000      3       1  150064       2.5862     0.004852
enh88963     5   87543600   87544600      2       1  150064       2.6214    0.0043791
enh88965     5   87552400   87553400      1       1  150064       3.0454     0.001162
enh88966     5   87565400   87566400      3       1  150064        2.701    0.0034565
enh88967     5   87685200   87686200      3       2  150064       4.7446   1.0447e-06
enh88968     5   87689800   87690800      1       1  150064       2.8458     0.002215
enh88969     5   87692700   87693700      2       1  150064       2.1329     0.016465
enh88970     5   87697200   87698200      2       1  150064       1.9982     0.022848
enh88971     5   87733100   87734100      1       1  150064       3.2454    0.0005864
enh88977     5   88004500   88005500      4       2  150064       3.0576    0.0011157
enh88983     5   88122600   88123600      1       1  150064       3.5875    0.0001669
enh88986     5   88244200   88245200      1       1  150064       2.1502      0.01577
enh88987     5   88250900   88251900      2       1  150064       2.3842    0.0085574
enh88991     5   88361500   88362500      1       1  150064       3.2777    0.0005233
enh88993     5   88716600   88717600      1       1  150064       4.7905    8.319e-07
enh88994     5   88743400   88744400      1       1  150064       5.5287    1.613e-08
enh89001     5   89311200   89312200      3       2  150064       2.4833    0.0065079
enh89002     5   89351500   89352500      2       1  150064       3.3168    0.0004553
enh89003     5   89352800   89353800      1       1  150064       3.2466    0.0005839
enh89004     5   89549000   89550000      2       1  150064       1.9745     0.024161
enh89005     5   89592800   89593800      1       1  150064       1.9905      0.02327
enh89009     5   89768200   89769200      2       1  150064       2.7491    0.0029882
enh89011     5   89779800   89780800      1       1  150064       2.2049      0.01373
enh89029     5   90226400   90227400      3       2  150064       2.7374    0.0030964
enh89030     5   90235900   90236900      7       3  150064       4.3175   7.8916e-06
enh89040     5   90431300   90432300      4       1  150064       1.8664      0.03099
enh89043     5   90457800   90458800      3       1  150064        2.518    0.0059019
enh89046     5   90564600   90565600      4       2  150064       2.0909      0.01827
enh89051     5   90627400   90628400      2       1  150064       2.1104     0.017413
enh89058     5   90696600   90697600      1       1  150064       1.8241      0.03407
enh89061     5   90752800   90753800      1       1  150064       1.6764      0.04683
enh89062     5   90935200   90936200      2       1  150064       1.6936     0.045171
enh89065     5   91040100   91041100      4       2  150064       1.8443     0.032568
enh89084     5   93016800   93017800      1       1  150064       2.1659      0.01516
enh89098     5   93617000   93618000      1       1  150064       1.8653      0.03107
enh89100     5   93690600   93691600      1       1  150064       1.9012      0.02864
enh89102     5   93698000   93699000      3       2  150064       2.4805      0.00656
enh89105     5   93909200   93910200      2       1  150064        2.207     0.013656
enh89106     5   93949800   93950800      6       3  150064       1.8754     0.030371
enh89110     5   94185400   94186400      5       2  150064       1.9227     0.027262
enh89151     5   95198600   95199600      2       1  150064       2.4584    0.0069775
enh89153     5   95230900   95231900      3       2  150064       1.7054     0.044059
enh89158     5   95293900   95294900      1       1  150064        1.989      0.02335
enh89162     5   95403400   95404400      3       1  150064       1.8395      0.03292
enh89163     5   95419300   95420300      4       2  150064       2.2327     0.012786
enh89165     5   95425400   95426400      1       1  150064       1.7359      0.04129
enh89172     5   95637200   95638200      5       2  150064       3.6841   0.00011477
enh89178     5   96004200   96005200      4       2  150064       2.4169     0.007827
enh89193     5   96281400   96282400      5       2  150064       1.9928     0.023144
enh89201     5   96471400   96472400      2       1  150064       1.6583     0.048631
enh89222     5   98077900   98078900      4       1  150064       2.6853    0.0036234
enh89223     5   98087900   98088900      5       2  150064       2.2462     0.012346
enh89225     5   98098600   98099600      4       2  150064       2.5261    0.0057669
enh89232     5   98131700   98132700      1       1  150064       1.9369      0.02638
enh89233     5   98273700   98274700      2       1  150064       2.2805     0.011288
enh89235     5   98298000   98299000      1       1  150064       2.0331      0.02102
enh89238     5   98714300   98715300      3       2  150064       1.7045     0.044143
enh89252     5  101375600  101376600      4       2  150064       1.9951     0.023016
enh89254     5  101630300  101631300      4       2  150064        4.228    1.179e-05
enh89277     5  102849600  102850600      2       1  150064       1.7234     0.042409
enh89292     5  105595000  105596000      3       1  150064       2.3884    0.0084608
enh89297     5  106312800  106313800      3       1  150064       1.6551     0.048947
enh89298     5  106319600  106320600      3       2  150064       2.7312    0.0031551
enh89301     5  106439900  106440900      5       3  150064       2.9164    0.0017706
enh89302     5  106453900  106454900      5       1  150064       1.8176     0.034565
enh89304     5  106609800  106610800      4       2  150064        2.136     0.016339
enh89306     5  106700900  106701900      6       2  150064       2.4083    0.0080135
enh89308     5  106714400  106715400      2       1  150064       1.7531     0.039793
enh89310     5  106723300  106724300      2       1  150064       1.7712     0.038263
enh89317     5  106790400  106791400      2       1  150064       1.7033     0.044258
enh89330     5  106848500  106849500      9       4  150064        1.877     0.030261
enh89332     5  106858800  106859800      2       1  150064       2.4676    0.0068012
enh89335     5  106874500  106875500      2       1  150064       2.5051     0.006121
enh89336     5  106875100  106876100      1       1  150064       2.5181     0.005899
enh89337     5  106878100  106879100      2       1  150064       3.1787    0.0007396
enh89338     5  106879400  106880400      3       2  150064       3.3616   0.00038744
enh89339     5  106884500  106885500      2       1  150064       2.8051    0.0025154
enh89340     5  106888600  106889600      2       1  150064       2.6278    0.0042965
enh89341     5  106892600  106893600      5       2  150064       2.4607    0.0069342
enh89361     5  107134700  107135700      3       1  150064       2.3725    0.0088342
enh89366     5  107190400  107191400      5       2  150064        2.428    0.0075911
enh89367     5  107204400  107205400      4       2  150064       3.3485   0.00040626
enh89368     5  107209200  107210200      1       1  150064       2.2849      0.01116
enh89385     5  107614400  107615400      1       1  150064       1.8106       0.0351
enh89403     5  108333200  108334200      5       2  150064       1.7816      0.03741
enh89408     5  108723600  108724600      3       1  150064       2.1118      0.01735
enh89410     5  108741600  108742600      6       2  150064       2.0887     0.018366
enh89412     5  108746900  108747900      7       3  150064       2.7151    0.0033128
enh89413     5  108748500  108749500      2       1  150064       2.2662      0.01172
enh89416     5  108980800  108981800      3       2  150064       1.9848     0.023581
enh89417     5  109028500  109029500      1       1  150064       2.3268     0.009989
enh89418     5  109030000  109031000      3       2  150064       3.5771   0.00017369
enh89419     5  109031800  109032800      3       2  150064       2.0136     0.022028
enh89420     5  109033400  109034400      3       2  150064       3.8631   5.5989e-05
enh89421     5  109037200  109038200      7       4  150064       3.6239   0.00014507
enh89422     5  109040100  109041100      3       2  150064       4.1078   1.9971e-05
enh89423     5  109075300  109076300      2       1  150064       4.1135   1.9482e-05
enh89424     5  109078600  109079600      7       3  150064       2.5345    0.0056299
enh89425     5  109141100  109142100      4       2  150064       4.1835    1.435e-05
enh89428     5  109200900  109201900      5       3  150064       2.6816    0.0036637
enh89452     5  110796600  110797600      3       2  150064       2.2683     0.011656
enh89458     5  110938600  110939600      5       2  150064       1.9949     0.023029
enh89461     5  111016600  111017600      7       2  150064       1.8769     0.030267
enh89463     5  111072300  111073300      4       2  150064       2.1465     0.015917
enh89505     5  112295300  112296300      2       1  150064       1.6468     0.049799
enh89506     5  112304400  112305400      4       2  150064       1.8695     0.030776
enh89507     5  112313800  112314800      5       2  150064        2.101     0.017819
enh89508     5  112317500  112318500      1       1  150064       2.5019     0.006176
enh89514     5  112371900  112372900      2       1  150064       1.8543     0.031849
enh89550     5  112941700  112942700      4       2  150064       2.0075      0.02235
enh89557     5  113405800  113406800      3       1  150064       1.7806     0.037488
enh89579     5  114664400  114665400      3       1  150064       1.8237     0.034098
enh89582     5  114793300  114794300      8       3  150064       2.5547    0.0053136
enh89607     5  115712600  115713600      2       1  150064       1.7947     0.036348
enh89683     5  116276600  116277600      3       1  150064       1.8048     0.035551
enh89696     5  117165300  117166300      6       3  150064       1.7981     0.036077
enh89702     5  117860800  117861800      2       1  150064        3.021    0.0012598
enh89733     5  118677400  118678400      3       1  150064       2.5192    0.0058817
enh89734     5  118679400  118680400      4       2  150064       2.1244     0.016817
enh89736     5  118683700  118684700      3       2  150064       1.8106     0.035098
enh89737     5  118687400  118688400      4       2  150064       2.0417     0.020588
enh89740     5  118692600  118693600      4       1  150064       2.4579    0.0069883
enh89742     5  118694200  118695200      2       1  150064       1.6976      0.04479
enh89750     5  118730800  118731800      5       2  150064       1.8787     0.030141
enh89755     5  118789000  118790000      3       1  150064       1.8087     0.035251
enh89766     5  119286900  119287900      3       1  150064       1.9183     0.027539
enh89768     5  119847800  119848800      3       1  150064       2.0067     0.022392
enh89790     5  120835800  120836800      5       3  150064       2.1413     0.016124
enh89795     5  121061400  121062400      4       2  150064       2.7519    0.0029626
enh89812     5  121667900  121668900      1       1  150064       1.6614      0.04832
enh89823     5  121809600  121810600      1       1  150064       1.9092      0.02812
enh89876     5  123625000  123626000      4       1  150064       2.7684    0.0028167
enh89892     5  123934600  123935600      4       2  150064       1.9146     0.027773
enh89894     5  123940900  123941900      4       2  150064       2.7943    0.0026007
enh89897     5  123975400  123976400      2       1  150064       2.2134     0.013436
enh89904     5  124004600  124005600      4       2  150064       1.8705     0.030704
enh89917     5  124057400  124058400      1       1  150064       2.0112      0.02215
enh89948     5  124455300  124456300      1       1  150064       1.9113      0.02798
enh89957     5  124571800  124572800      1       1  150064       2.1353      0.01637
enh89959     5  124608700  124609700      3       2  150064       1.6948     0.045058
enh89960     5  124633900  124634900      3       1  150064       2.2081     0.013618
enh89965     5  124705900  124706900      1       1  150064       1.7096      0.04367
enh89966     5  124708300  124709300      6       2  150064       3.2123   0.00065835
enh89971     5  124884800  124885800      2       1  150064       1.9556     0.025253
enh89972     5  124885800  124886800      4       2  150064       2.2196     0.013223
enh89973     5  124886800  124887800      4       2  150064       1.9837     0.023644
enh89976     5  124995800  124996800      4       1  150064       1.9723     0.024287
enh89978     5  125093200  125094200      2       1  150064       2.2688     0.011639
enh89980     5  125170200  125171200      7       2  150064       2.2271      0.01297
enh89983     5  125323400  125324400      3       2  150064       2.5363    0.0056023
enh89986     5  125444000  125445000      1       1  150064        3.363    0.0003855
enh89988     5  125460400  125461400      3       2  150064       2.9301    0.0016942
enh89996     5  125757800  125758800      2       1  150064       1.9487     0.025668
enh90024     5  126193300  126194300      2       1  150064       2.1725     0.014911
enh90025     5  126204100  126205100      5       3  150064       2.9094    0.0018108
enh90026     5  126204700  126205700      2       1  150064       2.5748    0.0050144
enh90038     5  126409000  126410000      6       2  150064       2.3746    0.0087835
enh90041     5  126428200  126429200      2       1  150064       2.7234    0.0032306
enh90042     5  126431600  126432600      4       2  150064       3.1666   0.00077104
enh90043     5  126532600  126533600      5       2  150064       3.5456   0.00019583
enh90044     5  126592800  126593800      3       1  150064       1.7288     0.041924
enh90045     5  126615900  126616900      3       1  150064       1.7575     0.039414
enh90046     5  126629100  126630100      4       1  150064       2.6854    0.0036223
enh90064     5  126854400  126855400      1       1  150064       1.9516      0.02549
enh90068     5  126995400  126996400      3       1  150064       2.0064     0.022408
enh90069     5  127088300  127089300      7       3  150064       1.9015     0.028618
enh90070     5  127148200  127149200      3       1  150064       2.1041     0.017686
enh90071     5  127149500  127150500      3       2  150064       3.0831    0.0010242
enh90073     5  127211100  127212100      2       1  150064       3.8921   4.9696e-05
enh90103     5  129502600  129503600      2       1  150064       2.1932     0.014146
enh90167     5  131752400  131753400      1       1  150064        1.679      0.04658
enh90173     5  131770200  131771200      2       1  150064       1.8845      0.02975
enh90178     5  131793000  131794000      3       2  150064       2.0638     0.019517
enh90192     5  131998900  131999900      2       1  150064       1.8546     0.031828
enh90209     5  132385400  132386400      4       1  150064       1.7288     0.041924
enh90214     5  132558200  132559200      1       1  150064       1.7712      0.03826
enh90223     5  132666900  132667900      4       2  150064       2.6528    0.0039918
enh90224     5  132677600  132678600      3       2  150064       1.8796     0.030078
enh90330     5  134574900  134575900      6       3  150064       1.9219     0.027309
enh90350     5  134996600  134997600      1       1  150064       1.7498      0.04008
enh90353     5  135156800  135157800      2       1  150064       1.7287     0.041927
enh90360     5  135372400  135373400      1       1  150064       2.2179      0.01328
enh90391     5  136483400  136484400      4       2  150064       1.8412     0.032797
enh90392     5  136491300  136492300      6       3  150064        2.135     0.016381
enh90393     5  136535700  136536700      4       1  150064       2.1146     0.017233
enh90395     5  136604600  136605600      8       3  150064       2.4462    0.0072189
enh90406     5  137069200  137070200      1       1  150064       3.2473    0.0005825
enh90409     5  137168900  137169900      3       2  150064       2.3165     0.010265
enh90411     5  137223800  137224800      2       1  150064        2.767    0.0028287
enh90412     5  137365500  137366500      1       1  150064       1.7893      0.03678
enh90414     5  137369200  137370200      1       1  150064       1.7626      0.03898
enh90416     5  137390300  137391300      4       1  150064        2.571    0.0050696
enh90419     5  137419200  137420200      4       2  150064       3.3989   0.00033823
enh90420     5  137430100  137431100      1       1  150064       3.3005    0.0004825
enh90425     5  137599600  137600600      2       1  150064       3.4396   0.00029129
enh90427     5  137672100  137673100      5       3  150064       2.9152    0.0017774
enh90428     5  137690400  137691400      1       1  150064       1.6456      0.04992
enh90429     5  137773500  137774500      1       1  150064       2.9608     0.001534
enh90431     5  137784200  137785200      2       1  150064       4.0735   2.3154e-05
enh90432     5  137785500  137786500      1       1  150064       4.2491    1.073e-05
enh90434     5  137793600  137794600      2       1  150064        2.885    0.0019573
enh90438     5  137839400  137840400      1       1  150064       5.6147    9.845e-09
enh90439     5  137876700  137877700      1       1  150064       5.0453    2.264e-07
enh90440     5  137880600  137881600      2       1  150064       4.4219    4.891e-06
enh90441     5  137931700  137932700      3       1  150064       4.1052   2.0195e-05
enh90442     5  137945300  137946300      2       1  150064       5.1516   1.2917e-07
enh90443     5  137957500  137958500      4       2  150064       2.3201     0.010167
enh90531     5  138772800  138773800      2       1  150064       2.5399    0.0055445
enh90546     5  138904200  138905200      1       1  150064       2.5214     0.005845
enh90547     5  138922400  138923400      2       1  150064       2.3016      0.01068
enh90559     5  139037100  139038100      2       1  150064       2.1935     0.014136
enh90561     5  139044000  139045000      2       1  150064       3.4091   0.00032587
enh90564     5  139050800  139051800      1       1  150064       2.9118     0.001797
enh90565     5  139051800  139052800      1       1  150064       3.7447     9.03e-05
enh90566     5  139054000  139055000      5       1  150064       3.3882   0.00035172
enh90567     5  139057100  139058100      6       1  150064        3.272   0.00053392
enh90570     5  139072100  139073100      1       1  150064       3.8942    4.926e-05
enh90587     5  139259800  139260800      1       1  150064       1.7424      0.04072
enh90592     5  139340700  139341700      2       1  150064       1.7915     0.036607
enh90595     5  139488600  139489600      1       1  150064       3.3836    0.0003577
enh90598     5  139531000  139532000      1       1  150064       2.4678     0.006797
enh90599     5  139532300  139533300      4       1  150064       1.8553     0.031776
enh90600     5  139532800  139533800      3       1  150064       1.7614     0.039083
enh90601     5  139536100  139537100      2       1  150064       3.3347    0.0004269
enh90602     5  139555800  139556800      2       1  150064       3.5533   0.00019023
enh90603     5  139562500  139563500      3       2  150064       2.9821    0.0014314
enh90605     5  139595800  139596800      2       1  150064       2.6955    0.0035137
enh90606     5  139599600  139600600      2       1  150064       1.7076     0.043856
enh90608     5  139620400  139621400      1       1  150064       1.7217      0.04256
enh90615     5  139691200  139692200      3       2  150064       2.0504     0.020161
enh90619     5  139726400  139727400      2       1  150064       2.3109     0.010418
enh90622     5  139779000  139780000      1       1  150064       3.8515    5.871e-05
enh90627     5  139925900  139926900      3       2  150064       2.7348    0.0031207
enh90632     5  140018000  140019000      4       2  150064       2.3282    0.0099511
enh90633     5  140043200  140044200      4       2  150064         2.76    0.0028901
enh90634     5  140045200  140046200      3       2  150064       1.8601     0.031433
enh90635     5  140051800  140052800      1       1  150064       4.0009    3.155e-05
enh90636     5  140344100  140345100      1       1  150064       1.7225      0.04249
enh90638     5  140366700  140367700      3       2  150064       1.8926     0.029203
enh90644     5  140863200  140864200      6       3  150064       1.9227     0.027261
enh90645     5  140868000  140869000      1       1  150064       1.9089      0.02814
enh90671     5  141062700  141063700      1       1  150064       2.2371      0.01264
enh90697     5  141187800  141188800      5       2  150064       1.9232     0.027226
enh90698     5  141190500  141191500      6       2  150064       2.0619     0.019609
enh90702     5  141204400  141205400      7       2  150064       2.3683     0.008935
enh90711     5  141252100  141253100      1       1  150064       2.6481     0.004047
enh90712     5  141253100  141254100      2       1  150064       2.7032    0.0034341
enh90731     5  141442800  141443800      1       1  150064       2.0168      0.02186
enh90732     5  141477600  141478600      3       2  150064       1.9285     0.026899
enh90734     5  141536200  141537200      4       2  150064       2.0807     0.018729
enh90738     5  141564600  141565600      4       2  150064       1.8573     0.031635
enh90739     5  141566100  141567100      2       1  150064       3.0828    0.0010253
enh90776     5  141761700  141762700      4       1  150064        1.991     0.023239
enh90784     5  141820700  141821700      4       1  150064       1.7112     0.043523
enh90798     5  141977200  141978200      2       1  150064       1.9903     0.023277
enh90818     5  142158400  142159400      1       1  150064       3.1275    0.0008816
enh90880     5  142778000  142779000      2       1  150064       2.3058     0.010561
enh90886     5  142850700  142851700      3       1  150064       1.9789     0.023914
enh90902     5  143548600  143549600      2       1  150064       1.7394     0.040981
enh90912     5  143884200  143885200      2       1  150064       1.6479      0.04969
enh90938     5  145405800  145406800      4       1  150064       1.6681     0.047645
enh90939     5  145426800  145427800      3       1  150064       1.9756     0.024097
enh90960     5  146111800  146112800      2       1  150064       1.7661     0.038693
enh90970     5  146193000  146194000      3       1  150064       2.2509     0.012194
enh90972     5  146218900  146219900      7       3  150064       2.3798    0.0086608
enh90974     5  146251800  146252800      1       1  150064       1.7682      0.03851
enh90976     5  146298400  146299400      1       1  150064       2.4457     0.007229
enh90977     5  146299800  146300800      4       2  150064       3.6701   0.00012124
enh90978     5  146331600  146332600      3       2  150064       3.5114   0.00022288
enh91012     5  146901600  146902600      3       1  150064       2.8405    0.0022518
enh91063     5  148674500  148675500      2       1  150064       1.6723     0.047234
enh91064     5  148678500  148679500      5       2  150064        2.579    0.0049546
enh91067     5  148700000  148701000      5       3  150064       1.9198      0.02744
enh91072     5  148747000  148748000      1       1  150064       2.8664     0.002076
enh91073     5  148750500  148751500      2       1  150064       1.8278     0.033789
enh91074     5  148757600  148758600      2       1  150064       1.6536     0.049103
enh91084     5  148808100  148809100      2       1  150064       2.4416    0.0073104
enh91085     5  148809700  148810700      2       1  150064       2.3583    0.0091798
enh91105     5  148932000  148933000      4       2  150064       2.5201    0.0058664
enh91117     5  149112500  149113500      4       2  150064       2.2269     0.012977
enh91118     5  149126900  149127900      1       1  150064       2.5181     0.005899
enh91121     5  149150800  149151800      4       2  150064        2.465    0.0068502
enh91125     5  149174000  149175000      5       2  150064       2.2258     0.013012
enh91129     5  149184000  149185000      3       2  150064       1.9273     0.026973
enh91130     5  149185700  149186700      7       3  150064       2.2783     0.011355
enh91172     5  149672400  149673400      1       1  150064       1.9162      0.02767
enh91213     5  149939100  149940100      4       2  150064       1.6658     0.047881
enh91272     5  150629500  150630500      2       1  150064       1.8166     0.034636
enh91305     5  151050900  151051900      2       1  150064       1.8192     0.034444
enh91330     5  151891200  151892200      1       1  150064       4.1054    2.018e-05
enh91331     5  151908300  151909300      3       1  150064       4.8151    7.357e-07
enh91332     5  151945400  151946400      4       2  150064       2.6891    0.0035821
enh91333     5  151986900  151987900      2       1  150064       4.2044   1.3086e-05
enh91334     5  152038800  152039800      8       2  150064       2.6402    0.0041422
enh91336     5  152527400  152528400      4       2  150064       4.6843   1.4048e-06
enh91337     5  152538000  152539000      1       1  150064       4.2943    8.763e-06
enh91338     5  152729000  152730000      3       1  150064       1.7531     0.039793
enh91339     5  152730000  152731000      3       2  150064       1.9884     0.023383
enh91340     5  152732000  152733000      4       2  150064       3.4031   0.00033316
enh91341     5  152784100  152785100      3       2  150064       4.9281   4.1509e-07
enh91342     5  152786900  152787900      4       2  150064       2.3596    0.0091481
enh91343     5  152828600  152829600      4       2  150064       2.5195    0.0058761
enh91345     5  152871300  152872300      2       1  150064       2.1362     0.016333
enh91355     5  153317000  153318000      4       2  150064       2.9482    0.0015979
enh91356     5  153318400  153319400      3       2  150064       2.2845     0.011171
enh91359     5  153438200  153439200      4       2  150064       3.5421   0.00019846
enh91360     5  153451900  153452900      3       2  150064       3.6127   0.00015151
enh91361     5  153457600  153458600      4       2  150064       2.7149    0.0033144
enh91362     5  153465100  153466100      5       3  150064       2.2413     0.012503
enh91364     5  153482400  153483400      3       1  150064       3.3069   0.00047167
enh91365     5  153487300  153488300      3       2  150064       2.4937    0.0063212
enh91366     5  153489800  153490800      3       1  150064       4.2151   1.2483e-05
enh91367     5  153498000  153499000      5       3  150064        3.091   0.00099731
enh91369     5  153546400  153547400      6       1  150064       3.5996   0.00015934
enh91370     5  153550800  153551800      2       1  150064       3.2752   0.00052796
enh91372     5  153573200  153574200      3       2  150064       1.6534     0.049122
enh91374     5  153582000  153583000     10       4  150064       3.5639   0.00018272
enh91378     5  153618100  153619100      4       2  150064       3.2774   0.00052379
enh91379     5  153620200  153621200      4       2  150064       3.5001   0.00023259
enh91380     5  153638900  153639900      7       2  150064       5.0039   2.8085e-07
enh91381     5  153640500  153641500      5       2  150064       4.9399   3.9075e-07
enh91382     5  153646600  153647600      4       2  150064       4.7717   9.1318e-07
enh91383     5  153652200  153653200      6       2  150064       4.5518   2.6593e-06
enh91384     5  153666000  153667000      4       2  150064       3.3795   0.00036311
enh91385     5  153672400  153673400      5       1  150064       2.9029    0.0018489
enh91386     5  153681400  153682400      3       2  150064       2.5588    0.0052524
enh91387     5  153688200  153689200      4       2  150064       3.7898   7.5375e-05
enh91396     5  153784800  153785800      5       2  150064       2.7745    0.0027647
enh91408     5  154007100  154008100      5       3  150064       2.7129    0.0033346
enh91413     5  154071400  154072400      6       3  150064       1.7405     0.040889
enh91418     5  154093100  154094100      1       1  150064       1.8972       0.0289
enh91446     5  154891700  154892700      2       1  150064       2.2495     0.012239
enh91448     5  154919400  154920400      1       1  150064       1.8968      0.02893
enh91456     5  155848200  155849200      3       1  150064       3.8183   6.7175e-05
enh91457     5  155871000  155872000      2       1  150064       1.6533     0.049138
enh91475     5  156568200  156569200      1       1  150064       1.7941       0.0364
enh91482     5  156797600  156798600      4       2  150064       1.6841     0.046077
enh91486     5  156885600  156886600      3       2  150064       2.2495     0.012241
enh91487     5  156891000  156892000      5       2  150064       1.6746     0.047004
enh91508     5  157254800  157255800      5       3  150064       2.2176     0.013293
enh91509     5  157255600  157256600      3       1  150064       1.9981     0.022853
enh91548     5  158066600  158067600      5       2  150064       2.1509     0.015742
enh91574     5  158609800  158610800      1       1  150064       2.5004     0.006203
enh91644     5  159932900  159933900      2       1  150064       2.1368     0.016307
enh91655     5  161554800  161555800      5       3  150064       3.0127    0.0012949
enh91690     5  165043600  165044600      1       1  150064       1.9126       0.0279
enh91696     5  165769200  165770200      3       1  150064       1.7753     0.037921
enh91698     5  165839000  165840000      1       1  150064       1.9162      0.02767
enh91699     5  165857300  165858300      2       1  150064       2.1309      0.01655
enh91715     5  166714200  166715200      1       1  150064       1.6639      0.04807
enh91731     5  167126000  167127000      2       1  150064       1.9905     0.023267
enh91733     5  167155600  167156600      1       1  150064       3.4063    0.0003293
enh91734     5  167156400  167157400      2       1  150064       2.7064    0.0034008
enh91735     5  167181500  167182500      3       2  150064       2.9319    0.0016844
enh91736     5  167191500  167192500      2       1  150064       1.7146     0.043207
enh91737     5  167219200  167220200      5       2  150064       1.8596     0.031473
enh91738     5  167229700  167230700      2       1  150064       2.5746    0.0050181
enh91739     5  167315800  167316800      3       1  150064         2.14     0.016177
enh91756     5  167642900  167643900      1       1  150064       1.7348      0.04139
enh91779     5  167774800  167775800      2       1  150064       1.7921     0.036561
enh91788     5  167914200  167915200      2       1  150064       2.0713     0.019165
enh91789     5  167959200  167960200      5       2  150064       1.7207     0.042655
[truncated: 871,009 more chars]
