# Supplementary material for: Identifying enhancer properties associated with genetic risk for complex traits using regulome-wide association studies
Source: PLoS Comput Biol. 2022 Sep 7;18(9):e1010430. doi: 10.1371/journal.pcbi.1010430 (PMC9484640; doi:10.1371/journal.pcbi.1010430)
Supplement: S3 Table — Sample names are as described in the ROADMAP epigenomics project integrative analysis portal: https://egg2.wustl.edu/roadmap/web_portal/meta.html. (ZIP) [file pcbi.1010430.s010.zip › supplemental_table3/E075gi-colon_sig_enhancers05.gcov.out]

GENE      CHR      START       STOP  NSNPS  NPARAM       N        ZSTAT            P
enh39786    1     966200     967200      1       1  150064       1.6666       0.0478
enh39803    1    1168300    1169300      2       1  150064       1.7908     0.036659
enh39814    1    1253400    1254400      2       1  150064       1.8249     0.034007
enh39846    1    1473800    1474800      1       1  150064       1.6972      0.04483
enh39849    1    1480800    1481800      2       1  150064       1.6625     0.048204
enh39877    1    1706000    1707000      4       2  150064       2.1726     0.014906
enh39899    1    1841200    1842200      3       1  150064       2.0797     0.018775
enh39915    1    2058000    2059000      2       1  150064       2.6994    0.0034735
enh39916    1    2063200    2064200      1       1  150064       2.0727       0.0191
enh39918    1    2071000    2072000      5       2  150064       3.2169   0.00064792
enh39920    1    2081200    2082200      3       2  150064       2.8899    0.0019269
enh39927    1    2127100    2128100      3       2  150064       2.2406     0.012525
enh39937    1    2173700    2174700      1       1  150064       3.7831    7.743e-05
enh39940    1    2181900    2182900      4       2  150064        1.749     0.040148
enh39945    1    2210800    2211800      1       1  150064       2.1079      0.01752
enh39946    1    2214800    2215800      6       3  150064       1.7659     0.038702
enh39950    1    2233300    2234300      3       1  150064       2.0768     0.018912
enh39958    1    2336000    2337000      1       1  150064        1.871      0.03067
enh39961    1    2390900    2391900      6       2  150064       4.3067   8.2857e-06
enh39975    1    2510000    2511000      3       1  150064       1.9027      0.02854
enh39978    1    2519500    2520500      2       1  150064       2.7161    0.0033031
enh39979    1    2523300    2524300     13       2  150064       3.0691    0.0010735
enh39980    1    2524500    2525500      7       2  150064       2.8255    0.0023604
enh39981    1    2525600    2526600      3       1  150064       2.6951    0.0035182
enh39982    1    2538700    2539700     14       3  150064        2.994    0.0013768
enh39983    1    2541900    2542900      1       1  150064       2.6463     0.004069
enh39984    1    2563900    2564900      6       2  150064       3.1584   0.00079306
enh39997    1    3130000    3131000      2       1  150064        2.435    0.0074452
enh40016    1    3400000    3401000      4       2  150064       1.9233     0.027219
enh40030    1    3539100    3540100      4       2  150064       1.9135     0.027844
enh40065    1    6260200    6261200      1       1  150064       1.7453      0.04047
enh40100    1    6551700    6552700      3       1  150064       1.9459     0.025835
enh40101    1    6555200    6556200      3       1  150064       2.1548      0.01559
enh40104    1    6567000    6568000      1       1  150064       2.3208      0.01015
enh40105    1    6568800    6569800      6       2  150064         2.84    0.0022559
enh40116    1    6657200    6658200      6       2  150064       1.7669      0.03862
enh40117    1    6658400    6659400      6       3  150064       1.6901     0.045505
enh40120    1    6675600    6676600      3       1  150064       2.1533     0.015649
enh40121    1    6684200    6685200      2       1  150064       2.1264     0.016733
enh40122    1    6686200    6687200      1       1  150064       3.9894    3.312e-05
enh40123    1    6759600    6760600      3       1  150064        3.954   3.8435e-05
enh40130    1    6847000    6848000      3       1  150064       1.7795     0.037581
enh40137    1    6863400    6864400      5       2  150064       2.6686     0.003808
enh40173    1    7561800    7562800      6       3  150064        2.167     0.015119
enh40232    1    8352600    8353600      8       2  150064       3.8722   5.3934e-05
enh40233    1    8373700    8374700      4       2  150064       4.3324   7.3757e-06
enh40234    1    8383600    8384600      3       2  150064       3.6196    0.0001475
enh40237    1    8407500    8408500      1       1  150064       2.8206     0.002397
enh40239    1    8423500    8424500      5       2  150064       3.9983   3.1898e-05
enh40240    1    8427200    8428200      1       1  150064       2.9348     0.001669
enh40241    1    8431600    8432600      4       2  150064       5.2959   5.9221e-08
enh40243    1    8436200    8437200      3       2  150064       4.5939   2.1755e-06
enh40244    1    8438700    8439700      1       1  150064       5.5166    1.728e-08
enh40246    1    8444500    8445500      2       1  150064       4.8974   4.8548e-07
enh40247    1    8447600    8448600      2       1  150064       4.7983    8.002e-07
enh40248    1    8451000    8452000      2       1  150064       3.1964   0.00069587
enh40250    1    8466400    8467400      5       2  150064       5.5447    1.472e-08
enh40258    1    8501000    8502000      2       1  150064       4.5893   2.2235e-06
enh40260    1    8510000    8511000      2       1  150064       3.3195   0.00045086
enh40261    1    8516300    8517300      1       1  150064       2.5713     0.005066
enh40262    1    8523300    8524300      1       1  150064       2.4231     0.007694
enh40263    1    8536000    8537000      2       1  150064       3.8195   6.6868e-05
enh40264    1    8557100    8558100      2       1  150064       2.8573    0.0021361
enh40265    1    8566700    8567700      2       1  150064       3.8356   6.2631e-05
enh40266    1    8569900    8570900      2       1  150064        2.394    0.0083322
enh40270    1    8585900    8586900      3       1  150064        2.376    0.0087516
enh40272    1    8600900    8601900      2       1  150064       3.9022   4.7664e-05
enh40273    1    8611800    8612800      2       1  150064       2.5226     0.005825
enh40274    1    8614800    8615800      2       1  150064       3.0698    0.0010711
enh40275    1    8623000    8624000      3       2  150064       2.3761    0.0087482
enh40277    1    8627600    8628600      2       1  150064       2.5035    0.0061482
enh40280    1    8655900    8656900      3       2  150064       2.9481    0.0015987
enh40281    1    8658200    8659200      5       2  150064       2.9347    0.0016695
enh40282    1    8659600    8660600      1       1  150064       3.0959    0.0009812
enh40283    1    8662800    8663800      2       1  150064       2.2696     0.011615
enh40284    1    8686100    8687100      1       1  150064       2.9013     0.001858
enh40286    1    8711800    8712800      1       1  150064       2.6695     0.003798
enh40287    1    8721100    8722100      1       1  150064        3.686    0.0001139
enh40289    1    8726100    8727100      1       1  150064       2.8965     0.001887
enh40291    1    8728800    8729800      2       1  150064       2.9814    0.0014349
enh40292    1    8730600    8731600      1       1  150064        2.945     0.001615
enh40294    1    8741000    8742000      2       1  150064         2.38    0.0086572
enh40295    1    8744500    8745500      2       1  150064       2.1884     0.014321
enh40300    1    8772200    8773200      1       1  150064       1.7195      0.04276
enh40302    1    8807900    8808900      2       1  150064       1.8948     0.029057
enh40316    1    8950000    8951000      3       1  150064       2.8461    0.0022127
enh40317    1    8963400    8964400      4       2  150064       1.9326     0.026642
enh40320    1    8998600    8999600      5       2  150064       2.6733    0.0037557
enh40341    1    9222000    9223000      1       1  150064       1.9856      0.02354
enh40354    1    9327100    9328100      8       4  150064       1.7413     0.040814
enh40358    1    9341800    9342800      3       2  150064       1.9404     0.026165
enh40361    1    9351300    9352300      3       2  150064       2.4918    0.0063544
enh40375    1    9409300    9410300      4       2  150064       1.8464     0.032417
enh40379    1    9422100    9423100      7       4  150064       1.7535     0.039756
enh40408    1    9651400    9652400      1       1  150064       1.8634       0.0312
enh40445    1    9937400    9938400      1       1  150064        1.953      0.02541
enh40449    1    9959800    9960800      2       1  150064       1.7542     0.039694
enh40479    1   10317500   10318500      2       1  150064       1.6877     0.045736
enh40535    1   10960900   10961900      3       1  150064       2.1209     0.016963
enh40564    1   11767400   11768400      4       2  150064       1.7161     0.043076
enh40592    1   11986800   11987800      7       4  150064       1.8207     0.034324
enh40593    1   11990200   11991200      2       1  150064       1.7587     0.039313
enh40596    1   11998500   11999500      2       1  150064       1.9438      0.02596
enh40597    1   12000200   12001200      4       1  150064       2.0448     0.020437
enh40607    1   12112100   12113100      4       2  150064       1.7134     0.043322
enh40610    1   12190200   12191200      3       1  150064       1.6689     0.047567
enh40683    1   14034600   14035600      4       2  150064       1.9076     0.028222
enh40687    1   14074400   14075400      2       1  150064       1.6562     0.048838
enh40698    1   14467200   14468200      7       1  150064       1.7305      0.04177
enh40699    1   14468900   14469900      1       1  150064       1.6605      0.04841
enh40701    1   14585600   14586600      5       3  150064       1.9607     0.024958
enh40724    1   15207400   15208400      4       2  150064       1.9605     0.024968
enh40728    1   15252600   15253600      3       1  150064       1.7984     0.036053
enh40767    1   15522600   15523600      6       2  150064       1.7933      0.03646
enh40771    1   15533100   15534100      2       1  150064       1.8672     0.030939
enh40853    1   16151800   16152800      9       2  150064       1.9534     0.025387
enh40881    1   16352800   16353800      5       3  150064       2.0835     0.018603
enh40916    1   16546200   16547200      2       1  150064       2.2251     0.013037
enh40917    1   16564100   16565100      2       1  150064       2.7283    0.0031827
enh40918    1   16570300   16571300      1       1  150064        2.126      0.01675
enh40920    1   16577100   16578100      2       1  150064       1.8597     0.031464
enh40921    1   16592500   16593500      3       1  150064       2.1759      0.01478
enh40922    1   16620000   16621000      3       2  150064       1.8576     0.031611
enh40926    1   16690800   16691800      3       1  150064       1.9097     0.028088
enh40929    1   16697200   16698200      2       1  150064       1.6637     0.048085
enh40930    1   16698500   16699500      2       1  150064       1.7669     0.038622
enh40932    1   16702700   16703700      4       2  150064       2.0447      0.02044
enh40934    1   16711600   16712600      2       1  150064       1.7801     0.037533
enh40935    1   16713900   16714900      2       1  150064       1.8111     0.035064
enh40937    1   16722800   16723800      4       1  150064       2.0449      0.02043
enh40940    1   16824200   16825200      3       1  150064       1.8836     0.029809
enh40941    1   16827200   16828200      1       1  150064       2.4556     0.007032
enh40969    1   17310800   17311800      3       2  150064        4.112   1.9615e-05
enh40972    1   17378400   17379400      2       1  150064       2.7791    0.0027255
enh40973    1   17386000   17387000      4       2  150064       2.9968     0.001364
enh40974    1   17390000   17391000      7       3  150064       2.3775    0.0087148
enh40975    1   17392500   17393500      5       3  150064       1.8646     0.031117
enh40985    1   17561900   17562900      2       1  150064       2.5259    0.0057708
enh41038    1   18486800   18487800      1       1  150064       2.9971     0.001363
enh41042    1   18739800   18740800      2       1  150064       1.8235     0.034114
enh41052    1   19218400   19219400      2       1  150064       1.6971     0.044838
enh41102    1   19639900   19640900      5       3  150064       1.6512     0.049344
enh41103    1   19640800   19641800      2       1  150064       1.6538     0.049083
enh41104    1   19641900   19642900      5       2  150064        1.834     0.033328
enh41142    1   19821600   19822600      2       1  150064       3.1151    0.0009193
enh41143    1   19832000   19833000      7       3  150064       1.8529     0.031947
enh41158    1   19966700   19967700      1       1  150064       2.3371     0.009718
enh41202    1   20651500   20652500      5       2  150064       2.2432     0.012442
enh41210    1   20819900   20820900      1       1  150064       1.7361      0.04127
enh41226    1   21059800   21060800      2       1  150064       2.8097    0.0024792
enh41228    1   21114500   21115500      2       1  150064       2.4415    0.0073133
enh41232    1   21339600   21340600      2       1  150064       2.6501    0.0040235
enh41234    1   21351200   21352200      5       3  150064       2.4355    0.0074355
enh41235    1   21355100   21356100      2       1  150064       2.6319    0.0042458
enh41236    1   21417000   21418000      3       1  150064       3.0547    0.0011266
enh41238    1   21441200   21442200      3       1  150064       1.7377     0.041129
enh41241    1   21476000   21477000      1       1  150064       3.0309     0.001219
enh41243    1   21497400   21498400      3       1  150064       2.9716     0.001481
enh41244    1   21500100   21501100      2       1  150064       2.3653    0.0090067
enh41245    1   21516300   21517300      1       1  150064       1.8011      0.03584
enh41247    1   21521300   21522300      1       1  150064       1.7381       0.0411
enh41309    1   21940800   21941800      4       1  150064       1.9238     0.027187
enh41320    1   22099900   22100900      3       2  150064       2.9248    0.0017235
enh41360    1   22350000   22351000      5       2  150064       2.2927     0.010933
enh41361    1   22352800   22353800      5       2  150064       2.4891    0.0064031
enh41365    1   22374800   22375800      2       1  150064       3.2572   0.00056259
enh41367    1   22382700   22383700      4       2  150064       1.7817       0.0374
enh41368    1   22386200   22387200      4       2  150064       2.7621    0.0028718
enh41371    1   22398500   22399500      1       1  150064       3.3647    0.0003831
enh41372    1   22401400   22402400      3       2  150064       2.1345     0.016401
enh41378    1   22441200   22442200      4       2  150064       2.9973    0.0013617
enh41424    1   23141200   23142200      8       2  150064       1.9754     0.024113
enh41431    1   23438200   23439200      1       1  150064       2.0492      0.02022
enh41489    1   23889000   23890000      2       1  150064       1.9327     0.026637
enh41500    1   23939400   23940400      3       1  150064        2.028     0.021279
enh41535    1   24372600   24373600      3       1  150064       2.5782    0.0049652
enh41549    1   24501200   24502200      3       1  150064       2.1797     0.014642
enh41552    1   24523400   24524400      4       2  150064       2.4962    0.0062767
enh41565    1   24712700   24713700      5       2  150064       2.4075    0.0080314
enh41566    1   24719200   24720200      2       1  150064       2.4106    0.0079635
enh41569    1   24743700   24744700      2       1  150064       1.8088      0.03524
enh41571    1   24751000   24752000      3       1  150064       1.7023     0.044345
enh41572    1   24751900   24752900      4       2  150064       2.0641     0.019506
enh41579    1   24833000   24834000      2       1  150064       1.7526     0.039832
enh41580    1   24833800   24834800      1       1  150064       2.5335     0.005646
enh41581    1   24862100   24863100      4       2  150064       2.4306    0.0075369
enh41582    1   24867400   24868400      7       3  150064       2.6823    0.0036556
enh41586    1   24967400   24968400      2       1  150064       2.5702    0.0050815
enh41608    1   25155800   25156800      1       1  150064       2.1589      0.01543
enh41621    1   25310900   25311900      1       1  150064       2.2718      0.01155
enh41625    1   25348300   25349300      3       2  150064       1.8001     0.035924
enh41773    1   26757600   26758600      1       1  150064       1.8722      0.03059
enh41780    1   26865000   26866000      3       2  150064       2.1925     0.014172
enh41784    1   26882100   26883100      1       1  150064       2.1998      0.01391
enh41787    1   27017100   27018100      1       1  150064       2.4913     0.006363
enh41789    1   27033500   27034500      2       1  150064       2.6037    0.0046111
enh41791    1   27047900   27048900      1       1  150064       2.8892     0.001931
enh41792    1   27050800   27051800      2       1  150064        2.631    0.0042569
enh41795    1   27069800   27070800      2       1  150064       2.0605     0.019674
enh41798    1   27079500   27080500      2       1  150064       2.5595    0.0052415
enh41799    1   27098200   27099200      1       1  150064       2.7473     0.003004
enh41803    1   27146800   27147800      1       1  150064       2.1783      0.01469
enh41807    1   27157500   27158500      1       1  150064        2.646     0.004073
enh41811    1   27173900   27174900      2       1  150064       2.4241     0.007674
enh41812    1   27175800   27176800      2       1  150064       2.4054    0.0080773
enh41813    1   27179400   27180400      1       1  150064       3.8436    6.061e-05
enh41815    1   27185000   27186000      1       1  150064       1.9879      0.02341
enh41818    1   27214800   27215800      1       1  150064       2.4794      0.00658
enh41821    1   27232200   27233200      1       1  150064       2.4612     0.006923
enh41822    1   27233200   27234200      2       1  150064       2.1236     0.016853
enh41823    1   27236200   27237200      3       1  150064       2.5911    0.0047839
enh41826    1   27247000   27248000      2       1  150064       2.7103    0.0033606
enh41827    1   27249600   27250600      1       1  150064        2.512     0.006003
enh41843    1   27397100   27398100      4       1  150064        1.756     0.039544
enh41844    1   27425400   27426400      1       1  150064         2.29      0.01101
enh41850    1   27449500   27450500      2       1  150064        2.571    0.0050697
enh41851    1   27450600   27451600      1       1  150064       3.3091    0.0004679
enh41872    1   27667200   27668200      3       2  150064       1.8403     0.032859
enh41878    1   27693700   27694700      1       1  150064       1.8301      0.03362
enh41879    1   27695500   27696500      1       1  150064       2.9448     0.001616
enh41929    1   27941200   27942200      2       1  150064       2.2872     0.011093
enh41931    1   27944800   27945800      1       1  150064       1.8623      0.03128
enh41932    1   27947800   27948800      2       1  150064       1.6501     0.049462
enh41933    1   27952600   27953600      2       1  150064       1.8176      0.03456
enh41934    1   27955400   27956400      1       1  150064       1.6769      0.04678
enh41935    1   27957500   27958500      7       3  150064       1.8081     0.035298
enh41937    1   27970100   27971100      2       1  150064       1.7707     0.038307
enh41982    1   28461800   28462800      3       2  150064       3.0157     0.001282
enh42001    1   28575800   28576800      2       1  150064       1.7769     0.037792
enh42003    1   28588100   28589100      3       1  150064        2.265     0.011756
enh42009    1   28622800   28623800      3       2  150064       2.1398     0.016187
enh42011    1   28649400   28650400      3       2  150064        2.262     0.011848
enh42013    1   28692200   28693200      6       1  150064       1.8321     0.033467
enh42015    1   28697600   28698600      1       1  150064       2.0562      0.01988
enh42018    1   28743800   28744800      3       1  150064       2.0259     0.021387
enh42020    1   28782200   28783200      1       1  150064       2.4036     0.008118
enh42022    1   28829000   28830000      2       1  150064       1.9402     0.026178
enh42023    1   28837100   28838100      6       3  150064       2.5989    0.0046767
enh42025    1   28845600   28846600      1       1  150064       2.4689     0.006776
enh42027    1   28880200   28881200      1       1  150064       2.5866     0.004847
enh42028    1   28905600   28906600      1       1  150064        2.917     0.001767
enh42029    1   28916800   28917800      2       1  150064       2.8882    0.0019374
enh42031    1   28967600   28968600      2       1  150064       2.2942     0.010889
enh42032    1   28970700   28971700      1       1  150064       2.3123      0.01038
enh42033    1   28973600   28974600      2       1  150064       2.0484     0.020261
enh42035    1   28981600   28982600      2       1  150064       1.9375     0.026345
enh42045    1   29186900   29187900      1       1  150064       1.7425      0.04071
enh42048    1   29211200   29212200      4       1  150064       2.0635      0.01953
enh42055    1   29459800   29460800      2       1  150064       1.7028     0.044305
enh42056    1   29472200   29473200      2       1  150064       2.2445     0.012401
enh42062    1   29505000   29506000      3       2  150064       2.5506    0.0053764
enh42066    1   29555800   29556800      3       1  150064       2.0326     0.021045
enh42072    1   30457500   30458500      4       2  150064       4.7347   1.0966e-06
enh42073    1   30481800   30482800      8       2  150064       3.2742   0.00052988
enh42074    1   30485200   30486200      4       2  150064       3.5792   0.00017232
enh42079    1   30852100   30853100      2       1  150064       2.1618     0.015317
enh42126    1   31448900   31449900      2       1  150064       1.7234     0.042407
enh42149    1   31688500   31689500      8       2  150064       3.0987   0.00097178
enh42152    1   31770800   31771800      2       1  150064       3.3482   0.00040666
enh42153    1   31841300   31842300      2       1  150064       1.6729     0.047174
enh42154    1   31844100   31845100      1       1  150064        3.082     0.001028
enh42155    1   31847100   31848100      2       1  150064       2.7671    0.0028278
enh42156    1   31848800   31849800      1       1  150064       3.3277    0.0004379
enh42158    1   31855300   31856300      3       1  150064       3.8785   5.2552e-05
enh42159    1   31862500   31863500      6       2  150064       3.8112   6.9138e-05
enh42160    1   31866800   31867800      4       1  150064       2.8658    0.0020799
enh42161    1   31867600   31868600      2       1  150064       2.8315    0.0023167
enh42162    1   31888400   31889400      2       1  150064        2.709    0.0033745
enh42163    1   31894600   31895600      3       1  150064       1.7846     0.037167
enh42164    1   31898300   31899300      4       2  150064       3.1645   0.00077677
enh42252    1   32616900   32617900      1       1  150064       2.0177      0.02181
enh42265    1   32700200   32701200      3       2  150064        2.196     0.014044
enh42268    1   32707600   32708600      3       1  150064       1.7063     0.043974
enh42269    1   32712600   32713600      1       1  150064       1.6948      0.04506
enh42284    1   32811200   32812200      1       1  150064        2.932     0.001684
enh42291    1   32879000   32880000      2       1  150064       1.6773     0.046739
enh42321    1   33277000   33278000      1       1  150064       1.7174      0.04295
enh42323    1   33280300   33281300      3       1  150064       2.2349     0.012712
enh42325    1   33337900   33338900      2       1  150064        1.997     0.022915
enh42352    1   33492500   33493500      4       2  150064       2.0286     0.021251
enh42355    1   33502600   33503600      2       1  150064       1.8687     0.030829
enh42367    1   33593600   33594600      1       1  150064       2.1316      0.01652
enh42370    1   33618600   33619600      2       1  150064       1.9122     0.027923
enh42385    1   33733900   33734900      1       1  150064       1.7148      0.04319
enh42386    1   33760600   33761600      3       2  150064       1.7552     0.039615
enh42388    1   33766000   33767000      3       2  150064       2.3437    0.0095463
enh42393    1   33803000   33804000      3       2  150064       1.9475     0.025736
enh42420    1   33937000   33938000      2       1  150064       2.4899    0.0063881
enh42439    1   35318200   35319200      4       2  150064       1.8872     0.029566
enh42440    1   35322900   35323900      4       2  150064        1.898     0.028849
enh42451    1   35611600   35612600      2       1  150064       1.8724     0.030576
enh42452    1   35675800   35676800      3       1  150064       3.5077   0.00022599
enh42475    1   36102200   36103200      2       1  150064       3.6011   0.00015847
enh42480    1   36275900   36276900      1       1  150064       1.7772      0.03777
enh42481    1   36316600   36317600      3       2  150064       3.0233    0.0012503
enh42485    1   36397700   36398700      1       1  150064        3.492    0.0002397
enh42487    1   36553200   36554200      1       1  150064       3.1405    0.0008432
enh42488    1   36555500   36556500      3       2  150064        3.192   0.00070642
enh42492    1   36565000   36566000      6       2  150064       2.3137     0.010343
enh42493    1   36574000   36575000      4       2  150064       1.7725     0.038158
enh42494    1   36581000   36582000      3       1  150064       2.1813     0.014579
enh42496    1   36599500   36600500      3       1  150064       3.7308   9.5432e-05
enh42497    1   36601800   36602800      2       1  150064       3.5341    0.0002046
enh42498    1   36607500   36608500      2       1  150064       3.3975   0.00034006
enh42499    1   36613300   36614300      3       1  150064       3.8801   5.2202e-05
enh42504    1   36624600   36625600      3       2  150064       2.2319     0.012811
enh42505    1   36628000   36629000      2       1  150064       3.9956   3.2268e-05
enh42506    1   36631300   36632300      2       1  150064       3.9408   4.0604e-05
enh42511    1   36645000   36646000      1       1  150064       2.9811     0.001436
enh42513    1   36653100   36654100      3       1  150064       2.6234    0.0043531
enh42577    1   38197700   38198700      1       1  150064        2.104      0.01769
enh42586    1   38318600   38319600      2       1  150064       3.0089    0.0013111
enh42588    1   38322600   38323600      1       1  150064       3.1702    0.0007616
enh42590    1   38331200   38332200      2       1  150064       2.4932    0.0063296
enh42625    1   39468600   39469600      1       1  150064       2.3639     0.009042
enh42626    1   39490800   39491800      2       1  150064       1.8507     0.032107
enh42627    1   39492800   39493800      5       2  150064       1.7435     0.040624
enh42629    1   39541900   39542900      2       1  150064       2.9168    0.0017683
enh42632    1   39568300   39569300      1       1  150064        1.984      0.02363
enh42635    1   39581900   39582900      3       1  150064       2.2439     0.012419
enh42649    1   39651100   39652100      2       1  150064       2.1225     0.016899
enh42667    1   39859300   39860300      2       1  150064       1.7647     0.038809
enh42668    1   39863700   39864700      2       1  150064       1.6897     0.045544
enh42675    1   39974400   39975400      3       2  150064       2.0358     0.020885
enh42679    1   40031900   40032900      4       2  150064       2.4861    0.0064585
enh42685    1   40090800   40091800      2       1  150064       1.7941     0.036396
enh42690    1   40119000   40120000      3       2  150064       2.0009     0.022701
enh42698    1   40308100   40309100      2       1  150064       1.8236     0.034103
enh42703    1   40362200   40363200      3       2  150064       2.9081    0.0018181
enh42745    1   40842600   40843600      3       2  150064       2.0006      0.02272
enh42753    1   40864000   40865000      3       2  150064        2.095     0.018086
enh42762    1   40997900   40998900      2       1  150064       1.9879     0.023409
enh42771    1   41159700   41160700      5       2  150064       2.0703     0.019212
enh42773    1   41169800   41170800      6       3  150064       2.8202    0.0023994
enh42776    1   41178900   41179900      3       2  150064       2.5635    0.0051813
enh42780    1   41205200   41206200      5       3  150064       3.2739   0.00053034
enh42781    1   41206000   41207000      2       1  150064       2.3034     0.010628
enh42800    1   41447000   41448000      2       1  150064       2.1477     0.015868
enh42801    1   41468700   41469700      5       2  150064        2.221     0.013176
enh42807    1   41574600   41575600      4       2  150064       2.1731     0.014886
enh42817    1   41837100   41838100      3       2  150064       2.5112     0.006016
enh42822    1   41878000   41879000      7       2  150064       1.8593     0.031492
enh42824    1   41892600   41893600      8       3  150064       2.1631     0.015268
enh42826    1   41898100   41899100      6       3  150064       2.2582     0.011965
enh42837    1   41969600   41970600      3       2  150064       2.3629    0.0090673
enh42893    1   42637000   42638000      3       2  150064       1.7161     0.043068
enh42908    1   42858200   42859200      2       1  150064        2.358    0.0091857
enh42937    1   43415100   43416100      7       2  150064       1.9365     0.026402
enh42939    1   43420700   43421700      3       1  150064         2.19     0.014263
enh42940    1   43427200   43428200      6       2  150064       2.5213    0.0058457
enh42941    1   43432500   43433500      7       3  150064       2.1356     0.016354
enh42957    1   43703800   43704800      1       1  150064       2.0292      0.02122
enh42962    1   43739800   43740800      4       2  150064       1.8094     0.035197
enh42967    1   43759800   43760800      2       1  150064        2.976    0.0014603
enh42968    1   43765700   43766700      1       1  150064       3.1944    0.0007005
enh42969    1   43769200   43770200      2       1  150064       2.6374    0.0041776
enh42970    1   43779000   43780000      2       1  150064       2.9815    0.0014343
enh42976    1   43826000   43827000      2       1  150064       2.9374     0.001655
enh42982    1   43856300   43857300      4       2  150064       4.1648   1.5578e-05
enh42983    1   43870800   43871800      3       1  150064       3.3585   0.00039177
enh42985    1   43901100   43902100      2       1  150064       3.4636   0.00026649
enh42986    1   43917700   43918700      2       1  150064       2.3167     0.010261
enh42987    1   43920500   43921500      4       2  150064       4.1611   1.5834e-05
enh42988    1   43937900   43938900      2       1  150064       3.0281    0.0012305
enh42989    1   43941000   43942000      3       1  150064       3.6843   0.00011465
enh42992    1   43989100   43990100      5       2  150064       1.6586     0.048601
enh42997    1   44005400   44006400      2       1  150064       2.8263    0.0023541
enh42998    1   44008300   44009300      2       1  150064       1.8901     0.029374
enh42999    1   44012700   44013700      3       2  150064       2.8609    0.0021123
enh43000    1   44014700   44015700      3       1  150064       2.0947     0.018098
enh43001    1   44018200   44019200      1       1  150064       3.1374    0.0008524
enh43002    1   44022500   44023500      1       1  150064       2.9139     0.001785
enh43006    1   44034500   44035500      4       2  150064       4.0767   2.2835e-05
enh43007    1   44037400   44038400      2       1  150064       5.2324   8.3661e-08
enh43008    1   44047700   44048700      5       2  150064       2.8226    0.0023819
enh43009    1   44051700   44052700     10       3  150064       3.5555   0.00018864
enh43010    1   44113800   44114800      3       1  150064       3.3624   0.00038635
enh43014    1   44229000   44230000      1       1  150064       3.2448    0.0005877
enh43016    1   44248700   44249700      3       2  150064       4.2994   8.5643e-06
enh43017    1   44252000   44253000      3       2  150064       1.9596     0.025019
enh43021    1   44296900   44297900      3       2  150064        2.219     0.013244
enh43024    1   44318800   44319800      3       1  150064       3.9946   3.2404e-05
enh43025    1   44323400   44324400      3       1  150064       2.3114     0.010406
enh43028    1   44333900   44334900      2       1  150064       2.8449    0.0022214
enh43029    1   44346600   44347600      4       2  150064       3.7858   7.6597e-05
enh43030    1   44350800   44351800      5       3  150064       3.6245   0.00014474
enh43032    1   44378300   44379300      3       2  150064       2.1344     0.016407
enh43033    1   44400100   44401100      2       1  150064       2.2372     0.012635
enh43035    1   44414100   44415100      4       2  150064       3.6117   0.00015211
enh43038    1   44439100   44440100      2       1  150064       1.9816     0.023762
enh43039    1   44442700   44443700      5       2  150064       2.5588    0.0052521
enh43041    1   44452700   44453700      1       1  150064       2.2904        0.011
enh43042    1   44455900   44456900      1       1  150064       2.0898      0.01832
enh43044    1   44460200   44461200      3       1  150064       2.1489     0.015823
enh43048    1   44479600   44480600      2       1  150064       3.2733   0.00053156
enh43053    1   44525200   44526200      2       1  150064       2.3398    0.0096476
enh43056    1   44555000   44556000      5       2  150064       1.7225     0.042493
enh43057    1   44677800   44678800      1       1  150064       2.7892     0.002642
enh43058    1   44679900   44680900      1       1  150064       2.3252      0.01003
enh43060    1   44685600   44686600      3       2  150064       1.9515     0.025502
enh43068    1   44754500   44755500      1       1  150064       1.9357      0.02645
enh43207    1   46987200   46988200      4       1  150064       1.6758      0.04689
enh43208    1   46993000   46994000      1       1  150064       1.7653      0.03876
enh43238    1   47264300   47265300      3       1  150064       1.9283     0.026908
enh43276    1   48275200   48276200      1       1  150064       2.2209      0.01318
enh43283    1   48337200   48338200      5       3  150064       2.6703    0.0037895
enh43285    1   48347200   48348200      2       1  150064       1.9375      0.02634
enh43314    1   49076400   49077400      4       2  150064        1.823     0.034149
enh43316    1   49145800   49146800      5       3  150064       2.7284    0.0031822
enh43321    1   49240700   49241700      5       3  150064       1.6972     0.044829
enh43358    1   51981200   51982200      5       2  150064       1.7599     0.039211
enh43359    1   51985500   51986500      4       2  150064       1.6839     0.046102
enh43442    1   53641600   53642600      4       2  150064       1.9399     0.026196
enh43443    1   53648500   53649500      1       1  150064       2.6301     0.004268
enh43445    1   53661100   53662100      1       1  150064       2.0792       0.0188
enh43446    1   53664100   53665100      1       1  150064       2.8243     0.002369
enh43447    1   53684600   53685600      1       1  150064       2.2179      0.01328
enh43449    1   53702300   53703300      4       2  150064       2.5829    0.0048987
enh43450    1   53760100   53761100      3       2  150064        3.057    0.0011178
enh43480    1   54447400   54448400      1       1  150064       2.3782     0.008699
enh43482    1   54483000   54484000      4       2  150064       1.6528     0.049182
enh43503    1   54685300   54686300      3       2  150064       1.6795     0.046523
enh43505    1   54694600   54695600      2       1  150064       2.0398     0.020687
enh43536    1   54807400   54808400      2       1  150064       1.8867     0.029599
enh43540    1   54815600   54816600      1       1  150064       1.7965      0.03621
enh43547    1   54841500   54842500      3       1  150064       1.8758     0.030339
enh43548    1   54844600   54845600      6       1  150064       1.9984     0.022834
enh43549    1   54848800   54849800      8       2  150064         2.32     0.010171
enh43550    1   54849800   54850800      2       1  150064       1.8796     0.030079
enh43551    1   54850900   54851900      4       1  150064       1.9154     0.027719
enh43592    1   55325300   55326300      9       5  150064       1.9076     0.028224
enh43593    1   55326600   55327600      8       3  150064       2.1813      0.01458
enh43609    1   55529700   55530700      1       1  150064       1.7152      0.04315
enh43635    1   56045900   56046900      4       2  150064       1.9804     0.023828
enh43639    1   56135800   56136800      3       2  150064       1.8156     0.034718
enh43640    1   56161400   56162400      9       2  150064       1.7126     0.043397
enh43642    1   56184400   56185400      2       1  150064       1.7767      0.03781
enh43697    1   57286200   57287200      6       2  150064       2.0605     0.019677
enh43707    1   59219600   59220600      3       2  150064       1.8151     0.034756
enh43722    1   59323500   59324500      3       2  150064       2.1509     0.015741
enh43771    1   59644800   59645800      3       2  150064       1.9821     0.023734
enh43815    1   60204100   60205100      4       2  150064       2.1759     0.014782
enh43818    1   60217800   60218800      4       2  150064        2.363    0.0090627
enh43827    1   61039400   61040400      1       1  150064       3.0103     0.001305
enh43835    1   61449300   61450300      2       1  150064        1.737     0.041192
enh43836    1   61455400   61456400      2       1  150064       2.5657    0.0051491
enh43857    1   61696100   61697100      3       1  150064       1.8764     0.030301
enh43866    1   61869400   61870400      1       1  150064       2.1912      0.01422
enh43934    1   64504600   64505600      1       1  150064       2.6022     0.004631
enh43959    1   65220900   65221900      6       3  150064       2.0416     0.020595
enh43960    1   65223200   65224200      3       1  150064       1.6984     0.044713
enh43963    1   65359300   65360300      3       1  150064       2.8452    0.0022195
enh43964    1   65360200   65361200      3       1  150064       1.8943     0.029093
enh43971    1   65379300   65380300      2       1  150064        1.913     0.027875
enh43974    1   65391200   65392200      1       1  150064       2.8801     0.001988
enh43976    1   65399100   65400100      3       2  150064       2.5166    0.0059254
enh43978    1   65401800   65402800      4       2  150064       1.7347     0.041401
enh43979    1   65402400   65403400      3       2  150064       3.1377   0.00085137
enh43982    1   65416500   65417500      1       1  150064       3.1234    0.0008938
enh43984    1   65421500   65422500      2       1  150064       2.4354    0.0074375
enh43985    1   65426800   65427800      4       2  150064       2.0246     0.021452
enh43995    1   65579800   65580800      3       1  150064        2.237     0.012642
enh43996    1   65615200   65616200      2       1  150064       2.3592    0.0091569
enh44000    1   65640700   65641700      3       1  150064       1.9237     0.027198
enh44008    1   65932900   65933900      8       3  150064       1.8564     0.031702
enh44010    1   66153300   66154300      5       2  150064       2.7778    0.0027366
enh44012    1   66277700   66278700      1       1  150064       1.6821      0.04627
enh44013    1   66414300   66415300      4       2  150064        2.249     0.012257
enh44014    1   66421100   66422100      3       1  150064       1.7686     0.038483
enh44019    1   66736100   66737100      2       1  150064       2.3249     0.010039
enh44020    1   66737700   66738700      3       1  150064       2.1288     0.016634
enh44024    1   66766000   66767000      7       2  150064        2.249     0.012256
enh44025    1   66767100   66768100      3       1  150064        2.034     0.020978
enh44042    1   66910500   66911500      3       2  150064         1.89     0.029382
enh44045    1   67000500   67001500      2       1  150064        1.785     0.037128
enh44075    1   68002900   68003900      2       1  150064       2.2326     0.012789
enh44086    1   68078300   68079300      2       1  150064       1.6808     0.046401
enh44087    1   68084100   68085100      3       2  150064       2.2176     0.013291
enh44096    1   68154600   68155600      5       2  150064       2.2618     0.011855
enh44097    1   68166200   68167200      4       2  150064       1.9657     0.024668
enh44099    1   68174700   68175700      2       1  150064       1.8513     0.032063
enh44116    1   68227000   68228000      1       1  150064       2.2956      0.01085
enh44122    1   68257400   68258400      3       1  150064       3.6703   0.00012111
enh44123    1   68259500   68260500      1       1  150064       2.0355       0.0209
enh44124    1   68260600   68261600      3       1  150064       3.3003   0.00048284
enh44125    1   68267800   68268800      6       3  150064        1.801      0.03585
enh44126    1   68269400   68270400      2       1  150064       2.3567      0.00922
enh44127    1   68277700   68278700      3       2  150064       2.6748    0.0037392
enh44129    1   68281300   68282300      4       2  150064       3.3275   0.00043813
enh44131    1   68285800   68286800      2       1  150064       1.9004     0.028691
enh44132    1   68289000   68290000      3       2  150064       2.1793     0.014654
enh44133    1   68290500   68291500      4       1  150064       1.8298     0.033637
enh44135    1   68295700   68296700      4       2  150064       3.5136     0.000221
enh44136    1   68299500   68300500      3       1  150064       3.7181   0.00010036
enh44137    1   68303700   68304700      5       2  150064       3.9573   3.7908e-05
enh44138    1   68305200   68306200      2       1  150064       2.2469     0.012322
enh44139    1   68315900   68316900      5       2  150064       2.6032    0.0046185
enh44140    1   68362700   68363700      7       3  150064       3.3266   0.00043953
enh44178    1   71622900   71623900      1       1  150064       2.9986     0.001356
enh44182    1   74058800   74059800      3       1  150064       2.6569    0.0039432
enh44215    1   78298900   78299900      1       1  150064       2.6962     0.003507
enh44216    1   78352800   78353800     11       5  150064       2.7456      0.00302
enh44218    1   78446000   78447000      3       2  150064       1.9066     0.028289
enh44219    1   78446600   78447600      1       1  150064        2.645     0.004084
enh44224    1   78510400   78511400      2       1  150064       1.6581      0.04865
enh44230    1   78561300   78562300      2       1  150064       1.7587     0.039313
enh44246    1   82145200   82146200      3       2  150064       2.2103     0.013542
enh44247    1   82146500   82147500      4       2  150064       1.8182     0.034516
enh44261    1   84284300   84285300      2       1  150064       3.7057   0.00010539
enh44264    1   84639500   84640500      1       1  150064        1.923      0.02724
enh44277    1   84946000   84947000      5       3  150064       1.6896     0.045549
enh44290    1   85319700   85320700      4       1  150064       2.4091    0.0079965
enh44292    1   85433700   85434700      2       1  150064       1.8134     0.034883
enh44307    1   85761000   85762000      3       1  150064       1.8796     0.030081
enh44311    1   85779900   85780900      1       1  150064       2.1203      0.01699
enh44315    1   85808900   85809900      5       3  150064         1.97     0.024421
enh44316    1   85872800   85873800      2       1  150064       1.7445     0.040535
enh44317    1   85906300   85907300      3       1  150064       1.7187     0.042831
enh44318    1   85914500   85915500      8       3  150064       2.0648     0.019472
enh44320    1   85919100   85920100      2       1  150064       1.8111     0.035059
enh44329    1   86034800   86035800      4       2  150064        1.734     0.041458
enh44347    1   86992800   86993800      5       2  150064       1.8922     0.029229
enh44381    1   88148900   88149900      5       3  150064       2.0029     0.022593
enh44385    1   88640800   88641800      4       1  150064       1.9237     0.027195
enh44420    1   89823600   89824600      4       2  150064       1.7728     0.038134
enh44422    1   89829400   89830400      3       2  150064       1.8499     0.032165
enh44440    1   90158300   90159300      2       1  150064       1.6794     0.046541
enh44441    1   90184700   90185700      1       1  150064       1.6991      0.04465
enh44445    1   90204600   90205600      1       1  150064       1.7364      0.04125
enh44447    1   90223000   90224000      3       2  150064       1.8802     0.030044
enh44458    1   90307600   90308600      3       2  150064       2.4101    0.0079752
enh44477    1   91485100   91486100      6       2  150064        1.881     0.029987
enh44478    1   91502000   91503000      1       1  150064       2.0965      0.01802
enh44481    1   91965200   91966200      3       2  150064       2.3068     0.010532
enh44483    1   92021100   92022100      6       2  150064       1.7445     0.040537
enh44491    1   92102800   92103800      3       2  150064       3.1803   0.00073554
enh44513    1   92242300   92243300      8       2  150064       2.4263    0.0076275
enh44514    1   92244600   92245600      3       1  150064       2.4125    0.0079211
enh44516    1   92249700   92250700      4       2  150064       2.8221    0.0023856
enh44517    1   92254300   92255300      2       1  150064       2.2863      0.01112
enh44539    1   92876400   92877400      2       1  150064        2.789    0.0026438
enh44540    1   93003800   93004800      2       1  150064       3.2544   0.00056808
enh44543    1   93177100   93178100      2       1  150064       2.0033     0.022573
enh44544    1   93221800   93222800      2       1  150064       1.7861     0.037044
enh44553    1   93343000   93344000      2       1  150064       1.6554     0.048926
enh44554    1   93386800   93387800      2       1  150064       1.6894     0.045572
enh44555    1   93395000   93396000      1       1  150064       1.6959      0.04495
enh44556    1   93401000   93402000      3       1  150064       1.7756       0.0379
enh44560    1   93416300   93417300      2       1  150064        1.846     0.032449
enh44566    1   93438400   93439400      1       1  150064       1.6825      0.04624
enh44567    1   93440300   93441300      4       2  150064       2.1587     0.015438
enh44585    1   94051100   94052100      5       2  150064       1.7339     0.041472
enh44718    1   95330000   95331000      5       3  150064       2.7381      0.00309
enh44722    1   95349000   95350000      3       2  150064       2.5628    0.0051921
enh44728    1   95387600   95388600      1       1  150064       1.7197      0.04274
enh44731    1   95401200   95402200      2       1  150064       1.8626     0.031258
enh44742    1   95448300   95449300      3       2  150064        1.731     0.041722
enh44743    1   95454900   95455900      1       1  150064       1.9067      0.02828
enh44745    1   95459800   95460800      2       1  150064       1.8498     0.032171
enh44749    1   95507500   95508500      2       1  150064       2.0905     0.018287
enh44752    1   95549600   95550600      5       2  150064        2.083     0.018623
enh44753    1   95552600   95553600      4       2  150064            2     0.022752
enh44758    1   95697800   95698800      3       2  150064       2.5955    0.0047225
enh44759    1   96881600   96882600      3       2  150064       2.7545    0.0029395
enh44762    1   97186000   97187000      2       1  150064       1.7221     0.042524
enh44763    1   97188800   97189800      4       2  150064       3.5504   0.00019229
enh44765    1   98096300   98097300      1       1  150064       2.5085     0.006062
enh44766    1   98224100   98225100      1       1  150064       2.9854     0.001416
enh44768    1   98369100   98370100      2       1  150064       5.3934   3.4576e-08
enh44770    1   98383000   98384000      2       1  150064       5.6442   8.2998e-09
enh44772    1   98386900   98387900      1       1  150064       6.1265    4.493e-10
enh44835    1  101347800  101348800      1       1  150064       2.9451     0.001614
enh44866    1  108281600  108282600      5       2  150064       2.5147    0.0059572
enh44867    1  108282000  108283000      6       3  150064       2.4282    0.0075872
enh44872    1  108439700  108440700      6       2  150064       1.8204     0.034349
enh44876    1  108508200  108509200      5       3  150064       2.2686     0.011647
enh44881    1  108740200  108741200      6       2  150064       2.6406    0.0041376
enh44966    1  110078100  110079100      2       1  150064         1.88     0.030057
enh44981    1  110186100  110187100      2       1  150064       2.0658     0.019423
enh44984    1  110199600  110200600      4       2  150064        1.982     0.023742
enh45010    1  110438100  110439100      5       2  150064       1.9161     0.027674
enh45033    1  110576000  110577000      1       1  150064       2.1318      0.01651
enh45037    1  110599000  110600000      1       1  150064       2.2328      0.01278
enh45038    1  110745800  110746800      1       1  150064       2.2414       0.0125
enh45052    1  110925700  110926700      4       2  150064         2.06     0.019699
enh45053    1  110926600  110927600      2       1  150064       1.8599     0.031452
enh45058    1  111019600  111020600      1       1  150064       2.4479     0.007185
enh45066    1  111323000  111324000      4       2  150064       2.3344    0.0097885
enh45068    1  111330100  111331100      8       4  150064       3.7066   0.00010502
enh45088    1  111994800  111995800      2       1  150064       1.8799     0.030059
enh45104    1  112143000  112144000      3       2  150064        2.445    0.0072421
enh45109    1  112164400  112165400      7       4  150064       2.0755     0.018972
enh45110    1  112166000  112167000      8       4  150064       2.2978     0.010786
enh45113    1  112191300  112192300      6       3  150064       1.6979     0.044761
enh45115    1  112202900  112203900      5       3  150064        2.294     0.010897
enh45130    1  112423400  112424400      4       2  150064       2.6988    0.0034797
enh45131    1  112462600  112463600      3       1  150064       2.4432    0.0072786
enh45132    1  112490500  112491500      3       1  150064        1.925     0.027116
enh45134    1  112583600  112584600      3       2  150064       2.2482     0.012282
enh45143    1  112934000  112935000      2       1  150064       1.8858     0.029664
enh45144    1  112935500  112936500      3       1  150064       1.6799     0.046484
enh45145    1  112946100  112947100      1       1  150064        2.414     0.007889
enh45146    1  112947500  112948500      3       1  150064       2.1289     0.016631
enh45147    1  112951900  112952900      3       1  150064       2.3764    0.0087421
enh45148    1  112973100  112974100      3       1  150064       2.3021     0.010664
enh45149    1  112981300  112982300      3       2  150064       2.1976     0.013988
enh45151    1  112987100  112988100      3       1  150064       2.1693     0.015032
enh45152    1  112988800  112989800      4       2  150064       2.3688    0.0089225
enh45154    1  113007200  113008200      1       1  150064       2.0222      0.02158
enh45157    1  113055300  113056300      1       1  150064       3.8697    5.448e-05
enh45159    1  113086600  113087600      4       1  150064       3.1044   0.00095343
enh45161    1  113159700  113160700      4       2  150064       3.9287   4.2698e-05
enh45163    1  113179200  113180200      1       1  150064       3.2955    0.0004912
enh45164    1  113215900  113216900      2       1  150064       3.0364    0.0011973
enh45165    1  113218600  113219600      2       1  150064       2.7755    0.0027562
enh45166    1  113230700  113231700      4       2  150064       2.9565    0.0015556
enh45167    1  113240300  113241300      3       1  150064       3.2094   0.00066502
enh45168    1  113241300  113242300      2       1  150064       3.6366   0.00013811
enh45195    1  113733400  113734400      1       1  150064       1.9418      0.02608
enh45196    1  113734300  113735300      1       1  150064       2.0642       0.0195
enh45198    1  113742400  113743400      1       1  150064       2.0602      0.01969
enh45199    1  113752000  113753000      1       1  150064       2.0814       0.0187
enh45205    1  113863300  113864300      2       1  150064         1.69     0.045515
enh45254    1  115050200  115051200      1       1  150064       2.5298     0.005706
enh45260    1  115257500  115258500      2       1  150064       1.7788     0.037633
enh45261    1  115259400  115260400      2       1  150064       1.9462     0.025816
enh45262    1  115295000  115296000      3       2  150064       2.2466     0.012332
enh45265    1  115599100  115600100      1       1  150064       1.9577      0.02513
enh45266    1  115604800  115605800      2       1  150064       2.1718     0.014936
enh45267    1  115610600  115611600      3       2  150064       1.8631     0.031224
enh45270    1  115618600  115619600      6       2  150064       3.1232   0.00089436
enh45271    1  115627600  115628600      3       2  150064         3.46   0.00027013
enh45273    1  115632800  115633800      5       2  150064       1.8358     0.033193
enh45275    1  115642200  115643200      5       2  150064       3.6876   0.00011318
enh45276    1  115649800  115650800      1       1  150064       1.8129      0.03492
enh45277    1  115655200  115656200      7       4  150064       3.7919   7.4742e-05
enh45279    1  115677000  115678000      3       1  150064       3.7871     7.62e-05
enh45282    1  115711700  115712700      3       2  150064       1.9306     0.026767
enh45289    1  115856400  115857400      2       1  150064       2.8495    0.0021896
enh45292    1  115874900  115875900      4       2  150064       2.7071    0.0033939
enh45293    1  115906400  115907400      5       2  150064       2.8832    0.0019684
enh45294    1  116012500  116013500      2       1  150064       2.4932    0.0063296
enh45297    1  116185800  116186800      1       1  150064       2.1895      0.01428
enh45313    1  116353400  116354400      4       2  150064       2.1851     0.014441
enh45337    1  116861000  116862000      1       1  150064        2.328     0.009956
enh45376    1  117190300  117191300      1       1  150064       1.7593      0.03926
enh45384    1  117305500  117306500      2       1  150064       2.5856    0.0048606
enh45385    1  117307900  117308900      2       1  150064        2.712    0.0033437
enh45386    1  117311400  117312400      2       1  150064        2.266     0.011725
enh45387    1  117313000  117314000      2       1  150064       2.7526    0.0029558
enh45389    1  117350000  117351000      1       1  150064       3.2432    0.0005909
enh45391    1  117367000  117368000      3       1  150064       3.4645   0.00026559
enh45393    1  117375400  117376400      3       2  150064       2.9293    0.0016989
enh45411    1  117514400  117515400      3       2  150064       1.9822     0.023729
enh45412    1  117515200  117516200      1       1  150064       1.9039      0.02846
enh45444    1  118188700  118189700      3       1  150064       1.9446     0.025913
enh45447    1  118207800  118208800      3       1  150064       2.2857     0.011136
enh45466    1  118837600  118838600      1       1  150064        1.886      0.02965
enh45470    1  119846000  119847000      1       1  150064       1.9403      0.02617
enh45488    1  120188200  120189200      1       1  150064       1.9527      0.02543
enh45612    1  145588000  145589000      3       1  150064       1.9471     0.025762
enh45614    1  145609100  145610100      1       1  150064       1.8132       0.0349
enh45617    1  145726600  145727600      1       1  150064       1.9945      0.02305
enh45619    1  146638900  146639900      4       2  150064         2.43    0.0075503
enh45620    1  146640100  146641100      1       1  150064       2.1682      0.01507
enh45621    1  146641600  146642600      6       2  150064       2.3072     0.010523
enh45622    1  146645300  146646300      6       1  150064       2.0854     0.018517
enh45623    1  146649200  146650200      4       2  150064       2.0384     0.020756
enh45625    1  146708900  146709900      3       1  150064       3.2484   0.00058023
enh45643    1  147191100  147192100      4       2  150064       2.0852     0.018526
enh45644    1  147233700  147234700      4       2  150064       1.9883     0.023387
enh45662    1  149887500  149888500      1       1  150064       1.7468      0.04034
enh45663    1  149889400  149890400      1       1  150064       1.7202       0.0427
enh45664    1  149897500  149898500      4       2  150064       1.7368     0.041216
enh45665    1  149904100  149905100      1       1  150064       1.6726       0.0472
enh45673    1  149984200  149985200      2       1  150064       1.9331     0.026611
enh45675    1  149993200  149994200      4       1  150064       1.8382     0.033014
enh45676    1  150036800  150037800      1       1  150064       5.5334     1.57e-08
enh45682    1  150126300  150127300      1       1  150064       2.7587     0.002902
enh45683    1  150129800  150130800      3       1  150064       5.8984   1.8355e-09
enh45684    1  150132000  150133000      4       1  150064       5.4742   2.1975e-08
enh45685    1  150133600  150134600      1       1  150064       5.8413    2.589e-09
enh45686    1  150136800  150137800      2       1  150064         4.73   1.1226e-06
enh45689    1  150158600  150159600      3       2  150064       4.7642   9.4794e-07
enh45690    1  150185000  150186000      3       2  150064       4.6806   1.4303e-06
enh45692    1  150208900  150209900      2       1  150064       1.9992     0.022793
enh45696    1  150241700  150242700      3       1  150064       4.9797   3.1842e-07
enh45698    1  150245600  150246600      1       1  150064        5.069        2e-07
enh45701    1  150266800  150267800      1       1  150064       1.7334      0.04151
enh45702    1  150294900  150295900      5       2  150064       5.3544   4.2929e-08
enh45703    1  150334800  150335800      5       2  150064       4.6395   1.7465e-06
enh45704    1  150339200  150340200      3       2  150064       3.9134   4.5503e-05
enh45707    1  150382400  150383400      3       1  150064       4.4272   4.7728e-06
enh45708    1  150449600  150450600      4       2  150064       4.7494   1.0199e-06
enh45709    1  150460400  150461400      3       1  150064       4.5462   2.7315e-06
enh45710    1  150479800  150480800      5       2  150064       1.8588      0.03153
enh45711    1  150481500  150482500      5       3  150064       4.8443   6.3533e-07
enh45713    1  150486600  150487600      1       1  150064       5.0598    2.098e-07
enh45714    1  150488800  150489800      2       1  150064       4.4767   3.7907e-06
enh45717    1  150506200  150507200      4       2  150064       3.8042   7.1137e-05
enh45718    1  150510100  150511100      5       2  150064       3.2311   0.00061661
enh45721    1  150525600  150526600      1       1  150064       2.5871      0.00484
enh45725    1  150543300  150544300      2       1  150064       1.7826     0.037322
enh45726    1  150544500  150545500      7       3  150064       2.0208      0.02165
enh45727    1  150546100  150547100      5       2  150064       1.6844     0.046052
enh45730    1  150583600  150584600      3       2  150064       1.6885     0.045655
enh45731    1  150587300  150588300      3       2  150064       2.6146    0.0044666
enh45743    1  150738200  150739200      6       2  150064       1.6908     0.045442
enh45744    1  150778800  150779800      2       1  150064       1.7807     0.037479
enh45754    1  150951000  150952000      3       1  150064       2.2704     0.011591
enh45757    1  150967900  150968900      3       2  150064       3.7924     7.46e-05
enh45759    1  150974600  150975600      2       1  150064        4.428   4.7557e-06
enh45769    1  151035200  151036200      2       1  150064       2.0734     0.019068
enh45770    1  151041700  151042700      2       1  150064       3.0844    0.0010198
enh45771    1  151044200  151045200      5       3  150064       2.7302    0.0031644
enh45773    1  151116000  151117000      4       2  150064        3.239   0.00059973
enh45774    1  151119700  151120700      3       2  150064       2.7149    0.0033143
enh45776    1  151128500  151129500      1       1  150064       2.5476     0.005424
enh45788    1  151228000  151229000      2       1  150064       3.4523   0.00027791
enh45805    1  151370800  151371800      5       2  150064       2.6861    0.0036141
enh45806    1  151373100  151374100      1       1  150064       3.3175    0.0004542
enh45808    1  151417000  151418000      2       1  150064        2.118     0.017088
enh45809    1  151427000  151428000      1       1  150064       3.3109     0.000465
enh45810    1  151428800  151429800      4       2  150064       2.1558     0.015551
enh45812    1  151444800  151445800      1       1  150064       2.5897     0.004803
enh45837    1  151684900  151685900      2       1  150064       1.9792     0.023895
enh45850    1  151877800  151878800      2       1  150064       1.9296      0.02683
enh45873    1  152414800  152415800      8       2  150064       2.0014     0.022674
enh45893    1  153498200  153499200      1       1  150064       2.0546      0.01996
enh45924    1  153669500  153670500      1       1  150064       2.0054      0.02246
enh45926    1  153702400  153703400      2       1  150064       1.9206     0.027394
enh45936    1  153756200  153757200      1       1  150064       2.9848     0.001419
enh45937    1  153761400  153762400      1       1  150064       2.5081     0.006069
enh45940    1  153775900  153776900      2       1  150064       3.5068   0.00022676
enh45941    1  153777700  153778700      2       1  150064       3.7987   7.2743e-05
enh45942    1  153821900  153822900      2       1  150064       3.0358    0.0011996
enh45943    1  153845600  153846600      4       2  150064       2.2599     0.011915
enh45946    1  153859600  153860600      4       2  150064       2.9433    0.0016238
enh45947    1  153860400  153861400      2       1  150064       1.7103     0.043603
enh45948    1  153892400  153893400      1       1  150064       2.8069     0.002501
enh45949    1  153901000  153902000      3       1  150064       2.0779      0.01886
enh45951    1  153919200  153920200      1       1  150064       2.1821      0.01455
enh45954    1  153931800  153932800      4       2  150064       1.9594     0.025031
enh45955    1  153933700  153934700      2       1  150064       2.7014    0.0034523
enh45956    1  153936800  153937800      2       1  150064       2.0757     0.018962
enh45957    1  153941100  153942100      2       1  150064       2.3994    0.0082099
enh45958    1  153947800  153948800      2       1  150064       2.2278     0.012946
enh45962    1  154127100  154128100      4       2  150064       1.9295     0.026836
enh45965    1  154149100  154150100      4       2  150064        2.879    0.0019948
enh45967    1  154194900  154195900      1       1  150064       1.9978      0.02287
enh45974    1  154309400  154310400      4       2  150064       2.3792    0.0086762
enh45976    1  154318500  154319500      1       1  150064        2.704     0.003426
enh45977    1  154323800  154324800      2       1  150064         1.93     0.026801
enh45980    1  154358000  154359000      1       1  150064       1.6588      0.04858
enh45988    1  154394400  154395400      7       3  150064       1.8586     0.031544
enh45990    1  154400700  154401700      2       1  150064       1.7454     0.040456
enh45992    1  154406000  154407000      2       1  150064       2.2077     0.013634
enh45993    1  154407600  154408600      2       1  150064       2.2156     0.013361
enh45994    1  154411400  154412400      5       3  150064        1.824     0.034075
enh45995    1  154414400  154415400      2       1  150064       2.9237    0.0017297
enh45997    1  154417200  154418200      2       1  150064       2.0852     0.018525
enh45998    1  154418200  154419200      3       1  150064       2.5301     0.005701
enh46000    1  154426300  154427300      2       1  150064       2.1665     0.015135
enh46005    1  154443500  154444500      1       1  150064       1.7659      0.03871
enh46010    1  154467600  154468600      2       1  150064       2.0616     0.019625
enh46015    1  154528300  154529300      1       1  150064       2.2665      0.01171
enh46018    1  154581600  154582600      2       1  150064       1.6851      0.04598
enh46019    1  154595200  154596200      3       2  150064       1.7237      0.04238
enh46036    1  154780800  154781800      1       1  150064       1.6922       0.0453
enh46038    1  154785500  154786500      2       1  150064       1.7956     0.036283
enh46039    1  154806300  154807300      2       1  150064       2.2517     0.012171
enh46045    1  154822400  154823400      4       1  150064       2.9849    0.0014183
enh46047    1  154832400  154833400      3       1  150064       3.0179    0.0012726
enh46049    1  154842600  154843600      1       1  150064       3.8504    5.896e-05
enh46050    1  154850000  154851000      2       1  150064       3.2677   0.00054205
enh46054    1  154910600  154911600      3       1  150064       3.6817   0.00011585
enh46055    1  154912900  154913900      6       2  150064       3.8872   5.0703e-05
enh46056    1  154916000  154917000      4       2  150064       3.8824   5.1714e-05
enh46057    1  154923500  154924500      1       1  150064       2.0133      0.02204
enh46058    1  154926200  154927200      1       1  150064       2.0764      0.01893
enh46070    1  154986000  154987000      2       1  150064       3.7761   7.9665e-05
enh46071    1  154987600  154988600      2       1  150064       2.0847     0.018548
enh46072    1  154990900  154991900      1       1  150064       2.3559      0.00924
enh46073    1  154994800  154995800      2       1  150064       3.5902   0.00016524
enh46078    1  155033500  155034500      2       1  150064       2.2043     0.013751
enh46080    1  155042000  155043000      1       1  150064       1.8595      0.03148
enh46094    1  155111100  155112100      2       1  150064       1.7452     0.040475
enh46103    1  155189600  155190600      2       1  150064       2.2491     0.012254
enh46104    1  155194900  155195900      2       1  150064       1.9981     0.022851
enh46109    1  155214800  155215800      1       1  150064       2.2046      0.01374
enh46110    1  155219600  155220600      2       1  150064       2.0696     0.019246
enh46112    1  155222900  155223900      1       1  150064       2.1998      0.01391
enh46117    1  155248400  155249400      1       1  150064       2.4281      0.00759
enh46119    1  155275500  155276500      2       1  150064        2.481    0.0065508
enh46120    1  155277200  155278200      2       1  150064       2.5297     0.005708
enh46123    1  155289300  155290300      2       1  150064       1.8741      0.03046
enh46127    1  155477200  155478200      1       1  150064       2.3163      0.01027
enh46128    1  155505800  155506800      1       1  150064        2.431     0.007528
enh46129    1  155509000  155510000      3       1  150064       1.9562      0.02522
enh46135    1  155605400  155606400      1       1  150064       2.7108     0.003356
enh46136    1  155614800  155615800      1       1  150064       2.5991     0.004673
enh46137    1  155618000  155619000      1       1  150064       2.5906      0.00479
enh46144    1  155827100  155828100      1       1  150064       2.1047      0.01766
enh46147    1  155843400  155844400      2       1  150064       1.9611     0.024934
enh46149    1  155862800  155863800      1       1  150064       3.1041    0.0009543
enh46150    1  155879100  155880100      2       1  150064       2.5756    0.0050033
enh46152    1  155899000  155900000      2       1  150064       2.8539    0.0021592
enh46153    1  155899700  155900700      2       1  150064       1.7528     0.039814
enh46154    1  155904700  155905700      1       1  150064       2.0349      0.02093
enh46156    1  155909200  155910200      1       1  150064       1.9564      0.02521
enh46164    1  155941000  155942000      1       1  150064        2.449     0.007163
enh46168    1  155958200  155959200      1       1  150064       2.4907     0.006375
enh46169    1  155959900  155960900      2       1  150064       2.8238    0.0023733
enh46171    1  155973600  155974600      4       1  150064        3.577   0.00017377
enh46173    1  156022000  156023000      1       1  150064        3.503      0.00023
enh46176    1  156033100  156034100      1       1  150064       1.7568      0.03948
enh46181    1  156059800  156060800      2       1  150064       1.8362     0.033167
enh46182    1  156066200  156067200      1       1  150064       1.6961      0.04493
enh46183    1  156070200  156071200      1       1  150064       1.9914      0.02322
enh46185    1  156073700  156074700      1       1  150064       1.7129      0.04337
enh46188    1  156082000  156083000      1       1  150064       1.6693      0.04753
enh46189    1  156088500  156089500      2       1  150064       1.6726     0.047208
enh46195    1  156117300  156118300      2       1  150064       2.0774     0.018884
enh46198    1  156131500  156132500      3       1  150064       3.3314   0.00043213
enh46219    1  156444800  156445800      1       1  150064       1.6628      0.04818
enh46249    1  156709400  156710400      2       1  150064       1.9691     0.024469
enh46250    1  156711400  156712400      4       2  150064       2.4346    0.0074544
enh46289    1  157961800  157962800      2       1  150064       1.7104     0.043598
enh46293    1  157971500  157972500      1       1  150064       1.7935      0.03645
enh46348    1  159888700  159889700      2       1  150064       1.9807     0.023814
enh46361    1  160064300  160065300      2       1  150064        2.272     0.011542
enh46362    1  160069100  160070100      1       1  150064       2.4918     0.006355
enh46364    1  160082600  160083600      2       1  150064       2.1182     0.017081
enh46370    1  160162400  160163400      4       2  150064       1.6516     0.049309
enh46371    1  160163100  160164100      4       2  150064       2.5539    0.0053259
enh46372    1  160173700  160174700      1       1  150064       3.0586     0.001112
enh46374    1  160184400  160185400      1       1  150064        2.363     0.009065
enh46376    1  160227100  160228100      1       1  150064       2.5181       0.0059
enh46377    1  160229800  160230800      1       1  150064       2.8501     0.002185
enh46378    1  160232900  160233900      3       1  150064       2.7284    0.0031825
enh46382    1  160316200  160317200      3       1  150064       2.5981    0.0046871
enh46384    1  160344900  160345900      2       1  150064       1.9713     0.024342
enh46385    1  160371500  160372500      1       1  150064       1.7206      0.04266
enh46386    1  160377500  160378500      4       1  150064       1.8806     0.030017
enh46408    1  160654500  160655500      2       1  150064       2.3982    0.0082382
enh46424    1  160850600  160851600      4       1  150064       2.2141     0.013412
enh46470    1  161197500  161198500      1       1  150064       1.9315      0.02671
enh46476    1  161352000  161353000      4       2  150064       1.6675     0.047707
enh46481    1  161482300  161483300      1       1  150064       2.1487      0.01583
enh46516    1  162161800  162162800      7       3  150064       1.7444     0.040547
enh46539    1  162529700  162530700      2       1  150064       1.9254      0.02709
enh46540    1  162535000  162536000      3       2  150064       1.8788     0.030133
enh46563    1  162679400  162680400      3       2  150064       1.9737     0.024207
enh46573    1  163141200  163142200      5       2  150064       2.3108     0.010423
enh46574    1  163292500  163293500      3       1  150064       1.6795     0.046525
enh46578    1  163643000  163644000      2       1  150064       2.7273    0.0031927
enh46579    1  163811200  163812200      1       1  150064       2.5331     0.005653
enh46628    1  164763400  164764400      2       1  150064       1.8374     0.033078
enh46629    1  164770000  164771000      4       2  150064       1.9239     0.027183
enh46640    1  165598800  165599800      8       2  150064       1.7086     0.043758
enh46645    1  165611000  165612000      4       1  150064        2.027     0.021334
enh46647    1  165616500  165617500      5       2  150064       1.7689     0.038455
enh46649    1  165721200  165722200      4       2  150064       2.4999    0.0062122
enh46651    1  165739000  165740000      2       1  150064       2.3176     0.010235
enh46655    1  165811200  165812200      6       2  150064       2.0958     0.018051
enh46656    1  165818300  165819300      2       1  150064       1.7394     0.040981
enh46657    1  165819900  165820900      1       1  150064       2.3611      0.00911
enh46658    1  165822900  165823900      1       1  150064       2.4075     0.008032
enh46660    1  165826200  165827200      2       1  150064       3.1549   0.00080287
enh46661    1  165828400  165829400      2       1  150064       2.7052    0.0034133
enh46676    1  166843600  166844600      2       1  150064       3.4847   0.00024635
enh46689    1  167131600  167132600      7       3  150064       1.8686     0.030841
enh46693    1  167188100  167189100      1       1  150064       2.7692      0.00281
enh46702    1  167398000  167399000      2       1  150064       1.9015     0.028616
enh46761    1  168054100  168055100      1       1  150064       2.2271      0.01297
enh46778    1  168408600  168409600      2       1  150064       1.8315     0.033513
enh46821    1  169087100  169088100      5       2  150064       1.8013     0.035827
enh46822    1  169087600  169088600     10       2  150064       1.9473     0.025751
enh46823    1  169088500  169089500      2       1  150064       2.0685     0.019296
enh46844    1  169860500  169861500      4       2  150064       1.6928     0.045251
enh46874    1  171403700  171404700     11       2  150064       1.7213     0.042595
enh46889    1  171751800  171752800      3       1  150064       2.1709     0.014968
enh46890    1  171770300  171771300      1       1  150064       2.3869     0.008496
enh46905    1  172312400  172313400      2       1  150064       1.8722     0.030589
enh46908    1  172329200  172330200      1       1  150064       1.8053      0.03551
enh46910    1  172352000  172353000      1       1  150064       2.5269     0.005753
enh46911    1  172352900  172353900      3       1  150064       2.6432     0.004106
enh46912    1  172359600  172360600      5       2  150064       2.3137     0.010341
enh46913    1  172362700  172363700      4       2  150064       1.7388     0.041037
enh46914    1  172368100  172369100      3       2  150064       1.9916     0.023205
enh46922    1  172500200  172501200      4       2  150064       1.8567     0.031675
enh46950    1  173389100  173390100      4       2  150064       2.6759     0.003727
enh46951    1  173394900  173395900      3       1  150064       1.9225     0.027271
enh46952    1  173398000  173399000      4       2  150064       2.3375    0.0097071
enh46954    1  173442800  173443800      4       2  150064       1.7748     0.037967
enh46955    1  173448100  173449100      4       1  150064       2.4873    0.0064362
enh46956    1  173448800  173449800      2       1  150064       2.3269    0.0099847
enh46961    1  173839200  173840200      2       1  150064       2.2799     0.011306
enh46962    1  173973800  173974800      3       2  150064       2.6899    0.0035733
enh46963    1  173977500  173978500      7       1  150064       3.3508   0.00040295
enh46964    1  173986100  173987100      2       1  150064       3.0101    0.0013058
enh46965    1  173987400  173988400      4       2  150064       3.5258    0.0002111
enh46966    1  173988000  173989000      1       1  150064       3.4233    0.0003093
enh46967    1  173988800  173989800      2       1  150064       3.3167   0.00045536
enh46968    1  173992300  173993300      2       1  150064       2.9267    0.0017129
enh46969    1  174129600  174130600      2       1  150064       3.0947   0.00098495
enh46970    1  174133200  174134200      1       1  150064       3.2537    0.0005696
enh46972    1  174134400  174135400      2       1  150064       2.1375     0.016277
enh46973    1  174135200  174136200      2       1  150064       2.7675    0.0028248
enh46974    1  174862600  174863600      1       1  150064         1.71      0.04363
enh46979    1  174935200  174936200      1       1  150064       2.9455     0.001612
enh46981    1  174945500  174946500      1       1  150064       2.8844     0.001961
enh46982    1  174958800  174959800      2       1  150064       1.7845     0.037175
enh46987    1  174998300  174999300      2       1  150064       1.9851     0.023567
enh46994    1  175155700  175156700      5       2  150064       3.5617   0.00018423
enh46996    1  175158600  175159600      2       1  150064       3.0267     0.001236
enh46997    1  175162500  175163500      4       1  150064       3.3679   0.00037868
enh47013    1  175854600  175855600      2       1  150064       3.2691   0.00053952
enh47015    1  176625600  176626600      3       2  150064       1.8445     0.032556
enh47018    1  177179000  177180000      4       2  150064       2.8718     0.002041
enh47022    1  177316000  177317000      1       1  150064       3.8426    6.088e-05
enh47024    1  177319800  177320800      2       1  150064       1.8755     0.030364
enh47025    1  177320600  177321600      3       1  150064       1.9305      0.02677
enh47026    1  177554300  177555300      1       1  150064       1.9656      0.02467
enh47037    1  178029800  178030800      6       3  150064       2.1663     0.015143
enh47049    1  178357600  178358600      1       1  150064       1.8337      0.03335
enh47050    1  178454900  178455900      1       1  150064       2.4263     0.007627
enh47094    1  179098000  179099000      4       2  150064       1.7121     0.043439
enh47100    1  179138500  179139500      3       2  150064       1.8159     0.034695
enh47109    1  179261800  179262800      1       1  150064       1.7587      0.03931
enh47115    1  179333600  179334600      4       2  150064         2.81    0.0024768
enh47121    1  179783000  179784000      2       1  150064       1.8026     0.035728
enh47124    1  179844400  179845400      1       1  150064       1.9217      0.02732
enh47143    1  180371100  180372100      3       2  150064       2.2616     0.011861
enh47156    1  180602400  180603400      4       2  150064       2.1448     0.015983
enh47157    1  180602800  180603800      4       2  150064       2.1448     0.015983
enh47159    1  180892100  180893100      3       1  150064        2.222      0.01314
enh47160    1  180895700  180896700      3       2  150064       1.8117     0.035014
enh47190    1  181104800  181105800      2       1  150064       1.7918     0.036584
enh47202    1  181410900  181411900      2       1  150064       1.7001     0.044552
enh47211    1  182115600  182116600      6       3  150064       2.6885    0.0035882
enh47234    1  182362900  182363900      2       1  150064       1.9988     0.022814
enh47247    1  182657600  182658600      4       2  150064       1.8114     0.035042
enh47248    1  182668600  182669600      5       2  150064       2.5274    0.0057449
enh47254    1  182996100  182997100      5       2  150064       1.6532      0.04915
enh47295    1  183255800  183256800      1       1  150064       2.4652     0.006847
enh47308    1  183449800  183450800      3       2  150064       2.6169    0.0044365
enh47312    1  183551900  183552900      1       1  150064       2.2594      0.01193
enh47333    1  183783000  183784000      1       1  150064       1.9374      0.02635
enh47359    1  184120200  184121200      1       1  150064       2.2839      0.01119
enh47364    1  184191600  184192600      4       1  150064       1.6733     0.047132
enh47365    1  184253300  184254300      3       1  150064       2.6108    0.0045161
enh47366    1  184266400  184267400      3       1  150064       1.8519     0.032018
enh47368    1  184332200  184333200      3       2  150064       2.3661    0.0089886
enh47380    1  184429800  184430800      1       1  150064       1.8826      0.02988
enh47381    1  184431000  184432000      2       1  150064       1.9928     0.023142
enh47382    1  184452500  184453500      6       3  150064       2.3215     0.010131
enh47385    1  184463100  184464100      2       1  150064        1.661     0.048356
enh47387    1  184476200  184477200      1       1  150064       2.4618     0.006913
enh47390    1  184504300  184505300      2       1  150064       2.7738      0.00277
enh47401    1  184715000  184716000      4       2  150064       2.0694     0.019256
enh47403    1  184724800  184725800      3       1  150064       2.1648       0.0152
enh47419    1  184939800  184940800      1       1  150064       2.8973     0.001882
enh47422    1  185127300  185128300      1       1  150064       1.9047      0.02841
enh47454    1  186345800  186346800      1       1  150064       1.7256      0.04221
enh47466    1  192503600  192504600      3       1  150064       2.0863     0.018474
enh47474    1  192671400  192672400      1       1  150064       2.6524     0.003996
enh47484    1  193072300  193073300      1       1  150064       3.0838     0.001022
enh47487    1  193089800  193090800      2       1  150064       3.0646    0.0010898
enh47488    1  193092800  193093800      3       1  150064       3.1849   0.00072396
enh47489    1  193125600  193126600      3       2  150064       2.4919    0.0063532
enh47493    1  193279600  193280600      1       1  150064       3.0684     0.001076
enh47500    1  193558400  193559400      4       1  150064       1.7019     0.044389
enh47510    1  197741700  197742700      1       1  150064       2.5419     0.005513
enh47512    1  197747200  197748200      1       1  150064        2.516     0.005934
enh47513    1  197751800  197752800      1       1  150064        2.368     0.008942
enh47543    1  198649900  198650900      3       1  150064       1.9788     0.023917
enh47546    1  198805900  198806900      1       1  150064       3.2068    0.0006712
enh47547    1  198849700  198850700      1       1  150064       1.8131      0.03491
enh47551    1  198891800  198892800      1       1  150064       1.6523      0.04924
enh47568    1  200322900  200323900      2       1  150064       2.8262    0.0023549
enh47571    1  200457300  200458300      3       2  150064       2.6382    0.0041671
enh47572    1  200493800  200494800      4       2  150064       1.9864     0.023494
enh47589    1  200873100  200874100      4       2  150064       2.4617    0.0069141
enh47590    1  200875600  200876600      2       1  150064       3.0467    0.0011569
enh47591    1  200878300  200879300      1       1  150064       3.7031    0.0001065
enh47592    1  200881500  200882500      4       2  150064       2.0745     0.019016
enh47593    1  200885300  200886300      1       1  150064       1.9874      0.02344
enh47595    1  200941000  200942000      8       3  150064       1.9368     0.026382
enh47596    1  200961600  200962600      4       2  150064       4.1023    2.045e-05
enh47601    1  201025000  201026000      3       1  150064       2.0282     0.021271
enh47607    1  201093600  201094600      3       1  150064       1.8482     0.032288
enh47609    1  201106300  201107300      2       1  150064       1.6794     0.046539
enh47623    1  201363600  201364600      8       4  150064       2.1016     0.017793
enh47624    1  201364400  201365400      5       2  150064       2.5073    0.0060831
enh47633    1  201434500  201435500      5       2  150064       1.8656      0.03105
enh47637    1  201451200  201452200      7       2  150064       2.0246     0.021452
enh47696    1  201685500  201686500      3       2  150064       1.9464     0.025806
enh47698    1  201690000  201691000      6       2  150064       1.9032     0.028506
enh47717    1  201797100  201798100      3       2  150064       2.6745    0.0037417
enh47722    1  201868700  201869700      1       1  150064        1.818      0.03453
enh47723    1  201874200  201875200      2       1  150064       2.1808       0.0146
enh47724    1  201877800  201878800      4       1  150064       2.5387    0.0055626
enh47740    1  202014800  202015800      1       1  150064       2.1061       0.0176
enh47753    1  202111100  202112100      5       2  150064       2.1389      0.01622
enh47754    1  202114400  202115400      1       1  150064         1.77      0.03836
enh47822    1  203015800  203016800      1       1  150064       2.0533      0.02002
enh47827    1  203054300  203055300      4       2  150064       2.4001    0.0081952
enh47828    1  203098500  203099500      2       1  150064       2.3209     0.010145
enh47859    1  203323300  203324300      2       1  150064        1.962     0.024882
enh47894    1  203593500  203594500      2       1  150064       1.7098     0.043649
enh47913    1  203651200  203652200      6       1  150064       1.7335     0.041505
enh47932    1  204010400  204011400      3       2  150064       2.1398     0.016185
enh47934    1  204041200  204042200      3       2  150064       3.7423   9.1186e-05
enh47935    1  204045400  204046400      2       1  150064       2.5349    0.0056243
enh47937    1  204049600  204050600      2       1  150064       2.3558    0.0092406
enh47938    1  204051300  204052300      2       1  150064       2.6041    0.0046054
enh47947    1  204069900  204070900      3       1  150064       3.4308   0.00030094
enh47949    1  204076400  204077400      2       1  150064       2.4232    0.0076912
enh47961    1  204195600  204196600      5       1  150064       1.7631      0.03894
enh47962    1  204222900  204223900      1       1  150064       2.5598     0.005237
enh47968    1  204254600  204255600      6       2  150064       2.5887     0.004817
enh47993    1  204407200  204408200      1       1  150064       2.0255      0.02141
enh47997    1  204418500  204419500      3       1  150064        1.916      0.02768
enh47998    1  204425900  204426900      4       2  150064       2.7256    0.0032094
enh47999    1  204432700  204433700      1       1  150064       1.7394      0.04098
enh48000    1  204437300  204438300      4       2  150064       2.2551     0.012065
enh48002    1  204460400  204461400      1       1  150064       3.1976     0.000693
enh48003    1  204464400  204465400      3       2  150064       2.2606     0.011893
enh48006    1  204482100  204483100      2       1  150064       3.1888   0.00071438
enh48007    1  204484200  204485200      4       2  150064       3.1615   0.00078491
enh48009    1  204488400  204489400      2       1  150064       3.3959   0.00034197
enh48010    1  204490200  204491200      3       1  150064       1.9384     0.026287
enh48011    1  204514400  204515400      1       1  150064       3.5756    0.0001747
enh48013    1  204534300  204535300      4       2  150064       1.9212     0.027355
enh48014    1  204543400  204544400      3       2  150064       3.2053   0.00067472
enh48015    1  204547200  204548200      3       2  150064       2.5157    0.0059397
enh48016    1  204548400  204549400      5       2  150064        2.768    0.0028203
enh48017    1  204560900  204561900      5       2  150064       3.3124   0.00046246
enh48018    1  204592900  204593900      1       1  150064       3.3053    0.0004743
enh48020    1  204607400  204608400      6       3  150064       3.6548   0.00012869
enh48045    1  204941200  204942200      1       1  150064       2.4709     0.006738
enh48046    1  204966300  204967300      5       3  150064         3.26   0.00055709
enh48047    1  204982700  204983700      5       2  150064       1.6684     0.047616
enh48048    1  205030400  205031400      4       2  150064       3.9784   3.4688e-05
enh48049    1  205089100  205090100      5       1  150064       2.1342     0.016412
enh48050    1  205110500  205111500      4       2  150064       3.4959   0.00023627
enh48051    1  205113800  205114800      1       1  150064       2.8371     0.002276
enh48052    1  205144300  205145300      2       1  150064       4.1479   1.6775e-05
enh48053    1  205152600  205153600      5       2  150064       4.3555   6.6377e-06
enh48055    1  205172800  205173800      3       1  150064       3.7427   9.1036e-05
enh48056    1  205178700  205179700      4       2  150064       4.4417   4.4622e-06
enh48057    1  205181200  205182200      2       1  150064       3.1831   0.00072844
enh48058    1  205198200  205199200      3       2  150064       3.0486    0.0011497
enh48059    1  205199000  205200000      6       3  150064       2.5449    0.0054647
enh48060    1  205206600  205207600      5       3  150064       3.2408   0.00059605
enh48061    1  205208000  205209000      3       2  150064       2.3735    0.0088104
enh48063    1  205224800  205225800      3       2  150064       2.1051      0.01764
enh48064    1  205225200  205226200      4       2  150064        2.585    0.0048691
enh48069    1  205243600  205244600      1       1  150064       1.7506      0.04001
enh48070    1  205248900  205249900      5       2  150064       1.9487     0.025664
enh48072    1  205263600  205264600      2       1  150064       1.7989     0.036016
enh48082    1  205321400  205322400      5       2  150064       2.5955    0.0047223
enh48084    1  205325400  205326400      2       1  150064        1.846     0.032445
enh48088    1  205343700  205344700      4       2  150064       1.9263     0.027033
enh48098    1  205462300  205463300      2       1  150064       2.6007    0.0046512
enh48108    1  205544400  205545400      4       2  150064       1.9386     0.026274
enh48109    1  205551300  205552300      4       2  150064       1.6664     0.047813
enh48110    1  205553400  205554400      4       2  150064       2.1089     0.017478
enh48116    1  205562700  205563700      5       2  150064       1.7678     0.038543
enh48117    1  205567800  205568800      8       3  150064       2.3828    0.0085916
enh48125    1  205662200  205663200      3       1  150064       2.0239     0.021491
enh48136    1  205774500  205775500      3       1  150064       1.7156     0.043116
enh48142    1  205803400  205804400      1       1  150064       1.8895      0.02941
enh48165    1  206645500  206646500      6       3  150064       1.8622     0.031289
enh48166    1  206652700  206653700      2       1  150064       1.9277     0.026945
enh48237    1  207225000  207226000      2       1  150064       2.7994    0.0025596
enh48240    1  207232900  207233900      2       1  150064       2.3197     0.010178
enh48241    1  207237800  207238800      1       1  150064       2.4979     0.006247
enh48242    1  207239200  207240200      2       1  150064       2.7143    0.0033206
enh48244    1  207243500  207244500      2       1  150064       2.9267    0.0017129
enh48261    1  207910600  207911600      4       2  150064       2.4837     0.006502
enh48262    1  207921600  207922600      1       1  150064       2.8594     0.002122
enh48263    1  207923600  207924600      2       1  150064       3.7753   7.9905e-05
enh48264    1  207928500  207929500      2       1  150064       2.8744    0.0020239
enh48265    1  207978600  207979600      5       2  150064       4.6209   1.9107e-06
enh48266    1  207982900  207983900      4       2  150064       2.9729    0.0014748
enh48267    1  207988300  207989300      3       2  150064       2.0122     0.022101
enh48269    1  207992800  207993800      6       3  150064       4.3047   8.3618e-06
enh48270    1  208001300  208002300      1       1  150064       4.9466    3.777e-07
enh48272    1  208006800  208007800      3       2  150064       3.2114   0.00066045
enh48273    1  208009600  208010600      1       1  150064       1.8747      0.03042
enh48274    1  208011700  208012700      1       1  150064       1.9286      0.02689
enh48275    1  208014800  208015800      3       2  150064       3.7542    8.695e-05
enh48276    1  208018100  208019100      5       2  150064       4.1152   1.9342e-05
enh48278    1  208025900  208026900      4       2  150064       4.1386   1.7474e-05
enh48279    1  208027000  208028000      5       2  150064       2.5639    0.0051757
enh48280    1  208031800  208032800      6       3  150064       3.0814    0.0010301
enh48283    1  208046100  208047100      2       1  150064       2.4233    0.0076908
enh48284    1  208056300  208057300      1       1  150064       2.4167     0.007831
enh48285    1  208056900  208057900      3       2  150064       2.0467     0.020342
enh48286    1  208057800  208058800      6       2  150064       2.1977     0.013984
enh48301    1  208263300  208264300      3       1  150064       2.8185    0.0024121
enh48303    1  208278400  208279400      4       1  150064       2.3049     0.010587
enh48305    1  208293300  208294300      5       2  150064       2.2735     0.011499
enh48307    1  208305600  208306600      3       2  150064       2.7775     0.002739
enh48323    1  208386700  208387700      2       1  150064       2.0546     0.019961
enh48324    1  208393100  208394100      2       1  150064       2.9953    0.0013711
enh48331    1  208405900  208406900      4       2  150064       2.4225    0.0077063
enh48332    1  208408400  208409400      5       3  150064       1.8248     0.034019
enh48345    1  209124800  209125800      1       1  150064       2.2597      0.01192
enh48359    1  209799700  209800700      4       2  150064       1.7928     0.036499
enh48416    1  211434400  211435400      6       4  150064       2.5508    0.0053739
enh48418    1  211503500  211504500      2       1  150064       1.6755     0.046916
enh48420    1  211507300  211508300      7       3  150064       1.9488      0.02566
enh48423    1  211516900  211517900      4       2  150064        2.242     0.012481
enh48430    1  211689800  211690800      6       3  150064       1.8686     0.030842
enh48433    1  211715200  211716200      1       1  150064       1.8722      0.03059
enh48449    1  211912000  211913000      1       1  150064        1.815      0.03476
enh48491    1  212420300  212421300      2       1  150064       1.9187     0.027512
enh48492    1  212428900  212429900      7       2  150064       2.3348    0.0097762
enh48498    1  212483600  212484600      1       1  150064       2.2238      0.01308
enh48501    1  212604700  212605700      6       3  150064       1.8601     0.031435
enh48502    1  212607300  212608300      1       1  150064       2.1962      0.01404
enh48519    1  212769100  212770100      5       3  150064       2.1181     0.017082
enh48549    1  213843100  213844100     12       3  150064       2.0116      0.02213
enh48556    1  214175200  214176200      3       2  150064       2.8987    0.0018733
enh48560    1  214280200  214281200      4       2  150064       1.9413      0.02611
enh48576    1  214649300  214650300      1       1  150064       1.7057      0.04403
enh48579    1  214687600  214688600      2       1  150064       2.1348     0.016389
enh48582    1  214715400  214716400      6       2  150064       1.8077     0.035323
enh48628    1  220217500  220218500      2       1  150064       2.0112     0.022151
enh48632    1  220266500  220267500      2       1  150064        2.041     0.020624
enh48638    1  220446000  220447000      3       2  150064       1.7546     0.039665
enh48646    1  220905400  220906400      2       1  150064        1.773     0.038112
enh48650    1  220924200  220925200      2       1  150064        2.042     0.020575
enh48691    1  221912500  221913500      3       1  150064       1.8928     0.029189
enh48692    1  221916800  221917800      5       2  150064       3.1988   0.00068992
enh48704    1  222628000  222629000      3       1  150064       2.8637    0.0020939
enh48711    1  222816200  222817200      1       1  150064       2.1669      0.01512
enh48712    1  222818400  222819400      1       1  150064       2.1321       0.0165
enh48713    1  222828200  222829200      3       2  150064       2.1824     0.014538
enh48717    1  222930400  222931400      2       1  150064        2.298     0.010782
enh48718    1  222945700  222946700      4       1  150064       2.4529     0.007086
enh48747    1  223827100  223828100      2       1  150064       2.0525     0.020062
enh48750    1  223843000  223844000      5       3  150064        2.406    0.0080637
enh48755    1  223888200  223889200      1       1  150064       1.9712      0.02435
enh48757    1  223898600  223899600      7       2  150064       3.8684   5.4769e-05
enh48758    1  223905700  223906700      8       3  150064       2.5968    0.0047043
enh48760    1  223909200  223910200      7       1  150064       2.9523    0.0015773
enh48762    1  223913000  223914000      1       1  150064       2.8498     0.002187
enh48763    1  223914900  223915900      1       1  150064       2.6463     0.004069
enh48765    1  223920700  223921700      1       1  150064       2.7258     0.003207
enh48766    1  223923600  223924600      2       1  150064       3.3102   0.00046619
enh48767    1  223925100  223926100      3       2  150064       2.2327     0.012785
enh48768    1  223926500  223927500      1       1  150064       1.6616       0.0483
enh48770    1  223935200  223936200      1       1  150064       1.9807      0.02381
enh48771    1  223952700  223953700      3       1  150064       2.5186    0.0058919
enh48772    1  223959100  223960100      4       2  150064       3.7196   9.9754e-05
enh48775    1  224010400  224011400      5       2  150064       3.6324   0.00014041
enh48777    1  224014600  224015600      1       1  150064       3.5115    0.0002228
enh48778    1  224019600  224020600      3       2  150064       3.8655   5.5423e-05
enh48779    1  224022600  224023600      5       2  150064       3.0214    0.0012579
enh48780    1  224025300  224026300      2       1  150064       2.0076     0.022345
enh48781    1  224028200  224029200      2       1  150064       1.8336     0.033354
enh48809    1  224547000  224548000      5       2  150064       2.8665    0.0020749
enh48810    1  224564900  224565900      4       2  150064        2.242     0.012481
enh48812    1  224615000  224616000      1       1  150064       2.2869       0.0111
enh48814    1  224642500  224643500      2       1  150064       3.2782   0.00052233
enh48815    1  224646200  224647200      1       1  150064       2.6379     0.004171
enh48818    1  224689900  224690900      3       2  150064         2.69    0.0035731
enh48835    1  225606300  225607300      1       1  150064       1.8539      0.03188
enh48862    1  225934000  225935000      3       2  150064       1.8934     0.029152
enh48874    1  226003100  226004100      1       1  150064       2.6396      0.00415
enh48876    1  226012900  226013900      3       2  150064       2.0645     0.019485
enh48883    1  226053700  226054700      4       2  150064       2.0137     0.022021
enh48886    1  226064100  226065100      3       1  150064       2.8898    0.0019273
enh48887    1  226066000  226067000      2       1  150064       2.5513    0.0053659
enh48891    1  226085100  226086100      5       2  150064       1.6593     0.048525
enh48906    1  226184500  226185500      1       1  150064       1.8842      0.02977
enh48918    1  226311200  226312200      1       1  150064       2.6169     0.004437
enh48921    1  226316000  226317000      4       2  150064       1.9077     0.028218
enh48926    1  226497800  226498800      2       1  150064       2.6384    0.0041644
enh48929    1  226591800  226592800      2       1  150064       1.8275     0.033815
enh48930    1  226595800  226596800      7       3  150064       2.1342     0.016412
enh48935    1  226755600  226756600      7       2  150064        2.103     0.017733
enh48936    1  226775800  226776800      3       2  150064       2.0078     0.022333
enh48942    1  226831900  226832900      4       2  150064       1.8042     0.035604
enh48943    1  226846400  226847400      2       1  150064       2.5549    0.0053116
enh48959    1  226914800  226915800      2       1  150064       2.3349    0.0097731
enh48960    1  226917500  226918500      1       1  150064       2.6623     0.003881
enh48961    1  226918800  226919800      2       1  150064       1.8456     0.032478
enh48962    1  226927400  226928400      2       1  150064       2.0898     0.018317
enh48967    1  227014500  227015500      4       1  150064        1.984      0.02363
enh48970    1  227061300  227062300      7       3  150064       1.7704     0.038333
enh48971    1  227063100  227064100      4       2  150064       1.6895     0.045558
enh48972    1  227070200  227071200      3       1  150064       2.2435     0.012432
enh48994    1  227544500  227545500      6       2  150064       2.4737    0.0066859
enh48995    1  227553200  227554200      5       2  150064       1.7897     0.036755
enh49043    1  228335900  228336900      1       1  150064       1.8319      0.03348
enh49073    1  228870000  228871000      2       1  150064       1.8273     0.033824
enh49074    1  228873900  228874900      7       3  150064       1.7094     0.043689
enh49096    1  229035900  229036900      3       1  150064       1.9746     0.024159
enh49100    1  229065900  229066900      3       2  150064       1.8764     0.030298
enh49102    1  229084700  229085700     12       4  150064       1.7526     0.039832
enh49106    1  229121800  229122800      6       2  150064       1.7394     0.040981
enh49110    1  229162900  229163900      1       1  150064       1.8157      0.03471
enh49150    1  229413000  229414000      1       1  150064       1.6464      0.04984
enh49181    1  230220400  230221400      1       1  150064       2.5527     0.005344
enh49182    1  230222000  230223000      1       1  150064       2.1121      0.01734
enh49183    1  230236600  230237600      8       2  150064       3.6151   0.00015013
enh49184    1  230237500  230238500      4       2  150064       3.7309    9.541e-05
enh49185    1  230238200  230239200      3       2  150064       3.3968    0.0003409
enh49186    1  230239100  230240100      3       1  150064       3.5544   0.00018939
enh49187    1  230242100  230243100      7       3  150064       3.3624    0.0003864
enh49188    1  230244600  230245600      6       2  150064       3.9115   4.5865e-05
enh49189    1  230246600  230247600      6       2  150064        3.852   5.8583e-05
enh49190    1  230249200  230250200      2       1  150064       3.6258   0.00014402
enh49191    1  230249800  230250800      3       1  150064       3.5765   0.00017411
enh49192    1  230257200  230258200      4       2  150064       1.8072     0.035368
enh49194    1  230263400  230264400      9       3  150064       3.2828   0.00051388
enh49195    1  230272200  230273200     11       5  150064       3.1965   0.00069557
enh49196    1  230275500  230276500      8       4  150064       3.1945   0.00070042
enh49209    1  230310600  230311600      7       2  150064       2.2139     0.013419
enh49212    1  230322100  230323100      4       2  150064       1.6751     0.046958
enh49214    1  230328600  230329600      4       2  150064       1.6655     0.047909
enh49224    1  230406300  230407300      1       1  150064       2.4014     0.008167
enh49241    1  230843700  230844700      7       3  150064       1.6771     0.046766
enh49289    1  231558800  231559800      2       1  150064       2.0492     0.020222
enh49326    1  232455300  232456300      4       2  150064       1.8142     0.034821
enh49329    1  232608400  232609400      2       1  150064       1.9085     0.028161
enh49352    1  232813900  232814900      3       1  150064       1.8096     0.035183
enh49387    1  234622800  234623800      4       2  150064       1.7362     0.041268
enh49388    1  234630700  234631700      6       2  150064       1.6752     0.046947
enh49389    1  234634400  234635400      5       2  150064       2.4455    0.0072334
enh49390    1  234635800  234636800      4       2  150064       2.2282     0.012934
enh49391    1  234638700  234639700      3       1  150064       2.2505      0.01221
enh49392    1  234650900  234651900      2       1  150064       1.9779     0.023968
enh49393    1  234652800  234653800      7       2  150064       2.9931    0.0013809
enh49401    1  234697800  234698800      2       1  150064       1.9754     0.024111
enh49450    1  235015000  235016000      4       1  150064       2.5034    0.0061504
enh49462    1  235095100  235096100      6       2  150064        1.916     0.027685
enh49504    1  235799000  235800000      4       1  150064        2.156     0.015542
enh49557    1  236445600  236446600      1       1  150064       2.1571       0.0155
enh49562    1  236665700  236666700      1       1  150064       1.7372      0.04118
enh49595    1  241790900  241791900      5       2  150064       2.6692    0.0038018
enh49596    1  241800100  241801100      5       2  150064       1.7727     0.038137
enh49605    1  243407400  243408400      1       1  150064       3.8631    5.598e-05
enh49606    1  243409900  243410900      2       1  150064       2.6922    0.0035494
enh49608    1  243420100  243421100      1       1  150064       4.8412    6.453e-07
enh49609    1  243427400  243428400      2       1  150064       3.9425   4.0322e-05
enh49610    1  243431000  243432000      1       1  150064       4.8918    4.997e-07
enh49611    1  243432500  243433500      1       1  150064       4.8999    4.794e-07
enh49613    1  243450300  243451300      1       1  150064       4.8728    5.502e-07
enh49617    1  243645300  243646300      1       1  150064       3.8909    4.993e-05
enh49618    1  243646400  243647400      2       1  150064       3.7261   9.7221e-05
enh49620    1  243759800  243760800      1       1  150064       1.9669       0.0246
enh49621    1  243890600  243891600      3       2  150064       4.4888   3.5809e-06
enh49622    1  243894100  243895100      2       1  150064       3.8836   5.1468e-05
enh49624    1  243954200  243955200      5       3  150064       3.4163   0.00031743
enh49625    1  243955400  243956400      2       1  150064       4.2876   9.0309e-06
enh49626    1  243966800  243967800      1       1  150064       4.7773    8.883e-07
enh49631    1  244255800  244256800      5       2  150064       1.7725     0.038157
enh49634    1  244377300  244378300      6       2  150064       2.5072    0.0060851
enh49642    1  244486200  244487200      5       2  150064        2.393    0.0083554
enh49644    1  244510000  244511000      4       2  150064       1.9606     0.024964
enh49649    1  244602500  244603500      4       2  150064       2.1017     0.017792
enh49651    1  244608400  244609400      2       1  150064       2.3236     0.010074
enh49652    1  244611700  244612700      2       1  150064       1.7693     0.038418
enh49653    1  244612600  244613600      1       1  150064       2.4323     0.007502
enh49654    1  244623300  244624300      1       1  150064       1.7102      0.04361
enh49683    1  245762100  245763100      8       2  150064       2.5045    0.0061312
enh49692    1  246230700  246231700     10       3  150064       1.6835     0.046141
enh49696    1  246378400  246379400     12       2  150064       2.2639     0.011791
enh49698    1  246690500  246691500      8       4  150064       1.8793     0.030102
enh49706    1  246743600  246744600      1       1  150064       1.7143      0.04324
enh49707    1  246746600  246747600      3       2  150064         1.74     0.040928
enh49708    1  246747900  246748900      1       1  150064       2.0615      0.01963
enh49710    1  246753000  246754000      1       1  150064       2.1591      0.01542
enh49713    1  246760500  246761500      2       1  150064       1.7267     0.042114
enh49716    1  246772200  246773200      1       1  150064       2.3339     0.009801
enh49717    1  246773900  246774900      3       2  150064       1.8071     0.035373
enh49718    1  246780300  246781300      2       1  150064       1.9448     0.025902
enh49726    1  246861600  246862600      6       3  150064        1.869     0.030814
enh49727    1  246866700  246867700      6       1  150064       2.6681    0.0038138
enh49775    1  247801700  247802700      5       1  150064       1.9555      0.02526
enh49785    1  249134200  249135200      1       1  150064       2.4173     0.007817
enh49788    1  249153700  249154700      1       1  150064       1.7791      0.03761
enh56677    2     826500     827500      5       2  150064       2.0316     0.021097
enh56678    2     925700     926700      8       3  150064       1.6943     0.045102
enh56710    2    1732800    1733800      7       2  150064       2.2354     0.012696
enh56712    2    1740100    1741100      2       1  150064       1.8297     0.033645
enh56713    2    1743600    1744600      3       1  150064        1.662     0.048258
enh56715    2    1759300    1760300      3       1  150064       2.3556    0.0092475
enh56716    2    1761400    1762400      5       2  150064        2.314     0.010334
enh56761    2    3621800    3622800      1       1  150064       2.0286      0.02125
enh56762    2    3625100    3626100      6       3  150064        1.975     0.024132
enh56764    2    3642300    3643300      4       2  150064        2.878    0.0020011
enh56781    2    6321600    6322600      2       1  150064       1.7199     0.042729
enh56788    2    7050400    7051400      6       2  150064       3.3309   0.00043277
enh56789    2    7053800    7054800      4       2  150064       3.9046   4.7186e-05
enh56790    2    7054600    7055600      1       1  150064       2.1003      0.01785
enh56791    2    7059300    7060300      2       1  150064       2.8676     0.002068
enh56792    2    7061900    7062900      2       1  150064       2.3092     0.010466
enh56793    2    7066600    7067600      4       2  150064       2.5346    0.0056281
enh56810    2    7211400    7212400      2       1  150064       2.0503      0.02017
enh56814    2    7591800    7592800      3       1  150064       3.3375   0.00042262
enh56817    2    7935600    7936600      3       1  150064       2.7251    0.0032145
enh56870    2    8684000    8685000      3       2  150064       1.8768     0.030272
enh56879    2    8784100    8785100      2       1  150064       1.6848     0.046012
enh56882    2    8961400    8962400      1       1  150064       2.3737     0.008805
enh56894    2    9245800    9246800      5       2  150064       1.9482     0.025694
enh56911    2    9353500    9354500      1       1  150064       3.0893     0.001003
enh56916    2    9368200    9369200      2       1  150064       2.7065    0.0033994
enh56917    2    9370500    9371500      1       1  150064       1.9795      0.02388
enh56918    2    9373000    9374000      1       1  150064       1.8161      0.03468
enh56919    2    9374300    9375300      2       1  150064       2.6857    0.0036193
enh56927    2    9389500    9390500      4       2  150064       2.5588    0.0052523
enh56928    2    9391300    9392300      7       2  150064        3.044    0.0011674
enh56932    2    9403500    9404500      5       3  150064       2.0582     0.019783
enh56948    2    9471600    9472600      2       1  150064       2.5718    0.0050588
enh56965    2    9685600    9686600      3       2  150064       2.0401     0.020668
enh56977    2    9751000    9752000      1       1  150064       1.7362      0.04126
enh56978    2    9752900    9753900      2       1  150064       1.7709     0.038287
enh57007    2   10133600   10134600      7       2  150064       2.1175     0.017109
enh57011    2   10159200   10160200      8       4  150064        2.151     0.015739
enh57067    2   10541600   10542600      5       2  150064         1.94     0.026189
enh57068    2   10547400   10548400      5       2  150064       1.8294     0.033672
enh57098    2   10953200   10954200      6       3  150064       2.0708     0.019191
enh57140    2   11533500   11534500      2       1  150064       2.2141     0.013412
enh57141    2   11535100   11536100      5       2  150064        1.661     0.048357
enh57145    2   11602400   11603400      4       1  150064       1.8165     0.034648
enh57165    2   11890400   11891400      3       2  150064       1.7271     0.042078
enh57171    2   11904300   11905300      2       1  150064       1.7834      0.03726
enh57172    2   11918500   11919500      2       1  150064        1.751      0.03997
enh57173    2   11924600   11925600      2       1  150064       2.6214     0.004379
enh57187    2   12427300   12428300      7       2  150064       1.6758      0.04689
enh57200    2   12640600   12641600      4       2  150064       1.9469     0.025773
enh57201    2   12642600   12643600      4       2  150064       2.0144     0.021983
enh57204    2   12695000   12696000      2       1  150064       1.8598     0.031459
enh57207    2   12777000   12778000      3       1  150064        3.304   0.00047661
enh57240    2   15309800   15310800      5       2  150064       2.4187    0.0077875
enh57242    2   15699100   15700100      4       1  150064       1.8447     0.032539
enh57289    2   17042200   17043200      1       1  150064       2.5688     0.005103
enh57295    2   17933100   17934100      1       1  150064       2.0415       0.0206
enh57297    2   17938400   17939400      1       1  150064       2.0909      0.01827
enh57301    2   17981400   17982400      3       1  150064       2.3466     0.009474
enh57302    2   17986800   17987800      1       1  150064       1.9595      0.02503
enh57304    2   17996600   17997600      3       1  150064       2.3427    0.0095728
enh57327    2   19548100   19549100      2       1  150064        2.264     0.011786
enh57350    2   20262000   20263000      4       2  150064       2.4855    0.0064688
enh57358    2   20308300   20309300      3       1  150064       1.8766     0.030288
enh57371    2   20366100   20367100      2       1  150064       1.6935     0.045183
enh57372    2   20368800   20369800      5       2  150064       1.7758     0.037881
enh57425    2   20765500   20766500      3       2  150064       2.3399    0.0096443
enh57426    2   20767000   20768000      4       2  150064       2.0887     0.018367
enh57427    2   20768500   20769500      6       2  150064       2.2096     0.013565
enh57428    2   20774800   20775800      7       3  150064       2.7314    0.0031537
enh57429    2   20780200   20781200      2       1  150064       2.7559    0.0029265
enh57431    2   20789400   20790400      4       2  150064       1.7615      0.03908
enh57435    2   20816300   20817300      9       2  150064       1.8809     0.029991
enh57438    2   20829100   20830100      7       3  150064       2.1607     0.015357
enh57443    2   20876100   20877100      4       2  150064         1.84     0.032884
enh57448    2   21493100   21494100      1       1  150064       2.1294      0.01661
enh57449    2   22503700   22504700      1       1  150064       2.4772      0.00662
enh57451    2   22722600   22723600      1       1  150064       4.3969     5.49e-06
enh57453    2   23349700   23350700      5       2  150064       1.9314      0.02672
enh57471    2   23703400   23704400      4       2  150064       1.8388     0.032972
enh57475    2   23726000   23727000      5       2  150064       4.2256   1.1917e-05
enh57479    2   23742800   23743800      2       1  150064       2.6736    0.0037517
enh57497    2   23921000   23922000      6       2  150064       2.0023     0.022625
enh57500    2   24126600   24127600      3       2  150064       1.6499     0.049485
enh57501    2   24127800   24128800      1       1  150064        2.071      0.01918
enh57504    2   24161600   24162600      1       1  150064       2.2362      0.01267
enh57506    2   24167100   24168100      5       2  150064       2.4735    0.0066904
enh57530    2   24658000   24659000      3       2  150064       3.2274   0.00062465
enh57544    2   25029300   25030300      3       2  150064       1.6831      0.04618
enh57569    2   25321100   25322100      2       1  150064       1.9089     0.028136
enh57570    2   25351500   25352500      6       3  150064        4.357    6.593e-06
enh57572    2   25420400   25421400      2       1  150064       2.6263    0.0043163
enh57573    2   25427000   25428000      2       1  150064       3.4872   0.00024409
enh57574    2   25432200   25433200      3       1  150064       3.5467   0.00019504
enh57575    2   25437900   25438900      1       1  150064       3.4723     0.000258
enh57576    2   25439200   25440200      3       1  150064       3.3274   0.00043832
enh57577    2   25452400   25453400      4       2  150064       3.9435   4.0149e-05
enh57581    2   25486200   25487200      3       2  150064       3.6998   0.00010789
enh57583    2   25501300   25502300      2       1  150064       1.7057      0.04403
enh57586    2   25508400   25509400      2       1  150064       1.9292     0.026854
enh57587    2   25513700   25514700      2       1  150064       2.3426    0.0095756
enh57589    2   25518400   25519400      4       2  150064       1.8006     0.035884
enh57591    2   25526600   25527600      4       2  150064       2.7383    0.0030879
enh57592    2   25528900   25529900      1       1  150064       3.7197    9.974e-05
enh57593    2   25535900   25536900      2       1  150064       3.1032   0.00095731
enh57594    2   25546300   25547300      2       1  150064       1.7595     0.039251
enh57595    2   25551200   25552200      2       1  150064       2.5484    0.0054113
enh57597    2   25554900   25555900      1       1  150064       2.0902       0.0183
enh57599    2   25559900   25560900      1       1  150064       1.7268       0.0421
enh57605    2   25598800   25599800      3       2  150064       3.8737   5.3599e-05
enh57618    2   25887100   25888100      2       1  150064       1.8753     0.030376
enh57624    2   26161700   26162700      1       1  150064       1.9976      0.02288
enh57630    2   26214500   26215500      4       2  150064       3.7867   7.6332e-05
enh57631    2   26220200   26221200      7       3  150064       2.8477    0.0022021
enh57633    2   26231400   26232400      5       1  150064         1.72     0.042716
enh57636    2   26249400   26250400      3       2  150064        2.245     0.012384
enh57639    2   26267100   26268100      3       1  150064       2.7329    0.0031394
enh57653    2   26491900   26492900      2       1  150064       2.1871     0.014367
enh57661    2   26700300   26701300      5       2  150064       2.1119     0.017347
enh57666    2   26828900   26829900      3       2  150064       1.9089      0.02814
enh57672    2   26929600   26930600      1       1  150064       2.0956      0.01806
enh57676    2   26963600   26964600      3       1  150064        3.665   0.00012365
enh57678    2   26985900   26986900      2       1  150064       3.1708   0.00076023
enh57680    2   26989800   26990800      4       2  150064       3.0451     0.001163
enh57681    2   26991400   26992400      2       1  150064       3.1258   0.00088647
enh57683    2   26994400   26995400      3       1  150064        3.144   0.00083325
enh57686    2   27007600   27008600      3       2  150064       2.1143     0.017246
enh57689    2   27184400   27185400      4       2  150064       2.9554    0.0015615
enh57691    2   27187400   27188400      2       1  150064       2.6516    0.0040054
enh57698    2   27243300   27244300      1       1  150064       3.3071    0.0004713
enh57699    2   27254400   27255400      1       1  150064       3.0193     0.001267
enh57703    2   27271800   27272800      2       1  150064       3.4335   0.00029787
enh57706    2   27286200   27287200      2       1  150064       3.9856    3.366e-05
enh57707    2   27298100   27299100      2       1  150064       2.0918     0.018229
enh57709    2   27315500   27316500      1       1  150064       3.0302     0.001222
enh57712    2   27345400   27346400      2       1  150064       2.6162    0.0044459
enh57714    2   27355200   27356200      2       1  150064       2.4193    0.0077762
enh57720    2   27432500   27433500      6       3  150064       2.5913    0.0047811
enh57723    2   27441000   27442000      9       3  150064       2.3197      0.01018
enh57724    2   27504800   27505800      2       1  150064        2.138     0.016259
enh57726    2   27543800   27544800      2       1  150064       1.9898     0.023304
enh57732    2   27594900   27595900      2       1  150064       2.3713    0.0088636
enh57734    2   27604000   27605000      1       1  150064       3.0578     0.001115
enh57735    2   27630300   27631300      1       1  150064       3.1035    0.0009562
enh57736    2   27632800   27633800      2       1  150064       2.0799     0.018769
enh57739    2   27664700   27665700      1       1  150064       3.1687    0.0007655
enh57741    2   27668200   27669200      2       1  150064        1.806     0.035459
enh57742    2   27711400   27712400      4       2  150064       3.6298   0.00014183
enh57743    2   27712800   27713800      2       1  150064        2.505    0.0061232
enh57746    2   27850200   27851200      2       1  150064       1.8163      0.03466
enh57747    2   27852400   27853400      3       2  150064       1.6838     0.046106
enh57753    2   27942600   27943600      3       2  150064       2.1704     0.014989
enh57755    2   27951700   27952700      2       1  150064       3.8487   5.9369e-05
enh57757    2   27975000   27976000      1       1  150064       4.5947    2.167e-06
enh57758    2   27977200   27978200      1       1  150064       2.4741     0.006678
enh57760    2   27988000   27989000      1       1  150064       4.1169     1.92e-05
enh57761    2   27988800   27989800      3       2  150064       4.4211   4.9099e-06
enh57762    2   27993400   27994400      1       1  150064       3.8587      5.7e-05
enh57765    2   28018800   28019800      3       1  150064       4.2565   1.0384e-05
enh57766    2   28021900   28022900      2       1  150064       4.0494   2.5671e-05
enh57769    2   28114300   28115300      1       1  150064       1.9473      0.02575
enh57770    2   28137500   28138500      2       1  150064       1.9275     0.026958
enh57771    2   28138700   28139700      2       1  150064       2.4002    0.0081929
enh57772    2   28143000   28144000      1       1  150064       3.6355    0.0001387
enh57773    2   28144500   28145500      3       1  150064       2.5792    0.0049516
enh57774    2   28152600   28153600      2       1  150064       3.0591    0.0011101
enh57775    2   28169000   28170000      1       1  150064       3.4674    0.0002628
enh57776    2   28175800   28176800      4       2  150064       3.6496   0.00013132
enh57778    2   28179700   28180700      2       1  150064       2.8508    0.0021806
enh57784    2   28303600   28304600      3       2  150064       2.3048     0.010588
enh57786    2   28325100   28326100      1       1  150064       2.2133      0.01344
enh57824    2   28604500   28605500      3       2  150064       2.1847     0.014455
enh57825    2   28611800   28612800      2       1  150064       3.1887   0.00071447
enh57826    2   28623400   28624400      2       1  150064        1.993     0.023133
enh57828    2   28635100   28636100      1       1  150064       2.5742     0.005024
enh57830    2   28646500   28647500      6       3  150064       3.0378    0.0011914
enh57831    2   28658800   28659800      3       2  150064       2.6219    0.0043717
enh57832    2   28668200   28669200      3       2  150064       2.0575      0.01982
enh57835    2   28768600   28769600      7       3  150064       2.1193     0.017033
enh57869    2   29032500   29033500      2       1  150064        3.181   0.00073373
enh57871    2   29093600   29094600      6       3  150064         1.99     0.023295
enh57889    2   30368200   30369200      2       1  150064       1.8372     0.033087
enh57894    2   30446200   30447200      2       1  150064       1.9126     0.027899
enh57915    2   30589100   30590100      1       1  150064       1.8188      0.03447
enh57958    2   32236600   32237600      3       2  150064       2.2825     0.011229
enh58020    2   36632000   36633000      6       3  150064        2.015     0.021951
enh58022    2   36636200   36637200      1       1  150064       1.8342      0.03331
enh58027    2   36647400   36648400      1       1  150064       2.3588     0.009167
enh58028    2   36650900   36651900      2       1  150064       1.7349     0.041383
enh58033    2   36676100   36677100      1       1  150064       2.2365      0.01266
enh58038    2   36688100   36689100      2       1  150064       2.0103     0.022198
enh58042    2   36712400   36713400      4       1  150064       1.8349     0.033259
enh58050    2   36822600   36823600      7       2  150064       2.0295     0.021202
enh58052    2   37034400   37035400      7       2  150064       1.8254     0.033971
enh58053    2   37048000   37049000     14       3  150064       2.0559     0.019898
enh58054    2   37085700   37086700      4       2  150064       1.7538     0.039729
enh58055    2   37116700   37117700      2       1  150064       2.0112     0.022153
enh58056    2   37178600   37179600      5       3  150064        1.859     0.031515
enh58063    2   37382300   37383300      8       2  150064        1.672     0.047258
enh58064    2   37384400   37385400      3       1  150064       1.8706     0.030697
enh58065    2   37394900   37395900      5       3  150064       1.9394     0.026228
enh58067    2   37424500   37425500      3       2  150064       1.7105      0.04359
enh58068    2   37456400   37457400      3       2  150064       2.2591     0.011938
enh58069    2   37459800   37460800      5       2  150064       2.2188     0.013252
enh58070    2   37532400   37533400      3       2  150064       1.8277     0.033798
enh58071    2   37545200   37546200      1       1  150064       3.9736     3.54e-05
enh58072    2   37548200   37549200      3       1  150064       3.5795   0.00017209
enh58073    2   37552800   37553800      3       2  150064       3.5159   0.00021917
enh58075    2   37570600   37571600      7       3  150064        3.884   5.1384e-05
enh58079    2   37641500   37642500      4       2  150064       2.1762      0.01477
enh58083    2   37733600   37734600      4       1  150064       1.8585     0.031551
enh58098    2   37882800   37883800      1       1  150064       2.3419     0.009592
enh58130    2   38209100   38210100      2       1  150064        1.731     0.041726
enh58152    2   38605000   38606000      5       3  150064       1.8909     0.029318
enh58154    2   38635600   38636600      3       2  150064       1.6621     0.048246
enh58155    2   38665700   38666700      3       2  150064       2.0174     0.021826
enh58172    2   38840000   38841000      1       1  150064        1.815      0.03476
enh58182    2   38948600   38949600      5       2  150064       2.5385    0.0055665
enh58183    2   38964400   38965400      2       1  150064       2.4299    0.0075516
enh58188    2   39016800   39017800      4       1  150064       2.3185     0.010212
enh58190    2   39057400   39058400      1       1  150064       2.1365      0.01632
enh58191    2   39058600   39059600      5       2  150064        2.141     0.016137
enh58197    2   39322100   39323100      1       1  150064       1.6606       0.0484
enh58210    2   39608500   39609500      1       1  150064        2.056      0.01989
enh58240    2   40004000   40005000      2       1  150064       2.1676     0.015094
enh58241    2   40010000   40011000      1       1  150064       1.6763      0.04684
enh58244    2   40260400   40261400      3       1  150064        2.053     0.020035
enh58249    2   40392100   40393100      3       1  150064       2.0289     0.021237
enh58250    2   40421400   40422400      3       1  150064       1.8052     0.035519
enh58253    2   40467000   40468000      5       2  150064       2.5466    0.0054393
enh58260    2   40556400   40557400      1       1  150064        1.876      0.03033
enh58261    2   40558700   40559700      4       2  150064       2.3806    0.0086431
enh58262    2   40579500   40580500      3       2  150064       2.3671     0.008964
enh58264    2   40598700   40599700      6       2  150064       1.9226     0.027263
enh58266    2   40630000   40631000      3       1  150064       2.0112     0.022152
enh58267    2   40645800   40646800      1       1  150064       1.9016      0.02861
enh58270    2   40660600   40661600      5       2  150064       1.9355     0.026467
enh58271    2   40661800   40662800      5       2  150064       2.1392     0.016211
enh58273    2   40681700   40682700      3       1  150064       2.3402    0.0096374
enh58275    2   40709200   40710200      3       1  150064       2.8075    0.0024966
enh58276    2   40715100   40716100      4       2  150064       1.9466     0.025791
enh58279    2   40739100   40740100      4       1  150064       3.0293    0.0012257
enh58285    2   42054000   42055000      4       2  150064       2.9411     0.001635
enh58286    2   42068600   42069600      5       1  150064       2.4789    0.0065887
enh58365    2   43013900   43014900      3       2  150064       2.6613     0.003892
enh58367    2   43021200   43022200      3       2  150064       1.6521     0.049252
enh58381    2   43106400   43107400      3       1  150064       1.6831     0.046179
enh58433    2   43379600   43380600      4       2  150064       1.9039      0.02846
enh58435    2   43389500   43390500      3       1  150064       1.9087     0.028149
enh58507    2   44399400   44400400      1       1  150064       2.1429      0.01606
enh58530    2   45896100   45897100      4       2  150064        2.375    0.0087753
enh58531    2   45901800   45902800      3       2  150064       1.9215     0.027334
enh58544    2   45986200   45987200      2       1  150064       2.3983    0.0082368
enh58554    2   46049600   46050600      5       3  150064       1.8345      0.03329
enh58556    2   46077600   46078600      4       2  150064       1.8967     0.028931
enh58566    2   46157000   46158000      2       1  150064        1.734      0.04146
enh58572    2   46219200   46220200      5       3  150064       2.2403     0.012536
enh58581    2   46266800   46267800      1       1  150064       1.6664      0.04782
enh58582    2   46269100   46270100      4       2  150064        2.281     0.011273
enh58583    2   46290100   46291100      4       2  150064         3.29    0.0005009
enh58667    2   46791400   46792400      4       2  150064       1.6589     0.048568
enh58715    2   47212800   47213800      1       1  150064       1.7302       0.0418
enh58739    2   47398600   47399600      2       1  150064        2.338    0.0096946
enh58744    2   47445400   47446400      9       4  150064       2.7129    0.0033348
enh58747    2   47492600   47493600      5       3  150064       1.8124     0.034965
enh58757    2   47563600   47564600      3       1  150064       1.6973     0.044819
enh58768    2   47979100   47980100      3       2  150064       1.6925     0.045279
enh58769    2   47994600   47995600      3       2  150064        2.471    0.0067377
enh58771    2   48012100   48013100      6       3  150064       2.3277    0.0099645
enh58772    2   48013000   48014000      3       1  150064       2.0429     0.020533
enh58773    2   48094400   48095400      3       1  150064       2.4978    0.0062486
enh58774    2   48097800   48098800      5       3  150064       2.7425    0.0030486
enh58783    2   48340800   48341800      1       1  150064       2.0415       0.0206
enh58785    2   48424000   48425000      2       1  150064       2.2301      0.01287
enh58789    2   48447000   48448000      3       2  150064       2.4947    0.0063028
enh58791    2   48476300   48477300      1       1  150064       2.1128      0.01731
enh58792    2   48533400   48534400      2       1  150064        2.354    0.0092865
enh58793    2   48539900   48540900      5       2  150064       2.7155    0.0033084
enh58794    2   48543200   48544200      2       1  150064       2.2372     0.012638
enh58795    2   48555500   48556500      3       2  150064       2.8227    0.0023807
enh58797    2   48568400   48569400      5       2  150064       3.3176   0.00045403
enh58799    2   48571400   48572400      5       2  150064       1.9774     0.024001
enh58800    2   48573200   48574200      3       2  150064        3.596   0.00016159
enh58801    2   48579700   48580700      3       2  150064       1.6632     0.048138
enh58803    2   48622600   48623600      4       2  150064       2.1457     0.015947
enh58805    2   48642400   48643400      6       4  150064       2.5081    0.0060695
enh58806    2   48647200   48648200      4       2  150064       2.5545    0.0053166
enh58810    2   48706900   48707900      2       1  150064       3.8153   6.8017e-05
enh58814    2   48755300   48756300      3       1  150064       1.8793     0.030104
enh58817    2   48794800   48795800      5       3  150064       2.1054     0.017629
enh58818    2   48942200   48943200      5       3  150064       2.6766     0.003719
enh58820    2   50719000   50720000      1       1  150064       3.0002     0.001349
enh58821    2   51239900   51240900      1       1  150064       2.1981      0.01397
enh58826    2   54046300   54047300      1       1  150064       3.2877    0.0005051
enh58828    2   54172200   54173200      2       1  150064       1.7235     0.042399
enh58829    2   54176800   54177800      4       2  150064       2.6881    0.0035929
enh58830    2   54188400   54189400      2       1  150064       2.5869     0.004842
enh58835    2   54242700   54243700      1       1  150064       2.2655      0.01174
enh58836    2   54280100   54281100      3       1  150064       1.6986     0.044701
enh58838    2   54315100   54316100      2       1  150064       1.8354     0.033224
enh58840    2   54341500   54342500      5       2  150064        2.161     0.015346
enh58848    2   54628700   54629700      5       2  150064       2.3896    0.0084345
enh58851    2   54659100   54660100      6       2  150064       2.7306    0.0031611
enh58854    2   54687200   54688200      5       2  150064       1.9017     0.028608
enh58863    2   54725600   54726600      6       4  150064       2.7483     0.002995
enh58864    2   54727600   54728600      8       2  150064       1.6689     0.047572
enh58872    2   54746600   54747600      2       1  150064       3.2837   0.00051231
enh58876    2   54773000   54774000      2       1  150064       2.0531      0.02003
enh58878    2   54779600   54780600      3       2  150064       1.7175     0.042946
enh58883    2   54793800   54794800      2       1  150064       2.2905     0.010997
enh58887    2   54808800   54809800      3       1  150064       1.8624     0.031272
enh58889    2   54817000   54818000      6       3  150064       1.6763     0.046837
enh58890    2   54818600   54819600      3       1  150064        1.707     0.043912
enh58891    2   54822300   54823300      5       2  150064       1.8679     0.030888
enh58892    2   54823700   54824700      4       2  150064       1.9645     0.024737
enh58894    2   54830600   54831600      6       3  150064       3.0577    0.0011151
enh58897    2   54839900   54840900      5       2  150064       2.4294    0.0075625
enh58900    2   54853200   54854200      3       2  150064       1.7994     0.035982
enh58903    2   54863400   54864400      3       2  150064       2.2396      0.01256
enh58904    2   54866600   54867600      5       3  150064       2.8802    0.0019872
enh58907    2   54884500   54885500      4       2  150064       3.4471   0.00028336
enh58909    2   54896600   54897600      1       1  150064       1.6458       0.0499
enh58913    2   54907500   54908500      7       3  150064       2.0777     0.018869
enh58916    2   55172700   55173700      5       2  150064       2.3761    0.0087491
enh58918    2   55189700   55190700      7       3  150064       1.7985     0.036048
enh58922    2   55231000   55232000      6       3  150064        2.299     0.010753
enh58926    2   55240000   55241000      2       1  150064       1.9898     0.023304
enh58927    2   55241500   55242500      3       1  150064       2.3019     0.010671
enh58928    2   55246500   55247500      6       2  150064       2.4896     0.006394
enh58935    2   55278900   55279900      3       2  150064        1.742     0.040758
enh58936    2   55319100   55320100      6       3  150064       1.7671     0.038607
enh58943    2   55346600   55347600     10       5  150064       1.7942     0.036395
enh58962    2   55643600   55644600      7       3  150064        1.684     0.046086
enh58971    2   56192800   56193800      6       2  150064         1.78      0.03754
enh58974    2   57986500   57987500      1       1  150064       4.5121     3.21e-06
enh58975    2   57987000   57988000      3       2  150064       5.7603   4.1982e-09
enh58977    2   58272500   58273500      2       1  150064       4.0931   2.1281e-05
enh58980    2   58466600   58467600      2       1  150064       4.1103   1.9758e-05
enh58985    2   60323400   60324400      2       1  150064       2.6757    0.0037283
enh58986    2   60440200   60441200      3       2  150064        2.635    0.0042066
enh58989    2   60522300   60523300      4       2  150064       2.1912     0.014218
enh58996    2   60580000   60581000      5       2  150064       2.2107     0.013529
enh58997    2   60583100   60584100      6       3  150064       3.2289   0.00062125
enh59006    2   60721900   60722900      3       1  150064       3.6764   0.00011827
enh59007    2   60735100   60736100      2       1  150064       1.6603     0.048424
enh59008    2   60741000   60742000      2       1  150064       3.0157     0.001282
enh59011    2   60755700   60756700      2       1  150064       2.5993    0.0046703
enh59034    2   61406500   61407500      5       3  150064       1.6566     0.048799
enh59037    2   61583100   61584100      3       2  150064       2.6574     0.003937
enh59041    2   61663000   61664000      5       3  150064       2.4818    0.0065358
enh59044    2   61670600   61671600      4       2  150064       2.3138     0.010341
enh59049    2   61699300   61700300      1       1  150064        1.971      0.02436
enh59075    2   62443700   62444700      1       1  150064       2.2089      0.01359
enh59082    2   62651400   62652400      3       2  150064       2.0885     0.018375
enh59083    2   62677300   62678300      3       2  150064       4.3113   8.1138e-06
enh59084    2   62683300   62684300      1       1  150064       1.9283      0.02691
enh59087    2   62694300   62695300      3       2  150064       1.8182     0.034516
enh59090    2   62702800   62703800      3       2  150064       2.7505    0.0029754
enh59092    2   62713100   62714100      2       1  150064       2.3474     0.009452
enh59095    2   62796900   62797900      4       2  150064       1.8094     0.035196
enh59097    2   62889500   62890500      4       2  150064       2.9659     0.001509
enh59098    2   62890600   62891600      1       1  150064       2.6339      0.00422
enh59099    2   62891600   62892600      2       1  150064       1.8688     0.030828
enh59100    2   62898600   62899600      1       1  150064       1.6916      0.04536
enh59101    2   62934800   62935800      1       1  150064       3.1879    0.0007165
enh59103    2   62952200   62953200      1       1  150064       2.6627     0.003876
enh59125    2   64291000   64292000      2       1  150064       1.9995     0.022775
enh59170    2   64679400   64680400      1       1  150064       1.6838      0.04611
enh59177    2   64826500   64827500      6       2  150064       2.5254     0.005779
enh59178    2   64828200   64829200      2       1  150064        2.508    0.0060714
enh59288    2   65634400   65635400      3       1  150064       1.6661     0.047848
enh59296    2   65772700   65773700      1       1  150064       3.1367    0.0008544
enh59317    2   66742900   66743900      1       1  150064        2.156      0.01554
enh59318    2   66752500   66753500      2       1  150064       2.0728     0.019095
enh59322    2   66782100   66783100      2       1  150064       2.3121     0.010385
enh59341    2   67616700   67617700      1       1  150064       2.4247     0.007661
enh59352    2   68288400   68289400      2       1  150064       1.8412     0.032794
enh59356    2   68386000   68387000      5       2  150064       2.8937    0.0019034
enh59358    2   68422100   68423100      3       2  150064       2.0024      0.02262
enh59363    2   68475000   68476000      3       1  150064        2.078     0.018856
enh59364    2   68482800   68483800      1       1  150064       2.8455     0.002217
enh59375    2   68651100   68652100      3       1  150064       2.4831    0.0065124
enh59377    2   68654100   68655100      1       1  150064       1.7041      0.04418
enh59379    2   68661600   68662600      1       1  150064       1.7723      0.03817
enh59441    2   69423600   69424600      1       1  150064       2.0351      0.02092
enh59451    2   69525500   69526500      7       2  150064       2.2894     0.011029
enh59459    2   69662500   69663500      1       1  150064       2.0166      0.02187
enh59497    2   69970900   69971900      2       1  150064       2.0354     0.020905
enh59512    2   70016800   70017800      5       2  150064       1.7414     0.040805
enh59519    2   70144700   70145700      1       1  150064       1.7393      0.04099
enh59523    2   70191000   70192000      1       1  150064       2.1937      0.01413
enh59524    2   70202900   70203900      1       1  150064       1.7773      0.03776
enh59525    2   70206200   70207200      1       1  150064       1.6844      0.04605
enh59526    2   70212600   70213600      1       1  150064       1.6722      0.04724
enh59534    2   70296300   70297300      2       1  150064       2.1038       0.0177
enh59560    2   70486200   70487200      1       1  150064       1.7425      0.04071
enh59561    2   70487400   70488400      1       1  150064       1.7068      0.04393
enh59563    2   70518800   70519800      2       1  150064       1.6909     0.045424
enh59564    2   70521300   70522300      2       1  150064       1.6479     0.049683
enh59565    2   70527400   70528400      2       1  150064       2.0229     0.021543
enh59588    2   71299800   71300800      3       2  150064       1.7936     0.036439
enh59594    2   71554600   71555600      2       1  150064       2.6033     0.004616
enh59596    2   71561800   71562800      3       1  150064       2.2041     0.013757
enh59598    2   71644600   71645600      5       2  150064       2.7841    0.0026837
enh59618    2   71947500   71948500      1       1  150064       2.6898     0.003575
enh59629    2   72060700   72061700      2       1  150064         2.26     0.011911
enh59639    2   72365400   72366400      3       1  150064       2.4654    0.0068435
enh59644    2   72439800   72440800      4       2  150064       2.3171      0.01025
enh59648    2   72905000   72906000      2       1  150064       2.0716     0.019151
enh59656    2   73210600   73211600      1       1  150064       4.2793    9.375e-06
enh59659    2   73295600   73296600      1       1  150064       3.5033    0.0002298
enh59661    2   73316100   73317100      2       1  150064       2.7022    0.0034439
enh59663    2   73318900   73319900      3       1  150064       3.0385    0.0011887
enh59664    2   73319900   73320900      4       1  150064       3.1299   0.00087433
enh59665    2   73329800   73330800      6       2  150064       3.1284   0.00087891
enh59667    2   73334200   73335200      2       1  150064       3.4372   0.00029392
enh59668    2   73337000   73338000      1       1  150064       3.2819    0.0005155
enh59669    2   73439100   73440100      2       1  150064       3.0255    0.0012412
enh59670    2   73440000   73441000      3       2  150064        2.009      0.02227
enh59671    2   73441900   73442900      4       2  150064       2.4479     0.007184
enh59672    2   73462700   73463700      3       1  150064       3.7782   7.8976e-05
enh59675    2   73611600   73612600      2       1  150064       3.7349   9.3901e-05
enh59677    2   73852400   73853400      3       1  150064       2.8526    0.0021682
enh59679    2   73868300   73869300      3       2  150064       3.4835   0.00024742
enh59710    2   74247600   74248600      1       1  150064       2.1868      0.01438
enh59712    2   74253000   74254000      5       1  150064       3.0081    0.0013146
enh59713    2   74258100   74259100      3       1  150064       2.0401     0.020671
enh59714    2   74260100   74261100      2       1  150064       2.5036    0.0061474
enh59716    2   74267400   74268400      1       1  150064       3.1088    0.0009394
enh59718    2   74304400   74305400      1       1  150064       2.7498     0.002982
enh59719    2   74306500   74307500      1       1  150064       2.8324      0.00231
enh59752    2   74697700   74698700      1       1  150064       2.0558       0.0199
enh59772    2   74945800   74946800      2       1  150064       1.9111     0.027994
enh59773    2   74967300   74968300      2       1  150064       2.4491    0.0071609
enh59774    2   74968400   74969400      8       1  150064        1.872     0.030602
enh59796    2   75360900   75361900      3       2  150064       1.6752     0.046944
enh59805    2   76235100   76236100      2       1  150064       2.0811     0.018711
enh59806    2   76357000   76358000      8       2  150064       3.7095   0.00010383
enh59815    2   83758000   83759000      4       2  150064       1.7278     0.042008
enh59831    2   85056300   85057300      1       1  150064       3.6071    0.0001548
enh59879    2   85471600   85472600      4       2  150064       2.0482     0.020268
enh59895    2   85619300   85620300      4       2  150064       2.0482     0.020271
enh59896    2   85621200   85622200      3       2  150064       2.1436     0.016034
enh59897    2   85623600   85624600      3       1  150064       2.2708     0.011579
enh59901    2   85637900   85638900      3       1  150064       2.8256    0.0023599
enh59904    2   85644600   85645600      5       2  150064       3.2498   0.00057749
enh59905    2   85646700   85647700      5       3  150064       1.9963     0.022953
enh59907    2   85654500   85655500      5       3  150064       2.2503     0.012214
enh59908    2   85657500   85658500      4       2  150064       2.3091     0.010469
enh59941    2   85844400   85845400      1       1  150064       2.0794      0.01879
enh59963    2   86000700   86001700      2       1  150064       1.9523     0.025452
enh59999    2   86294900   86295900      3       2  150064       2.1238     0.016845
enh60020    2   86522000   86523000      1       1  150064       1.6685      0.04761
enh60039    2   86974100   86975100      3       1  150064       4.3106   8.1398e-06
enh60072    2   88928100   88929100      2       1  150064       2.2154     0.013366
enh60126    2   96814400   96815400      1       1  150064       1.9042      0.02844
enh60127    2   96823400   96824400      2       1  150064       2.3458     0.009494
enh60132    2   96871900   96872900      2       1  150064       2.6324    0.0042391
enh60140    2   96927200   96928200      1       1  150064        3.299    0.0004851
enh60161    2   97197500   97198500      1       1  150064       1.9138      0.02782
enh60162    2   97205200   97206200      1       1  150064       1.9382       0.0263
enh60163    2   97207200   97208200      5       3  150064       2.0341     0.020973
enh60165    2   97215200   97216200      1       1  150064        1.664      0.04806
enh60174    2   97351000   97352000      2       1  150064       2.5752    0.0050088
enh60175    2   97353600   97354600      1       1  150064       3.4182    0.0003152
enh60176    2   97379900   97380900      1       1  150064       3.7135    0.0001022
enh60178    2   97406000   97407000      1       1  150064       1.9779      0.02397
enh60179    2   97424900   97425900      3       1  150064        2.197     0.014011
enh60180    2   97430200   97431200      1       1  150064        2.061      0.01965
enh60181    2   97430700   97431700      1       1  150064        2.061      0.01965
enh60184    2   97439800   97440800      2       1  150064       2.1376     0.016273
enh60189    2   97477600   97478600      1       1  150064        1.928      0.02693
enh60190    2   97485400   97486400      1       1  150064       1.7377      0.04113
enh60191    2   97498200   97499200      1       1  150064       2.0026      0.02261
enh60192    2   97504800   97505800      1       1  150064       2.0077      0.02234
enh60194    2   97521800   97522800      1       1  150064       2.0007      0.02271
enh60197    2   97539900   97540900      2       1  150064        2.489    0.0064044
enh60198    2   97543500   97544500      2       1  150064       3.9637   3.6895e-05
enh60201    2   97559200   97560200      4       2  150064        2.899    0.0018717
enh60202    2   97561300   97562300      6       2  150064       2.3819    0.0086126
enh60203    2   97563900   97564900      2       1  150064        2.942    0.0016304
enh60204    2   97569000   97570000      4       2  150064       3.6407   0.00013596
enh60205    2   97572700   97573700      3       1  150064        3.547   0.00019479
enh60206    2   97578900   97579900      2       1  150064       3.5059   0.00022755
enh60216    2   97761100   97762100      5       1  150064       2.6068      0.00457
enh60217    2   98260900   98261900      3       1  150064       2.6678    0.0038176
enh60219    2   98265900   98266900      1       1  150064       1.6491      0.04956
enh60223    2   98331300   98332300      2       1  150064        2.876    0.0020136
enh60237    2   98567500   98568500      3       2  150064       2.3493    0.0094037
enh60241    2   98596300   98597300      4       2  150064       2.0347     0.020938
enh60245    2   98609200   98610200      2       1  150064       2.7566    0.0029207
enh60246    2   98612800   98613800      3       1  150064       2.9854     0.001416
enh60255    2   98700900   98701900      3       2  150064       2.1415     0.016119
enh60256    2   98704100   98705100      2       1  150064       1.6794     0.046533
enh60267    2   99060200   99061200      2       1  150064        1.857     0.031655
enh60268    2   99063400   99064400      2       1  150064       1.7943     0.036386
enh60269    2   99064900   99065900      2       1  150064       1.6915     0.045375
enh60270    2   99068400   99069400      1       1  150064         1.78      0.03754
enh60274    2   99079300   99080300      1       1  150064         1.86      0.03144
enh60277    2   99084800   99085800      3       1  150064       1.7322     0.041623
enh60283    2   99100300   99101300      1       1  150064       1.8484      0.03227
enh60287    2   99107400   99108400      2       1  150064       1.8631     0.031224
enh60288    2   99108600   99109600      2       1  150064       1.7642     0.038849
enh60289    2   99114900   99115900      1       1  150064       1.8361      0.03317
enh60292    2   99132600   99133600      3       1  150064       1.6999     0.044576
enh60295    2   99178500   99179500      1       1  150064       1.8114      0.03504
enh60297    2   99200200   99201200      2       1  150064        2.947    0.0016045
enh60298    2   99222800   99223800      3       1  150064       1.6702     0.047443
enh60320    2   99422400   99423400      4       2  150064       2.0672      0.01936
enh60323    2   99449700   99450700      3       1  150064       1.7629     0.038962
enh60345    2  100238200  100239200      4       2  150064       2.1649     0.015199
enh60346    2  100252600  100253600      2       1  150064       3.1745   0.00075046
enh60347    2  100260100  100261100      5       2  150064       3.1601   0.00078871
enh60349    2  100308200  100309200      3       2  150064       1.8918     0.029256
enh60351    2  100345300  100346300      4       2  150064       2.1264     0.016734
enh60369    2  101349800  101350800      7       2  150064       2.4091    0.0079954
enh60374    2  101383000  101384000      4       1  150064       1.9701     0.024415
enh60375    2  101396700  101397700      3       2  150064        2.002     0.022641
enh60388    2  101494000  101495000      4       2  150064       1.9468     0.025777
enh60394    2  101541400  101542400      6       2  150064        1.864     0.031159
enh60420    2  101850500  101851500      2       1  150064       2.4755    0.0066531
enh60423    2  101867700  101868700      3       2  150064       1.9112     0.027987
enh60428    2  101916400  101917400      3       2  150064       2.2721     0.011541
enh60429    2  101918700  101919700      2       1  150064       1.6736     0.047109
enh60517    2  102722200  102723200      5       2  150064       3.8689   5.4669e-05
enh60518    2  102724400  102725400      5       2  150064       3.5436   0.00019735
enh60519    2  102725500  102726500     11       3  150064       3.2355   0.00060719
enh60520    2  102728300  102729300      3       2  150064       1.8882     0.029497
enh60521    2  102731500  102732500      7       3  150064       1.9667     0.024608
enh60524    2  102738400  102739400      3       1  150064       1.9493     0.025632
enh60531    2  102771200  102772200      5       2  150064        1.968     0.024532
enh60532    2  102782400  102783400      3       2  150064       2.7428    0.0030459
enh60547    2  103207600  103208600      4       2  150064       2.4199    0.0077623
enh60548    2  103209100  103210100      1       1  150064       2.1701        0.015
enh60549    2  103254400  103255400      2       1  150064       2.0737     0.019053
enh60553    2  103351000  103352000      3       1  150064       2.6778    0.0037058
enh60555    2  103404700  103405700      2       1  150064       1.7709     0.038285
enh60592    2  106084600  106085600      2       1  150064       1.6794     0.046533
enh60612    2  106359700  106360700      2       1  150064       2.2947     0.010874
enh60614    2  106369900  106370900      2       1  150064       1.6662      0.04784
enh60619    2  106380200  106381200      7       2  150064       1.6886     0.045649
enh60673    2  106776200  106777200      1       1  150064       1.8693      0.03079
enh60717    2  109200400  109201400      6       3  150064       1.6519      0.04928
enh60722    2  109208400  109209400      6       3  150064       2.4494    0.0071557
enh60726    2  109228300  109229300      2       1  150064       1.8527     0.031962
enh60761    2  109746800  109747800      4       1  150064       1.6587     0.048586
enh60813    2  110271200  110272200      2       1  150064       4.2551   1.0449e-05
enh60817    2  110317700  110318700      3       2  150064        2.698    0.0034879
enh60818    2  110365600  110366600      2       1  150064       3.7094   0.00010387
enh60820    2  110369000  110370000      5       3  150064       3.4337   0.00029767
enh60822    2  110395400  110396400      4       2  150064       3.3785   0.00036447
enh60834    2  110855100  110856100      1       1  150064       2.0367      0.02084
enh60835    2  110857400  110858400      3       1  150064       2.0702     0.019216
enh60855    2  111905800  111906800      4       2  150064       2.3252     0.010032
enh60860    2  111935900  111936900      3       1  150064       2.2108     0.013525
enh60861    2  111942900  111943900      5       1  150064       2.2103     0.013541
enh60867    2  112252600  112253600      1       1  150064        2.238      0.01261
enh60883    2  112463900  112464900      5       1  150064       1.8235      0.03411
enh60891    2  112676500  112677500      2       1  150064       2.1086     0.017491
enh60893    2  112703700  112704700      3       1  150064       1.7818     0.037389
enh60897    2  112745300  112746300      3       2  150064       1.7783     0.037679
enh60898    2  112752300  112753300      4       1  150064        2.013     0.022057
enh60902    2  112799200  112800200      3       1  150064       1.8233     0.034131
enh60965    2  113938100  113939100      1       1  150064       1.7023      0.04435
enh60983    2  114081400  114082400      4       2  150064        1.824     0.034076
enh60999    2  114634900  114635900      4       2  150064       2.5767     0.004988
enh61005    2  114667200  114668200      3       1  150064       2.1529     0.015662
enh61031    2  119234200  119235200      5       3  150064       2.6482    0.0040457
enh61032    2  119254500  119255500      4       2  150064       2.6936    0.0035338
enh61043    2  119983200  119984200      2       1  150064       1.7257     0.042198
enh61058    2  120182600  120183600      3       2  150064       1.6812     0.046361
enh61083    2  120933900  120934900      1       1  150064       1.7135      0.04331
enh61096    2  121015200  121016200      3       1  150064       1.7039     0.044196
enh61099    2  121044600  121045600      3       1  150064       1.7418     0.040776
enh61100    2  121076400  121077400      2       1  150064        1.706     0.044004
enh61156    2  121954400  121955400      3       1  150064       1.7022     0.044361
enh61167    2  122060800  122061800      1       1  150064       1.8367      0.03313
enh61172    2  122120800  122121800      1       1  150064       2.0078      0.02233
enh61180    2  122289500  122290500      6       2  150064       1.8393     0.032938
enh61181    2  122290300  122291300      2       1  150064        2.287     0.011099
enh61201    2  122494900  122495900      2       1  150064       2.3082     0.010494
enh61202    2  122511700  122512700      1       1  150064       1.8269      0.03386
enh61204    2  122529600  122530600      4       2  150064       1.7308     0.041743
enh61209    2  122777000  122778000      2       1  150064       1.9756       0.0241
enh61213    2  126400700  126401700      5       1  150064        1.989      0.02335
enh61224    2  127533500  127534500      4       2  150064       1.9853     0.023556
enh61228    2  127703600  127704600      1       1  150064       1.6914      0.04538
enh61231    2  127803000  127804000      2       1  150064       1.8029     0.035702
enh61242    2  127852800  127853800      1       1  150064       3.3938    0.0003446
enh61243    2  127857400  127858400      1       1  150064        2.648     0.004049
enh61244    2  127859400  127860400      6       2  150064       2.3757    0.0087569
enh61246    2  127872700  127873700      6       3  150064       2.6372    0.0041797
enh61247    2  127885700  127886700      5       1  150064       2.0111     0.022158
enh61249    2  127903200  127904200      8       4  150064       1.8357     0.033198
enh61305    2  128612900  128613900      2       1  150064       1.9235     0.027207
enh61314    2  128786200  128787200      2       1  150064       1.7097     0.043657
enh61344    2  129153300  129154300      9       1  150064       1.9092     0.028119
enh61345    2  129164600  129165600      3       2  150064       2.1719      0.01493
enh61346    2  129165700  129166700      6       3  150064       2.2666     0.011708
enh61384    2  131132000  131133000      1       1  150064       2.2907      0.01099
enh61387    2  131149500  131150500      1       1  150064       2.1072      0.01755
enh61395    2  131848900  131849900      1       1  150064       2.5573     0.005274
enh61397    2  131861200  131862200      4       2  150064        3.335   0.00042656
enh61398    2  131864600  131865600      2       1  150064        2.684    0.0036368
enh61402    2  131913800  131914800      2       1  150064        3.269   0.00053969
enh61407    2  133109400  133110400      3       2  150064       1.7459      0.04041
enh61429    2  134879400  134880400      3       1  150064       2.2753     0.011443
enh61434    2  134889000  134890000      1       1  150064       2.7632     0.002862
enh61435    2  134889800  134890800      2       1  150064       1.8367     0.033124
enh61437    2  134895800  134896800      3       2  150064        2.987    0.0014085
enh61438    2  134898300  134899300      3       2  150064       3.6291    0.0001422
enh61439    2  134899700  134900700      3       1  150064        2.675    0.0037366
enh61495    2  135674200  135675200      1       1  150064       3.0217     0.001257
enh61496    2  135678900  135679900      1       1  150064       2.2514      0.01218
enh61575    2  144232500  144233500      1       1  150064       2.5366     0.005597
enh61587    2  144995000  144996000      1       1  150064       2.0335        0.021
enh61589    2  145090400  145091400      1       1  150064       3.2093    0.0006652
enh61591    2  145129800  145130800      1       1  150064       2.7902     0.002634
enh61595    2  145161100  145162100      2       1  150064       4.2078   1.2891e-05
enh61597    2  145170800  145171800      3       1  150064       3.1929   0.00070419
enh61598    2  145182100  145183100      2       1  150064       2.3847    0.0085468
enh61599    2  145184000  145185000      2       1  150064       3.2428   0.00059181
enh61600    2  145187000  145188000      1       1  150064        3.432    0.0002996
enh61602    2  145191600  145192600      2       1  150064        4.191   1.3889e-05
enh61603    2  145196100  145197100      1       1  150064       4.5173    3.132e-06
enh61604    2  145198200  145199200      6       3  150064       2.3436    0.0095487
enh61605    2  145201500  145202500      1       1  150064       4.3878    5.724e-06
enh61610    2  145213900  145214900      3       1  150064       4.0622   2.4309e-05
enh61612    2  145220100  145221100      3       1  150064         1.77     0.038367
enh61623    2  145259500  145260500      1       1  150064       1.9658      0.02466
enh61644    2  146514600  146515600      3       2  150064       1.7806     0.037492
enh61651    2  148371200  148372200      4       2  150064       1.8563     0.031706
enh61664    2  149403800  149404800      3       1  150064       1.7192     0.042789
enh61666    2  149411500  149412500      3       2  150064       4.4006    5.397e-06
enh61679    2  149878000  149879000      1       1  150064       2.1362      0.01633
enh61686    2  150436200  150437200      1       1  150064       2.1749      0.01482
enh61689    2  150453700  150454700      3       2  150064       2.2572     0.011997
enh61692    2  150588400  150589400      5       1  150064       1.9305     0.026775
enh61700    2  151165900  151166900      3       2  150064       1.7322     0.041619
enh61741    2  153022100  153023100      2       1  150064       2.4911    0.0063683
enh61742    2  153023300  153024300      2       1  150064       2.3393    0.0096609
enh61745    2  153030100  153031100      2       1  150064       2.0004     0.022726
enh61747    2  153056800  153057800      2       1  150064       3.3625   0.00038614
enh61748    2  153079600  153080600      1       1  150064       2.8087     0.002487
enh61749    2  153084200  153085200      4       1  150064        2.749    0.0029893
enh61756    2  153277700  153278700      2       1  150064       2.4095    0.0079867
enh61758    2  153289700  153290700      2       1  150064       2.4729    0.0067002
enh61785    2  153468300  153469300      4       1  150064       2.1423     0.016087
enh61786    2  153504100  153505100      3       2  150064       1.8362     0.033163
enh61787    2  153550800  153551800      2       1  150064        2.609    0.0045403
enh61789    2  153586900  153587900      3       2  150064       2.3158     0.010286
enh61790    2  153683600  153684600      2       1  150064       2.4695    0.0067642
enh61841    2  158695300  158696300      1       1  150064       1.7127      0.04338
enh61856    2  159315600  159316600      5       3  150064       2.3756    0.0087603
enh61857    2  159333700  159334700      1       1  150064       3.0841     0.001021
enh61862    2  159395500  159396500      1       1  150064       1.8639      0.03117
enh61863    2  159402600  159403600      5       3  150064       3.1457   0.00082843
enh61916    2  160461800  160462800      5       2  150064       3.0711    0.0010662
enh61917    2  160463400  160464400      2       1  150064       1.9649     0.024715
enh61918    2  160466300  160467300      4       2  150064       2.6527    0.0039921
enh61919    2  160468400  160469400      2       1  150064       2.9327      0.00168
enh61921    2  160473900  160474900      1       1  150064       3.6704    0.0001211
enh61923    2  160567200  160568200      5       2  150064       2.1417     0.016107
enh61925    2  160578400  160579400      5       3  150064        1.766     0.038694
enh61930    2  160654800  160655800      3       1  150064       2.7305    0.0031624
enh61940    2  161021800  161022800      2       1  150064       2.4418    0.0073079
enh61965    2  161201500  161202500      3       2  150064       1.9094     0.028103
enh61977    2  161241000  161242000      2       1  150064       1.6706       0.0474
enh61982    2  161250000  161251000      4       2  150064        1.744     0.040577
enh61988    2  161276600  161277600      2       1  150064       1.7479     0.040244
enh61991    2  161284400  161285400      6       2  150064       2.2613     0.011869
enh61997    2  161328000  161329000      3       2  150064       1.8191     0.034448
enh62006    2  161508400  161509400      2       1  150064       1.7171     0.042984
enh62008    2  161560700  161561700      5       3  150064       1.9677     0.024551
enh62022    2  162019600  162020600      1       1  150064       1.9518      0.02548
enh62023    2  162022500  162023500      2       1  150064       1.8588     0.031525
enh62028    2  162831800  162832800      2       1  150064       2.4165    0.0078348
enh62030    2  162868700  162869700      3       1  150064       4.3699   6.2163e-06
enh62032    2  162885600  162886600      1       1  150064       3.3731    0.0003716
enh62063    2  166652000  166653000      3       1  150064       2.7568    0.0029182
enh62064    2  166659700  166660700      3       2  150064       3.2367   0.00060451
enh62066    2  166810800  166811800      2       1  150064       3.2935   0.00049468
enh62108    2  169315200  169316200      3       2  150064       2.2001     0.013901
enh62113    2  169326400  169327400      1       1  150064       2.2774      0.01138
enh62118    2  169374800  169375800      3       1  150064       2.1259     0.016756
enh62119    2  169377500  169378500      2       1  150064       1.8727     0.030553
enh62122    2  169382900  169383900      5       3  150064       1.7572     0.039444
enh62123    2  169386100  169387100      3       1  150064       1.7742     0.038014
enh62124    2  169386800  169387800      5       3  150064       1.9246     0.027143
enh62125    2  169398900  169399900      1       1  150064       3.4662    0.0002639
enh62126    2  169406900  169407900      4       2  150064       2.4677    0.0067991
enh62131    2  169482500  169483500      6       2  150064       3.5883   0.00016643
enh62132    2  169489300  169490300      5       2  150064        2.025     0.021433
enh62133    2  169491400  169492400      3       1  150064       3.4519   0.00027834
enh62135    2  169495900  169496900      4       1  150064       3.3088   0.00046851
enh62141    2  169560900  169561900      1       1  150064       2.2924      0.01094
enh62148    2  169867500  169868500      2       1  150064       1.7124     0.043414
enh62196    2  171787300  171788300      2       1  150064       1.8763     0.030307
enh62204    2  171999000  172000000      2       1  150064       1.7314     0.041692
enh62205    2  172002700  172003700      4       2  150064       2.1514     0.015721
enh62208    2  172014400  172015400      3       1  150064       2.2358     0.012682
enh62219    2  172543200  172544200      4       2  150064       3.5842   0.00016909
enh62224    2  172812300  172813300      8       3  150064       4.3083   8.2261e-06
enh62226    2  172865300  172866300      5       2  150064       3.2481   0.00058082
enh62239    2  173138400  173139400      3       2  150064       2.3827    0.0085926
enh62240    2  173148600  173149600      3       1  150064       2.0215     0.021614
enh62241    2  173150000  173151000      8       3  150064       1.8417      0.03276
enh62242    2  173158400  173159400      5       2  150064       2.2216     0.013155
enh62283    2  173727200  173728200      3       2  150064       1.6726     0.047198
enh62290    2  173942300  173943300      3       2  150064       2.7189    0.0032748
enh62292    2  173955500  173956500      2       1  150064       2.0519     0.020092
enh62295    2  173988900  173989900      3       2  150064         2.95    0.0015887
enh62296    2  174024700  174025700      3       2  150064       1.7499     0.040064
enh62297    2  174052800  174053800      4       2  150064       2.7049    0.0034158
enh62298    2  174082800  174083800      4       2  150064         1.95     0.025587
enh62299    2  174091800  174092800      4       2  150064       2.1194     0.017029
enh62316    2  174786200  174787200      3       2  150064       2.2868     0.011104
enh62319    2  174805000  174806000      3       2  150064       2.1016     0.017793
enh62320    2  174814600  174815600      5       1  150064       2.0835     0.018605
enh62322    2  174824500  174825500      5       2  150064       1.8698     0.030754
enh62329    2  174878700  174879700      2       1  150064       1.7088     0.043747
enh62333    2  174896300  174897300      7       2  150064       2.5773    0.0049786
enh62340    2  175111500  175112500      2       1  150064       2.6259    0.0043211
enh62341    2  175113600  175114600      3       2  150064       2.9971    0.0013628
enh62342    2  175258400  175259400      1       1  150064       1.7408      0.04086
enh62345    2  175389400  175390400      1       1  150064       2.5303     0.005699
enh62352    2  175464500  175465500      1       1  150064       1.9423      0.02605
enh62353    2  175471000  175472000      2       1  150064       2.0666     0.019385
enh62355    2  175475200  175476200      2       1  150064       2.3857    0.0085233
enh62363    2  175545200  175546200      2       1  150064       2.6965    0.0035033
enh62365    2  175623900  175624900      2       1  150064       1.6485     0.049627
enh62366    2  175628400  175629400      2       1  150064       2.2582     0.011967
enh62383    2  177156200  177157200      2       1  150064       1.8023     0.035745
enh62452    2  178978100  178979100      1       1  150064       2.1118      0.01735
enh62477    2  180324900  180325900      3       2  150064       4.3777   5.9962e-06
enh62480    2  180870000  180871000      2       1  150064       2.6466    0.0040648
enh62481    2  180990200  180991200      1       1  150064       3.4796    0.0002511
enh62502    2  182655200  182656200      4       2  150064       1.7244     0.042318
enh62524    2  183874600  183875600      2       1  150064       3.0777     0.001043
enh62528    2  183990400  183991400      9       3  150064       1.9821     0.023734
enh62536    2  187408200  187409200      4       2  150064       2.0068     0.022388
enh62548    2  188411600  188412600      3       1  150064       1.6685     0.047606
enh62550    2  188413600  188414600      1       1  150064         1.98      0.02385
enh62556    2  189163200  189164200      3       2  150064       1.8551     0.031793
enh62560    2  189494100  189495100      5       2  150064       1.7189     0.042821
enh62561    2  189651500  189652500      2       1  150064       2.6071    0.0045662
enh62590    2  190399300  190400300      1       1  150064        1.646      0.04988
enh62596    2  190433700  190434700      2       1  150064       2.1181     0.017084
enh62618    2  191217000  191218000      2       1  150064       1.8244     0.034047
enh62620    2  191220600  191221600      1       1  150064       1.7229      0.04245
enh62623    2  191274000  191275000      1       1  150064       2.8772     0.002006
enh62625    2  191277800  191278800      1       1  150064       1.8367      0.03313
enh62631    2  191364400  191365400      4       2  150064        1.799     0.036008
enh62640    2  191448000  191449000      1       1  150064       2.3852     0.008536
enh62641    2  191492800  191493800      2       1  150064       2.4091    0.0079953
enh62659    2  191879300  191880300      4       2  150064       1.7544     0.039678
enh62660    2  191886000  191887000      4       2  150064       2.4662    0.0068282
enh62661    2  191887600  191888600      2       1  150064       1.9141     0.027801
enh62664    2  191914900  191915900      4       1  150064       1.8149     0.034767
enh62722    2  196400900  196401900      3       2  150064       3.2325   0.00061346
enh62723    2  196425400  196426400      2       1  150064       2.8788    0.0019958
enh62728    2  196477400  196478400      3       1  150064        1.873     0.030532
enh62734    2  196932200  196933200      7       3  150064       3.1076   0.00094311
enh62736    2  196961600  196962600      2       1  150064       1.6877     0.045734
enh62737    2  196965700  196966700      3       1  150064       1.9611     0.024932
enh62738    2  196977600  196978600      3       2  150064       2.2846     0.011167
enh62739    2  197014600  197015600      2       1  150064       1.8616     0.031327
enh62740    2  197023200  197024200      6       2  150064       1.8215     0.034265
enh62741    2  197026100  197027100      2       1  150064       1.8671     0.030943
enh62742    2  197027100  197028100      2       1  150064        1.849     0.032229
enh62743    2  197029400  197030400      3       1  150064       1.6608     0.048376
enh62745    2  197040800  197041800      2       1  150064        2.422    0.0077182
enh62746    2  197047900  197048900      3       2  150064        1.956     0.025234
enh62747    2  197065500  197066500      3       1  150064       2.7123    0.0033407
enh62757    2  197139700  197140700      6       4  150064        1.821     0.034306
enh62758    2  197156700  197157700      4       2  150064       3.1434   0.00083509
enh62764    2  197466100  197467100      2       1  150064       2.7355    0.0031146
enh62768    2  197792600  197793600      2       1  150064       1.7068     0.043934
enh62769    2  197831300  197832300      3       1  150064        1.838     0.033033
enh62771    2  197962000  197963000      2       1  150064       2.4016    0.0081622
enh62773    2  197995200  197996200      1       1  150064       2.5018     0.006178
enh62775    2  198006200  198007200      3       1  150064       2.0145      0.02198
enh62778    2  198017000  198018000      4       2  150064       2.1824      0.01454
enh62781    2  198028800  198029800      2       1  150064       2.3458    0.0094928
enh62795    2  198113200  198114200      3       1  150064       2.5013    0.0061868
enh62797    2  198123400  198124400      1       1  150064       2.6007     0.004652
enh62799    2  198130400  198131400      4       2  150064       1.8806     0.030011
enh62803    2  198143900  198144900      3       2  150064        5.248   7.6888e-08
enh62804    2  198151700  198152700      1       1  150064       4.4665    3.976e-06
enh62807    2  198160900  198161900      1       1  150064       5.3602    4.157e-08
enh62808    2  198162300  198163300      1       1  150064       5.4332    2.767e-08
enh62809    2  198166300  198167300      2       1  150064       4.9679   3.3832e-07
enh62810    2  198169100  198170100      4       2  150064       5.1597   1.2367e-07
enh62811    2  198170500  198171500      4       1  150064       5.0277   2.4814e-07
enh62812    2  198172000  198173000      2       1  150064       5.3304   4.9004e-08
enh62817    2  198293300  198294300      2       1  150064       5.5238   1.6585e-08
enh62821    2  198361600  198362600      2       1  150064       5.7981   3.3529e-09
enh62824    2  198436400  198437400      1       1  150064       6.1104    4.969e-10
enh62827    2  198541400  198542400      1       1  150064       2.0237       0.0215
enh62828    2  198573100  198574100      2       1  150064        4.101   2.0565e-05
enh62829    2  198667900  198668900      3       2  150064       5.3473   4.4647e-08
enh62830    2  198701800  198702800      2       1  150064       2.3539    0.0092895
enh62831    2  198743400  198744400      3       1  150064       5.0854   1.8339e-07
enh62832    2  198860400  198861400      3       2  150064        5.072   1.9685e-07
enh62843    2  199561400  199562400      1       1  150064       2.3783     0.008697
enh62844    2  199562200  199563200      2       1  150064       2.3452    0.0095074
enh62851    2  200181000  200182000      2       1  150064       2.4248    0.0076586
enh62853    2  200306400  200307400      1       1  150064       2.2179      0.01328
enh62859    2  200714600  200715600      3       2  150064        6.421   6.7675e-11
enh62860    2  200774800  200775800      3       2  150064       5.8052   3.2138e-09
enh62861    2  200777200  200778200      3       2  150064        5.733   4.9335e-09
enh62868    2  201023900  201024900      2       1  150064       5.4442   2.6026e-08
enh62869    2  201042700  201043700      2       1  150064       2.8592    0.0021238
enh62872    2  201173300  201174300      1       1  150064       4.7124    1.224e-06
enh62873    2  201176400  201177400      4       2  150064       2.4416    0.0073108
enh62874    2  201180800  201181800      1       1  150064       2.5725     0.005049
enh62881    2  201229000  201230000      3       1  150064       4.8925   4.9787e-07
enh62883    2  201237200  201238200      2       1  150064       2.5634    0.0051829
enh62884    2  201239800  201240800      5       2  150064       5.0095   2.7279e-07
enh62886    2  201245000  201246000      4       2  150064       4.3501   6.8041e-06
enh62887    2  201246800  201247800      5       2  150064       4.4169   5.0056e-06
enh62888    2  201247500  201248500      2       1  150064        3.498   0.00023437
enh62890    2  201309000  201310000      2       1  150064       3.2876   0.00050519
enh62891    2  201320000  201321000      1       1  150064       3.8819    5.182e-05
enh62892    2  201331900  201332900      2       1  150064       3.1392   0.00084705
enh62894    2  201373000  201374000      5       3  150064       2.0277     0.021297
enh62904    2  201606400  201607400      5       2  150064       1.9379     0.026317
enh62939    2  202046800  202047800      1       1  150064       1.8405      0.03285
enh62954    2  202118900  202119900      9       4  150064       3.3699   0.00037591
enh62957    2  202128200  202129200      1       1  150064       1.6548      0.04898
enh62984    2  202839000  202840000     12       3  150064        1.834     0.033326
enh63011    2  203452900  203453900      1       1  150064       1.7028       0.0443
enh63012    2  203453600  203454600      4       2  150064       2.0539     0.019991
enh63019    2  203510800  203511800      1       1  150064       1.7649      0.03879
enh63020    2  203537200  203538200      1       1  150064       2.8652     0.002084
enh63024    2  203884600  203885600      1       1  150064       1.7339      0.04147
enh63025    2  203905700  203906700      1       1  150064       2.0439      0.02048
enh63026    2  203936200  203937200      1       1  150064       1.8204      0.03435
enh63028    2  204105000  204106000      3       1  150064        2.659    0.0039186
enh63033    2  204374800  204375800      1       1  150064       2.3611     0.009111
enh63044    2  204521400  204522400      6       2  150064       1.6772     0.046752
enh63047    2  204554900  204555900      1       1  150064       1.9738       0.0242
enh63085    2  206342000  206343000      4       1  150064       1.9334     0.026594
enh63116    2  206773300  206774300      2       1  150064       2.4395    0.0073548
enh63128    2  206944000  206945000      1       1  150064       2.1008      0.01783
enh63139    2  207905800  207906800      1       1  150064        1.648      0.04968
enh63168    2  208272600  208273600      4       2  150064       3.3696   0.00037633
enh63169    2  208331900  208332900      5       2  150064       3.0179    0.0012726
enh63171    2  208362900  208363900      4       2  150064        3.779   7.8745e-05
enh63173    2  208369500  208370500      2       1  150064       2.6081    0.0045524
enh63176    2  208392100  208393100      2       1  150064       3.2313   0.00061611
enh63178    2  208398300  208399300      2       1  150064       3.6579   0.00012715
enh63183    2  208481500  208482500      3       1  150064       3.7659    8.296e-05
enh63186    2  208497600  208498600      1       1  150064       4.1488    1.671e-05
enh63221    2  208912000  208913000      2       1  150064       2.2128     0.013455
enh63248    2  213946000  213947000      5       2  150064       1.6905     0.045464
enh63270    2  216636600  216637600      4       2  150064       1.6504      0.04943
enh63278    2  216696200  216697200      3       2  150064       1.9672     0.024578
enh63302    2  217277900  217278900      3       1  150064       2.8614    0.0021086
enh63311    2  217404600  217405600      2       1  150064        1.993     0.023129
enh63318    2  217484000  217485000      4       2  150064       1.9169     0.027628
enh63320    2  217501200  217502200      1       1  150064       2.6239     0.004346
enh63321    2  217502200  217503200      2       1  150064       1.9028     0.028536
enh63326    2  217529600  217530600      2       1  150064       2.1836     0.014494
enh63353    2  217939400  217940400     10       3  150064       1.8883     0.029496
enh63402    2  218620600  218621600      4       2  150064       1.7853     0.037103
enh63405    2  218653600  218654600      7       3  150064       2.2382     0.012605
enh63406    2  218654700  218655700      1       1  150064       2.4451      0.00724
enh63407    2  218659000  218660000      4       2  150064       1.7786     0.037655
enh63522    2  219945400  219946400      1       1  150064       2.3588     0.009166
enh63526    2  220025600  220026600      2       1  150064       2.6891    0.0035818
enh63527    2  220034500  220035500      2       1  150064       3.7864   7.6436e-05
enh63528    2  220039200  220040200      2       1  150064       3.3583   0.00039211
enh63529    2  220039800  220040800      2       1  150064       3.3886   0.00035125
enh63531    2  220046400  220047400      3       1  150064       4.0379    2.697e-05
enh63532    2  220047700  220048700      1       1  150064       4.1234    1.867e-05
enh63534    2  220072600  220073600      1       1  150064       2.2918      0.01096
enh63538    2  220091900  220092900      2       1  150064       1.9286     0.026889
enh63542    2  220113000  220114000      4       2  150064        2.189     0.014299
enh63564    2  220309800  220310800      2       1  150064       3.1918   0.00070691
enh63582    2  222308500  222309500      4       1  150064       1.6987     0.044684
enh63587    2  222392900  222393900      3       1  150064       2.5562     0.005291
enh63588    2  222394900  222395900      4       2  150064        2.334    0.0097972
enh63623    2  223728200  223729200      4       2  150064       1.9622     0.024867
enh63669    2  225011000  225012000      2       1  150064       2.1875     0.014352
enh63672    2  225270000  225271000      3       1  150064       2.5512    0.0053677
enh63673    2  225276600  225277600      3       1  150064       3.0041    0.0013318
enh63675    2  225384800  225385800      3       2  150064       3.6737   0.00011953
enh63677    2  225434700  225435700      1       1  150064       1.6773      0.04674
enh63678    2  225439800  225440800      8       3  150064        3.204   0.00067765
enh63680    2  225446400  225447400      4       2  150064       5.0507   2.2014e-07
enh63681    2  225502200  225503200      6       4  150064       2.6416    0.0041262
enh63685    2  225542400  225543400      1       1  150064       1.9343      0.02654
enh63689    2  225759200  225760200      4       2  150064       2.1264     0.016733
enh63690    2  225774700  225775700      6       3  150064       2.1711      0.01496
enh63699    2  225813300  225814300      2       1  150064       2.8813      0.00198
enh63708    2  225890500  225891500      4       2  150064       1.6587     0.048585
enh63748    2  227699200  227700200      1       1  150064       2.8092     0.002483
enh63749    2  227702300  227703300      6       1  150064       1.8715     0.030641
enh63760    2  228262000  228263000      6       2  150064       2.7527    0.0029553
enh63762    2  228275500  228276500      3       2  150064       2.3231     0.010086
enh63764    2  228280100  228281100      4       2  150064       2.6493    0.0040327
enh63766    2  228324700  228325700      1       1  150064       2.7341     0.003128
enh63767    2  228330800  228331800      2       1  150064       2.2141     0.013412
enh63773    2  228383200  228384200      8       4  150064       2.3467    0.0094713
enh63779    2  228660700  228661700      3       1  150064       1.6964     0.044903
enh63780    2  228663200  228664200      3       2  150064       2.2172     0.013305
enh63788    2  229948400  229949400      3       2  150064        2.714    0.0033242
enh63790    2  230017900  230018900      4       2  150064       2.2565     0.012018
enh63791    2  230022000  230023000      5       2  150064       1.8052     0.035522
enh63792    2  230024700  230025700      4       2  150064       1.8355     0.033218
enh63796    2  230151900  230152900      3       1  150064       1.8502     0.032145
enh63798    2  230165400  230166400      1       1  150064       1.8129      0.03492
enh63801    2  230195900  230196900      4       2  150064       1.7808     0.037471
enh63811    2  230845000  230846000      1       1  150064        2.353     0.009312
enh63823    2  231091600  231092600      3       2  150064        2.083     0.018626
enh63825    2  231190300  231191300      5       1  150064       1.7902     0.036714
enh63838    2  231467100  231468100      2       1  150064       1.7855      0.03709
enh63915    2  232264200  232265200      3       2  150064       1.6577     0.048685
enh63920    2  232326200  232327200      2       1  150064       1.9244     0.027151
enh63921    2  232330100  232331100      2       1  150064       2.7802    0.0027166
enh63936    2  232480000  232481000      5       2  150064       1.8536     0.031899
enh63937    2  232481500  232482500      3       2  150064       1.8251     0.033991
enh63954    2  232538800  232539800      4       2  150064       2.4399    0.0073451
enh63955    2  232542000  232543000      5       3  150064       1.8461     0.032437
enh63985    2  233183500  233184500      1       1  150064       2.1382      0.01625
enh63990    2  233308500  233309500      3       2  150064       1.9571     0.025168
enh63995    2  233453100  233454100      3       1  150064       1.7228     0.042464
enh63996    2  233457900  233458900      2       1  150064       1.9191     0.027486
enh63998    2  233554000  233555000      6       3  150064       4.4505   4.2842e-06
enh64002    2  233738400  233739400      2       1  150064       2.3585    0.0091752
enh64004    2  233766400  233767400      3       1  150064       4.4822   3.6942e-06
enh64005    2  233845200  233846200      6       3  150064       1.6665     0.047805
enh64037    2  234310800  234311800      1       1  150064       2.2286      0.01292
enh64061    2  234473700  234474700      2       1  150064       1.8139     0.034847
enh64094    2  235354100  235355100      7       2  150064        1.982     0.023741
enh64107    2  235781700  235782700      4       2  150064       1.9651     0.024701
enh64154    2  236419800  236420800      1       1  150064       2.9263     0.001715
enh64159    2  236443300  236444300      1       1  150064       1.8596      0.03147
enh64170    2  236471500  236472500      1       1  150064       2.0511      0.02013
enh64171    2  236472000  236473000      2       1  150064       2.3953    0.0083034
enh64181    2  236514100  236515100      1       1  150064       1.8251      0.03399
enh64182    2  236516500  236517500      3       2  150064       1.9775     0.023993
enh64186    2  236543400  236544400      2       1  150064       1.8264     0.033891
enh64187    2  236548800  236549800      3       2  150064       2.3096     0.010454
enh64188    2  236552300  236553300      5       2  150064       1.6555     0.048915
enh64201    2  236617200  236618200      6       2  150064       1.6499     0.049479
enh64210    2  237242800  237243800      5       1  150064        2.611    0.0045138
enh64211    2  237245900  237246900      2       1  150064       2.9081    0.0018181
enh64220    2  237551000  237552000      4       2  150064       2.2977     0.010791
enh64242    2  237897200  237898200      4       1  150064       1.8289     0.033704
enh64267    2  238161500  238162500      1       1  150064       1.6558      0.04888
enh64306    2  238483400  238484400      8       3  150064       1.6707     0.047388
enh64339    2  238647600  238648600      5       2  150064       2.3306    0.0098862
enh64340    2  238651900  238652900      8       2  150064       1.8747     0.030416
enh64370    2  239082700  239083700      7       3  150064       3.4463   0.00028415
enh64513    2  240421800  240422800      7       3  150064       1.8005      0.03589
enh64555    2  241329100  241330100      7       4  150064       2.0184     0.021777
enh64556    2  241331600  241332600      7       2  150064       2.1881     0.014333
enh64557    2  241337900  241338900      5       2  150064       1.7885     0.036849
enh64558    2  241351700  241352700      8       3  150064       2.3728     0.008826
enh64561    2  241386900  241387900      9       2  150064       1.6708     0.047378
enh64610    2  241948000  241949000      3       2  150064       1.7005     0.044517
enh64611    2  241949800  241950800      1       1  150064       1.6691      0.04755
enh64616    2  242049800  242050800     11       2  150064       1.8751     0.030387
enh64641    2  242308000  242309000      1       1  150064       2.6246     0.004337
enh64645    2  242317600  242318600      5       3  150064       2.5228    0.0058207
enh64649    2  242325500  242326500      4       2  150064       2.6583    0.0039269
enh64652    2  242350500  242351500      6       4  150064       2.4978    0.0062486
enh64667    2  242574300  242575300      3       2  150064       1.8432     0.032647
enh64668    2  242578600  242579600      2       1  150064       2.0466     0.020347
enh64669    2  242579800  242580800      3       1  150064       2.1179      0.01709
enh64671    2  242585000  242586000      3       2  150064       1.6763     0.046838
enh64690    2  242820100  242821100      2       1  150064       1.9287     0.026884
enh64695    2  242841400  242842400      6       2  150064        1.655     0.048964
enh64722    3    4348200    4349200      2       1  150064       2.5024    0.0061681
enh64799    3    5237800    5238800      1       1  150064       2.1472      0.01589
enh64800    3    5264000    5265000      8       4  150064       2.0631     0.019552
enh64843    3    9069400    9070400      7       3  150064        2.941    0.0016359
enh64860    3    9435900    9436900      4       2  150064       1.7764     0.037835
enh64865    3    9455600    9456600      3       2  150064       2.1035     0.017711
enh64867    3    9462400    9463400      2       1  150064       2.5539    0.0053266
enh64868    3    9463700    9464700      3       2  150064       2.5992    0.0046721
enh64869    3    9465100    9466100      2       1  150064       1.9569     0.025179
enh64921    3   10240300   10241300      2       1  150064       1.7216     0.042573
enh64938    3   10411800   10412800      3       2  150064        3.313    0.0004615
enh64939    3   10437400   10438400      4       2  150064       3.1066   0.00094611
enh64942    3   10593600   10594600      3       1  150064       2.2016     0.013848
enh64972    3   11412400   11413400      6       2  150064       1.8009     0.035861
enh64976    3   11475200   11476200      1       1  150064       2.2191      0.01324
enh64994    3   11603200   11604200      3       2  150064       2.0644      0.01949
enh64995    3   11608800   11609800      3       1  150064       1.9176      0.02758
enh65017    3   11670700   11671700      3       2  150064       1.7874     0.036933
enh65018    3   11672600   11673600      4       1  150064       2.5373    0.0055861
enh65022    3   11680900   11681900      4       2  150064        2.301     0.010695
enh65023    3   11685400   11686400      1       1  150064       4.0817    2.235e-05
enh65024    3   11702100   11703100      3       1  150064       2.5495    0.0053936
enh65035    3   11886200   11887200      8       1  150064       2.3888    0.0084513
enh65036    3   11888700   11889700      1       1  150064       2.3023      0.01066
enh65039    3   12185400   12186400      5       3  150064       2.1581      0.01546
enh65050    3   12321400   12322400      1       1  150064       2.9461     0.001609
enh65055    3   12392300   12393300      1       1  150064       2.2495      0.01224
enh65056    3   12395200   12396200      2       1  150064       1.9126     0.027897
enh65057    3   12398100   12399100      1       1  150064       2.0875      0.01842
enh65068    3   12486000   12487000      4       2  150064       2.3293    0.0099221
enh65069    3   12502400   12503400      2       1  150064       2.2335     0.012757
enh65070    3   12507200   12508200      7       3  150064        1.815     0.034763
enh65071    3   12512400   12513400      3       2  150064       2.5137    0.0059735
enh65076    3   12549300   12550300      4       2  150064       2.2149     0.013384
enh65079    3   12600000   12601000      4       2  150064       2.3087     0.010479
enh65080    3   12601300   12602300      2       1  150064       2.4155    0.0078571
enh65081    3   12603200   12604200      2       1  150064         2.25     0.012224
enh65090    3   12697800   12698800      2       1  150064       2.2178     0.013283
enh65092    3   12702100   12703100      4       2  150064       1.6649     0.047962
enh65093    3   12717400   12718400      5       2  150064       2.2935     0.010909
enh65094    3   12723000   12724000      1       1  150064       2.3974     0.008255
enh65096    3   12761100   12762100      3       1  150064       1.7323     0.041607
enh65105    3   12919400   12920400      2       1  150064       1.6711     0.047353
enh65119    3   13026500   13027500      4       1  150064       1.7152     0.043158
enh65120    3   13027500   13028500      3       2  150064       2.4871    0.0064386
enh65121    3   13028200   13029200      1       1  150064       1.6731      0.04715
enh65131    3   13088100   13089100      5       1  150064       2.6757    0.0037292
enh65132    3   13110800   13111800      9       3  150064       2.3205     0.010156
enh65140    3   13367100   13368100      2       1  150064       2.4311    0.0075262
enh65142    3   13374600   13375600      4       2  150064       2.6032    0.0046173
enh65143    3   13388000   13389000      2       1  150064       2.1091     0.017467
enh65144    3   13420600   13421600      5       2  150064       2.2429     0.012452
enh65147    3   13462600   13463600      2       1  150064        1.901      0.02865
enh65177    3   14216900   14217900      5       2  150064       1.8216     0.034258
enh65191    3   14337400   14338400      3       2  150064       2.2996     0.010736
enh65199    3   14418800   14419800     10       2  150064       2.4793    0.0065818
enh65225    3   14550300   14551300      5       3  150064       1.7129     0.043363
enh65226    3   14565500   14566500      6       2  150064       2.0251     0.021429
enh65230    3   14675400   14676400      1       1  150064       2.0695      0.01925
enh65231    3   14690200   14691200      4       1  150064       1.7479     0.040244
enh65232    3   14691700   14692700      2       1  150064       1.7422     0.040736
enh65239    3   14834100   14835100      2       1  150064       1.8854     0.029691
enh65240    3   14838400   14839400      3       2  150064       1.8049     0.035544
enh65243    3   14855200   14856200      2       1  150064       1.7496     0.040094
enh65248    3   14889800   14890800      4       2  150064       2.0229      0.02154
enh65249    3   14894100   14895100     11       5  150064       1.9282     0.026917
enh65253    3   14919300   14920300      9       2  150064       1.8131     0.034905
enh65256    3   14962200   14963200      2       1  150064       2.6052    0.0045911
enh65269    3   15138800   15139800      2       1  150064       1.7907     0.036672
enh65333    3   16024300   16025300      4       2  150064       1.6832     0.046164
enh65360    3   16353200   16354200      3       1  150064       1.7802      0.03752
enh65361    3   16359000   16360000     10       3  150064       1.7269     0.042088
enh65370    3   16441000   16442000      5       2  150064       2.0809      0.01872
enh65371    3   16460600   16461600      4       2  150064       1.7414     0.040808
enh65391    3   16841600   16842600      3       1  150064       2.5798    0.0049432
enh65392    3   16842800   16843800      2       1  150064       3.6224   0.00014595
enh65393    3   16879300   16880300      1       1  150064       1.8239      0.03408
enh65395    3   16890800   16891800      5       3  150064       1.8073     0.035355
enh65404    3   16946500   16947500      2       1  150064       2.0614     0.019632
enh65405    3   16948300   16949300      3       2  150064       1.6755      0.04692
enh65407    3   16951400   16952400      4       2  150064       3.5827   0.00017003
enh65408    3   16958800   16959800      4       1  150064       3.3368   0.00042379
enh65410    3   17036000   17037000      8       4  150064       1.6567     0.048792
enh65411    3   17047500   17048500      2       1  150064       2.2391     0.012573
enh65413    3   17081000   17082000      4       2  150064       2.4159    0.0078489
enh65418    3   17193000   17194000      5       2  150064       2.4701    0.0067542
enh65419    3   17231800   17232800      1       1  150064       4.6319    1.812e-06
enh65420    3   17236900   17237900      2       1  150064       3.8841   5.1359e-05
enh65422    3   17771400   17772400      2       1  150064       3.7124   0.00010265
enh65423    3   17774200   17775200      1       1  150064        4.382     5.88e-06
enh65424    3   17784800   17785800      4       1  150064         2.91     0.001807
enh65425    3   17788300   17789300      5       2  150064       4.6373   1.7649e-06
enh65426    3   17790600   17791600      1       1  150064       3.0272     0.001234
enh65435    3   19929800   19930800      6       2  150064        1.725     0.042268
enh65436    3   19931200   19932200      3       2  150064        1.655     0.048961
enh65437    3   19990800   19991800      6       3  150064       2.0977     0.017964
enh65468    3   23850600   23851600      1       1  150064       2.4976     0.006252
enh65469    3   23852800   23853800      4       2  150064       3.4433    0.0002873
enh65480    3   23989000   23990000      5       2  150064        1.698     0.044755
enh65485    3   24142500   24143500      8       2  150064       3.6239    0.0001451
enh65486    3   24160600   24161600      1       1  150064       3.2787    0.0005214
enh65487    3   24179200   24180200      1       1  150064       2.9301     0.001694
enh65490    3   24254000   24255000      6       3  150064       3.1199   0.00090454
enh65511    3   24548400   24549400      3       2  150064       2.3994    0.0082104
enh65513    3   25421400   25422400      3       1  150064       1.9509     0.025533
enh65524    3   25634100   25635100      2       1  150064       1.7533     0.039775
enh65530    3   25822600   25823600      2       1  150064       1.8144      0.03481
enh65585    3   29372400   29373400      4       2  150064       1.6588     0.048578
enh65589    3   29469200   29470200      6       2  150064       1.6934     0.045186
enh65590    3   29471800   29472800      4       2  150064       2.0827     0.018637
enh65597    3   29724600   29725600      4       2  150064       1.8435     0.032628
enh65598    3   29736300   29737300      4       1  150064       2.1729     0.014894
enh65599    3   29800000   29801000      2       1  150064       3.1553   0.00080157
enh65601    3   30123300   30124300     10       3  150064       2.5355     0.005614
enh65605    3   30274600   30275600      1       1  150064       1.7292      0.04189
enh65609    3   30373800   30374800      3       2  150064        2.272     0.011544
enh65612    3   30385600   30386600      1       1  150064       1.7551      0.03962
enh65613    3   30391100   30392100      5       2  150064       2.0295     0.021205
enh65615    3   30414000   30415000      4       1  150064       1.8594     0.031483
enh65617    3   30514800   30515800      3       2  150064       1.7238     0.042375
enh65649    3   30706000   30707000      2       1  150064       2.5237    0.0058069
enh65669    3   31465000   31466000      2       1  150064       1.9217      0.02732
enh65670    3   31503500   31504500      5       2  150064       2.5007    0.0061967
enh65676    3   31637400   31638400      3       2  150064       2.2756     0.011434
enh65695    3   32012000   32013000      6       2  150064       3.2501   0.00057673
enh65696    3   32020600   32021600      1       1  150064       1.7796      0.03757
enh65697    3   32059600   32060600      1       1  150064       3.1554    0.0008015
enh65717    3   32343800   32344800      6       3  150064       1.6664     0.047817
enh65764    3   33413900   33414900      1       1  150064       3.0412     0.001178
enh65765    3   33467600   33468600      2       1  150064       3.1168   0.00091427
enh65766    3   33468800   33469800      6       3  150064       2.6987     0.003481
enh65767    3   33470000   33471000      2       1  150064       2.8559    0.0021457
enh65768    3   33471300   33472300      2       1  150064       2.2573     0.011995
enh65769    3   33473100   33474100      3       2  150064       3.3894   0.00035028
enh65770    3   33476600   33477600      2       1  150064       2.2964     0.010826
enh65771    3   33478100   33479100      5       2  150064       3.1502   0.00081588
enh65772    3   33483000   33484000      6       3  150064       2.7076    0.0033882
enh65781    3   34052500   34053500      5       2  150064       2.7699    0.0028033
enh65789    3   36917600   36918600      2       1  150064       2.8982    0.0018764
enh65790    3   36933800   36934800      3       1  150064       2.9408    0.0016367
enh65791    3   36936200   36937200      1       1  150064       3.0229     0.001252
enh65793    3   36947600   36948600      1       1  150064       2.9594     0.001541
enh65796    3   36961400   36962400      1       1  150064       5.5129    1.765e-08
enh65797    3   36964500   36965500      7       4  150064       4.5592    2.568e-06
enh65798    3   36965900   36966900      2       1  150064       3.5707     0.000178
enh65801    3   36998800   36999800      3       2  150064       2.8052    0.0025142
enh65802    3   37011100   37012100      2       1  150064       2.7975    0.0025753
enh65804    3   37031500   37032500      4       2  150064       2.6984    0.0034836
enh65805    3   37035800   37036800      3       2  150064       3.0748    0.0010533
enh65806    3   37095500   37096500      3       2  150064       2.6262    0.0043168
enh65810    3   37180800   37181800      2       1  150064       2.7607    0.0028837
enh65812    3   37204400   37205400      3       1  150064       3.0441    0.0011669
enh65813    3   37210700   37211700      3       1  150064       2.9165      0.00177
enh65814    3   37212500   37213500      1       1  150064       2.9258     0.001718
enh65815    3   37214600   37215600      2       1  150064       2.0011     0.022689
enh65818    3   37219600   37220600      1       1  150064        2.948     0.001599
enh65819    3   37224600   37225600      4       2  150064       2.4973    0.0062576
enh65821    3   37270400   37271400      1       1  150064       2.2127      0.01346
enh65834    3   37552600   37553600      2       1  150064       2.0508     0.020145
enh65836    3   37578900   37579900      4       1  150064       2.6172    0.0044327
enh65838    3   37587600   37588600      4       2  150064       1.8356      0.03321
enh65850    3   37694000   37695000      6       1  150064       2.1961     0.014044
enh65851    3   37702800   37703800      4       2  150064       2.2579     0.011975
enh65853    3   37709900   37710900      1       1  150064       2.3815      0.00862
enh65856    3   37731000   37732000      4       2  150064       2.7581    0.0029067
enh65875    3   37945000   37946000      3       1  150064       3.8725   5.3871e-05
enh65877    3   37948600   37949600      4       2  150064       2.1082     0.017506
enh65878    3   37950500   37951500      2       1  150064       3.6389   0.00013692
enh65879    3   37952200   37953200      4       1  150064       3.5504    0.0001923
enh65880    3   37964900   37965900      1       1  150064       1.9498       0.0256
enh65881    3   37973600   37974600      7       3  150064       3.9796   3.4522e-05
enh65882    3   37977000   37978000      3       2  150064        3.341    0.0004174
enh65896    3   38054800   38055800      4       2  150064       2.1651     0.015188
enh65915    3   38462300   38463300      2       1  150064       3.2344    0.0006095
enh65916    3   38494000   38495000      3       1  150064       3.1473   0.00082402
enh65917    3   38497500   38498500      4       1  150064       3.1134   0.00092479
enh65918    3   38499300   38500300      1       1  150064       3.5425    0.0001982
enh65919    3   38501800   38502800      1       1  150064       3.2383    0.0006013
enh65921    3   38514300   38515300      2       1  150064       2.3891    0.0084459
enh65929    3   39149800   39150800      8       4  150064       2.0115     0.022138
enh65947    3   39331300   39332300      1       1  150064       1.8839      0.02979
enh65986    3   40783100   40784100      1       1  150064       1.9651       0.0247
enh66054    3   42190700   42191700      1       1  150064       3.0188     0.001269
enh66056    3   42202200   42203200      1       1  150064       2.3561     0.009233
enh66057    3   42202900   42203900      1       1  150064       1.7506      0.04001
enh66058    3   42206700   42207700      6       2  150064        1.733     0.041545
enh66060    3   42220500   42221500      3       2  150064       2.0539     0.019994
enh66061    3   42222300   42223300      6       3  150064       2.7247     0.003218
enh66062    3   42233800   42234800      6       2  150064       2.4383    0.0073782
enh66082    3   42692800   42693800      2       1  150064       2.1973     0.013999
enh66088    3   42742900   42743900      2       1  150064       1.9889     0.023356
enh66125    3   43332700   43333700      1       1  150064       2.1077      0.01753
enh66133    3   43358700   43359700      2       1  150064       1.7782     0.037685
enh66136    3   43367800   43368800      3       2  150064       2.4438     0.007266
enh66141    3   43404700   43405700      4       2  150064       1.9069     0.028268
enh66146    3   43432600   43433600      3       2  150064       2.4738    0.0066849
enh66147    3   43435300   43436300      3       2  150064       2.4605    0.0069373
enh66148    3   43464600   43465600      3       1  150064       2.1292     0.016619
enh66153    3   43680100   43681100      1       1  150064       1.7368      0.04121
enh66154    3   43688200   43689200      3       1  150064       2.0281     0.021277
enh66158    3   43737300   43738300      3       2  150064       2.6056    0.0045861
enh66161    3   43778300   43779300      1       1  150064       3.6714    0.0001206
enh66163    3   43799900   43800900      4       2  150064       3.0252    0.0012424
enh66165    3   43811800   43812800      1       1  150064       1.6469      0.04979
enh66171    3   44396600   44397600      3       1  150064       2.9899    0.0013954
enh66178    3   44597200   44598200      1       1  150064       3.0287     0.001228
enh66217    3   45155000   45156000      6       3  150064       2.3941    0.0083298
enh66227    3   45180400   45181400      7       4  150064       2.1191      0.01704
enh66233    3   45219300   45220300     10       4  150064       1.8367     0.033125
enh66242    3   45414400   45415400      4       2  150064       1.7833     0.037269
enh66298    3   46017100   46018100      1       1  150064        1.799      0.03601
enh66308    3   46104600   46105600      5       2  150064       1.7516      0.03992
enh66464    3   48160400   48161400      1       1  150064       1.8275      0.03381
enh66468    3   48192800   48193800      5       1  150064       2.0903     0.018296
enh66470    3   48235800   48236800      1       1  150064       2.3208      0.01015
enh66472    3   48258700   48259700      3       1  150064       2.1006     0.017839
enh66474    3   48273900   48274900      2       1  150064       2.8184    0.0024135
enh66481    3   48343400   48344400      4       1  150064        1.983     0.023681
enh66507    3   48603100   48604100      3       1  150064       1.7587     0.039315
enh66513    3   48661400   48662400      1       1  150064        2.289      0.01104
enh66514    3   48670800   48671800      2       1  150064       2.3217     0.010125
enh66516    3   48701800   48702800      1       1  150064       2.6404     0.004141
enh66517    3   48720300   48721300      2       1  150064       1.9742      0.02418
enh66519    3   48731300   48732300      4       2  150064       2.1394       0.0162
enh66521    3   48733300   48734300      2       1  150064       1.9281     0.026919
enh66522    3   48746100   48747100      2       1  150064       1.6997     0.044593
enh66526    3   48764600   48765600      2       1  150064       2.0582     0.019787
enh66534    3   48883200   48884200      1       1  150064       1.9677      0.02455
enh66536    3   48891100   48892100      1       1  150064       1.8124      0.03496
enh66537    3   48892900   48893900      2       1  150064       2.0464     0.020359
enh66543    3   49004100   49005100      1       1  150064       1.8945      0.02908
enh66546    3   49035600   49036600      1       1  150064        1.878      0.03019
enh66560    3   49156200   49157200      2       1  150064       2.1108     0.017397
enh66564    3   49201800   49202800      1       1  150064       2.1306      0.01656
enh66567    3   49211300   49212300      2       1  150064       2.1347     0.016391
enh66569    3   49236400   49237400      3       1  150064       1.9547     0.025309
enh66570    3   49237000   49238000      3       1  150064       2.5434    0.0054887
enh66574    3   49285900   49286900      3       2  150064       1.9876     0.023429
enh66580    3   49334200   49335200      4       2  150064       1.8961     0.028972
enh66590    3   49423500   49424500      5       3  150064       2.2637     0.011796
enh66591    3   49425100   49426100      2       1  150064       1.9651       0.0247
enh66594    3   49438100   49439100      3       2  150064       1.7786     0.037654
enh66599    3   49458100   49459100      2       1  150064       1.8726     0.030559
enh66601    3   49465400   49466400      2       1  150064       2.3632    0.0090586
enh66602    3   49467200   49468200      1       1  150064        2.313      0.01036
enh66606    3   49497700   49498700      1       1  150064       2.1711      0.01496
enh66607    3   49502900   49503900      2       1  150064        1.769     0.038446
enh66626    3   49740700   49741700      1       1  150064       1.8435      0.03263
enh66635    3   49849400   49850400      1       1  150064       2.3804     0.008648
enh66637    3   49876600   49877600      1       1  150064       1.9625      0.02485
enh66638    3   49892600   49893600      2       1  150064       2.2205     0.013191
enh66639    3   49910600   49911600      4       2  150064       1.8309     0.033557
enh66640    3   49918700   49919700      1       1  150064       1.9222      0.02729
enh66641    3   49936200   49937200      2       1  150064       2.9568    0.0015542
enh66642    3   49936800   49937800      3       1  150064       2.7068    0.0033969
enh66643    3   49938000   49939000      1       1  150064       2.8215      0.00239
enh66646    3   49965100   49966100      3       2  150064       1.7315      0.04168
enh66647    3   49967600   49968600      1       1  150064       3.0538      0.00113
enh66648    3   49978600   49979600      2       1  150064        2.531    0.0056873
enh66650    3   49997100   49998100      2       1  150064       2.9361    0.0016618
enh66651    3   50003800   50004800      1       1  150064       3.0519     0.001137
enh66652    3   50128200   50129200      3       1  150064       2.8328    0.0023068
enh66653    3   50159100   50160100      3       2  150064       2.9354    0.0016657
enh66654    3   50162200   50163200      1       1  150064       2.7576     0.002911
enh66657    3   50196300   50197300      5       2  150064       2.3333    0.0098167
enh66661    3   50247900   50248900      2       1  150064       2.2622     0.011843
enh66662    3   50249200   50250200      1       1  150064        3.317     0.000455
enh66671    3   50287900   50288900      2       1  150064       2.1402     0.016169
enh66672    3   50291300   50292300      3       1  150064       2.6534    0.0039844
enh66700    3   50409700   50410700      2       1  150064       3.3548   0.00039713
enh66703    3   50480400   50481400      3       2  150064       2.4427    0.0072892
enh66706    3   50512000   50513000      2       1  150064       2.1402     0.016169
enh66707    3   50518400   50519400      3       2  150064       2.2597     0.011919
enh66735    3   51426100   51427100      1       1  150064        2.068      0.01932
enh66737    3   51437000   51438000      4       1  150064       1.9338     0.026567
enh66740    3   51535500   51536500      1       1  150064       2.2004      0.01389
enh66745    3   51655100   51656100      1       1  150064       1.7551      0.03962
enh66776    3   52099400   52100400      2       1  150064       1.9623     0.024863
enh66781    3   52122900   52123900      1       1  150064        1.723      0.04244
enh66782    3   52143000   52144000      3       1  150064       2.0685     0.019296
enh66790    3   52216500   52217500      1       1  150064       3.5508     0.000192
enh66791    3   52223600   52224600      1       1  150064       3.4801    0.0002506
enh66794    3   52235200   52236200      1       1  150064       3.8792    5.239e-05
enh66795    3   52237000   52238000      1       1  150064       3.8591    5.691e-05
enh66799    3   52259600   52260600      1       1  150064       3.0852     0.001017
enh66800    3   52268300   52269300      5       2  150064       3.9265   4.3088e-05
enh66801    3   52269300   52270300      4       2  150064         2.35    0.0093863
enh66806    3   52287200   52288200      2       1  150064       5.4157   3.0521e-08
enh66808    3   52305600   52306600      3       2  150064        4.546   2.7339e-06
enh66812    3   52318500   52319500      2       1  150064       3.1502   0.00081582
enh66813    3   52325300   52326300      1       1  150064       5.5701    1.273e-08
enh66814    3   52333400   52334400      4       2  150064       3.9249   4.3386e-05
enh66815    3   52340600   52341600      2       1  150064       4.0216   2.8898e-05
enh66816    3   52347600   52348600      2       1  150064       2.8812     0.001981
enh66823    3   52467100   52468100      4       2  150064       3.9566   3.8006e-05
enh66825    3   52478500   52479500      2       1  150064       2.5522    0.0053525
enh66827    3   52486900   52487900      2       1  150064       1.6686     0.047596
enh66828    3   52490900   52491900      3       1  150064       3.8496   5.9145e-05
enh66832    3   52532200   52533200      1       1  150064       3.8262    6.506e-05
enh66834    3   52559600   52560600      2       1  150064       4.4057   5.2729e-06
enh66835    3   52564500   52565500      3       1  150064       3.3555   0.00039616
enh66836    3   52569000   52570000      3       1  150064       2.5991    0.0046734
enh66837    3   52572200   52573200      4       2  150064        3.618   0.00014844
enh66838    3   52572900   52573900      4       2  150064       4.1864   1.4171e-05
enh66839    3   52588400   52589400      2       1  150064       1.9529     0.025416
enh66842    3   52717600   52718600      2       1  150064       4.4416   4.4639e-06
enh66843    3   52721000   52722000      1       1  150064       4.9238    4.245e-07
enh66844    3   52737500   52738500      1       1  150064       4.5918    2.197e-06
enh66845    3   52741300   52742300      1       1  150064       3.4679    0.0002623
enh66846    3   52748100   52749100      2       1  150064       4.4445   4.4058e-06
enh66847    3   52748600   52749600      2       1  150064       4.2773   9.4603e-06
enh66848    3   52797000   52798000      1       1  150064       5.0263      2.5e-07
enh66849    3   52803200   52804200      1       1  150064       5.0609    2.086e-07
enh66851    3   52809200   52810200      1       1  150064       4.9788    3.199e-07
enh66853    3   52828200   52829200      1       1  150064       5.0643    2.049e-07
enh66854    3   52865400   52866400      4       2  150064       3.4579   0.00027219
enh66855    3   52869200   52870200      3       2  150064       5.6433   8.3402e-09
enh66857    3   52877900   52878900      1       1  150064       5.6423    8.392e-09
enh66858    3   52882600   52883600      2       1  150064       4.9173   4.3883e-07
enh66859    3   52924400   52925400      1       1  150064       1.7474      0.04028
enh66860    3   52925300   52926300      1       1  150064       4.9932    2.969e-07
enh66861    3   52928300   52929300      4       2  150064       5.2742   6.6653e-08
enh66862    3   52931800   52932800      2       1  150064        4.483   3.6795e-06
enh66863    3   52948900   52949900      2       1  150064        1.962     0.024881
enh66864    3   53017300   53018300      1       1  150064       6.1808    3.188e-10
enh66867    3   53077400   53078400      2       1  150064       4.0936   2.1237e-05
enh66868    3   53105700   53106700      2       1  150064       2.1692     0.015032
enh66870    3   53117600   53118600      3       1  150064       2.7505    0.0029753
enh66878    3   53174500   53175500      1       1  150064       5.8968    1.853e-09
enh66886    3   53209300   53210300      4       2  150064       1.6499     0.049486
enh66889    3   53227900   53228900      3       1  150064       1.8336     0.033355
enh66890    3   53269900   53270900     10       2  150064       2.4965    0.0062713
enh66891    3   53271400   53272400      3       1  150064       1.8499     0.032165
enh66892    3   53272600   53273600      7       2  150064       4.1073   2.0016e-05
enh66893    3   53273600   53274600      1       1  150064       1.6483      0.04965
enh66894    3   53276500   53277500      6       2  150064       2.9043    0.0018406
enh66895    3   53281800   53282800      4       2  150064       3.3454   0.00041082
enh66897    3   53284600   53285600      3       2  150064       3.1891    0.0007136
enh66898    3   53290000   53291000      4       2  150064       2.6459    0.0040737
enh66899    3   53293100   53294100      3       1  150064        3.754   8.7031e-05
enh66901    3   53303800   53304800      1       1  150064       1.9089      0.02814
enh66902    3   53357800   53358800      3       1  150064       1.8416     0.032765
enh66903    3   53379500   53380500      1       1  150064        4.146    1.692e-05
enh66905    3   53405000   53406000      2       1  150064       3.4903   0.00024122
enh66907    3   53532600   53533600      2       1  150064       2.7599    0.0028912
enh66925    3   53914000   53915000      1       1  150064       2.2603       0.0119
enh66929    3   54079400   54080400      2       1  150064       1.6581     0.048646
enh66943    3   55195600   55196600      2       1  150064       1.8423     0.032713
enh66959    3   56644600   56645600      7       3  150064       1.9478      0.02572
enh66960    3   56663200   56664200      4       1  150064       2.1004     0.017847
enh66973    3   56871200   56872200      3       2  150064       2.8356    0.0022869
enh66975    3   56889600   56890600      2       1  150064         1.66     0.048452
enh67004    3   57263300   57264300      1       1  150064       1.7645      0.03882
enh67053    3   58022700   58023700      1       1  150064       1.7185      0.04285
enh67076    3   58149700   58150700      2       1  150064       1.8904      0.02935
enh67078    3   58160600   58161600      5       2  150064       1.9982     0.022847
enh67079    3   58164000   58165000      5       2  150064       1.7836     0.037246
enh67080    3   58174400   58175400      2       1  150064       1.7697     0.038385
enh67094    3   58320600   58321600      3       2  150064       2.8225    0.0023825
enh67096    3   58326600   58327600      2       1  150064       2.0399     0.020679
enh67098    3   58337400   58338400      2       1  150064       1.8801     0.030046
enh67102    3   58369400   58370400      5       2  150064       2.0758     0.018957
enh67103    3   58373000   58374000      5       2  150064       2.2083     0.013612
enh67104    3   58377400   58378400      5       2  150064       1.9399     0.026194
enh67105    3   58399900   58400900      2       1  150064       1.8105     0.035106
enh67106    3   58405300   58406300      5       1  150064       2.2201     0.013206
enh67107    3   58417700   58418700      2       1  150064       2.2582     0.011967
enh67108    3   58420100   58421100      6       3  150064       1.8137     0.034862
enh67111    3   58456700   58457700      3       2  150064       2.0161     0.021894
enh67112    3   58460400   58461400      1       1  150064       1.7159      0.04309
enh67113    3   58469800   58470800      2       1  150064       2.5911    0.0047839
enh67116    3   58479100   58480100      2       1  150064       1.9968     0.022922
enh67144    3   59436800   59437800      9       2  150064       1.7605     0.039158
enh67156    3   61225500   61226500      4       2  150064       2.1778     0.014709
enh67157    3   61237600   61238600      4       2  150064       1.7454     0.040454
enh67182    3   61833400   61834400      3       1  150064       2.2755     0.011438
enh67183    3   61848400   61849400      1       1  150064       1.8774      0.03023
enh67184    3   61860800   61861800      1       1  150064        1.974      0.02419
enh67187    3   61889800   61890800      2       1  150064       2.0449     0.020432
enh67194    3   62717400   62718400      8       4  150064       2.7675    0.0028244
enh67211    3   63896100   63897100      4       2  150064       2.3692    0.0089141
enh67212    3   63899700   63900700      1       1  150064       5.1478    1.318e-07
enh67213    3   63919000   63920000      2       1  150064       2.2564     0.012024
enh67218    3   63950100   63951100      4       2  150064       2.9428    0.0016261
enh67222    3   63958300   63959300      2       1  150064       1.9866     0.023486
enh67223    3   63962300   63963300      4       2  150064       2.8265    0.0023532
enh67225    3   63967400   63968400      3       2  150064       2.2201     0.013207
enh67226    3   64007100   64008100      2       1  150064       2.0554     0.019918
enh67227    3   64016000   64017000      4       2  150064       1.7161      0.04307
enh67230    3   64135800   64136800      5       3  150064       2.9951     0.001372
enh67231    3   64143200   64144200      4       2  150064       1.8728     0.030547
enh67233    3   64147200   64148200      3       1  150064       2.2849     0.011159
enh67234    3   64148800   64149800      5       2  150064       1.8892     0.029435
enh67236    3   64174000   64175000      3       1  150064       3.2845   0.00051086
enh67241    3   64206100   64207100      4       2  150064       2.4391    0.0073619
enh67242    3   64207900   64208900      3       2  150064       1.9626     0.024847
enh67248    3   64249800   64250800      1       1  150064        2.822     0.002386
enh67260    3   64426800   64427800      8       3  150064        1.789     0.036807
enh67261    3   64447700   64448700      3       1  150064       2.9695    0.0014915
enh67269    3   64628200   64629200      2       1  150064       1.7028     0.044302
enh67310    3   65869200   65870200      9       2  150064       1.8502     0.032144
enh67355    3   66531600   66532600      1       1  150064       1.7962      0.03623
enh67371    3   67004200   67005200      1       1  150064       2.3588     0.009167
enh67374    3   67068700   67069700      2       1  150064        2.299     0.010753
enh67375    3   67688400   67689400      2       1  150064       1.7652     0.038767
enh67376    3   67699100   67700100      5       2  150064       2.3192     0.010192
enh67377    3   67703000   67704000      4       1  150064       2.1242     0.016827
enh67394    3   69297300   69298300      3       2  150064       2.5685    0.0051066
enh67396    3   69355500   69356500      3       2  150064       2.7642    0.0028529
enh67398    3   69375500   69376500      1       1  150064       3.3497    0.0004045
enh67401    3   69412800   69413800      8       2  150064       1.9316     0.026706
enh67402    3   69419300   69420300      2       1  150064       2.8526    0.0021682
enh67403    3   69458200   69459200      4       2  150064       1.7043     0.044161
enh67404    3   69469700   69470700      3       2  150064       2.3952    0.0083052
enh67411    3   69791200   69792200      2       1  150064       3.3572   0.00039362
enh67412    3   69795700   69796700      1       1  150064       3.1258    0.0008866
enh67418    3   69840600   69841600      2       1  150064       3.6867   0.00011358
enh67419    3   69860600   69861600      5       1  150064       3.1552   0.00080184
enh67430    3   71074200   71075200      1       1  150064       1.7848      0.03715
enh67432    3   71080600   71081600      3       1  150064       1.6838     0.046113
enh67436    3   71100400   71101400      2       1  150064       2.1929     0.014156
enh67443    3   71117100   71118100      1       1  150064       1.7854       0.0371
enh67446    3   71126100   71127100      3       2  150064       3.0428    0.0011718
enh67447    3   71127900   71128900      2       1  150064       1.9833     0.023669
enh67450    3   71151200   71152200      2       1  150064       2.9617    0.0015298
enh67451    3   71156700   71157700      1       1  150064       2.2562      0.01203
enh67453    3   71161500   71162500      3       2  150064       3.5233   0.00021307
enh67454    3   71166400   71167400      1       1  150064       3.1354    0.0008581
enh67455    3   71168600   71169600      1       1  150064       1.7172      0.04297
enh67456    3   71170100   71171100      3       2  150064       2.0864     0.018471
enh67457    3   71171800   71172800      2       1  150064       3.4366    0.0002945
enh67458    3   71175500   71176500      5       2  150064       2.1267     0.016723
enh67459    3   71182500   71183500      1       1  150064       1.6936      0.04517
enh67467    3   71254400   71255400      1       1  150064       5.1579    1.249e-07
enh67468    3   71258100   71259100      4       1  150064       1.7293     0.041879
enh67469    3   71274800   71275800      3       2  150064       2.3501    0.0093847
enh67470    3   71275800   71276800      1       1  150064       2.5692     0.005097
enh67472    3   71289000   71290000      5       1  150064       3.7249   9.7678e-05
enh67474    3   71294900   71295900      1       1  150064       2.5053     0.006117
enh67476    3   71301600   71302600      2       1  150064       4.3596   6.5151e-06
enh67480    3   71353600   71354600      2       1  150064       2.6003    0.0046568
enh67481    3   71359300   71360300      3       1  150064       3.1417   0.00083982
enh67486    3   71472200   71473200      3       2  150064        2.349    0.0094126
enh67487    3   71477200   71478200      2       1  150064       1.6827     0.046221
enh67490    3   71481100   71482100      4       2  150064       2.2854     0.011144
enh67495    3   71496100   71497100      1       1  150064       2.2262        0.013
enh67496    3   71498100   71499100      2       1  150064       3.8552   5.7813e-05
enh67497    3   71499500   71500500      1       1  150064       2.3986     0.008229
enh67498    3   71503000   71504000      1       1  150064       4.6339    1.794e-06
enh67499    3   71504800   71505800      2       1  150064       2.8391    0.0022621
enh67501    3   71545400   71546400      6       2  150064       2.6013    0.0046432
enh67502    3   71553000   71554000      1       1  150064       4.9105    4.543e-07
enh67504    3   71561600   71562600      3       2  150064        2.298     0.010781
enh67505    3   71564500   71565500      2       1  150064       4.1978   1.3478e-05
enh67506    3   71579800   71580800      1       1  150064       1.7832      0.03728
enh67507    3   71581700   71582700      3       2  150064       3.6914   0.00011151
enh67508    3   71585800   71586800      3       2  150064       3.5472   0.00019469
enh67510    3   71592200   71593200      1       1  150064       3.4803    0.0002504
enh67524    3   71770200   71771200      1       1  150064       2.8575     0.002135
enh67527    3   71778500   71779500      6       2  150064       2.4784    0.0065989
enh67558    3   72345300   72346300      5       3  150064       2.3868    0.0084989
enh67559    3   72347700   72348700      4       2  150064       2.2237     0.013086
enh67564    3   72378300   72379300      2       1  150064       2.3925    0.0083672
enh67585    3   72507400   72508400      3       2  150064       2.0868     0.018454
enh67586    3   72531200   72532200      4       1  150064       1.9651     0.024701
enh67588    3   72571900   72572900      1       1  150064       2.6395     0.004152
enh67589    3   72598400   72599400      1       1  150064       2.2517      0.01217
enh67590    3   72599000   72600000      2       1  150064       2.3116       0.0104
enh67616    3   73044600   73045600      1       1  150064       2.0037      0.02255
enh67618    3   73069600   73070600      2       1  150064        2.162     0.015311
enh67622    3   73080600   73081600      1       1  150064       1.8203      0.03436
enh67623    3   73086500   73087500      2       1  150064       1.9033     0.028498
enh67624    3   73104600   73105600      1       1  150064       1.6871      0.04579
enh67643    3   73565900   73566900      2       1  150064       1.8688     0.030822
enh67666    3   74424800   74425800      1       1  150064       2.3859     0.008518
enh67681    3   81792300   81793300      4       2  150064       1.8977     0.028867
enh67695    3   87401000   87402000      5       2  150064       1.7231     0.042435
enh67712    3   93798700   93799700      2       1  150064       2.0702     0.019216
enh67717    3   95641800   95642800      3       2  150064       1.9964     0.022946
enh67720    3   97484000   97485000      1       1  150064       2.5832     0.004895
enh67725    3   97620000   97621000      2       1  150064       1.6937      0.04516
enh67865    3  101797600  101798600      4       2  150064        1.746     0.040403
enh67886    3  105509200  105510200      3       2  150064       1.7655     0.038743
enh67887    3  105511000  105512000      4       2  150064        2.283     0.011215
enh67888    3  105527800  105528800      3       2  150064       2.0647     0.019475
enh67898    3  105656700  105657700      2       1  150064       1.8676     0.030909
enh67919    3  107380300  107381300      1       1  150064       2.2708      0.01158
enh67931    3  107843600  107844600      3       2  150064       2.8475    0.0022029
enh67932    3  107845900  107846900      2       1  150064       3.5055   0.00022785
enh67934    3  107872200  107873200      2       1  150064       3.1589   0.00079174
enh67935    3  107938700  107939700      4       1  150064       2.8335    0.0023018
enh67936    3  107942200  107943200      2       1  150064       2.5167    0.0059228
enh67956    3  111040300  111041300      7       2  150064       2.0106     0.022185
enh67985    3  111685900  111686900      2       1  150064        2.109     0.017473
enh67996    3  111846300  111847300      2       1  150064       1.9087     0.028152
enh67997    3  111847400  111848400      8       3  150064        1.656     0.048856
enh68034    3  112685400  112686400      3       2  150064       2.2739     0.011487
enh68068    3  113348600  113349600      2       1  150064       1.8377     0.033051
enh68079    3  113467900  113468900      1       1  150064       2.2724      0.01153
enh68100    3  114173900  114174900      1       1  150064       3.2368    0.0006044
enh68105    3  114341300  114342300      5       2  150064       3.0792    0.0010379
enh68107    3  114378200  114379200      5       3  150064       2.8274    0.0023466
enh68136    3  117592800  117593800      3       2  150064       2.0952     0.018077
enh68168    3  119186600  119187600      4       2  150064       1.6637     0.048088
enh68171    3  119274400  119275400      9       5  150064       2.3602    0.0091323
enh68172    3  119278200  119279200      7       2  150064       1.7751     0.037944
enh68174    3  119289300  119290300      4       2  150064       1.8898     0.029395
enh68207    3  120069000  120070000      1       1  150064       1.7053      0.04407
enh68230    3  120285900  120286900      5       3  150064       2.2948     0.010871
enh68252    3  121714000  121715000      3       1  150064        2.163     0.015272
enh68253    3  121716600  121717600      2       1  150064       2.1789     0.014668
enh68254    3  121721600  121722600      5       3  150064       2.4965    0.0062705
enh68283    3  122477500  122478500      6       4  150064       1.6661     0.047848
enh68285    3  122485000  122486000      4       2  150064       1.9603     0.024979
enh68286    3  122486200  122487200      6       2  150064       2.1416     0.016111
enh68290    3  122511000  122512000      5       3  150064       1.6935     0.045178
enh68291    3  122608700  122609700      2       1  150064       2.9809    0.0014368
enh68301    3  122787600  122788600      5       2  150064       2.9058    0.0018317
enh68302    3  122789100  122790100      4       1  150064       2.8865     0.001948
enh68303    3  122790200  122791200      5       3  150064       2.1634     0.015256
enh68308    3  122823000  122824000      6       3  150064       3.3621   0.00038671
enh68335    3  123339400  123340400      1       1  150064       1.7916       0.0366
enh68339    3  123354700  123355700      4       2  150064       1.8847     0.029732
enh68348    3  123412200  123413200      1       1  150064       2.2691      0.01163
enh68372    3  123967600  123968600      4       2  150064       3.1128   0.00092672
enh68374    3  123978800  123979800      6       2  150064       3.9357   4.1477e-05
enh68376    3  123995200  123996200      3       1  150064       3.9678    3.627e-05
enh68378    3  124010800  124011800      4       2  150064       2.0527      0.02005
enh68380    3  124078600  124079600      5       2  150064       4.1354   1.7718e-05
enh68381    3  124080600  124081600      2       1  150064       3.8148   6.8154e-05
enh68382    3  124082700  124083700      3       2  150064       3.3314   0.00043202
enh68384    3  124277000  124278000      2       1  150064       2.7882    0.0026505
enh68410    3  124545600  124546600      4       1  150064       1.9968     0.022925
enh68413    3  124551800  124552800      2       1  150064       2.1211     0.016955
enh68415    3  124556400  124557400      3       2  150064        1.774     0.038031
enh68418    3  124577300  124578300      6       2  150064       2.1688     0.015048
enh68420    3  124595000  124596000      4       2  150064       1.7681     0.038524
enh68422    3  124603200  124604200      6       1  150064       2.0389     0.020728
enh68429    3  124701300  124702300      3       1  150064       1.7302     0.041798
enh68451    3  124848300  124849300      8       4  150064       1.7713     0.038252
enh68456    3  124874000  124875000      7       4  150064       1.8525     0.031979
enh68460    3  124927000  124928000      9       3  150064       2.3716     0.008855
enh68464    3  125078200  125079200      1       1  150064       2.6884      0.00359
enh68472    3  125310000  125311000      1       1  150064       2.2244      0.01306
enh68473    3  125315000  125316000      5       3  150064       1.9109     0.028007
enh68521    3  126627400  126628400      3       2  150064        1.751     0.039973
enh68546    3  127306000  127307000      1       1  150064       1.9075      0.02823
enh68551    3  127389900  127390900      1       1  150064        1.789      0.03681
enh68553    3  127394500  127395500      1       1  150064       1.7855      0.03709
enh68614    3  127912700  127913700      2       1  150064       2.6484    0.0040443
enh68615    3  127934900  127935900      4       2  150064       4.2966    8.671e-06
enh68616    3  127937400  127938400      4       2  150064        3.718    0.0001004
enh68627    3  128067700  128068700      1       1  150064       2.0585      0.01977
enh68629    3  128073000  128074000      3       2  150064       2.9747    0.0014662
enh68632    3  128113900  128114900      1       1  150064       2.3185      0.01021
enh68654    3  128505800  128506800      2       1  150064        2.623    0.0043584
enh68673    3  128740200  128741200      2       1  150064        2.137     0.016299
enh68681    3  128805600  128806600      1       1  150064       2.0976      0.01797
enh68686    3  128877800  128878800      2       1  150064       1.6767     0.046798
enh68694    3  128930300  128931300      1       1  150064        2.084      0.01858
enh68695    3  128942800  128943800      1       1  150064       2.3885     0.008458
enh68699    3  128978500  128979500      2       1  150064       3.0155    0.0012828
enh68700    3  128996200  128997200      3       2  150064        3.131   0.00087118
enh68702    3  129023800  129024800      1       1  150064       3.6939    0.0001104
enh68704    3  129032000  129033000      3       1  150064       3.1762   0.00074618
enh68707    3  129068100  129069100      2       1  150064       2.3862     0.008511
enh68726    3  129244500  129245500      2       1  150064       2.5855    0.0048625
enh68732    3  129296200  129297200      3       2  150064       1.8092     0.035211
enh68735    3  129310200  129311200      3       2  150064       2.0963     0.018029
enh68737    3  129317100  129318100      4       2  150064       1.8621     0.031294
enh68741    3  129335700  129336700      3       1  150064       2.1413     0.016125
enh68749    3  129511700  129512700      1       1  150064         1.87      0.03074
enh68775    3  130746000  130747000      3       2  150064       1.8342     0.033309
enh68794    3  133160200  133161200      2       1  150064       1.7137     0.043293
enh68806    3  133259600  133260600      3       1  150064       1.8878     0.029523
enh68816    3  133601600  133602600      8       4  150064       2.9631     0.001523
enh68874    3  135683000  135684000      2       1  150064       3.2415   0.00059451
enh68875    3  135686800  135687800      2       1  150064       3.6211   0.00014665
enh68876    3  135691800  135692800      1       1  150064       3.8522    5.852e-05
enh68877    3  135693400  135694400      1       1  150064       4.0427    2.642e-05
enh68878    3  135699200  135700200      3       2  150064       3.2171   0.00064743
enh68889    3  135916400  135917400      2       1  150064       2.8409    0.0022496
enh68890    3  135968200  135969200      2       1  150064       3.6371   0.00013789
enh68894    3  136068800  136069800      4       2  150064       3.9783   3.4701e-05
enh68895    3  136335500  136336500      1       1  150064       2.6841     0.003636
enh68898    3  136350800  136351800      4       2  150064       3.4995    0.0002331
enh68900    3  136410300  136411300      1       1  150064       2.5084     0.006064
enh68901    3  136412700  136413700      1       1  150064        1.693      0.04523
enh68902    3  136444300  136445300      2       1  150064       4.9473   3.7617e-07
enh68905    3  136464000  136465000      2       1  150064         2.49     0.006388
enh68906    3  136465700  136466700      5       2  150064       3.7947   7.3912e-05
enh68907    3  136467900  136468900      3       2  150064       3.8258    6.517e-05
enh68908    3  136472500  136473500      3       2  150064       3.2031   0.00067987
enh68909    3  136505300  136506300      2       1  150064        3.281   0.00051724
enh68910    3  136520800  136521800      3       2  150064       1.9048     0.028405
enh68911    3  136557700  136558700      2       1  150064       3.4104   0.00032429
enh68912    3  136578800  136579800      2       1  150064       2.9288    0.0017013
enh68913    3  136582200  136583200      3       1  150064       2.8193    0.0024062
enh68914    3  136601600  136602600      2       1  150064       2.8566     0.002141
enh68915    3  136612400  136613400      1       1  150064       3.0285     0.001229
enh68916    3  136625300  136626300      3       1  150064       2.5698    0.0050877
enh68917    3  136648500  136649500      4       1  150064        2.867    0.0020716
enh68918    3  136651100  136652100      4       1  150064       3.0786    0.0010397
enh68919    3  136661200  136662200      2       1  150064       2.4908    0.0063731
enh68920    3  136673900  136674900      4       2  150064       3.4608   0.00026925
enh68921    3  136703400  136704400      3       1  150064       3.8106   6.9308e-05
enh68922    3  136708400  136709400      2       1  150064       3.1077   0.00094271
enh68923    3  136713700  136714700      2       1  150064       1.9002     0.028701
enh68930    3  137904800  137905800      2       1  150064       1.9238     0.027192
enh68934    3  138070600  138071600      3       1  150064       1.9781     0.023956
enh68940    3  138118300  138119300      1       1  150064       2.0893      0.01834
enh68941    3  138131700  138132700      1       1  150064       1.7416      0.04079
enh68951    3  138536700  138537700      1       1  150064       1.8135      0.03488
enh68960    3  138609500  138610500      4       1  150064       1.7595     0.039248
enh68986    3  139771700  139772700      5       3  150064       1.8877     0.029534
enh68992    3  140794900  140795900      3       1  150064       1.9318     0.026695
enh69010    3  141022200  141023200      5       3  150064       1.7786     0.037652
enh69039    3  141138500  141139500      6       3  150064       2.3723    0.0088393
enh69101    3  142569400  142570400      1       1  150064       1.7897      0.03675
enh69114    3  143033200  143034200      2       1  150064       2.1153       0.0172
enh69128    3  143469800  143470800      2       1  150064       1.7099     0.043645
enh69165    3  146229100  146230100      1       1  150064       2.0542      0.01998
enh69295    3  150187500  150188500      4       2  150064       1.8311     0.033544
enh69296    3  150236200  150237200      2       1  150064       1.8907     0.029329
enh69312    3  150457300  150458300      3       1  150064       1.9566       0.0252
enh69375    3  152024500  152025500      1       1  150064       2.1079      0.01752
enh69377    3  152036000  152037000      3       2  150064       2.3114     0.010405
enh69403    3  152214600  152215600      3       1  150064       1.9367      0.02639
enh69405    3  152311000  152312000      3       2  150064       2.4228    0.0077008
enh69407    3  152436400  152437400      1       1  150064        2.134      0.01642
enh69408    3  152556600  152557600      1       1  150064       2.5498     0.005389
enh69409    3  152561000  152562000      3       1  150064        2.641    0.0041328
enh69440    3  155456100  155457100      2       1  150064       1.9315      0.02671
enh69466    3  156395100  156396100      2       1  150064       1.8562      0.03171
enh69484    3  156817300  156818300      4       1  150064       2.1878     0.014341
enh69546    3  159562400  159563400      3       1  150064       1.7571     0.039448
enh69547    3  159570700  159571700      1       1  150064       1.7455      0.04045
enh69570    3  160513800  160514800      6       2  150064       1.8441     0.032582
enh69571    3  160519100  160520100      3       1  150064       2.0256     0.021403
enh69580    3  160821600  160822600      2       1  150064       2.4988    0.0062306
enh69581    3  160823000  160824000      3       2  150064       2.1065     0.017582
enh69583    3  160941100  160942100      1       1  150064       3.3399     0.000419
enh69584    3  160993300  160994300      2       1  150064       3.2694   0.00053889
enh69586    3  161133500  161134500      1       1  150064       2.3963      0.00828
enh69596    3  167453800  167454800      3       1  150064       3.6233   0.00014542
enh69597    3  167531100  167532100      2       1  150064        1.852     0.032015
enh69600    3  167588600  167589600      1       1  150064       3.3841    0.0003571
enh69613    3  167805900  167806900      3       1  150064       2.2753     0.011444
enh69614    3  167807900  167808900      1       1  150064       2.0644      0.01949
enh69615    3  167808800  167809800      4       1  150064       2.1899     0.014266
enh69616    3  167814200  167815200      2       1  150064       1.9648     0.024721
enh69617    3  167834500  167835500      3       1  150064       1.9434     0.025987
enh69638    3  169081000  169082000      3       2  150064       1.6456     0.049924
enh69645    3  169491800  169492800      1       1  150064       2.6075      0.00456
enh69654    3  169689800  169690800      1       1  150064       2.1659      0.01516
enh69659    3  169763000  169764000      1       1  150064       2.0343      0.02096
enh69690    3  170585200  170586200      3       1  150064        2.065      0.01946
enh69695    3  170891500  170892500      2       1  150064       1.6851     0.045987
enh69697    3  170894100  170895100      4       1  150064       1.9176     0.027584
enh69701    3  170983800  170984800      1       1  150064       2.2536      0.01211
enh69706    3  171046200  171047200      1       1  150064       2.0855      0.01851
enh69720    3  171174300  171175300      1       1  150064       1.9072      0.02825
enh69732    3  171472200  171473200      5       2  150064       1.8113     0.035049
enh69736    3  171509400  171510400      4       1  150064       1.9826     0.023706
enh69738    3  171518500  171519500      3       2  150064       1.8639     0.031166
enh69739    3  171519600  171520600      3       1  150064         2.18     0.014629
enh69842    3  172310900  172311900      5       1  150064       2.4188    0.0077858
enh69843    3  172313600  172314600      5       2  150064       2.6305    0.0042627
enh69856    3  172408900  172409900      4       2  150064        2.007     0.022373
enh69862    3  172419400  172420400      4       2  150064       1.8813     0.029965
enh69864    3  172429200  172430200      5       2  150064       1.7116     0.043487
enh69870    3  173112200  173113200      7       3  150064       2.2723     0.011533
enh69878    3  176638200  176639200      7       2  150064       2.3057     0.010563
enh69880    3  176758900  176759900      1       1  150064        2.666     0.003838
enh69883    3  176806700  176807700      4       2  150064       1.6843     0.046064
enh69888    3  176851600  176852600      3       2  150064       2.1543     0.015608
enh69889    3  176853800  176854800      5       2  150064       1.9299      0.02681
enh69910    3  177001900  177002900      1       1  150064       1.9435      0.02598
enh69911    3  177004100  177005100      3       1  150064       2.9975    0.0013611
enh69912    3  177009100  177010100      4       2  150064       2.5125     0.005994
enh69919    3  177054500  177055500      2       1  150064        2.517    0.0059173
enh69920    3  177059400  177060400      3       1  150064       2.3562    0.0092309
enh69922    3  177062900  177063900      3       2  150064       1.7049     0.044104
enh69938    3  177231400  177232400      3       2  150064       2.0397     0.020692
enh69947    3  177332800  177333800      3       2  150064       3.0052     0.001327
enh69950    3  177365000  177366000      2       1  150064       3.1881   0.00071604
enh69964    3  178038000  178039000      7       3  150064       2.5421    0.0055099
enh69966    3  178225600  178226600      4       1  150064       2.0586     0.019767
enh70000    3  180632000  180633000      4       2  150064       5.8872   1.9634e-09
enh70001    3  180638000  180639000      4       2  150064       3.8483   5.9477e-05
enh70002    3  180707900  180708900      1       1  150064       6.0471    7.372e-10
enh70006    3  182323900  182324900      1       1  150064       2.1914      0.01421
enh70008    3  182355200  182356200      2       1  150064       1.8186     0.034487
enh70021    3  182538800  182539800      2       1  150064       1.8693     0.030791
enh70028    3  182903100  182904100      1       1  150064       2.4024     0.008144
enh70080    3  183600300  183601300      4       2  150064       1.9349       0.0265
enh70081    3  183602800  183603800      7       3  150064       1.8104     0.035115
enh70082    3  183610100  183611100      2       1  150064        2.206     0.013691
enh70142    3  184390500  184391500      4       2  150064       1.7427     0.040694
enh70143    3  184395900  184396900      2       1  150064       1.7178     0.042921
enh70152    3  184473600  184474600      3       2  150064       2.2035     0.013778
enh70160    3  184515600  184516600      2       1  150064       1.8657      0.03104
enh70164    3  184531600  184532600      2       1  150064       2.2819     0.011248
enh70169    3  184889200  184890200      4       1  150064       1.7475     0.040273
enh70187    3  185257200  185258200      3       1  150064       1.6628     0.048179
enh70203    3  185419700  185420700      1       1  150064       1.8946      0.02907
enh70205    3  185426000  185427000      2       1  150064       2.3257     0.010018
enh70206    3  185426600  185427600      1       1  150064       2.6721     0.003769
enh70211    3  185446500  185447500      2       1  150064       1.8029     0.035703
enh70216    3  185456800  185457800      1       1  150064       2.3019      0.01067
enh70224    3  185482300  185483300      1       1  150064       2.1268      0.01672
enh70227    3  185514500  185515500      2       1  150064       2.4146    0.0078752
enh70233    3  185645600  185646600      3       2  150064       3.4029   0.00033342
enh70240    3  185676500  185677500      1       1  150064       2.4354     0.007437
enh70243    3  185808400  185809400      1       1  150064       2.8366      0.00228
enh70244    3  185811100  185812100      2       1  150064        2.027     0.021332
enh70248    3  185824200  185825200      3       1  150064       1.8072     0.035364
enh70261    3  186005700  186006700      7       3  150064       2.8441    0.0022271
enh70331    3  187453400  187454400      2       1  150064       1.9236     0.027202
enh70364    3  187877200  187878200      7       4  150064       2.1386     0.016234
enh70367    3  187881900  187882900      2       1  150064       1.6832      0.04617
enh70368    3  187884500  187885500      6       2  150064       1.6459     0.049887
enh70369    3  187887100  187888100      8       3  150064       4.4921   3.5266e-06
enh70370    3  187888700  187889700      3       1  150064       2.1511     0.015734
enh70373    3  187897200  187898200      7       3  150064       1.6719      0.04727
enh70378    3  187907200  187908200      4       2  150064       1.8579     0.031589
enh70379    3  187914000  187915000      3       2  150064       1.8591     0.031507
enh70392    3  187945600  187946600      2       1  150064       2.1644     0.015215
enh70419    3  188079400  188080400     12       3  150064        1.983     0.023684
enh70427    3  188186000  188187000      2       1  150064       3.0045    0.0013302
enh70429    3  188194500  188195500      2       1  150064       2.9073    0.0018226
enh70436    3  188341200  188342200      5       3  150064       2.3943    0.0083251
enh70437    3  188352800  188353800      4       2  150064       2.9446     0.001617
enh70449    3  188550200  188551200      2       1  150064       1.6838     0.046108
enh70472    3  188905700  188906700      1       1  150064       2.0073      0.02236
enh70490    3  189721000  189722000      3       2  150064       2.4131    0.0079089
enh70491    3  189729800  189730800      3       2  150064       1.9489     0.025655
enh70492    3  189733200  189734200      5       2  150064       3.4436   0.00028702
enh70550    3  193494900  193495900      4       2  150064       1.7893     0.036786
enh70551    3  193499000  193500000      2       1  150064       2.2104      0.01354
enh70552    3  193506000  193507000      6       2  150064       1.9538     0.025362
enh70558    3  193552000  193553000      2       1  150064       2.1948     0.014089
enh70575    3  193697400  193698400      4       2  150064       2.4593    0.0069605
enh70591    3  193799300  193800300      3       1  150064       2.7274    0.0031917
enh70607    3  193865900  193866900      8       2  150064       2.6038    0.0046097
enh70650    3  194341600  194342600      4       2  150064         2.12     0.017004
enh70651    3  194360400  194361400      5       2  150064       1.9206     0.027394
enh70682    3  194753900  194754900      8       3  150064        1.725     0.042263
enh70710    3  194928600  194929600      1       1  150064       1.7171      0.04298
enh70720    3  194981500  194982500      1       1  150064       2.3337     0.009805
enh70801    3  195929200  195930200      6       3  150064       2.4566     0.007013
enh70804    3  195944600  195945600      1       1  150064       1.9815      0.02377
enh70809    3  196005800  196006800      5       1  150064       1.7428     0.040681
enh70812    3  196015200  196016200      6       2  150064        2.365    0.0090155
enh70814    3  196066600  196067600      1       1  150064       3.0087     0.001312
enh70815    3  196126300  196127300      1       1  150064       2.9415     0.001633
enh70817    3  196157000  196158000      3       2  150064       1.8914     0.029284
enh70818    3  196159900  196160900      1       1  150064       2.2209      0.01318
enh70840    3  196481100  196482100      3       2  150064       3.0527    0.0011339
enh70843    3  196519500  196520500      5       2  150064       2.5748    0.0050152
enh70857    3  196908300  196909300      2       1  150064       1.8588     0.031526
enh70858    3  196930400  196931400      2       1  150064       1.6528     0.049188
enh70860    3  196961600  196962600      1       1  150064       2.0492      0.02022
enh70862    3  196964300  196965300      5       3  150064       2.0702     0.019215
enh70864    3  197020200  197021200      7       1  150064       2.6481     0.004047
enh70882    3  197180500  197181500      5       2  150064       1.9921      0.02318
enh70886    3  197195300  197196300      2       1  150064       2.2304      0.01286
enh70888    3  197205300  197206300      3       2  150064       1.8542     0.031852
enh70891    3  197221000  197222000      2       1  150064       2.5611    0.0052174
enh70892    3  197222800  197223800      2       1  150064       2.6217    0.0043752
enh70893    3  197229200  197230200      2       1  150064       1.6638     0.048078
enh70933    4     656400     657400      3       1  150064       2.1924     0.014177
enh70934    4     657800     658800      2       1  150064       1.9956     0.022989
enh70935    4     666400     667400      3       2  150064        2.863    0.0020979
enh70936    4     671500     672500      6       2  150064       1.7424     0.040719
enh70939    4     683700     684700      3       2  150064       3.1472   0.00082408
enh70941    4     698200     699200      6       3  150064       2.0344     0.020955
enh70942    4     701700     702700      3       1  150064       1.9252     0.027103
enh70944    4     711100     712100      1       1  150064       2.0247      0.02145
enh70945    4     714400     715400      2       1  150064       2.0964     0.018022
enh70946    4     717400     718400      1       1  150064       1.9425      0.02604
enh70947    4     718900     719900      3       1  150064       2.0285     0.021256
enh70948    4     720200     721200      3       1  150064       1.9845     0.023598
enh70949    4     766700     767700      6       3  150064       1.7752     0.037929
enh70980    4    1124200    1125200      3       2  150064       1.8339     0.033336
enh70981    4    1160300    1161300      4       2  150064       1.7705     0.038321
enh70987    4    1191800    1192800      5       3  150064       2.0467     0.020342
enh70992    4    1211900    1212900      4       2  150064       3.2749   0.00052852
enh70993    4    1212900    1213900      3       2  150064       1.9262     0.027041
enh71004    4    1328100    1329100      4       2  150064       2.2414       0.0125
enh71005    4    1330600    1331600      7       2  150064       1.7697     0.038389
enh71006    4    1338500    1339500      4       1  150064       2.2306     0.012855
enh71007    4    1342200    1343200      4       2  150064       1.9268     0.027005
enh71008    4    1345400    1346400      6       3  150064       2.5447    0.0054684
enh71010    4    1546100    1547100      6       2  150064       1.7186     0.042839
enh71030    4    1800900    1801900      4       2  150064        2.151     0.015738
enh71033    4    1851600    1852600      2       1  150064       1.8622     0.031285
enh71038    4    1863400    1864400      2       1  150064       2.1419     0.016099
enh71066    4    2267600    2268600      3       2  150064       2.4332    0.0074822
enh71070    4    2331700    2332700      3       2  150064       2.1925     0.014172
enh71088    4    2569100    2570100      2       1  150064        1.652     0.049268
enh71165    4    3343300    3344300      3       2  150064       1.9386     0.026278
enh71194    4    4475200    4476200      7       3  150064       3.0729      0.00106
enh71195    4    4479000    4480000      3       2  150064       2.2163     0.013337
enh71197    4    4504100    4505100      2       1  150064       1.7055     0.044048
enh71198    4    4541200    4542200      4       2  150064       2.4288    0.0075743
enh71211    4    5386700    5387700      4       2  150064         1.76       0.0392
enh71214    4    5748400    5749400      9       3  150064       2.0727     0.019102
enh71236    4    6689800    6690800     10       4  150064       2.2895     0.011024
enh71237    4    6691300    6692300      1       1  150064       1.8193      0.03443
enh71272    4    6915800    6916800      2       1  150064       1.8666     0.030981
enh71285    4    6946600    6947600      6       2  150064       1.8288     0.033713
enh71288    4    6953400    6954400      1       1  150064       1.9286      0.02689
enh71289    4    6955800    6956800      7       3  150064       1.7116     0.043485
enh71290    4    6956600    6957600      5       2  150064       1.7272     0.042065
enh71321    4    7136500    7137500      8       3  150064       2.1365     0.016321
enh71329    4    7238400    7239400      5       2  150064       1.9122     0.027928
enh71340    4    7334500    7335500     10       4  150064       2.3219      0.01012
enh71348    4    7745300    7746300      3       2  150064       3.3344   0.00042748
enh71357    4    7807600    7808600      5       2  150064       1.8554     0.031771
enh71358    4    7811900    7812900      7       3  150064       2.3764     0.008741
enh71439    4    8403900    8404900      7       4  150064       1.9971     0.022909
enh71442    4    8428300    8429300      3       2  150064       2.0252     0.021422
enh71443    4    8430400    8431400      3       1  150064         1.77     0.038365
enh71445    4    8439100    8440100      3       2  150064       1.6647     0.047987
enh71446    4    8440300    8441300      5       3  150064       2.1675     0.015099
enh71448    4    8452300    8453300      5       1  150064       1.7166     0.043027
enh71449    4    8453500    8454500      4       1  150064       2.1119     0.017346
enh71510    4   13627200   13628200      2       1  150064       1.7364     0.041251
enh71513    4   13842000   13843000      1       1  150064       2.1786      0.01468
enh71547    4   15652600   15653600      1       1  150064       1.7645      0.03882
enh71548    4   15661400   15662400      3       2  150064       1.6524     0.049223
enh71555    4   15720400   15721400      3       2  150064       1.7313     0.041701
enh71577    4   16135400   16136400      3       2  150064       2.7812    0.0027077
enh71583    4   16208200   16209200     11       4  150064       2.1296       0.0166
enh71602    4   17325000   17326000      8       3  150064       2.1933     0.014144
enh71607    4   17577600   17578600      5       1  150064       2.1161      0.01717
enh71608    4   17580700   17581700      3       1  150064        2.128      0.01667
enh71609    4   17581800   17582800      2       1  150064       2.1565     0.015523
enh71610    4   17617200   17618200      6       1  150064       2.1848     0.014453
enh71611    4   17618000   17619000      3       1  150064       2.3669    0.0089701
enh71613    4   17809500   17810500      4       1  150064       1.9515     0.025501
enh71615    4   18013400   18014400      1       1  150064       2.2473      0.01231
enh71620    4   19188800   19189800      6       3  150064       3.1713   0.00075882
enh71628    4   20702700   20703700      5       2  150064       1.9287     0.026885
enh71650    4   23063200   23064200      2       1  150064       2.7358    0.0031111
enh71652    4   23584400   23585400      1       1  150064       1.7403       0.0409
enh71663    4   23887600   23888600      2       1  150064       1.7533     0.039775
enh71687    4   24912800   24913800      2       1  150064       1.7957     0.036271
enh71706    4   25423300   25424300      1       1  150064       1.8773      0.03024
enh71716    4   25860700   25861700      2       1  150064       2.6848    0.0036285
enh71722    4   25920900   25921900      3       2  150064       2.0725     0.019108
enh71724    4   25930000   25931000      4       2  150064       2.1861     0.014405
enh71725    4   25939600   25940600      1       1  150064        2.215      0.01338
enh71747    4   26239400   26240400      4       2  150064       2.3838    0.0085668
enh71761    4   26813400   26814400      2       1  150064       2.4518    0.0071075
enh71763    4   26823500   26824500      4       2  150064       1.9593     0.025041
enh71768    4   26866400   26867400      4       2  150064       1.7861     0.037042
enh71770    4   26875100   26876100      2       1  150064       1.8768     0.030271
enh71775    4   26938000   26939000      3       1  150064       1.8588     0.031529
enh71780    4   30905800   30906800      2       1  150064        2.138     0.016259
enh71781    4   36226500   36227500      2       1  150064       1.8163      0.03466
enh71791    4   37465400   37466400      5       3  150064       1.7737     0.038054
enh71832    4   38000800   38001800      3       2  150064       1.9363     0.026415
enh71833    4   38006600   38007600      6       2  150064       1.7735     0.038076
enh71842    4   38073200   38074200      5       3  150064         1.89     0.029376
enh71850    4   38114000   38115000      4       2  150064       2.1479     0.015862
enh71896    4   38565000   38566000      2       1  150064       1.9341     0.026552
enh71902    4   38607200   38608200      4       2  150064       1.8197     0.034404
enh71904    4   38614800   38615800      3       2  150064       1.9283      0.02691
enh71908    4   38663300   38664300      5       2  150064       1.7447     0.040519
enh71913    4   38686600   38687600      1       1  150064       2.0313      0.02111
enh71916    4   38725600   38726600      3       2  150064       1.6803      0.04645
enh71928    4   38859500   38860500      4       1  150064       1.6666       0.0478
enh71966    4   39616000   39617000      6       3  150064       1.9549       0.0253
enh71968    4   39625600   39626600      2       1  150064       2.1503     0.015766
enh71971    4   39641400   39642400      1       1  150064       2.5731      0.00504
enh72052    4   40589300   40590300      1       1  150064       2.6921      0.00355
enh72055    4   40623800   40624800      3       1  150064       2.0578     0.019803
enh72142    4   47495400   47496400      1       1  150064       2.2414       0.0125
enh72150    4   48017100   48018100      1       1  150064       1.6585      0.04861
enh72158    4   48131300   48132300      4       2  150064       1.7404     0.040897
enh72165    4   48339600   48340600      2       1  150064       1.9425      0.02604
enh72171    4   48605100   48606100      2       1  150064       2.1294     0.016612
enh72174    4   48644700   48645700      2       1  150064       1.8341     0.033319
enh72177    4   48663000   48664000      3       1  150064       1.8806     0.030011
enh72178    4   48665800   48666800      3       2  150064       2.5367    0.0055952
enh72179    4   48666200   48667200      3       2  150064       2.3788    0.0086836
enh72191    4   48783200   48784200      1       1  150064        2.482     0.006533
enh72262    4   54699800   54700800      4       1  150064       2.1396     0.016192
enh72290    4   55795200   55796200      1       1  150064       1.6903      0.04549
enh72307    4   56717600   56718600      4       2  150064       2.2559      0.01204
enh72365    4   57964500   57965500      1       1  150064        1.673      0.04716
enh72366    4   57968000   57969000      1       1  150064       1.6622      0.04824
enh72367    4   57970800   57971800      1       1  150064       2.2907      0.01099
enh72377    4   62421300   62422300      5       2  150064       1.6834     0.046152
enh72380    4   68564400   68565400      4       1  150064       2.8787    0.0019964
enh72381    4   68565000   68566000      4       2  150064       2.3874    0.0084849
enh72382    4   68567600   68568600      4       2  150064       3.3077   0.00047037
enh72383    4   68579600   68580600      2       1  150064       3.2434   0.00059065
enh72411    4   70849600   70850600      2       1  150064       1.9084     0.028172
enh72451    4   72577200   72578200      2       1  150064       2.6849    0.0036276
enh72453    4   73432600   73433600      2       1  150064       2.8718    0.0020405
enh72463    4   74454800   74455800      8       2  150064       1.6456     0.049923
enh72492    4   75022300   75023300      1       1  150064       2.1452      0.01597
enh72500    4   75371000   75372000      8       1  150064        2.285     0.011157
enh72501    4   75399900   75400900      4       2  150064       2.2095     0.013571
enh72521    4   76212400   76213400     10       1  150064       1.8056     0.035489
enh72538    4   76841500   76842500      1       1  150064       2.0895      0.01833
enh72541    4   76932900   76933900      3       2  150064       1.9994     0.022781
enh72554    4   77128400   77129400      1       1  150064       1.9197      0.02745
enh72561    4   77203800   77204800      1       1  150064       2.0456       0.0204
enh72567    4   77298300   77299300      2       1  150064       1.7072     0.043889
enh72571    4   77490600   77491600      2       1  150064       2.2143     0.013403
enh72572    4   77500600   77501600      3       2  150064       2.3775    0.0087164
enh72573    4   77502100   77503100      2       1  150064       1.7384     0.041069
enh72577    4   77515200   77516200      4       2  150064       2.0523     0.020069
enh72581    4   77528800   77529800      5       2  150064       2.1139      0.01726
enh72598    4   77627400   77628400      4       1  150064       1.7341     0.041451
enh72643    4   78485400   78486400      1       1  150064       2.6993     0.003474
enh72673    4   79563800   79564800      2       1  150064       1.8125     0.034958
enh72685    4   79687000   79688000      1       1  150064       1.9781      0.02396
enh72686    4   79690400   79691400      1       1  150064       2.7371     0.003099
enh72697    4   80990100   80991100      1       1  150064       3.0418     0.001176
enh72710    4   82413700   82414700      1       1  150064       1.8406      0.03284
enh72712    4   82440400   82441400      5       2  150064       2.4009    0.0081782
enh72713    4   82444600   82445600      9       3  150064       1.7894     0.036779
enh72714    4   82471000   82472000      2       1  150064       2.7602    0.0028885
enh72724    4   82645800   82646800      2       1  150064       2.0791     0.018804
enh72731    4   83284600   83285600      2       1  150064       2.0983     0.017941
enh72746    4   83732900   83733900      1       1  150064         1.89      0.02938
enh72747    4   83754900   83755900      1       1  150064       1.8612      0.03136
enh72751    4   83818500   83819500      1       1  150064       1.7584      0.03934
enh72753    4   83910000   83911000      4       1  150064        2.513    0.0059848
enh72754    4   83910800   83911800      3       1  150064       2.2038      0.01377
enh72762    4   84071000   84072000      1       1  150064       1.7183      0.04287
enh72767    4   84138900   84139900      1       1  150064       2.0847      0.01855
enh72786    4   84469200   84470200      2       1  150064       2.1792     0.014659
enh72788    4   84503000   84504000      3       1  150064       2.7951     0.002594
enh72789    4   84523800   84524800      4       2  150064       3.0479    0.0011521
enh72790    4   84526600   84527600      4       1  150064       2.6399    0.0041466
enh72791    4   84539500   84540500      2       1  150064       2.2656     0.011738
enh72792    4   84547000   84548000      1       1  150064       1.9885      0.02338
enh72793    4   84548200   84549200      5       2  150064       2.5338    0.0056423
enh72794    4   84551300   84552300      2       1  150064       1.8953     0.029027
enh72799    4   85581200   85582200      1       1  150064       1.9081      0.02819
enh72834    4   86850600   86851600      5       3  150064       1.8481     0.032295
enh72836    4   86858800   86859800      1       1  150064       2.0716      0.01915
enh72842    4   87839300   87840300      2       1  150064          2.3     0.010724
enh72848    4   87867700   87868700      2       1  150064       2.8693    0.0020568
enh72852    4   87891600   87892600      4       2  150064       2.7116    0.0033478
enh72854    4   87898000   87899000      5       3  150064       2.1826     0.014531
enh72858    4   87926100   87927100      2       1  150064       2.2269     0.012978
enh72862    4   87936300   87937300      2       1  150064       2.2384     0.012598
enh72863    4   87939600   87940600      2       1  150064       2.1549     0.015586
enh72865    4   87946200   87947200      3       1  150064       2.5648    0.0051625
enh72867    4   87948600   87949600      2       1  150064       1.9593      0.02504
enh72868    4   87950500   87951500      3       2  150064       2.6331    0.0042302
enh72869    4   87953500   87954500      1       1  150064       2.7191     0.003273
enh72870    4   87955800   87956800      2       1  150064       1.7688      0.03846
enh72873    4   87959600   87960600      4       2  150064        2.444    0.0072626
enh72875    4   87963500   87964500      3       1  150064       2.5445     0.005472
enh72876    4   87965400   87966400      2       1  150064       2.1038     0.017699
enh72879    4   87974700   87975700      1       1  150064       2.2748      0.01146
enh72881    4   87978700   87979700      1       1  150064       2.2514      0.01218
enh72892    4   88024600   88025600      3       1  150064       1.7177     0.042927
enh72934    4   89152500   89153500      4       2  150064       1.8259     0.033934
enh72993    4   90674000   90675000      4       2  150064       1.6945     0.045087
enh73034    4   99468000   99469000      5       2  150064       2.3095     0.010457
enh73037    4   99489700   99490700      3       2  150064       1.8183      0.03451
enh73047    4   99698800   99699800      4       2  150064       1.7335     0.041505
enh73068    4  100245000  100246000      2       1  150064       1.6594      0.04852
enh73070    4  100304200  100305200      8       4  150064       1.7658     0.038711
enh73080    4  100742100  100743100      4       2  150064       2.4745    0.0066703
enh73082    4  100767600  100768600      5       2  150064       2.6703    0.0037891
enh73085    4  100815800  100816800      6       2  150064       1.7416     0.040791
enh73087    4  100865500  100866500      4       2  150064       2.5919    0.0047717
enh73089    4  100869200  100870200      2       1  150064       2.7468    0.0030086
enh73090    4  101014000  101015000      5       2  150064       1.7922     0.036551
enh73091    4  101014500  101015500      2       1  150064        2.258     0.011974
enh73095    4  101902200  101903200      1       1  150064       2.2994      0.01074
enh73099    4  102024600  102025600      1       1  150064         2.09      0.01831
enh73103    4  102112500  102113500      3       1  150064       1.9254     0.027088
enh73120    4  102756000  102757000      2       1  150064       1.9178     0.027569
enh73126    4  103375800  103376800      4       2  150064        2.832    0.0023129
enh73137    4  103609000  103610000      1       1  150064       2.3747     0.008782
enh73138    4  103655500  103656500      1       1  150064        2.895     0.001896
enh73139    4  103678400  103679400      2       1  150064       2.3234     0.010078
enh73140    4  103679600  103680600      1       1  150064       2.4385     0.007374
enh73141    4  103682600  103683600      2       1  150064       2.6844    0.0036333
enh73142    4  103699700  103700700      2       1  150064       3.3075   0.00047064
enh73143    4  103732200  103733200      4       2  150064       3.6649   0.00012372
enh73146    4  103932700  103933700      4       2  150064       2.5792     0.004952
enh73154    4  105338000  105339000      1       1  150064       1.7447      0.04052
enh73155    4  105413400  105414400      2       1  150064       2.8243    0.0023695
enh73156    4  105414300  105415300      1       1  150064       2.8882     0.001937
enh73157    4  105414900  105415900      2       1  150064       2.1968     0.014018
enh73158    4  105512300  105513300      2       1  150064         1.84     0.032881
enh73159    4  105513800  105514800      6       2  150064       3.0466    0.0011574
enh73180    4  106507500  106508500      1       1  150064       2.0361      0.02087
enh73185    4  106603700  106604700      2       1  150064       1.9437     0.025968
enh73186    4  106628000  106629000      1       1  150064        2.009      0.02227
enh73220    4  108926800  108927800      2       1  150064       2.7387    0.0030843
enh73221    4  109259400  109260400      3       1  150064       1.9302     0.026792
enh73235    4  110552400  110553400      1       1  150064       1.9644      0.02474
enh73244    4  110833700  110834700      1       1  150064       3.3573    0.0003935
enh73246    4  110888300  110889300      1       1  150064       2.8933     0.001906
enh73247    4  110889000  110890000      2       1  150064       2.5167    0.0059229
enh73248    4  110893700  110894700      2       1  150064       2.4073    0.0080345
enh73262    4  111285800  111286800      1       1  150064       1.6798       0.0465
enh73289    4  113739400  113740400      5       2  150064       2.0984     0.017936
enh73292    4  114066500  114067500      6       2  150064       2.3667    0.0089726
enh73314    4  114616500  114617500      2       1  150064       1.9263     0.027035
enh73338    4  119268400  119269400      1       1  150064       2.1848      0.01445
enh73339    4  119269700  119270700      3       1  150064       2.4266    0.0076211
enh73340    4  119511800  119512800      2       1  150064       1.7728     0.038132
enh73344    4  119675300  119676300      2       1  150064       1.6984     0.044716
enh73345    4  119677600  119678600      2       1  150064       2.0927     0.018186
enh73346    4  119680300  119681300      1       1  150064        1.753       0.0398
enh73348    4  119684600  119685600      1       1  150064       1.8906      0.02934
enh73396    4  120636800  120637800      1       1  150064       1.7273      0.04206
enh73400    4  120974200  120975200      3       2  150064       1.7692     0.038428
enh73404    4  121670000  121671000      4       2  150064       2.3301    0.0099015
enh73419    4  122723000  122724000      1       1  150064       2.0458      0.02039
enh73424    4  123084100  123085100      1       1  150064       1.6831      0.04618
enh73438    4  123845000  123846000     10       4  150064       2.4472    0.0071995
enh73451    4  124373600  124374600      1       1  150064       1.6998      0.04458
enh73460    4  124523900  124524900      1       1  150064       2.1457      0.01595
enh73470    4  124777800  124778800      1       1  150064       1.6813      0.04635
enh73490    4  129162100  129163100      2       1  150064       2.1785     0.014685
enh73498    4  129307200  129308200      5       3  150064       2.6322    0.0042423
enh73499    4  129314200  129315200      6       3  150064       2.0561     0.019886
enh73502    4  129389400  129390400      2       1  150064       1.8834     0.029823
enh73503    4  129438800  129439800      4       2  150064       1.9323      0.02666
enh73554    4  139326800  139327800      4       2  150064       2.0672     0.019358
enh73555    4  139483200  139484200      4       2  150064       2.0211     0.021632
enh73566    4  139938700  139939700      4       2  150064       2.8135    0.0024503
enh73567    4  139949000  139950000      1       1  150064       2.7598     0.002892
enh73569    4  140002600  140003600      1       1  150064       2.6525     0.003995
enh73571    4  140065500  140066500      4       2  150064       2.3645    0.0090284
enh73575    4  140128800  140129800      2       1  150064       2.0973     0.017983
enh73576    4  140135000  140136000      2       1  150064       1.9669     0.024596
enh73577    4  140187800  140188800      2       1  150064       1.8131     0.034907
enh73594    4  140471700  140472700      1       1  150064       2.9567     0.001555
enh73609    4  140603400  140604400      2       1  150064        2.045     0.020428
enh73611    4  140610000  140611000      1       1  150064       2.1735      0.01487
enh73621    4  140735500  140736500      2       1  150064       2.4808    0.0065535
enh73622    4  140736500  140737500      3       1  150064       3.1915   0.00070767
enh73644    4  140959300  140960300      2       1  150064       1.7342     0.041446
enh73681    4  141444100  141445100      1       1  150064       1.7094      0.04369
enh73701    4  141942400  141943400      1       1  150064        1.953      0.02541
enh73703    4  142143000  142144000      2       1  150064       2.3606    0.0091234
enh73704    4  142232400  142233400      1       1  150064       1.7005      0.04452
enh73712    4  143203400  143204400      3       1  150064       1.8689     0.030816
enh73726    4  143882000  143883000      1       1  150064       3.0893     0.001003
enh73745    4  144281000  144282000      5       2  150064       2.1335     0.016441
enh73747    4  144290700  144291700      2       1  150064       1.6468     0.049805
enh73753    4  144318600  144319600      1       1  150064       2.8923     0.001912
enh73756    4  144326400  144327400      3       2  150064       2.3468    0.0094678
enh73760    4  144479500  144480500      5       2  150064       2.8259    0.0023571
enh73774    4  146413300  146414300      1       1  150064       1.7686      0.03848
enh73775    4  146413800  146414800      1       1  150064       1.7686      0.03848
enh73815    4  148024400  148025400      5       2  150064       2.3328    0.0098304
enh73852    4  148905000  148906000      2       1  150064       2.0611     0.019646
enh73856    4  148975200  148976200      1       1  150064       2.3313     0.009868
enh73858    4  148982700  148983700      4       2  150064       2.0855     0.018514
enh73874    4  149318200  149319200      1       1  150064       4.0893    2.163e-05
enh73908    4  151204400  151205400      4       2  150064       1.6575     0.048709
enh73916    4  151871700  151872700      2       1  150064         1.79     0.036729
enh74009    4  153920200  153921200      3       2  150064       1.6627     0.048183
enh74020    4  154056000  154057000      2       1  150064       2.0554      0.01992
enh74084    4  156225300  156226300      3       2  150064       2.4394    0.0073548
enh74092    4  157519200  157520200      3       2  150064        2.496    0.0062793
enh74103    4  158725000  158726000      1       1  150064       1.8679      0.03089
enh74126    4  159688700  159689700      1       1  150064       1.8692       0.0308
enh74127    4  159692700  159693700      2       1  150064       1.6637     0.048088
enh74130    4  159697000  159698000     11       3  150064       1.8101      0.03514
enh74132    4  159699600  159700600      3       1  150064        1.769     0.038449
enh74134    4  159704000  159705000      2       1  150064       1.6506     0.049411
enh74135    4  159707500  159708500      3       1  150064       1.9704     0.024398
enh74146    4  159758800  159759800      3       2  150064        1.659     0.048557
enh74147    4  159805200  159806200      1       1  150064       2.1571       0.0155
enh74148    4  159823400  159824400      2       1  150064       1.8648     0.031107
enh74190    4  165898800  165899800      2       1  150064       1.8408     0.032823
enh74205    4  169240400  169241400      2       1  150064       1.7671     0.038602
enh74270    4  169991100  169992100      4       2  150064       1.6782     0.046656
enh74271    4  170001200  170002200      5       2  150064       1.9023     0.028564
enh74272    4  170020300  170021300      2       1  150064       2.7468    0.0030094
enh74274    4  170036900  170037900      2       1  150064       2.9329    0.0016788
enh74275    4  170069600  170070600      3       1  150064       2.5478    0.0054206
enh74277    4  170080200  170081200      1       1  150064       2.3657     0.008998
enh74291    4  170162300  170163300      4       2  150064       1.7415     0.040796
enh74304    4  170226600  170227600      3       2  150064       3.5835   0.00016949
enh74305    4  170232600  170233600      1       1  150064       3.8965    4.879e-05
enh74306    4  170235500  170236500      2       1  150064       3.9186   4.4541e-05
enh74307    4  170236600  170237600      3       1  150064       4.6007   2.1057e-06
enh74309    4  170531900  170532900      4       2  150064       3.3157   0.00045711
enh74311    4  170537900  170538900      1       1  150064       4.1032    2.037e-05
enh74312    4  170570600  170571600      4       2  150064       2.0193     0.021727
enh74314    4  170584700  170585700      5       2  150064       4.2161   1.2429e-05
enh74333    4  174106700  174107700      2       1  150064       1.7183     0.042869
enh74340    4  174185700  174186700      4       2  150064       1.7445     0.040533
enh74344    4  174337300  174338300      1       1  150064       2.7241     0.003224
enh74365    4  177556200  177557200      1       1  150064       1.9669       0.0246
enh74372    4  178361600  178362600      3       1  150064       1.9138     0.027821
enh74393    4  184046600  184047600      1       1  150064       2.2688      0.01164
enh74401    4  184183100  184184100      2       1  150064       1.7548     0.039651
enh74418    4  184492200  184493200      8       2  150064       2.2386      0.01259
enh74431    4  184796700  184797700      3       1  150064       2.4408    0.0073274
enh74455    4  185234900  185235900      1       1  150064       1.9182      0.02754
enh74456    4  185239700  185240700      4       2  150064       1.9096     0.028095
enh74463    4  185285300  185286300      5       2  150064       2.3427    0.0095727
enh74466    4  185314300  185315300      4       2  150064       1.7784     0.037673
enh74468    4  185321500  185322500      3       2  150064       2.9849    0.0014186
enh74471    4  185338500  185339500      6       3  150064       1.9499     0.025594
enh74473    4  185342500  185343500      2       1  150064       2.2448      0.01239
enh74492    4  185390600  185391600      4       2  150064       1.9131     0.027866
enh74493    4  185392100  185393100      4       1  150064        2.034     0.020978
enh74503    4  185566400  185567400      2       1  150064       1.8073     0.035355
enh74554    4  186228200  186229200      3       1  150064       2.2459     0.012354
enh74602    4  186988700  186989700      3       2  150064       2.5305    0.0056955
enh74604    4  187016200  187017200      4       1  150064       2.1832      0.01451
enh74626    4  187623700  187624700      2       1  150064       2.2543     0.012087
enh74627    4  187628900  187629900      6       2  150064       1.9106     0.028027
enh74637    4  187766100  187767100      8       3  150064       1.9588     0.025071
enh74641    4  187855900  187856900      4       2  150064       1.9215     0.027337
enh74646    4  188131200  188132200      6       2  150064       1.7125     0.043405
enh74712    5    1097300    1098300      7       3  150064       1.8818      0.02993
enh74713    5    1100000    1101000      4       2  150064        1.893     0.029178
enh74727    5    1204400    1205400     13       3  150064       1.7517     0.039915
enh74746    5    1516400    1517400      4       2  150064       2.4959    0.0062821
enh74766    5    4905800    4906800      4       2  150064       2.3408    0.0096201
enh74769    5    5419000    5420000      7       2  150064       2.7739    0.0027693
enh74770    5    5420600    5421600      7       2  150064       2.9492     0.001593
enh74772    5    5494000    5495000      3       2  150064       2.4642    0.0068667
enh74773    5    5572600    5573600      3       2  150064       2.6081    0.0045528
enh74777    5    6634800    6635800      5       2  150064       2.0923     0.018206
enh74780    5    6704200    6705200      3       1  150064       2.5447    0.0054681
enh74783    5    6719500    6720500      2       1  150064       2.8878    0.0019396
enh74784    5    6721000    6722000      3       2  150064       2.6976    0.0034925
enh74786    5    6728400    6729400      4       2  150064       2.3417    0.0095985
enh74788    5    6736600    6737600      5       2  150064       3.0069    0.0013198
enh74790    5    6766800    6767800      3       1  150064       1.6875     0.045758
enh74792    5    7208700    7209700      5       2  150064        2.343    0.0095646
enh74793    5    7816000    7817000      1       1  150064       2.3398     0.009647
enh74862    5   10626300   10627300      1       1  150064       1.6877      0.04573
enh74863    5   10631700   10632700     10       2  150064        2.081     0.018716
enh74864    5   10633800   10634800      6       2  150064       2.1164     0.017155
enh74926    5   14326200   14327200      4       2  150064       1.7999     0.035936
enh74946    5   14464500   14465500      2       1  150064       2.1076     0.017533
enh74947    5   14483500   14484500      1       1  150064       1.7662      0.03868
enh74997    5   15914600   15915600      1       1  150064       1.9523      0.02545
enh74998    5   15918400   15919400      1       1  150064       2.0243      0.02147
enh75011    5   16539400   16540400      2       1  150064       2.5106    0.0060262
enh75015    5   16713000   16714000      1       1  150064       2.8418     0.002243
enh75017    5   16721400   16722400      2       1  150064       2.4475    0.0071929
enh75035    5   16884000   16885000      6       3  150064       1.8674     0.030923
enh75066    5   17257400   17258400      2       1  150064       2.4341    0.0074654
enh75085    5   31936400   31937400      1       1  150064       2.1479      0.01586
enh75103    5   32206800   32207800      1       1  150064       1.9061      0.02832
enh75109    5   32276500   32277500      2       1  150064       1.9502     0.025575
enh75122    5   32330800   32331800      4       2  150064       1.7726     0.038149
enh75133    5   32583400   32584400      3       2  150064       1.8004       0.0359
enh75147    5   33319800   33320800      6       2  150064       2.2987     0.010761
enh75148    5   33337600   33338600      1       1  150064       2.6341     0.004218
enh75218    5   35172300   35173300      3       1  150064       2.1475     0.015876
enh75230    5   35483400   35484400      2       1  150064       1.7638     0.038887
enh75246    5   36301100   36302100      4       2  150064       1.8088     0.035237
enh75272    5   37663400   37664400      1       1  150064       1.8089      0.03523
enh75273    5   37665400   37666400      3       2  150064        1.661     0.048358
enh75276    5   37738700   37739700      1       1  150064       1.6501      0.04946
enh75305    5   38923400   38924400      4       2  150064       2.0714     0.019162
enh75307    5   39021200   39022200      2       1  150064       2.8522     0.002171
enh75309    5   39072000   39073000      3       2  150064       2.3459    0.0094907
enh75315    5   39195200   39196200      2       1  150064       1.7652     0.038764
enh75333    5   39399800   39400800      6       3  150064       1.7577     0.039398
enh75338    5   39420300   39421300      1       1  150064       1.9815      0.02377
enh75339    5   39426400   39427400      8       2  150064       1.6651     0.047951
enh75416    5   42812200   42813200      1       1  150064        1.685      0.04599
enh75433    5   43120000   43121000      2       1  150064       1.7263     0.042146
enh75444    5   43421400   43422400      3       1  150064       1.9424     0.026043
enh75456    5   49735100   49736100      2       1  150064       4.0829    2.224e-05
enh75457    5   49741400   49742400      3       1  150064       4.2152    1.248e-05
enh75460    5   49975000   49976000      1       1  150064         3.17    0.0007622
enh75490    5   52333500   52334500      3       2  150064       2.2521     0.012158
enh75498    5   52898600   52899600      2       1  150064       2.1356     0.016358
enh75502    5   53569400   53570400      6       2  150064       1.6596     0.048493
enh75503    5   53584500   53585500      4       2  150064       2.3817    0.0086165
enh75506    5   53597600   53598600      1       1  150064       1.7055      0.04405
enh75523    5   53897200   53898200      4       2  150064       2.2295      0.01289
enh75542    5   54081700   54082700      3       2  150064       2.1013     0.017806
enh75543    5   54140100   54141100      5       2  150064       2.2299     0.012876
enh75586    5   55198800   55199800      1       1  150064       3.2814    0.0005164
enh75587    5   55219300   55220300      5       3  150064       2.6588    0.0039205
enh75620    5   55459900   55460900      3       1  150064       1.6582     0.048637
enh75621    5   55465200   55466200      4       2  150064       1.8751      0.03039
enh75704    5   56594600   56595600      6       3  150064       1.9785     0.023936
enh75723    5   57137100   57138100      2       1  150064         1.93     0.026806
enh75725    5   57367100   57368100      2       1  150064       1.8094     0.035193
enh75728    5   57569400   57570400      2       1  150064        3.589   0.00016596
enh75729    5   57750100   57751100      2       1  150064       2.3123      0.01038
enh75737    5   58217800   58218800      2       1  150064       1.8599     0.031452
enh75739    5   58316500   58317500      3       1  150064       2.6925    0.0035462
enh75741    5   58331200   58332200      4       2  150064       2.0063     0.022414
enh75767    5   58858600   58859600      3       2  150064       2.7821    0.0027005
enh75768    5   58878900   58879900      1       1  150064       2.2845      0.01117
enh75771    5   58886400   58887400      2       1  150064       1.8385     0.032995
enh75774    5   58944700   58945700      3       2  150064       2.6196    0.0044022
enh75776    5   59005100   59006100      3       2  150064       1.7158     0.043099
enh75788    5   59968100   59969100      1       1  150064       3.3644    0.0003836
enh75792    5   60418600   60419600      3       1  150064       2.4427    0.0072894
enh75793    5   60455400   60456400      3       2  150064       3.4759   0.00025456
enh75797    5   60541600   60542600      3       2  150064       2.0086     0.022289
enh75798    5   60551700   60552700      1       1  150064       3.4824    0.0002485
enh75800    5   60576100   60577100      3       1  150064       3.7649   8.3299e-05
enh75803    5   60594400   60595400      1       1  150064       3.9194    4.439e-05
enh75804    5   60598800   60599800      2       1  150064       3.8806   5.2107e-05
enh75806    5   60614400   60615400      3       2  150064       5.7393   4.7535e-09
enh75807    5   60617500   60618500      4       2  150064       4.1239   1.8624e-05
enh75808    5   60624500   60625500      1       1  150064       6.6855    1.151e-11
enh75812    5   60642600   60643600      3       2  150064       5.4008   3.3169e-08
enh75816    5   60703400   60704400      1       1  150064       2.5525     0.005347
enh75817    5   60705200   60706200      3       2  150064       2.8612    0.0021103
enh75818    5   60712000   60713000      1       1  150064       5.0953    1.741e-07
enh75820    5   60727800   60728800      2       1  150064       5.8212   2.9217e-09
enh75822    5   60760100   60761100      1       1  150064       4.6098    2.015e-06
enh75827    5   60899300   60900300      1       1  150064       3.5562    0.0001881
enh75828    5   60899900   60900900      3       2  150064       2.8338    0.0023001
enh75831    5   60922400   60923400      2       1  150064       1.8152     0.034744
enh75834    5   60963500   60964500      4       2  150064       1.6535     0.049118
enh75835    5   60969600   60970600      1       1  150064       1.8512      0.03207
enh75840    5   61583900   61584900      1       1  150064        3.282    0.0005154
enh75841    5   61600600   61601600      1       1  150064       2.9993     0.001353
enh75842    5   61603700   61604700      2       1  150064       1.7886     0.036841
enh75844    5   61628800   61629800      3       2  150064       3.9918   3.2792e-05
enh75846    5   61707400   61708400      1       1  150064       1.9596      0.02502
enh75847    5   61709400   61710400      2       1  150064       1.9192     0.027478
enh75856    5   64306600   64307600      2       1  150064       2.0728     0.019095
enh75857    5   64311200   64312200      5       1  150064       2.6537    0.0039808
enh75858    5   64330000   64331000      4       1  150064       2.6771    0.0037133
enh75871    5   64779000   64780000      6       3  150064       2.1085     0.017493
enh75872    5   64831000   64832000      6       3  150064       1.7263     0.042144
enh75873    5   64857400   64858400      2       1  150064       2.0444     0.020456
enh75874    5   64860200   64861200      2       1  150064       2.2465     0.012337
enh75924    5   66388100   66389100      5       2  150064       2.0822     0.018662
enh75925    5   66390500   66391500      1       1  150064       2.8054     0.002513
enh75974    5   67509600   67510600      3       2  150064       1.9903      0.02328
enh75976    5   67515500   67516500      3       2  150064       1.7567     0.039487
enh75982    5   67527800   67528800      2       1  150064        2.198     0.013976
enh76002    5   67639700   67640700      3       2  150064       3.0335    0.0012087
enh76004    5   67680300   67681300      2       1  150064       2.4683    0.0067884
enh76005    5   67688300   67689300      2       1  150064       1.7965     0.036205
enh76011    5   67720700   67721700      5       3  150064       2.1041     0.017687
enh76014    5   67773900   67774900      3       2  150064       1.7132     0.043339
enh76045    5   70752700   70753700      2       1  150064        1.686       0.0459
enh76060    5   71220200   71221200      4       2  150064       1.8379     0.033039
enh76063    5   71234900   71235900      1       1  150064       1.6544      0.04902
enh76080    5   71602600   71603600      1       1  150064        2.217      0.01331
enh76105    5   71853100   71854100      1       1  150064       2.2165      0.01333
enh76125    5   72433800   72434800      5       1  150064       2.2129     0.013454
enh76126    5   72446200   72447200     11       2  150064       1.7547     0.039656
enh76145    5   72913100   72914100      3       2  150064       1.8972     0.028898
enh76157    5   73045600   73046600      2       1  150064       2.5552    0.0053064
enh76191    5   73714800   73715800      3       2  150064       1.7894     0.036772
enh76211    5   74221200   74222200      4       1  150064       1.7921      0.03656
enh76222    5   74572800   74573800      1       1  150064       1.8322      0.03346
enh76229    5   74808900   74809900      3       2  150064       1.8371     0.033098
enh76231    5   74854900   74855900      1       1  150064        2.215      0.01338
enh76236    5   74916300   74917300      5       2  150064       2.1994     0.013924
enh76237    5   74918500   74919500      4       2  150064       2.3889    0.0084494
enh76241    5   74951700   74952700      2       1  150064       2.1506     0.015754
enh76244    5   74965100   74966100      3       1  150064        1.976     0.024075
enh76245    5   75011600   75012600      3       2  150064        1.933      0.02662
enh76282    5   75856800   75857800      3       2  150064       2.0813     0.018701
enh76319    5   77069300   77070300      3       1  150064       1.9461      0.02582
enh76320    5   77160700   77161700      2       1  150064       2.2658     0.011732
enh76321    5   77588700   77589700      4       2  150064       3.6686   0.00012193
enh76322    5   77591400   77592400      1       1  150064       2.6042     0.004604
enh76323    5   77654500   77655500      2       1  150064       1.9902     0.023287
enh76324    5   77657600   77658600      2       1  150064       1.6495      0.04952
enh76325    5   77778800   77779800      3       1  150064       2.2771     0.011391
enh76327    5   77792100   77793100      2       1  150064       1.9786     0.023933
enh76329    5   77797000   77798000      3       2  150064       2.3696    0.0089045
enh76330    5   77797800   77798800      1       1  150064       2.3662     0.008986
enh76332    5   77802500   77803500      4       2  150064       2.1165     0.017149
enh76335    5   77817200   77818200      1       1  150064        2.755     0.002935
enh76354    5   77900600   77901600      3       2  150064       1.7102      0.04361
enh76420    5   79500700   79501700      4       2  150064       2.0721      0.01913
enh76421    5   79507500   79508500      5       3  150064       1.9571     0.025165
enh76424    5   79512800   79513800      2       1  150064       1.8464     0.032419
enh76426    5   79516100   79517100      4       2  150064       2.0573     0.019829
enh76458    5   81073800   81074800      4       2  150064       2.2007     0.013878
enh76459    5   81075400   81076400      2       1  150064       1.8606     0.031401
enh76461    5   81115100   81116100      3       2  150064       2.4719    0.0067198
enh76466    5   81152900   81153900      2       1  150064       3.1561   0.00079939
enh76468    5   81268400   81269400      1       1  150064       2.3783     0.008696
enh76471    5   81520900   81521900      1       1  150064       2.6016      0.00464
enh76472    5   81572200   81573200      1       1  150064       2.5124     0.005996
enh76474    5   81630300   81631300      1       1  150064       1.7398      0.04095
enh76490    5   83221500   83222500      4       2  150064       2.3284    0.0099453
enh76505    5   87562800   87563800      1       1  150064       3.0352     0.001202
enh76506    5   87565900   87566900      1       1  150064       2.5414      0.00552
enh76508    5   88030500   88031500      2       1  150064       2.9246    0.0017247
enh76510    5   88122700   88123700      1       1  150064       3.5875    0.0001669
enh76514    5   88180800   88181800      1       1  150064       1.7191       0.0428
enh76517    5   88232500   88233500      1       1  150064       2.5447     0.005469
enh76518    5   88237400   88238400      3       1  150064       2.5526    0.0053455
enh76519    5   88238400   88239400      2       1  150064       2.4301    0.0075464
enh76526    5   89311200   89312200      3       2  150064       2.4833    0.0065079
enh76531    5   90167200   90168200      2       1  150064       3.4721   0.00025823
enh76535    5   90229200   90230200      4       1  150064       2.2131     0.013446
enh76536    5   90235800   90236800      5       3  150064       4.0617   2.4359e-05
enh76537    5   90263400   90264400      6       2  150064       2.5983    0.0046839
enh76538    5   90278100   90279100      1       1  150064       4.5689    2.452e-06
enh76540    5   90321100   90322100      3       1  150064       1.9799     0.023855
enh76542    5   90338800   90339800      2       1  150064       2.4935    0.0063254
enh76543    5   90348800   90349800      4       2  150064       3.3867    0.0003537
enh76544    5   90354100   90355100      1       1  150064       1.7806      0.03749
enh76545    5   90357800   90358800      1       1  150064       1.9888      0.02336
enh76548    5   90410000   90411000      3       1  150064       2.5203    0.0058632
enh76549    5   90416000   90417000      3       1  150064       1.7323     0.041608
enh76550    5   90418200   90419200      4       2  150064       1.8943     0.029091
enh76551    5   90420400   90421400      2       1  150064       2.2459     0.012355
enh76553    5   90440300   90441300      1       1  150064       2.9786     0.001448
enh76555    5   90458100   90459100      4       2  150064       2.3577    0.0091942
enh76556    5   90465700   90466700      1       1  150064       2.8742     0.002025
enh76559    5   90508100   90509100      1       1  150064       2.2118      0.01349
enh76571    5   92528200   92529200      2       1  150064       1.8743     0.030444
enh76578    5   93955200   93956200      3       2  150064       2.6984    0.0034842
enh76591    5   94979500   94980500      1       1  150064       1.9653      0.02469
enh76608    5   95160600   95161600      8       3  150064       2.0729     0.019091
enh76616    5   95197700   95198700      3       1  150064       2.7045    0.0034205
enh76621    5   95260800   95261800      2       1  150064       1.7874     0.036939
enh76627    5   95403300   95404300      3       1  150064       1.8395      0.03292
enh76630    5   95492900   95493900      1       1  150064       1.8842      0.02977
enh76631    5   95535600   95536600      2       1  150064       3.0374     0.001193
enh76636    5   95633200   95634200      2       1  150064       3.5671   0.00018048
enh76643    5   95984600   95985600      2       1  150064       1.9876     0.023428
enh76644    5   95990500   95991500      3       1  150064        1.807     0.035378
enh76645    5   95992100   95993100      2       1  150064       2.2349      0.01271
enh76647    5   95999500   96000500      1       1  150064       2.2133      0.01344
enh76648    5   96000200   96001200      4       2  150064        1.679      0.04658
enh76649    5   96002200   96003200      2       1  150064       2.1736     0.014868
enh76650    5   96005200   96006200      2       1  150064       2.1706     0.014981
enh76651    5   96013200   96014200      4       2  150064       3.3181   0.00045322
enh76670    5   96211000   96212000      8       4  150064       1.8176     0.034565
enh76672    5   96221100   96222100      4       1  150064       2.0314     0.021106
enh76676    5   96273000   96274000      6       1  150064       2.6936     0.003534
enh76677    5   96287600   96288600      1       1  150064       2.4469     0.007204
enh76678    5   96288300   96289300      2       1  150064       2.2949     0.010869
enh76679    5   96297400   96298400      1       1  150064       2.6248     0.004335
enh76681    5   96303400   96304400      1       1  150064       2.3999     0.008199
enh76690    5   96883400   96884400      4       2  150064       1.8758     0.030339
enh76692    5   97444800   97445800      1       1  150064       2.3256      0.01002
enh76698    5   97853500   97854500      1       1  150064       2.0652      0.01945
enh76709    5   98246800   98247800      2       1  150064       2.1203     0.016991
enh76710    5   98261800   98262800      2       1  150064       2.6084    0.0045485
enh76714    5   98282400   98283400      3       1  150064       2.1183     0.017076
enh76717    5   98356200   98357200      2       1  150064       1.8156     0.034718
enh76721    5   98373100   98374100      3       2  150064       1.8359     0.033187
enh76733    5  101330400  101331400      3       2  150064       1.9875     0.023433
enh76734    5  101488400  101489400      1       1  150064       1.7143      0.04324
enh76759    5  102816000  102817000      1       1  150064       1.9103      0.02805
enh76767    5  106697600  106698600      5       2  150064       2.3223     0.010109
enh76769    5  106700800  106701800      5       2  150064       2.3409    0.0096179
enh76770    5  106724300  106725300      3       1  150064       2.3874    0.0084844
enh76778    5  106855300  106856300      2       1  150064       2.7102     0.003362
enh76779    5  106877800  106878800      1       1  150064       3.3924    0.0003464
enh76785    5  107100400  107101400      2       1  150064       1.9341     0.026549
enh76786    5  107204900  107205900      3       2  150064       3.5403   0.00019986
enh76799    5  108351200  108352200      3       2  150064       2.1297     0.016599
enh76800    5  108352200  108353200      6       3  150064       2.5595     0.005241
enh76804    5  108723500  108724500      3       1  150064       2.1118      0.01735
enh76805    5  108730200  108731200      2       1  150064       1.6859     0.045906
enh76807    5  108736400  108737400      2       1  150064       1.6687     0.047589
enh76809    5  108742500  108743500      4       2  150064       3.4588   0.00027134
enh76810    5  108747000  108748000      7       3  150064       2.7297    0.0031699
enh76811    5  108748600  108749600      3       1  150064       2.2013     0.013858
enh76812    5  108790800  108791800      4       2  150064       2.7231    0.0032333
enh76814    5  108820400  108821400      3       2  150064        3.241   0.00059564
enh76815    5  108990200  108991200      2       1  150064       2.3881    0.0084679
enh76816    5  108991800  108992800      4       2  150064       3.8027   7.1565e-05
enh76817    5  108992500  108993500      5       3  150064       3.9686   3.6154e-05
enh76818    5  109029600  109030600      2       1  150064       3.9179   4.4666e-05
enh76819    5  109031900  109032900      4       2  150064       2.1179      0.01709
enh76820    5  109032600  109033600      3       2  150064       4.2194   1.2245e-05
enh76821    5  109043700  109044700      5       3  150064       3.1756   0.00074763
enh76822    5  109075400  109076400      3       2  150064       4.0192   2.9202e-05
enh76823    5  109078700  109079700      7       3  150064       2.5345    0.0056299
enh76824    5  109201200  109202200      4       2  150064       4.7189   1.1857e-06
enh76834    5  111016700  111017700      7       2  150064       1.8769     0.030267
enh76837    5  111071100  111072100      3       1  150064       2.1681     0.015075
enh76855    5  112042200  112043200      3       2  150064       2.0532     0.020025
enh76870    5  112314100  112315100      3       1  150064         2.09     0.018307
enh76880    5  112458000  112459000      3       2  150064       1.8158     0.034704
enh76906    5  114758700  114759700      5       2  150064       1.6556     0.048902
enh76909    5  114766400  114767400      1       1  150064       1.9674      0.02457
enh76912    5  114796100  114797100      5       2  150064       1.9736     0.024212
enh76913    5  114858400  114859400      1       1  150064        1.956      0.02523
enh76928    5  115696200  115697200      6       3  150064       1.6966     0.044888
enh76930    5  115706800  115707800      3       1  150064       1.7899     0.036732
enh76946    5  115880700  115881700      8       4  150064        2.171     0.014966
enh76996    5  118677700  118678700      4       1  150064       2.5923    0.0047663
enh77001    5  118693100  118694100      2       1  150064       2.4076    0.0080294
enh77002    5  118694700  118695700      2       1  150064       1.9352     0.026483
enh77005    5  118701200  118702200      5       1  150064       1.7395     0.040974
enh77009    5  118735000  118736000      1       1  150064       2.2649      0.01176
enh77020    5  119722800  119723800      3       2  150064        1.915     0.027744
enh77047    5  122841100  122842100      3       2  150064        2.607    0.0045674
enh77064    5  123707000  123708000      3       1  150064       2.0493     0.020217
enh77067    5  123934700  123935700      4       2  150064       1.9146     0.027773
enh77068    5  123940900  123941900      4       2  150064       2.7943    0.0026007
enh77072    5  123977400  123978400      4       2  150064       2.1044     0.017671
enh77078    5  124004200  124005200      4       1  150064       1.6908      0.04544
enh77094    5  124057400  124058400      1       1  150064       2.0112      0.02215
enh77120    5  124683800  124684800      2       1  150064       1.8261     0.033916
enh77125    5  124884700  124885700      2       1  150064       1.9556     0.025253
enh77126    5  124886800  124887800      4       2  150064       1.9837     0.023644
enh77138    5  125725600  125726600      2       1  150064        2.499    0.0062272
enh77139    5  125750100  125751100      2       1  150064        1.927     0.026988
enh77140    5  125758000  125759000      3       2  150064       1.7156     0.043121
enh77141    5  125760500  125761500      2       1  150064       1.6873     0.045774
enh77161    5  125874300  125875300      5       1  150064        2.908    0.0018185
enh77180    5  126204400  126205400      6       3  150064       3.6514   0.00013039
enh77206    5  127149400  127150400      3       2  150064       3.0831    0.0010242
enh77210    5  127187600  127188600      6       2  150064       3.7509   8.8102e-05
enh77211    5  127199600  127200600      2       1  150064       3.0259    0.0012393
enh77212    5  127202800  127203800      2       1  150064       3.3989    0.0003383
enh77214    5  127211300  127212300      3       1  150064       3.9318   4.2164e-05
enh77215    5  127213100  127214100      3       1  150064       3.8624   5.6135e-05
enh77216    5  127220300  127221300      2       1  150064       3.8476   5.9637e-05
enh77217    5  127221700  127222700      3       1  150064       3.9642   3.6828e-05
enh77218    5  127246200  127247200      5       2  150064       1.8961     0.028976
enh77222    5  127277500  127278500      3       2  150064       1.6467     0.049806
enh77226    5  127388600  127389600      2       1  150064       1.7209      0.04263
enh77228    5  127416000  127417000      3       1  150064       2.4815    0.0065408
enh77249    5  130592800  130593800      1       1  150064       1.8493      0.03221
enh77263    5  130648700  130649700      1       1  150064       1.7449       0.0405
enh77274    5  130945600  130946600      1       1  150064       1.7649      0.03879
enh77275    5  130963200  130964200      2       1  150064       1.6671     0.047748
enh77319    5  131752600  131753600      2       1  150064       1.6528     0.049185
enh77326    5  131767100  131768100      1       1  150064       2.0335        0.021
enh77329    5  131779400  131780400      4       1  150064       2.1147     0.017229
enh77331    5  131783100  131784100      5       2  150064       2.0965      0.01802
enh77336    5  131806400  131807400      3       1  150064       2.0015      0.02267
enh77346    5  131999000  132000000      2       1  150064       1.8546     0.031828
enh77347    5  132001900  132002900      4       1  150064       1.7967     0.036191
enh77496    5  134574800  134575800      5       3  150064        1.782     0.037375
enh77516    5  134769800  134770800      1       1  150064       1.6911      0.04541
enh77524    5  134996300  134997300      2       1  150064       1.6559     0.048876
enh77525    5  135030900  135031900      3       2  150064       2.4238    0.0076789
enh77527    5  135051000  135052000      1       1  150064       2.2539       0.0121
enh77528    5  135054800  135055800      2       1  150064       1.8878     0.029524
enh77532    5  135204600  135205600      5       2  150064       1.8642      0.03115
enh77550    5  135372300  135373300      1       1  150064       2.2179      0.01328
enh77575    5  137069600  137070600      1       1  150064       2.3083      0.01049
enh77581    5  137223600  137224600      2       1  150064       2.6324    0.0042394
enh77585    5  137359400  137360400      5       2  150064        2.303     0.010641
enh77586    5  137365700  137366700      1       1  150064       1.7893      0.03678
enh77587    5  137369200  137370200      1       1  150064       1.7626      0.03898
enh77592    5  137566300  137567300      3       2  150064       3.4988   0.00023365
enh77594    5  137672100  137673100      5       3  150064       2.9152    0.0017774
enh77595    5  137675900  137676900      3       1  150064       3.2208   0.00063924
enh77598    5  137704500  137705500      3       2  150064       2.7085     0.003379
enh77599    5  137706200  137707200      3       2  150064       2.1521     0.015696
enh77604    5  137785300  137786300      1       1  150064       3.4458    0.0002847
enh77606    5  137798400  137799400      6       2  150064       3.7326    9.477e-05
enh77608    5  137863900  137864900      3       2  150064       4.6385   1.7548e-06
enh77610    5  137876000  137877000      2       1  150064        4.384   5.8268e-06
enh77611    5  137880800  137881800      1       1  150064       5.1073    1.634e-07
enh77613    5  137882000  137883000      2       1  150064       4.6279   1.8473e-06
enh77614    5  137909000  137910000      2       1  150064        2.418    0.0078021
enh77616    5  137936600  137937600      7       4  150064       5.3634   4.0838e-08
enh77617    5  137938700  137939700      2       1  150064       5.0774   1.9129e-07
enh77618    5  137940900  137941900      2       1  150064       2.6648    0.0038517
enh77619    5  137945500  137946500      3       1  150064        4.491   3.5447e-06
enh77620    5  137947000  137948000      3       2  150064       4.2365   1.1353e-05
enh77650    5  138303500  138304500      1       1  150064       2.1604      0.01537
enh77684    5  138688200  138689200      1       1  150064       2.5479     0.005419
enh77698    5  138842000  138843000      1       1  150064       1.6777       0.0467
enh77700    5  138848600  138849600      1       1  150064       2.2055      0.01371
enh77707    5  138872000  138873000      1       1  150064       1.7968      0.03618
enh77710    5  138904600  138905600      2       1  150064       2.4689    0.0067768
enh77724    5  139036600  139037600      3       1  150064       2.3431    0.0095613
enh77725    5  139043800  139044800      1       1  150064       2.9032     0.001847
enh77726    5  139051200  139052200      1       1  150064       3.7447     9.03e-05
enh77727    5  139052100  139053100      2       1  150064       3.0434    0.0011695
enh77728    5  139054000  139055000      5       1  150064       3.3882   0.00035172
enh77729    5  139057100  139058100      6       1  150064        3.272   0.00053392
enh77730    5  139064200  139065200      2       1  150064       4.2187   1.2283e-05
enh77731    5  139068000  139069000      1       1  150064       4.4396    4.506e-06
enh77732    5  139072100  139073100      1       1  150064       3.8942    4.926e-05
enh77735    5  139080300  139081300      1       1  150064       3.8986    4.837e-05
enh77736    5  139085000  139086000      2       1  150064       2.5134    0.0059795
enh77740    5  139118100  139119100      1       1  150064       1.8325      0.03344
enh77745    5  139242800  139243800      2       1  150064       2.2927     0.010932
enh77747    5  139259800  139260800      1       1  150064       1.7424      0.04072
enh77751    5  139488800  139489800      1       1  150064       3.3836    0.0003577
enh77756    5  139532600  139533600      3       1  150064       1.7614     0.039083
enh77757    5  139544500  139545500      4       1  150064       2.1896     0.014277
enh77759    5  139559500  139560500      2       1  150064       1.9778     0.023978
enh77761    5  139570000  139571000      1       1  150064       3.4022    0.0003342
enh77766    5  139599200  139600200      2       1  150064       2.3252     0.010031
enh77767    5  139607200  139608200      1       1  150064       3.3893    0.0003503
enh77768    5  139615700  139616700      3       2  150064       3.0318    0.0012155
enh77778    5  139664400  139665400      6       3  150064       1.7188     0.042822
enh77779    5  139672300  139673300      1       1  150064       3.4603    0.0002698
enh77780    5  139681000  139682000      2       1  150064       3.4933   0.00023857
enh77781    5  139690900  139691900      3       2  150064       2.0504     0.020161
enh77794    5  139783800  139784800      3       2  150064       2.3455    0.0095016
enh77798    5  139925600  139926600      4       2  150064       2.2754     0.011441
enh77808    5  139971400  139972400      2       1  150064       2.0992     0.017898
enh77809    5  139974700  139975700      7       2  150064       1.6936     0.045172
enh77812    5  139989900  139990900      1       1  150064       2.0695      0.01925
enh77813    5  140013000  140014000      3       1  150064       3.3212   0.00044808
enh77814    5  140017800  140018800      3       2  150064       2.3221     0.010115
enh77816    5  140025400  140026400      4       2  150064       3.1794    0.0007378
enh77817    5  140028000  140029000      2       1  150064       3.9582   3.7763e-05
enh77818    5  140042800  140043800      2       1  150064       3.6706     0.000121
enh77819    5  140045400  140046400      2       1  150064       2.3365    0.0097317
enh77820    5  140051400  140052400      1       1  150064       4.0009    3.155e-05
enh77821    5  140069400  140070400      5       2  150064       4.2883   9.0009e-06
enh77822    5  140071900  140072900      7       2  150064       4.2648   1.0006e-05
enh77823    5  140079000  140080000      1       1  150064         4.26    1.022e-05
enh77824    5  140080800  140081800      2       1  150064       3.9675   3.6313e-05
enh77825    5  140097600  140098600      4       2  150064       3.7639   8.3632e-05
enh77826    5  140098200  140099200      3       2  150064       4.0009   3.1546e-05
enh77830    5  140870700  140871700      5       2  150064       1.7514     0.039938
enh77854    5  141062500  141063500      2       1  150064         1.93     0.026806
enh77862    5  141212500  141213500      6       2  150064       2.8332    0.0023042
enh77863    5  141214900  141215900      4       1  150064       2.4186    0.0077904
enh77871    5  141248800  141249800      3       2  150064       2.0674     0.019349
enh77873    5  141252100  141253100      1       1  150064       2.6481     0.004047
enh77887    5  141443100  141444100      1       1  150064       2.0168      0.02186
enh77893    5  141564500  141565500      5       2  150064       1.8234      0.03412
enh77894    5  141566200  141567200      2       1  150064       3.0828    0.0010253
enh77900    5  141659700  141660700      7       1  150064        1.949     0.025648
enh77907    5  141685500  141686500      5       2  150064       1.7467     0.040342
enh77911    5  141706900  141707900      3       2  150064       3.0707    0.0010678
enh77914    5  141737500  141738500      4       2  150064       2.1426     0.016072
enh77920    5  141769300  141770300      3       1  150064       2.1841     0.014479
enh77926    5  141820600  141821600      4       1  150064       1.7112     0.043523
enh77952    5  142125800  142126800      1       1  150064        1.886      0.02965
enh77953    5  142132600  142133600      2       1  150064       1.8334      0.03337
enh77957    5  142158400  142159400      1       1  150064       3.1275    0.0008816
enh78036    5  142873600  142874600      3       1  150064        2.806    0.0025077
enh78051    5  143548200  143549200      2       1  150064       1.7394     0.040981
enh78078    5  145370300  145371300      2       1  150064       1.9811     0.023792
enh78079    5  145386600  145387600      2       1  150064       2.2034     0.013782
enh78080    5  145406000  145407000      3       1  150064       1.6644     0.048017
enh78174    5  148668000  148669000      1       1  150064       2.1323      0.01649
enh78176    5  148678400  148679400      4       2  150064       2.5078    0.0060745
enh78178    5  148700000  148701000      5       3  150064       1.9198      0.02744
enh78181    5  148725800  148726800      3       1  150064       2.2633     0.011808
enh78183    5  148736600  148737600      4       2  150064       2.1907     0.014235
enh78186    5  148750600  148751600      2       1  150064       1.8278     0.033789
enh78200    5  148809200  148810200      3       2  150064       1.8365     0.033142
enh78236    5  149037200  149038200      3       1  150064       1.8476     0.032331
enh78239    5  149051000  149052000      4       2  150064       3.3148   0.00045848
enh78244    5  149112800  149113800      5       3  150064       2.8077    0.0024952
enh78246    5  149121400  149122400      1       1  150064       2.0708      0.01919
enh78247    5  149123100  149124100      4       2  150064       2.7364     0.003106
enh78252    5  149151200  149152200      5       2  150064         2.15     0.015776
enh78258    5  149163900  149164900     11       3  150064       2.0949      0.01809
enh78259    5  149171900  149172900      5       3  150064       3.5016   0.00023125
enh78262    5  149180000  149181000      2       1  150064       1.7262     0.042156
enh78263    5  149183900  149184900      2       1  150064       1.9012     0.028637
enh78264    5  149187700  149188700      2       1  150064       3.0608    0.0011039
enh78266    5  149203700  149204700      4       2  150064       1.9484     0.025684
enh78268    5  149219100  149220100      1       1  150064       2.0693      0.01926
enh78281    5  149330400  149331400      2       1  150064       1.9101     0.028057
enh78316    5  149678800  149679800      2       1  150064       1.9516      0.02549
enh78349    5  149912100  149913100      5       2  150064       2.0639     0.019512
enh78353    5  149923800  149924800      2       1  150064       1.9048     0.028403
enh78354    5  149936500  149937500      1       1  150064       1.6809      0.04639
enh78453    5  151074000  151075000      1       1  150064       1.8406      0.03284
enh78461    5  151116600  151117600      2       1  150064       1.6453     0.049952
enh78476    5  153008000  153009000      4       2  150064       1.7945     0.036363
enh78479    5  153381600  153382600      5       3  150064       2.4168    0.0078285
enh78480    5  153416900  153417900      2       1  150064       3.0963   0.00097967
enh78481    5  153419000  153420000      5       2  150064       3.6317   0.00014077
enh78482    5  153421800  153422800      1       1  150064       3.2758    0.0005269
enh78484    5  153451400  153452400      2       1  150064       3.2966   0.00048932
enh78485    5  153457600  153458600      4       2  150064       2.7149    0.0033144
enh78489    5  153573600  153574600      2       1  150064       2.1697     0.015015
enh78490    5  153577600  153578600      4       2  150064       1.8583     0.031562
enh78491    5  153581500  153582500      5       2  150064       4.0935   2.1242e-05
enh78492    5  153582400  153583400      9       3  150064       3.1779   0.00074174
enh78493    5  153583200  153584200      8       1  150064       3.4901   0.00024143
enh78494    5  153583600  153584600      5       1  150064       3.3457   0.00041044
enh78495    5  153600500  153601500      4       2  150064       2.6029    0.0046219
enh78496    5  153618000  153619000      3       2  150064       3.9323   4.2062e-05
enh78497    5  153621800  153622800      3       1  150064       2.1903     0.014252
enh78498    5  153623100  153624100      4       2  150064       3.5594   0.00018586
enh78499    5  153652200  153653200      6       2  150064       4.5518   2.6593e-06
enh78500    5  153656400  153657400      5       2  150064       5.0118   2.6958e-07
enh78501    5  153666700  153667700      5       3  150064       3.8409   6.1301e-05
enh78502    5  153676100  153677100      5       2  150064       4.1359   1.7681e-05
enh78503    5  153681500  153682500      2       1  150064       2.4021    0.0081496
enh78511    5  153784800  153785800      5       2  150064       2.7745    0.0027647
enh78521    5  154092900  154093900      1       1  150064       1.8972       0.0289
enh78531    5  154161300  154162300      1       1  150064       2.2931      0.01092
enh78543    5  154319600  154320600      2       1  150064       1.8015     0.035813
enh78546    5  155753000  155754000      3       2  150064       1.9045     0.028422
enh78547    5  155755700  155756700      5       2  150064       2.7715    0.0027899
enh78550    5  155838000  155839000      2       1  150064       2.8659    0.0020789
enh78551    5  155901300  155902300      4       1  150064       1.8308     0.033563
enh78564    5  156570600  156571600      2       1  150064       1.6565     0.048815
enh78573    5  156715800  156716800      3       2  150064       1.8122     0.034981
enh78578    5  156797600  156798600      4       2  150064       1.6841     0.046077
enh78584    5  156891200  156892200      5       2  150064       1.6746     0.047004
enh78630    5  157254800  157255800      5       3  150064       2.2176     0.013293
enh78631    5  157255600  157256600      3       1  150064       1.9981     0.022853
enh78686    5  158610600  158611600      1       1  150064       4.3201    7.798e-06
enh78688    5  158625300  158626300      3       2  150064       2.5583    0.0052597
enh78691    5  158632300  158633300      4       2  150064        1.803     0.035697
enh78693    5  158645000  158646000      1       1  150064       4.1438    1.708e-05
enh78719    5  159596300  159597300      4       2  150064       1.9271     0.026981
enh78756    5  159932800  159933800      2       1  150064       2.1368     0.016307
enh78792    5  167125800  167126800      2       1  150064       1.9905     0.023267
enh78793    5  167372900  167373900      6       3  150064       1.9767     0.024035
enh78813    5  167780100  167781100      2       1  150064       2.0962     0.018032
enh78818    5  167914400  167915400      2       1  150064       2.0713     0.019165
enh78819    5  168002100  168003100      2       1  150064       2.3522    0.0093307
enh78820    5  168003800  168004800      3       1  150064        2.555    0.0053097
enh78883    5  169782200  169783200      5       2  150064       1.9751     0.024126
enh78884    5  169787100  169788100      4       2  150064       1.8525     0.031974
enh78893    5  170058600  170059600      3       2  150064       1.6474     0.049739
enh78902    5  170845100  170846100      2       1  150064       1.6565     0.048809
enh78939    5  171589700  171590700      6       2  150064       1.6458     0.049899
enh78945    5  171604000  171605000     10       2  150064        1.665     0.047955
enh78979    5  171923600  171924600      3       1  150064       1.9439     0.025951
enh78980    5  171930800  171931800      2       1  150064       2.2841     0.011181
enh78981    5  171950200  171951200      6       2  150064       2.5962    0.0047128
enh78987    5  171991100  171992100     10       3  150064       1.9749     0.024139
enh78997    5  172029500  172030500      2       1  150064       2.0417     0.020593
enh79000    5  172047200  172048200      4       1  150064        1.803     0.035695
enh79001    5  172049300  172050300      5       2  150064       1.7978     0.036103
enh79062    5  172312900  172313900      2       1  150064        1.935     0.026492
enh79070    5  172357800  172358800      4       2  150064        1.844     0.032593
enh79076    5  172411600  172412600      6       2  150064       2.0865     0.018468
enh79077    5  172412600  172413600      2       1  150064       1.9148     0.027761
enh79102    5  173052200  173053200      3       2  150064       1.7189     0.042813
enh79110    5  173160900  173161900      3       1  150064       2.6291      0.00428
enh79111    5  173163700  173164700      3       1  150064        3.657   0.00012758
enh79113    5  173171200  173172200      4       1  150064       2.6236      0.00435
enh79129    5  173260100  173261100      3       1  150064       2.0547     0.019952
enh79131    5  173277400  173278400      4       2  150064       2.0345     0.020949
enh79132    5  173282200  173283200      4       1  150064       2.0189     0.021749
enh79153    5  173699400  173700400      7       2  150064         2.04     0.020673
enh79157    5  173998700  173999700      2       1  150064       2.0569     0.019846
enh79158    5  174035500  174036500      5       2  150064         2.34    0.0096424
enh79165    5  174960900  174961900      1       1  150064       2.0183      0.02178
enh79181    5  175828800  175829800      2       1  150064        1.748     0.040235
enh79230    5  176733000  176734000      3       1  150064        1.714     0.043268
enh79248    5  176843100  176844100      1       1  150064       2.8094     0.002482
enh79261    5  176937300  176938300      1       1  150064       3.0958    0.0009813
enh79265    5  176966200  176967200      1       1  150064       3.0105     0.001304
enh79266    5  176972000  176973000      3       1  150064       2.7995    0.0025592
enh79267    5  176973200  176974200      1       1  150064       3.0734     0.001058
enh79268    5  176974700  176975700      2       1  150064        2.483    0.0065141
enh79270    5  176984000  176985000      1       1  150064       3.0843      0.00102
enh79303    5  177760000  177761000     12       2  150064       1.7422     0.040736
enh79306    5  177784000  177785000      1       1  150064       2.3889     0.008449
enh79314    5  177894500  177895500      3       2  150064       2.0207     0.021655
enh79322    5  178654000  178655000      2       1  150064       1.9518      0.02548
enh79323    5  178667800  178668800      4       2  150064       2.8477    0.0022016
enh79324    5  178668600  178669600      6       2  150064       2.3268    0.0099882
enh79326    5  178692800  178693800      4       2  150064       1.7484       0.0402
enh79327    5  178695200  178696200      6       2  150064        1.704      0.04419
enh79328    5  178698300  178699300      6       3  150064       1.9543     0.025333
enh79330    5  178711800  178712800      3       2  150064       2.8818    0.0019768
enh79331    5  178721900  178722900      2       1  150064       2.3865    0.0085057
enh79353    5  179128000  179129000      4       2  150064       1.9831     0.023678
enh79358    5  179181400  179182400      1       1  150064       1.8827      0.02987
enh79359    5  179183200  179184200      1       1  150064       2.3515     0.009349
enh79366    5  179221100  179222100      1       1  150064       2.1725      0.01491
enh79369    5  179235100  179236100      3       1  150064       1.8923     0.029226
enh79375    5  179279600  179280600      2       1  150064       2.2807     0.011284
enh79403    5  179894100  179895100      7       3  150064       1.8477     0.032324
enh79409    5  180066600  180067600      4       2  150064       2.8698    0.0020535
enh79444    5  180684500  180685500      3       2  150064       2.1326     0.016477
enh79497    6    1044300    1045300      3       2  150064       1.8761     0.030318
enh79498    6    1047800    1048800      1       1  150064       1.7557      0.03957
enh79507    6    1326400    1327400      4       2  150064       1.8869     0.029586
enh79508    6    1335300    1336300      4       2  150064       2.5088    0.0060578
enh79509    6    1364500    1365500      8       3  150064       1.6904     0.045475
enh79591    6    2957600    2958600     11       2  150064       2.3212     0.010138
enh79592    6    2960300    2961300      5       2  150064       2.0789     0.018814
enh79599    6    2972200    2973200      7       2  150064       1.9215     0.027336
enh79617    6    3139200    3140200      1       1  150064       2.4976     0.006251
enh79618    6    3155600    3156600      1       1  150064        2.049      0.02023
enh79622    6    3208600    3209600      2       1  150064       1.8076     0.035337
enh79629    6    3281700    3282700      2       1  150064       1.7641     0.038858
enh79664    6    3540700    3541700      6       2  150064        1.681     0.046379
enh79665    6    3542000    3543000      2       1  150064       2.2715     0.011558
enh79666    6    3546000    3547000      2       1  150064       2.1927     0.014164
enh79670    6    3732500    3733500      4       2  150064       2.0654     0.019441
enh79671    6    3739200    3740200      9       4  150064        2.721    0.0032546
enh79672    6    3741200    3742200      2       1  150064        2.838    0.0022697
enh79675    6    3747300    3748300      4       2  150064       1.7272     0.042069
enh79676    6    3753000    3754000      1       1  150064       3.2207    0.0006394
enh79690    6    3869400    3870400      3       1  150064         1.84     0.032883
enh79701    6    4023500    4024500      2       1  150064       1.7887     0.036835
enh79702    6    4055300    4056300      1       1  150064       1.8429      0.03267
enh79703    6    4067800    4068800      4       2  150064        1.881     0.029988
enh79710    6    4253600    4254600      7       2  150064       1.7431     0.040658
enh79735    6    4803600    4804600      4       2  150064       2.0763     0.018934
enh79736    6    4806300    4807300      4       2  150064       1.7337     0.041489
enh79737    6    4810900    4811900      2       1  150064       1.8196     0.034406
enh79738    6    4814400    4815400      3       2  150064       2.4253    0.0076477
enh79743    6    4905200    4906200      2       1  150064       2.6485    0.0040427
enh79745    6    4907800    4908800      3       1  150064        2.493    0.0063334
enh79746    6    4909900    4910900      4       2  150064        2.219     0.013244
enh79747    6    4914200    4915200      3       2  150064       2.4501    0.0071411
enh79767    6    5294500    5295500      6       3  150064       1.9155     0.027717
enh79769    6    5338400    5339400      2       1  150064       2.0018     0.022655
enh79793    6    6596900    6597900      4       2  150064       1.7633     0.038926
enh79851    6    7053200    7054200      3       1  150064       1.9989     0.022809
enh79853    6    7058400    7059400      6       3  150064       1.6892     0.045586
enh79854    6    7060900    7061900      5       2  150064       1.9743     0.024176
enh79857    6    7099900    7100900      2       1  150064       2.2397     0.012557
enh79859    6    7111200    7112200      1       1  150064       1.6656       0.0479
enh79876    6    7155900    7156900      2       1  150064        2.101      0.01782
enh79895    6    7241900    7242900      1       1  150064       2.1028      0.01774
enh79903    6    7277900    7278900      7       4  150064       2.4939    0.0063166
enh79904    6    7278500    7279500      4       2  150064         1.96     0.025001
enh79932    6    7784700    7785700      1       1  150064       2.1434      0.01604
enh79960    6   10440900   10441900      2       1  150064       1.9639     0.024773
enh79961    6   10510600   10511600      1       1  150064       1.9554      0.02527
enh79979    6   10585000   10586000      3       1  150064       1.7862     0.037034
enh79997    6   11194900   11195900      5       2  150064       2.3009     0.010698
enh80010    6   11236400   11237400      6       3  150064       2.4664    0.0068243
enh80019    6   11297300   11298300      5       2  150064       1.9764     0.024053
enh80044    6   11434400   11435400      6       3  150064       2.5204    0.0058614
enh80047    6   11496800   11497800      8       3  150064       3.6077   0.00015445
enh80049    6   11523000   11524000      2       1  150064       3.4079   0.00032737
enh80050    6   11525300   11526300      3       1  150064       2.8513     0.002177
enh80052    6   11542200   11543200      3       2  150064       2.2806     0.011286
enh80053    6   11543300   11544300      2       1  150064       2.6531    0.0039873
enh80054    6   11586300   11587300      5       3  150064       2.0425     0.020553
enh80069    6   11750500   11751500      3       2  150064       1.9468      0.02578
enh80089    6   11938400   11939400      4       2  150064       1.7393     0.040991
enh80092    6   12013900   12014900      4       2  150064       1.9707      0.02438
enh80093    6   12025700   12026700      3       2  150064       1.9114     0.027974
enh80094    6   12033800   12034800      1       1  150064       2.1399      0.01618
enh80095    6   12034400   12035400      1       1  150064       1.9296      0.02683
enh80103    6   12118900   12119900      3       2  150064       2.1999     0.013908
enh80140    6   13274800   13275800      2       1  150064       2.3405    0.0096302
enh80142    6   13327100   13328100      2       1  150064       1.7815     0.037414
enh80164    6   13454600   13455600      4       1  150064       1.9515     0.025498
enh80188    6   13707800   13708800      2       1  150064       2.7686    0.0028147
enh80189    6   13712900   13713900      3       1  150064       1.6542     0.049039
enh80222    6   14549800   14550800      3       1  150064       2.2507     0.012201
enh80226    6   14639500   14640500      2       1  150064       2.5105    0.0060281
enh80227    6   14655400   14656400      5       2  150064       1.9658     0.024659
enh80228    6   14656600   14657600      4       2  150064       1.6865     0.045847
enh80245    6   14825500   14826500      1       1  150064       1.7117      0.04348
enh80279    6   15299700   15300700      2       1  150064       2.0929     0.018181
enh80286    6   15326900   15327900      5       3  150064       2.3829    0.0085891
enh80290    6   15351800   15352800      3       1  150064        1.858     0.031587
enh80303    6   15401700   15402700      2       1  150064       1.7666     0.038647
enh80305    6   15409200   15410200      1       1  150064       2.0873      0.01843
enh80343    6   15879800   15880800      7       3  150064       2.3943     0.008326
enh80344    6   15882800   15883800      7       3  150064       1.7452     0.040477
enh80345    6   15897100   15898100      3       2  150064       1.9535     0.025378
enh80346    6   15901300   15902300      3       2  150064       2.4684    0.0067857
enh80352    6   16134900   16135900      1       1  150064       1.7302       0.0418
enh80353    6   16137300   16138300      1       1  150064       1.7383      0.04108
enh80357    6   16229500   16230500      3       1  150064       2.2754     0.011441
enh80359    6   16239800   16240800      2       1  150064       1.7514     0.039937
enh80360    6   16244600   16245600      3       2  150064       2.0374     0.020803
enh80364    6   16331800   16332800      2       1  150064       3.0729    0.0010599
enh80366    6   16335000   16336000      2       1  150064        2.782    0.0027009
enh80370    6   16358800   16359800      5       2  150064       1.9137     0.027832
enh80371    6   16361800   16362800      5       2  150064       1.8929     0.029188
enh80375    6   16409700   16410700      3       1  150064       1.8456     0.032472
enh80380    6   16433500   16434500      6       2  150064       1.8977      0.02887
enh80400    6   16670000   16671000      5       3  150064       1.8001     0.035921
enh80414    6   16718800   16719800      4       2  150064       2.0827     0.018639
enh80415    6   16721800   16722800      2       1  150064       3.4734   0.00025699
enh80416    6   16725100   16726100      3       2  150064       2.2292     0.012899
enh80417    6   16728000   16729000      2       1  150064       2.7845    0.0026806
enh80418    6   16731200   16732200      4       2  150064       2.6887    0.0035871
enh80423    6   16752200   16753200      5       3  150064       2.6432     0.004106
enh80424    6   16754500   16755500      1       1  150064       2.3726     0.008831
enh80425    6   16757200   16758200      4       2  150064       2.5841    0.0048815
enh80426    6   16758100   16759100      3       2  150064       2.4419    0.0073045
enh80440    6   17226000   17227000      2       1  150064        1.691     0.045414
enh80445    6   17418200   17419200      1       1  150064       2.0206      0.02166
enh80481    6   18121600   18122600      2       1  150064        1.788      0.03689
enh80499    6   18503200   18504200      6       3  150064       2.0508     0.020143
enh80504    6   19303300   19304300      4       2  150064       1.7558     0.039562
enh80505    6   19803400   19804400     10       3  150064       2.0099     0.022221
enh80507    6   19851400   19852400      3       1  150064       1.7088     0.043745
enh80510    6   20173900   20174900      6       2  150064       1.7435      0.04062
enh80523    6   20252700   20253700      3       1  150064       2.0594     0.019726
enh80535    6   20528500   20529500      8       3  150064       2.2449     0.012388
enh80536    6   20535600   20536600      7       2  150064        2.651     0.004013
enh80537    6   20662200   20663200      7       2  150064       2.1276     0.016687
enh80541    6   20876900   20877900      2       1  150064       2.7222    0.0032428
enh80550    6   21753400   21754400      4       2  150064       2.0364     0.020854
enh80551    6   21770000   21771000      2       1  150064       1.9337     0.026577
enh80572    6   22146000   22147000      1       1  150064       2.1187      0.01706
enh80586    6   24360400   24361400      4       2  150064       2.9419    0.0016308
enh80590    6   24645200   24646200     11       3  150064       2.7483     0.002995
enh80591    6   24659000   24660000      5       3  150064       3.8516   5.8677e-05
enh80592    6   24661400   24662400      4       2  150064       3.1065   0.00094644
enh80593    6   24662200   24663200      5       2  150064        2.792    0.0026188
enh80600    6   24779600   24780600      1       1  150064       1.6974      0.04481
enh80603    6   24908300   24909300      3       2  150064       3.6021   0.00015782
enh80611    6   25006900   25007900      2       1  150064        1.933      0.02662
enh80612    6   25015100   25016100      4       2  150064       1.9661     0.024645
enh80618    6   25070500   25071500      4       2  150064       2.9567    0.0015548
enh80621    6   25166600   25167600      2       1  150064       3.8621   5.6207e-05
enh80622    6   25168600   25169600      2       1  150064       4.4656   3.9915e-06
enh80623    6   25169800   25170800      6       3  150064       4.5796   2.3292e-06
enh80624    6   25174200   25175200      3       1  150064        4.575   2.3808e-06
enh80625    6   25178800   25179800      6       2  150064        2.289     0.011038
enh80627    6   25223500   25224500      2       1  150064       2.0004      0.02273
enh80628    6   25277700   25278700      2       1  150064        2.307     0.010528
enh80630    6   25295900   25296900      2       1  150064       2.3161     0.010277
enh80632    6   25302100   25303100      7       3  150064       2.4353    0.0074407
enh80647    6   25405700   25406700      7       2  150064       2.0346     0.020945
enh80654    6   25744000   25745000      4       1  150064       2.0246     0.021455
enh80655    6   25750800   25751800      4       2  150064       2.8808    0.0019833
enh80656    6   25753400   25754400      4       2  150064       3.3772   0.00036612
enh80657    6   25961300   25962300      2       1  150064       6.3585   1.0185e-10
enh80658    6   25964800   25965800      2       1  150064       1.7255     0.042215
enh80662    6   26016300   26017300      4       2  150064       3.5453   0.00019605
enh80664    6   26022200   26023200      5       2  150064       6.9533   1.7846e-12
enh80665    6   26025500   26026500      1       1  150064       7.9707    7.886e-16
enh80666    6   26027800   26028800      1       1  150064       1.9967      0.02293
enh80668    6   26046000   26047000      4       2  150064       2.3168     0.010257
enh80669    6   26053500   26054500      3       2  150064       6.2917   1.5705e-10
enh80670    6   26057200   26058200      1       1  150064       8.0137    5.564e-16
enh80673    6   26088600   26089600      2       1  150064       2.8914    0.0019177
enh80674    6   26089200   26090200      2       1  150064       6.0177   8.8467e-10
enh80676    6   26104600   26105600      8       4  150064       6.8614   3.4103e-12
enh80677    6   26122100   26123100      8       3  150064       5.9391   1.4331e-09
enh80678    6   26128300   26129300      5       2  150064       6.4432   5.8495e-11
enh80679    6   26160200   26161200      2       1  150064       3.8021   7.1728e-05
enh80681    6   26170900   26171900      1       1  150064       2.4731     0.006697
enh80682    6   26173500   26174500      1       1  150064       4.3734    6.117e-06
enh80684    6   26189200   26190200      8       3  150064       5.3878   3.5669e-08
enh80686    6   26206600   26207600     10       2  150064       1.6665     0.047802
enh80697    6   26295700   26296700      1       1  150064        4.911     4.53e-07
enh80698    6   26305500   26306500      6       2  150064       4.2662   9.9398e-06
enh80699    6   26311300   26312300      8       2  150064       3.8418   6.1075e-05
enh80701    6   26351800   26352800      7       3  150064       3.5743   0.00017559
enh80702    6   26359000   26360000      4       2  150064       7.1113   5.7484e-13
enh80703    6   26361200   26362200      8       3  150064       7.6277   1.1953e-14
enh80704    6   26363800   26364800      4       2  150064       7.2604   1.9301e-13
enh80710    6   26422700   26423700      5       2  150064       2.2864     0.011115
enh80716    6   26461300   26462300      9       4  150064       5.1682   1.1816e-07
enh80718    6   26477000   26478000      3       1  150064       7.2006   2.9969e-13
enh80719    6   26520000   26521000      3       1  150064       3.3134   0.00046089
enh80720    6   26533600   26534600      3       1  150064       3.4057   0.00032996
enh80721    6   26534600   26535600      6       2  150064       2.9223    0.0017373
enh80722    6   26535900   26536900      1       1  150064       3.2398    0.0005981
enh80723    6   26539600   26540600      4       1  150064       3.2499   0.00057725
enh80724    6   26552800   26553800      2       1  150064        3.275    0.0005283
enh80725    6   26595200   26596200      3       1  150064       3.0936   0.00098857
enh80726    6   26598200   26599200      3       2  150064       1.6585     0.048612
enh80728    6   26660200   26661200      3       2  150064       2.6406    0.0041376
enh80730    6   27046000   27047000      3       2  150064       5.0522    2.184e-07
enh80737    6   27115200   27116200      2       1  150064       4.9539   3.6368e-07
enh80738    6   27124400   27125400      1       1  150064       8.9005     2.78e-19
enh80741    6   27154900   27155900      9       2  150064       1.7833     0.037271
enh80742    6   27341400   27342400      4       2  150064       5.1752   1.1385e-07
enh80743    6   27355400   27356400      5       2  150064       4.8663   5.6857e-07
enh80744    6   27357000   27358000      7       3  150064       7.6119   1.3503e-14
enh80745    6   27438600   27439600      8       2  150064       3.8031   7.1434e-05
enh80747    6   27485600   27486600      2       1  150064       3.1533   0.00080725
enh80748    6   27655700   27656700      8       3  150064       4.2383    1.126e-05
enh80749    6   27729800   27730800      6       2  150064       8.0955   2.8514e-16
enh80751    6   27750200   27751200      1       1  150064       6.4168    6.958e-11
enh80753    6   27761000   27762000      1       1  150064       1.9157       0.0277
enh80754    6   27762900   27763900      3       2  150064       2.9705    0.0014863
enh80755    6   27774000   27775000      1       1  150064       8.8834    3.243e-19
enh80757    6   27781200   27782200      3       1  150064       7.2383   2.2719e-13
enh80758    6   27783000   27784000      3       1  150064       7.7187   5.8751e-15
enh80759    6   27792400   27793400      2       1  150064       6.8631    3.369e-12
enh80760    6   27835300   27836300      3       1  150064       7.0777   7.3272e-13
enh80761    6   27838800   27839800      1       1  150064       6.7288    8.551e-12
enh80763    6   27859100   27860100      3       1  150064       5.9631   1.2373e-09
enh80767    6   28103000   28104000      4       2  150064       4.0027   3.1307e-05
enh80768    6   28105600   28106600      2       1  150064        5.034   2.4017e-07
enh80769    6   28110700   28111700      3       2  150064       5.8429    2.565e-09
enh80770    6   28129500   28130500     12       4  150064       7.5057   3.0552e-14
enh80771    6   28185500   28186500      1       1  150064       1.9624      0.02486
enh80772    6   28192000   28193000      3       1  150064       2.2676     0.011676
enh80773    6   28193600   28194600      2       1  150064       5.6816   6.6702e-09
enh80774    6   28218000   28219000      1       1  150064       8.4397    1.591e-17
enh80776    6   28226200   28227200      5       2  150064       3.5726    0.0001767
enh80778    6   28302100   28303100      5       1  150064       3.3114   0.00046421
enh80780    6   28318900   28319900      2       1  150064       6.5656   2.5912e-11
enh80781    6   28321600   28322600      5       2  150064       7.5542   2.1079e-14
enh80782    6   28322200   28323200      4       2  150064       5.8151   3.0292e-09
enh80783    6   28322800   28323800      4       2  150064       7.3519   9.7707e-14
enh80784    6   28365600   28366600      3       2  150064       7.9338   1.0627e-15
enh80787    6   28832200   28833200      6       3  150064       9.3482   4.4571e-21
enh80790    6   28892200   28893200      3       2  150064       3.6582   0.00012699
enh80791    6   28909500   28910500      3       1  150064       2.4369    0.0074072
enh80793    6   28915300   28916300      5       2  150064       2.7546    0.0029383
enh80794    6   28947800   28948800      2       1  150064       7.8022   3.0407e-15
enh80795    6   28953600   28954600      3       2  150064       7.5488   2.1971e-14
enh80796    6   28972300   28973300      1       1  150064       1.8353      0.03323
enh80799    6   29609000   29610000      5       3  150064       6.4739   4.7766e-11
enh81070    6   33160900   33161900      5       2  150064       3.7063   0.00010516
enh81071    6   33165600   33166600      4       2  150064       1.6505     0.049416
enh81073    6   33173800   33174800      3       1  150064       2.2869       0.0111
enh81080    6   33255200   33256200      2       1  150064       4.0113   3.0196e-05
enh81081    6   33258000   33259000      1       1  150064       4.0471    2.593e-05
enh81083    6   33268000   33269000      1       1  150064       2.0321      0.02107
enh81085    6   33283600   33284600      1       1  150064       4.7028    1.283e-06
enh81087    6   33287100   33288100      3       2  150064       2.3506    0.0093724
enh81089    6   33291600   33292600      1       1  150064       4.0833     2.22e-05
enh81090    6   33311400   33312400      1       1  150064        2.892     0.001914
enh81091    6   33312900   33313900      1       1  150064       3.3832    0.0003582
enh81092    6   33324000   33325000      2       1  150064       6.1309   4.3697e-10
enh81093    6   33342600   33343600      1       1  150064       4.1667    1.545e-05
enh81094    6   33358100   33359100      3       1  150064       4.0536   2.5222e-05
enh81095    6   33376600   33377600      4       2  150064       4.2285   1.1761e-05
enh81096    6   33379900   33380900      2       1  150064       3.4708   0.00025945
enh81097    6   33383000   33384000      3       2  150064       3.2781    0.0005225
enh81099    6   33391700   33392700      1       1  150064        3.638    0.0001374
enh81100    6   33394100   33395100      1       1  150064          5.1    1.698e-07
enh81102    6   33397900   33398900      1       1  150064       3.0433      0.00117
enh81103    6   33400600   33401600      4       2  150064       5.8471   2.5017e-09
enh81104    6   33412300   33413300      2       1  150064       2.7214      0.00325
enh81108    6   33476400   33477400      6       2  150064       2.5315    0.0056783
enh81109    6   33477000   33478000      2       1  150064       2.9287    0.0017019
enh81110    6   33539400   33540400      2       1  150064       4.2654    9.977e-06
enh81111    6   33548000   33549000      3       2  150064       2.8272    0.0023479
enh81112    6   33553100   33554100      2       1  150064       1.9522     0.025456
enh81113    6   33558100   33559100      5       2  150064       3.1623   0.00078254
enh81114    6   33561000   33562000      7       4  150064       3.8147   6.8173e-05
enh81115    6   33565400   33566400      4       2  150064       2.8979    0.0018781
enh81116    6   33567000   33568000      7       4  150064       3.5956    0.0001618
enh81118    6   33577700   33578700      3       2  150064       2.2076     0.013635
enh81121    6   33592900   33593900      4       2  150064       2.7142    0.0033222
enh81123    6   33596100   33597100      7       4  150064       3.9261    4.316e-05
enh81124    6   33597700   33598700      6       2  150064       2.4686    0.0067815
enh81125    6   33599800   33600800      3       1  150064       2.9817    0.0014333
enh81127    6   33606200   33607200      8       3  150064       3.7248   9.7744e-05
enh81129    6   33662300   33663300      4       1  150064       2.5476    0.0054237
enh81130    6   33667900   33668900      5       3  150064       4.4111   5.1418e-06
enh81131    6   33677700   33678700      4       2  150064       2.4279    0.0075928
enh81132    6   33685400   33686400      6       3  150064       3.7029   0.00010657
enh81133    6   33689300   33690300      4       2  150064       4.1351   1.7738e-05
enh81134    6   33699000   33700000      6       3  150064       3.8903   5.0052e-05
enh81135    6   33706200   33707200      5       2  150064       2.5541    0.0053236
enh81136    6   33707500   33708500      7       3  150064        4.644   1.7082e-06
enh81137    6   33712500   33713500      4       2  150064       3.4547   0.00027542
enh81138    6   33714600   33715600     11       2  150064       2.7818     0.002703
enh81139    6   33718900   33719900      3       2  150064       3.9905    3.297e-05
enh81140    6   33728800   33729800      2       1  150064       3.9153   4.5142e-05
enh81144    6   33792400   33793400      7       3  150064       2.9124    0.0017935
enh81145    6   33807000   33808000      6       2  150064       1.6901     0.045503
enh81146    6   33825200   33826200      3       2  150064       3.5226   0.00021368
enh81147    6   33828100   33829100      4       2  150064       1.7932     0.036471
enh81148    6   33846900   33847900      6       2  150064       3.1124   0.00092801
enh81149    6   33848000   33849000      5       3  150064       3.2381   0.00060154
enh81151    6   33853600   33854600      5       3  150064       3.0123    0.0012965
enh81152    6   33864100   33865100      7       4  150064       1.7899     0.036732
enh81158    6   33955600   33956600      5       2  150064       3.1082   0.00094121
enh81162    6   34023800   34024800      1       1  150064       2.4735     0.006689
enh81170    6   34215100   34216100      4       2  150064       1.6978     0.044776
enh81191    6   34337700   34338700      1       1  150064       2.1414      0.01612
enh81195    6   34357700   34358700      1       1  150064       2.1859      0.01441
enh81196    6   34376800   34377800      3       1  150064       1.9123     0.027916
enh81199    6   34458300   34459300      2       1  150064       1.9263     0.027031
enh81205    6   34522600   34523600      3       1  150064       2.5405    0.0055346
enh81206    6   34528300   34529300      3       1  150064       2.4852    0.0064743
enh81241    6   34983200   34984200      2       1  150064       2.0328     0.021035
enh81244    6   34992000   34993000      2       1  150064       1.7311     0.041713
enh81249    6   35020600   35021600      1       1  150064       1.7761      0.03786
enh81252    6   35056800   35057800      6       3  150064       2.2492     0.012249
enh81256    6   35074800   35075800      5       3  150064       1.7324     0.041602
enh81259    6   35133300   35134300      3       2  150064       2.0032     0.022578
enh81265    6   35216400   35217400      2       1  150064        2.097     0.017997
enh81333    6   35885400   35886400      2       1  150064       1.6486      0.04961
enh81365    6   36209400   36210400      2       1  150064       1.8221     0.034224
enh81372    6   36287200   36288200      5       2  150064       1.8919     0.029252
enh81423    6   36733400   36734400      4       2  150064       1.7136     0.043297
enh81474    6   37150400   37151400      4       2  150064       1.9845     0.023603
enh81487    6   37458200   37459200      2       1  150064       2.3715    0.0088577
enh81499    6   37758800   37759800      1       1  150064       2.0272      0.02132
enh81500    6   37776600   37777600      2       1  150064       2.2117     0.013494
enh81501    6   37785300   37786300      3       2  150064       2.1637     0.015242
enh81502    6   37789300   37790300      5       3  150064       2.0596     0.019719
enh81504    6   37794600   37795600      3       1  150064       2.3151     0.010304
enh81505    6   37798800   37799800      6       2  150064       2.4526    0.0070912
enh81506    6   37812400   37813400      6       3  150064       3.3549   0.00039693
enh81507    6   37819500   37820500      2       1  150064       1.9948     0.023031
enh81511    6   37845600   37846600      2       1  150064       2.4726    0.0067064
enh81512    6   37850300   37851300      1       1  150064       1.8534      0.03191
enh81515    6   37920000   37921000      4       2  150064       2.3321    0.0098488
enh81516    6   37947900   37948900      1       1  150064       2.6455     0.004078
enh81521    6   38078100   38079100      2       1  150064       2.2633     0.011808
enh81523    6   38122600   38123600      4       2  150064       2.0506     0.020152
enh81524    6   38137500   38138500      4       2  150064       2.6583    0.0039273
enh81528    6   38180200   38181200      2       1  150064       2.0138     0.022018
enh81539    6   39081400   39082400      1       1  150064       1.7252      0.04225
enh81650    6   41527400   41528400      7       2  150064       1.9825     0.023713
enh81654    6   41545700   41546700      1       1  150064       2.0529      0.02004
enh81655    6   41548900   41549900      1       1  150064       1.9584      0.02509
enh81656    6   41550600   41551600      1       1  150064       1.7218      0.04255
enh81657    6   41551900   41552900      6       2  150064       2.4317    0.0075141
enh81660    6   41569700   41570700      5       2  150064       1.9513     0.025512
enh81662    6   41593000   41594000      3       2  150064       2.3497    0.0093945
enh81684    6   41708700   41709700      2       1  150064       1.6501     0.049466
enh81690    6   41756100   41757100      2       1  150064       1.9106      0.02803
enh81691    6   41863700   41864700      4       2  150064       1.7129     0.043362
enh81711    6   42061200   42062200      4       2  150064       2.1251     0.016788
enh81734    6   42227600   42228600      2       1  150064       1.9123     0.027918
enh81770    6   42515600   42516600      1       1  150064       1.6976      0.04479
enh81775    6   42539500   42540500      1       1  150064       2.6098      0.00453
enh81776    6   42540200   42541200      1       1  150064       2.6098      0.00453
enh81779    6   42677500   42678500      6       2  150064       1.7633     0.038923
enh81780    6   42693400   42694400      1       1  150064        1.991      0.02324
enh81781    6   42695300   42696300      3       1  150064       2.2262     0.013001
enh81786    6   42729200   42730200      1       1  150064       1.9523      0.02545
enh81787    6   42738000   42739000      2       1  150064       1.8914     0.029286
enh81788    6   42739300   42740300      3       1  150064       1.8754     0.030371
enh81792    6   42748200   42749200      2       1  150064       1.9747     0.024153
enh81828    6   43050400   43051400      5       1  150064       2.0847      0.01855
enh81832    6   43082000   43083000      2       1  150064       2.1082     0.017508
enh81840    6   43095500   43096500      4       1  150064       2.0438     0.020485
enh81841    6   43096200   43097200      2       1  150064       1.7861     0.037039
enh81843    6   43110900   43111900      3       2  150064        3.013    0.0012933
enh81846    6   43143200   43144200      1       1  150064       3.1302    0.0008734
enh81848    6   43150600   43151600      3       1  150064       3.7162   0.00010113
enh81852    6   43235300   43236300      2       1  150064       2.6311     0.004255
enh81853    6   43238200   43239200      5       2  150064       2.9841    0.0014222
enh81854    6   43246000   43247000      4       1  150064       2.6821    0.0036586
enh81855    6   43254900   43255900      1       1  150064       3.2877    0.0005051
enh81856    6   43258100   43259100      4       2  150064       3.1453   0.00082958
enh81859    6   43334900   43335900      1       1  150064       2.9902     0.001394
enh81860    6   43337600   43338600      3       1  150064       4.3921   5.6135e-06
enh81861    6   43350900   43351900      1       1  150064       2.2194      0.01323
enh81862    6   43394200   43395200      6       4  150064       3.5148   0.00022005
enh81865    6   43421700   43422700      1       1  150064       1.8228      0.03417
enh81866    6   43444200   43445200      4       1  150064       3.5735   0.00017612
enh81867    6   43446400   43447400      1       1  150064       2.0111      0.02216
enh81868    6   43455600   43456600      3       1  150064       3.2621   0.00055301
enh81869    6   43457300   43458300      3       2  150064       3.0894    0.0010028
enh81870    6   43459700   43460700      1       1  150064       2.8203     0.002399
enh81871    6   43462400   43463400      3       1  150064       3.4462   0.00028429
enh81872    6   43473200   43474200      4       2  150064       3.2802    0.0005186
enh81873    6   43474300   43475300      3       2  150064       2.6343    0.0042157
enh81874    6   43478400   43479400      2       1  150064       3.5429   0.00019785
enh81875    6   43482600   43483600      5       2  150064       3.3797   0.00036277
enh81876    6   43485800   43486800      3       1  150064       2.7744     0.002765
enh81880    6   43594000   43595000      1       1  150064       2.7006     0.003461
enh81883    6   43605000   43606000      2       1  150064       2.2983     0.010771
enh81887    6   43640100   43641100      5       2  150064       1.6564     0.048815
enh81888    6   43645000   43646000      3       2  150064        2.311     0.010417
enh81890    6   43653800   43654800      3       1  150064       2.5042    0.0061371
enh81892    6   43663100   43664100      3       1  150064         2.32     0.010171
enh81893    6   43666500   43667500      3       2  150064       3.0386    0.0011882
enh81903    6   43730500   43731500      1       1  150064       1.8619      0.03131
enh81954    6   44054500   44055500      5       3  150064       2.8381    0.0022695
enh81955    6   44062100   44063100      1       1  150064       2.8728     0.002034
enh81956    6   44072100   44073100      7       3  150064        2.962    0.0015282
enh81958    6   44079500   44080500      4       2  150064       2.0697     0.019241
enh81959    6   44084700   44085700      3       2  150064        2.074     0.019041
enh81961    6   44097400   44098400      3       1  150064       3.5174   0.00021791
enh81963    6   44101400   44102400      3       1  150064       3.8768    5.293e-05
enh81986    6   44277700   44278700      3       2  150064       1.9743     0.024176
enh82000    6   44622900   44623900      5       3  150064       2.3675    0.0089533
enh82007    6   44705900   44706900      3       2  150064       2.6599    0.0039087
enh82008    6   45343900   45344900      3       2  150064       2.5737    0.0050314
enh82011    6   45404800   45405800      1       1  150064       1.6985      0.04471
enh82047    6   45919200   45920200      5       2  150064       1.7496     0.040091
enh82055    6   46029100   46030100      1       1  150064       2.5374     0.005584
enh82084    6   46788800   46789800      2       1  150064        1.769     0.038444
enh82085    6   46816100   46817100      2       1  150064       1.8814     0.029957
enh82088    6   46870400   46871400      4       2  150064       1.9871     0.023458
enh82167    6   52198600   52199600      4       2  150064       1.8525     0.031979
enh82169    6   52217000   52218000      4       1  150064       1.8886     0.029471
enh82172    6   52229000   52230000      6       3  150064       1.8775     0.030222
enh82201    6   52422700   52423700      2       1  150064       1.8267     0.033876
enh82214    6   52527700   52528700      2       1  150064       1.6902     0.045499
enh82217    6   52536200   52537200      2       1  150064       2.2549     0.012069
enh82241    6   53108900   53109900      2       1  150064       2.5609    0.0052195
enh82242    6   53114900   53115900      2       1  150064       2.7514    0.0029666
enh82243    6   53129600   53130600      5       2  150064       1.8206     0.034336
enh82247    6   53165600   53166600      1       1  150064       1.8659      0.03103
enh82249    6   53171500   53172500      2       1  150064       2.7491     0.002988
enh82263    6   53297400   53298400      1       1  150064       2.5448     0.005467
enh82309    6   54743100   54744100      3       2  150064       2.2457     0.012361
enh82313    6   55955800   55956800      2       1  150064       2.9287    0.0017019
enh82317    6   56372100   56373100      1       1  150064       1.6478       0.0497
enh82319    6   56386600   56387600      5       2  150064       1.9945      0.02305
enh82320    6   56389900   56390900      1       1  150064       2.1615      0.01533
enh82324    6   56407800   56408800      3       1  150064       2.2115     0.013499
enh82325    6   56414900   56415900      4       1  150064       1.7467     0.040341
enh82326    6   56420000   56421000      2       1  150064       1.7868     0.036987
enh82327    6   56437600   56438600      2       1  150064       1.9469     0.025774
enh82328    6   56458100   56459100      1       1  150064       2.8876     0.001941
enh82329    6   56513900   56514900      1       1  150064       2.2052      0.01372
enh82330    6   56516900   56517900      1       1  150064       2.4859     0.006461
enh82332    6   56520400   56521400      1       1  150064       2.7301     0.003166
enh82334    6   56536400   56537400      2       1  150064       1.9409     0.026133
enh82335    6   56548400   56549400      1       1  150064       4.2618    1.014e-05
enh82336    6   56551800   56552800      2       1  150064       3.8952   4.9054e-05
enh82337    6   56553000   56554000      1       1  150064       4.1916    1.385e-05
enh82338    6   56557300   56558300      3       1  150064       3.8614   5.6375e-05
enh82339    6   56573100   56574100      2       1  150064       3.9425   4.0312e-05
enh82340    6   56577800   56578800      1       1  150064       3.1836    0.0007273
enh82341    6   56579500   56580500      1       1  150064       3.2439    0.0005896
enh82343    6   56592900   56593900      1       1  150064       3.0858     0.001015
enh82345    6   56604700   56605700      2       1  150064       3.0829    0.0010248
enh82347    6   56620700   56621700      1       1  150064       3.2014    0.0006837
enh82348    6   56622000   56623000      2       1  150064       3.0661    0.0010842
enh82350    6   56637400   56638400      1       1  150064       3.4576    0.0002725
enh82351    6   56660400   56661400      1       1  150064       3.8485    5.941e-05
enh82353    6   56705100   56706100      1       1  150064       4.0042    3.112e-05
enh82355    6   56716800   56717800      2       1  150064       3.6229   0.00014564
enh82356    6   56725200   56726200      1       1  150064       3.8173    6.745e-05
enh82357    6   56728400   56729400      2       1  150064       2.7433    0.0030416
enh82358    6   56733400   56734400      2       1  150064       3.6752   0.00011884
enh82359    6   56740700   56741700      2       1  150064        3.455    0.0002751
enh82381    6   57169800   57170800      2       1  150064       2.5656    0.0051498
enh82391    6   64197100   64198100      3       1  150064       3.3271   0.00043883
enh82392    6   64202200   64203200      5       1  150064       3.3386   0.00042099
enh82393    6   64206200   64207200      5       1  150064       3.3551   0.00039673
enh82394    6   64211300   64212300      5       1  150064       3.3963   0.00034157
enh82395    6   64219800   64220800      3       1  150064       3.3171   0.00045477
enh82396    6   64237400   64238400      1       1  150064       3.3347     0.000427
enh82397    6   64263200   64264200      2       1  150064       3.2583   0.00056043
enh82400    6   64286000   64287000      1       1  150064       2.8925     0.001911
enh82402    6   64354400   64355400      8       4  150064       2.8506    0.0021817
enh82403    6   64358800   64359800      3       1  150064       3.2749   0.00052841
enh82413    6   69349300   69350300      3       1  150064        1.704     0.044186
enh82414    6   69350000   69351000      1       1  150064       1.7374      0.04116
enh82419    6   70503400   70504400      4       1  150064       1.7032     0.044265
enh82436    6   71960000   71961000      5       2  150064       1.8532     0.031924
enh82442    6   72097800   72098800      1       1  150064       1.8958      0.02899
enh82444    6   72104400   72105400      1       1  150064       1.7982      0.03607
enh82446    6   72113500   72114500      1       1  150064       1.6596       0.0485
enh82453    6   73659800   73660800      3       2  150064       2.3948    0.0083153
enh82516    6   76644100   76645100      4       2  150064       1.8031     0.035687
enh82518    6   78051000   78052000      1       1  150064       1.8265      0.03389
enh82521    6   79774200   79775200      1       1  150064       2.0367      0.02084
enh82529    6   80279800   80280800      2       1  150064       2.3195     0.010184
enh82530    6   80309800   80310800      4       2  150064       2.4015     0.008164
enh82541    6   80487400   80488400      1       1  150064       2.1504      0.01576
enh82542    6   80487800   80488800      2       1  150064       1.6971     0.044843
enh82546    6   80835800   80836800      2       1  150064       2.0385     0.020751
enh82549    6   81232900   81233900      6       2  150064       1.7301     0.041802
enh82563    6   82611000   82612000      2       1  150064       2.0084     0.022301
enh82565    6   82707000   82708000      3       2  150064       2.2381     0.012608
enh82568    6   82731800   82732800      2       1  150064       1.9532     0.025401
enh82575    6   83075300   83076300      1       1  150064       1.8763      0.03031
enh82577    6   83779800   83780800      4       2  150064       2.1547     0.015594
enh82578    6   83900400   83901400      1       1  150064        2.494     0.006316
enh82580    6   84143600   84144600      3       2  150064       3.6542   0.00012901
enh82581    6   84173900   84174900      2       1  150064       3.9876   3.3367e-05
enh82582    6   84221000   84222000      1       1  150064       2.3421     0.009589
enh82583    6   84299400   84300400      7       3  150064       3.5453   0.00019609
enh82600    6   86175000   86176000      3       2  150064       1.7014     0.044432
enh82603    6   86301200   86302200      3       2  150064       2.8852    0.0019561
enh82604    6   86349700   86350700      3       2  150064       2.6292    0.0042797
enh82609    6   86576100   86577100      4       2  150064       2.1217     0.016932
enh82610    6   86676400   86677400      2       1  150064       2.5761    0.0049963
enh82612    6   87862600   87863600      3       2  150064       2.5507    0.0053753
enh82617    6   87922700   87923700      3       2  150064       2.8961    0.0018889
enh82618    6   88050600   88051600      6       3  150064       1.8917     0.029268
enh82625    6   88400800   88401800      4       2  150064       2.5334    0.0056474
enh82626    6   88405200   88406200      2       1  150064       2.3466    0.0094735
enh82628    6   88412600   88413600      6       3  150064       1.9278     0.026938
enh82640    6   88505800   88506800      3       2  150064       1.7058     0.044023
enh82642    6   88534800   88535800      2       1  150064       1.6726     0.047202
enh82644    6   88616800   88617800      1       1  150064       3.2651    0.0005472
enh82645    6   88635100   88636100      3       1  150064       1.8014     0.035822
enh82646    6   88639200   88640200      7       3  150064       2.5403    0.0055378
enh82650    6   89632200   89633200      4       2  150064       2.5935    0.0047507
enh82672    6   90069000   90070000      3       2  150064       1.7031     0.044278
enh82683    6   90661400   90662400      3       2  150064       2.4836    0.0065032
enh82690    6   90887600   90888600      1       1  150064       1.9824      0.02372
enh82691    6   90926000   90927000      2       1  150064       2.5525    0.0053477
enh82692    6   90929100   90930100      4       2  150064       3.2278   0.00062378
enh82693    6   90940400   90941400      3       1  150064       3.1635   0.00077939
enh82712    6   97343700   97344700      3       2  150064       2.1074     0.017542
enh82714    6   97386700   97387700      9       2  150064       2.4488    0.0071657
enh82717    6   99392300   99393300      2       1  150064       2.0672     0.019356
enh82736    6  105774400  105775400      7       3  150064       2.2517     0.012171
enh82743    6  105846300  105847300      7       2  150064       2.1479     0.015862
enh82744    6  105848200  105849200      3       1  150064       2.2365     0.012658
enh82763    6  106232600  106233600      3       1  150064       1.7993     0.035983
enh82767    6  106257200  106258200      3       1  150064       1.7423      0.04073
enh82774    6  106344200  106345200      3       2  150064       1.8833     0.029828
enh82776    6  106453400  106454400      2       1  150064       2.2577     0.011983
enh82778    6  106540200  106541200      1       1  150064       1.9117      0.02796
enh82780    6  106544100  106545100      1       1  150064       2.3624     0.009079
enh82781    6  106554100  106555100      1       1  150064       2.0915      0.01824
enh82792    6  106674800  106675800      1       1  150064       1.9562      0.02522
enh82836    6  107434500  107435500      2       1  150064       1.6683     0.047624
enh82842    6  107781200  107782200      2       1  150064       1.8727     0.030553
enh82863    6  108053000  108054000      7       2  150064       1.7961     0.036239
enh82865    6  108141000  108142000      2       1  150064       2.5583    0.0052588
enh82866    6  108141700  108142700      4       2  150064       3.2924   0.00049673
enh82868    6  108169600  108170600      3       2  150064       3.2841   0.00051146
enh82872    6  108276300  108277300      4       2  150064       2.8596    0.0021206
enh82873    6  108279700  108280700      1       1  150064       2.2072      0.01365
enh82880    6  108578100  108579100      3       1  150064        1.918     0.027559
enh82884    6  108862900  108863900      2       1  150064       2.5027    0.0061627
enh82885    6  108877000  108878000      1       1  150064       2.7525     0.002957
enh82886    6  108887300  108888300      2       1  150064       2.4295    0.0075603
enh82887    6  108895600  108896600      3       2  150064       3.7796   7.8536e-05
enh82891    6  108907700  108908700      2       1  150064       2.9032    0.0018468
enh82892    6  108912500  108913500      2       1  150064       2.9162    0.0017713
enh82894    6  108919000  108920000      3       1  150064        2.478    0.0066067
enh82895    6  108927200  108928200      3       1  150064       3.4821   0.00024876
enh82900    6  108943200  108944200      1       1  150064       4.6819    1.421e-06
enh82902    6  108947900  108948900      1       1  150064       3.3817    0.0003602
enh82904    6  108952200  108953200      1       1  150064       2.9125     0.001793
enh82907    6  108968200  108969200      2       1  150064       1.9714     0.024339
enh82911    6  108983000  108984000      2       1  150064       4.4787   3.7542e-06
enh82912    6  108987800  108988800      3       2  150064       4.2635   1.0064e-05
enh82914    6  108993900  108994900      3       1  150064       4.6683   1.5188e-06
enh82915    6  108998100  108999100      4       1  150064       4.6968   1.3212e-06
enh82918    6  109011300  109012300      3       1  150064       2.6299      0.00427
enh82920    6  109028600  109029600      4       2  150064       2.2427     0.012458
enh82921    6  109034700  109035700      5       2  150064       1.8912     0.029299
enh82931    6  109085400  109086400      2       1  150064       1.8911     0.029304
enh82932    6  109088700  109089700      3       2  150064       1.7701     0.038355
enh82934    6  109103500  109104500      1       1  150064       2.3058      0.01056
enh82946    6  109217400  109218400      2       1  150064       2.5944    0.0047375
enh82953    6  109287900  109288900      2       1  150064       2.4536    0.0070723
enh82954    6  109289200  109290200      5       2  150064       2.1167     0.017144
enh82957    6  109331500  109332500      2       1  150064       2.5373    0.0055861
enh82961    6  109392400  109393400      2       1  150064       2.3728    0.0088267
enh82965    6  109411000  109412000      2       1  150064       2.4126      0.00792
enh82966    6  109411500  109412500      1       1  150064       2.9911      0.00139
enh82969    6  109438100  109439100      3       2  150064        1.936     0.026432
enh83033    6  110976400  110977400      3       1  150064       2.0023     0.022627
enh83035    6  111009900  111010900      1       1  150064       1.7558      0.03956
enh83038    6  111147500  111148500      2       1  150064       2.6094    0.0045345
enh83039    6  111199200  111200200      4       1  150064       2.3417    0.0095977
enh83040    6  111203000  111204000      4       1  150064       2.7479    0.0029986
enh83041    6  111265800  111266800      2       1  150064       2.8414    0.0022459
enh83043    6  111304100  111305100      3       1  150064       2.3236     0.010074
enh83045    6  111422500  111423500      2       1  150064       3.1878   0.00071673
enh83046    6  111426300  111427300      2       1  150064       3.0585    0.0011123
enh83047    6  111434400  111435400      3       1  150064       3.9965    3.214e-05
enh83049    6  111582000  111583000      2       1  150064       3.4411   0.00028972
enh83050    6  111612400  111613400      3       2  150064       2.2489     0.012259
enh83053    6  111738000  111739000      1       1  150064        3.921     4.41e-05
enh83055    6  111748500  111749500      3       2  150064       2.0236     0.021504
enh83057    6  111782900  111783900      4       2  150064        2.808    0.0024924
enh83058    6  111783800  111784800      2       1  150064       2.8136    0.0024498
enh83061    6  111799700  111800700      2       1  150064       3.3221   0.00044664
enh83062    6  111800400  111801400      1       1  150064       3.6755    0.0001187
enh83065    6  111844400  111845400      2       1  150064       3.3238   0.00044406
enh83067    6  111857600  111858600      3       1  150064        3.987   3.3453e-05
enh83073    6  111895100  111896100      4       2  150064       4.8747   5.4497e-07
enh83074    6  111902900  111903900      3       1  150064        2.155     0.015583
enh83075    6  111904100  111905100      5       2  150064       2.0491     0.020227
enh83076    6  111904900  111905900      3       2  150064       3.3333   0.00042909
enh83077    6  111906700  111907700      2       1  150064       3.3521   0.00040106
enh83078    6  111909100  111910100      4       2  150064       2.7196    0.0032676
enh83080    6  111913300  111914300      2       1  150064       3.4708   0.00025948
enh83081    6  111918200  111919200      8       3  150064       4.3406   7.1044e-06
enh83083    6  111928000  111929000      1       1  150064       3.6699    0.0001213
enh83084    6  111931100  111932100      2       1  150064       3.4565    0.0002736
enh83086    6  111941200  111942200      4       2  150064        2.746    0.0030165
enh83089    6  111952700  111953700      4       2  150064       2.3782    0.0086984
enh83119    6  112109800  112110800      2       1  150064       2.1702     0.014996
enh83121    6  112114800  112115800      3       2  150064       2.3981    0.0082397
enh83122    6  112115600  112116600      3       1  150064       2.1787     0.014678
enh83126    6  112131400  112132400      6       2  150064       1.8133     0.034897
enh83159    6  112536900  112537900      5       3  150064        1.822     0.034229
enh83161    6  112543500  112544500      6       3  150064       3.2638   0.00054957
enh83163    6  112549100  112550100      5       3  150064        2.088     0.018398
enh83170    6  112599800  112600800      7       4  150064       1.8056     0.035489
enh83177    6  113493200  113494200      3       1  150064       2.0481     0.020276
enh83198    6  113993500  113994500      2       1  150064       1.9814     0.023773
enh83199    6  114029500  114030500      7       3  150064       1.8462     0.032435
enh83200    6  114031400  114032400      3       1  150064       1.8544     0.031839
enh83201    6  114039400  114040400      5       2  150064       1.7258     0.042195
enh83224    6  116423800  116424800      3       1  150064       1.8366     0.033135
enh83242    6  116768600  116769600      3       2  150064       1.8412     0.032796
enh83249    6  117003600  117004600      2       1  150064       1.9709     0.024365
enh83258    6  117869900  117870900      1       1  150064       1.9369      0.02638
enh83259    6  117912300  117913300      4       2  150064       2.6666    0.0038313
enh83260    6  117913100  117914100      3       2  150064       2.1639     0.015235
enh83261    6  117916000  117917000      3       2  150064       2.5125    0.0059932
enh83262    6  117920400  117921400      1       1  150064       2.8702     0.002051
enh83264    6  117998800  117999800      2       1  150064       1.8509     0.032095
enh83289    6  119101600  119102600      6       3  150064        1.823     0.034152
enh83294    6  119185600  119186600      6       3  150064       2.5745    0.0050188
enh83295    6  119197900  119198900      1       1  150064       2.9651     0.001513
enh83299    6  119253800  119254800      5       2  150064       2.4611    0.0069264
enh83300    6  119256800  119257800      9       2  150064       2.4812    0.0065465
enh83305    6  119468400  119469400      6       2  150064       1.7513     0.039947
enh83310    6  119664600  119665600      2       1  150064       1.7719     0.038209
enh83311    6  119665100  119666100      2       1  150064       1.7986     0.036037
enh83313    6  119666500  119667500      2       1  150064       2.1158     0.017179
enh83327    6  121721000  121722000      4       2  150064       1.7916     0.036599
enh83328    6  121762400  121763400      3       1  150064       2.0756     0.018967
enh83343    6  122974100  122975100      1       1  150064       2.0227      0.02155
enh83344    6  123074200  123075200      4       2  150064       2.0688     0.019282
enh83346    6  123109100  123110100      9       4  150064       1.7429     0.040679
enh83375    6  126102600  126103600      2       1  150064       1.6667     0.047788
enh83379    6  126116200  126117200      3       2  150064        2.156     0.015543
enh83388    6  126142300  126143300      2       1  150064       2.2248     0.013048
enh83461    6  129959000  129960000      1       1  150064       2.0708      0.01919
enh83462    6  129966400  129967400      8       4  150064       2.2077     0.013633
enh83472    6  129998800  129999800      3       2  150064       2.0361     0.020869
enh83491    6  130581400  130582400     11       3  150064       3.4117   0.00032277
enh83508    6  131321400  131322400      1       1  150064       2.5566     0.005285
enh83511    6  131325300  131326300      4       2  150064       2.2427     0.012457
enh83515    6  131356600  131357600      1       1  150064       2.2784      0.01135
enh83540    6  132142600  132143600      2       1  150064       2.4916    0.0063576
enh83580    6  134085300  134086300      2       1  150064       1.8125     0.034956
enh83602    6  134598100  134599100      3       2  150064       1.7952     0.036307
enh83605    6  134624800  134625800      3       2  150064         2.25     0.012224
enh83609    6  134694300  134695300      1       1  150064       3.0786      0.00104
enh83627    6  134997400  134998400      3       1  150064       2.0684     0.019301
enh83628    6  134999500  135000500      3       2  150064       1.6752     0.046951
enh83652    6  135676500  135677500      2       1  150064       1.7286     0.041942
enh83666    6  136334200  136335200      1       1  150064       2.3381     0.009691
enh83667    6  136335600  136336600      2       1  150064       1.9905     0.023268
enh83678    6  136479400  136480400      1       1  150064       2.2244      0.01306
enh83701    6  136965000  136966000      3       1  150064       1.9464     0.025801
enh83753    6  137735500  137736500      2       1  150064       1.7138     0.043282
enh83756    6  138011200  138012200      4       2  150064       2.1749     0.014818
enh83787    6  138248900  138249900      2       1  150064       2.0178     0.021807
enh83792    6  138335200  138336200      6       3  150064       3.2557   0.00056559
enh83799    6  138515300  138516300      3       2  150064       1.6765     0.046822
enh83832    6  139138900  139139900      3       2  150064       2.6206    0.0043888
enh83843    6  139446800  139447800      1       1  150064       2.4897     0.006392
enh83845    6  139458500  139459500      2       1  150064       1.8014     0.035822
enh83847    6  139460300  139461300      2       1  150064       2.0333      0.02101
enh83851    6  139473600  139474600      2       1  150064       1.7096     0.043671
enh83852    6  139477800  139478800      6       2  150064       3.0261    0.0012388
enh83865    6  139656000  139657000      1       1  150064       3.1677    0.0007683
enh83866    6  139659500  139660500      4       2  150064       3.2214   0.00063775
enh83875    6  139860900  139861900      3       1  150064       1.9496     0.025614
enh83889    6  140162500  140163500      4       2  150064       1.7051     0.044091
enh83892    6  140176700  140177700      1       1  150064       2.2805      0.01129
enh83893    6  140193400  140194400      4       2  150064       2.9994    0.0013528
enh83894    6  140203500  140204500      1       1  150064       2.3592     0.009158
enh83897    6  140261600  140262600      2       1  150064       1.9066     0.028285
enh83898    6  140263700  140264700      7       3  150064       2.1728     0.014899
enh83902    6  140364600  140365600      2       1  150064       3.1678     0.000768
enh83903    6  140383000  140384000      3       1  150064       3.5806   0.00017138
enh83905    6  140400000  140401000      3       1  150064       2.2866     0.011109
enh83915    6  142477200  142478200      1       1  150064       2.6277     0.004298
enh83924    6  143142000  143143000      2       1  150064        2.203     0.013797
enh83925    6  143145300  143146300      1       1  150064       2.6173     0.004431
enh83937    6  143177900  143178900      4       2  150064       1.8306     0.033579
enh83938    6  143188600  143189600      3       1  150064       1.9617       0.0249
enh83939    6  143193100  143194100      5       2  150064       2.7182    0.0032814
enh83940    6  143206000  143207000      2       1  150064       2.8543    0.0021569
enh83956    6  143718600  143719600      1       1  150064       2.6759     0.003726
enh83960    6  143835900  143836900      1       1  150064       2.1487      0.01583
enh84032    6  144671100  144672100      4       2  150064        2.142     0.016098
enh84048    6  144996100  144997100      6       2  150064       1.7822     0.037362
enh84057    6  146137100  146138100      1       1  150064       2.9092     0.001812
enh84084    6  148565300  148566300      7       3  150064       1.8454      0.03249
enh84089    6  148666000  148667000      7       4  150064       2.3642    0.0090347
enh84112    6  148830800  148831800      3       2  150064       2.7585    0.0029036
enh84119    6  148845900  148846900      2       1  150064       1.9081      0.02819
enh84129    6  149079500  149080500      2       1  150064       1.9614     0.024917
enh84131    6  149082600  149083600      3       2  150064       1.8539      0.03188
enh84134    6  149168000  149169000      1       1  150064       2.1146      0.01723
enh84145    6  149320700  149321700      1       1  150064       1.7757      0.03789
enh84194    6  149967600  149968600      1       1  150064       1.8082      0.03529
enh84198    6  150066000  150067000      3       1  150064       1.8131      0.03491
enh84200    6  150072000  150073000      5       1  150064       1.7659     0.038705
enh84202    6  150073300  150074300      2       1  150064        1.655     0.048966
enh84210    6  150216600  150217600      3       1  150064       1.7242     0.042338
enh84213    6  150388800  150389800      4       1  150064       1.8679     0.030888
enh84214    6  150390500  150391500      1       1  150064       1.9178      0.02757
enh84229    6  150730400  150731400      4       1  150064       2.6245    0.0043388
enh84231    6  150773700  150774700      5       3  150064       1.6574     0.048721
enh84232    6  150811800  150812800      6       3  150064       2.0953     0.018072
enh84241    6  150938300  150939300      2       1  150064        2.178     0.014704
enh84242    6  150941000  150942000      3       1  150064       2.3323     0.009843
enh84243    6  150943800  150944800      4       2  150064       2.6848    0.0036283
enh84244    6  150947400  150948400      7       3  150064       2.6146    0.0044663
enh84245    6  150949400  150950400      6       3  150064       2.2346     0.012721
enh84246    6  150952600  150953600      4       2  150064       2.3163      0.01027
enh84260    6  151025300  151026300      4       2  150064       1.8466       0.0324
enh84267    6  151074500  151075500      7       3  150064       1.9448     0.025899
enh84268    6  151085300  151086300      4       2  150064       1.6668     0.047781
enh84271    6  151185800  151186800      2       1  150064       1.8145     0.034798
enh84298    6  151578800  151579800      3       2  150064       1.9434     0.025985
enh84345    6  153296100  153297100      4       2  150064       1.9316     0.026702
enh84349    6  153364600  153365600      5       2  150064       2.8366    0.0022799
enh84373    6  154808300  154809300      1       1  150064       2.0095      0.02224
enh84393    6  155063800  155064800      1       1  150064       1.8124      0.03496
enh84414    6  155544600  155545600      3       2  150064       1.8559     0.031733
enh84419    6  155634000  155635000      2       1  150064       1.7421     0.040745
enh84441    6  157009200  157010200      2       1  150064       1.7211     0.042616
enh84443    6  157042000  157043000      1       1  150064       1.7373      0.04117
enh84447    6  157111900  157112900      1       1  150064       3.3016    0.0004806
enh84448    6  157113900  157114900      1       1  150064        2.192      0.01419
enh84450    6  157116800  157117800      1       1  150064       3.3145    0.0004591
enh84453    6  157128800  157129800      1       1  150064       2.3529     0.009315
enh84455    6  157132200  157133200      5       3  150064       2.1629     0.015273
enh84461    6  157161100  157162100      2       1  150064       1.9178     0.027568
enh84464    6  157164600  157165600      3       1  150064        1.645     0.049984
enh84467    6  157168900  157169900      1       1  150064       1.9351      0.02649
enh84473    6  157190800  157191800      2       1  150064       1.8596     0.031475
enh84475    6  157199700  157200700      2       1  150064       1.9454     0.025863
enh84476    6  157201800  157202800      3       2  150064       2.4522       0.0071
enh84477    6  157202600  157203600      4       2  150064       2.5515    0.0053623
enh84478    6  157203900  157204900      4       2  150064       2.9459      0.00161
enh84480    6  157205200  157206200      4       2  150064       2.0393     0.020709
enh84481    6  157207400  157208400      4       2  150064       2.5012    0.0061879
enh84483    6  157246700  157247700      1       1  150064       2.6029     0.004622
enh84487    6  157275700  157276700      2       1  150064       2.3535       0.0093
enh84490    6  157290000  157291000      3       2  150064       2.6352    0.0042047
enh84491    6  157292400  157293400      4       2  150064       1.8258     0.033937
enh84496    6  157309200  157310200      2       1  150064       1.6682     0.047639
enh84499    6  157339700  157340700      1       1  150064       2.4497     0.007149
enh84501    6  157341100  157342100      2       1  150064       1.7855     0.037091
enh84503    6  157353800  157354800      1       1  150064       2.2649      0.01176
enh84504    6  157355600  157356600      1       1  150064       1.8123      0.03497
enh84505    6  157356400  157357400      1       1  150064       2.2784      0.01135
enh84508    6  157375700  157376700      2       1  150064       1.7536     0.039751
enh84509    6  157380500  157381500      3       2  150064       1.8527     0.031963
enh84515    6  157441400  157442400      2       1  150064       1.7495     0.040102
enh84551    6  157952100  157953100      5       2  150064        2.077     0.018902
enh84554    6  157959600  157960600     11       3  150064       1.7791     0.037613
enh84555    6  157963300  157964300     11       2  150064       1.8328     0.033416
enh84562    6  158035400  158036400      1       1  150064       3.3215    0.0004477
enh84563    6  158041300  158042300      2       1  150064       2.7125    0.0033393
enh84564    6  158065800  158066800      4       2  150064       4.2494   1.0716e-05
enh84565    6  158070900  158071900      8       2  150064       2.5639    0.0051746
enh84566    6  158090400  158091400      4       2  150064       2.2687     0.011643
enh84602    6  158404000  158405000      1       1  150064       3.0665     0.001083
enh84667    6  159194000  159195000      2       1  150064       1.7102     0.043615
enh84700    6  159465800  159466800      1       1  150064       2.2377      0.01262
enh84701    6  159476100  159477100      1       1  150064       1.8246      0.03403
[truncated: 660,196 more chars]
