# Supplementary material for: Identifying enhancer properties associated with genetic risk for complex traits using regulome-wide association studies
Source: PLoS Comput Biol. 2022 Sep 7;18(9):e1010430. doi: 10.1371/journal.pcbi.1010430 (PMC9484640; doi:10.1371/journal.pcbi.1010430)
Supplement: S3 Table — Sample names are as described in the ROADMAP epigenomics project integrative analysis portal: https://egg2.wustl.edu/roadmap/web_portal/meta.html. (ZIP) [file pcbi.1010430.s010.zip › supplemental_table3/E066liver_sig_enhancers05.gcov.out]

GENE       CHR      START       STOP  NSNPS  NPARAM       N        ZSTAT            P
enh46761     1     894800     895800      1       1  150064       1.8429      0.03267
enh46788     1    1168300    1169300      2       1  150064       1.7908     0.036659
enh46885     1    1841300    1842300      3       1  150064       2.0797     0.018775
enh46898     1    2058200    2059200      2       1  150064       3.0317    0.0012161
enh46899     1    2063200    2064200      1       1  150064       2.0727       0.0191
enh46901     1    2068900    2069900      3       2  150064       2.3725    0.0088343
enh46902     1    2081000    2082000      2       1  150064       2.9102     0.001806
enh46907     1    2126900    2127900      2       1  150064       2.5265    0.0057606
enh46911     1    2137400    2138400      2       1  150064       2.6153    0.0044576
enh46918     1    2173500    2174500      2       1  150064       3.3947   0.00034357
enh46929     1    2211300    2212300      3       1  150064       2.1734     0.014875
enh46938     1    2233200    2234200      2       1  150064        2.019     0.021745
enh46963     1    2510100    2511100      2       1  150064       2.4407    0.0073298
enh46967     1    2524600    2525600      7       2  150064       2.8255    0.0023604
enh46968     1    2538600    2539600     11       2  150064       2.9535    0.0015711
enh46969     1    2542200    2543200      1       1  150064       2.6463     0.004069
enh46981     1    3134100    3135100      4       2  150064       2.8056    0.0025108
enh46982     1    3137300    3138300      9       3  150064       1.7358     0.041298
enh46984     1    3229900    3230900      7       3  150064       1.7329     0.041557
enh47029     1    4198300    4199300      7       3  150064       2.8987    0.0018737
enh47030     1    4231000    4232000     10       3  150064       3.1256   0.00088726
enh47048     1    6260200    6261200      1       1  150064       1.7453      0.04047
enh47061     1    6388700    6389700      2       1  150064       1.6962     0.044929
enh47075     1    6520700    6521700      2       1  150064       2.5329    0.0056567
enh47077     1    6531800    6532800      2       1  150064       2.2622     0.011844
enh47081     1    6551700    6552700      3       1  150064       1.9459     0.025835
enh47082     1    6555400    6556400      2       1  150064       2.0574     0.019824
enh47084     1    6567100    6568100      1       1  150064       2.3208      0.01015
enh47085     1    6569600    6570600      3       1  150064        2.117     0.017129
enh47092     1    6644100    6645100      1       1  150064       3.4842    0.0002468
enh47098     1    6676100    6677100      3       1  150064       3.1552    0.0008019
enh47099     1    6680900    6681900      4       2  150064        3.456   0.00027417
enh47103     1    6759500    6760500      3       1  150064        3.954   3.8435e-05
enh47108     1    6847000    6848000      3       1  150064       1.7795     0.037581
enh47127     1    7020100    7021100      1       1  150064       1.9101      0.02806
enh47135     1    7208700    7209700      1       1  150064       1.6595      0.04851
enh47150     1    7542600    7543600      4       2  150064       1.9408     0.026143
enh47178     1    8030500    8031500      1       1  150064       2.5412     0.005524
enh47226     1    8373200    8374200      5       2  150064       2.9441    0.0016196
enh47227     1    8377200    8378200      1       1  150064       3.5064    0.0002271
enh47228     1    8383700    8384700      3       2  150064       3.6196    0.0001475
enh47229     1    8403200    8404200      3       2  150064       2.8493    0.0021907
enh47231     1    8409600    8410600      3       2  150064       2.3974    0.0082556
enh47232     1    8412600    8413600      3       2  150064       4.7419   1.0588e-06
enh47234     1    8427200    8428200      1       1  150064       2.9348     0.001669
enh47235     1    8429000    8430000      2       1  150064       2.5693    0.0050949
enh47237     1    8436000    8437000      3       2  150064       4.2536    1.052e-05
enh47238     1    8438700    8439700      1       1  150064       5.5166    1.728e-08
enh47241     1    8444400    8445400      2       1  150064       4.8974   4.8548e-07
enh47242     1    8446900    8447900      3       1  150064       5.1215   1.5158e-07
enh47244     1    8452300    8453300      1       1  150064       5.5087    1.807e-08
enh47245     1    8454400    8455400      2       1  150064       3.3185   0.00045251
enh47247     1    8457900    8458900      1       1  150064       2.3545     0.009273
enh47248     1    8464400    8465400      2       1  150064       4.6602   1.5796e-06
enh47249     1    8466100    8467100      4       2  150064       5.0461   2.2541e-07
enh47251     1    8473800    8474800      2       1  150064       2.8875    0.0019416
enh47252     1    8476000    8477000      6       3  150064       5.1497   1.3042e-07
enh47254     1    8487600    8488600      1       1  150064       5.7199     5.33e-09
enh47255     1    8498500    8499500      1       1  150064        5.656    7.747e-09
enh47257     1    8516300    8517300      1       1  150064       2.5713     0.005066
enh47258     1    8524000    8525000      5       3  150064       2.7613    0.0028785
enh47259     1    8535900    8536900      1       1  150064       4.4399    4.499e-06
enh47261     1    8552600    8553600      3       2  150064       2.8475    0.0022034
enh47262     1    8557100    8558100      2       1  150064       2.8573    0.0021361
enh47263     1    8566700    8567700      2       1  150064       3.8356   6.2631e-05
enh47268     1    8600400    8601400      3       2  150064       3.6892    0.0001125
enh47269     1    8607800    8608800      2       1  150064       2.3958    0.0082926
enh47270     1    8611600    8612600      2       1  150064       2.5226     0.005825
enh47271     1    8614800    8615800      2       1  150064       3.0698    0.0010711
enh47273     1    8621100    8622100      1       1  150064       2.5716     0.005062
enh47274     1    8623400    8624400      3       2  150064       2.3761    0.0087482
enh47276     1    8650600    8651600      3       2  150064       2.5933    0.0047533
enh47277     1    8655500    8656500      2       1  150064       2.6443    0.0040927
enh47278     1    8658600    8659600      3       1  150064       2.9559     0.001559
enh47280     1    8679800    8680800      1       1  150064        2.876     0.002014
enh47282     1    8685000    8686000      3       1  150064       2.1541     0.015615
enh47283     1    8686500    8687500      1       1  150064       2.9013     0.001858
enh47286     1    8690000    8691000      1       1  150064       3.1268    0.0008837
enh47287     1    8700700    8701700      2       1  150064       3.7904    7.521e-05
enh47288     1    8702400    8703400      1       1  150064       3.0783     0.001041
enh47289     1    8704700    8705700      1       1  150064       2.8444     0.002225
enh47290     1    8707800    8708800      2       1  150064       2.9453    0.0016132
enh47291     1    8711800    8712800      1       1  150064       2.6695     0.003798
enh47292     1    8719200    8720200      1       1  150064       2.4949       0.0063
enh47294     1    8722200    8723200      1       1  150064       2.2886      0.01105
enh47296     1    8726600    8727600      1       1  150064       2.8965     0.001887
enh47297     1    8729400    8730400      2       1  150064       2.0911      0.01826
enh47301     1    8744600    8745600      2       1  150064       2.1884     0.014321
enh47303     1    8758700    8759700      2       1  150064       2.7285     0.003181
enh47305     1    8771400    8772400      1       1  150064       1.8001      0.03592
enh47306     1    8772800    8773800      2       1  150064       2.4944    0.0063093
enh47309     1    8787700    8788700      3       2  150064       3.4642   0.00026589
enh47328     1    8950000    8951000      3       1  150064       2.8461    0.0022127
enh47329     1    8959800    8960800      2       1  150064       1.9551     0.025288
enh47348     1    9221700    9222700      1       1  150064       1.9856      0.02354
enh47362     1    9330300    9331300      4       2  150064       1.9758     0.024088
enh47382     1    9423000    9424000      1       1  150064       2.1297       0.0166
enh47442     1    9919500    9920500      1       1  150064       2.2695      0.01162
enh47490     1   10367700   10368700      3       1  150064       1.7143     0.043237
enh47496     1   10448600   10449600      3       2  150064       1.9007     0.028668
enh47541     1   10777500   10778500      1       1  150064       1.7086      0.04376
enh47585     1   11335700   11336700      1       1  150064       2.0523      0.02007
enh47598     1   11767300   11768300      3       2  150064       1.6636     0.048096
enh47618     1   11953400   11954400      2       1  150064       1.6983     0.044725
enh47626     1   11997200   11998200      3       1  150064       2.7109    0.0033549
enh47627     1   11999400   12000400      3       2  150064       2.1465     0.015916
enh47639     1   12112100   12113100      4       2  150064       1.7134     0.043322
enh47723     1   14074400   14075400      2       1  150064       1.6562     0.048838
enh47728     1   14090700   14091700      1       1  150064       1.7987      0.03603
enh47734     1   14467400   14468400      4       1  150064       1.7981     0.036079
enh47735     1   14585500   14586500      3       2  150064        2.225     0.013041
enh47739     1   14812900   14813900      5       3  150064       2.3694    0.0089088
enh47741     1   14847600   14848600      1       1  150064       2.0798      0.01877
enh47748     1   15207000   15208000      2       1  150064       1.7792     0.037602
enh47752     1   15253100   15254100      4       1  150064       1.7052      0.04408
enh47785     1   15522200   15523200      7       2  150064       1.7445     0.040534
enh47788     1   15533100   15534100      2       1  150064       1.8672     0.030939
enh47811     1   15692600   15693600      2       1  150064       2.5178    0.0059043
enh47872     1   16152000   16153000      7       2  150064       2.0326     0.021046
enh47903     1   16353100   16354100      4       2  150064       2.2654     0.011743
enh47921     1   16478400   16479400      3       1  150064       1.8023     0.035746
enh47933     1   16542100   16543100      5       2  150064       1.9718     0.024318
enh47935     1   16546200   16547200      2       1  150064       2.2251     0.013037
enh47937     1   16564000   16565000      2       1  150064       2.7283    0.0031827
enh47938     1   16570300   16571300      1       1  150064        2.126      0.01675
enh47941     1   16592600   16593600      3       1  150064       2.1759      0.01478
enh47945     1   16644900   16645900      3       1  150064       2.0685     0.019295
enh47947     1   16650600   16651600      2       1  150064       1.7495       0.0401
enh47950     1   16679400   16680400      1       1  150064       2.0801      0.01876
enh47951     1   16690800   16691800      3       1  150064       1.9097     0.028088
enh47954     1   16697200   16698200      2       1  150064       1.6637     0.048085
enh47955     1   16698500   16699500      2       1  150064       1.7669     0.038622
enh47957     1   16701500   16702500      1       1  150064       1.8357       0.0332
enh47958     1   16703300   16704300      3       1  150064       2.0108     0.022174
enh47959     1   16711400   16712400      2       1  150064       1.7801     0.037533
enh47960     1   16714000   16715000      3       1  150064       1.8696     0.030773
enh47962     1   16722900   16723900      4       1  150064       2.0449      0.02043
enh47964     1   16824300   16825300      3       1  150064       1.8836     0.029809
enh47967     1   16839800   16840800      2       1  150064       2.7205    0.0032595
enh47991     1   17287500   17288500      3       2  150064       1.7123     0.043425
enh47993     1   17310800   17311800      3       2  150064        4.112   1.9615e-05
enh47996     1   17342300   17343300      5       2  150064       2.0112     0.022154
enh47997     1   17371400   17372400      7       2  150064        2.316      0.01028
enh47998     1   17372500   17373500      4       1  150064       2.2675     0.011681
enh47999     1   17373700   17374700      6       2  150064       2.4927     0.006338
enh48000     1   17377800   17378800      4       2  150064       2.5029    0.0061597
enh48001     1   17386200   17387200      2       1  150064       3.0875    0.0010093
enh48002     1   17389800   17390800      8       3  150064       2.0338     0.020984
enh48003     1   17392500   17393500      5       3  150064       1.8646     0.031117
enh48046     1   17911000   17912000      1       1  150064       1.7334      0.04151
enh48065     1   18486600   18487600      1       1  150064       2.9971     0.001363
enh48073     1   19217900   19218900      2       1  150064       2.1426     0.016073
enh48086     1   19263200   19264200      2       1  150064        1.845     0.032521
enh48107     1   19416500   19417500      2       1  150064       2.0153     0.021935
enh48141     1   19695600   19696600      3       2  150064       1.9097     0.028084
enh48178     1   19821600   19822600      2       1  150064       3.1151    0.0009193
enh48189     1   19939200   19940200      1       1  150064       1.7696       0.0384
enh48193     1   19966800   19967800      1       1  150064       2.3371     0.009718
enh48219     1   20420400   20421400      5       3  150064       2.1564     0.015525
enh48261     1   21059800   21060800      2       1  150064       2.8097    0.0024792
enh48263     1   21108100   21109100      2       1  150064       2.9231    0.0017326
enh48266     1   21270000   21271000      2       1  150064       2.3196      0.01018
enh48268     1   21276500   21277500      4       2  150064       2.5101    0.0060351
enh48269     1   21288600   21289600      2       1  150064       1.7163     0.043052
enh48273     1   21322800   21323800      3       1  150064       2.8005    0.0025515
enh48277     1   21348700   21349700      2       1  150064       2.0738     0.019051
enh48278     1   21351200   21352200      5       3  150064       2.4355    0.0074355
enh48279     1   21355000   21356000      1       1  150064       2.4271     0.007611
enh48280     1   21361400   21362400      2       1  150064       1.9996     0.022773
enh48281     1   21369200   21370200      5       3  150064       2.6484    0.0040443
enh48282     1   21385400   21386400      4       2  150064       2.3221     0.010114
enh48283     1   21395600   21396600      2       1  150064       1.9849      0.02358
enh48284     1   21402600   21403600      3       1  150064       2.1445     0.015997
enh48285     1   21416400   21417400      2       1  150064       2.7459    0.0030177
enh48287     1   21439200   21440200      3       1  150064       2.1512     0.015729
enh48288     1   21442300   21443300      4       2  150064       2.8956    0.0018923
enh48291     1   21476100   21477100      2       1  150064       3.0777    0.0010431
enh48293     1   21489400   21490400      2       1  150064        2.621    0.0043839
enh48295     1   21497900   21498900      4       2  150064       2.9738    0.0014709
enh48296     1   21499900   21500900      1       1  150064       2.4774     0.006618
enh48297     1   21516600   21517600      5       2  150064       2.5985    0.0046812
enh48298     1   21518500   21519500      1       1  150064        1.794      0.03641
enh48299     1   21521200   21522200      1       1  150064       1.7381       0.0411
enh48359     1   22029500   22030500      2       1  150064       1.8437     0.032617
enh48360     1   22032500   22033500      4       2  150064       2.2858     0.011134
enh48362     1   22088400   22089400      9       4  150064       1.7754     0.037916
enh48363     1   22089400   22090400      5       1  150064       2.0897     0.018321
enh48364     1   22090100   22091100     11       2  150064       1.9751     0.024129
enh48365     1   22091500   22092500      3       1  150064       1.7409     0.040853
enh48390     1   22350000   22351000      5       2  150064       2.2927     0.010933
enh48391     1   22352800   22353800      5       2  150064       2.4891    0.0064031
enh48395     1   22374900   22375900      3       2  150064        3.234   0.00061028
enh48397     1   22382700   22383700      4       2  150064       1.7817       0.0374
enh48398     1   22386500   22387500      5       3  150064       2.5419    0.0055127
enh48401     1   22400600   22401600      4       2  150064       3.3868   0.00035356
enh48409     1   22458100   22459100      2       1  150064       3.0606    0.0011044
enh48411     1   22582300   22583300      2       1  150064        2.294     0.010897
enh48442     1   23141200   23142200      8       2  150064       1.9754     0.024113
enh48448     1   23438100   23439100      1       1  150064       2.0492      0.02022
enh48529     1   24074300   24075300      1       1  150064       2.1532      0.01565
enh48533     1   24106300   24107300      1       1  150064       1.6674      0.04772
enh48563     1   24372600   24373600      3       1  150064       2.5782    0.0049652
enh48586     1   24691400   24692400      3       2  150064       1.7634     0.038918
enh48596     1   24744700   24745700      3       1  150064       1.9351     0.026492
enh48598     1   24769600   24770600      3       1  150064       2.3741    0.0087962
enh48600     1   24830000   24831000      2       1  150064       1.9913     0.023224
enh48601     1   24833200   24834200      2       1  150064       1.7526     0.039832
enh48602     1   24862200   24863200      4       2  150064       2.4306    0.0075369
enh48603     1   24867000   24868000      5       2  150064       1.7921     0.036556
enh48604     1   24875400   24876400      5       2  150064       2.5392    0.0055557
enh48609     1   24945800   24946800      3       1  150064        1.789     0.036809
enh48627     1   25079500   25080500      1       1  150064       2.1026      0.01775
enh48780     1   26508200   26509200      3       1  150064       2.4224    0.0077088
enh48810     1   26869000   26870000      1       1  150064       1.7021      0.04437
enh48813     1   26872900   26873900      3       2  150064       2.0171     0.021842
enh48814     1   26881700   26882700      2       1  150064       1.8363     0.033157
enh48815     1   26900800   26901800      6       3  150064       2.2813     0.011264
enh48822     1   27016600   27017600      2       1  150064       2.0566     0.019861
enh48825     1   27033800   27034800      2       1  150064       2.6037    0.0046111
enh48826     1   27039100   27040100      1       1  150064       2.7254     0.003211
enh48827     1   27041100   27042100      2       1  150064       1.8779     0.030197
enh48829     1   27047500   27048500      3       1  150064         2.63    0.0042697
enh48830     1   27050900   27051900      2       1  150064        2.631    0.0042569
enh48831     1   27053200   27054200      2       1  150064        1.943      0.02601
enh48834     1   27069700   27070700      2       1  150064       2.0605     0.019674
enh48838     1   27079100   27080100      3       1  150064       2.5696    0.0050905
enh48839     1   27085600   27086600      2       1  150064       2.6403    0.0041415
enh48840     1   27094600   27095600      1       1  150064       2.7557     0.002928
enh48841     1   27097800   27098800      1       1  150064       2.7473     0.003004
enh48842     1   27106200   27107200      1       1  150064       1.8119        0.035
enh48843     1   27107700   27108700      2       1  150064       2.5911    0.0047833
enh48846     1   27112000   27113000      1       1  150064       2.4696     0.006764
enh48848     1   27117300   27118300      1       1  150064       2.6875     0.003599
enh48850     1   27124200   27125200      1       1  150064       2.7391      0.00308
enh48854     1   27146800   27147800      1       1  150064       2.1783      0.01469
enh48860     1   27175400   27176400      1       1  150064       2.4217     0.007724
enh48863     1   27214800   27215800      1       1  150064       2.4794      0.00658
enh48867     1   27236400   27237400      2       1  150064       2.4678    0.0067977
enh48869     1   27246900   27247900      2       1  150064       2.7103    0.0033606
enh48870     1   27249600   27250600      1       1  150064        2.512     0.006003
enh48873     1   27270300   27271300      2       1  150064       2.2314     0.012827
enh48874     1   27274200   27275200      1       1  150064       2.5097     0.006041
enh48883     1   27397000   27398000      4       1  150064        1.756     0.039544
enh48884     1   27425300   27426300      1       1  150064         2.29      0.01101
enh48894     1   27466400   27467400      1       1  150064       1.6802      0.04646
enh48914     1   27693800   27694800      1       1  150064       1.8301      0.03362
enh48915     1   27695400   27696400      1       1  150064       2.9448     0.001616
enh48918     1   27726300   27727300      1       1  150064       1.7424      0.04072
enh48961     1   27900100   27901100      2       1  150064       1.9362     0.026424
enh48969     1   27930800   27931800      2       1  150064       1.7883     0.036866
enh48972     1   27944400   27945400      1       1  150064       1.8623      0.03128
enh48973     1   27947800   27948800      2       1  150064       1.6501     0.049462
enh48974     1   27951100   27952100      1       1  150064       1.7491      0.04014
enh49005     1   28269800   28270800      1       1  150064        2.197      0.01401
enh49051     1   28609100   28610100      5       3  150064       1.8461     0.032436
enh49055     1   28622200   28623200      2       1  150064        2.398    0.0082421
enh49058     1   28649000   28650000      2       1  150064       2.1717      0.01494
enh49063     1   28736100   28737100      8       3  150064       2.2663     0.011716
enh49064     1   28744000   28745000      5       1  150064       2.0588     0.019758
enh49066     1   28765500   28766500      2       1  150064       2.2306     0.012852
enh49067     1   28774100   28775100      1       1  150064       1.8358      0.03319
enh49068     1   28782300   28783300      1       1  150064       2.4036     0.008118
enh49069     1   28837000   28838000      7       3  150064       2.5351    0.0056213
enh49072     1   28845600   28846600      1       1  150064       2.4689     0.006776
enh49073     1   28878200   28879200      1       1  150064       2.8194     0.002406
enh49074     1   28880300   28881300      2       1  150064       2.0181     0.021789
enh49075     1   28916900   28917900      2       1  150064       2.8882    0.0019374
enh49077     1   28967300   28968300      3       1  150064       2.2733     0.011504
enh49078     1   28970700   28971700      1       1  150064       2.3123      0.01038
enh49079     1   28973600   28974600      2       1  150064       2.0484     0.020261
enh49084     1   29070400   29071400      2       1  150064       3.3538   0.00039852
enh49092     1   29211300   29212300      3       1  150064       2.2239     0.013079
enh49100     1   29306200   29307200      2       1  150064       2.9023    0.0018521
enh49102     1   29312500   29313500      3       2  150064       2.9616    0.0015305
enh49103     1   29369800   29370800      2       1  150064        3.021    0.0012595
enh49104     1   29376400   29377400      1       1  150064        3.915    4.521e-05
enh49105     1   29379400   29380400      5       2  150064       1.7165     0.043038
enh49109     1   29443600   29444600      4       2  150064       2.3913    0.0083954
enh49110     1   29462600   29463600      5       3  150064       1.8254      0.03397
enh49111     1   29471700   29472700      2       1  150064       2.3739    0.0088008
enh49120     1   29512500   29513500      2       1  150064       2.4132    0.0079063
enh49124     1   29572200   29573200      5       2  150064        1.794     0.036405
enh49129     1   30457600   30458600      5       2  150064       4.9039   4.6976e-07
enh49130     1   30481500   30482500      6       1  150064       3.2849   0.00051005
enh49131     1   30485200   30486200      4       2  150064       3.5792   0.00017232
enh49140     1   31147600   31148600      5       1  150064       1.6489     0.049583
enh49141     1   31148000   31149000      3       1  150064       1.8253     0.033976
enh49145     1   31180400   31181400     14       3  150064       1.7291     0.041895
enh49169     1   31351900   31352900      2       1  150064        1.785     0.037131
enh49210     1   31688600   31689600      8       2  150064       2.9787    0.0014475
enh49212     1   31770800   31771800      2       1  150064       3.3482   0.00040666
enh49213     1   31841000   31842000      1       1  150064       2.2533      0.01212
enh49214     1   31844100   31845100      1       1  150064        3.082     0.001028
enh49215     1   31847000   31848000      2       1  150064       2.7671    0.0028278
enh49216     1   31854500   31855500      3       1  150064       4.3807   5.9157e-06
enh49217     1   31862200   31863200     10       2  150064       3.6507   0.00013078
enh49218     1   31862800   31863800      8       2  150064       3.8622   5.6184e-05
enh49219     1   31866800   31867800      4       1  150064       2.8658    0.0020799
enh49220     1   31867600   31868600      2       1  150064       2.8315    0.0023167
enh49221     1   31889200   31890200      1       1  150064       2.8345     0.002295
enh49222     1   31890300   31891300      2       1  150064       1.7256      0.04221
enh49223     1   31891300   31892300      2       1  150064       2.9711    0.0014836
enh49224     1   31894600   31895600      3       1  150064       1.7846     0.037167
enh49225     1   31898300   31899300      4       2  150064       3.1645   0.00077677
enh49254     1   32138400   32139400      2       1  150064       1.7052     0.044079
enh49312     1   32616900   32617900      1       1  150064       2.0177      0.02181
enh49326     1   32707600   32708600      3       1  150064       1.7063     0.043974
enh49341     1   32810900   32811900      1       1  150064        2.932     0.001684
enh49371     1   33223000   33224000      3       1  150064        2.368    0.0089431
enh49376     1   33233000   33234000      2       1  150064       2.3703    0.0088876
enh49379     1   33279700   33280700      1       1  150064       1.7094      0.04369
enh49382     1   33319900   33320900      1       1  150064       1.8062      0.03544
enh49384     1   33337900   33338900      2       1  150064        1.997     0.022915
enh49392     1   33411900   33412900      1       1  150064       2.3553     0.009253
enh49420     1   33565000   33566000      1       1  150064       2.2931      0.01092
enh49423     1   33618600   33619600      2       1  150064       1.9122     0.027923
enh49424     1   33626400   33627400      2       1  150064       1.6613     0.048329
enh49437     1   33737200   33738200      2       1  150064       1.6836     0.046128
enh49439     1   33761300   33762300      1       1  150064       1.7487      0.04017
enh49464     1   33936200   33937200      3       1  150064       1.7455     0.040446
enh49489     1   35322800   35323800      4       2  150064        1.898     0.028849
enh49497     1   35585600   35586600      2       1  150064       1.7055      0.04405
enh49498     1   35586400   35587400      2       1  150064       1.7055      0.04405
enh49503     1   35649000   35650000      1       1  150064       1.8728      0.03055
enh49508     1   35709100   35710100      5       3  150064       3.5968   0.00016107
enh49531     1   36019100   36020100      1       1  150064       3.5948    0.0001623
enh49536     1   36101700   36102700      1       1  150064       1.7839      0.03722
enh49542     1   36276300   36277300      1       1  150064       1.7772      0.03777
enh49544     1   36316600   36317600      3       2  150064       3.0233    0.0012503
enh49550     1   36401700   36402700      3       2  150064       2.5871    0.0048389
enh49551     1   36488600   36489600      2       1  150064       3.3305   0.00043337
enh49553     1   36555600   36556600      3       2  150064        3.192   0.00070642
enh49556     1   36564800   36565800      5       2  150064       2.1471     0.015892
enh49557     1   36565400   36566400      5       2  150064       2.4394    0.0073568
enh49558     1   36588500   36589500      2       1  150064       3.7128   0.00010249
enh49559     1   36600500   36601500      2       1  150064       3.3181   0.00045322
enh49560     1   36605700   36606700      1       1  150064       3.1162     0.000916
enh49561     1   36607500   36608500      2       1  150064       3.3975   0.00034006
enh49562     1   36613100   36614100      3       1  150064       3.8801   5.2202e-05
enh49564     1   36624700   36625700      3       2  150064       2.2319     0.012811
enh49568     1   36640800   36641800      1       1  150064       3.2103    0.0006629
enh49570     1   36645100   36646100      1       1  150064       2.9811     0.001436
enh49572     1   36653300   36654300      4       2  150064       2.5472    0.0054291
enh49645     1   37999100   38000100      2       1  150064       1.7826     0.037326
enh49649     1   38040700   38041700      3       2  150064       1.7498     0.040078
enh49657     1   38271800   38272800      4       2  150064       2.3417     0.009599
enh49658     1   38275700   38276700      2       1  150064       2.7272    0.0031936
enh49659     1   38278700   38279700      1       1  150064       3.2541    0.0005687
enh49664     1   38322600   38323600      1       1  150064       3.1702    0.0007616
enh49665     1   38355900   38356900      4       2  150064       3.1962   0.00069617
enh49674     1   38453400   38454400      1       1  150064        2.104      0.01769
enh49705     1   39407300   39408300      2       1  150064       1.6718     0.047283
enh49711     1   39468400   39469400      1       1  150064       2.3639     0.009042
enh49712     1   39513000   39514000      4       2  150064       2.0411     0.020618
enh49713     1   39541900   39542900      2       1  150064       2.9168    0.0017683
enh49718     1   39568500   39569500      1       1  150064        1.984      0.02363
enh49719     1   39574800   39575800      2       1  150064       1.7871     0.036959
enh49721     1   39581900   39582900      3       1  150064       2.2439     0.012419
enh49738     1   39637000   39638000      1       1  150064       1.7855      0.03709
enh49740     1   39642600   39643600      2       1  150064       1.7482     0.040211
enh49741     1   39645200   39646200      1       1  150064       1.8615      0.03134
enh49742     1   39648500   39649500      2       1  150064       1.8156     0.034712
enh49744     1   39651000   39652000      2       1  150064       2.1225     0.016899
enh49777     1   39863000   39864000      4       2  150064       2.4163    0.0078392
enh49791     1   39915700   39916700      2       1  150064       1.7229      0.04245
enh49795     1   39974600   39975600      4       2  150064       2.3427    0.0095713
enh49799     1   40032400   40033400      2       1  150064       2.0657     0.019427
enh49805     1   40090800   40091800      2       1  150064       1.7941     0.036396
enh49810     1   40118800   40119800      3       2  150064       1.9954     0.022998
enh49812     1   40166200   40167200      1       1  150064       3.3126    0.0004621
enh49820     1   40308100   40309100      2       1  150064       1.8236     0.034103
enh49822     1   40316800   40317800      2       1  150064       2.3965    0.0082759
enh49829     1   40363600   40364600      1       1  150064       2.2546      0.01208
enh49830     1   40364400   40365400      2       1  150064        1.836     0.033181
enh49864     1   40739300   40740300      1       1  150064       1.6729      0.04717
enh49872     1   40842400   40843400      4       2  150064       2.3464    0.0094777
enh49877     1   40864000   40865000      3       2  150064        2.095     0.018086
enh49892     1   41155700   41156700      3       2  150064       2.3236     0.010073
enh49893     1   41160000   41161000      3       1  150064       2.1432     0.016049
enh49895     1   41164700   41165700      3       1  150064        2.891    0.0019199
enh49897     1   41168900   41169900      5       2  150064       1.8471      0.03237
enh49898     1   41170300   41171300      2       1  150064        2.747     0.003007
enh49899     1   41178100   41179100      2       1  150064        2.522    0.0058352
enh49900     1   41179600   41180600      1       1  150064       3.0405     0.001181
enh49911     1   41204300   41205300      3       2  150064       2.5799    0.0049412
enh49912     1   41206400   41207400      2       1  150064       2.3034     0.010628
enh49913     1   41208300   41209300      2       1  150064       2.7376    0.0030948
enh49915     1   41212000   41213000      5       2  150064       2.9621    0.0015278
enh49916     1   41214900   41215900      4       2  150064       2.1047      0.01766
enh49917     1   41219800   41220800      3       1  150064        2.345    0.0095134
enh49920     1   41228000   41229000      4       2  150064         2.55    0.0053858
enh49922     1   41239100   41240100      4       2  150064       1.6712     0.047345
enh49936     1   41380600   41381600      5       3  150064       2.0864     0.018472
enh49945     1   41447200   41448200      1       1  150064       1.7389      0.04103
enh49946     1   41448200   41449200      1       1  150064       1.7839      0.03722
enh49947     1   41450800   41451800      3       2  150064       2.0422     0.020568
enh49948     1   41455900   41456900      4       2  150064       2.0075     0.022347
enh49949     1   41468700   41469700      5       2  150064        2.221     0.013176
enh49951     1   41480800   41481800      6       4  150064       1.7816     0.037406
enh49953     1   41507300   41508300      9       4  150064       2.2557     0.012043
enh49957     1   41574700   41575700      3       2  150064       2.5747     0.005017
enh49958     1   41617200   41618200      1       1  150064       2.6113      0.00451
enh49959     1   41621100   41622100      5       2  150064       1.9021      0.02858
enh49961     1   41658000   41659000      1       1  150064       2.6002     0.004659
enh49963     1   41688000   41689000      1       1  150064       2.6287     0.004285
enh49971     1   41831800   41832800      6       3  150064        3.639   0.00013685
enh49973     1   41853200   41854200      2       1  150064       1.9565     0.025206
enh49976     1   41897300   41898300      6       2  150064       2.0776     0.018874
enh49977     1   41898400   41899400      3       1  150064       2.3162     0.010275
enh49979     1   41920000   41921000      1       1  150064         1.69      0.04551
enh49985     1   41951300   41952300      5       3  150064       2.0822     0.018664
enh49986     1   41961000   41962000      4       2  150064       3.1785   0.00074014
enh49987     1   41962300   41963300      4       2  150064       3.8047   7.0975e-05
enh50106     1   43415000   43416000      8       2  150064       1.9734     0.024226
enh50108     1   43420800   43421800      3       1  150064         2.19     0.014263
enh50120     1   43715900   43716900      1       1  150064       1.7867      0.03699
enh50126     1   43739700   43740700      4       2  150064       1.8094     0.035197
enh50127     1   43742300   43743300      1       1  150064       1.7762      0.03785
enh50130     1   43750200   43751200      2       1  150064       2.9997    0.0013512
enh50134     1   43767600   43768600      2       1  150064       2.9774    0.0014534
enh50135     1   43778900   43779900      2       1  150064       2.9815    0.0014343
enh50142     1   43825700   43826700      2       1  150064       2.9374     0.001655
enh50143     1   43831000   43832000      2       1  150064       1.9653     0.024692
enh50147     1   43856500   43857500      3       1  150064       3.6146   0.00015038
enh50148     1   43901300   43902300      2       1  150064       3.4636   0.00026649
enh50151     1   43917700   43918700      2       1  150064       2.3167     0.010261
enh50152     1   43920500   43921500      4       2  150064       4.1611   1.5834e-05
enh50154     1   43938300   43939300      1       1  150064       3.0047     0.001329
enh50162     1   44005100   44006100      2       1  150064       2.6987    0.0034805
enh50164     1   44015100   44016100      3       1  150064       2.0885     0.018378
enh50168     1   44031700   44032700      2       1  150064       2.2048     0.013733
enh50169     1   44037600   44038600      2       1  150064       5.2324   8.3661e-08
enh50170     1   44047600   44048600      5       2  150064       2.8226    0.0023819
enh50171     1   44050500   44051500      3       2  150064       4.6188   1.9298e-06
enh50172     1   44052700   44053700      3       1  150064       1.9224      0.02728
enh50173     1   44113700   44114700      2       1  150064       3.2617   0.00055365
enh50174     1   44117600   44118600      3       2  150064       4.0608   2.4453e-05
enh50175     1   44136900   44137900      2       1  150064       2.7227    0.0032376
enh50179     1   44182100   44183100      2       1  150064       3.3199   0.00045018
enh50180     1   44228700   44229700      1       1  150064       3.2448    0.0005877
enh50181     1   44241800   44242800      2       1  150064       2.4065    0.0080536
enh50182     1   44252200   44253200      4       2  150064       1.8474     0.032347
enh50185     1   44299800   44300800      2       1  150064       2.7912    0.0026254
enh50186     1   44318700   44319700      2       1  150064        3.435   0.00029627
enh50187     1   44323400   44324400      3       1  150064       2.3114     0.010406
enh50188     1   44333900   44334900      2       1  150064       2.8449    0.0022214
enh50189     1   44400100   44401100      2       1  150064       2.2372     0.012635
enh50191     1   44402200   44403200      4       2  150064        2.011      0.02216
enh50192     1   44410800   44411800      2       1  150064       2.5119    0.0060045
enh50193     1   44414100   44415100      4       2  150064       3.6117   0.00015211
enh50194     1   44419600   44420600      1       1  150064       2.2156      0.01336
enh50197     1   44439100   44440100      2       1  150064       1.9816     0.023762
enh50198     1   44446300   44447300      4       2  150064       1.9799      0.02386
enh50199     1   44452200   44453200      1       1  150064       2.2904        0.011
enh50200     1   44456000   44457000      1       1  150064       2.0898      0.01832
enh50206     1   44479600   44480600      2       1  150064       3.2733   0.00053156
enh50207     1   44480800   44481800      1       1  150064       1.7054      0.04406
enh50215     1   44677700   44678700      1       1  150064       2.7892     0.002642
enh50216     1   44679800   44680800      1       1  150064       2.3252      0.01003
enh50218     1   44685700   44686700      2       1  150064       2.0377     0.020791
enh50220     1   44704800   44705800      2       1  150064       2.2454      0.01237
enh50340     1   46333200   46334200      2       1  150064       1.6633     0.048129
enh50395     1   46992700   46993700      2       1  150064        2.478    0.0066057
enh50419     1   47264100   47265100      4       2  150064       2.1096     0.017448
enh50429     1   47640500   47641500      4       2  150064       1.8457     0.032464
enh50486     1   48527100   48528100      3       2  150064       1.6655     0.047904
enh50520     1   51449200   51450200      3       2  150064       2.1071     0.017553
enh50523     1   51485200   51486200      1       1  150064       2.2147      0.01339
enh50565     1   51985700   51986700      4       2  150064       1.6839     0.046102
enh50630     1   52976700   52977700      1       1  150064       1.7617      0.03906
enh50691     1   53641900   53642900      5       3  150064        2.858    0.0021316
enh50692     1   53648800   53649800      3       1  150064        2.889    0.0019323
enh50693     1   53655700   53656700      3       1  150064       2.3512    0.0093555
enh50694     1   53660000   53661000      3       2  150064       3.1648   0.00077584
enh50696     1   53684300   53685300      2       1  150064       2.1388     0.016228
enh50698     1   53702200   53703200      4       2  150064       2.5829    0.0048987
enh50728     1   54448400   54449400      3       1  150064       2.2472     0.012314
enh50744     1   54669100   54670100      6       2  150064       2.2182     0.013271
enh50745     1   54685400   54686400      4       2  150064       2.1891     0.014296
enh50747     1   54694600   54695600      2       1  150064       2.0398     0.020687
enh50780     1   54825200   54826200      2       1  150064       1.7048     0.044116
enh50787     1   54844600   54845600      6       1  150064       1.9984     0.022834
enh50788     1   54846000   54847000      4       1  150064        2.067     0.019368
enh50789     1   54848700   54849700      7       1  150064       2.1579     0.015466
enh50790     1   54850600   54851600      3       1  150064       1.7544     0.039679
enh50829     1   55324700   55325700      4       2  150064        2.001     0.022698
enh50831     1   55327300   55328300      8       3  150064       1.7632     0.038936
enh50886     1   56045900   56046900      4       2  150064       1.9804     0.023828
enh50893     1   56161400   56162400      9       2  150064       1.7126     0.043397
enh50894     1   56184400   56185400      2       1  150064       1.7767      0.03781
enh50929     1   56903200   56904200      9       3  150064       2.4584    0.0069778
enh50978     1   57282900   57283900      8       3  150064       1.6863     0.045865
enh50979     1   57285800   57286800      2       1  150064       2.1184      0.01707
enh51016     1   58911600   58912600      5       3  150064       1.6555     0.048907
enh51026     1   59183800   59184800      1       1  150064       1.8184       0.0345
enh51027     1   59219600   59220600      3       2  150064       1.8151     0.034756
enh51079     1   59612700   59613700      2       1  150064       2.1872     0.014363
enh51144     1   60204100   60205100      4       2  150064       2.1759     0.014782
enh51147     1   60217800   60218800      4       2  150064        2.363    0.0090627
enh51148     1   60224100   60225100      2       1  150064       2.2913     0.010974
enh51169     1   61377100   61378100      5       3  150064       1.8739     0.030474
enh51170     1   61387400   61388400      1       1  150064        1.861      0.03137
enh51173     1   61455300   61456300      2       1  150064       1.8711     0.030669
enh51234     1   61703700   61704700      5       3  150064       1.6634     0.048112
enh51254     1   61809300   61810300      1       1  150064       2.4528     0.007087
enh51259     1   61869400   61870400      1       1  150064       2.1912      0.01422
enh51310     1   63477600   63478600      9       2  150064       3.2375   0.00060281
enh51324     1   64073600   64074600      5       2  150064       1.7037     0.044221
enh51350     1   64342300   64343300      2       1  150064       1.6885     0.045658
enh51368     1   64947500   64948500      1       1  150064       1.7013      0.04444
enh51403     1   65360200   65361200      3       1  150064       1.8943     0.029093
enh51410     1   65376000   65377000      2       1  150064       3.0149    0.0012851
enh51412     1   65383000   65384000      3       1  150064       3.4743   0.00025612
enh51414     1   65390000   65391000      3       1  150064       2.5278    0.0057395
enh51415     1   65391100   65392100      1       1  150064       2.8801     0.001988
enh51416     1   65393400   65394400      1       1  150064       2.9146     0.001781
enh51418     1   65396800   65397800      4       2  150064       2.0038     0.022545
enh51419     1   65398000   65399000      3       1  150064       2.3488    0.0094178
enh51420     1   65401700   65402700      4       2  150064       1.7347     0.041401
enh51421     1   65404500   65405500      2       1  150064       1.8888     0.029458
enh51422     1   65405300   65406300      3       2  150064        3.289   0.00050272
enh51423     1   65405800   65406800      3       2  150064        3.289   0.00050272
enh51424     1   65407200   65408200      3       2  150064        1.905     0.028389
enh51427     1   65412600   65413600      2       1  150064       2.8544    0.0021562
enh51428     1   65415100   65416100      2       1  150064       3.0415    0.0011769
enh51429     1   65417600   65418600      1       1  150064       2.0331      0.02102
enh51430     1   65420100   65421100      5       2  150064       2.8198    0.0024025
enh51431     1   65422700   65423700      5       2  150064       2.8068    0.0025017
enh51432     1   65423400   65424400      8       2  150064       2.5629    0.0051894
enh51433     1   65426900   65427900      3       2  150064       2.0695     0.019248
enh51435     1   65435000   65436000      3       2  150064       2.1865      0.01439
enh51445     1   65513800   65514800      1       1  150064       2.1301      0.01658
enh51446     1   65526600   65527600      1       1  150064         2.06       0.0197
enh51447     1   65529600   65530600      3       2  150064       1.7161     0.043068
enh51452     1   65574100   65575100      2       1  150064        2.055     0.019941
enh51453     1   65579600   65580600      2       1  150064       2.3224     0.010105
enh51454     1   65606800   65607800      4       2  150064       1.8617     0.031322
enh51462     1   65640100   65641100      5       1  150064       1.8082     0.035289
enh51463     1   65643600   65644600      1       1  150064       2.0028       0.0226
enh51477     1   65932800   65933800      8       3  150064       1.8564     0.031702
enh51483     1   66153100   66154100      4       2  150064       2.8438    0.0022287
enh51486     1   66277700   66278700      1       1  150064       1.6821      0.04627
enh51487     1   66414500   66415500      5       2  150064       3.0007    0.0013469
enh51488     1   66444600   66445600      2       1  150064        2.281     0.011275
enh51494     1   66673300   66674300      3       2  150064       1.8624     0.031277
enh51497     1   66731800   66732800      3       1  150064       2.5618    0.0052059
enh51498     1   66735500   66736500      7       3  150064       2.9768    0.0014563
enh51499     1   66737700   66738700      3       1  150064       2.1288     0.016634
enh51502     1   66756600   66757600      3       1  150064       2.1281     0.016665
enh51504     1   66765600   66766600      5       1  150064       2.1653     0.015182
enh51525     1   66878100   66879100      1       1  150064       2.5143     0.005964
enh51561     1   67848200   67849200      7       2  150064       1.7766     0.037821
enh51573     1   68000300   68001300      3       1  150064       1.7031     0.044274
enh51584     1   68078200   68079200      2       1  150064       1.6808     0.046401
enh51586     1   68084100   68085100      3       2  150064       2.2176     0.013291
enh51593     1   68154500   68155500      5       2  150064       2.2618     0.011855
enh51597     1   68174900   68175900      2       1  150064       1.8513     0.032063
enh51601     1   68189200   68190200      1       1  150064       2.0043      0.02252
enh51611     1   68219500   68220500      3       2  150064       1.8037     0.035642
enh51612     1   68221200   68222200      1       1  150064       2.4668     0.006817
enh51621     1   68258100   68259100      4       2  150064       3.2494   0.00057822
enh51622     1   68268000   68269000      6       3  150064        1.801      0.03585
enh51623     1   68269400   68270400      2       1  150064       2.3567      0.00922
enh51624     1   68278000   68279000      4       2  150064       2.8641    0.0020911
enh51625     1   68281200   68282200      5       3  150064       2.8794    0.0019924
enh51626     1   68282800   68283800      5       3  150064       3.6275   0.00014308
enh51627     1   68285400   68286400      2       1  150064       2.2993     0.010744
enh51629     1   68292300   68293300      3       1  150064       1.9308     0.026756
enh51631     1   68295300   68296300      3       2  150064       3.7091   0.00010398
enh51632     1   68299600   68300600      2       1  150064       3.1481   0.00082179
enh51633     1   68305700   68306700      2       1  150064       2.7815    0.0027057
enh51635     1   68315900   68316900      5       2  150064       2.6032    0.0046185
enh51636     1   68411000   68412000      4       2  150064       1.8077      0.03533
enh51641     1   68609000   68610000      4       2  150064       1.6918     0.045338
enh51703     1   71622800   71623800      1       1  150064       2.9986     0.001356
enh51705     1   72123000   72124000      3       2  150064       3.9322   4.2087e-05
enh51731     1   76619400   76620400      2       1  150064       1.6795     0.046531
enh51767     1   78353000   78354000      9       4  150064       2.7102    0.0033617
enh51770     1   78446700   78447700      1       1  150064        2.645     0.004084
enh51789     1   78693400   78694400      4       2  150064       1.6637     0.048087
enh51801     1   79114500   79115500      1       1  150064       2.3844     0.008554
enh51805     1   79468200   79469200      1       1  150064       2.3471      0.00946
enh51810     1   80123600   80124600      3       2  150064       1.9576     0.025141
enh51811     1   80683000   80684000      7       3  150064       1.6947     0.045064
enh51821     1   81943600   81944600      6       4  150064        1.674     0.047063
enh51825     1   82135700   82136700      3       2  150064       2.0532     0.020027
enh51827     1   82147000   82148000      4       2  150064       1.8182     0.034516
enh51860     1   84075500   84076500      2       1  150064        1.703     0.044281
enh51862     1   84157600   84158600      3       2  150064       2.2405     0.012529
enh51867     1   84229800   84230800      4       1  150064       2.5068    0.0060908
enh51868     1   84234800   84235800      3       1  150064       2.8613    0.0021096
enh51870     1   84267800   84268800      3       2  150064       3.6801   0.00011655
enh51871     1   84281000   84282000      3       1  150064       2.2669     0.011699
enh51872     1   84284400   84285400      3       2  150064       3.3847   0.00035624
enh51873     1   84295600   84296600      6       3  150064       2.9304    0.0016926
enh51901     1   84966500   84967500      3       2  150064       2.3468    0.0094689
enh51915     1   85218700   85219700      4       1  150064        1.818     0.034532
enh51940     1   85779600   85780600      2       1  150064        2.087     0.018442
enh51943     1   85808900   85809900      5       3  150064         1.97     0.024421
enh51946     1   85828700   85829700      2       1  150064       1.9954     0.023002
enh51953     1   85845000   85846000      5       2  150064       2.2581     0.011969
enh51954     1   85851200   85852200      2       1  150064       1.7483     0.040207
enh51956     1   85864400   85865400      2       1  150064       2.7618    0.0028739
enh51959     1   85893200   85894200      5       2  150064        1.994     0.023076
enh51962     1   85906100   85907100      3       1  150064       1.7187     0.042831
enh51964     1   85914400   85915400      8       4  150064       2.2358     0.012681
enh51967     1   85920100   85921100      8       4  150064       2.3765    0.0087378
enh51968     1   85924800   85925800      5       2  150064       1.8171     0.034598
enh51969     1   85926000   85927000      5       2  150064       2.5868    0.0048438
enh52000     1   86969400   86970400      2       1  150064       2.1501     0.015774
enh52042     1   88148800   88149800      3       2  150064       2.5086      0.00606
enh52051     1   88640800   88641800      4       1  150064       1.9237     0.027195
enh52102     1   89777300   89778300      1       1  150064       2.6603     0.003903
enh52103     1   89823500   89824500      4       2  150064       1.7728     0.038134
enh52129     1   90132500   90133500      3       1  150064       1.6965       0.0449
enh52133     1   90158500   90159500      2       1  150064       1.6794     0.046541
enh52134     1   90163400   90164400      1       1  150064       1.7523      0.03986
enh52137     1   90174400   90175400      1       1  150064       2.0233      0.02152
enh52144     1   90222900   90223900      3       2  150064       1.8802     0.030044
enh52148     1   90270000   90271000      5       2  150064       1.9993     0.022786
enh52181     1   91388700   91389700      1       1  150064       2.1654      0.01518
enh52183     1   91391000   91392000      2       1  150064       2.1155     0.017195
enh52185     1   91434400   91435400      1       1  150064       1.9934      0.02311
enh52186     1   91439900   91440900      1       1  150064       2.1706      0.01498
enh52194     1   91488100   91489100      3       1  150064       2.4412    0.0073191
enh52196     1   91502000   91503000      1       1  150064       2.0965      0.01802
enh52211     1   92021300   92022300      5       1  150064       1.7154     0.043137
enh52218     1   92102800   92103800      3       2  150064       3.1803   0.00073554
enh52236     1   92241300   92242300      5       2  150064       2.7692    0.0028098
enh52237     1   92244300   92245300      3       1  150064        1.899     0.028784
enh52238     1   92248000   92249000      6       1  150064       2.1202     0.016993
enh52266     1   92765500   92766500      4       2  150064       2.8423    0.0022392
enh52267     1   92766200   92767200      3       2  150064       1.8755     0.030364
enh52269     1   92970700   92971700      4       1  150064       3.6315   0.00014086
enh52270     1   93002900   93003900      2       1  150064        2.821    0.0023936
enh52272     1   93175800   93176800      2       1  150064       1.9687     0.024494
enh52286     1   93352200   93353200      3       1  150064       1.7319     0.041642
enh52288     1   93378300   93379300      2       1  150064       1.7106     0.043576
enh52289     1   93382800   93383800      1       1  150064       2.8239     0.002372
enh52291     1   93395100   93396100      1       1  150064       1.6959      0.04495
enh52292     1   93399100   93400100      3       1  150064       1.7157     0.043106
enh52293     1   93401800   93402800      3       1  150064       1.7838     0.037224
enh52294     1   93404600   93405600      1       1  150064       1.7733      0.03809
enh52296     1   93416200   93417200      2       1  150064        1.846     0.032449
enh52297     1   93418300   93419300      1       1  150064       2.1765      0.01476
enh52300     1   93438000   93439000      1       1  150064       1.6825      0.04624
enh52305     1   93481300   93482300      3       1  150064       1.8628     0.031247
enh52306     1   93507200   93508200      3       2  150064       2.0066     0.022395
enh52331     1   94051200   94052200      5       2  150064       1.7339     0.041472
enh52386     1   94528100   94529100      3       2  150064       1.9738     0.024204
enh52432     1   94992800   94993800      1       1  150064       2.1873      0.01436
enh52470     1   95330000   95331000      5       3  150064       2.7381      0.00309
enh52475     1   95363800   95364800      1       1  150064       2.3685     0.008929
enh52476     1   95364500   95365500      3       2  150064       2.0663     0.019401
enh52483     1   95402800   95403800      3       2  150064       1.8982     0.028837
enh52485     1   95412200   95413200      5       3  150064       2.2806     0.011286
enh52490     1   95437100   95438100      2       1  150064       2.2949      0.01087
enh52494     1   95453000   95454000      1       1  150064       3.0715     0.001065
enh52495     1   95454900   95455900      1       1  150064       1.9067      0.02828
enh52496     1   95459400   95460400      1       1  150064       1.9374      0.02635
enh52497     1   95468100   95469100      1       1  150064        1.982      0.02374
enh52498     1   95478700   95479700      2       1  150064       2.0346     0.020945
enh52500     1   95507500   95508500      2       1  150064       2.0905     0.018287
enh52502     1   95515500   95516500      3       1  150064       2.4504    0.0071353
enh52505     1   95551600   95552600      3       2  150064       2.4407    0.0073295
enh52507     1   95581000   95582000      4       2  150064       4.4887   3.5827e-06
enh52512     1   95644400   95645400      2       1  150064       1.7002     0.044545
enh52517     1   95692700   95693700      3       2  150064       1.6888     0.045628
enh52523     1   96774900   96775900      6       3  150064       2.3639    0.0090412
enh52524     1   96881700   96882700      4       2  150064       2.8778    0.0020024
enh52526     1   96953100   96954100      2       1  150064       2.3162     0.010272
enh52530     1   97063400   97064400      1       1  150064       2.7308     0.003159
enh52532     1   97186000   97187000      2       1  150064       1.7221     0.042524
enh52533     1   97189300   97190300      3       1  150064       3.8876   5.0622e-05
enh52534     1   97195900   97196900      4       2  150064        3.075    0.0010527
enh52535     1   97212200   97213200      2       1  150064       1.8213      0.03428
enh52545     1   97711000   97712000      2       1  150064       2.1219     0.016922
enh52547     1   97716900   97717900      5       2  150064       2.0013     0.022679
enh52548     1   97719600   97720600      4       2  150064        2.264     0.011788
enh52549     1   97737100   97738100      4       2  150064       3.3304   0.00043356
enh52550     1   97802800   97803800      6       3  150064       3.7234    9.826e-05
enh52551     1   97901600   97902600      1       1  150064        2.908     0.001819
enh52553     1   97965000   97966000      2       1  150064       1.8742     0.030448
enh52555     1   98224100   98225100      1       1  150064       2.9854     0.001416
enh52558     1   98314800   98315800      1       1  150064       6.3099    1.396e-10
enh52559     1   98351400   98352400      2       1  150064       4.9823   3.1417e-07
enh52560     1   98365600   98366600      2       1  150064       2.4364     0.007418
enh52562     1   98369400   98370400      3       1  150064       5.6293   9.0464e-09
enh52564     1   98377000   98378000      1       1  150064       6.0414    7.639e-10
enh52565     1   98382700   98383700      2       1  150064       5.6442   8.2998e-09
enh52569     1   98853400   98854400      3       2  150064        1.968     0.024534
enh52570     1   98895300   98896300      4       2  150064       2.5822     0.004908
enh52581     1  100101600  100102600      5       2  150064       2.9731    0.0014741
enh52659     1  101265500  101266500      3       1  150064       1.9569      0.02518
enh52703     1  108282000  108283000      6       3  150064       2.4282    0.0075872
enh52713     1  108439700  108440700      6       2  150064       1.8204     0.034349
enh52719     1  108508200  108509200      5       3  150064       2.2686     0.011647
enh52725     1  108660500  108661500      6       3  150064       1.9794     0.023886
enh52727     1  108740200  108741200      6       2  150064       2.6406    0.0041376
enh52813     1  110077900  110078900      2       1  150064         1.88     0.030057
enh52814     1  110088300  110089300      3       2  150064       1.7333     0.041525
enh52827     1  110176600  110177600      2       1  150064        1.914     0.027809
enh52828     1  110178600  110179600      4       2  150064        2.074     0.019042
enh52832     1  110199400  110200400      4       2  150064        1.982     0.023742
enh52849     1  110358100  110359100      2       1  150064        1.885     0.029718
enh52859     1  110438500  110439500      6       2  150064       1.8306     0.033578
enh52873     1  110530000  110531000      1       1  150064       2.2206      0.01319
enh52876     1  110545000  110546000      1       1  150064        1.927      0.02699
enh52884     1  110576000  110577000      1       1  150064       2.1318      0.01651
enh52891     1  110745600  110746600      1       1  150064       2.2414       0.0125
enh52896     1  110851700  110852700      3       2  150064       1.6549     0.048975
enh52897     1  110854900  110855900      6       3  150064       2.3396    0.0096531
enh52900     1  110887100  110888100      2       1  150064       1.9302      0.02679
enh52902     1  110892800  110893800      2       1  150064       2.1775     0.014723
enh52904     1  110926100  110927100      4       2  150064         2.06     0.019699
enh52915     1  111005600  111006600      1       1  150064       2.4417      0.00731
enh52923     1  111323000  111324000      4       2  150064       2.3344    0.0097885
enh52935     1  111686200  111687200      1       1  150064       1.7117      0.04348
enh52940     1  111732600  111733600      2       1  150064       1.8848     0.029726
enh52974     1  112134400  112135400      3       2  150064       2.8477     0.002202
enh52976     1  112139100  112140100      1       1  150064       2.2492      0.01225
enh52977     1  112143000  112144000      3       2  150064        2.445    0.0072421
enh52978     1  112146900  112147900      2       1  150064       2.0817     0.018686
enh52979     1  112153200  112154200      4       2  150064       1.6672     0.047735
enh52982     1  112164800  112165800      8       4  150064        2.143     0.016057
enh52983     1  112166300  112167300      4       2  150064       2.1114     0.017367
enh52985     1  112171700  112172700      2       1  150064       1.9574     0.025151
enh52987     1  112181400  112182400      2       1  150064       2.0288     0.021239
enh52991     1  112202700  112203700      4       2  150064       2.3038     0.010617
enh52997     1  112247000  112248000      3       2  150064       1.8638     0.031171
enh53010     1  112423600  112424600      4       2  150064       2.6988    0.0034797
enh53012     1  112462600  112463600      3       1  150064       2.4432    0.0072786
enh53013     1  112490700  112491700      5       2  150064       1.6947     0.045069
enh53014     1  112506400  112507400      4       2  150064       2.1583     0.015451
enh53019     1  112846800  112847800      1       1  150064       2.1789      0.01467
enh53029     1  112935500  112936500      3       1  150064       1.6799     0.046484
enh53030     1  112937400  112938400      2       1  150064       1.9099     0.028072
enh53031     1  112940600  112941600      4       1  150064       2.2752     0.011447
enh53032     1  112941700  112942700      3       1  150064        2.087     0.018442
enh53034     1  112981500  112982500      2       1  150064       1.7453     0.040468
enh53035     1  112988800  112989800      4       2  150064       2.3688    0.0089225
enh53039     1  113087000  113088000      1       1  150064       3.1847    0.0007246
enh53040     1  113159400  113160400      3       2  150064       3.7995   7.2484e-05
enh53045     1  113178600  113179600      1       1  150064       3.2955    0.0004912
enh53046     1  113215600  113216600      5       2  150064       4.1504   1.6592e-05
enh53047     1  113219000  113220000      2       1  150064       2.7755    0.0027562
enh53048     1  113230500  113231500      3       2  150064       3.3679   0.00037869
enh53049     1  113241200  113242200      2       1  150064       3.6366   0.00013811
enh53075     1  113546400  113547400      2       1  150064        2.303     0.010639
enh53092     1  113676300  113677300      1       1  150064       1.8829      0.02986
enh53093     1  113682800  113683800      1       1  150064       1.6575      0.04871
enh53095     1  113734400  113735400      2       1  150064       2.0063     0.022412
enh53096     1  113751900  113752900      1       1  150064       2.0814       0.0187
enh53155     1  114977400  114978400      4       1  150064       2.1871     0.014367
enh53157     1  115000100  115001100      2       1  150064       2.0958     0.018052
enh53158     1  115008700  115009700      2       1  150064       2.0465     0.020354
enh53163     1  115049900  115050900      1       1  150064       2.5298     0.005706
enh53170     1  115257400  115258400      2       1  150064       1.7788     0.037633
enh53171     1  115259800  115260800      1       1  150064       1.8554      0.03177
enh53172     1  115262600  115263600      1       1  150064       3.5058    0.0002276
enh53175     1  115294500  115295500      2       1  150064       2.6518    0.0040031
enh53179     1  115610200  115611200      2       1  150064       2.2853     0.011149
enh53180     1  115611200  115612200      4       2  150064         2.61    0.0045276
enh53182     1  115627300  115628300      1       1  150064       1.7163      0.04305
enh53184     1  115632800  115633800      5       2  150064       1.8358     0.033193
enh53186     1  115642400  115643400      6       2  150064       3.8735   5.3648e-05
enh53188     1  115677200  115678200      2       1  150064        3.698   0.00010867
enh53191     1  115711800  115712800      3       2  150064       1.9306     0.026767
enh53196     1  115868800  115869800      5       2  150064       2.9758    0.0014612
enh53198     1  115883200  115884200      4       2  150064       1.9647     0.024726
enh53199     1  115906900  115907900      4       1  150064       2.1265      0.01673
enh53205     1  116185800  116186800      1       1  150064       2.1895      0.01428
enh53206     1  116189100  116190100      2       1  150064       1.9397     0.026207
enh53283     1  117305700  117306700      3       2  150064       2.1517     0.015709
enh53284     1  117310200  117311200      3       1  150064       3.0048    0.0013286
enh53285     1  117311500  117312500      2       1  150064        2.266     0.011725
enh53286     1  117320400  117321400      3       1  150064       3.3991   0.00033806
enh53287     1  117349800  117350800      1       1  150064       3.2432    0.0005909
enh53288     1  117368200  117369200      1       1  150064       3.0317     0.001216
enh53315     1  117881800  117882800      1       1  150064       1.9824      0.02372
enh53324     1  118083500  118084500      5       2  150064       1.9427     0.026028
enh53325     1  118087100  118088100      4       2  150064       1.8672     0.030936
enh53362     1  118837500  118838500      1       1  150064        1.886      0.02965
enh53383     1  119846000  119847000      1       1  150064       1.9403      0.02617
enh53417     1  120260800  120261800      4       2  150064       1.7108     0.043562
enh53419     1  120272500  120273500      3       1  150064       1.8208     0.034322
enh53585     1  145727300  145728300      1       1  150064        1.699      0.04466
enh53590     1  146639000  146640000      4       2  150064         2.43    0.0075503
enh53592     1  146649100  146650100      5       3  150064       1.7794     0.037588
enh53594     1  146688700  146689700      2       1  150064       2.3119     0.010391
enh53595     1  146697600  146698600      5       3  150064       2.3168     0.010258
enh53596     1  146708500  146709500      2       1  150064       2.5167    0.0059234
enh53598     1  146712900  146713900      2       1  150064       3.1524   0.00080975
enh53599     1  146716500  146717500      5       2  150064       2.2623     0.011838
enh53600     1  146718700  146719700      5       3  150064       1.7537     0.039744
enh53623     1  147234000  147235000      4       2  150064       1.9883     0.023387
enh53644     1  149887400  149888400      1       1  150064       1.7468      0.04034
enh53645     1  149897300  149898300      4       2  150064       1.7368     0.041216
enh53666     1  149993200  149994200      4       1  150064       1.8382     0.033014
enh53667     1  150022300  150023300      2       1  150064       4.4828   3.6842e-06
enh53669     1  150037300  150038300      1       1  150064       5.5334     1.57e-08
enh53675     1  150124400  150125400      4       2  150064       4.5844    2.276e-06
enh53676     1  150126200  150127200      1       1  150064       2.7587     0.002902
enh53677     1  150133900  150134900      2       1  150064       5.2123   9.3234e-08
enh53680     1  150157900  150158900      3       2  150064       4.7642   9.4794e-07
enh53681     1  150159400  150160400      1       1  150064       5.4736    2.205e-08
enh53687     1  150241900  150242900      3       1  150064       4.9797   3.1842e-07
enh53689     1  150245700  150246700      1       1  150064        5.069        2e-07
enh53690     1  150252200  150253200      2       1  150064       1.6528     0.049189
enh53692     1  150266800  150267800      1       1  150064       1.7334      0.04151
enh53693     1  150294800  150295800      5       2  150064       5.3544   4.2929e-08
enh53694     1  150295400  150296400      7       3  150064       4.7419   1.0585e-06
enh53695     1  150334800  150335800      5       2  150064       4.6395   1.7465e-06
enh53696     1  150339500  150340500      3       2  150064       4.0739   2.3115e-05
enh53700     1  150348000  150349000      1       1  150064       2.0361      0.02087
enh53701     1  150356000  150357000      2       1  150064       3.9827   3.4068e-05
enh53702     1  150356800  150357800      5       2  150064       4.7098   1.2395e-06
enh53704     1  150358700  150359700      4       2  150064        4.064   2.4116e-05
enh53706     1  150361500  150362500      3       2  150064       4.0914   2.1441e-05
enh53707     1  150377900  150378900      3       2  150064       1.8845     0.029749
enh53708     1  150381200  150382200      2       1  150064       3.9694   3.6027e-05
enh53709     1  150382700  150383700      3       1  150064       4.4272   4.7728e-06
enh53711     1  150439000  150440000      2       1  150064       4.1606   1.5873e-05
enh53712     1  150442100  150443100      3       1  150064       3.2544   0.00056812
enh53714     1  150449500  150450500      6       3  150064       4.1928   1.3775e-05
enh53715     1  150451400  150452400      4       2  150064       3.4845   0.00024654
enh53716     1  150479900  150480900      5       2  150064       1.8588      0.03153
enh53717     1  150481500  150482500      5       3  150064       4.8443   6.3533e-07
enh53718     1  150486600  150487600      1       1  150064       5.0598    2.098e-07
enh53721     1  150510100  150511100      5       2  150064       3.2311   0.00061661
enh53728     1  150546200  150547200      3       1  150064       1.8757     0.030351
enh53729     1  150552800  150553800      1       1  150064       1.7288      0.04192
enh53732     1  150573900  150574900      5       1  150064       2.0417     0.020591
enh53734     1  150578800  150579800      1       1  150064       1.8314      0.03352
enh53735     1  150582000  150583000      2       1  150064        2.453    0.0070833
enh53747     1  150738200  150739200      6       2  150064       1.6908     0.045442
enh53757     1  150842600  150843600      1       1  150064       2.8772     0.002006
enh53766     1  150940600  150941600      2       1  150064       2.1503     0.015765
enh53768     1  150948000  150949000      1       1  150064       1.9752      0.02412
enh53770     1  150950500  150951500      5       2  150064       1.7399     0.040939
enh53775     1  150974100  150975100      3       2  150064       4.2482   1.0772e-05
enh53784     1  151035000  151036000      2       1  150064       1.8598     0.031455
enh53786     1  151037800  151038800      1       1  150064       3.6986    0.0001084
enh53787     1  151041500  151042500      3       2  150064       3.2928   0.00049598
enh53788     1  151044200  151045200      5       3  150064       2.7302    0.0031644
enh53791     1  151115800  151116800      5       2  150064       3.7019   0.00010699
enh53794     1  151128900  151129900      2       1  150064       2.0953     0.018071
enh53797     1  151142200  151143200      2       1  150064       2.4819    0.0065337
enh53805     1  151228200  151229200      2       1  150064       3.4523   0.00027791
enh53822     1  151363200  151364200      2       1  150064       2.3616    0.0090983
enh53823     1  151374100  151375100      1       1  150064       3.3183    0.0004528
enh53824     1  151407100  151408100      1       1  150064       2.8154     0.002436
enh53826     1  151427000  151428000      1       1  150064       3.3109     0.000465
enh53827     1  151428700  151429700      3       1  150064       2.1143     0.017243
enh53853     1  151685000  151686000      2       1  150064       1.9792     0.023895
enh53944     1  153702400  153703400      2       1  150064       1.9206     0.027394
enh53953     1  153751600  153752600      2       1  150064       1.6646     0.047997
enh53955     1  153761100  153762100      1       1  150064       2.5081     0.006069
enh53957     1  153772900  153773900      4       2  150064       2.6483    0.0040445
enh53958     1  153776000  153777000      2       1  150064       3.5068   0.00022676
enh53959     1  153777600  153778600      3       1  150064       3.8478   5.9588e-05
enh53960     1  153793500  153794500      1       1  150064       3.4056    0.0003301
enh53962     1  153838100  153839100      1       1  150064       2.2649      0.01176
enh53966     1  153855400  153856400      1       1  150064       2.1719      0.01493
enh53969     1  153901200  153902200      2       1  150064       1.8265      0.03389
enh53971     1  153919600  153920600      3       1  150064       2.1084     0.017499
enh53972     1  153925400  153926400      1       1  150064       2.1602      0.01538
enh53973     1  153927200  153928200      1       1  150064       2.1749      0.01482
enh53975     1  153931800  153932800      4       2  150064       1.9594     0.025031
enh53976     1  153933400  153934400      2       1  150064       2.7014    0.0034523
enh53977     1  153936800  153937800      2       1  150064       2.0757     0.018962
enh53978     1  153941100  153942100      2       1  150064       2.3994    0.0082099
enh53979     1  153947800  153948800      2       1  150064       2.2278     0.012946
enh53982     1  153965500  153966500      4       2  150064       2.2873     0.011088
enh53985     1  154148900  154149900      4       2  150064        2.879    0.0019948
enh53998     1  154309700  154310700      3       2  150064       2.2376     0.012622
enh54000     1  154324000  154325000      3       2  150064       2.1166     0.017146
enh54002     1  154357700  154358700      1       1  150064       1.6588      0.04858
enh54003     1  154358900  154359900      2       1  150064       2.2642     0.011781
enh54014     1  154410800  154411800      5       3  150064       1.8836     0.029808
enh54015     1  154414000  154415000      4       1  150064       2.7465    0.0030114
enh54016     1  154417200  154418200      2       1  150064       2.0852     0.018525
enh54017     1  154418300  154419300      3       1  150064       2.5301     0.005701
enh54023     1  154449800  154450800      2       1  150064       2.6705    0.0037874
enh54024     1  154452100  154453100      1       1  150064        1.801      0.03585
enh54026     1  154457700  154458700      1       1  150064       1.6633      0.04813
enh54031     1  154528200  154529200      1       1  150064       2.2665      0.01171
enh54034     1  154571800  154572800      3       2  150064       1.7237     0.042382
enh54036     1  154581800  154582800      2       1  150064       1.6851      0.04598
enh54039     1  154595400  154596400      3       2  150064       1.7237      0.04238
enh54051     1  154785600  154786600      2       1  150064       1.7956     0.036283
enh54054     1  154831700  154832700      5       2  150064       3.0004    0.0013482
enh54056     1  154842600  154843600      1       1  150064       3.8504    5.896e-05
enh54057     1  154849800  154850800      2       1  150064       3.2677   0.00054205
enh54058     1  154884000  154885000      1       1  150064       3.9787    3.464e-05
enh54061     1  154910700  154911700      5       2  150064       3.8442   6.0473e-05
enh54062     1  154915100  154916100      2       1  150064       3.6535   0.00012933
enh54064     1  154926400  154927400      1       1  150064       2.0764      0.01893
enh54078     1  154983700  154984700      2       1  150064       1.9708     0.024372
enh54079     1  154984200  154985200      1       1  150064       2.1154       0.0172
enh54080     1  154986100  154987100      1       1  150064       3.8876    5.062e-05
enh54081     1  154988000  154989000      3       2  150064       2.4353      0.00744
enh54082     1  154989400  154990400      2       1  150064       3.6849   0.00011439
enh54083     1  154991100  154992100      1       1  150064       2.3559      0.00924
enh54084     1  154995000  154996000      2       1  150064       3.2291   0.00062084
enh54085     1  155008600  155009600      4       2  150064       2.9609    0.0015335
enh54092     1  155042200  155043200      1       1  150064       1.8595      0.03148
enh54093     1  155043600  155044600      2       1  150064       2.7308    0.0031594
enh54107     1  155157600  155158600      3       1  150064       1.8637     0.031178
enh54114     1  155194400  155195400      3       1  150064       1.9033     0.028501
enh54120     1  155214800  155215800      1       1  150064       2.2046      0.01374
enh54121     1  155219600  155220600      2       1  150064       2.0696     0.019246
enh54123     1  155222800  155223800      1       1  150064       2.1998      0.01391
enh54125     1  155230000  155231000      1       1  150064       2.0678      0.01933
enh54127     1  155241200  155242200      2       1  150064       2.0835     0.018604
enh54129     1  155248000  155249000      2       1  150064       2.2396     0.012558
enh54131     1  155275600  155276600      1       1  150064       2.4305      0.00754
enh54137     1  155433400  155434400      1       1  150064        2.346     0.009487
enh54151     1  155605400  155606400      1       1  150064       2.7108     0.003356
enh54153     1  155618000  155619000      1       1  150064       2.5906      0.00479
enh54156     1  155656200  155657200      1       1  150064       3.3819    0.0003599
enh54157     1  155656600  155657600      1       1  150064       3.3819    0.0003599
enh54160     1  155668000  155669000      3       2  150064       1.7902     0.036713
enh54168     1  155862900  155863900      1       1  150064       3.1041    0.0009543
enh54169     1  155879000  155880000      1       1  150064       1.9714      0.02434
enh54171     1  155899600  155900600      2       1  150064       1.7528     0.039814
enh54172     1  155904600  155905600      1       1  150064       2.0349      0.02093
enh54173     1  155907800  155908800      2       1  150064       2.6992    0.0034752
enh54182     1  155958200  155959200      1       1  150064       2.4907     0.006375
enh54183     1  155960100  155961100      2       1  150064       2.8238    0.0023733
enh54190     1  156039600  156040600      1       1  150064       2.1843      0.01447
enh54195     1  156060100  156061100      2       1  150064       1.8362     0.033167
enh54196     1  156066300  156067300      1       1  150064       1.6961      0.04493
enh54199     1  156081800  156082800      1       1  150064       1.6693      0.04753
enh54200     1  156083300  156084300      2       1  150064       2.1879      0.01434
enh54208     1  156120500  156121500      3       2  150064       2.1271     0.016705
enh54211     1  156131800  156132800      2       1  150064       2.9325     0.001681
enh54273     1  156709100  156710100      3       2  150064        1.714     0.043261
enh54274     1  156711600  156712600      4       2  150064       2.4346    0.0074544
enh54277     1  156725000  156726000      4       2  150064       1.9132     0.027864
enh54283     1  156771000  156772000      2       1  150064       1.7927     0.036514
enh54325     1  157961900  157962900      1       1  150064        1.748      0.04023
enh54329     1  157971500  157972500      1       1  150064       1.7935      0.03645
enh54356     1  158770300  158771300      3       1  150064       1.8923     0.029222
enh54371     1  159083600  159084600      2       1  150064       2.6704    0.0037886
enh54378     1  159561600  159562600      5       2  150064       2.8189    0.0024095
enh54379     1  159564400  159565400      3       2  150064       2.6332    0.0042298
enh54409     1  159993900  159994900      4       2  150064       2.1096     0.017447
enh54415     1  160063900  160064900      2       1  150064        2.272     0.011542
enh54418     1  160082600  160083600      2       1  150064       2.1182     0.017081
enh54428     1  160162700  160163700      7       2  150064       2.1637     0.015243
enh54429     1  160173700  160174700      1       1  150064       3.0586     0.001112
enh54431     1  160188700  160189700      1       1  150064        2.995     0.001372
enh54434     1  160214600  160215600      1       1  150064       2.5426     0.005501
enh54435     1  160215700  160216700      5       2  150064       2.8356    0.0022868
enh54437     1  160219900  160220900      2       1  150064       2.6088    0.0045425
enh54439     1  160227200  160228200      1       1  150064       2.5181       0.0059
enh54440     1  160233000  160234000      3       1  150064       2.7284    0.0031825
enh54442     1  160252000  160253000      1       1  150064       2.4992     0.006223
enh54443     1  160255700  160256700      2       1  150064       2.3162     0.010273
enh54444     1  160261900  160262900      2       1  150064       3.0543    0.0011281
enh54445     1  160278800  160279800      1       1  150064       2.2495      0.01224
enh54446     1  160309500  160310500      3       1  150064       2.7261    0.0032047
enh54447     1  160314100  160315100      1       1  150064       2.4281     0.007589
enh54448     1  160316100  160317100      2       1  150064       2.4758    0.0066463
enh54449     1  160326600  160327600      1       1  150064       2.7714     0.002791
enh54451     1  160345000  160346000      2       1  150064       1.9713     0.024342
enh54452     1  160398700  160399700      3       2  150064       2.2241     0.013071
enh54541     1  161197900  161198900      1       1  150064       1.9315      0.02671
enh54544     1  161225000  161226000      1       1  150064       2.4764     0.006636
enh54562     1  161482200  161483200      1       1  150064       2.1487      0.01583
enh54632     1  162529400  162530400      2       1  150064       1.9017     0.028608
enh54633     1  162535200  162536200      3       2  150064       1.8788     0.030133
enh54638     1  162566700  162567700      1       1  150064       2.7141     0.003323
enh54665     1  163132600  163133600      8       4  150064       3.1367   0.00085437
enh54667     1  163140600  163141600      3       2  150064       1.9778     0.023974
enh54670     1  163200600  163201600      4       2  150064       1.7974     0.036139
enh54671     1  163292500  163293500      3       1  150064       1.6795     0.046525
enh54727     1  164763400  164764400      2       1  150064       1.8374     0.033078
enh54728     1  164770000  164771000      4       2  150064       1.9239     0.027183
enh54730     1  164775100  164776100      6       2  150064       2.0086      0.02229
enh54732     1  164805800  164806800      2       1  150064       1.9839     0.023631
enh54752     1  165570400  165571400      6       3  150064       1.8958     0.028994
enh54753     1  165604100  165605100      2       1  150064       1.7128     0.043377
enh54757     1  165616000  165617000      4       1  150064       1.7783     0.037677
enh54768     1  165724400  165725400      2       1  150064       2.1669      0.01512
enh54770     1  165739300  165740300      2       1  150064       2.3176     0.010235
enh54775     1  165811200  165812200      6       2  150064       2.0958     0.018051
enh54776     1  165818200  165819200      1       1  150064       2.3829     0.008588
enh54777     1  165820000  165821000      1       1  150064       2.3718     0.008852
enh54778     1  165823000  165824000      1       1  150064       2.4075     0.008032
enh54780     1  165825800  165826800      3       1  150064       2.9248    0.0017234
enh54781     1  165828400  165829400      2       1  150064       2.7052    0.0034133
enh54799     1  166439000  166440000      2       1  150064       2.7182     0.003282
enh54805     1  166827600  166828600      4       2  150064       2.1481     0.015852
enh54818     1  167131500  167132500      6       3  150064       1.7197     0.042748
enh54820     1  167187900  167188900      1       1  150064       2.7692      0.00281
enh54845     1  167493800  167494800      5       1  150064       2.1599      0.01539
enh54902     1  167883300  167884300      1       1  150064       2.8395     0.002259
enh54922     1  168054100  168055100      1       1  150064       2.2271      0.01297
enh54939     1  168356000  168357000      2       1  150064       2.0245     0.021461
enh54991     1  169071400  169072400      4       2  150064       1.7244     0.042318
enh54996     1  169087600  169088600     10       2  150064       1.9473     0.025751
enh54997     1  169090300  169091300      4       2  150064       1.7754     0.037915
enh55022     1  169695900  169696900      3       1  150064       1.7232      0.04243
enh55023     1  169714200  169715200      2       1  150064       2.1531     0.015655
enh55024     1  169732700  169733700      6       2  150064       2.2902     0.011006
enh55089     1  171403700  171404700     11       2  150064       1.7213     0.042595
enh55109     1  171751900  171752900      3       1  150064       2.1709     0.014968
enh55111     1  171767900  171768900      3       1  150064       2.2732     0.011507
enh55112     1  171770200  171771200      2       1  150064       1.7477     0.040261
enh55132     1  172312300  172313300      2       1  150064       1.8722     0.030589
enh55135     1  172328800  172329800      1       1  150064       1.8053      0.03551
enh55137     1  172352000  172353000      1       1  150064       2.5269     0.005753
enh55138     1  172359600  172360600      5       2  150064       2.3137     0.010341
enh55139     1  172361600  172362600      1       1  150064       2.5131     0.005984
enh55140     1  172363100  172364100      6       2  150064       1.8056     0.035494
enh55141     1  172367900  172368900      2       1  150064       2.4344    0.0074585
enh55148     1  172500000  172501000      3       2  150064       1.6888     0.045631
enh55180     1  173388800  173389800      5       2  150064       2.6576    0.0039345
enh55181     1  173389200  173390200      3       1  150064       2.0669     0.019374
enh55182     1  173394100  173395100      1       1  150064       2.2271      0.01297
enh55183     1  173397800  173398800      4       2  150064       2.3375    0.0097071
enh55191     1  173489600  173490600      1       1  150064       2.3268     0.009988
enh55197     1  173683000  173684000      1       1  150064       3.4023    0.0003341
enh55199     1  173702600  173703600      1       1  150064       3.5214    0.0002146
enh55203     1  173821900  173822900      1       1  150064        3.358    0.0003926
enh55207     1  173869400  173870400      4       2  150064       3.3325    0.0004304
enh55208     1  173886500  173887500      2       1  150064       3.3425    0.0004151
enh55211     1  173903200  173904200      3       1  150064        3.271   0.00053584
enh55212     1  173969700  173970700      1       1  150064       3.4298     0.000302
enh55213     1  173974100  173975100      2       1  150064       2.9816    0.0014339
enh55214     1  173976700  173977700      2       1  150064       2.7269    0.0031967
enh55215     1  173983300  173984300      3       2  150064       2.3355    0.0097578
enh55216     1  173986400  173987400      3       1  150064       3.3591   0.00039099
enh55217     1  173988000  173989000      1       1  150064       3.4233    0.0003093
enh55218     1  173992400  173993400      2       1  150064       2.9267    0.0017129
enh55219     1  174134500  174135500      2       1  150064       2.1375     0.016277
enh55220     1  174135200  174136200      2       1  150064       2.7675    0.0028248
enh55222     1  174231700  174232700      5       3  150064       3.7266   9.7057e-05
enh55223     1  174235800  174236800      1       1  150064       3.2746    0.0005291
enh55224     1  174238800  174239800      2       1  150064       3.4078   0.00032749
enh55226     1  174739600  174740600      3       2  150064       1.9668     0.024602
enh55227     1  174767800  174768800      1       1  150064       3.2494    0.0005783
enh55228     1  174844400  174845400      3       2  150064       2.4762    0.0066398
enh55236     1  174936400  174937400      1       1  150064       2.9175     0.001764
enh55238     1  174945200  174946200      1       1  150064       2.8844     0.001961
enh55247     1  174997900  174998900      1       1  150064       2.4331     0.007486
enh55249     1  175041000  175042000      4       2  150064       1.6482     0.049656
enh55257     1  175124200  175125200      4       2  150064       3.3483   0.00040662
enh55258     1  175138400  175139400      3       1  150064       3.3641   0.00038396
enh55259     1  175143000  175144000      2       1  150064       3.8131   6.8629e-05
enh55261     1  175151600  175152600      4       2  150064       3.7674   8.2469e-05
enh55262     1  175153200  175154200      3       1  150064        3.839   6.1762e-05
enh55263     1  175154400  175155400      1       1  150064       2.6445      0.00409
enh55264     1  175156400  175157400      4       1  150064       3.3015   0.00048092
enh55265     1  175158400  175159400      1       1  150064       3.5013    0.0002315
enh55266     1  175162500  175163500      4       1  150064       3.3679   0.00037868
enh55278     1  175288100  175289100      4       2  150064       1.9354     0.026468
enh55284     1  175712200  175713200      2       1  150064       1.8049     0.035545
enh55298     1  176625700  176626700      3       2  150064       1.8445     0.032556
enh55299     1  176662200  176663200      2       1  150064       1.9979     0.022863
enh55301     1  176789200  176790200      6       2  150064       2.1243     0.016823
enh55302     1  176812200  176813200      6       3  150064       2.4658    0.0068361
enh55306     1  177179000  177180000      4       2  150064       2.8718     0.002041
enh55309     1  177243500  177244500      1       1  150064       4.1036    2.034e-05
enh55310     1  177320200  177321200      2       1  150064       1.8755     0.030364
enh55311     1  177321800  177322800      3       1  150064        1.787     0.036972
enh55315     1  177676200  177677200      4       2  150064       2.5202    0.0058642
enh55317     1  177929700  177930700      7       3  150064       1.7553     0.039607
enh55350     1  178357600  178358600      1       1  150064       1.8337      0.03335
enh55351     1  178455500  178456500      2       1  150064       2.0794     0.018792
enh55369     1  178620300  178621300      2       1  150064       1.7408     0.040858
enh55383     1  178942400  178943400      1       1  150064       2.9835     0.001425
enh55401     1  179088600  179089600     10       3  150064       1.7695     0.038403
enh55403     1  179095700  179096700      2       1  150064       1.6824      0.04625
enh55404     1  179097200  179098200      3       1  150064       2.0794      0.01879
enh55405     1  179099200  179100200      3       1  150064       1.6662     0.047834
enh55410     1  179112200  179113200      3       2  150064       1.8314     0.033519
enh55412     1  179121900  179122900      3       1  150064        1.684     0.046091
enh55414     1  179138700  179139700      1       1  150064       2.1591      0.01542
enh55416     1  179155600  179156600      4       2  150064       1.6494     0.049535
enh55417     1  179174200  179175200      2       1  150064       1.7559     0.039553
enh55422     1  179199400  179200400      1       1  150064       1.8435      0.03263
enh55429     1  179333800  179334800      5       3  150064       2.8804    0.0019862
enh55433     1  179783100  179784100      3       2  150064       1.9811     0.023793
enh55440     1  179853800  179854800      3       1  150064       1.9001     0.028709
enh55447     1  179938500  179939500      4       2  150064       1.6696     0.047502
enh55450     1  179996900  179997900      2       1  150064       1.7285     0.041949
enh55472     1  180578600  180579600      2       1  150064       3.0831    0.0010242
enh55474     1  180602900  180603900      3       2  150064       2.4954    0.0062902
enh55475     1  180612700  180613700      2       1  150064       2.1936     0.014133
enh55477     1  180831500  180832500      3       2  150064       3.0969   0.00097779
enh55479     1  180892200  180893200      5       2  150064       2.2567     0.012013
enh55480     1  180895600  180896600      4       2  150064       2.2998     0.010728
enh55510     1  181108200  181109200     11       2  150064       1.6601     0.048445
enh55524     1  182118300  182119300      2       1  150064       2.1035     0.017711
enh55546     1  182331300  182332300      3       2  150064       1.7377      0.04113
enh55551     1  182376600  182377600      3       2  150064       2.1935     0.014136
enh55567     1  182644600  182645600      2       1  150064       2.2254     0.013028
enh55568     1  182668200  182669200      3       2  150064       3.5452   0.00019613
enh55571     1  182746000  182747000      3       1  150064       3.6229   0.00014566
enh55613     1  183213600  183214600      1       1  150064       1.6873      0.04577
enh55619     1  183256100  183257100      2       1  150064       1.8527     0.031966
enh55630     1  183443700  183444700      2       1  150064       3.0031    0.0013362
enh55633     1  183512300  183513300      2       1  150064       2.7729     0.002778
enh55691     1  184022100  184023100      2       1  150064       2.1799     0.014632
enh55693     1  184120300  184121300      1       1  150064       2.2839      0.01119
enh55697     1  184133400  184134400      2       1  150064       1.7684     0.038496
enh55698     1  184159900  184160900      3       2  150064       1.9501     0.025585
enh55702     1  184331800  184332800      1       1  150064       2.7741     0.002768
enh55715     1  184430400  184431400      3       2  150064       1.7562     0.039529
enh55716     1  184452900  184453900      5       2  150064       2.3151     0.010303
enh55720     1  184476100  184477100      1       1  150064       2.4618     0.006913
enh55725     1  184524500  184525500      3       2  150064       2.2174     0.013297
enh55732     1  184584200  184585200      1       1  150064       1.9899       0.0233
enh55739     1  184633400  184634400      3       2  150064       2.1721     0.014923
enh55740     1  184693900  184694900      3       2  150064       2.4217    0.0077233
enh55741     1  184714700  184715700      4       2  150064       2.0694     0.019256
enh55744     1  184725000  184726000      3       1  150064       2.1648       0.0152
enh55761     1  184927900  184928900      6       3  150064       2.1692     0.015034
enh55762     1  184939900  184940900      2       1  150064       2.3995    0.0082089
enh55764     1  184941700  184942700      5       1  150064       2.7386    0.0030854
enh55771     1  185127500  185128500      1       1  150064       1.9047      0.02841
enh55783     1  185369200  185370200      5       3  150064         1.71     0.043633
enh55790     1  185497600  185498600      1       1  150064       2.1512      0.01573
enh55792     1  185506100  185507100      1       1  150064       1.7943      0.03638
enh55863     1  192598600  192599600      3       2  150064       2.1353      0.01637
enh55867     1  192841400  192842400      2       1  150064       2.8487    0.0021948
enh55869     1  192873200  192874200      3       1  150064       2.6284     0.004289
enh55875     1  193011400  193012400      2       1  150064        2.395    0.0083095
enh55879     1  193072000  193073000      1       1  150064       3.0838     0.001022
enh55880     1  193074800  193075800      5       2  150064       2.2378     0.012616
enh55883     1  193089800  193090800      2       1  150064       3.0646    0.0010898
enh55884     1  193093000  193094000      3       1  150064       3.1849   0.00072396
enh55887     1  193152700  193153700      5       2  150064       2.0014     0.022675
enh55888     1  193153400  193154400      2       1  150064       1.7657      0.03872
enh55891     1  193157600  193158600      4       2  150064       2.9851    0.0014173
enh55903     1  193558500  193559500      5       1  150064       1.7012     0.044455
enh55904     1  193561200  193562200      1       1  150064       1.7194      0.04277
enh55905     1  193578000  193579000      2       1  150064       2.2344     0.012727
enh55915     1  196362800  196363800      4       2  150064       1.7301     0.041805
enh55916     1  196369600  196370600      2       1  150064       1.7256     0.042206
enh55930     1  196702700  196703700      1       1  150064        2.092      0.01822
enh55944     1  197628400  197629400      1       1  150064       2.4905     0.006379
enh55951     1  197738000  197739000      3       1  150064       2.4005    0.0081861
enh55954     1  197751900  197752900      1       1  150064        2.368     0.008942
enh55956     1  197924200  197925200      2       1  150064       1.7924     0.036537
enh56002     1  198645300  198646300      3       2  150064       2.0607     0.019666
enh56004     1  198650400  198651400      4       2  150064       2.1116     0.017359
enh56013     1  198891800  198892800      1       1  150064       1.6523      0.04924
enh56027     1  199834600  199835600      1       1  150064       1.9712      0.02435
enh56053     1  200201000  200202000      3       1  150064       2.5893    0.0048082
enh56058     1  200258900  200259900      2       1  150064       2.7771    0.0027421
enh56059     1  200263600  200264600      7       1  150064       3.1209   0.00090136
enh56060     1  200265900  200266900      7       2  150064       2.8566    0.0021407
enh56061     1  200270000  200271000      2       1  150064       1.8872     0.029566
enh56064     1  200285200  200286200      3       2  150064       1.9842     0.023617
enh56065     1  200320200  200321200      1       1  150064       2.8818     0.001977
enh56066     1  200321600  200322600      2       1  150064       2.7883     0.002649
enh56067     1  200332000  200333000      2       1  150064       3.1829   0.00072909
enh56068     1  200333100  200334100      1       1  150064       2.9197     0.001752
enh56069     1  200336800  200337800      1       1  150064       2.8341     0.002298
enh56070     1  200341900  200342900      3       2  150064       1.7864     0.037015
enh56071     1  200348700  200349700      4       1  150064       2.7903    0.0026332
enh56072     1  200369000  200370000      3       2  150064       2.8092    0.0024833
enh56073     1  200371900  200372900      1       1  150064       2.5707     0.005074
enh56075     1  200379900  200380900      2       1  150064         2.31     0.010443
enh56076     1  200382500  200383500      8       3  150064       2.8167     0.002426
enh56078     1  200406100  200407100      1       1  150064       3.4739    0.0002565
enh56080     1  200446800  200447800      5       3  150064       2.2201     0.013205
enh56081     1  200448400  200449400      2       1  150064       2.8223    0.0023842
enh56082     1  200452400  200453400      4       1  150064       2.1888     0.014305
enh56083     1  200494000  200495000      4       2  150064       2.0448     0.020439
enh56100     1  200874000  200875000      7       3  150064       3.2698   0.00053804
enh56101     1  200876800  200877800      2       1  150064        3.233   0.00061244
enh56103     1  200886000  200887000      3       1  150064       3.5701   0.00017843
enh56106     1  200995400  200996400      1       1  150064       2.3237      0.01007
enh56107     1  201011500  201012500      6       3  150064       2.6968    0.0035006
enh56113     1  201106400  201107400      2       1  150064       1.7983     0.036062
enh56122     1  201364300  201365300      6       3  150064       2.4672    0.0068091
enh56142     1  201466600  201467600      1       1  150064       1.9182      0.02754
enh56143     1  201468400  201469400      1       1  150064       1.8734      0.03051
enh56189     1  201726200  201727200      2       1  150064       2.4865    0.0064499
enh56191     1  201742900  201743900      3       1  150064         1.97     0.024418
enh56198     1  201818300  201819300      1       1  150064       1.6978      0.04477
enh56201     1  201865200  201866200      1       1  150064       1.6949      0.04505
enh56202     1  201869400  201870400      1       1  150064       1.6739      0.04708
enh56203     1  201874100  201875100      2       1  150064       2.1808       0.0146
enh56204     1  201884200  201885200      8       2  150064       1.7692     0.038429
enh56227     1  202103400  202104400      1       1  150064       2.7921     0.002618
enh56230     1  202110800  202111800      6       3  150064       1.7567     0.039481
enh56231     1  202114400  202115400      1       1  150064         1.77      0.03836
enh56273     1  202688600  202689600      4       2  150064       1.9076     0.028221
enh56296     1  203015900  203016900      2       1  150064       1.9891     0.023343
enh56301     1  203054100  203055100      5       3  150064        2.615    0.0044613
enh56333     1  203323400  203324400      2       1  150064        1.962     0.024882
enh56334     1  203328200  203329200      4       1  150064       1.8237     0.034098
enh56359     1  203566500  203567500      3       1  150064       1.8166     0.034641
enh56362     1  203593800  203594800      2       1  150064       1.7098     0.043649
enh56375     1  203651200  203652200      6       1  150064       1.7335     0.041505
enh56396     1  204010300  204011300      3       2  150064       2.0032     0.022576
enh56397     1  204013000  204014000      3       2  150064       1.7729     0.038125
enh56400     1  204041200  204042200      3       2  150064       3.7423   9.1186e-05
enh56401     1  204046700  204047700      4       2  150064       2.8518    0.0021737
enh56402     1  204049600  204050600      2       1  150064       2.3558    0.0092406
enh56403     1  204051000  204052000      4       2  150064       2.2163     0.013337
enh56404     1  204054100  204055100      5       2  150064       1.9291     0.026858
enh56407     1  204057000  204058000      3       2  150064       3.8158   6.7871e-05
enh56408     1  204057800  204058800      5       2  150064       2.3561    0.0092328
enh56413     1  204069600  204070600      5       2  150064       3.2139    0.0006548
enh56415     1  204076400  204077400      2       1  150064       2.4232    0.0076912
enh56435     1  204195300  204196300      3       1  150064       1.9396     0.026213
enh56436     1  204219300  204220300      4       2  150064       1.9487     0.025667
enh56439     1  204229100  204230100      1       1  150064       3.0407      0.00118
enh56441     1  204241600  204242600      4       2  150064       1.7027     0.044308
enh56442     1  204244600  204245600      5       2  150064       2.5686     0.005106
enh56468     1  204415400  204416400      2       1  150064       1.9149     0.027755
enh56470     1  204423900  204424900      2       1  150064       2.0183     0.021778
enh56471     1  204426000  204427000      4       2  150064       2.7256    0.0032094
enh56474     1  204455600  204456600      1       1  150064       3.1125    0.0009276
enh56476     1  204460500  204461500      1       1  150064       3.1976     0.000693
enh56477     1  204464400  204465400      3       2  150064       2.2606     0.011893
enh56479     1  204482100  204483100      2       1  150064       3.1888   0.00071438
enh56480     1  204487300  204488300      1       1  150064       3.3525    0.0004004
enh56481     1  204489700  204490700      2       1  150064       2.1818     0.014561
enh56483     1  204547600  204548600      5       3  150064       1.8029     0.035699
enh56500     1  204940700  204941700      1       1  150064        2.746     0.003016
enh56503     1  204966400  204967400      5       3  150064         3.26   0.00055709
enh56504     1  204972100  204973100      3       1  150064       2.4865    0.0064501
enh56510     1  205088400  205089400      1       1  150064         1.98      0.02385
enh56511     1  205110200  205111200      4       1  150064       3.5775   0.00017346
enh56512     1  205110800  205111800      5       2  150064       3.9274   4.2929e-05
enh56515     1  205144300  205145300      2       1  150064       4.1479   1.6775e-05
enh56516     1  205152400  205153400      4       1  150064       4.0881   2.1748e-05
enh56517     1  205159600  205160600      1       1  150064       3.9929    3.264e-05
enh56519     1  205172700  205173700      3       1  150064       3.7427   9.1036e-05
enh56520     1  205178600  205179600      4       2  150064       4.4417   4.4622e-06
enh56521     1  205181200  205182200      2       1  150064       3.1831   0.00072844
enh56522     1  205199000  205200000      6       3  150064       2.5449    0.0054647
enh56523     1  205204000  205205000      3       1  150064       1.9331     0.026609
enh56524     1  205206300  205207300      4       2  150064       3.0768    0.0010461
enh56526     1  205224900  205225900      4       2  150064        2.585    0.0048691
enh56530     1  205240300  205241300      2       1  150064       1.9732     0.024237
enh56548     1  205462000  205463000      5       2  150064       2.5053     0.006117
enh56555     1  205487900  205488900      4       2  150064       1.7937     0.036428
enh56558     1  205551100  205552100      3       2  150064       2.2238     0.013082
enh56560     1  205562700  205563700      5       2  150064       1.7678     0.038543
enh56562     1  205573900  205574900      4       1  150064       2.0708     0.019188
enh56574     1  205649900  205650900      2       1  150064       2.2197     0.013221
enh56590     1  205774900  205775900      2       1  150064       2.0576     0.019814
enh56593     1  205779700  205780700      1       1  150064       2.4157     0.007853
enh56626     1  206712500  206713500      1       1  150064       2.0107      0.02218
enh56679     1  207038200  207039200      2       1  150064       2.5308    0.0056901
enh56699     1  207218700  207219700      1       1  150064       3.3826     0.000359
enh56700     1  207220000  207221000      2       1  150064        3.258   0.00056106
enh56702     1  207225000  207226000      2       1  150064       2.7994    0.0025596
enh56706     1  207243700  207244700      2       1  150064       2.9267    0.0017129
enh56707     1  207250600  207251600      2       1  150064       2.7064    0.0034006
enh56731     1  207917800  207918800      2       1  150064       1.7281     0.041984
enh56732     1  207922200  207923200      3       2  150064        3.773   8.0646e-05
enh56733     1  207923200  207924200      1       1  150064       3.4397    0.0002912
enh56734     1  207929100  207930100      3       2  150064       2.9144    0.0017819
enh56735     1  207971100  207972100      2       1  150064       2.4101    0.0079736
enh56736     1  207979200  207980200      2       1  150064       3.2204   0.00063997
enh56737     1  207983600  207984600      2       1  150064       3.5564   0.00018796
enh56738     1  207987800  207988800      3       2  150064       2.0122     0.022101
enh56739     1  207988200  207989200      3       2  150064       2.0122     0.022101
enh56741     1  207992700  207993700      6       3  150064       4.3047   8.3618e-06
enh56743     1  208002000  208003000      1       1  150064       4.9466    3.777e-07
enh56744     1  208004700  208005700      2       1  150064       2.2068     0.013663
enh56745     1  208006800  208007800      3       2  150064       3.2114   0.00066045
enh56746     1  208009600  208010600      1       1  150064       1.8747      0.03042
enh56747     1  208011500  208012500      2       1  150064       2.2074     0.013642
enh56748     1  208014900  208015900      3       2  150064       3.7542    8.695e-05
enh56749     1  208018100  208019100      5       2  150064       4.1152   1.9342e-05
enh56750     1  208024000  208025000      3       2  150064       3.5796   0.00017208
enh56751     1  208032200  208033200     10       4  150064       3.1087    0.0009395
enh56752     1  208034700  208035700      6       2  150064       3.2288   0.00062155
enh56755     1  208043600  208044600      4       2  150064        1.771     0.038284
enh56756     1  208046000  208047000      2       1  150064       2.4233    0.0076908
enh56777     1  208262200  208263200      6       2  150064       1.8541     0.031861
enh56778     1  208263300  208264300      3       1  150064       2.8185    0.0024121
enh56780     1  208278600  208279600      4       1  150064       2.3049     0.010587
enh56781     1  208280900  208281900      3       2  150064       1.7986     0.036037
enh56783     1  208292100  208293100      2       1  150064       2.3332    0.0098177
enh56784     1  208305200  208306200      3       2  150064       2.9641    0.0015178
enh56798     1  208380400  208381400      2       1  150064       1.8043     0.035593
enh56799     1  208386100  208387100      3       1  150064       2.2668       0.0117
enh56800     1  208390800  208391800      7       4  150064       1.7064     0.043968
enh56801     1  208393000  208394000      2       1  150064       2.9953    0.0013711
enh56805     1  208406500  208407500      8       3  150064        2.013     0.022059
enh56821     1  209571700  209572700      1       1  150064       2.1746      0.01483
enh56823     1  209585200  209586200      1       1  150064       1.8765      0.03029
enh56828     1  209799800  209800800      4       2  150064       1.7928     0.036499
enh56829     1  209804000  209805000      6       3  150064       1.6758     0.046892
enh56874     1  210410100  210411100      2       1  150064       1.8007     0.035876
enh56901     1  211509100  211510100      2       1  150064       1.8852     0.029699
enh56903     1  211514100  211515100      2       1  150064       1.8677     0.030902
enh56904     1  211516800  211517800      4       2  150064        2.242     0.012481
enh56940     1  211912400  211913400      1       1  150064        1.815      0.03476
enh56993     1  212431200  212432200      6       3  150064       1.7372     0.041175
enh57000     1  212483200  212484200      1       1  150064       2.2238      0.01308
enh57008     1  212588600  212589600      4       2  150064       2.0919     0.018222
enh57009     1  212604700  212605700      6       3  150064       1.8601     0.031435
enh57023     1  212769200  212770200      5       3  150064       2.1181     0.017082
enh57064     1  213843100  213844100     12       3  150064       2.0116      0.02213
enh57073     1  214130100  214131100      1       1  150064       1.9749      0.02414
enh57080     1  214176000  214177000      5       1  150064       2.9911    0.0013898
enh57094     1  214280200  214281200      4       2  150064       1.9413      0.02611
enh57105     1  214469900  214470900      2       1  150064       1.8409     0.032815
enh57109     1  214491900  214492900      5       2  150064       2.2788     0.011339
enh57113     1  214510200  214511200      2       1  150064        2.337      0.00972
enh57118     1  214600700  214601700     11       5  150064       1.6712     0.047346
enh57126     1  214671200  214672200      4       1  150064       1.8782     0.030174
enh57135     1  214715300  214716300      5       2  150064       1.8872     0.029567
enh57138     1  214741200  214742200      2       1  150064       1.7698     0.038378
enh57219     1  219832200  219833200      3       2  150064       1.6911     0.045408
enh57237     1  220217500  220218500      2       1  150064       2.0112     0.022151
enh57240     1  220266200  220267200      2       1  150064        2.041     0.020624
enh57248     1  220392200  220393200      3       2  150064       2.7374    0.0030962
enh57250     1  220442100  220443100      2       1  150064       1.7508      0.03999
enh57271     1  220920000  220921000      6       3  150064       1.6938     0.045148
enh57285     1  220997400  220998400      1       1  150064       1.6869      0.04581
enh57361     1  222247200  222248200      2       1  150064       1.7141     0.043253
enh57369     1  222628300  222629300      3       1  150064       2.8637    0.0020939
enh57376     1  222792800  222793800      3       1  150064       1.7014     0.044431
enh57380     1  222818800  222819800      1       1  150064       2.1321       0.0165
enh57381     1  222828000  222829000      2       1  150064       2.3402    0.0096374
enh57382     1  222830400  222831400      4       2  150064       1.6891     0.045601
enh57416     1  223444300  223445300      1       1  150064       1.8689      0.03082
enh57422     1  223888100  223889100      1       1  150064       1.9712      0.02435
enh57424     1  223898600  223899600      7       2  150064       3.8684   5.4769e-05
enh57425     1  223904600  223905600      3       2  150064       3.4794   0.00025124
enh57426     1  223907200  223908200      5       2  150064       2.3613    0.0091061
enh57427     1  223909100  223910100      7       1  150064       2.9523    0.0015773
enh57428     1  223913100  223914100      1       1  150064       2.8498     0.002187
enh57433     1  223929900  223930900      6       2  150064       1.7514     0.039937
enh57434     1  223935800  223936800      1       1  150064       1.9807      0.02381
enh57435     1  223952700  223953700      3       1  150064       2.5186    0.0058919
enh57436     1  223959200  223960200      4       2  150064       3.7196   9.9754e-05
enh57437     1  223963200  223964200      2       1  150064       2.9646    0.0015153
enh57440     1  224010500  224011500      4       1  150064       3.4388   0.00029213
enh57441     1  224012600  224013600      1       1  150064       3.5115    0.0002228
enh57442     1  224014700  224015700      1       1  150064       3.5115    0.0002228
enh57443     1  224019300  224020300      4       2  150064       3.2273   0.00062475
enh57444     1  224021000  224022000      4       2  150064       2.3258     0.010014
enh57445     1  224023400  224024400      1       1  150064       3.4465     0.000284
enh57448     1  224028800  224029800      2       1  150064       3.7203   9.9492e-05
enh57449     1  224030200  224031200      1       1  150064       3.5734    0.0001762
enh57478     1  224564400  224565400      2       1  150064       2.4366    0.0074134
enh57479     1  224565400  224566400      3       1  150064       1.8923     0.029228
enh57480     1  224566600  224567600      2       1  150064       2.4161    0.0078444
enh57481     1  224615000  224616000      1       1  150064       2.2869       0.0111
enh57482     1  224616800  224617800      3       2  150064       2.8717    0.0020416
enh57485     1  224643900  224644900      6       2  150064       2.5847    0.0048737
enh57486     1  224646100  224647100      1       1  150064       2.6379     0.004171
enh57488     1  224689700  224690700      3       2  150064       2.1965     0.014029
enh57490     1  224700600  224701600      2       1  150064       2.0267     0.021347
enh57538     1  225934100  225935100      3       2  150064       1.8934     0.029152
enh57549     1  226002700  226003700      2       1  150064       1.9121     0.027931
enh57563     1  226039400  226040400      2       1  150064       1.7557     0.039567
enh57566     1  226053600  226054600      2       1  150064         2.39    0.0084246
enh57569     1  226064300  226065300      3       1  150064       2.8898    0.0019273
enh57572     1  226077600  226078600      4       2  150064       1.7634     0.038913
enh57573     1  226084900  226085900      4       2  150064       1.7422     0.040738
enh57582     1  226184000  226185000      2       1  150064        1.676     0.046864
enh57588     1  226253900  226254900      2       1  150064        2.767    0.0028287
enh57589     1  226269800  226270800      2       1  150064       2.3561    0.0092342
enh57595     1  226310900  226311900      1       1  150064       2.5982     0.004686
enh57608     1  226585500  226586500      1       1  150064       1.8052      0.03552
enh57609     1  226591300  226592300      2       1  150064       2.2468     0.012325
enh57613     1  226755700  226756700      7       2  150064        2.103     0.017733
enh57614     1  226790400  226791400      5       3  150064        1.948     0.025706
enh57616     1  226820200  226821200      5       3  150064       2.5199     0.005869
enh57619     1  226831800  226832800      4       2  150064       1.8042     0.035604
enh57620     1  226846500  226847500      2       1  150064       2.5549    0.0053116
enh57628     1  226898100  226899100      1       1  150064       2.4902     0.006384
enh57632     1  226917400  226918400      1       1  150064       2.6623     0.003881
enh57633     1  226918800  226919800      2       1  150064       1.8456     0.032478
enh57641     1  227014700  227015700      5       2  150064       2.1254     0.016775
enh57643     1  227059800  227060800      2       1  150064       2.0152     0.021944
enh57645     1  227069300  227070300      2       1  150064       1.7809     0.037463
enh57646     1  227071700  227072700      4       2  150064       1.7922     0.036552
enh57648     1  227079500  227080500      7       2  150064       2.3018     0.010672
enh57650     1  227099800  227100800      1       1  150064        1.817      0.03461
enh57666     1  227422400  227423400      3       2  150064       1.9661     0.024641
enh57679     1  227544600  227545600      5       2  150064        2.537    0.0055896
enh57689     1  227919200  227920200      4       2  150064       1.8708     0.030683
enh57708     1  228276400  228277400      3       2  150064       1.6878     0.045726
enh57769     1  229121900  229122900      6       2  150064       1.7394     0.040981
enh57773     1  229163100  229164100      1       1  150064       1.8157      0.03471
enh57852     1  230237700  230238700      5       2  150064       3.9957   3.2245e-05
enh57853     1  230243700  230244700      6       2  150064       4.0423   2.6468e-05
enh57854     1  230246200  230247200      5       2  150064       3.2958    0.0004907
enh57855     1  230250000  230251000      3       1  150064       3.5765   0.00017411
enh57856     1  230257300  230258300      4       2  150064       1.8072     0.035368
enh57858     1  230265900  230266900      2       1  150064       1.8541     0.031859
enh57859     1  230266700  230267700      4       2  150064       2.7483    0.0029948
enh57860     1  230269100  230270100      5       3  150064       1.8903     0.029356
enh57861     1  230270000  230271000      3       1  150064        2.477     0.006624
enh57862     1  230272400  230273400     10       5  150064       3.6806   0.00011635
enh57863     1  230274800  230275800      7       3  150064       3.9843   3.3834e-05
enh57864     1  230276300  230277300      5       3  150064       2.5174    0.0059112
enh57877     1  230298200  230299200      1       1  150064       1.8418      0.03275
enh57880     1  230300900  230301900      5       2  150064       1.7598     0.039222
enh57886     1  230311200  230312200      4       2  150064       2.1764     0.014762
enh57887     1  230312900  230313900      3       1  150064       1.7817     0.037402
enh57889     1  230322100  230323100      4       2  150064       1.6751     0.046958
enh57902     1  230406200  230407200      2       1  150064       2.0144     0.021985
enh57973     1  231559100  231560100      2       1  150064       2.0492     0.020222
enh58015     1  232571400  232572400      6       4  150064       1.7061     0.043999
enh58016     1  232608000  232609000      5       1  150064       2.2759     0.011425
enh58017     1  232608700  232609700      1       1  150064        2.439     0.007363
enh58018     1  232613200  232614200      1       1  150064       1.8193      0.03443
enh58041     1  232813600  232814600      2       1  150064       1.8877     0.029532
enh58091     1  234622800  234623800      4       2  150064       1.7362     0.041268
enh58092     1  234633600  234634600      6       3  150064       2.8671    0.0020715
enh58093     1  234637500  234638500      5       3  150064       2.6181    0.0044216
enh58095     1  234648000  234649000      5       2  150064       1.6483     0.049641
enh58103     1  234697600  234698600      2       1  150064       1.9754     0.024111
enh58129     1  234895800  234896800      3       2  150064       1.7982     0.036074
enh58149     1  235013900  235014900      6       2  150064       2.6228    0.0043603
enh58150     1  235014700  235015700      3       1  150064       2.3927    0.0083628
enh58294     1  236879200  236880200      5       2  150064        1.697      0.04485
enh58316     1  240075900  240076900      2       1  150064       1.9456     0.025848
enh58326     1  240782600  240783600      1       1  150064       1.9033       0.0285
enh58333     1  241392100  241393100      2       1  150064       1.9483      0.02569
enh58339     1  241721200  241722200      1       1  150064       2.5947     0.004733
enh58340     1  241723100  241724100      4       2  150064       2.0995     0.017887
enh58345     1  241790400  241791400      5       3  150064       2.6293    0.0042779
enh58346     1  241791200  241792200      4       2  150064       1.9516     0.025495
enh58348     1  241800100  241801100      5       2  150064       1.7727     0.038137
enh58354     1  243398100  243399100      1       1  150064        2.666     0.003838
enh58356     1  243407600  243408600      1       1  150064       3.8631    5.598e-05
enh58358     1  243414500  243415500      2       1  150064        3.639   0.00013685
enh58362     1  243427300  243428300      2       1  150064       3.9425   4.0322e-05
enh58363     1  243431200  243432200      1       1  150064       4.8918    4.997e-07
enh58364     1  243433400  243434400      1       1  150064       4.9018    4.748e-07
enh58366     1  243450200  243451200      1       1  150064       4.8728    5.502e-07
enh58372     1  243518200  243519200      1       1  150064       4.3632    6.409e-06
enh58375     1  243574600  243575600      3       2  150064        3.181   0.00073384
enh58381     1  243614800  243615800      9       3  150064       4.5065   3.2946e-06
enh58382     1  243616100  243617100      3       2  150064       3.8604   5.6604e-05
enh58383     1  243618000  243619000      6       2  150064       4.4778    3.771e-06
enh58387     1  243644900  243645900      2       1  150064       4.1066   2.0075e-05
enh58388     1  243646800  243647800      3       1  150064       3.6675   0.00012246
enh58389     1  243653700  243654700      1       1  150064       4.2856    9.112e-06
enh58392     1  243662200  243663200      3       1  150064       4.8511   6.1398e-07
enh58393     1  243664000  243665000      4       2  150064       5.2183   9.0264e-08
enh58394     1  243669300  243670300      1       1  150064       4.7535    9.995e-07
enh58396     1  243875400  243876400      2       1  150064       4.3002   8.5327e-06
enh58397     1  243877600  243878600      3       2  150064       4.8314   6.7774e-07
enh58399     1  243890400  243891400      2       1  150064       2.9404    0.0016388
enh58400     1  243894400  243895400      2       1  150064       3.8836   5.1468e-05
enh58401     1  243897100  243898100      1       1  150064       4.7869     8.47e-07
enh58402     1  243901100  243902100      1       1  150064       2.1589      0.01543
enh58403     1  243904300  243905300      1       1  150064       3.4454    0.0002851
enh58404     1  243911200  243912200      2       1  150064       3.8305    6.393e-05
enh58405     1  243954400  243955400      4       2  150064        3.657   0.00012762
enh58407     1  244014400  244015400      3       2  150064       4.1088   1.9883e-05
enh58408     1  244087600  244088600      1       1  150064       4.2458    1.089e-05
enh58417     1  244370500  244371500      1       1  150064       2.5433      0.00549
enh58418     1  244377300  244378300      6       2  150064       2.5072    0.0060851
enh58433     1  244602500  244603500      4       2  150064       2.1017     0.017792
enh58435     1  244607900  244608900      1       1  150064       2.2307      0.01285
enh58436     1  244609000  244610000      2       1  150064       2.3236     0.010074
enh58437     1  244611900  244612900      1       1  150064       2.1862       0.0144
enh58438     1  244623300  244624300      1       1  150064       1.7102      0.04361
enh58442     1  244820300  244821300      3       2  150064       1.9286     0.026889
enh58444     1  244828600  244829600      7       3  150064       2.0573     0.019829
enh58445     1  244836200  244837200      4       2  150064       1.7491     0.040141
enh58446     1  244841800  244842800      5       3  150064       2.8518    0.0021736
enh58447     1  244844000  244845000      1       1  150064       2.4769     0.006627
enh58479     1  245558600  245559600      8       2  150064         1.66     0.048458
enh58483     1  245762200  245763200      6       1  150064       2.5013    0.0061871
enh58493     1  246149600  246150600      3       2  150064       2.1807     0.014603
enh58500     1  246639400  246640400      3       2  150064       1.8371     0.033096
enh58501     1  246670800  246671800     13       5  150064       2.4524    0.0070952
enh58508     1  246743200  246744200      1       1  150064       1.7143      0.04324
enh58509     1  246748200  246749200      1       1  150064       2.0615      0.01963
enh58515     1  246773000  246774000      2       1  150064       1.8312     0.033535
enh58516     1  246780400  246781400      2       1  150064       1.9448     0.025902
enh58525     1  246859300  246860300      5       2  150064       1.8059     0.035464
enh58531     1  246932100  246933100      2       1  150064        1.668     0.047662
enh58548     1  247265600  247266600      1       1  150064       2.0738      0.01905
enh58572     1  247801600  247802600      4       1  150064       1.9614     0.024917
enh58579     1  249134500  249135500      1       1  150064       2.4173     0.007817
enh58583     1  249156400  249157400      1       1  150064       1.8718      0.03062
enh58584     1  249157600  249158600      4       1  150064       1.6878      0.04572
enh58585     1  249199200  249200200      1       1  150064       1.7708       0.0383
enh66190     2     826200     827200      5       2  150064       2.2653     0.011746
enh66192     2     969600     970600      6       2  150064       1.9771     0.024014
enh66193     2    1005900    1006900      2       1  150064       2.2477     0.012297
enh66217     2    1689500    1690500      3       1  150064       1.7129     0.043367
enh66230     2    1733200    1734200      9       2  150064       2.0828     0.018634
enh66231     2    1739900    1740900      3       1  150064       1.8828     0.029861
enh66234     2    1751900    1752900      2       1  150064       2.6197    0.0044009
enh66235     2    1759300    1760300      3       1  150064       2.3556    0.0092475
enh66255     2    3307400    3308400      4       1  150064       2.7783    0.0027318
enh66283     2    3621500    3622500      1       1  150064       2.0286      0.02125
enh66284     2    3624300    3625300     12       4  150064       1.9716     0.024329
enh66287     2    3643700    3644700      1       1  150064       2.3346     0.009782
enh66314     2    7056600    7057600      3       2  150064       2.8319    0.0023136
enh66315     2    7058900    7059900      2       1  150064       2.6823    0.0036559
enh66316     2    7061400    7062400      4       2  150064        2.317     0.010252
enh66317     2    7063700    7064700      3       1  150064       2.9754    0.0014629
enh66318     2    7067000    7068000      2       1  150064       1.7144     0.043232
enh66339     2    7571200    7572200      1       1  150064       1.9847      0.02359
enh66342     2    7932000    7933000      5       1  150064       2.0996      0.01788
enh66385     2    8580200    8581200      1       1  150064       2.3299     0.009907
enh66386     2    8585300    8586300      6       2  150064       3.0836    0.0010224
enh66392     2    8621300    8622300      2       1  150064       1.7478     0.040253
enh66400     2    8683700    8684700      3       2  150064       1.9324     0.026653
enh66417     2    8826000    8827000      2       1  150064       1.7307     0.041755
enh66418     2    8961300    8962300      1       1  150064       2.3737     0.008805
enh66435     2    9352400    9353400      6       4  150064       1.7396     0.040964
enh66436     2    9355600    9356600      3       1  150064       2.9002    0.0018646
enh66441     2    9370500    9371500      1       1  150064       1.9795      0.02388
enh66442     2    9372600    9373600      1       1  150064       1.8161      0.03468
enh66444     2    9374800    9375800      3       2  150064       2.6613    0.0038922
enh66448     2    9391500    9392500      7       2  150064        3.044    0.0011674
enh66451     2    9400900    9401900      3       2  150064       2.3721    0.0088434
enh66452     2    9404100    9405100      1       1  150064        3.188    0.0007163
enh66479     2    9685500    9686500      3       2  150064       2.0401     0.020668
enh66527     2   10133100   10134100      5       2  150064       2.7303    0.0031643
enh66528     2   10133700   10134700     10       2  150064       2.2555      0.01205
enh66586     2   10541700   10542700      5       2  150064         1.94     0.026189
enh66588     2   10544400   10545400      5       2  150064       1.7802      0.03752
enh66589     2   10547500   10548500      5       2  150064       1.8294     0.033672
enh66610     2   10953200   10954200      6       3  150064       2.0708     0.019191
enh66611     2   10954000   10955000      7       3  150064       2.4756    0.0066508
enh66612     2   10954600   10955600      5       2  150064       2.7153    0.0033112
enh66660     2   11533600   11534600      2       1  150064       2.2141     0.013412
enh66661     2   11535400   11536400      5       2  150064       1.8782     0.030179
enh66691     2   11904300   11905300      2       1  150064       1.7834      0.03726
enh66693     2   11917000   11918000      4       2  150064       1.9508     0.025539
enh66694     2   11918400   11919400      1       1  150064       2.5252     0.005782
enh66695     2   11924600   11925600      2       1  150064       2.6214     0.004379
enh66706     2   12272000   12273000      3       2  150064       2.2404     0.012532
enh66713     2   12427000   12428000      5       2  150064       1.6543     0.049033
enh66726     2   12695100   12696100      2       1  150064       1.8598     0.031459
enh66730     2   12777000   12778000      3       1  150064        3.304   0.00047661
enh66742     2   12880600   12881600      2       1  150064        2.053     0.020037
enh66764     2   15310100   15311100      7       2  150064       2.4167    0.0078305
enh66766     2   15447800   15448800      2       1  150064       2.0164     0.021881
enh66771     2   15699000   15700000      4       1  150064       1.8447     0.032539
enh66831     2   17931200   17932200      1       1  150064       1.9945      0.02305
enh66832     2   17932100   17933100      2       1  150064       1.9987     0.022823
enh66835     2   17941100   17942100      3       1  150064       2.0911      0.01826
enh66836     2   17942400   17943400      3       1  150064       1.7533     0.039775
enh66841     2   18002400   18003400      6       3  150064       3.6459   0.00013324
enh66842     2   18003200   18004200      3       2  150064        2.641    0.0041333
enh66843     2   18093200   18094200      7       4  150064       2.5386    0.0055653
enh66851     2   18777800   18778800      1       1  150064       2.2591      0.01194
enh66867     2   19314100   19315100      1       1  150064       2.6166     0.004441
enh66868     2   19320200   19321200      4       2  150064       2.4301    0.0075471
enh66871     2   19548000   19549000      2       1  150064        2.264     0.011786
enh66889     2   20242000   20243000      4       2  150064       1.9159     0.027689
enh66899     2   20308400   20309400      3       1  150064       1.8766     0.030288
enh66914     2   20403600   20404600      2       1  150064       1.6553     0.048929
enh66959     2   20770800   20771800      6       3  150064       2.5728    0.0050441
enh66960     2   20777900   20778900      3       2  150064       2.0854     0.018516
enh66965     2   20814300   20815300     14       3  150064       1.9786     0.023932
enh67001     2   22503500   22504500      1       1  150064       2.4772      0.00662
enh67033     2   23703300   23704300      3       1  150064       1.8624     0.031275
enh67040     2   23742600   23743600      1       1  150064       3.4082     0.000327
enh67058     2   23920700   23921700      9       3  150064       2.0161     0.021894
enh67063     2   24023700   24024700      1       1  150064       1.7568      0.03948
enh67066     2   24126400   24127400      4       2  150064       1.8267     0.033876
enh67067     2   24127800   24128800      1       1  150064        2.071      0.01918
enh67068     2   24139100   24140100      2       1  150064       1.8339     0.033332
enh67071     2   24151100   24152100      2       1  150064       1.9116     0.027966
enh67072     2   24161600   24162600      1       1  150064       2.2362      0.01267
enh67074     2   24166800   24167800      6       3  150064       2.3826    0.0085959
enh67104     2   24657800   24658800      3       2  150064       3.2324   0.00061369
enh67111     2   24728300   24729300      2       1  150064       2.0495     0.020206
enh67116     2   24782100   24783100      2       1  150064       1.7998     0.035949
enh67146     2   25321100   25322100      2       1  150064       1.9089     0.028136
enh67147     2   25346200   25347200      4       1  150064       3.6785   0.00011729
enh67148     2   25351400   25352400      6       3  150064        4.357    6.593e-06
enh67150     2   25384300   25385300      3       1  150064       4.1609   1.5851e-05
enh67151     2   25439200   25440200      3       1  150064       3.3274   0.00043832
enh67156     2   25486200   25487200      3       2  150064       3.6998   0.00010789
enh67161     2   25508300   25509300      2       1  150064       1.9292     0.026854
enh67162     2   25513700   25514700      2       1  150064       2.3426    0.0095756
enh67164     2   25518400   25519400      4       2  150064       1.8006     0.035884
enh67167     2   25536100   25537100      1       1  150064       2.8611     0.002111
enh67168     2   25546400   25547400      2       1  150064       1.7595     0.039251
enh67170     2   25554800   25555800      2       1  150064        1.925     0.027113
enh67172     2   25559900   25560900      1       1  150064       1.7268       0.0421
enh67177     2   25598900   25599900      4       2  150064       3.6667   0.00012283
enh67194     2   26010000   26011000      5       2  150064        2.199      0.01394
enh67200     2   26041600   26042600      3       2  150064       2.0838      0.01859
enh67202     2   26043100   26044100      1       1  150064       1.8396      0.03291
enh67212     2   26075300   26076300      4       2  150064       2.3044     0.010601
enh67213     2   26083700   26084700      1       1  150064       1.8203      0.03436
enh67216     2   26161800   26162800      1       1  150064       1.9976      0.02288
enh67220     2   26205600   26206600      2       1  150064       1.6586     0.048595
enh67221     2   26214400   26215400      3       1  150064        3.715   0.00010161
enh67222     2   26220200   26221200      7       3  150064       2.8477    0.0022021
enh67224     2   26231400   26232400      5       1  150064         1.72     0.042716
enh67226     2   26238800   26239800      2       1  150064       2.4055    0.0080745
enh67230     2   26260900   26261900      4       2  150064       2.8396    0.0022588
enh67231     2   26262600   26263600      2       1  150064       2.6277    0.0042987
enh67233     2   26267300   26268300      3       1  150064       2.7318    0.0031492
enh67239     2   26303800   26304800      2       1  150064       1.9867     0.023479
enh67241     2   26330600   26331600      1       1  150064       3.3891    0.0003506
enh67243     2   26401200   26402200      2       1  150064       2.4287     0.007577
enh67244     2   26402200   26403200      3       1  150064        1.709     0.043728
enh67268     2   26929800   26930800      1       1  150064       2.0956      0.01806
enh67273     2   26963000   26964000      4       2  150064       3.6266    0.0001436
enh67275     2   26986000   26987000      1       1  150064       3.3389    0.0004206
enh67277     2   26990100   26991100      3       1  150064       3.0209      0.00126
enh67280     2   27007500   27008500      3       2  150064       2.1143     0.017246
enh67282     2   27169700   27170700      2       1  150064       3.2823   0.00051484
enh67283     2   27184200   27185200      3       2  150064       2.1409     0.016141
enh67285     2   27201000   27202000      1       1  150064       3.3121     0.000463
enh67287     2   27210900   27211900      1       1  150064       3.2155     0.000651
enh67288     2   27213900   27214900      1       1  150064       2.5416     0.005518
enh67289     2   27232500   27233500      1       1  150064       3.2453    0.0005866
enh67291     2   27240900   27241900      3       2  150064       2.8137    0.0024489
enh67292     2   27254300   27255300      1       1  150064       3.0193     0.001267
enh67295     2   27271800   27272800      2       1  150064       3.4335   0.00029787
enh67297     2   27286200   27287200      2       1  150064       3.9856    3.366e-05
enh67298     2   27292000   27293000      1       1  150064       2.9839     0.001423
enh67299     2   27298000   27299000      2       1  150064       2.0918     0.018229
enh67301     2   27307600   27308600      2       1  150064       2.5213    0.0058457
enh67306     2   27345400   27346400      2       1  150064       2.6162    0.0044459
enh67309     2   27355200   27356200      2       1  150064       2.4193    0.0077762
enh67314     2   27399900   27400900      3       2  150064       2.7142    0.0033219
enh67315     2   27405100   27406100      3       2  150064       2.4638    0.0068738
enh67316     2   27413800   27414800      2       1  150064       2.9262    0.0017157
enh67317     2   27417300   27418300      3       2  150064        3.139   0.00084749
enh67319     2   27432000   27433000      4       2  150064       2.1396     0.016193
enh67322     2   27441100   27442100      8       2  150064       2.4136    0.0078978
enh67323     2   27504800   27505800      2       1  150064        2.138     0.016259
enh67326     2   27543400   27544400      2       1  150064       1.9898     0.023304
enh67331     2   27595200   27596200      2       1  150064       2.3713    0.0088636
enh67332     2   27599300   27600300      2       1  150064       2.9914    0.0013885
enh67333     2   27604100   27605100      1       1  150064       3.0578     0.001115
enh67336     2   27632800   27633800      2       1  150064       2.0799     0.018769
enh67339     2   27664600   27665600      1       1  150064       3.1687    0.0007655
enh67340     2   27668200   27669200      2       1  150064        1.806     0.035459
enh67341     2   27711200   27712200      4       2  150064       3.6298   0.00014183
enh67342     2   27713300   27714300      1       1  150064       3.1201     0.000904
enh67343     2   27715700   27716700      2       1  150064       3.0186    0.0012695
enh67345     2   27724000   27725000      1       1  150064       1.9972       0.0229
enh67347     2   27742600   27743600      5       2  150064       3.1488    0.0008196
enh67349     2   27807300   27808300      4       2  150064       2.3097     0.010454
enh67350     2   27850300   27851300      2       1  150064       1.8163      0.03466
enh67358     2   27938600   27939600      2       1  150064       3.5124   0.00022205
enh67362     2   27951800   27952800      3       1  150064       3.8446   6.0373e-05
enh67366     2   27974700   27975700      2       1  150064       4.2084   1.2859e-05
enh67367     2   27977000   27978000      1       1  150064       2.4741     0.006678
enh67371     2   27988800   27989800      3       2  150064       4.4211   4.9099e-06
enh67372     2   27993400   27994400      1       1  150064       3.8587      5.7e-05
enh67376     2   28018600   28019600      3       1  150064       4.2565   1.0384e-05
enh67377     2   28021800   28022800      2       1  150064       4.0494   2.5671e-05
enh67378     2   28031600   28032600      2       1  150064       4.1818   1.4459e-05
enh67381     2   28106800   28107800      2       1  150064       2.9952    0.0013714
enh67385     2   28143300   28144300      1       1  150064       3.5243    0.0002123
enh67386     2   28152700   28153700      2       1  150064       3.0591    0.0011101
enh67388     2   28179800   28180800      2       1  150064       2.8508    0.0021806
enh67393     2   28303700   28304700      4       2  150064       1.8579     0.031589
enh67395     2   28325100   28326100      1       1  150064       2.2133      0.01344
enh67414     2   28565700   28566700      2       1  150064       1.7583      0.03935
enh67421     2   28600800   28601800      1       1  150064       2.1429      0.01606
enh67422     2   28604100   28605100      2       1  150064       2.2766     0.011404
enh67423     2   28611900   28612900      1       1  150064        2.969     0.001494
enh67424     2   28623500   28624500      2       1  150064        1.993     0.023133
enh67425     2   28628800   28629800      3       1  150064       2.4675    0.0068037
enh67428     2   28636200   28637200      2       1  150064       1.9748     0.024147
enh67429     2   28646400   28647400      6       3  150064       3.0378    0.0011914
enh67430     2   28658900   28659900      4       2  150064       3.3788   0.00036403
enh67431     2   28660400   28661400      3       2  150064       2.7958    0.0025889
enh67470     2   28998000   28999000      2       1  150064       2.7559    0.0029262
enh67472     2   29032500   29033500      2       1  150064        3.181   0.00073373
enh67475     2   29093600   29094600      6       3  150064         1.99     0.023295
enh67478     2   29179100   29180100      3       2  150064       1.8047      0.03556
enh67500     2   30368200   30369200      2       1  150064       1.8372     0.033087
enh67502     2   30378400   30379400      1       1  150064       1.7063      0.04398
enh67508     2   30446600   30447600      4       1  150064       2.0073      0.02236
enh67527     2   30588900   30589900      1       1  150064       1.8188      0.03447
enh67567     2   31547500   31548500      2       1  150064       1.6604     0.048421
enh67578     2   31785900   31786900      8       3  150064       1.9981     0.022854
enh67588     2   32236700   32237700      2       1  150064       2.3303    0.0098956
enh67655     2   33546700   33547700      2       1  150064       1.8257     0.033946
enh67677     2   34467100   34468100      3       2  150064       2.2428     0.012454
enh67696     2   36632100   36633100      5       3  150064       1.7881     0.036876
enh67700     2   36647400   36648400      1       1  150064       2.3588     0.009167
enh67701     2   36654200   36655200      7       3  150064       2.0034     0.022565
enh67715     2   36713100   36714100      1       1  150064       1.9852      0.02356
enh67717     2   36716600   36717600      1       1  150064       1.7143      0.04324
enh67729     2   36822000   36823000      6       2  150064       1.7792     0.037606
enh67737     2   37047300   37048300     14       5  150064        1.852      0.03201
enh67739     2   37153500   37154500      3       2  150064       2.0538     0.019999
enh67741     2   37178000   37179000      4       2  150064       1.8639     0.031171
enh67745     2   37247600   37248600      1       1  150064       3.0485      0.00115
enh67749     2   37314300   37315300      1       1  150064       2.2203       0.0132
enh67750     2   37323500   37324500      1       1  150064       2.1553      0.01557
enh67755     2   37394900   37395900      5       3  150064       1.9394     0.026228
enh67757     2   37422600   37423600      1       1  150064       3.5202    0.0002156
enh67758     2   37424600   37425600      3       2  150064       1.7105      0.04359
enh67760     2   37456200   37457200      3       2  150064       2.2591     0.011938
enh67761     2   37459800   37460800      5       2  150064       2.2188     0.013252
enh67762     2   37532400   37533400      3       2  150064       1.8277     0.033798
enh67763     2   37538600   37539600      2       1  150064       3.4388   0.00029217
enh67765     2   37548200   37549200      3       1  150064       3.5795   0.00017209
enh67766     2   37549000   37550000      2       1  150064       3.3541   0.00039817
enh67767     2   37553900   37554900      5       2  150064       3.2308    0.0006172
enh67768     2   37570600   37571600      7       3  150064        3.884   5.1384e-05
enh67769     2   37572200   37573200      5       3  150064       1.9198     0.027439
enh67773     2   37641500   37642500      4       2  150064       2.1762      0.01477
enh67825     2   38209100   38210100      2       1  150064        1.731     0.041726
enh67852     2   38605000   38606000      5       3  150064       1.8909     0.029318
enh67855     2   38632500   38633500      5       2  150064       2.1889       0.0143
enh67856     2   38635200   38636200      3       2  150064       1.6621     0.048246
enh67860     2   38665400   38666400      3       2  150064       2.0174     0.021826
enh67888     2   38916000   38917000      2       1  150064        1.874     0.030465
enh67892     2   38947800   38948800      3       1  150064        3.011    0.0013021
enh67895     2   38959800   38960800      3       2  150064       2.0497     0.020199
enh67900     2   38980700   38981700      3       1  150064       1.8303     0.033603
enh67904     2   39025000   39026000      3       1  150064       2.0695     0.019248
enh67905     2   39037900   39038900      2       1  150064       1.9889     0.023355
enh67910     2   39208200   39209200      1       1  150064       1.6682      0.04764
enh67922     2   39377900   39378900      2       1  150064       2.3414    0.0096045
enh67923     2   39384000   39385000      5       3  150064        2.956    0.0015582
enh67939     2   39652200   39653200      1       1  150064       2.7394     0.003078
enh67953     2   39795500   39796500      2       1  150064       2.4136    0.0078969
enh67959     2   39963100   39964100      3       1  150064       2.6377    0.0041739
enh67961     2   39999400   40000400      4       2  150064       2.0368     0.020835
enh67970     2   40392100   40393100      3       1  150064       2.0289     0.021237
enh67974     2   40466800   40467800      4       2  150064       2.6961    0.0035077
enh67976     2   40500800   40501800      4       1  150064       1.6571     0.048748
enh67980     2   40558800   40559800      4       2  150064       2.3806    0.0086431
enh67981     2   40573500   40574500      4       2  150064       2.1551     0.015577
enh67983     2   40579900   40580900      3       2  150064       2.3671     0.008964
enh67985     2   40598900   40599900      5       2  150064       1.7035     0.044241
enh67989     2   40645900   40646900      1       1  150064       1.9016      0.02861
enh67992     2   40661900   40662900      6       2  150064       2.2156     0.013361
enh67995     2   40681600   40682600      3       1  150064       2.3402    0.0096374
enh67996     2   40698000   40699000      3       1  150064       2.3941    0.0083303
enh67999     2   40715200   40716200      3       1  150064       1.7557      0.03957
enh68001     2   40738100   40739100      2       1  150064        2.759     0.002899
enh68002     2   40739400   40740400      5       2  150064        3.587   0.00016727
enh68003     2   40895200   40896200      4       2  150064       2.2343     0.012731
enh68004     2   41824900   41825900      4       1  150064       1.8613     0.031351
enh68012     2   42054100   42055100      4       2  150064       2.9411     0.001635
enh68013     2   42067200   42068200      2       1  150064        2.308       0.0105
enh68014     2   42068600   42069600      5       1  150064       2.4789    0.0065887
enh68015     2   42070600   42071600      4       1  150064       2.4023    0.0081468
enh68016     2   42074700   42075700      7       3  150064        3.509   0.00022488
enh68102     2   42981200   42982200      5       2  150064       1.7573     0.039434
enh68103     2   43013100   43014100      4       2  150064       2.0223     0.021571
enh68112     2   43072300   43073300      4       2  150064        1.951     0.025527
enh68113     2   43078600   43079600      4       2  150064       1.7226     0.042485
enh68117     2   43106700   43107700      3       1  150064       1.6831     0.046179
enh68162     2   43379800   43380800      5       2  150064       1.9536     0.025374
enh68170     2   43417300   43418300      2       1  150064       1.6794     0.046536
enh68258     2   44330400   44331400      4       2  150064       2.1788     0.014672
enh68259     2   44399200   44400200      1       1  150064       2.1429      0.01606
enh68263     2   44410200   44411200      5       1  150064        1.691     0.045419
enh68264     2   44411100   44412100      1       1  150064       1.9663      0.02463
enh68265     2   44418200   44419200      1       1  150064       1.7877      0.03691
enh68266     2   44470600   44471600      1       1  150064       2.2331      0.01277
enh68308     2   45895800   45896800      2       1  150064       2.0769     0.018907
enh68309     2   45901900   45902900      3       2  150064       1.9215     0.027334
enh68314     2   45918400   45919400      2       1  150064       2.2649     0.011758
enh68324     2   45986400   45987400      3       2  150064       2.0413     0.020609
enh68337     2   46049500   46050500      5       3  150064       1.8345      0.03329
enh68359     2   46196000   46197000      8       3  150064         2.29     0.011011
enh68361     2   46218600   46219600      6       2  150064       1.6502     0.049447
enh68364     2   46234000   46235000      5       1  150064       1.6863     0.045866
enh68365     2   46237400   46238400      2       1  150064       2.3873    0.0084862
enh68367     2   46246000   46247000      3       1  150064        1.887     0.029578
enh68370     2   46260000   46261000      1       1  150064       1.6913      0.04539
enh68372     2   46266700   46267700      1       1  150064       1.6664      0.04782
enh68373     2   46285100   46286100      5       2  150064       3.0103     0.001305
enh68374     2   46290100   46291100      4       2  150064         3.29    0.0005009
enh68385     2   46369400   46370400      4       2  150064        2.003     0.022586
enh68430     2   46727400   46728400      3       2  150064        1.713     0.043354
enh68432     2   46747900   46748900      6       3  150064       1.6783      0.04664
enh68444     2   46791400   46792400      4       2  150064       1.6589     0.048568
enh68449     2   46845300   46846300      2       1  150064       1.6933     0.045203
enh68468     2   47007900   47008900      2       1  150064       1.7339     0.041472
enh68502     2   47211500   47212500      2       1  150064       1.6981     0.044749
enh68525     2   47396100   47397100      3       1  150064        2.097     0.017995
enh68532     2   47445700   47446700      5       2  150064       2.5371     0.005588
enh68555     2   47881100   47882100      4       2  150064       1.7596     0.039241
enh68556     2   47978900   47979900      3       2  150064       1.6925     0.045279
enh68557     2   47994200   47995200      2       1  150064       2.4852    0.0064733
enh68559     2   48008600   48009600      1       1  150064       2.3574     0.009201
enh68560     2   48012400   48013400      6       3  150064       2.3971    0.0082621
enh68562     2   48092200   48093200      3       1  150064       2.5359    0.0056078
enh68563     2   48094800   48095800      4       2  150064       2.3041     0.010607
enh68564     2   48097200   48098200      3       1  150064        2.669    0.0038038
enh68565     2   48118700   48119700      5       3  150064       2.7142    0.0033215
enh68569     2   48128700   48129700      1       1  150064       2.9361     0.001662
enh68574     2   48340500   48341500      1       1  150064       2.0415       0.0206
enh68577     2   48371600   48372600      2       1  150064       1.9717     0.024323
enh68581     2   48430100   48431100      2       1  150064       1.8554     0.031768
enh68586     2   48447000   48448000      3       2  150064       2.4947    0.0063028
enh68591     2   48533600   48534600      3       1  150064       2.6845    0.0036317
enh68592     2   48539200   48540200      3       1  150064       2.7455    0.0030207
enh68593     2   48546000   48547000      1       1  150064       2.7125     0.003339
enh68594     2   48551700   48552700      1       1  150064       2.8635     0.002095
enh68595     2   48552900   48553900      5       2  150064       2.6788    0.0036946
enh68596     2   48555500   48556500      3       2  150064       2.8227    0.0023807
enh68599     2   48559500   48560500      4       2  150064       3.5398   0.00020018
enh68601     2   48566200   48567200      3       1  150064       3.1904   0.00071027
enh68603     2   48568600   48569600      6       3  150064       3.1742   0.00075125
enh68605     2   48572300   48573300      8       3  150064       2.1779     0.014706
enh68606     2   48573900   48574900      4       2  150064       1.9354     0.026472
enh68609     2   48580900   48581900      3       2  150064       1.7895     0.036764
enh68610     2   48583900   48584900      7       3  150064       1.8749     0.030405
enh68611     2   48592100   48593100      7       3  150064       1.6776     0.046716
enh68613     2   48622500   48623500      3       2  150064       1.8845     0.029748
enh68615     2   48640400   48641400      8       3  150064       1.8661     0.031016
enh68620     2   48671200   48672200      4       2  150064        2.113       0.0173
enh68624     2   48701400   48702400      2       1  150064       2.2353     0.012699
enh68625     2   48707700   48708700      5       3  150064       4.3808    5.913e-06
enh68632     2   48758300   48759300      1       1  150064       1.8326      0.03343
enh68635     2   48796300   48797300      5       3  150064       1.8324     0.033446
enh68644     2   50719200   50720200      2       1  150064       2.7274    0.0031917
enh68646     2   50999500   51000500      3       2  150064       1.7942     0.036393
enh68647     2   51240200   51241200      1       1  150064       2.1981      0.01397
enh68656     2   53966000   53967000      1       1  150064       2.5202     0.005865
enh68658     2   53995700   53996700      4       2  150064       2.0615     0.019627
enh68659     2   54011200   54012200      2       1  150064       2.7562    0.0029238
enh68660     2   54015600   54016600      2       1  150064       2.2842     0.011179
enh68661     2   54045800   54046800      1       1  150064       3.2877    0.0005051
enh68662     2   54054300   54055300      2       1  150064       3.0715    0.0010648
enh68664     2   54090200   54091200      4       2  150064       3.3003    0.0004829
enh68665     2   54172100   54173100      2       1  150064       1.7235     0.042399
enh68667     2   54176800   54177800      4       2  150064       2.6881    0.0035929
enh68668     2   54184200   54185200      2       1  150064       2.3289    0.0099325
enh68669     2   54188400   54189400      2       1  150064       2.5869     0.004842
enh68672     2   54194100   54195100      4       2  150064       2.1943     0.014107
enh68674     2   54216300   54217300      3       1  150064       2.3442     0.009535
enh68675     2   54242700   54243700      1       1  150064       2.2655      0.01174
enh68677     2   54280400   54281400      2       1  150064       2.1753     0.014802
enh68678     2   54315200   54316200      2       1  150064       1.8354     0.033224
enh68679     2   54330600   54331600      4       2  150064       2.5832    0.0048945
enh68681     2   54341200   54342200      5       2  150064        2.161     0.015346
enh68695     2   54628900   54629900      6       2  150064       2.0744      0.01902
enh68699     2   54661800   54662800      2       1  150064       2.4786    0.0065953
enh68700     2   54662600   54663600      2       1  150064       3.1466   0.00082577
enh68702     2   54667100   54668100      1       1  150064       2.5264     0.005762
enh68707     2   54699400   54700400      3       2  150064       2.1034     0.017715
enh68708     2   54700700   54701700      6       4  150064       1.7264      0.04214
enh68713     2   54721800   54722800      1       1  150064       3.9814    3.425e-05
enh68714     2   54727600   54728600      8       2  150064       1.6689     0.047572
enh68726     2   54770900   54771900      4       2  150064       1.9569     0.025178
enh68731     2   54779600   54780600      3       2  150064       1.7175     0.042946
enh68732     2   54780000   54781000      3       1  150064       1.6548     0.048979
enh68734     2   54789700   54790700      1       1  150064       1.9019      0.02859
enh68737     2   54802500   54803500      3       1  150064       1.7194     0.042774
enh68738     2   54808800   54809800      3       1  150064       1.8624     0.031272
enh68739     2   54811300   54812300      1       1  150064       1.7424      0.04072
enh68744     2   54818300   54819300      3       1  150064        1.707     0.043912
enh68745     2   54821000   54822000      3       1  150064       2.0824     0.018652
enh68748     2   54828900   54829900      5       2  150064       2.5436    0.0054855
enh68749     2   54832800   54833800      3       2  150064       1.9772      0.02401
enh68751     2   54838400   54839400     14       5  150064       2.5596    0.0052399
enh68752     2   54839800   54840800      4       2  150064       2.0429     0.020529
enh68753     2   54840700   54841700      4       2  150064       2.3714    0.0088612
enh68754     2   54842100   54843100      4       2  150064       2.0236     0.021504
enh68755     2   54844100   54845100      9       5  150064       3.1154   0.00091862
enh68758     2   54853200   54854200      3       2  150064       1.7994     0.035982
enh68761     2   54862900   54863900      3       2  150064       2.8068    0.0025018
enh68763     2   54866700   54867700      5       3  150064       2.8802    0.0019872
enh68765     2   54885600   54886600      2       1  150064       3.2219   0.00063681
enh68767     2   54894400   54895400      1       1  150064       2.4722     0.006714
enh68768     2   54898400   54899400      3       2  150064       2.6781    0.0037017
enh68769     2   54907500   54908500      7       3  150064       2.0777     0.018869
enh68770     2   54931200   54932200      2       1  150064       3.2726   0.00053284
enh68777     2   55131800   55132800      4       2  150064        2.273     0.011513
enh68779     2   55172800   55173800      5       2  150064       2.3761    0.0087491
enh68791     2   55221900   55222900      6       2  150064        2.186     0.014406
enh68793     2   55241700   55242700      2       1  150064       2.2825     0.011231
enh68796     2   55251000   55252000      4       2  150064       2.6032    0.0046173
enh68801     2   55279400   55280400      4       2  150064       1.8963     0.028959
enh68802     2   55283000   55284000      2       1  150064       2.3913    0.0083942
enh68807     2   55346700   55347700      8       4  150064       1.8709     0.030682
enh68814     2   55395000   55396000      6       2  150064       1.7607     0.039146
enh68822     2   55618100   55619100      3       1  150064       2.1044      0.01767
enh68823     2   55636000   55637000      7       2  150064       1.6988     0.044674
enh68825     2   55643600   55644600      7       3  150064        1.684     0.046086
enh68827     2   55658700   55659700      6       3  150064       1.9133     0.027856
enh68840     2   56031600   56032600      1       1  150064       2.8321     0.002312
enh68845     2   56096700   56097700      1       1  150064       1.6757       0.0469
enh68846     2   56098200   56099200      2       1  150064       1.7475     0.040274
enh68848     2   56106800   56107800      5       2  150064       2.1921     0.014185
enh68849     2   56110700   56111700      3       2  150064        1.845     0.032518
enh68853     2   56127000   56128000      2       1  150064       2.8072    0.0024986
enh68857     2   56192800   56193800      6       2  150064         1.78      0.03754
enh68860     2   56476400   56477400      4       2  150064       1.8827     0.029868
enh68873     2   57986300   57987300      1       1  150064       4.5121     3.21e-06
enh68874     2   57987200   57988200      4       2  150064        6.132   4.3395e-10
enh68876     2   58109400   58110400      2       1  150064       3.2996    0.0004841
enh68878     2   58272000   58273000      2       1  150064       4.1022   2.0464e-05
enh68879     2   58275200   58276200      1       1  150064       4.4393    4.513e-06
enh68880     2   58334700   58335700      3       2  150064       3.6433   0.00013457
enh68885     2   58459500   58460500      2       1  150064       4.6215   1.9046e-06
enh68886     2   58464700   58465700      2       1  150064       4.6671   1.5271e-06
enh68887     2   58465900   58466900      3       2  150064       3.4372   0.00029393
enh68891     2   60320900   60321900      3       1  150064       1.7909     0.036658
enh68892     2   60440200   60441200      3       2  150064        2.635    0.0042066
enh68893     2   60512800   60513800      5       1  150064       2.3127     0.010369
enh68895     2   60578800   60579800      6       2  150064       1.8978     0.028861
enh68904     2   60739000   60740000      1       1  150064        2.438     0.007384
enh68905     2   60742400   60743400      4       2  150064       2.1759     0.014781
enh68912     2   60982300   60983300      4       2  150064       2.3444    0.0095296
enh68922     2   61186000   61187000      1       1  150064       1.7034      0.04425
enh68931     2   61408900   61409900      1       1  150064       2.4981     0.006243
enh68937     2   61582600   61583600      4       1  150064       2.7787     0.002729
enh68944     2   61658000   61659000      1       1  150064       3.1069    0.0009454
enh68947     2   61666400   61667400      1       1  150064       3.3974    0.0003401
enh68949     2   61670800   61671800      3       2  150064       2.7295    0.0031713
enh68997     2   62677500   62678500      3       1  150064       3.3618   0.00038712
enh68998     2   62683200   62684200      1       1  150064       1.9283      0.02691
enh68999     2   62685300   62686300      3       2  150064       2.2483     0.012277
enh69002     2   62696800   62697800      1       1  150064       1.7781      0.03769
enh69004     2   62703000   62704000      2       1  150064       3.1968   0.00069488
enh69006     2   62713900   62714900      4       2  150064       3.0619    0.0010996
enh69007     2   62722600   62723600      3       2  150064       3.5736   0.00017604
enh69014     2   62805300   62806300      5       3  150064       2.5011    0.0061906
enh69018     2   62821000   62822000      1       1  150064       1.9375      0.02634
enh69023     2   62889900   62890900      4       1  150064        2.365    0.0090144
enh69029     2   62939300   62940300      2       1  150064       1.8861     0.029644
enh69040     2   63011100   63012100      1       1  150064       2.8579     0.002132
enh69042     2   63012800   63013800      1       1  150064       2.8445     0.002224
enh69045     2   63027400   63028400      1       1  150064       2.4351     0.007443
enh69050     2   63052800   63053800      2       1  150064       1.7936     0.036435
enh69051     2   63115400   63116400      1       1  150064       2.6882     0.003592
enh69082     2   64064000   64065000      2       1  150064       1.8105     0.035108
enh69100     2   64290900   64291900      2       1  150064       1.9995     0.022775
enh69115     2   64365900   64366900      3       1  150064       1.7403     0.040901
enh69148     2   64674900   64675900      1       1  150064       2.2436      0.01243
enh69162     2   64813800   64814800      5       2  150064       1.8747     0.030416
enh69164     2   64826500   64827500      6       2  150064       2.5254     0.005779
enh69165     2   64828000   64829000      2       1  150064       2.8091     0.002484
enh69292     2   65630200   65631200      1       1  150064       2.0333      0.02101
enh69302     2   65772800   65773800      2       1  150064       2.6961    0.0035078
enh69325     2   66750200   66751200      5       3  150064       1.8444     0.032566
enh69327     2   66759800   66760800      3       1  150064       2.6364    0.0041899
enh69328     2   66763900   66764900      2       1  150064       2.1276     0.016683
enh69329     2   66772200   66773200      1       1  150064       2.2734       0.0115
enh69338     2   66925300   66926300      1       1  150064       1.7252      0.04225
enh69350     2   67616100   67617100      5       2  150064       2.1368     0.016308
enh69368     2   68351700   68352700      2       1  150064        2.177      0.01474
enh69371     2   68386200   68387200      5       2  150064       2.8937    0.0019034
enh69375     2   68427300   68428300      2       1  150064       2.7095    0.0033691
enh69377     2   68433600   68434600      3       2  150064       2.7654    0.0028423
enh69381     2   68445000   68446000      3       1  150064       2.7141    0.0033227
enh69386     2   68472900   68473900      2       1  150064       2.5392    0.0055561
enh69388     2   68481400   68482400      4       2  150064       2.1196      0.01702
enh69389     2   68482800   68483800      1       1  150064       2.8455     0.002217
enh69404     2   68651500   68652500      3       1  150064       2.0187     0.021762
enh69405     2   68656500   68657500      5       1  150064       2.4491    0.0071616
enh69443     2   69153500   69154500      4       2  150064       2.5911    0.0047837
enh69479     2   69423200   69424200      2       1  150064       2.1456     0.015953
enh69499     2   69662400   69663400      1       1  150064       2.0166      0.02187
enh69548     2   69994900   69995900      2       1  150064       2.1241     0.016832
enh69555     2   70009000   70010000      4       1  150064       1.6514     0.049325
enh69556     2   70016900   70017900      5       2  150064       1.7414     0.040805
enh69559     2   70055200   70056200      5       3  150064       2.4311    0.0075272
enh69562     2   70120000   70121000      3       1  150064       1.6926     0.045261
enh69564     2   70128100   70129100      2       1  150064       1.9686       0.0245
enh69567     2   70144900   70145900      3       1  150064       1.8214      0.03427
enh69568     2   70153800   70154800      4       1  150064       1.8322     0.033464
enh69573     2   70191100   70192100      1       1  150064       2.1937      0.01413
enh69611     2   70466600   70467600      1       1  150064       1.7505      0.04002
enh69614     2   70486700   70487700      2       1  150064       1.6595     0.048504
enh69615     2   70488100   70489100      2       1  150064       2.0876     0.018417
enh69616     2   70495900   70496900      2       1  150064       1.7027     0.044309
enh69619     2   70527400   70528400      2       1  150064       2.0229     0.021543
enh69641     2   71298700   71299700      3       1  150064       1.8853     0.029692
enh69642     2   71299600   71300600      2       1  150064       2.1406     0.016152
enh69651     2   71561800   71562800      3       1  150064       2.2041     0.013757
enh69652     2   71562800   71563800      2       1  150064        2.399    0.0082196
enh69654     2   71567700   71568700      4       2  150064       2.6966    0.0035027
enh69658     2   71646000   71647000      5       2  150064        2.067     0.019366
enh69659     2   71650600   71651600      1       1  150064       2.9655     0.001511
enh69662     2   71679000   71680000      2       1  150064       2.3736    0.0088076
enh69664     2   71686000   71687000      4       2  150064        1.702     0.044373
enh69666     2   71701300   71702300      2       1  150064       1.6617     0.048285
enh69696     2   72357100   72358100      2       1  150064       2.9769    0.0014561
enh69697     2   72364800   72365800      1       1  150064        2.597     0.004702
enh69698     2   72369600   72370600      2       1  150064        3.538   0.00020161
enh69701     2   72438800   72439800      2       1  150064       2.4292    0.0075662
enh69709     2   72950100   72951100      1       1  150064       2.1399      0.01618
enh69719     2   73210200   73211200      1       1  150064       4.2718    9.693e-06
enh69720     2   73216600   73217600      1       1  150064        4.059    2.464e-05
enh69721     2   73220200   73221200      4       1  150064        3.113   0.00092601
enh69722     2   73222700   73223700      2       1  150064       3.5418   0.00019867
enh69723     2   73226600   73227600      1       1  150064       4.0565    2.491e-05
enh69726     2   73235000   73236000      2       1  150064       4.0649   2.4022e-05
enh69727     2   73247800   73248800      4       2  150064        3.782   7.7791e-05
enh69729     2   73259500   73260500      1       1  150064       3.9655    3.662e-05
enh69731     2   73267300   73268300      1       1  150064       4.0105     3.03e-05
enh69732     2   73270000   73271000      1       1  150064       3.9959    3.223e-05
enh69733     2   73271200   73272200      3       2  150064       3.3061   0.00047302
enh69735     2   73289800   73290800      4       1  150064       2.2631     0.011816
enh69741     2   73311100   73312100      2       1  150064       2.6832    0.0036458
enh69742     2   73316100   73317100      2       1  150064       2.7022    0.0034439
enh69744     2   73318900   73319900      3       1  150064       3.0385    0.0011887
enh69745     2   73319900   73320900      4       1  150064       3.1299   0.00087433
enh69746     2   73321000   73322000      5       2  150064       2.9955    0.0013701
enh69747     2   73329900   73330900      4       2  150064       2.8765    0.0020107
enh69748     2   73334300   73335300      2       1  150064       3.4372   0.00029392
enh69750     2   73439700   73440700      2       1  150064       3.9133   4.5522e-05
enh69752     2   73462800   73463800      3       1  150064       3.7782   7.8976e-05
enh69754     2   73611600   73612600      2       1  150064       3.7349   9.3901e-05
enh69756     2   73852500   73853500      3       1  150064       2.8526    0.0021682
enh69758     2   73868000   73869000      2       1  150064       3.5248    0.0002119
enh69759     2   73912600   73913600      2       1  150064       2.0516     0.020106
enh69761     2   73926900   73927900      1       1  150064       1.7682      0.03851
enh69766     2   73986300   73987300      3       1  150064       2.8224    0.0023835
enh69793     2   74247600   74248600      1       1  150064       2.1868      0.01438
enh69795     2   74253100   74254100      4       1  150064        3.009    0.0013105
enh69796     2   74256400   74257400      2       1  150064       2.1161     0.017167
enh69797     2   74258200   74259200      1       1  150064       2.3537     0.009295
enh69798     2   74259600   74260600      2       1  150064       2.6726    0.0037635
enh69800     2   74266600   74267600      1       1  150064        3.108    0.0009418
enh69801     2   74280000   74281000      3       1  150064       2.0792     0.018801
enh69805     2   74401700   74402700      6       2  150064       1.8584     0.031554
enh69807     2   74408600   74409600      1       1  150064       2.1993      0.01393
enh69810     2   74428300   74429300      2       1  150064        2.288     0.011069
enh69835     2   74697700   74698700      1       1  150064       2.0558       0.0199
enh69856     2   74810600   74811600      1       1  150064        1.784      0.03721
enh69865     2   74967800   74968800      6       1  150064       1.8074     0.035354
enh69884     2   75114800   75115800      6       2  150064       1.9313     0.026724
enh69885     2   75119900   75120900      2       1  150064       2.6601    0.0039054
enh69894     2   75360900   75361900      3       2  150064       1.6752     0.046944
enh69931     2   83758000   83759000      4       2  150064       1.7278     0.042008
enh69936     2   84676000   84677000      4       2  150064       2.5654    0.0051521
enh70013     2   85518000   85519000      2       1  150064       1.8685     0.030843
enh70028     2   85597800   85598800      2       1  150064       2.4302    0.0075442
enh70032     2   85623500   85624500      2       1  150064       1.6886     0.045644
enh70037     2   85637500   85638500      3       1  150064       3.2094   0.00066513
enh70039     2   85642900   85643900      4       1  150064        2.705    0.0034151
enh70040     2   85644600   85645600      5       2  150064       3.2498   0.00057749
enh70041     2   85646700   85647700      5       3  150064       1.9963     0.022953
enh70071     2   85844600   85845600      1       1  150064       2.0794      0.01879
enh70078     2   85907900   85908900      1       1  150064       2.3152       0.0103
enh70087     2   85985700   85986700      4       2  150064       2.0005     0.022723
enh70088     2   85986600   85987600      1       1  150064       2.2461      0.01235
enh70090     2   85992500   85993500      7       2  150064       2.2354     0.012697
enh70092     2   85998200   85999200      3       1  150064       2.2507     0.012201
enh70134     2   86262000   86263000      2       1  150064       2.1741     0.014849
enh70137     2   86295300   86296300      3       2  150064       2.0507     0.020147
enh70182     2   86974400   86975400      3       2  150064       3.0095    0.0013083
enh70241     2   96056700   96057700      3       2  150064       2.4263    0.0076262
enh70243     2   96193600   96194600      2       1  150064       2.0633     0.019543
enh70262     2   96865500   96866500      1       1  150064       3.9562    3.808e-05
enh70265     2   96871900   96872900      2       1  150064       2.6324    0.0042391
enh70266     2   96875500   96876500      1       1  150064       3.9123    4.571e-05
enh70272     2   96924300   96925300      3       2  150064       2.9815    0.0014343
enh70277     2   96962800   96963800      3       2  150064       4.4994   3.4071e-06
enh70284     2   97022400   97023400      1       1  150064       3.4551     0.000275
enh70288     2   97063300   97064300      2       1  150064       2.5724      0.00505
enh70293     2   97096600   97097600      2       1  150064       2.6512    0.0040106
enh70298     2   97171600   97172600      1       1  150064       2.7435     0.003039
enh70306     2   97205200   97206200      1       1  150064       1.9382       0.0263
enh70307     2   97207000   97208000      4       2  150064       1.7377     0.041128
enh70317     2   97297800   97298800      1       1  150064        2.562     0.005203
enh70322     2   97351200   97352200      2       1  150064       2.5752    0.0050088
enh70323     2   97379900   97380900      1       1  150064       3.7135    0.0001022
enh70326     2   97406000   97407000      1       1  150064       1.9779      0.02397
enh70327     2   97413000   97414000      2       1  150064       3.9458   3.9765e-05
enh70328     2   97424700   97425700      3       1  150064        2.197     0.014011
enh70329     2   97425400   97426400      2       1  150064       1.9136     0.027833
enh70331     2   97435400   97436400      3       1  150064       1.7792     0.037603
enh70332     2   97438100   97439100      2       1  150064       2.9396    0.0016433
enh70333     2   97439700   97440700      2       1  150064       2.1376     0.016273
enh70337     2   97476000   97477000      1       1  150064       1.9413      0.02611
enh70340     2   97483600   97484600      1       1  150064       2.1714      0.01495
enh70341     2   97487000   97488000      3       1  150064       2.6319    0.0042454
enh70342     2   97489300   97490300      2       1  150064       2.9683    0.0014971
enh70346     2   97513400   97514400      1       1  150064       2.8402     0.002254
enh70349     2   97527800   97528800      2       1  150064       2.1493     0.015805
enh70350     2   97528800   97529800      1       1  150064       2.8597      0.00212
enh70352     2   97536500   97537500      2       1  150064       1.9317     0.026699
enh70353     2   97539300   97540300      1       1  150064       3.1536    0.0008064
enh70355     2   97547800   97548800      2       1  150064       3.6192   0.00014774
enh70356     2   97552500   97553500      5       2  150064       4.4065   5.2535e-06
enh70358     2   97561300   97562300      6       2  150064       2.3819    0.0086126
enh70359     2   97564400   97565400      1       1  150064        3.734    9.424e-05
enh70360     2   97568800   97569800      5       2  150064       3.3436   0.00041346
enh70361     2   97573200   97574200      4       1  150064         3.47   0.00026018
enh70362     2   97578900   97579900      2       1  150064       3.5059   0.00022755
enh70364     2   97593100   97594100      2       1  150064       2.9489    0.0015945
enh70369     2   97760900   97761900      5       1  150064       2.6068      0.00457
enh70371     2   98260700   98261700      2       1  150064       2.3703    0.0088868
enh70376     2   98329000   98330000      3       2  150064       1.9317     0.026698
enh70388     2   98550600   98551600      2       1  150064       1.7451     0.040483
enh70391     2   98567500   98568500      3       2  150064       2.3493    0.0094037
enh70394     2   98582700   98583700      2       1  150064       2.8417    0.0022434
enh70396     2   98586100   98587100      3       1  150064       2.7269     0.003197
enh70399     2   98609100   98610100      1       1  150064       2.9188     0.001757
enh70400     2   98612800   98613800      3       1  150064       2.9854     0.001416
enh70411     2   98704000   98705000      2       1  150064       1.6794     0.046533
enh70413     2   98751000   98752000      3       1  150064       1.8306     0.033583
enh70424     2   99029000   99030000      1       1  150064        1.811      0.03507
enh70425     2   99060200   99061200      2       1  150064        1.857     0.031655
enh70426     2   99063000   99064000      4       1  150064       2.1642     0.015226
enh70427     2   99065000   99066000      2       1  150064       1.6915     0.045375
enh70428     2   99066600   99067600      1       1  150064       1.8293      0.03368
enh70430     2   99068500   99069500      1       1  150064         1.78      0.03754
enh70431     2   99070400   99071400      1       1  150064       1.7237      0.04238
enh70434     2   99074200   99075200      2       1  150064       1.7555     0.039587
enh70439     2   99084700   99085700      4       1  150064       1.7108     0.043559
enh70441     2   99088400   99089400      5       1  150064       1.7535     0.039756
enh70448     2   99100300   99101300      1       1  150064       1.8484      0.03227
enh70452     2   99107400   99108400      2       1  150064       1.8631     0.031224
enh70455     2   99121600   99122600      1       1  150064       1.8763      0.03031
enh70458     2   99178400   99179400      1       1  150064       1.8114      0.03504
enh70460     2   99200200   99201200      2       1  150064        2.947    0.0016045
enh70461     2   99222300   99223300      2       1  150064       1.8082     0.035286
enh70484     2   99422300   99423300      3       1  150064       1.7118      0.04347
enh70487     2   99449700   99450700      3       1  150064       1.7629     0.038962
enh70521     2  100252700  100253700      2       1  150064       3.1745   0.00075046
enh70522     2  100260400  100261400      4       2  150064       3.0465    0.0011575
enh70524     2  100273100  100274100      3       2  150064       1.8485     0.032266
enh70530     2  100400600  100401600      5       3  150064       1.7835     0.037255
enh70531     2  100443200  100444200      4       1  150064       2.0377     0.020792
enh70540     2  100557200  100558200      2       1  150064       2.0487     0.020247
enh70541     2  100576900  100577900      1       1  150064        1.887      0.02958
enh70557     2  101349900  101350900      6       2  150064       2.3754    0.0087638
enh70560     2  101396800  101397800      3       2  150064        2.002     0.022641
enh70578     2  101494000  101495000      4       2  150064       1.9468     0.025777
enh70583     2  101541500  101542500      6       2  150064        1.864     0.031159
enh70618     2  101850500  101851500      2       1  150064       2.4755    0.0066531
enh70632     2  101918600  101919600      2       1  150064       1.6736     0.047109
enh70733     2  102690400  102691400      4       1  150064       1.6649     0.047969
enh70736     2  102717000  102718000      5       3  150064       1.9019     0.028594
enh70738     2  102722600  102723600      5       2  150064       2.8151    0.0024384
enh70739     2  102726200  102727200     18       2  150064       3.0141    0.0012889
enh70740     2  102728000  102729000      5       2  150064       3.0678    0.0010782
enh70742     2  102733100  102734100      3       2  150064       1.7432     0.040647
enh70743     2  102737100  102738100      5       2  150064       2.0712      0.01917
enh70744     2  102743800  102744800      2       1  150064        1.908     0.028196
enh70745     2  102746300  102747300      2       1  150064       1.7839     0.037219
enh70746     2  102754300  102755300      1       1  150064       2.8171     0.002423
enh70750     2  102769800  102770800      1       1  150064       2.4897     0.006392
enh70751     2  102772700  102773700      2       1  150064       2.4253     0.007647
enh70752     2  102775500  102776500      1       1  150064        1.752      0.03989
enh70754     2  102780300  102781300      5       2  150064       1.9462     0.025817
enh70757     2  102801100  102802100      4       2  150064       1.7139     0.043274
enh70759     2  102804200  102805200      4       2  150064       1.8226     0.034185
enh70760     2  102806600  102807600      2       1  150064       1.8839     0.029792
enh70761     2  102822700  102823700     11       2  150064        1.698     0.044749
enh70775     2  103221000  103222000      2       1  150064        1.996     0.022969
enh70777     2  103256400  103257400      2       1  150064       2.1047     0.017659
enh70778     2  103351100  103352100      3       1  150064       2.6778    0.0037058
enh70781     2  103378100  103379100      4       2  150064       3.3686   0.00037782
enh70792     2  104995600  104996600      1       1  150064       2.8963     0.001888
enh70806     2  106002400  106003400      1       1  150064       1.7877      0.03691
enh70838     2  106359700  106360700      2       1  150064       2.2947     0.010874
enh70840     2  106370800  106371800      5       2  150064       2.4207    0.0077459
enh70843     2  106380200  106381200      7       2  150064       1.6886     0.045649
enh70934     2  109200300  109201300      5       3  150064       1.8489     0.032238
enh70950     2  109248700  109249700      1       1  150064       2.0836       0.0186
enh71025     2  110267500  110268500      3       2  150064       4.5927   2.1875e-06
enh71026     2  110271300  110272300      3       2  150064        3.763   8.3956e-05
enh71027     2  110315900  110316900      3       2  150064       4.2529   1.0551e-05
enh71029     2  110365500  110366500      1       1  150064       3.0332      0.00121
enh71030     2  110366300  110367300      4       2  150064       2.8395    0.0022591
enh71031     2  110367000  110368000      4       2  150064       2.2476     0.012302
enh71032     2  110368500  110369500      3       2  150064       2.1698      0.01501
enh71033     2  110375100  110376100      2       1  150064       2.0535     0.020012
enh71035     2  110380800  110381800      4       2  150064       2.8322    0.0023114
enh71036     2  110388900  110389900      3       2  150064       3.6215   0.00014644
enh71037     2  110393500  110394500      5       2  150064       1.9743     0.024173
enh71038     2  110395400  110396400      4       2  150064       3.3785   0.00036447
enh71048     2  110859000  110860000      3       2  150064       1.9862     0.023508
enh71050     2  110870800  110871800      1       1  150064       2.0882      0.01839
enh71052     2  110884200  110885200      2       1  150064       2.2133     0.013439
enh71061     2  111472100  111473100      2       1  150064       1.9187     0.027509
enh71063     2  111477400  111478400      4       1  150064        1.975     0.024133
enh71079     2  111905800  111906800      4       2  150064       2.3252     0.010032
enh71080     2  111906400  111907400      6       3  150064       2.5042    0.0061369
enh71085     2  111935000  111936000      6       1  150064       2.3166     0.010262
enh71086     2  111942600  111943600      3       1  150064       2.1292      0.01662
enh71097     2  112249000  112250000      3       1  150064       1.8719     0.030608
enh71098     2  112252700  112253700      1       1  150064        2.238      0.01261
enh71110     2  112462700  112463700      4       2  150064        1.688     0.045706
enh71117     2  112669900  112670900      6       2  150064       1.8285     0.033741
enh71118     2  112676900  112677900      3       1  150064       2.1929     0.014157
enh71142     2  113039800  113040800      1       1  150064       1.6929      0.04524
enh71166     2  113431500  113432500      1       1  150064       2.4515     0.007114
enh71225     2  113943700  113944700      2       1  150064       2.1082     0.017508
enh71242     2  114081500  114082500      4       2  150064        1.824     0.034076
enh71243     2  114085200  114086200      2       1  150064        2.363    0.0090646
enh71244     2  114095200  114096200      2       1  150064       1.9954     0.023001
enh71245     2  114127500  114128500      3       1  150064       1.7796     0.037573
enh71258     2  114634600  114635600      4       2  150064       2.8604    0.0021153
enh71260     2  114650300  114651300      6       2  150064       1.9532       0.0254
enh71264     2  114667700  114668700      5       2  150064       2.1569     0.015506
enh71270     2  115835200  115836200      6       2  150064       2.7823    0.0026991
enh71287     2  118849000  118850000      2       1  150064       1.8597     0.031465
enh71297     2  119079300  119080300      2       1  150064       2.2646     0.011769
enh71330     2  120177600  120178600      1       1  150064       2.2423      0.01247
enh71331     2  120179400  120180400      1       1  150064       1.7077      0.04385
enh71366     2  120774400  120775400      3       1  150064       1.6981     0.044745
enh71367     2  120793600  120794600      3       2  150064       2.2357     0.012685
enh71372     2  120933900  120934900      1       1  150064       1.7135      0.04331
enh71386     2  121015200  121016200      3       1  150064       1.7039     0.044196
enh71390     2  121027600  121028600      1       1  150064       1.8309      0.03356
enh71392     2  121044600  121045600      3       1  150064       1.7418     0.040776
enh71394     2  121076400  121077400      2       1  150064        1.706     0.044004
enh71401     2  121261400  121262400      1       1  150064       2.0304      0.02116
enh71413     2  121415900  121416900      7       3  150064       2.3543    0.0092781
enh71459     2  122277400  122278400      3       2  150064       1.7412     0.040824
enh71462     2  122290200  122291200      2       1  150064        2.287     0.011099
enh71520     2  127533500  127534500      4       2  150064       1.9853     0.023556
enh71534     2  127859100  127860100      5       2  150064       1.9317     0.026701
enh71537     2  127873000  127874000      4       2  150064       2.7874    0.0026562
enh71538     2  127885400  127886400      5       2  150064       2.1266     0.016726
enh71615     2  128616000  128617000      2       1  150064       1.7603     0.039175
enh71623     2  128783100  128784100      1       1  150064         1.67      0.04746
enh71624     2  128786200  128787200      2       1  150064       1.7097     0.043657
enh71655     2  129145800  129146800      1       1  150064       2.2001       0.0139
enh71692     2  131131900  131132900      1       1  150064       2.2907      0.01099
enh71693     2  131134000  131135000      3       2  150064       1.7561     0.039535
enh71700     2  131813500  131814500      1       1  150064       3.2902    0.0005006
enh71702     2  131832700  131833700      1       1  150064        2.138      0.01626
enh71703     2  131835800  131836800      1       1  150064       3.1566    0.0007981
enh71706     2  131848900  131849900      1       1  150064       2.5573     0.005274
enh71707     2  131852100  131853100      2       1  150064       2.6769    0.0037155
enh71708     2  131861200  131862200      4       2  150064        3.335   0.00042656
enh71709     2  131864500  131865500      2       1  150064        2.684    0.0036368
enh71712     2  131913800  131914800      2       1  150064        3.269   0.00053969
enh71718     2  133109500  133110500      3       2  150064       1.7459      0.04041
enh71761     2  134855200  134856200      3       1  150064       3.2536   0.00056969
enh71763     2  134879200  134880200      4       2  150064       2.8228      0.00238
enh71765     2  134883600  134884600      2       1  150064       2.1814     0.014578
enh71767     2  134889400  134890400      1       1  150064       2.7632     0.002862
enh71768     2  134893100  134894100      3       2  150064       1.7024     0.044336
enh71770     2  134895400  134896400      3       1  150064       3.9695   3.6018e-05
enh71771     2  134896800  134897800      1       1  150064       4.2027    1.319e-05
enh71772     2  134897900  134898900      3       2  150064       3.6291    0.0001422
enh71773     2  134899000  134900000      5       2  150064       3.9182   4.4597e-05
enh71774     2  134900100  134901100      3       2  150064       3.1516   0.00081185
enh71825     2  135539800  135540800      4       2  150064       2.0142     0.021995
enh71830     2  135655900  135656900      1       1  150064       1.9518      0.02548
enh71835     2  135693100  135694100      1       1  150064       2.6651     0.003848
enh71864     2  136869900  136870900      1       1  150064        1.695      0.04504
enh71869     2  136899400  136900400      1       1  150064       1.7456      0.04044
enh71886     2  138697600  138698600      1       1  150064        2.238      0.01261
enh71897     2  138737600  138738600      1       1  150064        1.833       0.0334
enh71907     2  139122500  139123500      1       1  150064       2.9193     0.001754
enh71910     2  139252100  139253100      2       1  150064       2.6793    0.0036892
enh71914     2  139293500  139294500      3       2  150064       1.7277     0.042024
enh71915     2  139465000  139466000      5       3  150064       1.7067     0.043938
enh71917     2  141004700  141005700      1       1  150064       3.4008    0.0003359
enh71944     2  144230500  144231500      4       2  150064       1.8235     0.034111
enh71945     2  144232400  144233400      2       1  150064       2.4722     0.006715
enh71948     2  144261900  144262900      3       2  150064       1.7275     0.042043
enh71954     2  144713000  144714000      1       1  150064       2.9506     0.001586
enh71957     2  144911400  144912400      1       1  150064       2.0128      0.02207
enh71960     2  144995100  144996100      2       1  150064       1.7785     0.037657
enh71965     2  145091000  145092000      1       1  150064       3.2093    0.0006652
enh71970     2  145129000  145130000      2       1  150064         2.57    0.0050854
enh71977     2  145161200  145162200      2       1  150064       4.2078   1.2891e-05
enh71978     2  145161900  145162900      1       1  150064       4.6469    1.685e-06
enh71981     2  145170800  145171800      3       1  150064       3.1929   0.00070419
enh71983     2  145179200  145180200      1       1  150064        3.401    0.0003357
enh71984     2  145183800  145184800      3       2  150064       4.3427   7.0385e-06
enh71985     2  145186900  145187900      1       1  150064        3.432    0.0002996
enh71986     2  145187700  145188700      1       1  150064        3.432    0.0002996
enh71988     2  145191900  145192900      1       1  150064        2.707     0.003395
enh71991     2  145198600  145199600      6       3  150064       2.3436    0.0095487
enh71992     2  145202200  145203200      1       1  150064       4.3878    5.724e-06
enh72009     2  145260100  145261100      1       1  150064       1.9658      0.02466
enh72034     2  145787400  145788400      2       1  150064       1.8813     0.029967
enh72038     2  145874500  145875500      2       1  150064       2.9264    0.0017147
enh72039     2  145915200  145916200      1       1  150064       1.8551      0.03179
enh72053     2  147697100  147698100      2       1  150064       1.7672     0.038597
enh72058     2  148068200  148069200      4       2  150064       2.0843     0.018566
enh72067     2  148257300  148258300      1       1  150064       2.7453     0.003023
enh72079     2  148612400  148613400      2       1  150064       2.1293     0.016614
enh72080     2  148620200  148621200      2       1  150064       1.6453     0.049952
enh72081     2  148626800  148627800      2       1  150064       2.2105     0.013534
enh72084     2  148645800  148646800      3       2  150064       1.8045     0.035575
enh72088     2  148747300  148748300      2       1  150064        1.652     0.049272
enh72089     2  148775800  148776800      2       1  150064       2.2751     0.011451
enh72092     2  149001800  149002800      3       2  150064       2.0629     0.019559
enh72094     2  149309800  149310800      2       1  150064       2.9679     0.001499
enh72097     2  149403800  149404800      3       1  150064       1.7192     0.042789
enh72111     2  149834700  149835700      1       1  150064       2.5856     0.004861
enh72112     2  149878000  149879000      1       1  150064       2.1362      0.01633
enh72116     2  150222200  150223200      1       1  150064       1.6946      0.04508
enh72118     2  150418300  150419300      1       1  150064       2.1357      0.01635
enh72121     2  150433300  150434300      1       1  150064       2.0915      0.01824
enh72122     2  150436200  150437200      1       1  150064       2.1749      0.01482
enh72124     2  150453400  150454400      3       2  150064       2.2572     0.011997
enh72125     2  150454200  150455200      2       1  150064       1.8358      0.03319
enh72127     2  150591000  150592000      1       1  150064       1.9128      0.02789
enh72138     2  150982200  150983200      2       1  150064       1.7862     0.037035
enh72146     2  151045200  151046200      1       1  150064       1.7303      0.04179
enh72150     2  151152900  151153900      3       1  150064       1.9129     0.027881
enh72151     2  151165900  151166900      3       2  150064       1.7322     0.041619
enh72152     2  151176000  151177000      2       1  150064        1.969     0.024475
enh72157     2  151233000  151234000      1       1  150064       1.9201      0.02742
enh72208     2  153022800  153023800      2       1  150064       2.3388    0.0096724
enh72209     2  153024800  153025800      5       2  150064       2.5492     0.005398
enh72213     2  153084200  153085200      4       1  150064        2.749    0.0029893
enh72214     2  153099200  153100200      1       1  150064        2.368     0.008943
enh72215     2  153099900  153100900      3       2  150064       2.5596    0.0052395
enh72216     2  153193900  153194900      1       1  150064       1.7657      0.03872
enh72220     2  153237400  153238400      4       2  150064       1.6489     0.049587
enh72228     2  153275800  153276800      7       3  150064       2.5127    0.0059904
enh72229     2  153277500  153278500      2       1  150064       2.4095    0.0079867
enh72237     2  153326000  153327000      2       1  150064       2.1831     0.014513
enh72255     2  153450800  153451800      4       1  150064       1.8652     0.031074
enh72256     2  153468400  153469400      4       1  150064       2.1423     0.016087
enh72257     2  153503600  153504600      1       1  150064       2.9765     0.001458
enh72259     2  153551200  153552200      2       1  150064        2.609    0.0045403
enh72261     2  153576800  153577800      2       1  150064        2.911    0.0018013
enh72262     2  153587000  153588000      2       1  150064       2.9894    0.0013978
enh72265     2  154797100  154798100      5       2  150064       1.7699     0.038369
enh72318     2  158604100  158605100      1       1  150064       2.2924      0.01094
enh72338     2  158695300  158696300      1       1  150064       1.7127      0.04338
enh72356     2  158865800  158866800      2       1  150064       1.9687     0.024493
enh72362     2  158977000  158978000      3       2  150064       2.1871     0.014368
enh72372     2  159316700  159317700      4       2  150064       3.1216    0.0008994
enh72374     2  159343800  159344800      5       2  150064       3.0094    0.0013088
enh72375     2  159344700  159345700      3       2  150064       2.9948    0.0013733
enh72377     2  159349600  159350600      6       2  150064       2.8574    0.0021356
enh72380     2  159395500  159396500      1       1  150064       1.8639      0.03117
enh72381     2  159402700  159403700      5       3  150064       3.2124   0.00065824
enh72383     2  159456900  159457900      5       3  150064       1.6642     0.048037
enh72391     2  159698400  159699400      1       1  150064       2.2162      0.01334
enh72455     2  160373200  160374200      3       1  150064       3.2503   0.00057649
enh72458     2  160448600  160449600      5       2  150064       2.7421     0.003052
enh72459     2  160451800  160452800      1       1  150064       2.6667      0.00383
enh72460     2  160461400  160462400      5       2  150064         2.49    0.0063867
enh72461     2  160462600  160463600      4       2  150064       2.3056     0.010567
enh72462     2  160463500  160464500      2       1  150064       1.9649     0.024715
enh72465     2  160466200  160467200      4       2  150064       2.6527    0.0039921
enh72466     2  160466600  160467600      3       1  150064       2.6898    0.0035746
enh72467     2  160467700  160468700      5       2  150064       2.1432     0.016048
enh72468     2  160474100  160475100      2       1  150064       3.4676   0.00026257
enh72469     2  160515200  160516200      5       1  150064       3.2357   0.00060662
enh72471     2  160563000  160564000      8       4  150064       1.6799     0.046493
enh72472     2  160572600  160573600      5       2  150064       1.9591      0.02505
enh72473     2  160578700  160579700      5       3  150064       2.1812     0.014585
enh72475     2  160630100  160631100      4       2  150064       1.7903     0.036703
enh72476     2  160641600  160642600      3       2  150064        2.222      0.01314
enh72478     2  160646500  160647500      7       3  150064       3.3431   0.00041421
enh72479     2  160648300  160649300      2       1  150064       2.3471    0.0094594
enh72480     2  160649000  160650000      1       1  150064       3.0243     0.001246
enh72483     2  160656500  160657500      3       2  150064        2.122     0.016918
enh72484     2  160658400  160659400      4       2  150064       2.3471    0.0094599
enh72509     2  161138400  161139400      1       1  150064       1.6973      0.04482
enh72525     2  161201300  161202300      3       2  150064       1.9094     0.028103
enh72575     2  161503800  161504800      1       1  150064        1.794      0.03641
enh72576     2  161508000  161509000      2       1  150064       1.7171     0.042984
enh72596     2  162015200  162016200      2       1  150064       3.9278   4.2859e-05
enh72611     2  162851600  162852600      1       1  150064       3.3511    0.0004025
enh72612     2  162869500  162870500      3       2  150064        3.081    0.0010316
enh72613     2  162878700  162879700      2       1  150064       3.0915   0.00099566
enh72614     2  162883700  162884700      2       1  150064       2.6031    0.0046192
enh72615     2  162885600  162886600      1       1  150064       3.3731    0.0003716
enh72647     2  164554500  164555500      1       1  150064       2.0803      0.01875
enh72697     2  165687600  165688600      1       1  150064       1.9471      0.02576
enh72718     2  166659400  166660400      3       2  150064       3.2367   0.00060451
enh72722     2  166807200  166808200      3       2  150064       2.0156     0.021921
enh72724     2  166811100  166812100      2       1  150064       3.2935   0.00049468
enh72762     2  169315000  169316000      3       2  150064       2.2001     0.013901
enh72774     2  169374800  169375800      3       1  150064       2.1259     0.016756
enh72775     2  169377700  169378700      2       1  150064       1.8727     0.030553
enh72776     2  169382800  169383800      5       3  150064       1.7572     0.039444
enh72777     2  169386800  169387800      5       3  150064       1.9246     0.027143
enh72781     2  169489100  169490100      4       2  150064       2.4168     0.007829
enh72782     2  169491400  169492400      3       1  150064       3.4519   0.00027834
enh72783     2  169495800  169496800      3       1  150064       3.2013   0.00068399
enh72787     2  169560400  169561400      1       1  150064       2.2924      0.01094
enh72790     2  169628800  169629800      2       1  150064       2.4834    0.0065069
enh72804     2  169866200  169867200      1       1  150064       1.7986      0.03604
enh72818     2  170221400  170222400      3       1  150064        1.691     0.045415
enh72824     2  170428400  170429400      1       1  150064       2.0183      0.02178
enh72874     2  171795400  171796400      3       1  150064       1.7342      0.04144
enh72881     2  171943200  171944200      2       1  150064       2.5562    0.0052908
enh72886     2  172003000  172004000      2       1  150064       1.9482     0.025695
enh72906     2  172560000  172561000      2       1  150064       4.2947   8.7484e-06
enh72908     2  172585200  172586200      3       1  150064        4.303   8.4241e-06
enh72909     2  172654500  172655500      3       2  150064       3.3947   0.00034357
enh72911     2  172734500  172735500      1       1  150064       4.1989    1.341e-05
enh72915     2  172865300  172866300      5       2  150064       3.2481   0.00058082
enh72917     2  172916500  172917500      3       2  150064       2.6666    0.0038317
enh72924     2  173149800  173150800      7       2  150064        2.045     0.020425
enh72926     2  173158500  173159500      5       2  150064       2.2216     0.013155
enh72971     2  173687500  173688500      1       1  150064       2.2274      0.01296
enh72973     2  173724200  173725200      2       1  150064       1.8579     0.031589
enh72975     2  173727200  173728200      3       2  150064       1.6726     0.047198
enh72982     2  173836600  173837600      3       2  150064       1.6911     0.045405
enh72996     2  173943200  173944200      4       2  150064       1.7994     0.035978
enh73001     2  173954300  173955300      2       1  150064       2.8521    0.0021718
enh73003     2  173959300  173960300      3       2  150064       2.3925     0.008367
enh73007     2  173988700  173989700      1       1  150064       2.3689      0.00892
enh73008     2  173991200  173992200      3       1  150064       1.6904     0.045479
enh73009     2  174000700  174001700      2       1  150064       1.6468       0.0498
enh73011     2  174024900  174025900      3       2  150064       1.7499     0.040064
enh73015     2  174052700  174053700      4       2  150064       2.7049    0.0034158
enh73018     2  174059200  174060200      5       2  150064       2.7126    0.0033383
enh73022     2  174071600  174072600      4       2  150064       2.4729    0.0067007
enh73023     2  174074900  174075900      6       3  150064       2.7938    0.0026043
enh73024     2  174078200  174079200      1       1  150064        1.673      0.04716
enh73025     2  174082900  174083900      3       2  150064       2.1942     0.014112
enh73026     2  174091600  174092600      4       2  150064       2.1194     0.017029
enh73036     2  174786800  174787800      3       1  150064       1.9503      0.02557
enh73038     2  174793700  174794700      6       3  150064       1.9979     0.022866
enh73041     2  174805900  174806900      5       3  150064       2.3027     0.010649
enh73042     2  174812500  174813500      3       1  150064       2.0431     0.020522
enh73043     2  174814100  174815100      4       1  150064       2.2132     0.013443
enh73052     2  174875200  174876200      7       2  150064       2.7231    0.0032334
enh73054     2  174878700  174879700      2       1  150064       1.7088     0.043747
enh73058     2  174896500  174897500      6       2  150064       2.2612     0.011873
enh73063     2  174927200  174928200      2       1  150064       2.2485     0.012273
enh73064     2  175111200  175112200      2       1  150064       2.6259    0.0043211
enh73065     2  175113600  175114600      3       2  150064       2.9971    0.0013628
enh73080     2  175452700  175453700      2       1  150064       1.6616     0.048296
enh73082     2  175456300  175457300      3       2  150064       1.6973     0.044824
enh73085     2  175467500  175468500      3       1  150064       2.0291     0.021226
enh73086     2  175471600  175472600      3       2  150064       2.1201     0.016998
enh73087     2  175474800  175475800      2       1  150064       2.2738      0.01149
enh73099     2  175545100  175546100      2       1  150064       2.6965    0.0035033
enh73102     2  175615400  175616400      4       2  150064       1.9811     0.023792
enh73112     2  175892200  175893200      1       1  150064        1.768      0.03853
enh73113     2  175893100  175894100      7       3  150064       1.7249     0.042276
enh73114     2  175895000  175896000      4       2  150064          2.1     0.017866
enh73131     2  177156000  177157000      2       1  150064       1.8023     0.035745
enh73132     2  177255400  177256400      1       1  150064       1.8978      0.02886
enh73213     2  178835500  178836500      7       3  150064       1.9984     0.022839
enh73215     2  178976200  178977200      2       1  150064       1.9619     0.024889
enh73219     2  179136400  179137400      1       1  150064       1.7273      0.04206
enh73262     2  180324600  180325600      5       3  150064       4.9887   3.0395e-07
enh73296     2  182655300  182656300      4       2  150064       1.7244     0.042318
enh73311     2  182931600  182932600      2       1  150064       1.8191     0.034449
enh73329     2  183874600  183875600      2       1  150064       3.0777     0.001043
enh73332     2  183890400  183891400      6       3  150064       1.8203     0.034355
enh73333     2  183893900  183894900      4       2  150064       2.0579     0.019801
enh73335     2  183921600  183922600      4       2  150064       1.9493     0.025632
enh73340     2  185125900  185126900      2       1  150064       2.3053     0.010575
enh73351     2  187408700  187409700      1       1  150064       2.9204     0.001748
enh73367     2  187919700  187920700      2       1  150064       1.7201     0.042704
enh73381     2  188392200  188393200      1       1  150064       1.8097      0.03517
enh73386     2  188404100  188405100      1       1  150064       1.8122      0.03498
enh73391     2  188412000  188413000      2       1  150064       1.7926     0.036515
enh73399     2  189198300  189199300      2       1  150064        2.091     0.018266
enh73400     2  189246700  189247700      3       2  150064       2.6179    0.0044238
enh73402     2  189433400  189434400      3       2  150064       2.5169     0.005919
enh73406     2  189494300  189495300      4       2  150064       1.6971     0.044842
enh73408     2  189651800  189652800      2       1  150064       2.6071    0.0045662
enh73409     2  189677800  189678800      4       2  150064       2.0225     0.021565
enh73473     2  190398900  190399900      1       1  150064        1.646      0.04988
enh73502     2  190735300  190736300      3       2  150064       2.5558     0.005297
enh73517     2  191210000  191211000      1       1  150064       2.5887     0.004817
enh73519     2  191222100  191223100      5       1  150064       2.0763     0.018935
enh73523     2  191274000  191275000      1       1  150064       2.8772     0.002006
enh73524     2  191277800  191278800      1       1  150064       1.8367      0.03313
enh73536     2  191400600  191401600      3       2  150064       1.7662     0.038684
enh73539     2  191447200  191448200      2       1  150064       2.2845     0.011171
enh73540     2  191471400  191472400      6       3  150064       2.9733     0.001473
enh73542     2  191493000  191494000      2       1  150064       2.4091    0.0079953
enh73560     2  191741800  191742800      3       1  150064       1.8173     0.034586
enh73563     2  191750600  191751600      1       1  150064       1.7059      0.04401
enh73565     2  191756000  191757000      1       1  150064       1.6797      0.04651
enh73573     2  191851100  191852100      3       2  150064        2.726    0.0032049
enh73577     2  191886100  191887100      5       3  150064       1.9452     0.025878
enh73578     2  191887600  191888600      2       1  150064       1.9141     0.027801
enh73582     2  191906200  191907200      1       1  150064       2.1558      0.01555
enh73583     2  191915500  191916500      3       1  150064       1.7736     0.038062
enh73628     2  192282200  192283200      1       1  150064       1.8519      0.03202
enh73676     2  196398500  196399500      3       2  150064       2.4275    0.0076017
enh73677     2  196400600  196401600      4       2  150064       2.8262    0.0023549
enh73678     2  196408700  196409700      3       1  150064       3.5838   0.00016935
enh73679     2  196424900  196425900      4       2  150064       1.9604     0.024976
enh73692     2  196923900  196924900      3       1  150064       3.2109    0.0006615
enh73693     2  196932200  196933200      7       3  150064       3.1076   0.00094311
enh73695     2  196965200  196966200      3       2  150064       2.0841     0.018577
enh73696     2  196977600  196978600      3       2  150064       2.2846     0.011167
enh73697     2  197007100  197008100      5       2  150064       1.9295     0.026837
enh73698     2  197023200  197024200      6       2  150064       1.8215     0.034265
enh73704     2  197041300  197042300      1       1  150064       2.3842     0.008558
enh73705     2  197046900  197047900      2       1  150064        2.508    0.0060714
enh73706     2  197048600  197049600      4       2  150064       1.7982     0.036069
enh73718     2  197140500  197141500      3       2  150064        2.866    0.0020784
enh73719     2  197149400  197150400      1       1  150064       2.4366     0.007413
enh73724     2  197264200  197265200      3       2  150064       1.6888     0.045631
enh73725     2  197471500  197472500      1       1  150064        2.944      0.00162
enh73730     2  197623000  197624000      4       1  150064       1.6927     0.045255
enh73731     2  197662200  197663200      1       1  150064       2.2505      0.01221
enh73733     2  197665800  197666800      1       1  150064       2.2069      0.01366
enh73735     2  197831400  197832400      2       1  150064       2.0883     0.018385
enh73739     2  197876300  197877300      6       2  150064       3.2318   0.00061506
enh73740     2  197936100  197937100      2       1  150064       2.0929     0.018181
enh73741     2  197938100  197939100      3       1  150064       2.0195     0.021716
enh73745     2  197962000  197963000      2       1  150064       2.4016    0.0081622
enh73747     2  197995200  197996200      1       1  150064       2.5018     0.006178
enh73749     2  198006200  198007200      3       1  150064       2.0145      0.02198
enh73752     2  198017100  198018100      4       2  150064       2.1824      0.01454
enh73754     2  198026300  198027300      2       1  150064       2.2899     0.011013
enh73755     2  198029000  198030000      2       1  150064       2.3458    0.0094928
enh73769     2  198113200  198114200      3       1  150064       2.5013    0.0061868
enh73772     2  198123400  198124400      1       1  150064       2.6007     0.004652
enh73775     2  198130400  198131400      4       2  150064       1.8806     0.030011
enh73778     2  198143800  198144800      4       2  150064       4.8038   7.7832e-07
enh73780     2  198158100  198159100      3       1  150064        5.112   1.5937e-07
enh73781     2  198161600  198162600      2       1  150064       4.4682   3.9434e-06
enh73782     2  198166700  198167700      2       1  150064       4.7655    9.417e-07
enh73783     2  198169900  198170900      2       1  150064       4.8199   7.1826e-07
enh73784     2  198171900  198172900      2       1  150064       5.3304   4.9004e-08
enh73787     2  198243100  198244100      1       1  150064       4.7819    8.681e-07
enh73788     2  198278800  198279800      1       1  150064       6.3978    7.882e-11
enh73790     2  198308200  198309200      1       1  150064        5.405     3.24e-08
enh73794     2  198345400  198346400      1       1  150064       6.3351    1.186e-10
enh73799     2  198402900  198403900      2       1  150064       5.4894   2.0166e-08
enh73805     2  198477800  198478800      1       1  150064       6.0145     9.02e-10
enh73806     2  198492500  198493500      4       1  150064       2.0871      0.01844
enh73807     2  198541400  198542400      1       1  150064       2.0237       0.0215
enh73808     2  198573400  198574400      2       1  150064        4.101   2.0565e-05
enh73809     2  198667600  198668600      2       1  150064       4.1812   1.4498e-05
enh73810     2  198668000  198669000      3       2  150064       5.3473   4.4647e-08
enh73812     2  198743000  198744000      1       1  150064       5.1723    1.156e-07
enh73813     2  198743800  198744800      3       2  150064       5.0334   2.4095e-07
enh73814     2  198756500  198757500      1       1  150064       4.2046    1.308e-05
enh73816     2  198780800  198781800      1       1  150064       4.2784    9.411e-06
enh73817     2  198790000  198791000      1       1  150064       5.0773    1.914e-07
enh73818     2  198808700  198809700      4       1  150064       4.6965   1.3233e-06
enh73819     2  198860400  198861400      3       2  150064        5.072   1.9685e-07
enh73831     2  200675200  200676200      2       1  150064       4.4392   4.5156e-06
enh73832     2  200678800  200679800      2       1  150064       3.2866   0.00050696
enh73833     2  200714300  200715300      2       1  150064       4.4982   3.4271e-06
enh73834     2  200716100  200717100      1       1  150064       7.4192     5.89e-14
enh73835     2  200774800  200775800      3       2  150064       5.8052   3.2138e-09
enh73836     2  200777200  200778200      3       2  150064        5.733   4.9335e-09
enh73837     2  200778600  200779600      2       1  150064        3.754   8.7032e-05
enh73838     2  200787200  200788200      5       2  150064       5.7762   3.8197e-09
enh73839     2  200817800  200818800      2       1  150064       5.8308   2.7575e-09
enh73840     2  200822300  200823300      5       2  150064       3.5162   0.00021886
enh73845     2  200915500  200916500      9       3  150064       6.5997   2.0605e-11
enh73847     2  200989600  200990600      2       1  150064       5.5022   1.8755e-08
enh73849     2  200995000  200996000      5       2  150064       2.2898     0.011015
enh73851     2  201021100  201022100      2       1  150064       4.8568   5.9644e-07
enh73853     2  201085400  201086400      6       3  150064       1.6943     0.045106
enh73857     2  201175300  201176300      2       1  150064       4.3751   6.0675e-06
enh73859     2  201186500  201187500      1       1  150064       5.3766    3.796e-08
enh73862     2  201194000  201195000      4       2  150064       2.8612    0.0021102
enh73863     2  201199800  201200800      2       1  150064        4.056   2.4955e-05
enh73868     2  201215400  201216400      6       4  150064       1.7277     0.042018
enh73871     2  201221800  201222800      3       2  150064       4.1614   1.5815e-05
enh73872     2  201224000  201225000      2       1  150064       4.0502   2.5586e-05
enh73873     2  201224800  201225800      1       1  150064       3.5893    0.0001658
enh73874     2  201228000  201229000      2       1  150064       4.1036   2.0343e-05
enh73875     2  201229400  201230400      5       2  150064       5.5553   1.3855e-08
enh73877     2  201232200  201233200      5       2  150064       5.1096   1.6139e-07
enh73878     2  201234300  201235300      2       1  150064       4.3435   7.0102e-06
enh73879     2  201236900  201237900      2       1  150064       2.5634    0.0051829
enh73880     2  201239900  201240900      4       2  150064       5.0579     2.12e-07
enh73881     2  201244900  201245900      4       2  150064       4.3501   6.8041e-06
enh73882     2  201247000  201248000      5       2  150064       4.4118   5.1248e-06
enh73885     2  201308700  201309700      2       1  150064       3.2876   0.00050519
enh73886     2  201320800  201321800      2       1  150064       3.6016   0.00015812
enh73887     2  201331700  201332700      3       1  150064       2.2803     0.011295
enh73888     2  201334300  201335300      4       2  150064        1.808     0.035305
enh73892     2  201373000  201374000      5       3  150064       2.0277     0.021297
enh73899     2  201468700  201469700      6       3  150064       2.1516     0.015715
enh73904     2  201490300  201491300      2       1  150064       2.1128     0.017309
enh73905     2  201499700  201500700      4       2  150064        1.781     0.037459
enh73915     2  201606400  201607400      5       2  150064       1.9379     0.026317
enh73920     2  201641900  201642900      3       2  150064       1.9346     0.026521
enh73930     2  201751800  201752800      2       1  150064       2.0896     0.018329
enh73955     2  202046800  202047800      1       1  150064       1.8405      0.03285
enh73958     2  202060000  202061000      2       1  150064       1.9074     0.028234
enh73970     2  202118800  202119800      8       4  150064        3.382   0.00035982
enh73973     2  202126400  202127400      5       2  150064       1.6695     0.047511
enh73974     2  202127100  202128100      8       4  150064       2.3391     0.009666
enh73975     2  202128400  202129400      1       1  150064       1.6548      0.04898
enh73996     2  202622400  202623400      5       2  150064       2.0728     0.019096
enh74037     2  203452900  203453900      1       1  150064       1.7028       0.0443
enh74038     2  203453400  203454400      2       1  150064       1.7147     0.043196
enh74044     2  203510800  203511800      1       1  150064       1.7649      0.03879
enh74046     2  203537400  203538400      1       1  150064       2.8652     0.002084
enh74054     2  203877600  203878600      1       1  150064       2.9017     0.001856
enh74058     2  203900600  203901600      2       1  150064        1.819     0.034454
enh74061     2  204105200  204106200      3       1  150064        2.359    0.0091633
enh74066     2  204307000  204308000      3       1  150064       2.4006    0.0081832
enh74068     2  204316100  204317100      2       1  150064       2.4105    0.0079651
enh74071     2  204334600  204335600      1       1  150064       2.1229      0.01688
enh74072     2  204348900  204349900      2       1  150064       2.4373    0.0073984
enh74073     2  204357200  204358200      1       1  150064       2.4938     0.006319
enh74076     2  204366500  204367500      4       2  150064       1.7029     0.044295
enh74077     2  204367600  204368600      1       1  150064       1.8564       0.0317
enh74078     2  204375500  204376500      1       1  150064       2.3611     0.009111
enh74082     2  204393300  204394300      2       1  150064        1.765     0.038779
enh74084     2  204416200  204417200      4       2  150064       2.8915    0.0019172
enh74097     2  204524000  204525000      2       1  150064       1.7824     0.037344
enh74117     2  204762000  204763000      2       1  150064       2.0595     0.019722
enh74122     2  204976400  204977400      1       1  150064       1.6775      0.04672
enh74134     2  205186500  205187500      3       1  150064       1.7117     0.043473
enh74157     2  205837100  205838100      1       1  150064       2.1553      0.01557
enh74251     2  208089300  208090300      3       2  150064       2.3381    0.0096897
enh74252     2  208090100  208091100      2       1  150064       2.8246     0.002367
enh74264     2  208273000  208274000      4       2  150064       2.8627    0.0021004
enh74269     2  208369500  208370500      2       1  150064       2.6081    0.0045524
enh74272     2  208398400  208399400      2       1  150064       3.6579   0.00012715
enh74273     2  208411200  208412200      3       2  150064       4.0868   2.1867e-05
enh74275     2  208422000  208423000      2       1  150064       3.8072   7.0284e-05
enh74276     2  208425500  208426500      1       1  150064       4.1563    1.617e-05
enh74277     2  208481600  208482600      3       1  150064       3.7659    8.296e-05
enh74278     2  208483200  208484200      4       2  150064       2.7257    0.0032082
enh74281     2  208497300  208498300      2       1  150064       3.4618   0.00026826
enh74339     2  209047800  209048800      2       1  150064       1.7042     0.044168
enh74340     2  209078100  209079100      1       1  150064       1.8089      0.03523
enh74377     2  211430500  211431500      4       2  150064       1.6709     0.047369
enh74378     2  211432300  211433300      1       1  150064       1.9335      0.02659
enh74384     2  213200900  213201900      4       2  150064       3.4011   0.00033552
enh74385     2  213641500  213642500      4       1  150064       1.8196     0.034408
enh74394     2  213946000  213947000      5       2  150064       1.6905     0.045464
enh74471     2  216876000  216877000      7       3  150064       1.9142       0.0278
enh74473     2  216880200  216881200      2       1  150064       1.7857     0.037073
enh74474     2  216896100  216897100      2       1  150064       2.1648       0.0152
enh74511     2  217502200  217503200      2       1  150064       1.9028     0.028536
enh74516     2  217529800  217530800      1       1  150064       2.3264     0.009999
enh74544     2  217856400  217857400      1       1  150064       2.0359      0.02088
enh74549     2  217939500  217940500     10       3  150064       1.8883     0.029496
enh74552     2  218025600  218026600      2       1  150064       2.3866    0.0085019
enh74580     2  218400600  218401600      5       2  150064       1.9543     0.025334
enh74606     2  218654500  218655500      4       1  150064       2.5392    0.0055552
enh74607     2  218658400  218659400      5       2  150064       1.7441      0.04057
enh74633     2  218783000  218784000     12       3  150064        2.606    0.0045808
enh74639     2  218813600  218814600      1       1  150064       1.7665      0.03866
enh74640     2  218818000  218819000      1       1  150064       1.7368      0.04121
enh74731     2  219935900  219936900      3       1  150064       1.6493     0.049548
enh74735     2  219976100  219977100      2       1  150064       1.7761     0.037861
enh74736     2  219981800  219982800      3       2  150064       2.4016    0.0081625
enh74738     2  220014100  220015100      2       1  150064       2.3677    0.0089503
enh74739     2  220025600  220026600      2       1  150064       2.6891    0.0035818
enh74740     2  220035100  220036100      3       1  150064       4.2122   1.2643e-05
enh74741     2  220039800  220040800      2       1  150064       3.3886   0.00035125
enh74743     2  220047200  220048200      2       1  150064       3.8422   6.0957e-05
enh74745     2  220072800  220073800      1       1  150064       2.2918      0.01096
enh74749     2  220092100  220093100      1       1  150064        2.173      0.01489
enh74753     2  220113600  220114600      2       1  150064       1.6616     0.048299
enh74771     2  220301600  220302600      3       1  150064       2.1089     0.017476
enh74772     2  220309800  220310800      2       1  150064       3.1918   0.00070691
enh74787     2  221823700  221824700      1       1  150064       2.5469     0.005435
enh74790     2  222308300  222309300      3       1  150064       1.7569      0.03947
enh74794     2  222393400  222394400      4       2  150064       2.8771     0.002007
enh74829     2  223728200  223729200      4       2  150064       1.9622     0.024867
enh74844     2  223771400  223772400      2       1  150064       1.7092     0.043711
enh74888     2  224890100  224891100      5       3  150064       1.7043     0.044167
enh74890     2  224950500  224951500      2       1  150064       1.6951     0.045027
enh74894     2  225010600  225011600      2       1  150064       1.8981     0.028841
enh74902     2  225266600  225267600      7       2  150064       2.7121    0.0033427
enh74903     2  225270300  225271300      5       1  150064       2.8005    0.0025512
enh74904     2  225276700  225277700      3       1  150064       3.0041    0.0013318
enh74905     2  225313800  225314800      5       2  150064       2.5137    0.0059735
enh74906     2  225349800  225350800      2       1  150064       1.9061     0.028321
enh74907     2  225381800  225382800      1       1  150064       2.3599     0.009139
enh74908     2  225383700  225384700      1       1  150064       4.0748    2.303e-05
enh74912     2  225392200  225393200      5       2  150064        3.267   0.00054341
enh74915     2  225433700  225434700      3       1  150064        4.946   3.7869e-07
enh74917     2  225439500  225440500      5       2  150064       3.4801   0.00025064
enh74920     2  225502400  225503400      6       4  150064       2.5197    0.0058721
enh74925     2  225759100  225760100      4       2  150064       2.1264     0.016733
enh74926     2  225774600  225775600      8       3  150064       1.7529     0.039808
enh74945     2  225890500  225891500      4       2  150064       1.6587     0.048585
enh74946     2  225901800  225902800      1       1  150064        3.889    5.032e-05
enh75016     2  227702200  227703200      6       1  150064       1.8715     0.030641
enh75017     2  227703100  227704100      2       1  150064       1.7949     0.036333
enh75019     2  227772600  227773600      3       1  150064       2.0618     0.019612
enh75021     2  227859900  227860900      2       1  150064       1.6823     0.046252
enh75028     2  228262000  228263000      6       2  150064       2.7527    0.0029553
enh75030     2  228277400  228278400      3       2  150064       1.6843     0.046065
enh75031     2  228280100  228281100      4       2  150064       2.6493    0.0040327
enh75034     2  228330900  228331900      2       1  150064       2.2141     0.013412
enh75037     2  228344900  228345900      1       1  150064        1.767      0.03861
enh75038     2  228347400  228348400      3       2  150064       1.9634     0.024799
enh75040     2  228356200  228357200      2       1  150064       2.0007      0.02271
enh75046     2  228381100  228382100      2       1  150064       1.7704     0.038331
enh75047     2  228383200  228384200      8       4  150064       2.3467    0.0094713
enh75062     2  228663200  228664200      3       2  150064       2.2172     0.013305
enh75072     2  229954400  229955400      2       1  150064       1.7006     0.044512
enh75079     2  230035200  230036200      3       2  150064       1.7182     0.042881
enh75094     2  230165300  230166300      2       1  150064       1.6727     0.047192
enh75120     2  230845000  230846000      1       1  150064        2.353     0.009312
enh75123     2  230937000  230938000      4       2  150064       2.2649      0.01176
enh75128     2  231082000  231083000      2       1  150064       1.6688     0.047582
enh75153     2  231337700  231338700      2       1  150064       1.7103     0.043601
enh75159     2  231384400  231385400      9       3  150064       2.7788    0.0027281
enh75160     2  231467200  231468200      2       1  150064       1.7855      0.03709
enh75237     2  232263800  232264800      3       2  150064       1.7419      0.04076
enh75240     2  232276000  232277000      5       2  150064       1.7566     0.039491
enh75242     2  232326200  232327200      2       1  150064       1.9244     0.027151
enh75256     2  232470200  232471200      2       1  150064       1.7846      0.03716
enh75258     2  232479900  232480900      5       2  150064       1.8536     0.031899
enh75268     2  232531800  232532800      2       1  150064       2.2746     0.011466
enh75270     2  232542200  232543200      5       3  150064       1.7949     0.036334
enh75298     2  233308200  233309200      2       1  150064       2.3692    0.0089132
enh75306     2  233451400  233452400      2       1  150064        1.735     0.041372
enh75307     2  233453200  233454200      3       1  150064       1.7228     0.042464
enh75308     2  233457400  233458400      1       1  150064       2.1019      0.01778
enh75318     2  233554000  233555000      6       3  150064       4.4505   4.2842e-06
enh75320     2  233565900  233566900      4       2  150064       4.9287   4.1396e-07
enh75321     2  233585800  233586800      3       2  150064       5.7821   3.6876e-09
enh75323     2  233620000  233621000      1       1  150064       4.6272    1.853e-06
enh75324     2  233643800  233644800      2       1  150064       5.6406   8.4732e-09
enh75325     2  233703400  233704400      2       1  150064       6.0443   7.5018e-10
enh75326     2  233710200  233711200      2       1  150064       2.9401    0.0016405
enh75327     2  233719500  233720500      4       2  150064       5.6505   7.9994e-09
enh75328     2  233724300  233725300      3       1  150064       2.3138     0.010341
enh75330     2  233742400  233743400      4       2  150064       6.3114   1.3825e-10
enh75332     2  233845200  233846200      6       3  150064       1.6665     0.047805
enh75422     2  235354100  235355100      7       2  150064        1.982     0.023741
enh75433     2  235704900  235705900      2       1  150064       1.7176     0.042939
enh75501     2  236471800  236472800      1       1  150064       2.0511      0.02013
enh75509     2  236514200  236515200      2       1  150064       1.8384     0.032999
enh75511     2  236516800  236517800      4       2  150064       1.8795      0.03009
enh75514     2  236548400  236549400      3       1  150064       1.9491     0.025643
enh75526     2  236617500  236618500     10       4  150064       2.1306     0.016559
enh75537     2  237245700  237246700      5       1  150064       2.7492    0.0029873
enh75538     2  237247100  237248100      3       1  150064       2.4204    0.0077525
enh75551     2  237562800  237563800      7       2  150064       2.1962     0.014037
enh75562     2  237663600  237664600      2       1  150064       1.6818       0.0463
enh75564     2  237690900  237691900      3       1  150064       2.0616     0.019624
enh75584     2  237897200  237898200      4       1  150064       1.8289     0.033704
enh75656     2  238481100  238482100      1       1  150064       2.1434      0.01604
enh75657     2  238483600  238484600      9       3  150064       1.7736     0.038063
enh75693     2  238650100  238651100     12       1  150064       1.8608     0.031383
enh75861     2  240421600  240422600      8       3  150064       2.2881     0.011067
enh75895     2  241393800  241394800      1       1  150064       1.7524      0.03985
enh75934     2  241922900  241923900      1       1  150064       1.6954        0.045
enh75938     2  241948300  241949300      5       3  150064       1.8338     0.033341
enh75942     2  242020800  242021800      3       1  150064       1.7236      0.04239
enh75960     2  242224300  242225300      3       1  150064       2.0142     0.021997
enh75971     2  242279300  242280300      2       1  150064       1.9294     0.026838
enh75979     2  242304000  242305000      1       1  150064       1.9684      0.02451
enh75985     2  242320600  242321600      4       2  150064       2.5005    0.0062008
enh75988     2  242350100  242351100      5       3  150064       2.7348    0.0031213
enh76003     2  242574300  242575300      3       2  150064       1.8432     0.032647
enh76006     2  242584500  242585500      3       2  150064       2.7381    0.0030894
enh76033     2  242841200  242842200      6       2  150064       1.6543     0.049038
enh76034     2  242843800  242844800      5       1  150064       2.1047     0.017658
enh76046     3     104600     105600      2       1  150064        1.671      0.04736
enh76089     3    4575100    4576100      3       1  150064       1.7872     0.036951
enh76121     3    4890300    4891300      3       1  150064       1.8424     0.032709
enh76122     3    4894800    4895800      1       1  150064       2.3182      0.01022
enh76124     3    4907400    4908400      2       1  150064       2.0226     0.021559
enh76158     3    5259100    5260100      3       1  150064        1.903     0.028518
enh76182     3    8398000    8399000      1       1  150064       2.1365      0.01632
enh76189     3    8501100    8502100      2       1  150064       1.7218     0.042553
enh76219     3    9069300    9070300      7       3  150064        2.941    0.0016359
enh76223     3    9182400    9183400      1       1  150064       2.2035      0.01378
enh76234     3    9403200    9404200      2       1  150064       2.4557    0.0070301
enh76237     3    9435500    9436500      4       2  150064       2.2063     0.013681
enh76243     3    9461200    9462200      2       1  150064       2.2432     0.012441
enh76244     3    9462800    9463800      4       2  150064        2.434    0.0074661
enh76245     3    9465900    9466900      2       1  150064       2.1241     0.016829
enh76248     3    9493500    9494500      3       2  150064       2.1722     0.014919
enh76269     3    9908000    9909000      4       2  150064       2.7089    0.0033755
enh76272     3    9921800    9922800      2       1  150064        2.548    0.0054174
enh76308     3   10240300   10241300      2       1  150064       1.7216     0.042573
enh76322     3   10437400   10438400      4       2  150064       3.1066   0.00094611
enh76331     3   10641800   10642800      5       3  150064         2.02     0.021694
enh76368     3   11479800   11480800      2       1  150064        2.094     0.018131
enh76378     3   11586500   11587500      1       1  150064       1.7357      0.04131
enh76384     3   11608700   11609700      3       1  150064       1.9176      0.02758
enh76404     3   11673100   11674100      5       2  150064        2.347    0.0094633
enh76406     3   11680900   11681900      4       2  150064        2.301     0.010695
enh76407     3   11685400   11686400      1       1  150064       4.0817    2.235e-05
enh76408     3   11701300   11702300      3       1  150064        1.905     0.028391
enh76409     3   11702600   11703600      3       2  150064       3.6275   0.00014312
enh76416     3   11886100   11887100      7       1  150064       2.3975    0.0082534
enh76417     3   11888700   11889700      1       1  150064       2.3023      0.01066
enh76418     3   12180000   12181000      4       2  150064       1.6611     0.048345
enh76420     3   12185100   12186100      3       2  150064       2.6732    0.0037562
enh76421     3   12189300   12190300      5       2  150064        2.336    0.0097454
enh76422     3   12197300   12198300      3       2  150064       2.3819    0.0086111
enh76425     3   12219600   12220600      1       1  150064       3.2532    0.0005705
enh76441     3   12382600   12383600      1       1  150064       2.1284      0.01665
enh76443     3   12396000   12397000      7       3  150064       2.0111     0.022158
enh76450     3   12439200   12440200      3       2  150064       3.0475    0.0011536
enh76454     3   12471900   12472900      2       1  150064       1.9169     0.027624
enh76458     3   12502800   12503800      3       2  150064       1.8922     0.029232
enh76460     3   12521000   12522000      3       1  150064       2.2586     0.011955
enh76462     3   12524200   12525200      3       1  150064       1.9132     0.027863
enh76467     3   12601300   12602300      2       1  150064       2.4155    0.0078571
enh76468     3   12603300   12604300      3       1  150064        2.231     0.012841
enh76469     3   12604200   12605200      2       1  150064       2.4083    0.0080139
enh76470     3   12617800   12618800      3       2  150064       2.9165    0.0017697
enh76473     3   12645900   12646900      2       1  150064       1.8335     0.033364
enh76474     3   12662700   12663700      3       2  150064       2.3272    0.0099767
enh76475     3   12665400   12666400      2       1  150064       2.1335      0.01644
enh76479     3   12679300   12680300      1       1  150064       2.3523     0.009328
enh76486     3   12697700   12698700      1       1  150064       2.2325      0.01279
enh76488     3   12702500   12703500      5       2  150064       1.8907     0.029333
enh76490     3   12717900   12718900      3       2  150064       1.7119     0.043457
enh76491     3   12723100   12724100      1       1  150064       2.3974     0.008255
enh76492     3   12760800   12761800      1       1  150064       1.7088      0.04374
enh76493     3   12761500   12762500      6       1  150064       2.3696    0.0089049
enh76494     3   12770100   12771100      3       2  150064       2.3072     0.010522
enh76510     3   12973900   12974900      1       1  150064       1.6512      0.04935
enh76518     3   13011700   13012700      1       1  150064       1.6955      0.04499
enh76520     3   13033800   13034800      2       1  150064       2.9349    0.0016683
enh76521     3   13034400   13035400      5       3  150064       2.9602    0.0015374
enh76529     3   13087500   13088500      6       3  150064       2.6935    0.0035351
enh76530     3   13089000   13090000      5       2  150064       2.8019    0.0025401
enh76533     3   13110900   13111900     11       3  150064       2.5319    0.0056716
enh76535     3   13121600   13122600      4       2  150064        2.403    0.0081305
enh76536     3   13133700   13134700      8       3  150064        1.693     0.045229
enh76547     3   13304000   13305000      5       2  150064       1.8468     0.032391
enh76550     3   13387900   13388900      2       1  150064       2.1091     0.017467
enh76553     3   13435100   13436100      7       2  150064       1.9424     0.026045
enh76554     3   13438100   13439100      5       2  150064       1.6576     0.048704
enh76558     3   13462400   13463400      4       2  150064       2.1871     0.014368
enh76620     3   14418500   14419500      9       2  150064       2.3977    0.0082499
enh76639     3   14564500   14565500      2       1  150064        1.904     0.028454
enh76640     3   14567100   14568100      6       3  150064       1.7142     0.043245
enh76642     3   14581100   14582100      4       2  150064       2.3877    0.0084782
enh76644     3   14673500   14674500      4       2  150064        2.135     0.016381
enh76645     3   14690800   14691800      1       1  150064       1.8155      0.03472
enh76659     3   14894100   14895100     11       5  150064       1.9282     0.026917
enh76667     3   14962400   14963400      3       1  150064       2.8547    0.0021541
enh76677     3   15138600   15139600      2       1  150064       1.7907     0.036672
enh76776     3   16144500   16145500      4       2  150064       1.6756     0.046913
enh76800     3   16309100   16310100      1       1  150064       2.1128      0.01731
enh76805     3   16353100   16354100      3       1  150064       1.7802      0.03752
enh76806     3   16355100   16356100      5       1  150064       1.7849     0.037136
enh76818     3   16440900   16441900      5       2  150064       2.0809      0.01872
enh76854     3   16769900   16770900      5       2  150064        1.682     0.046286
enh76855     3   16782800   16783800      8       4  150064       2.0201     0.021686
enh76856     3   16842800   16843800      2       1  150064       3.6224   0.00014595
enh76857     3   16879800   16880800      1       1  150064       1.8239      0.03408
enh76859     3   16890900   16891900      5       3  150064       1.8073     0.035355
enh76860     3   16923500   16924500      5       2  150064       1.7036     0.044225
enh76865     3   16939700   16940700      3       2  150064       1.7217     0.042562
enh76867     3   16947400   16948400      1       1  150064       2.7404     0.003068
enh76869     3   16959400   16960400      4       1  150064        3.965   3.6694e-05
enh76870     3   16970000   16971000      5       2  150064       2.4467    0.0072078
enh76871     3   16974200   16975200      4       2  150064       1.7915     0.036606
enh76872     3   16977200   16978200      3       1  150064       1.7499     0.040067
enh76880     3   17064000   17065000      2       1  150064       2.2825      0.01123
enh76885     3   17118600   17119600      3       2  150064        2.529    0.0057196
enh76886     3   17130100   17131100      3       2  150064       2.8742    0.0020252
enh76887     3   17131400   17132400      5       2  150064       2.0386     0.020743
enh76889     3   17231700   17232700      1       1  150064       4.6319    1.812e-06
enh76890     3   17236900   17237900      2       1  150064       3.8841   5.1359e-05
enh76891     3   17426100   17427100      5       1  150064       4.2989   8.5832e-06
enh76892     3   17443100   17444100      4       1  150064       3.0978   0.00097479
enh76893     3   17667900   17668900      2       1  150064        4.586   2.2591e-06
enh76894     3   17774400   17775400      2       1  150064        3.592   0.00016411
enh76895     3   17780200   17781200      3       2  150064       4.6669   1.5285e-06
enh76896     3   17785000   17786000      3       1  150064       2.7814    0.0027066
enh76897     3   17790500   17791500      1       1  150064       3.0272     0.001234
enh76898     3   17794500   17795500      1       1  150064       4.6398    1.744e-06
enh76899     3   18442700   18443700      1       1  150064       1.7435      0.04062
enh76903     3   18467900   18468900      2       1  150064       1.8385     0.032998
enh76910     3   19941000   19942000      4       1  150064       2.5642    0.0051705
enh76911     3   19942900   19943900      1       1  150064       2.6904     0.003568
enh76913     3   19986300   19987300      2       1  150064       2.7132    0.0033315
enh76914     3   19990900   19991900      6       3  150064       2.1475     0.015878
enh76915     3   20008100   20009100      5       3  150064       1.8168     0.034627
enh76939     3   21686500   21687500      5       2  150064       1.6511     0.049358
enh76948     3   23126800   23127800      3       1  150064       1.8855     0.029684
enh76952     3   23239900   23240900      3       1  150064       2.1069     0.017563
enh76954     3   23246200   23247200      1       1  150064       1.8886      0.02947
enh76958     3   23262400   23263400      1       1  150064       2.0296       0.0212
enh76959     3   23277800   23278800      4       2  150064       1.6922     0.045301
enh76984     3   23853100   23854100      4       2  150064       3.4433    0.0002873
enh76986     3   23860900   23861900      3       2  150064       1.7084     0.043782
enh77008     3   24089200   24090200      3       2  150064       2.9405    0.0016382
enh77009     3   24142200   24143200      4       2  150064        3.406   0.00032962
enh77010     3   24160600   24161600      1       1  150064       3.2787    0.0005214
enh77011     3   24169200   24170200      4       2  150064       3.6972   0.00010899
enh77012     3   24179100   24180100      1       1  150064       2.9301     0.001694
enh77013     3   24181800   24182800      2       1  150064       2.1646      0.01521
enh77016     3   24226900   24227900      4       2  150064       2.5787    0.0049592
enh77018     3   24254700   24255700      4       2  150064       3.2075   0.00066939
enh77020     3   24266400   24267400      9       4  150064       1.7199     0.042725
enh77029     3   24331000   24332000      4       2  150064       1.6503     0.049445
enh77056     3   24502000   24503000      3       1  150064       3.0818    0.0010289
enh77057     3   24503900   24504900      2       1  150064       2.6058    0.0045836
enh77058     3   24512700   24513700      5       2  150064       1.6795     0.046526
enh77060     3   24520200   24521200      5       3  150064       3.0128     0.001294
enh77061     3   24523500   24524500      6       3  150064       2.2687     0.011642
enh77062     3   24524900   24525900      4       2  150064        2.138     0.016259
enh77063     3   24526900   24527900      3       2  150064       2.3344    0.0097875
enh77065     3   24532200   24533200      2       1  150064       2.6707    0.0037846
enh77066     3   24533000   24534000      4       2  150064       2.6127    0.0044916
enh77068     3   24560400   24561400      2       1  150064       1.9326     0.026643
enh77069     3   24562000   24563000      3       1  150064       1.8465     0.032407
enh77081     3   24998000   24999000      3       1  150064       1.6476     0.049719
enh77083     3   25050700   25051700      6       3  150064       1.7827     0.037314
enh77086     3   25086300   25087300      4       2  150064       1.8876     0.029543
enh77087     3   25421300   25422300      4       1  150064       1.7061     0.043994
enh77091     3   25476000   25477000      2       1  150064       1.9017     0.028606
enh77100     3   25522700   25523700      3       1  150064       2.1411     0.016132
enh77106     3   25634300   25635300      1       1  150064       2.2734       0.0115
enh77121     3   25821400   25822400      4       1  150064       1.7056     0.044038
enh77122     3   25822700   25823700      2       1  150064       1.8144      0.03481
enh77189     3   29106400   29107400      3       2  150064       1.7733     0.038092
enh77194     3   29220200   29221200      6       2  150064       1.6636     0.048099
enh77210     3   29448200   29449200      4       2  150064       2.6406     0.004138
enh77218     3   29555300   29556300      5       2  150064       1.8787     0.030142
enh77227     3   29724400   29725400      4       2  150064       1.8435     0.032628
enh77228     3   29728200   29729200      5       1  150064       1.9859     0.023525
enh77229     3   29736300   29737300      4       1  150064       2.1729     0.014894
enh77230     3   29739100   29740100      3       2  150064       1.7407     0.040868
enh77231     3   29752400   29753400      4       2  150064       1.9812     0.023786
enh77232     3   29798900   29799900      1       1  150064       2.6222     0.004368
enh77234     3   29802400   29803400      8       1  150064       2.8784    0.0019988
enh77235     3   29805100   29806100      5       1  150064       2.9172    0.0017661
enh77236     3   30014000   30015000      3       2  150064       2.3963    0.0082807
enh77237     3   30156200   30157200      3       2  150064        1.962     0.024881
enh77240     3   30273900   30274900      3       2  150064       1.8124     0.034959
enh77241     3   30326900   30327900      5       3  150064       2.5083    0.0060659
enh77243     3   30333800   30334800      2       1  150064       3.5172    0.0002181
enh77247     3   30356900   30357900      3       2  150064       2.1069     0.017561
enh77248     3   30373800   30374800      3       2  150064        2.272     0.011544
enh77250     3   30385500   30386500      1       1  150064       2.0476       0.0203
enh77252     3   30389700   30390700      4       2  150064       2.1525      0.01568
enh77253     3   30392200   30393200      2       1  150064       1.9856     0.023536
enh77255     3   30412100   30413100      3       2  150064       3.1646   0.00077635
enh77256     3   30442400   30443400      1       1  150064       1.9877      0.02342
enh77288     3   30706000   30707000      2       1  150064       2.5237    0.0058069
enh77309     3   31503300   31504300      8       3  150064       1.7961     0.036238
enh77313     3   31580700   31581700      1       1  150064       1.6725      0.04721
enh77317     3   31589000   31590000      2       1  150064       2.6997    0.0034698
enh77323     3   31637400   31638400      3       2  150064       2.2756     0.011434
enh77328     3   31976000   31977000      3       1  150064       2.4676    0.0068009
enh77336     3   32013600   32014600      3       2  150064       1.6778     0.046694
enh77338     3   32020300   32021300      3       1  150064       2.4148     0.007872
enh77339     3   32023200   32024200      7       2  150064       2.1443     0.016005
enh77340     3   32026800   32027800      5       2  150064       2.0324     0.021056
enh77360     3   32345000   32346000      4       2  150064       2.2938       0.0109
enh77396     3   32744600   32745600      6       3  150064        1.715     0.043169
enh77411     3   33139100   33140100      1       1  150064        1.795      0.03633
enh77419     3   33413900   33414900      1       1  150064       3.0412     0.001178
enh77420     3   33432600   33433600      2       1  150064       1.7525      0.03984
enh77421     3   33466300   33467300      2       1  150064       2.1255     0.016774
enh77422     3   33468000   33469000      2       1  150064       3.1168   0.00091427
enh77423     3   33471100   33472100      2       1  150064       2.2573     0.011995
enh77424     3   33474100   33475100      7       4  150064       2.3632    0.0090595
enh77426     3   33483200   33484200      6       3  150064       2.7076    0.0033882
enh77427     3   33523700   33524700      1       1  150064       2.2998      0.01073
enh77451     3   36603400   36604400      2       1  150064       1.8882     0.029502
enh77454     3   36917600   36918600      2       1  150064       2.8982    0.0018764
enh77455     3   36932800   36933800      2       1  150064       2.2695     0.011618
enh77456     3   36934300   36935300      4       2  150064       3.0456     0.001161
enh77457     3   36936200   36937200      1       1  150064       3.0229     0.001252
enh77458     3   36937200   36938200      6       2  150064       3.2197   0.00064167
enh77459     3   36946700   36947700      1       1  150064       2.6066     0.004572
enh77460     3   36948400   36949400      1       1  150064       2.9594     0.001541
enh77462     3   36953000   36954000      2       1  150064       3.8557   5.7688e-05
enh77464     3   36958900   36959900      5       2  150064       5.5133    1.761e-08
enh77465     3   36960600   36961600      3       2  150064        3.267   0.00054338
enh77467     3   36967700   36968700      2       1  150064       3.1878   0.00071669
enh77470     3   36999200   37000200      1       1  150064       2.6176     0.004428
enh77471     3   37011000   37012000      2       1  150064       2.8671     0.002071
enh77474     3   37070000   37071000      3       1  150064       2.2659     0.011729
enh77475     3   37071700   37072700      2       1  150064       2.8235    0.0023755
enh77476     3   37091100   37092100      2       1  150064       2.7781    0.0027341
enh77477     3   37095000   37096000      1       1  150064       2.4176     0.007812
enh77484     3   37158500   37159500      3       1  150064        2.867    0.0020721
enh77487     3   37168200   37169200      1       1  150064       2.8963     0.001888
enh77489     3   37178800   37179800      1       1  150064       3.0538      0.00113
enh77491     3   37185000   37186000      3       2  150064        2.791     0.002627
enh77497     3   37211100   37212100      3       1  150064       2.9795    0.0014437
enh77498     3   37214200   37215200      3       1  150064       2.6606    0.0039005
enh77500     3   37224700   37225700      5       3  150064       2.4482    0.0071786
enh77501     3   37239300   37240300      2       1  150064       2.1644     0.015216
enh77502     3   37254400   37255400      2       1  150064       2.1823     0.014545
enh77503     3   37264400   37265400      2       1  150064       2.0467     0.020342
enh77504     3   37270100   37271100      4       2  150064       2.0826     0.018644
enh77507     3   37298600   37299600      6       3  150064       2.0675     0.019341
enh77508     3   37312800   37313800      2       1  150064       2.0703      0.01921
enh77510     3   37332200   37333200      4       2  150064       2.0734     0.019068
enh77519     3   37408100   37409100      1       1  150064       1.7979       0.0361
enh77525     3   37534200   37535200      1       1  150064        1.971      0.02436
enh77529     3   37561300   37562300      1       1  150064       2.5355     0.005615
enh77532     3   37578500   37579500      5       1  150064       2.4954    0.0062899
enh77533     3   37586700   37587700      2       1  150064       2.0869     0.018448
enh77544     3   37686400   37687400      1       1  150064       2.0513      0.02012
enh77547     3   37716200   37717200      2       1  150064       2.0647     0.019474
enh77553     3   37771900   37772900      4       2  150064       1.7547     0.039658
enh77555     3   37826300   37827300      4       2  150064       2.2533     0.012121
enh77556     3   37827100   37828100      4       1  150064       1.9031     0.028511
enh77557     3   37828600   37829600      2       1  150064       2.2195     0.013226
enh77565     3   37907000   37908000      2       1  150064        2.173     0.014889
enh77575     3   37950500   37951500      2       1  150064       3.6389   0.00013692
enh77576     3   37952100   37953100      4       1  150064       3.5504    0.0001923
enh77577     3   37953500   37954500      4       2  150064       2.9667     0.001505
enh77578     3   37959500   37960500      5       3  150064       2.6845     0.003632
enh77579     3   37960900   37961900      4       2  150064       1.7385     0.041061
enh77580     3   37964900   37965900      1       1  150064       1.9498       0.0256
enh77582     3   37977000   37978000      3       2  150064        3.341    0.0004174
enh77585     3   37991100   37992100      2       1  150064       2.6342    0.0042167
enh77586     3   37995700   37996700      2       1  150064       1.8401     0.032875
enh77587     3   37997700   37998700      2       1  150064       2.0516     0.020107
enh77591     3   38015700   38016700      3       2  150064       1.6536     0.049107
enh77594     3   38031500   38032500      1       1  150064       1.7108      0.04356
enh77610     3   38165700   38166700      2       1  150064       1.8056     0.035491
enh77633     3   38494000   38495000      3       1  150064       3.1473   0.00082402
enh77636     3   38510100   38511100      2       1  150064        1.984     0.023627
enh77637     3   38513400   38514400      3       1  150064       3.2625   0.00055219
enh77641     3   39092200   39093200      1       1  150064       2.7488     0.002991
enh77646     3   39149800   39150800      8       4  150064       2.0115     0.022138
enh77666     3   39331400   39332400      1       1  150064       1.8839      0.02979
enh77688     3   40002700   40003700      2       1  150064       2.2238     0.013081
enh77690     3   40022700   40023700      2       1  150064       2.5566     0.005285
enh77709     3   40732300   40733300      3       1  150064       1.8355     0.033214
enh77711     3   40754700   40755700      4       2  150064       1.8068     0.035397
enh77712     3   40783200   40784200      1       1  150064       1.9651       0.0247
enh77790     3   42189600   42190600      3       1  150064       2.5561    0.0052933
enh77791     3   42190500   42191500      1       1  150064       3.0188     0.001269
enh77792     3   42201600   42202600      2       1  150064       1.8176     0.034561
enh77794     3   42205900   42206900      3       1  150064       2.1229      0.01688
enh77797     3   42214600   42215600      1       1  150064         2.26      0.01191
enh77798     3   42217000   42218000      3       2  150064       2.4672    0.0068081
enh77799     3   42220100   42221100      6       3  150064       2.5802    0.0049378
enh77800     3   42224900   42225900      4       2  150064       2.2091     0.013584
enh77801     3   42228200   42229200      7       3  150064       2.5916    0.0047772
enh77802     3   42230700   42231700     12       4  150064       2.2639     0.011791
enh77803     3   42233800   42234800      6       2  150064       2.4383    0.0073782
enh77819     3   42570900   42571900      5       3  150064       2.4964    0.0062737
enh77829     3   42693000   42694000      2       1  150064       2.1973     0.013999
enh77836     3   42743100   42744100      2       1  150064       1.9889     0.023356
enh77854     3   42871400   42872400      1       1  150064       2.3324     0.009841
enh77876     3   43116500   43117500      1       1  150064       1.6961      0.04493
enh77890     3   43333500   43334500      3       2  150064       1.6519      0.04928
enh77895     3   43343600   43344600      1       1  150064       1.7861      0.03704
enh77899     3   43362500   43363500      3       1  150064       1.7683     0.038501
enh77900     3   43368300   43369300      2       1  150064       2.3457    0.0094948
enh77903     3   43386300   43387300      1       1  150064       1.8475      0.03234
enh77906     3   43404600   43405600      4       2  150064       1.9069     0.028268
enh77910     3   43432600   43433600      3       2  150064       2.4738    0.0066849
enh77911     3   43435300   43436300      3       2  150064       2.4605    0.0069373
enh77922     3   43736900   43737900      4       2  150064       2.3367    0.0097286
enh77925     3   43761300   43762300      6       2  150064       2.0734     0.019066
enh77926     3   43764100   43765100      3       1  150064       2.8491    0.0021923
enh77928     3   43771200   43772200      1       1  150064       3.6538    0.0001292
enh77930     3   43778600   43779600      1       1  150064       3.6714    0.0001206
enh77933     3   43795200   43796200      4       2  150064       3.3299   0.00043445
enh77934     3   43800000   43801000      3       2  150064       1.6907     0.045452
enh77936     3   43811800   43812800      1       1  150064       1.6469      0.04979
enh77940     3   44225700   44226700      5       3  150064       2.1993     0.013929
enh77946     3   44396800   44397800      5       2  150064        2.871    0.0020458
enh77947     3   44400000   44401000      1       1  150064       3.2488    0.0005795
enh77954     3   44597300   44598300      1       1  150064       3.0287     0.001228
enh77960     3   44727100   44728100      5       3  150064       1.6802     0.046456
enh77993     3   45154800   45155800      5       3  150064       2.4326    0.0074964
enh77995     3   45164700   45165700      1       1  150064       1.7014      0.04443
enh77999     3   45180500   45181500      6       3  150064         2.03      0.02118
enh78070     3   46017200   46018200      1       1  150064        1.799      0.03601
enh78084     3   46133400   46134400      2       1  150064       1.9156     0.027705
enh78085     3   46134400   46135400      3       2  150064       1.6623      0.04823
enh78132     3   46615700   46616700      2       1  150064        1.924     0.027176
enh78242     3   47653300   47654300      1       1  150064       2.0591      0.01974
enh78253     3   47930400   47931400      2       1  150064       1.6513     0.049334
enh78254     3   47931800   47932800      2       1  150064       1.8561     0.031721
enh78265     3   48064300   48065300      1       1  150064       1.8167      0.03463
enh78271     3   48099400   48100400      1       1  150064        1.666      0.04786
enh78277     3   48131000   48132000      1       1  150064       1.7805       0.0375
enh78278     3   48160400   48161400      1       1  150064       1.8275      0.03381
enh78280     3   48192700   48193700      4       1  150064       1.8757     0.030347
enh78282     3   48235700   48236700      1       1  150064       2.3208      0.01015
enh78285     3   48273900   48274900      2       1  150064       2.8184    0.0024135
enh78287     3   48281600   48282600      3       1  150064       2.1688     0.015048
enh78292     3   48343400   48344400      4       1  150064        1.983     0.023681
enh78294     3   48446100   48447100      1       1  150064        2.354     0.009286
enh78317     3   48661400   48662400      1       1  150064        2.289      0.01104
enh78318     3   48671000   48672000      2       1  150064       2.3372    0.0097139
enh78323     3   48720300   48721300      2       1  150064       1.9742      0.02418
enh78324     3   48724100   48725100      2       1  150064       2.5576    0.0052695
enh78327     3   48733400   48734400      2       1  150064       1.9281     0.026919
enh78328     3   48737600   48738600      2       1  150064       2.2084     0.013607
enh78329     3   48740100   48741100      1       1  150064       2.0337      0.02099
enh78331     3   48745600   48746600      2       1  150064       1.6997     0.044593
enh78332     3   48748900   48749900      4       1  150064       2.3221     0.010114
enh78333     3   48749600   48750600      1       1  150064       2.0126      0.02208
enh78336     3   48754800   48755800      1       1  150064       2.1125      0.01732
enh78344     3   48850000   48851000      2       1  150064        1.655     0.048962
enh78348     3   48891200   48892200      1       1  150064       1.8124      0.03496
enh78350     3   48918500   48919500      1       1  150064       1.8089      0.03523
enh78369     3   49088100   49089100      4       2  150064       2.3038     0.010617
enh78379     3   49211000   49212000      2       1  150064       2.1347     0.016391
enh78383     3   49275700   49276700      5       2  150064       1.7737     0.038055
enh78384     3   49285800   49286800      3       2  150064       1.9876     0.023429
enh78392     3   49334200   49335200      4       2  150064       1.8961     0.028972
enh78402     3   49423200   49424200      2       1  150064       1.9127     0.027893
enh78403     3   49425200   49426200      1       1  150064       2.3171      0.01025
enh78407     3   49441000   49442000      3       2  150064        1.822     0.034225
enh78411     3   49458200   49459200      3       1  150064       2.0506     0.020151
enh78414     3   49465300   49466300      2       1  150064       2.3632    0.0090586
enh78415     3   49467200   49468200      1       1  150064        2.313      0.01036
enh78420     3   49499300   49500300      2       1  150064       2.4024    0.0081445
enh78421     3   49502900   49503900      2       1  150064        1.769     0.038446
enh78428     3   49532200   49533200      2       1  150064       1.7921     0.036557
enh78429     3   49534600   49535600      2       1  150064       2.3145     0.010319
enh78433     3   49550800   49551800      1       1  150064       1.9103      0.02805
enh78446     3   49732000   49733000      1       1  150064       2.2998      0.01073
enh78453     3   49818600   49819600      1       1  150064       1.7784      0.03767
enh78454     3   49821600   49822600      3       2  150064        2.037     0.020826
enh78456     3   49843700   49844700      1       1  150064       2.0166      0.02187
enh78457     3   49849500   49850500      1       1  150064       2.3804     0.008648
enh78458     3   49851600   49852600      2       1  150064       2.4112      0.00795
enh78459     3   49876900   49877900      1       1  150064       1.9625      0.02485
enh78460     3   49910200   49911200      3       2  150064       1.9178     0.027566
enh78462     3   49937900   49938900      1       1  150064       2.8215      0.00239
enh78463     3   49942700   49943700      2       1  150064       1.6838     0.046107
enh78467     3   49968000   49969000      1       1  150064       3.0538      0.00113
enh78468     3   49978600   49979600      2       1  150064        2.531    0.0056873
enh78472     3   49994700   49995700      2       1  150064       2.3501    0.0093837
enh78473     3   50003800   50004800      1       1  150064       3.0519     0.001137
enh78474     3   50119400   50120400      4       2  150064       1.7958     0.036263
enh78475     3   50128200   50129200      3       1  150064       2.8328    0.0023068
enh78477     3   50161800   50162800      2       1  150064       2.3336    0.0098081
enh78480     3   50202100   50203100      5       3  150064       2.7117     0.003347
enh78492     3   50267400   50268400      1       1  150064       2.4402     0.007339
enh78498     3   50288300   50289300      2       1  150064       2.1402     0.016169
enh78501     3   50301200   50302200      3       2  150064       3.0689    0.0010743
enh78511     3   50361400   50362400      1       1  150064       2.1638      0.01524
enh78527     3   50512100   50513100      2       1  150064       2.1402     0.016169
enh78547     3   51320400   51321400      1       1  150064       2.5272     0.005749
enh78548     3   51377500   51378500      1       1  150064       2.2801       0.0113
enh78550     3   51426200   51427200      1       1  150064        2.068      0.01932
enh78553     3   51532000   51533000      2       1  150064       1.8601     0.031432
enh78555     3   51535500   51536500      1       1  150064       2.2004      0.01389
enh78558     3   51576600   51577600      2       1  150064        1.699     0.044658
enh78563     3   51653200   51654200      1       1  150064        1.732      0.04164
enh78571     3   51714400   51715400      1       1  150064       1.7926      0.03652
enh78600     3   52122600   52123600      1       1  150064        1.723      0.04244
enh78601     3   52138500   52139500      1       1  150064       2.1015       0.0178
enh78602     3   52142700   52143700      3       1  150064       2.0685     0.019296
enh78603     3   52153200   52154200      1       1  150064       2.1241      0.01683
enh78611     3   52216100   52217100      1       1  150064       3.5508     0.000192
enh78612     3   52217700   52218700      2       1  150064       2.7869    0.0026611
enh78613     3   52223400   52224400      1       1  150064       3.4801    0.0002506
enh78615     3   52228000   52229000      3       1  150064       3.6779    0.0001176
enh78616     3   52229900   52230900      2       1  150064       3.5017   0.00023113
enh78619     3   52243200   52244200      2       1  150064       3.2364   0.00060534
enh78621     3   52246800   52247800      2       1  150064       3.7224    9.868e-05
enh78624     3   52259400   52260400      1       1  150064       3.0852     0.001017
enh78626     3   52267200   52268200      3       2  150064       4.1264   1.8428e-05
enh78627     3   52269200   52270200      5       3  150064        4.089   2.1657e-05
enh78631     3   52287200   52288200      2       1  150064       5.4157   3.0521e-08
enh78633     3   52307000   52308000      3       1  150064       3.0683    0.0010763
enh78636     3   52332200   52333200      2       1  150064       3.1422   0.00083841
enh78637     3   52341800   52342800      2       1  150064       2.3061     0.010552
enh78638     3   52347500   52348500      2       1  150064       2.8812     0.001981
enh78644     3   52456800   52457800      1       1  150064       4.7626    9.558e-07
enh78645     3   52467000   52468000      4       2  150064       3.9566   3.8006e-05
enh78646     3   52478600   52479600      2       1  150064       2.5522    0.0053525
enh78647     3   52486500   52487500      2       1  150064       1.6686     0.047596
enh78648     3   52487900   52488900      3       2  150064       3.1092   0.00093793
enh78649     3   52491100   52492100      3       2  150064       3.2098   0.00066409
enh78658     3   52532100   52533100      2       1  150064       2.9165    0.0017697
enh78660     3   52558900   52559900      2       1  150064       4.4184   4.9711e-06
enh78661     3   52564500   52565500      3       1  150064       3.3555   0.00039616
enh78663     3   52572500   52573500      4       2  150064       3.1443   0.00083228
enh78664     3   52573600   52574600      3       1  150064       3.1335   0.00086361
enh78665     3   52640400   52641400      1       1  150064        4.617    1.947e-06
enh78667     3   52711800   52712800      1       1  150064       5.1072    1.635e-07
enh78669     3   52716700   52717700      4       1  150064       4.5002   3.3949e-06
enh78670     3   52721500   52722500      1       1  150064       5.8825     2.02e-09
enh78672     3   52741600   52742600      3       1  150064       5.1293   1.4544e-07
enh78673     3   52746400   52747400      4       2  150064       4.6429   1.7177e-06
enh78675     3   52777200   52778200      2       1  150064       4.1835   1.4353e-05
enh78676     3   52797000   52798000      1       1  150064       5.0263      2.5e-07
enh78678     3   52809200   52810200      1       1  150064       4.9788    3.199e-07
enh78681     3   52818300   52819300      3       2  150064       4.0924   2.1348e-05
enh78682     3   52823300   52824300      2       1  150064       4.6023   2.0893e-06
enh78683     3   52825100   52826100      4       1  150064       4.6564   1.6089e-06
enh78684     3   52827200   52828200      2       1  150064       4.5645   2.5031e-06
enh78685     3   52832500   52833500      1       1  150064       5.5621    1.333e-08
enh78686     3   52844700   52845700      2       1  150064       5.4401   2.6631e-08
enh78687     3   52847400   52848400      4       2  150064        5.287   6.2169e-08
enh78688     3   52851200   52852200      2       1  150064       4.7202   1.1779e-06
enh78689     3   52853100   52854100      3       2  150064       4.9629   3.4721e-07
enh78691     3   52867800   52868800      4       2  150064        5.424   2.9146e-08
enh78693     3   52877600   52878600      1       1  150064       5.6423    8.392e-09
enh78694     3   52882300   52883300      1       1  150064       5.5952    1.102e-08
enh78695     3   52907500   52908500      1       1  150064       5.6131    9.939e-09
enh78696     3   52912800   52913800      4       2  150064       5.1215   1.5158e-07
enh78698     3   52925100   52926100      1       1  150064       4.9932    2.969e-07
enh78699     3   52929000   52930000      2       1  150064       2.3767     0.008734
enh78700     3   52931800   52932800      2       1  150064        4.483   3.6795e-06
enh78702     3   52948900   52949900      2       1  150064        1.962     0.024881
enh78703     3   52968400   52969400      2       1  150064       5.4771   2.1615e-08
enh78704     3   53011600   53012600      1       1  150064       3.0183     0.001271
enh78705     3   53013000   53014000      2       1  150064       2.7064    0.0034008
enh78710     3   53072700   53073700      1       1  150064       2.8509      0.00218
enh78711     3   53073900   53074900      3       1  150064        3.124   0.00089216
enh78712     3   53080600   53081600      1       1  150064       2.7686     0.002815
enh78713     3   53105700   53106700      2       1  150064       2.1692     0.015032
enh78714     3   53127200   53128200      3       1  150064       1.7919     0.036575
enh78716     3   53147500   53148500      4       2  150064       2.3896    0.0084324
enh78723     3   53174900   53175900      2       1  150064       4.8257   6.9761e-07
enh78732     3   53213700   53214700      1       1  150064       1.9227      0.02726
enh78735     3   53227700   53228700      3       2  150064       2.0098     0.022228
enh78737     3   53230200   53231200      3       1  150064       3.1565   0.00079849
enh78738     3   53256600   53257600      5       2  150064        1.858     0.031582
enh78740     3   53269200   53270200     10       2  150064       2.3096     0.010455
enh78742     3   53272600   53273600      7       2  150064       4.1073   2.0016e-05
enh78743     3   53273800   53274800      3       2  150064       3.4162   0.00031748
enh78744     3   53276900   53277900      8       2  150064       2.1801     0.014625
enh78745     3   53282200   53283200      3       1  150064       1.9897     0.023311
enh78746     3   53285000   53286000      3       2  150064       3.1891    0.0007136
enh78749     3   53290000   53291000      4       2  150064       2.6459    0.0040737
enh78750     3   53293400   53294400      3       1  150064       2.9151    0.0017778
enh78752     3   53298500   53299500      1       1  150064       3.9283    4.277e-05
enh78753     3   53303700   53304700      1       1  150064       1.9089      0.02814
enh78757     3   53358100   53359100      1       1  150064       1.6987      0.04469
enh78759     3   53362400   53363400      2       1  150064       3.4599   0.00027018
enh78760     3   53376300   53377300      1       1  150064       4.0947    2.114e-05
enh78763     3   53512400   53513400      2       1  150064       3.2651   0.00054707
enh78764     3   53532500   53533500      1       1  150064       3.5172    0.0002181
enh78766     3   53551900   53552900      2       1  150064       1.9373     0.026354
enh78782     3   53914000   53915000      1       1  150064       2.2603       0.0119
enh78807     3   56644400   56645400      5       2  150064       2.1792     0.014659
enh78809     3   56663000   56664000      2       1  150064       1.7704     0.038333
enh78810     3   56714300   56715300      5       2  150064       1.7519     0.039898
enh78811     3   56717400   56718400      3       1  150064       1.8379     0.033039
enh78826     3   56889700   56890700      2       1  150064         1.66     0.048452
enh78858     3   57571900   57572900      3       2  150064        1.764     0.038863
enh78932     3   58096200   58097200      2       1  150064       1.9051     0.028382
enh78939     3   58136100   58137100      3       2  150064       2.1472     0.015889
enh78942     3   58151200   58152200      6       3  150064        2.423    0.0076972
enh78943     3   58152500   58153500      3       2  150064       1.8066     0.035416
enh78947     3   58162200   58163200      2       1  150064       1.8405     0.032845
enh78948     3   58164000   58165000      5       2  150064       1.7836     0.037246
enh78969     3   58309100   58310100      3       2  150064       1.8553     0.031777
enh78973     3   58331600   58332600      8       3  150064       2.1828     0.014526
enh78975     3   58337400   58338400      2       1  150064       1.8801     0.030046
enh78977     3   58363100   58364100      2       1  150064       2.2108     0.013526
enh78978     3   58369400   58370400      5       2  150064       2.0758     0.018957
enh78979     3   58372900   58373900      4       1  150064       2.3439    0.0095415
enh78980     3   58376800   58377800      4       2  150064       2.1425     0.016075
enh78981     3   58379900   58380900      4       1  150064       2.0682     0.019309
enh78982     3   58399900   58400900      2       1  150064       1.8105     0.035106
enh78983     3   58403300   58404300      6       2  150064       2.2552     0.012059
enh78984     3   58405200   58406200      7       2  150064       2.2722     0.011537
enh78985     3   58407500   58408500      5       2  150064       1.8755      0.03036
enh78986     3   58410100   58411100      4       2  150064       2.0635     0.019531
enh78987     3   58417600   58418600      2       1  150064       2.2582     0.011967
enh78988     3   58420500   58421500      4       2  150064       1.6809     0.046386
enh78991     3   58456200   58457200      2       1  150064       2.2212     0.013169
enh78994     3   58470400   58471400      1       1  150064       2.2319      0.01281
enh79023     3   59410800   59411800      4       2  150064       2.0521      0.02008
enh79025     3   59437200   59438200     11       2  150064        1.967     0.024591
enh79029     3   59639400   59640400      4       2  150064       2.2378     0.012618
enh79034     3   60288800   60289800      4       2  150064       3.9514   3.8847e-05
enh79040     3   61207400   61208400      4       2  150064       1.7964     0.036218
enh79041     3   61225400   61226400      4       2  150064       2.1778     0.014709
enh79042     3   61237800   61238800      5       2  150064       1.9063     0.028308
enh79077     3   61827000   61828000      3       1  150064       1.7369     0.041207
enh79078     3   61833700   61834700      3       1  150064       2.2755     0.011438
enh79080     3   61861600   61862600      1       1  150064       1.8305      0.03359
enh79082     3   61890100   61891100      2       1  150064       2.0449     0.020432
enh79085     3   61902600   61903600      1       1  150064       1.8039      0.03562
enh79093     3   62103800   62104800      3       2  150064       1.6518     0.049289
enh79109     3   63841000   63842000      3       1  150064       3.8713   5.4135e-05
enh79111     3   63857800   63858800      2       1  150064       2.8442     0.002226
enh79112     3   63864000   63865000      2       1  150064       4.5052    3.315e-06
enh79113     3   63871400   63872400      4       2  150064       3.3385    0.0004211
enh79115     3   63881000   63882000      2       1  150064       3.4688   0.00026138
enh79116     3   63895800   63896800      4       2  150064       2.3692    0.0089141
enh79117     3   63900000   63901000      1       1  150064       5.1478    1.318e-07
enh79120     3   63913000   63914000      2       1  150064       3.1341   0.00086204
enh79121     3   63917000   63918000      3       2  150064       4.0164   2.9551e-05
enh79122     3   63919000   63920000      2       1  150064       2.2564     0.012024
enh79124     3   63925400   63926400      3       2  150064       2.5713    0.0050657
enh79128     3   63941200   63942200      7       3  150064       3.5462   0.00019538
enh79130     3   63950200   63951200      5       3  150064       2.7735    0.0027728
enh79131     3   63951700   63952700      2       1  150064       4.1676   1.5389e-05
enh79133     3   63962200   63963200      3       2  150064       3.1783   0.00074062
enh79135     3   63965200   63966200      4       2  150064        1.687     0.045802
enh79139     3   64006500   64007500      4       2  150064       1.9426     0.026032
enh79140     3   64007000   64008000      3       2  150064       2.3156     0.010291
enh79142     3   64016000   64017000      4       2  150064       1.7161      0.04307
enh79147     3   64129600   64130600      4       2  150064       1.6517     0.049295
enh79148     3   64135600   64136600      5       3  150064       2.9951     0.001372
enh79149     3   64143300   64144300      3       2  150064       2.2523     0.012151
enh79150     3   64147200   64148200      3       1  150064       2.2849     0.011159
enh79151     3   64148800   64149800      5       2  150064       1.8892     0.029435
enh79152     3   64173200   64174200      3       1  150064        2.646    0.0040728
enh79159     3   64206300   64207300      3       1  150064       2.4644     0.006862
enh79160     3   64211800   64212800      5       2  150064       1.7993     0.035988
enh79163     3   64229100   64230100      2       1  150064       1.8275     0.033815
enh79165     3   64237900   64238900      2       1  150064       3.3734   0.00037125
enh79166     3   64242700   64243700      4       2  150064       3.6287   0.00014245
enh79169     3   64249700   64250700      3       2  150064       2.6781    0.0037023
enh79185     3   64445100   64446100      2       1  150064       1.6661     0.047846
enh79186     3   64447700   64448700      3       1  150064       2.9695    0.0014915
enh79212     3   64751400   64752400      6       3  150064        2.382    0.0086087
enh79266     3   65869200   65870200      9       2  150064       1.8502     0.032144
enh79267     3   65874400   65875400      4       2  150064       1.8886     0.029473
enh79340     3   66531100   66532100      1       1  150064       1.7962      0.03623
enh79357     3   66871600   66872600      1       1  150064       2.0026      0.02261
enh79358     3   66875400   66876400     11       2  150064       1.7961     0.036237
enh79362     3   67047400   67048400      2       1  150064       1.8736     0.030492
enh79369     3   67685500   67686500      4       1  150064       1.8647     0.031114
enh79370     3   67687900   67688900      1       1  150064       2.1067      0.01757
enh79372     3   67691000   67692000      3       1  150064       1.7176     0.042938
enh79373     3   67695400   67696400      1       1  150064       2.0202      0.02168
enh79374     3   67696400   67697400      6       1  150064       1.9801     0.023845
enh79375     3   67697500   67698500      2       1  150064       2.0366     0.020846
enh79398     3   69223800   69224800      1       1  150064        1.761      0.03912
enh79402     3   69235700   69236700      3       2  150064       1.7276     0.042028
enh79414     3   69355500   69356500      3       2  150064       2.7642    0.0028529
enh79416     3   69375200   69376200      2       1  150064       2.6991    0.0034768
enh79418     3   69383800   69384800      4       2  150064        2.083     0.018626
enh79419     3   69388300   69389300      5       2  150064       1.7133     0.043326
enh79420     3   69401000   69402000      8       2  150064       2.1879      0.01434
enh79422     3   69406000   69407000      8       2  150064       2.5621    0.0052028
enh79423     3   69409000   69410000      2       1  150064       3.0624    0.0010979
enh79424     3   69412900   69413900      8       2  150064        2.369    0.0089192
enh79425     3   69417100   69418100     12       1  150064       2.9945    0.0013744
enh79426     3   69419200   69420200      3       2  150064       2.5128    0.0059892
enh79430     3   69469800   69470800      3       2  150064       2.3952    0.0083052
enh79442     3   69794100   69795100      2       1  150064       3.6899   0.00011216
enh79443     3   69796200   69797200      2       1  150064       2.9621    0.0015276
enh79444     3   69800000   69801000      1       1  150064       3.1668    0.0007706
enh79449     3   69836500   69837500      3       1  150064        1.779     0.037617
enh79450     3   69840400   69841400      2       1  150064       3.6867   0.00011358
enh79451     3   69860400   69861400      6       1  150064       3.1544   0.00080424
enh79452     3   69869800   69870800      9       3  150064        3.826    6.511e-05
enh79453     3   69871100   69872100      3       2  150064        3.512   0.00022235
enh79454     3   69887500   69888500      7       2  150064       2.8075    0.0024963
enh79455     3   69904500   69905500      1       1  150064       3.2983    0.0004863
enh79463     3   70861000   70862000      1       1  150064       2.1434      0.01604
enh79481     3   71079100   71080100      1       1  150064       1.8222      0.03421
enh79484     3   71099500   71100500      1       1  150064       1.9498       0.0256
enh79491     3   71123600   71124600      2       1  150064       1.8206     0.034335
enh79492     3   71126000   71127000      2       1  150064        2.893    0.0019082
enh79493     3   71128000   71129000      2       1  150064       1.9833     0.023669
enh79494     3   71129400   71130400      4       2  150064       2.0209     0.021646
enh79495     3   71132600   71133600      3       2  150064       2.0309     0.021131
enh79499     3   71156000   71157000      3       2  150064       2.2134     0.013434
enh79502     3   71166700   71167700      1       1  150064       3.1354    0.0008581
enh79503     3   71168000   71169000      1       1  150064       1.7172      0.04297
enh79504     3   71169100   71170100      3       1  150064       2.6697    0.0037959
enh79505     3   71171400   71172400      3       1  150064       3.1422    0.0008385
enh79506     3   71172000   71173000      2       1  150064       3.4366    0.0002945
enh79507     3   71173800   71174800      4       2  150064       3.2681   0.00054128
enh79508     3   71175500   71176500      5       2  150064       2.1267     0.016723
enh79509     3   71183100   71184100      1       1  150064       1.6936      0.04517
enh79518     3   71257800   71258800      4       1  150064       1.7293     0.041879
enh79521     3   71288800   71289800      2       1  150064       3.6057   0.00015566
enh79522     3   71294600   71295600      2       1  150064       2.2627     0.011828
enh79526     3   71311700   71312700      1       1  150064       2.4199     0.007763
enh79528     3   71355000   71356000      2       1  150064       2.3747    0.0087808
enh79540     3   71472100   71473100      3       2  150064        2.349    0.0094126
enh79541     3   71477100   71478100      2       1  150064       1.6827     0.046221
enh79543     3   71481100   71482100      4       2  150064       2.2854     0.011144
enh79545     3   71492400   71493400      3       1  150064       2.5434    0.0054886
enh79546     3   71498200   71499200      2       1  150064       3.8552   5.7813e-05
enh79547     3   71499400   71500400      2       1  150064       2.9741    0.0014691
enh79548     3   71502800   71503800      1       1  150064       4.6339    1.794e-06
enh79549     3   71504800   71505800      2       1  150064       2.8391    0.0022621
enh79550     3   71505200   71506200      2       1  150064       2.8391    0.0022621
enh79551     3   71546000   71547000      5       1  150064       2.4894    0.0063985
enh79552     3   71553000   71554000      1       1  150064       4.9105    4.543e-07
enh79554     3   71564600   71565600      1       1  150064        4.929    4.133e-07
enh79555     3   71580000   71581000      1       1  150064       1.7832      0.03728
enh79556     3   71581800   71582800      3       2  150064       3.6914   0.00011151
enh79558     3   71592100   71593100      1       1  150064       3.4803    0.0002504
enh79564     3   71678600   71679600      4       2  150064       4.1094   1.9831e-05
enh79576     3   71778500   71779500      6       2  150064       2.4784    0.0065989
enh79600     3   72235800   72236800      1       1  150064       1.7907      0.03667
enh79610     3   72323200   72324200      3       2  150064       1.9179     0.027564
enh79612     3   72347500   72348500      4       2  150064       2.2237     0.013086
enh79643     3   72531200   72532200      4       1  150064       1.9651     0.024701
enh79647     3   72568900   72569900      3       1  150064        2.895    0.0018958
enh79648     3   72571800   72572800      1       1  150064       2.6395     0.004152
enh79649     3   72598700   72599700      2       1  150064       2.3116       0.0104
enh79650     3   72616700   72617700      4       2  150064       1.6894     0.045571
enh79652     3   72631200   72632200      3       2  150064       2.9279    0.0017061
enh79678     3   73044600   73045600      1       1  150064       2.0037      0.02255
enh79679     3   73051200   73052200      1       1  150064       1.9567      0.02519
enh79680     3   73058000   73059000      6       1  150064       2.1628     0.015278
enh79681     3   73065800   73066800      2       1  150064       1.8878     0.029529
enh79682     3   73069600   73070600      2       1  150064        2.162     0.015311
enh79687     3   73083100   73084100      3       1  150064       1.7981     0.036083
enh79689     3   73087200   73088200      2       1  150064       2.4145    0.0078774
enh79690     3   73087600   73088600      3       1  150064       2.0927     0.018189
enh79691     3   73090300   73091300      3       1  150064       2.0939     0.018135
enh79692     3   73095000   73096000      4       1  150064       1.9582     0.025103
enh79694     3   73104200   73105200      3       1  150064       1.7388     0.041031
enh79695     3   73115600   73116600      2       1  150064       2.0174     0.021828
enh79696     3   73119600   73120600      1       1  150064       2.3496     0.009396
enh79716     3   73565900   73566900      2       1  150064       1.8688     0.030822
enh79729     3   73667600   73668600      1       1  150064       2.3842     0.008559
enh79730     3   73668600   73669600      6       2  150064       1.7521     0.039879
enh79743     3   74397400   74398400      2       1  150064       2.5946    0.0047355
enh79745     3   74463200   74464200      1       1  150064       1.6484      0.04964
enh79778     3   81497900   81498900      2       1  150064       2.2848     0.011161
enh79781     3   81540700   81541700      2       1  150064       1.6955     0.044991
enh79798     3   81811500   81812500      5       2  150064       1.6726     0.047206
enh79842     3   94024900   94025900      2       1  150064       1.9932     0.023122
enh79846     3   95641700   95642700      3       2  150064       1.9964     0.022946
enh79848     3   97484100   97485100      1       1  150064       2.5832     0.004895
enh79854     3   97620400   97621400      2       1  150064       1.6937      0.04516
enh79856     3   97650900   97651900      3       1  150064       1.9305     0.026771
enh79877     3   98411300   98412300      3       2  150064       2.1512      0.01573
enh79918     3   99377800   99378800      4       1  150064       1.9359     0.026441
enh79919     3   99396500   99397500      3       1  150064       2.0202      0.02168
enh79921     3   99419400   99420400      5       3  150064       1.8703     0.030722
enh79996     3  100144600  100145600      1       1  150064       1.6565      0.04881
enh80035     3  100598300  100599300      5       2  150064        1.796     0.036245
enh80130     3  105520600  105521600      4       2  150064        1.708     0.043815
enh80131     3  105524600  105525600      5       2  150064       2.9053    0.0018343
enh80132     3  105525100  105526100      5       2  150064       2.8747    0.0020219
enh80133     3  105528100  105529100      2       1  150064       2.1377     0.016272
enh80134     3  105529800  105530800      2       1  150064       1.6827     0.046218
enh80135     3  105530900  105531900      2       1  150064       2.5036    0.0061469
enh80150     3  105603500  105604500      3       2  150064       2.1209     0.016966
enh80153     3  105657000  105658000      2       1  150064       1.8676     0.030909
enh80163     3  105902300  105903300      1       1  150064       2.2935      0.01091
enh80182     3  106982100  106983100      3       1  150064       2.2331     0.012772
enh80187     3  107322800  107323800      2       1  150064       1.6703     0.047434
enh80188     3  107378700  107379700      4       2  150064       1.8115     0.035031
enh80206     3  107810400  107811400      2       1  150064       1.8906     0.029342
enh80209     3  107843600  107844600      3       2  150064       2.8475    0.0022029
enh80210     3  107846000  107847000      2       1  150064       3.3802   0.00036222
enh80212     3  107938000  107939000      4       1  150064       2.6989     0.003478
enh80213     3  107938800  107939800      5       1  150064         2.98    0.0014414
enh80214     3  107942300  107943300      3       2  150064       1.9197     0.027449
enh80238     3  110533100  110534100      8       4  150064         1.65     0.049474
enh80247     3  111040400  111041400      5       1  150064        2.112     0.017344
enh80248     3  111041500  111042500      4       2  150064       1.7941     0.036402
enh80263     3  111457300  111458300      2       1  150064       2.4258    0.0076376
enh80352     3  112686100  112687100      4       2  150064       1.9569     0.025178
enh80385     3  113348400  113349400      1       1  150064       2.3694     0.008909
enh80401     3  113467900  113468900      1       1  150064       2.2724      0.01153
enh80410     3  113617500  113618500      5       3  150064       2.0123     0.022093
enh80412     3  113631600  113632600      7       3  150064       2.2205     0.013194
enh80427     3  114094500  114095500      2       1  150064       1.6744     0.047028
enh80434     3  114129600  114130600      1       1  150064       1.7579      0.03938
enh80439     3  114171100  114172100      5       2  150064       4.4011    5.384e-06
enh80440     3  114173900  114174900      1       1  150064       3.2368    0.0006044
enh80448     3  114270700  114271700      2       1  150064       2.5016     0.006182
enh80450     3  114284600  114285600      1       1  150064       2.8465      0.00221
enh80454     3  114340900  114341900      6       2  150064        3.197   0.00069442
enh80455     3  114345600  114346600      1       1  150064       1.7002      0.04455
enh80457     3  114361900  114362900      5       2  150064       2.6727    0.0037627
enh80458     3  114367700  114368700      3       1  150064       2.1597     0.015399
enh80541     3  116778200  116779200      5       3  150064       1.6508     0.049388
enh80551     3  117603600  117604600      3       2  150064       2.7086    0.0033781
enh80584     3  119186600  119187600      4       2  150064       1.6637     0.048088
enh80590     3  119274400  119275400      9       5  150064       2.3602    0.0091323
enh80591     3  119278200  119279200      7       2  150064       1.7751     0.037944
enh80592     3  119288400  119289400      5       2  150064       1.9241      0.02717
enh80596     3  119314000  119315000      2       1  150064       2.1319      0.01651
enh80641     3  120063000  120064000      2       1  150064       1.8352     0.033241
enh80643     3  120069400  120070400      1       1  150064       1.7053      0.04407
enh80647     3  120144700  120145700      1       1  150064       1.7654      0.03875
enh80656     3  120216500  120217500      4       2  150064       1.6497     0.049504
enh80661     3  120285800  120286800      5       3  150064       2.2948     0.010871
enh80662     3  120286500  120287500      5       3  150064       2.6967    0.0035017
enh80664     3  120319000  120320000      4       1  150064       1.9362      0.02642
enh80665     3  120355200  120356200      2       1  150064       1.8731     0.030525
enh80666     3  120356300  120357300      4       2  150064       2.1625      0.01529
enh80686     3  121713800  121714800      3       1  150064        2.163     0.015272
enh80687     3  121716100  121717100      2       1  150064       2.4384    0.0073755
enh80688     3  121717200  121718200      2       1  150064       2.1789     0.014668
enh80689     3  121721500  121722500      6       3  150064       2.3729    0.0088252
enh80719     3  122229100  122230100      3       2  150064       2.0766     0.018919
enh80728     3  122397000  122398000      8       3  150064       1.6724     0.047221
enh80732     3  122486300  122487300      5       2  150064       1.9829     0.023687
enh80734     3  122493000  122494000      3       1  150064       1.7403     0.040902
enh80736     3  122510800  122511800      5       3  150064       1.6935     0.045178
enh80743     3  122788400  122789400      6       2  150064       3.0319    0.0012151
enh80744     3  122789500  122790500      3       2  150064       2.3175     0.010238
enh80745     3  122790800  122791800      3       2  150064       2.2688     0.011641
enh80746     3  122794100  122795100      2       1  150064       2.6067     0.004571
enh80747     3  122795800  122796800      3       1  150064       2.5285    0.0057282
enh80748     3  122797000  122798000      3       2  150064       1.9751     0.024128
enh80749     3  122798800  122799800      4       2  150064       2.8452    0.0022194
enh80750     3  122806200  122807200      2       1  150064       2.4103    0.0079699
enh80753     3  122816900  122817900      2       1  150064       2.0628     0.019564
enh80754     3  122819700  122820700      1       1  150064       2.7102     0.003362
enh80755     3  122822400  122823400      4       2  150064       3.1635   0.00077944
enh80758     3  122857200  122858200      1       1  150064       1.8921      0.02924
enh80788     3  123244000  123245000      2       1  150064       2.2696     0.011615
enh80792     3  123254800  123255800      6       2  150064       2.0108     0.022175
enh80819     3  123434600  123435600      2       1  150064       1.7034     0.044249
enh80856     3  123921400  123922400      2       1  150064       2.0292     0.021217
enh80857     3  123953000  123954000      2       1  150064       2.9164    0.0017707
enh80858     3  123953900  123954900      3       2  150064       2.2186     0.013258
enh80859     3  123967700  123968700      5       3  150064       3.7697   8.1732e-05
enh80861     3  123978900  123979900      4       1  150064       3.3847    0.0003563
enh80863     3  123995100  123996100      3       1  150064       3.9678    3.627e-05
enh80865     3  124002500  124003500      2       1  150064       3.0208    0.0012607
enh80866     3  124015800  124016800      4       1  150064       1.8971     0.028905
enh80868     3  124081800  124082800      1       1  150064        2.418     0.007802
enh80870     3  124270800  124271800      2       1  150064       1.6681     0.047649
enh80914     3  124568700  124569700      2       1  150064       1.7478     0.040248
enh80915     3  124570400  124571400      3       1  150064       1.8537     0.031891
enh80916     3  124576700  124577700      8       3  150064       1.9663      0.02463
enh80920     3  124595000  124596000      4       2  150064       1.7681     0.038524
enh80921     3  124597400  124598400      2       1  150064       1.8847     0.029737
enh80922     3  124598500  124599500      3       2  150064       2.0949     0.018092
enh80923     3  124602900  124603900      7       1  150064       2.0553     0.019927
enh80932     3  124687000  124688000      6       4  150064       1.7414      0.04081
enh80935     3  124693100  124694100      8       1  150064       1.7354     0.041339
enh80938     3  124711400  124712400      5       2  150064       1.7675     0.038569
enh80942     3  124724100  124725100      3       2  150064       2.0054     0.022459
enh80955     3  124838900  124839900      4       2  150064       2.9938    0.0013778
enh80956     3  124847800  124848800      7       4  150064       2.4285    0.0075806
enh80966     3  124955000  124956000      2       1  150064       2.5184    0.0058943
enh80967     3  125000000  125001000      3       1  150064       1.6615     0.048305
enh80970     3  125067500  125068500      1       1  150064       2.6795     0.003687
enh80971     3  125070500  125071500      2       1  150064       1.8656     0.031048
enh80981     3  125237000  125238000      6       3  150064       1.7114     0.043499
enh80986     3  125308100  125309100      2       1  150064       2.4263     0.007626
enh80987     3  125309500  125310500      2       1  150064       2.4667     0.006818
enh80989     3  125315300  125316300      6       2  150064       1.8224     0.034197
enh80991     3  125341300  125342300      2       1  150064       1.7081     0.043806
enh80999     3  125708400  125709400      5       2  150064       1.8704     0.030714
enh81033     3  126177700  126178700      2       1  150064       1.7732     0.038099
enh81043     3  126232100  126233100      3       2  150064       1.6864     0.045864
enh81060     3  126655700  126656700      1       1  150064       2.1973        0.014
enh81061     3  126667400  126668400      7       3  150064       1.7493     0.040119
enh81125     3  127730200  127731200      4       2  150064       3.0073    0.0013178
enh81126     3  127769200  127770200      3       2  150064       1.7282     0.041973
enh81128     3  127789900  127790900      5       2  150064       3.3266   0.00043949
enh81135     3  127817000  127818000      4       1  150064       2.1883     0.014325
enh81136     3  127826200  127827200      2       1  150064       2.4519    0.0071044
enh81139     3  127870400  127871400      1       1  150064       3.5232    0.0002132
enh81141     3  127874000  127875000      2       1  150064       1.7007       0.0445
enh81144     3  127897800  127898800      3       2  150064       3.9156   4.5091e-05
enh81145     3  127912700  127913700      2       1  150064       2.6484    0.0040443
enh81146     3  127929000  127930000      3       2  150064       3.1391   0.00084735
enh81147     3  127935000  127936000      4       2  150064       4.2966    8.671e-06
enh81154     3  128035800  128036800      2       1  150064       2.7039    0.0034266
enh81156     3  128094600  128095600      3       1  150064       1.9036     0.028483
enh81218     3  128805600  128806600      1       1  150064       2.0976      0.01797
enh81229     3  128906100  128907100      1       1  150064       2.2691      0.01163
enh81234     3  128930200  128931200      1       1  150064        2.084      0.01858
enh81235     3  128942800  128943800      1       1  150064       2.3885     0.008458
enh81236     3  128947100  128948100      3       2  150064       1.6516     0.049308
enh81241     3  128975600  128976600      2       1  150064       2.9254      0.00172
enh81242     3  128976400  128977400      3       1  150064       3.0777    0.0010431
enh81243     3  128978400  128979400      2       1  150064       3.0155    0.0012828
enh81244     3  128996200  128997200      3       2  150064        3.131   0.00087118
enh81245     3  129000000  129001000      1       1  150064       3.5042     0.000229
enh81246     3  129002500  129003500      2       1  150064       3.4004   0.00033641
enh81248     3  129023800  129024800      1       1  150064       3.6939    0.0001104
enh81250     3  129032200  129033200      2       1  150064       2.9966    0.0013648
enh81253     3  129065500  129066500      5       2  150064       1.9003     0.028697
enh81274     3  129209100  129210100      3       1  150064       1.7024     0.044341
enh81286     3  129296500  129297500      5       2  150064       1.7702     0.038349
enh81290     3  129317200  129318200      4       2  150064       1.8621     0.031294
enh81294     3  129335500  129336500      3       1  150064       2.1413     0.016125
enh81315     3  129511800  129512800      1       1  150064         1.87      0.03074
enh81335     3  130448400  130449400      1       1  150064       1.9471      0.02576
enh81339     3  130462700  130463700      1       1  150064       1.9919      0.02319
enh81358     3  130746000  130747000      3       2  150064       1.8342     0.033309
enh81367     3  131262500  131263500      2       1  150064       1.8569     0.031664
enh81391     3  132491400  132492400      2       1  150064       1.7753     0.037924
enh81407     3  133259600  133260600      3       1  150064       1.8878     0.029523
enh81428     3  133601900  133602900      8       3  150064       3.2223   0.00063577
enh81494     3  135683200  135684200      1       1  150064       2.5892      0.00481
enh81495     3  135686200  135687200      2       1  150064       2.7036    0.0034297
enh81497     3  135710200  135711200      2       1  150064       2.1566     0.015519
enh81498     3  135741300  135742300      4       2  150064       3.8161   6.7781e-05
enh81500     3  135794300  135795300      4       1  150064       2.4678    0.0067978
enh81506     3  135891300  135892300      1       1  150064       3.1545    0.0008038
enh81510     3  135916700  135917700      2       1  150064       3.4912   0.00024044
enh81515     3  136068900  136069900      4       2  150064       3.9783   3.4701e-05
enh81517     3  136264400  136265400      2       1  150064       1.9973     0.022896
enh81520     3  136344100  136345100      2       1  150064       2.8073    0.0024978
enh81521     3  136349900  136350900      2       1  150064       3.8739   5.3553e-05
enh81522     3  136351200  136352200      4       2  150064        1.773     0.038114
enh81525     3  136444400  136445400      3       2  150064       5.2031   9.7987e-08
enh81530     3  136465800  136466800      5       2  150064       3.7947   7.3912e-05
enh81531     3  136467700  136468700      3       2  150064       3.8258    6.517e-05
enh81532     3  136472600  136473600      2       1  150064       3.1548   0.00080316
enh81535     3  136520900  136521900      2       1  150064       2.3337    0.0098062
enh81536     3  136554600  136555600      1       1  150064       2.0492      0.02022
enh81537     3  136557600  136558600      1       1  150064       2.2451      0.01238
enh81539     3  136569600  136570600      3       1  150064         3.03    0.0012226
enh81541     3  136576700  136577700      2       1  150064       3.6356   0.00013865
enh81542     3  136578600  136579600      2       1  150064       2.9288    0.0017013
enh81543     3  136582200  136583200      3       1  150064       2.8193    0.0024062
enh81544     3  136586000  136587000      5       2  150064       3.4751   0.00025536
enh81545     3  136604000  136605000      3       1  150064       3.1109   0.00093257
enh81546     3  136612500  136613500      1       1  150064       3.0285     0.001229
enh81547     3  136617500  136618500      2       1  150064       2.4929    0.0063349
enh81549     3  136625400  136626400      2       1  150064       2.5703    0.0050805
enh81553     3  136643700  136644700      2       1  150064       2.0815     0.018694
enh81554     3  136648200  136649200      3       1  150064       2.8248    0.0023652
enh81555     3  136651100  136652100      4       1  150064       3.0786    0.0010397
enh81557     3  136661600  136662600      3       2  150064       2.6271    0.0043052
enh81558     3  136674200  136675200      3       2  150064       3.5954   0.00016192
enh81559     3  136713700  136714700      2       1  150064       1.9002     0.028701
enh81560     3  136732000  136733000      1       1  150064       4.2938    8.784e-06
enh81561     3  136734800  136735800      4       2  150064        3.688   0.00011301
enh81562     3  136738800  136739800      4       1  150064       4.0814   2.2387e-05
enh81563     3  136739200  136740200      4       2  150064       3.9733   3.5441e-05
enh81564     3  136741800  136742800      3       1  150064       4.1543   1.6315e-05
enh81565     3  136750800  136751800      5       1  150064       4.1883   1.4053e-05
enh81577     3  137853200  137854200      2       1  150064       1.8594     0.031484
enh81582     3  137904800  137905800      2       1  150064       1.9238     0.027192
enh81586     3  137940200  137941200      2       1  150064       2.4933    0.0063277
enh81592     3  138089400  138090400      3       1  150064       1.6765     0.046825
enh81595     3  138111600  138112600      4       2  150064       1.6782     0.046653
enh81596     3  138114100  138115100      2       1  150064       1.9757     0.024095
enh81599     3  138131600  138132600      1       1  150064       1.7416      0.04079
enh81607     3  138392200  138393200      1       1  150064       2.1802      0.01462
enh81609     3  138405400  138406400      1       1  150064       2.0525      0.02006
enh81612     3  138521400  138522400      1       1  150064        1.937      0.02637
enh81613     3  138522200  138523200      2       1  150064       1.9634     0.024798
enh81615     3  138536600  138537600      1       1  150064       1.8135      0.03488
enh81618     3  138564300  138565300      1       1  150064       1.8789      0.03013
enh81623     3  138609500  138610500      4       1  150064       1.7595     0.039248
enh81629     3  138828600  138829600      1       1  150064       1.7659      0.03871
enh81656     3  139659400  139660400      7       3  150064       2.3797    0.0086643
enh81658     3  139742000  139743000      3       2  150064       1.7441     0.040575
enh81669     3  140438800  140439800      6       1  150064       2.8913     0.001918
enh81670     3  140582100  140583100      3       2  150064       1.7084      0.04378
enh81689     3  141022100  141023100      5       3  150064       1.7786     0.037652
enh81709     3  141133500  141134500      3       1  150064       1.8346     0.033283
enh81710     3  141138500  141139500      6       3  150064       2.3723    0.0088393
enh81727     3  141257600  141258600      3       2  150064       2.1158     0.017181
enh81787     3  142567700  142568700      2       1  150064       1.7423     0.040729
enh81788     3  142572400  142573400      1       1  150064       1.7397      0.04096
enh81798     3  142706200  142707200      4       2  150064       2.0839     0.018587
enh81801     3  142722400  142723400      4       2  150064       1.7109     0.043548
enh81807     3  142841000  142842000      1       1  150064       1.7389      0.04103
enh81817     3  143025900  143026900      3       2  150064       1.6952     0.045015
enh81845     3  143550000  143551000      2       1  150064       2.3039     0.010615
enh81857     3  143828800  143829800      2       1  150064       1.9802     0.023841
enh81947     3  148902800  148903800      8       3  150064       1.7597     0.039228
enh81949     3  148915000  148916000      4       1  150064       2.1274     0.016692
enh81950     3  148917000  148918000      1       1  150064       2.3391     0.009664
enh81951     3  148921300  148922300      2       1  150064       1.9905     0.023267
enh81954     3  148929000  148930000      4       2  150064       2.4714    0.0067292
enh81956     3  148940600  148941600      7       3  150064       2.0421     0.020572
enh81957     3  148943300  148944300      1       1  150064       2.5604     0.005228
enh81959     3  148960800  148961800      1       1  150064       1.6696       0.0475
enh81963     3  148990300  148991300      1       1  150064       3.4546    0.0002756
enh81964     3  148990800  148991800      3       2  150064       3.0723     0.001062
enh82006     3  149298200  149299200      1       1  150064       1.7712      0.03826
enh82074     3  150066300  150067300      3       2  150064       1.7522     0.039868
enh82093     3  150236200  150237200      2       1  150064       1.8907     0.029329
enh82098     3  150326600  150327600      3       2  150064       2.2344     0.012727
enh82192     3  152036100  152037100      4       2  150064        2.123     0.016877
enh82209     3  152092000  152093000      2       1  150064       1.8112     0.035054
enh82222     3  152155800  152156800      2       1  150064       1.6727     0.047198
enh82229     3  152214900  152215900      3       1  150064       1.9367      0.02639
enh82231     3  152313000  152314000      3       1  150064       2.0084       0.0223
enh82232     3  152314300  152315300      1       1  150064       2.1906      0.01424
enh82233     3  152367900  152368900      5       2  150064       1.6739     0.047074
enh82234     3  152389500  152390500      7       3  150064       1.9506     0.025555
enh82235     3  152551600  152552600      3       1  150064       2.8442    0.0022259
enh82267     3  153941800  153942800      2       1  150064       1.6774     0.046735
enh82270     3  153965400  153966400      1       1  150064       1.9216      0.02733
enh82297     3  155422000  155423000      3       2  150064       2.6168    0.0044378
enh82318     3  156209800  156210800      3       2  150064       1.7954     0.036295
enh82352     3  156794300  156795300      2       1  150064       2.2162     0.013339
enh82356     3  156815800  156816800      1       1  150064       2.6597     0.003911
enh82357     3  156817800  156818800      2       1  150064       2.2336     0.012756
enh82431     3  159554400  159555400      2       1  150064       1.6544     0.049027
enh82455     3  159977300  159978300      1       1  150064       1.7991        0.036
enh82478     3  160475300  160476300      3       1  150064       1.6923     0.045292
enh82480     3  160514300  160515300      3       1  150064       1.6771     0.046761
enh82481     3  160519300  160520300      3       1  150064       2.0256     0.021403
enh82483     3  160527000  160528000      7       2  150064       1.8805     0.030023
enh82484     3  160587700  160588700      4       2  150064       2.3267    0.0099919
enh82486     3  160647100  160648100      5       3  150064       2.8687    0.0020607
enh82494     3  160821600  160822600      2       1  150064       2.4988    0.0062306
enh82495     3  160823000  160824000      3       2  150064       2.1065     0.017582
enh82497     3  160944200  160945200      2       1  150064       2.8085    0.0024889
enh82498     3  160980500  160981500      2       1  150064       2.6124    0.0044959
enh82500     3  160984200  160985200      1       1  150064       1.9003       0.0287
enh82502     3  161133200  161134200      1       1  150064       2.3963      0.00828
enh82504     3  161657800  161658800      3       2  150064       3.8084   6.9938e-05
enh82505     3  161935400  161936400      5       2  150064       2.8452    0.0022192
enh82527     3  167454000  167455000      2       1  150064       3.9169   4.4849e-05
enh82528     3  167531600  167532600      2       1  150064        1.852     0.032015
enh82530     3  167588100  167589100      2       1  150064       3.4644   0.00026575
enh82532     3  167594400  167595400      3       2  150064        1.731      0.04173
enh82533     3  167659000  167660000      3       1  150064       2.1983     0.013965
enh82550     3  167804100  167805100      1       1  150064       2.4413     0.007318
enh82551     3  167806200  167807200      2       1  150064       2.2983     0.010771
enh82552     3  167808100  167809100      2       1  150064       2.1791     0.014661
enh82553     3  167814500  167815500      2       1  150064       2.0918      0.01823
enh82562     3  168294300  168295300      1       1  150064       1.8692       0.0308
enh82574     3  169013600  169014600      3       2  150064        2.333    0.0098232
enh82575     3  169016400  169017400      6       3  150064       1.8025     0.035733
enh82577     3  169040800  169041800      1       1  150064       2.0792       0.0188
enh82586     3  169351000  169352000      1       1  150064       1.7068      0.04393
enh82587     3  169417000  169418000      2       1  150064       2.2414     0.012499
enh82588     3  169480700  169481700      1       1  150064       2.2445       0.0124
enh82590     3  169492600  169493600      1       1  150064       2.6313     0.004253
enh82598     3  169688500  169689500      2       1  150064       2.0416     0.020596
enh82604     3  169763200  169764200      1       1  150064       2.0343      0.02096
enh82612     3  169868900  169869900      1       1  150064       2.5128     0.005989
enh82614     3  169877200  169878200      3       2  150064       1.9985     0.022829
enh82617     3  169896000  169897000      2       1  150064       2.1719     0.014933
enh82642     3  170315700  170316700      1       1  150064       2.4466      0.00721
enh82643     3  170340500  170341500      4       1  150064       1.7771      0.03778
enh82644     3  170360200  170361200      2       1  150064       1.8675     0.030913
enh82660     3  170684000  170685000      3       1  150064       1.6452      0.04996
enh82664     3  170724600  170725600      4       2  150064       3.3503   0.00040357
enh82665     3  170727600  170728600      3       1  150064       1.6687     0.047586
enh82667     3  170733500  170734500      4       2  150064       3.0623    0.0010983
enh82668     3  170737000  170738000      2       1  150064        2.757    0.0029164
enh82672     3  170762900  170763900      5       2  150064       2.6954    0.0035154
enh82678     3  170883200  170884200      2       1  150064       1.7317     0.041666
enh82727     3  171472400  171473400      3       1  150064       1.9209     0.027375
enh82734     3  171499200  171500200      2       1  150064       2.4706    0.0067445
enh82737     3  171519700  171520700      3       1  150064         2.18     0.014629
enh82858     3  172231500  172232500      5       2  150064        2.203     0.013797
enh82873     3  172314200  172315200      4       1  150064       2.8797    0.0019902
enh82888     3  172429200  172430200      5       2  150064       1.7116     0.043487
enh82895     3  173112100  173113100      6       3  150064       1.7103     0.043605
enh82896     3  174160000  174161000      1       1  150064       1.8057      0.03548
enh82906     3  175148600  175149600      1       1  150064        2.998     0.001359
enh82907     3  176163000  176164000      5       2  150064         2.03      0.02118
enh82909     3  176590200  176591200      2       1  150064       1.8537     0.031893
enh82912     3  176638200  176639200      7       2  150064       2.3057     0.010563
enh82913     3  176644800  176645800      5       1  150064       2.6414    0.0041288
enh82914     3  176650000  176651000      9       2  150064       2.4008    0.0081793
enh82917     3  176758200  176759200      1       1  150064       2.6702      0.00379
enh82919     3  176768300  176769300      2       1  150064       2.4725    0.0067091
enh82920     3  176769600  176770600      2       1  150064       1.9527     0.025427
enh82924     3  176781200  176782200      3       1  150064        2.876    0.0020137
enh82928     3  176806600  176807600      4       2  150064        1.838     0.033032
enh82932     3  176828000  176829000      2       1  150064        2.588    0.0048272
enh82933     3  176834600  176835600      3       2  150064       2.4218    0.0077223
enh82934     3  176841600  176842600      4       2  150064       2.4196    0.0077679
enh82943     3  176868000  176869000      7       4  150064       2.4856    0.0064659
enh82963     3  177057900  177058900      1       1  150064       2.6273     0.004303
enh82964     3  177059600  177060600      4       2  150064       2.1387     0.016229
enh82985     3  177231400  177232400      3       2  150064       2.0397     0.020692
enh82992     3  177314200  177315200      2       1  150064        2.111     0.017387
enh82995     3  177325800  177326800      3       2  150064          1.8     0.035928
enh82997     3  177332400  177333400      3       2  150064       1.6937     0.045156
enh83020     3  177541200  177542200      1       1  150064       1.7585      0.03933
enh83034     3  177919500  177920500      4       2  150064        2.908    0.0018186
enh83035     3  178038100  178039100      7       2  150064       2.0287     0.021243
enh83064     3  178968400  178969400      3       2  150064       2.2829     0.011219
enh83097     3  180629000  180630000      2       1  150064       5.4446   2.5956e-08
enh83098     3  180632300  180633300      1       1  150064       1.7731      0.03811
enh83099     3  180637200  180638200      5       2  150064       5.1959   1.0189e-07
enh83104     3  180708200  180709200      1       1  150064       5.9882    1.061e-09
enh83105     3  181203700  181204700      1       1  150064       2.7795     0.002722
enh83108     3  181961900  181962900      3       2  150064       1.9691     0.024472
enh83110     3  182323500  182324500      2       1  150064       2.6262    0.0043169
enh83112     3  182354800  182355800      2       1  150064       1.8186     0.034487
enh83127     3  182542400  182543400      2       1  150064       1.9573     0.025159
enh83129     3  182613400  182614400      2       1  150064       2.0375       0.0208
enh83138     3  182695600  182696600      1       1  150064       1.8448      0.03253
enh83139     3  182698900  182699900      1       1  150064       1.6873      0.04577
enh83147     3  182903000  182904000      2       1  150064       2.0109     0.022167
enh83184     3  183304500  183305500      2       1  150064        2.107     0.017557
enh83189     3  183379500  183380500      5       1  150064       1.7784     0.037667
enh83199     3  183599800  183600800      2       1  150064       2.0495     0.020209
enh83200     3  183602800  183603800      7       3  150064       1.8104     0.035115
enh83263     3  184473800  184474800      4       2  150064       2.1199     0.017006
enh83266     3  184482600  184483600      5       3  150064       2.3921     0.008377
enh83275     3  184531700  184532700      2       1  150064       2.2819     0.011248
enh83307     3  185217000  185218000      1       1  150064       1.9695      0.02445
enh83326     3  185426600  185427600      1       1  150064       2.6721     0.003769
enh83337     3  185482300  185483300      1       1  150064       2.1268      0.01672
enh83340     3  185514400  185515400      3       1  150064       2.1154     0.017198
enh83351     3  185808400  185809400      1       1  150064       2.8366      0.00228
enh83352     3  185811000  185812000      2       1  150064        2.027     0.021332
enh83356     3  185824200  185825200      3       1  150064       1.8072     0.035364
enh83361     3  186076700  186077700      1       1  150064       2.5434     0.005489
enh83416     3  186692500  186693500      3       2  150064       1.6799     0.046488
enh83442     3  186891300  186892300      4       2  150064       1.9813     0.023778
enh83443     3  186904400  186905400      2       1  150064       1.8023     0.035749
enh83476     3  187606400  187607400      1       1  150064       2.5049     0.006125
enh83505     3  187879300  187880300      8       4  150064       1.8582     0.031567
enh83507     3  187889500  187890500      3       2  150064       2.8734    0.0020306
enh83514     3  187907900  187908900      6       3  150064       2.1357      0.01635
enh83515     3  187914300  187915300      5       2  150064       2.2199     0.013211
enh83565     3  188079600  188080600     10       3  150064       2.0514     0.020113
enh83569     3  188102600  188103600      1       1  150064       1.6734      0.04712
enh83573     3  188117300  188118300      3       1  150064       1.7189     0.042815
enh83574     3  188119300  188120300      2       1  150064       1.9228     0.027255
enh83575     3  188134800  188135800      2       1  150064       1.9766     0.024041
enh83581     3  188194400  188195400      3       2  150064       2.3207     0.010151
enh83586     3  188224900  188225900      2       1  150064       1.7455     0.040453
enh83602     3  188352900  188353900      4       2  150064       2.9446     0.001617
enh83631     3  188550600  188551600      1       1  150064       1.8142      0.03482
enh83637     3  188618300  188619300      2       1  150064       2.0626     0.019573
enh83656     3  188887800  188888800      4       2  150064       2.7733    0.0027746
enh83657     3  188903500  188904500      3       2  150064       2.4384    0.0073752
enh83658     3  188905600  188906600      1       1  150064       2.0073      0.02236
enh83671     3  189720800  189721800      3       2  150064       2.4131    0.0079089
enh83672     3  189729900  189730900      4       2  150064       1.8682     0.030864
enh83673     3  189735100  189736100      5       2  150064       2.0192     0.021735
enh83713     3  190272500  190273500      4       2  150064       2.1017     0.017792
enh83716     3  190284700  190285700      6       2  150064       1.6528     0.049184
enh83718     3  190292500  190293500      2       1  150064       2.3108     0.010423
enh83719     3  190293900  190294900     10       3  150064       1.6754     0.046924
enh83735     3  190581700  190582700      2       1  150064       1.7512     0.039958
enh83739     3  191008300  191009300      5       1  150064       1.9882     0.023397
enh83755     3  191172900  191173900      7       3  150064       3.4256    0.0003067
enh83756     3  192151300  192152300      5       2  150064       2.4752    0.0066589
enh83788     3  193506000  193507000      6       2  150064       1.9538     0.025362
enh83791     3  193549300  193550300      2       1  150064       1.6609     0.048366
enh83792     3  193552000  193553000      2       1  150064       2.1948     0.014089
enh83796     3  193587200  193588200      8       4  150064        2.756    0.0029258
enh83797     3  193588600  193589600     10       1  150064       1.9227     0.027257
enh83817     3  193807000  193808000      4       2  150064       2.4049    0.0080891
enh83827     3  193865800  193866800      9       3  150064       2.7323    0.0031448
enh83885     3  194341600  194342600      4       2  150064         2.12     0.017004
enh83946     3  195115900  195116900      1       1  150064       1.8906      0.02934
enh83957     3  195270900  195271900      2       1  150064       1.7566     0.039491
enh84015     3  195928900  195929900      8       3  150064       2.9195    0.0017532
enh84020     3  195944800  195945800      1       1  150064       1.9815      0.02377
enh84021     3  195946500  195947500      3       2  150064       2.0706     0.019196
enh84025     3  196005700  196006700      5       1  150064       1.7428     0.040681
enh84028     3  196015200  196016200      6       2  150064        2.365    0.0090155
enh84030     3  196156800  196157800      3       2  150064       1.8914     0.029284
enh84031     3  196159900  196160900      1       1  150064       2.2209      0.01318
enh84032     3  196216600  196217600      1       1  150064       1.8749       0.0304
enh84057     3  196480900  196481900      3       1  150064       1.6564     0.048821
enh84058     3  196484400  196485400      5       2  150064       1.7144     0.043231
enh84059     3  196499000  196500000      2       1  150064       1.9046     0.028414
enh84064     3  196519400  196520400      5       2  150064       2.5748    0.0050152
enh84081     3  196904500  196905500      1       1  150064       2.0092      0.02226
enh84082     3  196908300  196909300      2       1  150064       1.8588     0.031526
enh84084     3  196936300  196937300      1       1  150064       2.2616      0.01186
enh84086     3  196946100  196947100      1       1  150064       2.0631      0.01955
enh84087     3  196949100  196950100      4       2  150064       2.9987    0.0013557
enh84089     3  196962200  196963200      4       2  150064       2.0191     0.021737
enh84092     3  196983800  196984800      2       1  150064       2.1764     0.014762
enh84094     3  196997400  196998400      3       2  150064       2.1472     0.015888
enh84095     3  197005300  197006300      2       1  150064       1.9246     0.027137
enh84097     3  197019400  197020400      7       2  150064       2.4422    0.0072992
enh84098     3  197022200  197023200      2       1  150064        2.091     0.018266
enh84105     3  197157400  197158400      3       2  150064       1.8644     0.031135
enh84108     3  197183800  197184800      3       2  150064       1.9565     0.025205
enh84113     3  197221300  197222300      4       2  150064       3.4503   0.00027995
enh84118     3  197248300  197249300      4       1  150064       1.6733     0.047138
enh84157     4     657800     658800      2       1  150064       1.9956     0.022989
enh84158     4     666400     667400      3       2  150064        2.863    0.0020979
enh84160     4     670800     671800      2       1  150064       2.8569    0.0021387
enh84165     4     683300     684300      4       2  150064       1.8117     0.035013
enh84167     4     698400     699400      8       3  150064       1.7181     0.042889
enh84168     4     701400     702400      5       2  150064       1.9469     0.025775
enh84169     4     702800     703800      4       2  150064       2.5656      0.00515
enh84170     4     711200     712200      1       1  150064       2.0247      0.02145
enh84171     4     714700     715700      2       1  150064       2.0964     0.018022
enh84172     4     719900     720900      3       1  150064       1.9845     0.023598
enh84173     4     743600     744600      6       2  150064       3.5137   0.00022098
enh84176     4     766600     767600      5       3  150064        2.158     0.015464
enh84204     4    1124200    1125200      3       2  150064       1.8339     0.033336
enh84219     4    1210000    1211000      2       1  150064       2.0493     0.020214
enh84220     4    1211900    1212900      4       2  150064       3.2749   0.00052852
enh84221     4    1212700    1213700      3       2  150064       1.9262     0.027041
enh84226     4    1238900    1239900      4       2  150064       2.9657    0.0015098
enh84234     4    1338500    1339500      4       1  150064       2.2306     0.012855
enh84235     4    1342200    1343200      4       2  150064       1.9268     0.027005
enh84236     4    1345200    1346200      6       3  150064       2.5424    0.0055042
enh84237     4    1546200    1547200      6       2  150064       1.7186     0.042839
enh84261     4    1808800    1809800      1       1  150064       2.5501     0.005384
enh84262     4    1811300    1812300      1       1  150064       2.5366     0.005596
enh84270     4    1879000    1880000      1       1  150064       1.8009      0.03586
enh84287     4    2267500    2268500      4       2  150064       2.4549    0.0070471
enh84369     4    2953600    2954600      1       1  150064       1.7945      0.03637
enh84371     4    2955800    2956800      1       1  150064       1.8936      0.02914
enh84373     4    2961600    2962600      5       2  150064       2.3951    0.0083069
enh84411     4    3343500    3344500      3       2  150064       1.9386     0.026278
enh84446     4    4425100    4426100      6       3  150064       2.6162    0.0044458
enh84448     4    4475200    4476200      7       3  150064       3.0729      0.00106
enh84449     4    4479200    4480200      4       2  150064       2.5209    0.0058526
enh84450     4    4480000    4481000      2       1  150064       3.4211   0.00031183
enh84451     4    4482800    4483800      4       2  150064       3.1832   0.00072821
enh84454     4    4493800    4494800      4       2  150064        2.593    0.0047578
enh84455     4    4499900    4500900      2       1  150064       1.8491     0.032219
enh84459     4    4541200    4542200      4       2  150064       2.4288    0.0075743
enh84483     4    6073400    6074400      1       1  150064       2.2568      0.01201
enh84497     4    6689900    6690900      8       3  150064       2.3779    0.0087049
enh84498     4    6691500    6692500      1       1  150064       1.8193      0.03443
enh84543     4    6915800    6916800      2       1  150064       1.8666     0.030981
enh84560     4    6953400    6954400      1       1  150064       1.9286      0.02689
enh84561     4    6955500    6956500      7       2  150064       1.8253     0.033977
enh84562     4    6956700    6957700      4       2  150064        1.741     0.040845
enh84576     4    7018300    7019300      7       4  150064       1.8882     0.029501
enh84590     4    7136500    7137500      8       3  150064       2.1365     0.016321
enh84608     4    7752000    7753000      5       2  150064       3.2866   0.00050704
enh84694     4    8395600    8396600      1       1  150064       1.6801      0.04647
enh84695     4    8403900    8404900      7       4  150064       1.9971     0.022909
enh84697     4    8428200    8429200      3       2  150064       2.0252     0.021422
enh84700     4    8437800    8438800      1       1  150064       1.6643      0.04803
enh84701     4    8439400    8440400      2       1  150064       1.7125     0.043404
enh84702     4    8439900    8440900      4       2  150064       1.9959     0.022975
enh84705     4    8504800    8505800     11       4  150064       1.6737     0.047099
enh84725     4   10033600   10034600      2       1  150064       1.7062     0.043989
enh84737     4   10174700   10175700      7       2  150064       1.7318     0.041658
enh84757     4   13090400   13091400      3       1  150064       1.8035     0.035655
enh84758     4   13175500   13176500      2       1  150064        2.076     0.018947
enh84786     4   14912300   14913300      5       2  150064        2.009      0.02227
enh84788     4   14929100   14930100      6       2  150064       2.3221     0.010113
enh84798     4   15031000   15032000      2       1  150064       1.7691     0.038436
enh84799     4   15033000   15034000      5       2  150064       1.7776     0.037735
enh84833     4   15563400   15564400      4       2  150064       1.6538     0.049087
enh84838     4   15659800   15660800      5       3  150064       1.8546     0.031825
enh84841     4   15679600   15680600      1       1  150064       1.6784      0.04663
enh84848     4   15707800   15708800      2       1  150064       2.5013    0.0061869
enh84850     4   15718700   15719700      3       2  150064       1.7442     0.040561
enh84851     4   15720300   15721300      2       1  150064       2.0078     0.022331
enh84862     4   15907300   15908300      3       1  150064       1.7644     0.038833
enh84870     4   16057800   16058800      3       2  150064       1.6783     0.046642
enh84880     4   16207900   16208900      6       3  150064       2.3254     0.010026
enh84882     4   16219000   16220000      4       2  150064       2.5969    0.0047028
enh84892     4   16599500   16600500      2       1  150064       2.2956     0.010849
enh84893     4   16609600   16610600      5       2  150064       2.3415    0.0096042
enh84895     4   16670400   16671400      1       1  150064       3.0487     0.001149
enh84896     4   16672800   16673800      4       2  150064       2.6539    0.0039787
enh84929     4   17325200   17326200      8       3  150064       2.1933     0.014144
enh84941     4   17577300   17578300      6       1  150064       2.0937     0.018144
enh84942     4   17583000   17584000      1       1  150064       2.2581      0.01197
enh84943     4   17588200   17589200      4       1  150064       2.0033     0.022572
enh84944     4   17618400   17619400      3       1  150064       2.3589    0.0091643
enh84945     4   17620300   17621300      1       1  150064       2.4375     0.007395
enh84946     4   17637900   17638900      5       2  150064       2.0936     0.018146
enh84947     4   17808100   17809100      1       1  150064       1.9182      0.02754
enh84949     4   17815400   17816400      2       1  150064       1.8942     0.029097
enh84950     4   18013300   18014300      1       1  150064       2.2473      0.01231
enh84951     4   18020900   18021900      3       1  150064       2.2472     0.012315
enh84952     4   18024400   18025400      2       1  150064       2.0637     0.019521
enh84955     4   18320100   18321100      2       1  150064       1.8524     0.031982
enh84956     4   19750000   19751000      2       1  150064       2.2801     0.011301
enh84962     4   20626300   20627300      1       1  150064       3.2885    0.0005037
enh84965     4   20702900   20703900      3       1  150064       1.6879     0.045719
enh84967     4   21627200   21628200      1       1  150064       1.6865      0.04585
enh84993     4   23393800   23394800      2       1  150064       2.3445    0.0095273
enh85019     4   24231300   24232300      6       1  150064       1.9275     0.026957
enh85048     4   24912800   24913800      2       1  150064       1.7957     0.036271
enh85074     4   25407200   25408200      6       2  150064       1.8869      0.02959
enh85075     4   25423000   25424000      2       1  150064       1.8346     0.033281
enh85082     4   25860800   25861800      2       1  150064       2.6848    0.0036285
enh85084     4   25865900   25866900      1       1  150064       2.5369     0.005592
enh85088     4   25939600   25940600      1       1  150064        2.215      0.01338
enh85104     4   26083000   26084000      1       1  150064       1.6818       0.0463
enh85115     4   26240100   26241100      3       2  150064       2.4754     0.006655
enh85128     4   26357200   26358200      2       1  150064       2.2508       0.0122
enh85132     4   26378500   26379500      1       1  150064       2.2668       0.0117
enh85138     4   26750000   26751000      2       1  150064       2.7641    0.0028541
enh85141     4   26813400   26814400      2       1  150064       2.4518    0.0071075
enh85148     4   26866700   26867700      4       2  150064       1.7861     0.037042
enh85152     4   26875000   26876000      2       1  150064       1.8768     0.030271
enh85160     4   26905600   26906600      2       1  150064       1.7489     0.040153
enh85163     4   26917600   26918600      1       1  150064       2.1236      0.01685
enh85167     4   27005000   27006000      1       1  150064       2.0792       0.0188
enh85170     4   28279600   28280600      3       1  150064        1.662     0.048261
enh85173     4   30947000   30948000      2       1  150064       1.6863     0.045873
enh85178     4   34197500   34198500      1       1  150064       2.9679     0.001499
enh85182     4   36226500   36227500      2       1  150064       1.8163      0.03466
enh85189     4   36349700   36350700      5       3  150064       2.0454     0.020408
enh85202     4   37465500   37466500      5       3  150064       1.7737     0.038054
enh85237     4   37817300   37818300      1       1  150064       2.5094     0.006046
enh85238     4   37820200   37821200      7       2  150064       2.6275    0.0043009
enh85239     4   37823700   37824700      1       1  150064       2.6846     0.003631
enh85240     4   37826500   37827500      2       1  150064       1.7997     0.035952
enh85255     4   37947900   37948900      4       2  150064       2.2642      0.01178
enh85268     4   38025300   38026300      6       2  150064       2.1169     0.017133
enh85281     4   38121200   38122200      1       1  150064       1.7643      0.03884
enh85293     4   38190600   38191600      4       2  150064       2.0674     0.019349
enh85327     4   38607100   38608100      4       2  150064       1.8197     0.034404
enh85329     4   38612200   38613200      7       3  150064       2.3497    0.0093939
enh85330     4   38614700   38615700      3       2  150064       1.9283      0.02691
enh85332     4   38663300   38664300      5       2  150064       1.7447     0.040519
enh85359     4   38888300   38889300      2       1  150064       1.9533     0.025394
enh85412     4   39497200   39498200      4       2  150064        2.238      0.01261
enh85426     4   39616000   39617000      6       3  150064       1.9549       0.0253
enh85427     4   39617800   39618800      1       1  150064       2.1846      0.01446
enh85430     4   39625500   39626500      2       1  150064       2.1503     0.015766
enh85433     4   39641600   39642600      1       1  150064       2.5731      0.00504
enh85435     4   39657600   39658600      3       1  150064       2.3493    0.0094037
enh85446     4   39935600   39936600      7       4  150064       1.7555     0.039591
enh85459     4   40066600   40067600      2       1  150064       1.6894      0.04557
enh85460     4   40122800   40123800      1       1  150064       2.1998      0.01391
enh85538     4   40608200   40609200      1       1  150064       1.9533      0.02539
enh85541     4   40624000   40625000      3       1  150064       2.0578     0.019803
enh85611     4   41383100   41384100      1       1  150064       2.5044     0.006133
enh85612     4   41385900   41386900      4       2  150064        1.987     0.023462
enh85656     4   47488400   47489400      5       3  150064        2.309     0.010473
enh85674     4   48017000   48018000      1       1  150064       1.6585      0.04861
enh85684     4   48131400   48132400      6       2  150064        1.833     0.033398
enh85698     4   48362700   48363700      3       2  150064       1.9401     0.026185
enh85702     4   48382300   48383300      1       1  150064       3.0226     0.001253
enh85703     4   48540600   48541600      1       1  150064       2.3947     0.008318
enh85704     4   48596500   48597500      1       1  150064       2.4191     0.007779
enh85705     4   48605300   48606300      2       1  150064       2.1294     0.016612
enh85708     4   48644300   48645300      2       1  150064       1.8341     0.033319
enh85709     4   48653600   48654600      3       2  150064       2.7995    0.0025593
enh85712     4   48670000   48671000      1       1  150064       2.3414     0.009606
enh85719     4   48748300   48749300      1       1  150064       2.4588      0.00697
enh85722     4   48772600   48773600      1       1  150064        1.653      0.04917
enh85725     4   48777700   48778700      1       1  150064       2.0972      0.01799
enh85726     4   48783200   48784200      1       1  150064        2.482     0.006533
enh85790     4   53881800   53882800      2       1  150064       1.7194     0.042773
enh85793     4   53987400   53988400      5       2  150064       1.7076     0.043859
enh85825     4   54520400   54521400      1       1  150064       1.7254      0.04223
enh85853     4   55053400   55054400      3       2  150064       2.9695    0.0014913
enh85854     4   55079400   55080400      5       1  150064       2.7423    0.0030505
enh85861     4   55305600   55306600      3       2  150064       2.4778    0.0066101
enh85862     4   55306400   55307400      1       1  150064        3.204    0.0006776
enh85889     4   56265400   56266400      2       1  150064       1.7153     0.043149
enh85896     4   56419700   56420700      4       1  150064       1.8281     0.033767
enh85900     4   56732000   56733000      2       1  150064       1.8645     0.031126
enh85955     4   57961200   57962200      4       2  150064       1.9256     0.027076
enh85956     4   57964600   57965600      1       1  150064        1.673      0.04716
enh85957     4   57967700   57968700      1       1  150064       1.6622      0.04824
enh85958     4   57969200   57970200      1       1  150064        2.077       0.0189
enh85960     4   57972300   57973300      1       1  150064        1.734      0.04146
enh85969     4   58367700   58368700      2       1  150064        1.743     0.040663
enh85975     4   68564600   68565600      3       1  150064       2.7744    0.0027653
enh85976     4   68567800   68568800      5       2  150064        3.129   0.00087715
enh85977     4   68570800   68571800      4       2  150064       2.7176    0.0032877
enh85978     4   68571200   68572200      4       2  150064       2.1604     0.015371
enh85979     4   68578900   68579900      2       1  150064       2.9998    0.0013507
enh86014     4   70620500   70621500      2       1  150064       2.9392    0.0016453
enh86021     4   70726000   70727000      1       1  150064       3.0855     0.001016
enh86095     4   72576900   72577900      3       2  150064       2.3534     0.009301
enh86101     4   73432600   73433600      2       1  150064       2.8718    0.0020405
enh86120     4   74140400   74141400      1       1  150064       1.7348      0.04139
enh86123     4   74240900   74241900      1       1  150064       1.6639      0.04807
enh86128     4   74312200   74313200      7       3  150064       2.0789     0.018813
enh86142     4   74486200   74487200      2       1  150064       2.1555     0.015562
enh86168     4   74975400   74976400      1       1  150064       1.9208      0.02738
enh86174     4   75022000   75023000      1       1  150064       2.1452      0.01597
enh86176     4   75071600   75072600      1       1  150064       1.7774      0.03775
enh86196     4   76435500   76436500      6       2  150064       1.8476     0.032332
enh86218     4   76843700   76844700      4       2  150064       1.6597     0.048488
enh86223     4   76933400   76934400      3       2  150064       1.9994     0.022781
enh86229     4   77007600   77008600      1       1  150064        1.962      0.02488
enh86240     4   77111000   77112000      7       4  150064       2.3376    0.0097032
enh86246     4   77127900   77128900      4       2  150064       2.2661     0.011724
enh86249     4   77147000   77148000      4       2  150064       2.2403     0.012535
enh86254     4   77194800   77195800      7       2  150064       2.3364    0.0097356
enh86255     4   77200600   77201600      7       2  150064       2.0533     0.020023
enh86256     4   77203800   77204800      1       1  150064       2.0456       0.0204
enh86261     4   77296900   77297900      1       1  150064       2.1095      0.01745
enh86277     4   77456800   77457800      9       1  150064       1.8228     0.034164
enh86283     4   77500300   77501300      3       2  150064       2.3775    0.0087164
enh86284     4   77503400   77504400      2       1  150064       1.9284     0.026903
enh86287     4   77514200   77515200      6       2  150064       1.6967     0.044876
enh86290     4   77528800   77529800      5       2  150064       2.1139      0.01726
enh86291     4   77532200   77533200      2       1  150064       2.2832      0.01121
enh86325     4   77816000   77817000      1       1  150064       2.1158      0.01718
enh86407     4   79550600   79551600      2       1  150064       1.8117     0.035015
enh86408     4   79563800   79564800      2       1  150064       1.8125     0.034958
enh86453     4   82057200   82058200      1       1  150064       1.9606      0.02496
enh86460     4   82394200   82395200      3       2  150064       1.6624      0.04822
enh86461     4   82411300   82412300      1       1  150064       1.7347       0.0414
enh86463     4   82414300   82415300      1       1  150064       1.8406      0.03284
enh86466     4   82440100   82441100      6       2  150064       1.9785     0.023939
enh86468     4   82471500   82472500      2       1  150064       2.5831    0.0048963
enh86497     4   83189100   83190100      3       1  150064        2.799    0.0025631
enh86501     4   83281100   83282100      2       1  150064       2.1198     0.017013
enh86524     4   83732900   83733900      1       1  150064         1.89      0.02938
enh86525     4   83754900   83755900      1       1  150064       1.8612      0.03136
enh86543     4   84070900   84071900      1       1  150064       1.7183      0.04287
enh86547     4   84138800   84139800      1       1  150064       2.0847      0.01855
enh86569     4   84468400   84469400      7       2  150064        2.235     0.012708
enh86571     4   84482300   84483300      2       1  150064       2.1692     0.015034
enh86572     4   84494700   84495700      3       1  150064       1.8346     0.033283
enh86573     4   84503100   84504100      3       1  150064       2.7951     0.002594
enh86574     4   84523600   84524600      2       1  150064       2.8397    0.0022576
enh86575     4   84526600   84527600      4       1  150064       2.6399    0.0041466
enh86576     4   84539600   84540600      2       1  150064       2.2656     0.011738
enh86577     4   84547100   84548100      1       1  150064       1.9885      0.02338
enh86578     4   84551400   84552400      2       1  150064       1.8953     0.029027
enh86579     4   85581200   85582200      1       1  150064       1.9081      0.02819
enh86647     4   87824600   87825600      4       2  150064       1.8194     0.034427
enh86655     4   87867800   87868800      2       1  150064       2.8693    0.0020568
enh86658     4   87877300   87878300      3       2  150064       1.8896     0.029406
enh86661     4   87888400   87889400      5       2  150064       2.5699    0.0050857
enh86662     4   87891800   87892800      4       2  150064       3.2405   0.00059662
enh86664     4   87895300   87896300      1       1  150064       2.7898     0.002637
enh86666     4   87898600   87899600      4       2  150064       2.8659     0.002079
enh86671     4   87931300   87932300      5       2  150064       2.3837    0.0085696
enh86673     4   87937000   87938000      3       2  150064       1.9917     0.023201
enh86674     4   87939400   87940400      3       1  150064       2.6285    0.0042886
enh86675     4   87946400   87947400      3       1  150064       2.5648    0.0051625
enh86676     4   87950300   87951300      2       1  150064       2.1782     0.014696
enh86677     4   87952300   87953300      2       1  150064       1.9813     0.023781
enh86678     4   87955100   87956100      3       1  150064       2.4916    0.0063581
enh86683     4   87971500   87972500      4       2  150064       1.8897     0.029399
enh86698     4   88024600   88025600      3       1  150064       1.7177     0.042927
enh86703     4   88046200   88047200      2       1  150064       1.8054     0.035509
enh86712     4   88156200   88157200      1       1  150064       1.7099      0.04364
enh86745     4   88476600   88477600      4       2  150064       1.8689     0.030818
enh86749     4   88541300   88542300      4       1  150064       1.9433     0.025989
enh86776     4   89140000   89141000      3       2  150064        1.795      0.03633
enh86778     4   89152600   89153600      5       2  150064       1.9786     0.023933
enh86789     4   89447300   89448300      1       1  150064       1.8682      0.03087
enh86823     4   89872900   89873900      1       1  150064       1.8682      0.03087
enh86851     4   90629700   90630700      1       1  150064       2.8863     0.001949
enh86852     4   90674000   90675000      4       2  150064       1.6945     0.045087
enh86854     4   90750600   90751600      4       1  150064       1.6997     0.044592
enh86856     4   90819300   90820300      7       2  150064       1.7171     0.042985
enh86862     4   93023200   93024200      2       1  150064       2.6105      0.00452
enh86863     4   95130600   95131600      1       1  150064       1.8048      0.03555
enh86914     4   96101800   96102800      2       1  150064       1.8314     0.033523
enh86917     4   96239600   96240600      3       2  150064       2.4924    0.0063434
enh86921     4   96460300   96461300      3       2  150064       1.7131     0.043346
enh86933     4   99467400   99468400      8       3  150064       1.9748     0.024146
enh86973     4  100244300  100245300      3       1  150064       2.4542    0.0070606
enh86976     4  100282800  100283800      2       1  150064       1.6487     0.049606
enh86978     4  100303800  100304800      9       5  150064       2.6508    0.0040152
enh87004     4  100776000  100777000      3       2  150064       2.5707    0.0050743
enh87006     4  100808600  100809600      1       1  150064       3.1377    0.0008514
enh87008     4  100815800  100816800      6       2  150064       1.7416     0.040791
enh87014     4  101017000  101018000      4       2  150064       2.5487    0.0054055
enh87027     4  101902200  101903200      1       1  150064       2.2994      0.01074
enh87033     4  102024100  102025100      1       1  150064         2.09      0.01831
enh87035     4  102047400  102048400      4       2  150064       2.3317     0.009857
enh87048     4  102145400  102146400      4       1  150064       2.2811     0.011271
enh87078     4  102914400  102915400      1       1  150064       2.7686     0.002815
enh87085     4  103376000  103377000      5       2  150064       2.6678    0.0038173
enh87088     4  103426500  103427500      3       2  150064       2.1118      0.01735
enh87102     4  103655500  103656500      1       1  150064        2.895     0.001896
enh87103     4  103678500  103679500      2       1  150064       2.3234     0.010078
enh87104     4  103679600  103680600      1       1  150064       2.4385     0.007374
enh87105     4  103682600  103683600      2       1  150064       2.6844    0.0036333
enh87106     4  103733000  103734000      2       1  150064       3.0361    0.0011982
enh87108     4  103741700  103742700      4       1  150064       3.6501   0.00013107
enh87109     4  103787900  103788900      1       1  150064       3.8858      5.1e-05
enh87111     4  103799000  103800000      2       1  150064       3.5801   0.00017173
enh87112     4  103932700  103933700      4       2  150064       2.5792     0.004952
enh87113     4  103939200  103940200      2       1  150064       3.5984   0.00016012
enh87123     4  105049700  105050700      2       1  150064       2.6245    0.0043387
enh87125     4  105338000  105339000      1       1  150064       1.7447      0.04052
enh87127     4  105413700  105414700      2       1  150064       2.8243    0.0023695
enh87131     4  105422200  105423200      1       1  150064       2.7957     0.002589
enh87132     4  105513900  105514900      8       3  150064       3.3587   0.00039151
enh87144     4  106083000  106084000      2       1  150064       1.6467     0.049805
enh87157     4  106507200  106508200      1       1  150064       2.0361      0.02087
enh87178     4  107276000  107277000      5       3  150064       1.8023     0.035752
enh87192     4  108586700  108587700      2       1  150064       1.9847     0.023591
enh87212     4  108851200  108852200      4       1  150064       2.3261     0.010008
enh87213     4  108853400  108854400      4       1  150064       1.8969     0.028921
enh87220     4  108926800  108927800      2       1  150064       2.7387    0.0030843
enh87223     4  109259400  109260400      3       1  150064       1.9302     0.026792
enh87224     4  109266900  109267900      5       1  150064       2.0685     0.019297
enh87233     4  109651000  109652000      1       1  150064       1.7314      0.04169
enh87283     4  111120300  111121300      1       1  150064       1.6484      0.04964
enh87286     4  111286000  111287000      2       1  150064       3.1344    0.0008609
enh87287     4  111316000  111317000      4       2  150064       2.4714    0.0067298
enh87325     4  114027200  114028200      7       2  150064       3.4638   0.00026627
enh87326     4  114030100  114031100      7       2  150064       3.2478   0.00058145
enh87328     4  114066200  114067200      3       1  150064       3.6497   0.00013125
enh87330     4  114068900  114069900      4       2  150064       3.5686   0.00017946
enh87331     4  114081600  114082600      4       2  150064       2.3167      0.01026
enh87368     4  114587900  114588900      4       2  150064       1.9899     0.023299
enh87375     4  114616500  114617500      2       1  150064       1.9263     0.027035
enh87376     4  114621400  114622400      3       1  150064       2.2875     0.011084
enh87378     4  114648600  114649600      1       1  150064       2.4429     0.007284
enh87413     4  119677700  119678700      3       2  150064       2.5419    0.0055122
enh87414     4  119684800  119685800      1       1  150064       1.8906      0.02934
enh87421     4  119710000  119711000      1       1  150064       1.8439       0.0326
enh87452     4  119905300  119906300      3       2  150064       2.4827    0.0065198
enh87453     4  119909800  119910800      2       1  150064       2.0822     0.018663
enh87468     4  120037700  120038700      1       1  150064       1.8834      0.02982
enh87495     4  121704000  121705000      4       2  150064       1.9202     0.027419
enh87518     4  122720500  122721500      3       1  150064       2.0174     0.021828
enh87525     4  123084300  123085300      1       1  150064       1.6831      0.04618
enh87528     4  123187500  123188500      4       2  150064       2.2716     0.011557
enh87534     4  123652400  123653400      1       1  150064       1.7892      0.03679
enh87548     4  123799400  123800400      3       2  150064       2.2079     0.013626
enh87549     4  123805100  123806100      4       2  150064       1.8043      0.03559
enh87552     4  123819700  123820700      7       3  150064       2.1673     0.015107
enh87553     4  123832100  123833100      4       2  150064       2.2602     0.011904
enh87555     4  123845200  123846200      8       4  150064       2.2575     0.011988
enh87556     4  123945400  123946400      1       1  150064       1.8987       0.0288
enh87565     4  124273200  124274200      1       1  150064       1.9164      0.02766
enh87578     4  124373600  124374600      1       1  150064       1.6998      0.04458
enh87579     4  124393000  124394000      2       1  150064        2.934    0.0016729
enh87588     4  124508200  124509200      3       2  150064       2.3077     0.010509
enh87591     4  124523800  124524800      1       1  150064       2.1457      0.01595
enh87594     4  124553200  124554200      1       1  150064       1.9374      0.02635
enh87604     4  124777400  124778400      1       1  150064       1.6813      0.04635
enh87628     4  125857400  125858400      5       2  150064       2.1143     0.017244
enh87629     4  125869800  125870800      2       1  150064       2.1213     0.016948
enh87646     4  128454200  128455200      7       3  150064       2.0194     0.021724
enh87666     4  129162100  129163100      2       1  150064       2.1785     0.014685
enh87668     4  129210300  129211300      1       1  150064       1.9004      0.02869
enh87669     4  129216100  129217100      2       1  150064       1.7122     0.043427
enh87672     4  129226200  129227200      1       1  150064       2.6895     0.003578
enh87675     4  129270800  129271800      3       2  150064       2.5224    0.0058272
enh87685     4  129389200  129390200      2       1  150064       1.8834     0.029823
enh87735     4  135122900  135123900      1       1  150064       1.8283      0.03375
enh87739     4  138291400  138292400      4       1  150064       1.7824      0.03734
enh87741     4  138353600  138354600      1       1  150064       2.0233      0.02152
enh87750     4  138580700  138581700      2       1  150064       2.4225    0.0077064
enh87759     4  139326800  139327800      4       2  150064       2.0672     0.019358
enh87762     4  139483300  139484300      4       2  150064       2.0211     0.021632
enh87777     4  139940500  139941500      2       1  150064       2.5325    0.0056628
enh87778     4  139946000  139947000      3       2  150064       2.6905     0.003567
enh87780     4  139950700  139951700      3       2  150064       2.4389    0.0073658
enh87783     4  139998800  139999800      2       1  150064       2.9255    0.0017195
enh87786     4  140065600  140066600      4       2  150064       2.3645    0.0090284
enh87787     4  140084500  140085500      1       1  150064       2.5525     0.005348
enh87790     4  140093000  140094000      3       2  150064       1.9157     0.027702
enh87792     4  140099800  140100800      4       2  150064       1.9009     0.028657
enh87793     4  140128800  140129800      2       1  150064       2.0973     0.017983
enh87794     4  140164300  140165300      2       1  150064        2.404    0.0081075
enh87796     4  140187800  140188800      2       1  150064       1.8131     0.034907
enh87824     4  140455500  140456500      2       1  150064       2.1637     0.015245
enh87825     4  140472000  140473000      1       1  150064       2.9567     0.001555
enh87827     4  140480200  140481200      1       1  150064       1.9643      0.02475
enh87858     4  140735600  140736600      4       1  150064       3.1349   0.00085947
enh87904     4  141016300  141017300      1       1  150064       2.7132     0.003332
enh87906     4  141024400  141025400      3       1  150064       1.6972     0.044829
enh87928     4  141444000  141445000      1       1  150064       1.7094      0.04369
enh87933     4  141563100  141564100      6       4  150064       2.2056     0.013706
enh87958     4  141760600  141761600      2       1  150064       1.8491      0.03222
enh87960     4  141814300  141815300      1       1  150064       2.1205      0.01698
enh87961     4  141856400  141857400      3       2  150064       2.2779     0.011365
enh87962     4  141859300  141860300      6       2  150064       2.9853    0.0014164
enh87963     4  141864800  141865800      2       1  150064       2.5704    0.0050789
enh87965     4  141923200  141924200     14       2  150064       1.6521     0.049255
enh87967     4  141942500  141943500      1       1  150064        1.953      0.02541
enh87986     4  142770700  142771700      3       2  150064          2.2     0.013903
enh88002     4  143488300  143489300      2       1  150064       2.0438     0.020486
enh88008     4  144203000  144204000      3       2  150064       2.4335    0.0074769
enh88022     4  144281300  144282300      6       2  150064       2.1049     0.017651
enh88023     4  144290400  144291400      2       1  150064       1.6468     0.049805
enh88024     4  144293200  144294200      5       2  150064       1.8806     0.030014
enh88030     4  144325600  144326600      3       1  150064       2.6162     0.004446
enh88036     4  144437900  144438900      2       1  150064        2.705    0.0034156
enh88056     4  146260200  146261200      1       1  150064       2.2476       0.0123
enh88062     4  146413500  146414500      1       1  150064       1.7686      0.03848
enh88096     4  146953800  146954800      2       1  150064       1.6534     0.049123
enh88117     4  147981100  147982100      2       1  150064       2.2347      0.01272
enh88119     4  148024700  148025700      4       1  150064       2.7296    0.0031708
enh88120     4  148038700  148039700      3       2  150064       1.7319     0.041644
enh88193     4  149137100  149138100      4       2  150064       1.7993     0.035988
enh88201     4  149209400  149210400      1       1  150064       2.2761      0.01142
enh88202     4  149214000  149215000      2       1  150064       2.6044    0.0046024
enh88205     4  149280600  149281600      2       1  150064       3.1307   0.00087195
enh88208     4  149317800  149318800      1       1  150064       4.0893    2.163e-05
enh88212     4  149352600  149353600      4       2  150064       2.0045     0.022506
enh88230     4  150433500  150434500      1       1  150064       2.2356      0.01269
enh88256     4  151871700  151872700      2       1  150064         1.79     0.036729
enh88270     4  152153000  152154000      3       1  150064       1.6707     0.047392
enh88377     4  154158800  154159800      4       1  150064       1.9715     0.024336
enh88432     4  154828300  154829300      2       1  150064       1.9094     0.028104
enh88442     4  154965500  154966500      2       1  150064       1.8685     0.030844
enh88460     4  155580700  155581700      1       1  150064       1.7922      0.03655
enh88486     4  156693600  156694600      2       1  150064       2.2152     0.013372
enh88487     4  156694900  156695900      4       2  150064       2.9862    0.0014125
enh88488     4  156699100  156700100      3       2  150064       3.1852   0.00072332
enh88490     4  156709000  156710000      2       1  150064       2.2612     0.011873
enh88492     4  156720600  156721600      4       2  150064       1.7722      0.03818
enh88504     4  156864700  156865700      6       2  150064       1.9063     0.028307
enh88515     4  157518900  157519900      3       1  150064       2.7566    0.0029204
enh88541     4  158725000  158726000      1       1  150064       1.8679      0.03089
enh88573     4  159688000  159689000      1       1  150064       2.2991      0.01075
enh88576     4  159697300  159698300     12       3  150064       1.7663     0.038676
enh88577     4  159699500  159700500      3       1  150064        1.769     0.038449
enh88580     4  159705500  159706500      5       1  150064       1.9199     0.027437
enh88587     4  159721000  159722000      1       1  150064       1.9963      0.02295
enh88601     4  159766000  159767000      1       1  150064        2.155      0.01558
enh88605     4  159835200  159836200      4       1  150064       1.9963     0.022953
enh88606     4  159851100  159852100      2       1  150064       2.2537     0.012106
enh88610     4  159917500  159918500      4       1  150064       1.6592     0.048537
enh88622     4  160037600  160038600      1       1  150064       1.7265      0.04213
enh88688     4  165898800  165899800      2       1  150064       1.8408     0.032823
enh88696     4  166124900  166125900      1       1  150064       2.8207     0.002396
enh88700     4  166143100  166144100      2       1  150064       2.8915    0.0019169
enh88701     4  166169200  166170200      6       3  150064       2.2874     0.011085
enh88704     4  166215600  166216600      2       1  150064       2.2098     0.013559
enh88723     4  167942700  167943700      2       1  150064       2.6739    0.0037492
enh88724     4  167952700  167953700      6       2  150064       3.1306   0.00087233
enh88726     4  169240400  169241400      2       1  150064       1.7671     0.038602
enh88787     4  169989200  169990200      8       3  150064       2.1235     0.016857
enh88788     4  169991400  169992400      6       3  150064       2.3648    0.0090202
enh88789     4  170000300  170001300      2       1  150064       1.9724     0.024281
enh88791     4  170020500  170021500      2       1  150064       2.7468    0.0030094
enh88794     4  170035900  170036900      1       1  150064       2.2591      0.01194
enh88796     4  170045800  170046800      4       2  150064       1.6673     0.047726
enh88797     4  170049600  170050600      1       1  150064       2.1427      0.01607
enh88799     4  170055000  170056000      1       1  150064       2.7011     0.003456
enh88801     4  170080200  170081200      1       1  150064       2.3657     0.008998
enh88818     4  170162300  170163300      4       2  150064       1.7415     0.040796
enh88820     4  170165500  170166500      1       1  150064       2.3403     0.009635
enh88829     4  170232600  170233600      1       1  150064       3.8965    4.879e-05
enh88830     4  170234600  170235600      3       2  150064       3.5201   0.00021568
enh88831     4  170236600  170237600      3       1  150064       4.6007   2.1057e-06
enh88833     4  170318500  170319500      3       2  150064       4.3045   8.3665e-06
enh88834     4  170360400  170361400      2       1  150064       1.7035     0.044234
enh88836     4  170531400  170532400      5       2  150064       1.6846     0.046029
enh88838     4  170539800  170540800      2       1  150064       3.2756   0.00052721
enh88839     4  170543700  170544700      2       1  150064        3.486   0.00024516
enh88841     4  170570800  170571800      2       1  150064       2.4485    0.0071723
enh88842     4  170579000  170580000      4       2  150064       4.9343   4.0223e-07
enh88843     4  170580200  170581200      3       2  150064       3.9536    3.849e-05
enh88845     4  170584900  170585900      3       1  150064       3.9918   3.2781e-05
enh88846     4  170585900  170586900      1       1  150064       4.3915    5.628e-06
enh88852     4  170843700  170844700     10       2  150064       3.0244    0.0012458
enh88853     4  170846700  170847700     11       1  150064        2.678    0.0037037
enh88854     4  170896600  170897600      1       1  150064       1.8626      0.03126
enh88857     4  170933100  170934100      6       2  150064       2.3206     0.010154
enh88858     4  170948600  170949600      3       2  150064       2.4428     0.007286
enh88871     4  174094600  174095600      3       2  150064       1.8127      0.03494
enh88873     4  174106800  174107800      2       1  150064       1.7183     0.042869
enh88875     4  174185600  174186600      4       2  150064       1.7445     0.040533
enh88882     4  174335600  174336600      2       1  150064       2.3642     0.009034
enh88883     4  174336500  174337500      1       1  150064       2.6598     0.003909
enh88909     4  176867400  176868400      2       1  150064       4.2666   9.9257e-06
enh88911     4  176964900  176965900      5       2  150064       2.0299     0.021183
enh88944     4  178361600  178362600      3       1  150064       1.9138     0.027821
enh88976     4  184018000  184019000      1       1  150064       2.3451     0.009511
enh88979     4  184028100  184029100      1       1  150064       2.3286     0.009941
enh88984     4  184040100  184041100      4       1  150064       2.3195     0.010183
enh88985     4  184045800  184046800      7       3  150064       1.9136     0.027838
enh88986     4  184046700  184047700      1       1  150064       2.2688      0.01164
enh89003     4  184183100  184184100      2       1  150064       1.7548     0.039651
enh89021     4  184492400  184493400      6       2  150064       2.0122       0.0221
enh89040     4  184796800  184797800      4       2  150064       2.2595     0.011926
enh89054     4  185184900  185185900      4       2  150064       1.8425     0.032699
enh89055     4  185186700  185187700      3       2  150064       1.8282     0.033758
enh89074     4  185312500  185313500      4       2  150064       1.9205     0.027398
enh89078     4  185321500  185322500      3       2  150064       2.9849    0.0014186
enh89080     4  185334200  185335200      2       1  150064       1.6822     0.046263
enh89081     4  185338100  185339100      8       3  150064       1.6519     0.049274
enh89084     4  185342600  185343600      3       2  150064       1.9515       0.0255
enh89085     4  185344100  185345100      4       2  150064       1.8811     0.029981
enh89088     4  185350900  185351900      2       1  150064       1.9946     0.023045
enh89103     4  185389600  185390600      2       1  150064       2.4005    0.0081862
enh89115     4  185566200  185567200      2       1  150064       1.8073     0.035355
enh89126     4  185677400  185678400      2       1  150064       1.7733     0.038092
enh89143     4  185775200  185776200      7       2  150064       1.6916     0.045362
enh89170     4  186172200  186173200      3       1  150064       1.9134     0.027851
enh89171     4  186201400  186202400      1       1  150064       2.1615      0.01533
enh89172     4  186227200  186228200      1       1  150064       2.4069     0.008044
enh89181     4  186425900  186426900      3       1  150064        1.854     0.031871
enh89235     4  186988700  186989700      3       2  150064       2.5305    0.0056955
enh89238     4  187053400  187054400      4       2  150064       1.8017     0.035799
enh89274     4  187628100  187629100      1       1  150064       2.1615      0.01533
enh89276     4  187670500  187671500      5       2  150064       1.8896     0.029408
enh89286     4  187765900  187766900      7       3  150064       1.6989     0.044666
enh89289     4  187856700  187857700      3       2  150064       2.0517       0.0201
enh89338     5     801100     802100      3       1  150064       2.0186     0.021763
enh89353     5    1097100    1098100      7       3  150064       1.9023     0.028563
enh89354     5    1098400    1099400      4       2  150064       1.9901      0.02329
enh89367     5    1204700    1205700     11       2  150064       1.9156     0.027711
enh89390     5    1516600    1517600      4       2  150064       2.4959    0.0062821
enh89394     5    1537000    1538000      1       1  150064       1.6978      0.04477
enh89433     5    5420500    5421500      6       2  150064        2.805    0.0025157
enh89435     5    5424800    5425800      1       1  150064       2.8418     0.002243
enh89436     5    5430000    5431000      1       1  150064       2.9937     0.001378
enh89437     5    5492200    5493200      1       1  150064       3.6504    0.0001309
enh89438     5    5494000    5495000      3       2  150064       2.4642    0.0068667
enh89439     5    5494700    5495700      4       2  150064       2.5949    0.0047313
enh89441     5    5572600    5573600      3       2  150064       2.6081    0.0045528
enh89446     5    6162100    6163100      3       2  150064       2.1455     0.015955
enh89456     5    6604800    6605800      9       4  150064       2.3323    0.0098435
enh89459     5    6660100    6661100      7       4  150064       2.4897    0.0063918
enh89461     5    6704200    6705200      3       1  150064       2.5447    0.0054681
enh89463     5    6719400    6720400      2       1  150064       2.8878    0.0019396
enh89464     5    6723000    6724000     10       4  150064       2.0833     0.018611
enh89465     5    6727800    6728800      5       2  150064       2.3127     0.010369
enh89466     5    6730800    6731800      6       2  150064       2.7219    0.0032452
enh89468     5    6734200    6735200      6       3  150064       3.2888   0.00050301
enh89469     5    6735900    6736900      6       2  150064        2.893    0.0019076
enh89470     5    6737300    6738300      4       2  150064       1.8576      0.03161
enh89476     5    6766000    6767000      3       1  150064       1.8638     0.031175
enh89477     5    6766700    6767700      3       1  150064       1.6875     0.045758
enh89483     5    7208800    7209800      4       2  150064       2.4973    0.0062565
enh89485     5    7852000    7853000      4       2  150064       1.7768       0.0378
enh89509     5    9558400    9559400      8       4  150064       1.7149     0.043182
enh89577     5   10631800   10632800     12       2  150064       2.1134     0.017284
enh89578     5   10633300   10634300      7       2  150064       1.9487     0.025664
enh89579     5   10663500   10664500      2       1  150064       1.6642     0.048033
enh89602     5   11323000   11324000      3       1  150064       1.9993     0.022786
enh89636     5   14217800   14218800      1       1  150064       2.0164      0.02188
enh89672     5   14463900   14464900      3       2  150064       1.7929     0.036494
enh89682     5   14660100   14661100      1       1  150064       2.5045     0.006131
enh89686     5   14675700   14676700      1       1  150064       1.8928      0.02919
enh89690     5   14698000   14699000      2       1  150064       2.1514     0.015722
enh89731     5   15285700   15286700      2       1  150064       1.6514     0.049333
enh89751     5   15914700   15915700      1       1  150064       1.9523      0.02545
enh89759     5   16505300   16506300      3       1  150064       1.9501     0.025581
enh89764     5   16539100   16540100      2       1  150064       2.5106    0.0060262
enh89770     5   16569200   16570200      1       1  150064       1.6963      0.04491
enh89781     5   16712900   16713900      1       1  150064       2.8418     0.002243
enh89782     5   16721300   16722300      3       1  150064       2.4336    0.0074739
enh89783     5   16725800   16726800      2       1  150064       1.6854      0.04596
enh89803     5   16883900   16884900      6       3  150064       1.8674     0.030923
enh89857     5   25962400   25963400      4       2  150064       2.1139     0.017264
enh89859     5   27473600   27474600      1       1  150064       1.8027      0.03572
enh89867     5   31361100   31362100      6       2  150064       1.7436     0.040614
enh89879     5   31929000   31930000      4       2  150064       2.1836     0.014495
enh89894     5   32084000   32085000      1       1  150064       2.5151      0.00595
enh89915     5   32206600   32207600      1       1  150064       1.9061      0.02832
enh89940     5   32330400   32331400      2       1  150064       2.0623     0.019591
enh89984     5   33257600   33258600      2       1  150064       1.8956     0.029005
enh89987     5   33320000   33321000      5       2  150064       2.3209     0.010147
enh90040     5   34523100   34524100      5       1  150064       1.7466     0.040356
enh90090     5   35182700   35183700      3       1  150064       1.9108     0.028015
enh90091     5   35185500   35186500      4       2  150064        1.952     0.025469
enh90103     5   35483800   35484800      1       1  150064       2.1573      0.01549
enh90138     5   36279600   36280600      4       2  150064       1.8019     0.035784
enh90140     5   36300500   36301500      5       2  150064       2.0368     0.020833
enh90142     5   36304000   36305000      1       1  150064       2.3836     0.008573
enh90186     5   37662900   37663900      2       1  150064       1.7632     0.038929
enh90198     5   38166800   38167800      2       1  150064       2.2575     0.011989
enh90227     5   38681100   38682100      3       2  150064       2.0392     0.020713
enh90232     5   38745900   38746900      5       2  150064       2.4864    0.0064516
enh90248     5   38923500   38924500      4       2  150064       2.0714     0.019162
enh90250     5   38927300   38928300      2       1  150064       2.1515     0.015719
enh90251     5   39015100   39016100      2       1  150064         2.25     0.012223
enh90254     5   39062600   39063600      3       1  150064       2.5214    0.0058437
enh90258     5   39080300   39081300      4       1  150064        1.973     0.024247
enh90265     5   39195200   39196200      2       1  150064       1.7652     0.038764
enh90278     5   39271700   39272700      2       1  150064       2.1365      0.01632
enh90281     5   39353700   39354700      4       2  150064       1.6568     0.048779
enh90288     5   39402400   39403400      2       1  150064       2.3325    0.0098384
enh90295     5   39418900   39419900      1       1  150064       1.6682      0.04764
enh90297     5   39426300   39427300     10       3  150064       1.7874     0.036938
enh90355     5   40792200   40793200      1       1  150064       1.7197      0.04274
enh90461     5   43120000   43121000      2       1  150064       1.7263     0.042146
enh90470     5   43397200   43398200      1       1  150064       1.9824      0.02372
enh90486     5   43626800   43627800      3       1  150064       2.1787     0.014678
enh90491     5   43648200   43649200      5       2  150064       2.1003     0.017852
enh90494     5   43663700   43664700      3       2  150064       2.3438    0.0095449
enh90515     5   49974200   49975200      1       1  150064       1.7192      0.04279
enh90523     5   50521600   50522600      2       1  150064       2.6851    0.0036256
enh90570     5   52333000   52334000      3       1  150064       1.9859      0.02352
enh90581     5   52781200   52782200      1       1  150064       1.7491      0.04014
enh90584     5   52855400   52856400      1       1  150064       1.7387      0.04104
enh90586     5   52864800   52865800      1       1  150064       1.9407      0.02615
enh90587     5   52872200   52873200      2       1  150064       2.0748     0.019002
enh90588     5   52898400   52899400      2       1  150064       2.1356     0.016358
enh90604     5   53597500   53598500      2       1  150064       2.6232    0.0043557
enh90625     5   53886200   53887200      6       3  150064       1.7964     0.036213
enh90626     5   53897900   53898900      3       2  150064       2.6023    0.0046299
enh90629     5   53911600   53912600      4       2  150064       1.9067      0.02828
enh90633     5   53940400   53941400      5       1  150064       1.6629     0.048165
enh90634     5   53942700   53943700      7       2  150064       1.6931     0.045222
enh90646     5   54056500   54057500      1       1  150064       1.7038      0.04421
enh90648     5   54081700   54082700      3       2  150064       2.1013     0.017806
enh90651     5   54140200   54141200      7       2  150064       2.2827     0.011224
enh90652     5   54162700   54163700      1       1  150064         1.97      0.02442
enh90722     5   55219300   55220300      5       3  150064       2.6588    0.0039205
enh90761     5   55463300   55464300      6       2  150064       1.6819     0.046295
enh90852     5   56594800   56595800      7       4  150064       2.5164    0.0059281
enh90863     5   56797300   56798300      2       1  150064       1.9904     0.023271
enh90875     5   57137300   57138300      2       1  150064         1.93     0.026806
enh90881     5   57483600   57484600      7       3  150064       2.1385      0.01624
enh90886     5   57569400   57570400      2       1  150064        3.589   0.00016596
enh90887     5   57750000   57751000      2       1  150064       2.3123      0.01038
enh90889     5   57840000   57841000      1       1  150064       1.7272      0.04207
enh90900     5   58218300   58219300      1       1  150064       1.9632      0.02481
enh90901     5   58298000   58299000     10       3  150064       2.4339    0.0074683
enh90902     5   58330200   58331200      2       1  150064       2.2708     0.011579
enh90903     5   58331800   58332800      3       1  150064       1.9358     0.026449
enh90915     5   58439600   58440600      2       1  150064       1.6888     0.045633
enh90924     5   58591600   58592600      4       2  150064       1.7639     0.038871
enh90941     5   58858500   58859500      3       2  150064       2.7821    0.0027005
enh90942     5   58883500   58884500      2       1  150064       1.6588     0.048579
enh90943     5   58886400   58887400      2       1  150064       1.8385     0.032995
enh90944     5   58893500   58894500      3       1  150064       1.7764     0.037833
enh90950     5   59005300   59006300      2       1  150064       2.1323     0.016492
enh90966     5   59814200   59815200      2       1  150064       1.8559     0.031732
enh90971     5   59973100   59974100      4       2  150064       2.6219    0.0043717
enh90977     5   60456000   60457000      4       2  150064        3.335   0.00042644
enh90979     5   60524300   60525300      5       3  150064       5.3722   3.8897e-08
enh90982     5   60559500   60560500      3       2  150064       2.7323    0.0031451
enh90984     5   60572600   60573600      4       2  150064       3.9699   3.5957e-05
enh90985     5   60573300   60574300      2       1  150064       3.0502    0.0011435
enh90986     5   60576200   60577200      3       1  150064       3.7649   8.3299e-05
enh90988     5   60597700   60598700      1       1  150064       7.2749    1.734e-13
enh90990     5   60616800   60617800      3       1  150064       4.1645   1.5602e-05
enh90991     5   60624600   60625600      1       1  150064       6.6855    1.151e-11
enh90992     5   60631300   60632300      2       1  150064       1.9547      0.02531
enh90993     5   60636000   60637000      2       1  150064       1.6555     0.048915
enh90995     5   60642400   60643400      2       1  150064       5.7659   4.0606e-09
enh90997     5   60666200   60667200      4       2  150064       4.0763   2.2875e-05
enh90999     5   60690600   60691600      1       1  150064       4.6595    1.585e-06
enh91000     5   60695300   60696300      4       2  150064       4.3954   5.5279e-06
enh91001     5   60698700   60699700      1       1  150064       4.7789    8.811e-07
enh91003     5   60703000   60704000      1       1  150064       2.5525     0.005347
enh91004     5   60705200   60706200      3       2  150064       2.8612    0.0021103
enh91005     5   60706400   60707400      1       1  150064       5.0554    2.147e-07
enh91006     5   60709600   60710600      2       1  150064       2.4363     0.007419
enh91010     5   60751000   60752000      3       1  150064       5.7432   4.6457e-09
enh91012     5   60761900   60762900      1       1  150064       4.7492    1.021e-06
enh91019     5   60899300   60900300      1       1  150064       3.5562    0.0001881
enh91026     5   60969300   60970300      1       1  150064       1.8512      0.03207
enh91034     5   61600600   61601600      1       1  150064       2.9993     0.001353
enh91035     5   61603700   61604700      2       1  150064       1.7886     0.036841
enh91037     5   61628800   61629800      3       2  150064       3.9918   3.2792e-05
enh91039     5   61709500   61710500      2       1  150064       1.9192     0.027478
enh91041     5   61883800   61884800      1       1  150064       1.9832      0.02367
enh91044     5   62348300   62349300      2       1  150064       2.2344     0.012729
enh91045     5   62460500   62461500      7       3  150064       1.9117     0.027957
enh91048     5   63626400   63627400      1       1  150064       2.7679     0.002821
enh91062     5   64306600   64307600      2       1  150064       2.0728     0.019095
enh91064     5   64330100   64331100      4       1  150064       2.6771    0.0037133
enh91082     5   64779200   64780200      4       2  150064       1.9537     0.025369
enh91084     5   64860500   64861500      3       2  150064       2.4384    0.0073765
enh91085     5   64917800   64918800      2       1  150064       1.8092     0.035211
enh91157     5   66379400   66380400      4       2  150064       2.3191     0.010196
enh91160     5   66388900   66389900      1       1  150064       2.5554     0.005304
enh91163     5   66403000   66404000      1       1  150064       2.0073      0.02236
enh91238     5   67509500   67510500      3       2  150064       1.9903      0.02328
enh91239     5   67515400   67516400      3       2  150064       1.7567     0.039487
enh91244     5   67527900   67528900      2       1  150064        2.198     0.013976
enh91250     5   67544800   67545800      3       2  150064       2.2079     0.013626
enh91255     5   67557600   67558600      9       4  150064       1.9816     0.023762
enh91256     5   67558000   67559000      9       4  150064       1.9363     0.026416
enh91263     5   67580900   67581900      1       1  150064       1.8169      0.03462
enh91264     5   67587800   67588800      3       2  150064       2.0796     0.018783
enh91267     5   67627200   67628200      2       1  150064       1.9025     0.028553
enh91271     5   67705000   67706000      1       1  150064       2.1602      0.01538
enh91272     5   67710800   67711800      2       1  150064        2.807    0.0025005
enh91274     5   67720600   67721600      4       2  150064       1.9441     0.025944
enh91275     5   67729700   67730700      3       1  150064       2.1789     0.014668
enh91281     5   67773800   67774800      3       2  150064       1.7132     0.043339
enh91288     5   67889000   67890000      4       2  150064       1.6589     0.048566
enh91339     5   70752900   70753900      1       1  150064       2.2458      0.01236
enh91370     5   71548300   71549300      1       1  150064       1.9273      0.02697
enh91371     5   71550600   71551600      5       1  150064       1.7822     0.037359
enh91372     5   71567600   71568600      1       1  150064       2.1299      0.01659
enh91373     5   71577600   71578600      1       1  150064       1.6511      0.04936
enh91376     5   71602500   71603500      1       1  150064        2.217      0.01331
enh91382     5   71633700   71634700      1       1  150064       2.2101      0.01355
enh91408     5   71853100   71854100      1       1  150064       2.2165      0.01333
enh91446     5   72913200   72914200      3       2  150064       1.8972     0.028898
enh91462     5   73059000   73060000      4       1  150064       2.0174     0.021827
enh91467     5   73153300   73154300      2       1  150064       1.9314     0.026719
enh91531     5   74221100   74222100      2       1  150064       1.8182     0.034517
enh91538     5   74344100   74345100      6       2  150064       1.7837     0.037235
enh91542     5   74572800   74573800      1       1  150064       1.8322      0.03346
enh91544     5   74620700   74621700      3       1  150064       2.7208    0.0032566
enh91555     5   74809200   74810200      2       1  150064       1.8546      0.03183
enh91558     5   74854700   74855700      1       1  150064        2.215      0.01338
enh91562     5   74916300   74917300      5       2  150064       2.1994     0.013924
enh91565     5   74965400   74966400      3       1  150064       2.1942     0.014109
enh91566     5   74973300   74974300      4       1  150064       3.1484   0.00082071
enh91623     5   76083900   76084900      1       1  150064        1.839      0.03296
enh91646     5   76439500   76440500      7       3  150064       2.1876     0.014349
enh91659     5   76978400   76979400      7       3  150064       1.6529     0.049177
enh91661     5   77039000   77040000      3       2  150064       1.7637      0.03889
enh91666     5   77061000   77062000      6       3  150064       1.6541     0.049057
enh91672     5   77290600   77291600      2       1  150064       2.8934    0.0019055
enh91675     5   77509400   77510400      3       2  150064       1.9899     0.023301
enh91676     5   77568900   77569900      2       1  150064       3.5757   0.00017467
enh91677     5   77583400   77584400      9       2  150064        4.486   3.6292e-06
enh91678     5   77587800   77588800      4       2  150064       3.1666   0.00077111
enh91679     5   77588600   77589600      4       2  150064       3.6686   0.00012193
enh91680     5   77591400   77592400      1       1  150064       2.6042     0.004604
enh91682     5   77654400   77655400      2       1  150064       1.9902     0.023287
enh91683     5   77657700   77658700      3       2  150064       1.6667     0.047784
enh91685     5   77779000   77780000      3       1  150064       2.2771     0.011391
enh91687     5   77783800   77784800      3       1  150064       2.2539     0.012102
enh91689     5   77792200   77793200      2       1  150064       1.9786     0.023933
enh91691     5   77797000   77798000      3       2  150064       2.3696    0.0089045
enh91692     5   77797800   77798800      1       1  150064       2.3662     0.008986
enh91693     5   77800800   77801800      2       1  150064       1.7956     0.036283
enh91697     5   77817100   77818100      2       1  150064       2.8541    0.0021578
enh91749     5   78319000   78320000      3       1  150064       1.9924     0.023162
enh91751     5   78327300   78328300      3       1  150064        2.234     0.012742
enh91752     5   78346500   78347500      1       1  150064       2.8138     0.002448
enh91757     5   78403300   78404300      5       2  150064       2.5311    0.0056854
enh91765     5   78806300   78807300      1       1  150064       2.7728     0.002779
enh91767     5   78886300   78887300      2       1  150064       2.0194     0.021723
enh91775     5   79069800   79070800      1       1  150064        1.811      0.03507
enh91789     5   79461100   79462100      8       4  150064        1.936     0.026432
enh91792     5   79476300   79477300      8       3  150064       1.7979     0.036097
enh91798     5   79489800   79490800      4       2  150064       1.7543     0.039693
enh91810     5   79516400   79517400      3       1  150064       2.1703     0.014991
enh91866     5   80542000   80543000      1       1  150064       2.2018      0.01384
enh91889     5   81068800   81069800      3       1  150064        3.248     0.000581
enh91891     5   81075400   81076400      2       1  150064       1.8606     0.031401
enh91892     5   81078800   81079800      5       3  150064       2.7483     0.002995
enh91898     5   81152800   81153800      2       1  150064       3.1561   0.00079939
enh91906     5   81469500   81470500      2       1  150064         1.95     0.025586
enh91907     5   81572100   81573100      3       2  150064       2.9706    0.0014859
enh91938     5   82602300   82603300      3       1  150064       1.8634     0.031205
enh91953     5   84684100   84685100      2       1  150064       1.9646     0.024733
enh91954     5   85756700   85757700      3       2  150064       1.7158     0.043096
enh91959     5   86263700   86264700      1       1  150064       1.7755      0.03791
enh91983     5   87540600   87541600      3       1  150064       2.5491    0.0053998
enh91985     5   87566200   87567200      1       1  150064       2.5414      0.00552
enh91986     5   87770200   87771200      4       2  150064       1.9656     0.024674
enh91988     5   88029200   88030200      3       2  150064       2.3231     0.010086
enh91989     5   88039000   88040000      1       1  150064       2.4369     0.007406
enh91991     5   88074400   88075400      2       1  150064        2.341    0.0096152
enh91994     5   88100800   88101800      3       1  150064       2.5969    0.0047037
enh91997     5   88116000   88117000      3       2  150064       3.1638   0.00077857
enh92002     5   88134000   88135000      1       1  150064        1.656      0.04886
enh92007     5   88180700   88181700      1       1  150064       1.7191       0.0428
enh92011     5   88238000   88239000      1       1  150064       2.5747     0.005017
enh92016     5   88716600   88717600      1       1  150064       4.7905    8.319e-07
enh92020     5   89311200   89312200      3       2  150064       2.4833    0.0065079
enh92026     5   89758400   89759400      3       2  150064         1.83     0.033628
enh92031     5   90161900   90162900      5       2  150064       3.9943   3.2448e-05
enh92032     5   90167600   90168600      1       1  150064       4.3032    8.416e-06
enh92039     5   90226800   90227800      3       2  150064        2.108     0.017517
enh92040     5   90236000   90237000      7       3  150064       4.3175   7.8916e-06
enh92041     5   90303000   90304000      4       2  150064       2.3527    0.0093199
enh92044     5   90322300   90323300      1       1  150064        3.102     0.000961
enh92046     5   90333600   90334600      2       1  150064       2.3234      0.01008
enh92047     5   90343500   90344500      4       2  150064       2.8842    0.0019621
enh92048     5   90348700   90349700      6       3  150064       3.8932   4.9468e-05
enh92051     5   90406600   90407600      3       2  150064       1.9864     0.023495
enh92052     5   90410100   90411100      4       2  150064        2.533    0.0056553
enh92054     5   90420400   90421400      2       1  150064       2.2459     0.012355
enh92055     5   90422300   90423300      1       1  150064       2.1306      0.01656
enh92063     5   90486000   90487000      2       1  150064       2.9127    0.0017915
enh92064     5   90508100   90509100      1       1  150064       2.2118      0.01349
enh92079     5   90672400   90673400      1       1  150064       2.6307      0.00426
enh92089     5   92280600   92281600      1       1  150064       2.9833     0.001426
enh92091     5   92413900   92414900      2       1  150064       1.8438     0.032609
enh92094     5   92435200   92436200      1       1  150064       2.3453     0.009505
enh92100     5   92527200   92528200      1       1  150064       1.8334      0.03337
enh92117     5   93576400   93577400      2       1  150064       2.4432    0.0072791
enh92120     5   93952200   93953200      2       1  150064       2.6652    0.0038477
enh92121     5   93955200   93956200      3       2  150064       2.6984    0.0034842
enh92122     5   93958300   93959300      7       2  150064       2.8037    0.0025263
enh92161     5   95112600   95113600      2       1  150064       1.7546     0.039661
enh92180     5   95198500   95199500      2       1  150064       2.4584    0.0069775
enh92182     5   95208400   95209400      5       2  150064       1.9197     0.027449
enh92186     5   95236300   95237300      7       3  150064       1.8116     0.035024
enh92190     5   95247800   95248800      2       1  150064       2.1811     0.014589
enh92192     5   95253600   95254600      4       2  150064       1.6787     0.046602
enh92197     5   95263800   95264800      2       1  150064       1.8894     0.029422
enh92199     5   95268400   95269400      2       1  150064        1.972     0.024304
enh92206     5   95298500   95299500      2       1  150064       1.8619     0.031305
enh92212     5   95336500   95337500      1       1  150064       1.9079       0.0282
enh92215     5   95385700   95386700      2       1  150064       1.6579     0.048668
enh92216     5   95386600   95387600      2       1  150064       1.7319     0.041648
enh92219     5   95403400   95404400      3       1  150064       1.8395      0.03292
enh92226     5   95511600   95512600      2       1  150064       2.2373     0.012634
enh92228     5   95533100   95534100      3       2  150064       2.3667    0.0089731
enh92229     5   95536300   95537300      1       1  150064       3.1878    0.0007168
enh92242     5   95673400   95674400      3       2  150064       2.6038    0.0046103
enh92245     5   95743600   95744600      1       1  150064       1.6457      0.04991
[truncated: 925,533 more chars]
