# Supplementary material for: Identifying enhancer properties associated with genetic risk for complex traits using regulome-wide association studies
Source: PLoS Comput Biol. 2022 Sep 7;18(9):e1010430. doi: 10.1371/journal.pcbi.1010430 (PMC9484640; doi:10.1371/journal.pcbi.1010430)
Supplement: S3 Table — Sample names are as described in the ROADMAP epigenomics project integrative analysis portal: https://egg2.wustl.edu/roadmap/web_portal/meta.html. (ZIP) [file pcbi.1010430.s010.zip › supplemental_table3/E045blood_sig_enhancers05.gcov.out]

GENE      CHR      START       STOP  NSNPS  NPARAM       N        ZSTAT            P
enh34073    1     847800     848800      4       1  150064         1.72     0.042717
enh34110    1    1168700    1169700      3       1  150064       1.9619      0.02489
enh34112    1    1205200    1206200      2       1  150064       1.6686     0.047598
enh34169    1    1706000    1707000      4       2  150064       2.1726     0.014906
enh34188    1    1841100    1842100      3       1  150064       2.0797     0.018775
enh34199    1    2046300    2047300      3       1  150064       1.7997     0.035957
enh34200    1    2057900    2058900      2       1  150064       2.6994    0.0034735
enh34201    1    2063100    2064100      3       2  150064       3.1698   0.00076283
enh34202    1    2065200    2066200      5       2  150064       3.2658   0.00054572
enh34203    1    2068000    2069000      3       2  150064       2.9618    0.0015291
enh34204    1    2070900    2071900      5       2  150064       3.2169   0.00064792
enh34205    1    2079200    2080200      1       1  150064       3.2266    0.0006264
enh34206    1    2084100    2085100      2       1  150064       2.5889    0.0048143
enh34214    1    2137300    2138300      3       1  150064       2.6996    0.0034707
enh34231    1    2233800    2234800      3       1  150064       1.8512      0.03207
enh34243    1    2399200    2400200      4       2  150064       4.3075    8.254e-06
enh34260    1    2519400    2520400      1       1  150064       2.8421     0.002241
enh34261    1    2524000    2525000      7       1  150064       3.0401    0.0011826
enh34262    1    2542200    2543200      1       1  150064       2.6463     0.004069
enh34263    1    2554000    2555000      4       2  150064       3.0552    0.0011244
enh34264    1    2571800    2572800      1       1  150064       3.2206    0.0006397
enh34323    1    5453800    5454800      4       2  150064       1.9181     0.027551
enh34324    1    5459500    5460500      1       1  150064       1.6715      0.04731
enh34340    1    6088900    6089900      1       1  150064       2.1548      0.01559
enh34350    1    6260300    6261300      1       1  150064       1.7453      0.04047
enh34351    1    6264400    6265400      3       2  150064         2.25     0.012223
enh34363    1    6516800    6517800      3       1  150064       2.5302    0.0056995
enh34364    1    6519000    6520000      1       1  150064       2.8837     0.001965
enh34365    1    6523300    6524300      4       1  150064       2.0703     0.019214
enh34366    1    6525900    6526900      7       2  150064       2.3693    0.0089117
enh34371    1    6555400    6556400      2       1  150064       2.0574     0.019824
enh34379    1    6644600    6645600      1       1  150064       3.4842    0.0002468
enh34385    1    6675600    6676600      3       1  150064       2.1533     0.015649
enh34386    1    6676300    6677300      2       1  150064       3.3689   0.00037737
enh34387    1    6684200    6685200      2       1  150064       2.1264     0.016733
enh34390    1    6716900    6717900      4       2  150064       2.8901    0.0019255
enh34391    1    6759800    6760800      2       1  150064       3.5669   0.00018061
enh34393    1    6847000    6848000      3       1  150064       1.7795     0.037581
enh34396    1    6850900    6851900      5       2  150064        1.725     0.042262
enh34399    1    6862400    6863400      1       1  150064       1.6802      0.04646
enh34423    1    7841800    7842800      3       2  150064       1.7482     0.040219
enh34432    1    8002400    8003400      2       1  150064       2.0947     0.018098
enh34450    1    8377100    8378100      1       1  150064       3.5064    0.0002271
enh34452    1    8427200    8428200      1       1  150064       2.9348     0.001669
enh34454    1    8431100    8432100      4       2  150064       3.9093    4.628e-05
enh34456    1    8436100    8437100      4       2  150064       4.3432   7.0227e-06
enh34457    1    8439300    8440300      2       1  150064       4.8415   6.4436e-07
enh34459    1    8444400    8445400      2       1  150064       4.8974   4.8548e-07
enh34460    1    8446800    8447800      3       1  150064       5.1215   1.5158e-07
enh34463    1    8458200    8459200      1       1  150064       2.3545     0.009273
enh34464    1    8464500    8465500      2       1  150064       4.6602   1.5796e-06
enh34465    1    8466900    8467900      3       2  150064       4.5486   2.6996e-06
enh34469    1    8488400    8489400      2       1  150064       5.4703   2.2466e-08
enh34479    1    8579400    8580400      1       1  150064        2.594     0.004744
enh34482    1    8599600    8600600      2       1  150064       2.4961    0.0062787
enh34484    1    8620800    8621800      1       1  150064       2.5716     0.005062
enh34485    1    8654600    8655600      4       2  150064       2.2861     0.011123
enh34486    1    8663000    8664000      3       1  150064       2.8042    0.0025223
enh34489    1    8691700    8692700      1       1  150064        2.875      0.00202
enh34492    1    8730100    8731100      3       2  150064       2.5074    0.0060804
enh34498    1    8772000    8773000      1       1  150064       1.7195      0.04276
enh34499    1    8773100    8774100      1       1  150064       2.6506     0.004018
enh34508    1    8931700    8932700      1       1  150064       1.8274      0.03382
enh34510    1    8959500    8960500      4       2  150064       2.2143     0.013406
enh34512    1    8986900    8987900      8       3  150064       1.6652     0.047934
enh34513    1    8999100    9000100      5       2  150064       2.7327    0.0031412
enh34531    1    9202000    9203000      1       1  150064       1.7824      0.03734
enh34550    1    9427900    9428900      3       2  150064       2.2137     0.013426
enh34622    1    9960300    9961300      1       1  150064       1.9806      0.02382
enh34639    1   10367700   10368700      3       1  150064       1.7143     0.043237
enh34699    1   11351500   11352500      2       1  150064       1.8014     0.035822
enh34717    1   11716500   11717500      6       2  150064       1.6739     0.047073
enh34752    1   12107600   12108600      2       1  150064       2.6349    0.0042078
enh34753    1   12111900   12112900      2       1  150064       2.0047     0.022498
enh34754    1   12128400   12129400      3       2  150064       2.2248     0.013046
enh34755    1   12129500   12130500      2       1  150064       2.6422     0.004118
enh34758    1   12147200   12148200      3       2  150064       2.2788     0.011338
enh34815    1   14034600   14035600      4       2  150064       1.9076     0.028222
enh34819    1   14039300   14040300      7       3  150064       1.6943     0.045108
enh34822    1   14050900   14051900      3       2  150064       2.0983     0.017938
enh34824    1   14058000   14059000      2       1  150064       1.7199     0.042722
enh34829    1   14074300   14075300      2       1  150064       1.6562     0.048838
enh34924    1   16352800   16353800      5       3  150064       2.0835     0.018603
enh34944    1   16541900   16542900      5       2  150064        1.812     0.034996
enh34947    1   16564100   16565100      2       1  150064       2.7283    0.0031827
enh34948    1   16570200   16571200      1       1  150064        2.126      0.01675
enh34950    1   16592800   16593800      2       1  150064       1.9997     0.022765
enh34951    1   16594300   16595300      2       1  150064       1.6956     0.044977
enh34952    1   16644800   16645800      3       1  150064       2.0685     0.019295
enh34955    1   16673400   16674400      4       1  150064       1.9569      0.02518
enh34957    1   16679500   16680500      1       1  150064       2.0801      0.01876
enh34960    1   16707000   16708000      3       2  150064       2.5508    0.0053742
enh34962    1   16711200   16712200      3       1  150064       1.7799     0.037547
enh34963    1   16714400   16715400      2       1  150064       1.7653      0.03876
enh34969    1   16824100   16825100      3       1  150064       1.8836     0.029809
enh34970    1   16826200   16827200      4       2  150064       2.0605     0.019675
enh34999    1   17371800   17372800      6       1  150064       2.4293    0.0075639
enh35000    1   17372200   17373200      4       1  150064       2.2589     0.011946
enh35001    1   17378400   17379400      2       1  150064       2.7791    0.0027255
enh35018    1   18363800   18364800      3       2  150064       1.6888     0.045633
enh35026    1   19234500   19235500      2       1  150064       1.6468       0.0498
enh35048    1   19639800   19640800      5       3  150064       1.6512     0.049344
enh35049    1   19640800   19641800      2       1  150064       1.6538     0.049083
enh35050    1   19641800   19642800      5       2  150064        1.834     0.033328
enh35074    1   19831800   19832800      7       3  150064       1.9153     0.027725
enh35075    1   19835200   19836200      4       2  150064        2.021     0.021641
enh35079    1   19925000   19926000      5       2  150064       1.7858     0.037066
enh35116    1   20819900   20820900      1       1  150064       1.7361      0.04127
enh35128    1   21059900   21060900      1       1  150064       2.8655     0.002082
enh35131    1   21114400   21115400      3       1  150064       2.8778    0.0020023
enh35133    1   21318400   21319400      1       1  150064       2.6848     0.003629
enh35135    1   21492000   21493000      4       2  150064       2.5446    0.0054697
enh35136    1   21500000   21501000      1       1  150064       2.4774     0.006618
enh35174    1   22085500   22086500      5       2  150064        1.674     0.047065
enh35175    1   22087800   22088800      4       2  150064       2.1282     0.016662
enh35176    1   22089200   22090200      5       2  150064       1.7174     0.042958
enh35177    1   22091600   22092600      5       2  150064       2.2327     0.012784
enh35179    1   22097000   22098000      7       3  150064       2.3658    0.0089957
enh35181    1   22100600   22101600      4       2  150064       3.1731   0.00075412
enh35183    1   22105000   22106000      7       3  150064       2.4592    0.0069615
enh35196    1   22349300   22350300      3       2  150064       2.4102    0.0079729
enh35197    1   22353500   22354500     11       3  150064       2.9863    0.0014117
enh35199    1   22360800   22361800     14       2  150064       1.7108     0.043563
enh35201    1   22369300   22370300      1       1  150064       3.2129     0.000657
enh35202    1   22374600   22375600      4       2  150064       3.2881   0.00050426
enh35204    1   22377900   22378900      4       2  150064       2.2292     0.012899
enh35206    1   22385800   22386800      2       1  150064       2.1546     0.015596
enh35209    1   22404900   22405900      3       2  150064       2.0976      0.01797
enh35210    1   22412200   22413200      2       1  150064       2.6649     0.003851
enh35211    1   22417900   22418900      1       1  150064       1.7696       0.0384
enh35213    1   22430800   22431800      5       3  150064       2.5588    0.0052517
enh35231    1   23438300   23439300      1       1  150064       2.0492      0.02022
enh35264    1   23888000   23889000      1       1  150064       1.6926      0.04527
enh35271    1   23937600   23938600      1       1  150064       2.1165      0.01715
enh35286    1   24073900   24074900      1       1  150064       2.1532      0.01565
enh35289    1   24106300   24107300      1       1  150064       1.6674      0.04772
enh35320    1   24677900   24678900      1       1  150064       2.2798      0.01131
enh35322    1   24717100   24718100      6       2  150064       1.8168     0.034621
enh35323    1   24719300   24720300      2       1  150064       2.4106    0.0079635
enh35328    1   24751900   24752900      4       2  150064       2.0641     0.019506
enh35336    1   24812300   24813300      3       1  150064       2.0254     0.021413
enh35337    1   24818200   24819200      1       1  150064       2.2907      0.01099
enh35338    1   24825900   24826900      2       1  150064       2.1134     0.017283
enh35340    1   24836400   24837400      3       2  150064       1.7051     0.044088
enh35341    1   24841600   24842600      2       1  150064        2.274     0.011484
enh35342    1   24852400   24853400      5       1  150064       2.7924    0.0026157
enh35343    1   24861600   24862600      2       1  150064       2.3439    0.0095417
enh35345    1   24871400   24872400      4       1  150064       3.1935   0.00070269
enh35548    1   27033600   27034600      2       1  150064       2.6037    0.0046111
enh35549    1   27035300   27036300      3       1  150064       3.4877   0.00024361
enh35550    1   27041000   27042000      2       1  150064       1.8779     0.030197
enh35551    1   27047500   27048500      3       1  150064         2.63    0.0042697
enh35552    1   27052400   27053400      2       1  150064       2.5861    0.0048537
enh35553    1   27054600   27055600      1       1  150064       2.7077     0.003388
enh35555    1   27064700   27065700      1       1  150064       2.7089     0.003375
enh35556    1   27068200   27069200      5       2  150064       2.5575    0.0052712
enh35557    1   27073200   27074200      1       1  150064       2.7082     0.003382
enh35558    1   27077200   27078200      1       1  150064       2.7081     0.003383
enh35559    1   27097600   27098600      1       1  150064       2.7473     0.003004
enh35564    1   27146500   27147500      1       1  150064       2.1783      0.01469
enh35568    1   27158300   27159300      2       1  150064       2.6325    0.0042379
enh35569    1   27161000   27162000      1       1  150064       1.8565      0.03169
enh35572    1   27175200   27176200      1       1  150064       2.4217     0.007724
enh35575    1   27203900   27204900      1       1  150064       2.0777      0.01887
enh35576    1   27213300   27214300      3       1  150064       2.4157    0.0078529
enh35579    1   27246900   27247900      2       1  150064       2.7103    0.0033606
enh35580    1   27249500   27250500      1       1  150064        2.512     0.006003
enh35581    1   27287000   27288000      2       1  150064       2.4071      0.00804
enh35587    1   27425800   27426800      2       1  150064       2.1437     0.016027
enh35612    1   27666200   27667200      5       3  150064        2.244     0.012418
enh35617    1   27684900   27685900      1       1  150064       1.7819      0.03738
enh35621    1   27695500   27696500      1       1  150064       2.9448     0.001616
enh35668    1   27924100   27925100      2       1  150064       1.7612     0.039101
enh35670    1   27932700   27933700      2       1  150064       1.9507     0.025546
enh35674    1   27947800   27948800      2       1  150064       1.6501     0.049462
enh35676    1   27951400   27952400      1       1  150064       2.1084       0.0175
enh35677    1   27952800   27953800      3       1  150064       1.6959     0.044949
enh35678    1   27954600   27955600      3       1  150064       1.6733      0.04713
enh35681    1   27957800   27958800      7       3  150064       1.8081     0.035298
enh35683    1   27970300   27971300      2       1  150064       1.7707     0.038307
enh35712    1   28261600   28262600      5       1  150064       1.8668     0.030968
enh35735    1   28499900   28500900      2       1  150064       3.6693   0.00012161
enh35744    1   28575700   28576700      2       1  150064       1.7769     0.037792
enh35749    1   28657400   28658400      1       1  150064       3.0428     0.001172
enh35750    1   28658100   28659100      1       1  150064       3.0428     0.001172
enh35751    1   28686000   28687000      3       1  150064       1.8634     0.031203
enh35753    1   28697700   28698700      2       1  150064       1.9834     0.023663
enh35754    1   28699900   28700900      2       1  150064       2.2181     0.013274
enh35756    1   28736100   28737100      8       3  150064       2.2663     0.011716
enh35757    1   28743700   28744700      3       1  150064       2.0259     0.021387
enh35761    1   28820800   28821800      1       1  150064       2.0615      0.01963
enh35763    1   28837700   28838700      4       2  150064       3.0434    0.0011697
enh35766    1   28845600   28846600      1       1  150064       2.4689     0.006776
enh35767    1   28878000   28879000      1       1  150064       2.8194     0.002406
enh35770    1   28905200   28906200      2       1  150064       2.7673    0.0028261
enh35772    1   28918000   28919000      1       1  150064       1.8519      0.03202
enh35773    1   28966700   28967700      2       1  150064       1.8343     0.033303
enh35774    1   28971000   28972000      1       1  150064       2.3123      0.01038
enh35775    1   28973500   28974500      2       1  150064       2.0484     0.020261
enh35781    1   29070000   29071000      2       1  150064       3.3538   0.00039852
enh35782    1   29070800   29071800      2       1  150064       2.8693     0.002057
enh35785    1   29111200   29112200      1       1  150064       2.4417      0.00731
enh35790    1   29210900   29211900      3       2  150064       2.8059    0.0025088
enh35792    1   29216700   29217700      2       1  150064       1.8534     0.031915
enh35793    1   29219800   29220800      5       2  150064       1.9931     0.023123
enh35798    1   29247000   29248000      2       1  150064       3.1857   0.00072194
enh35799    1   29248600   29249600      2       1  150064       2.7158    0.0033057
enh35800    1   29250900   29251900      2       1  150064       3.3626   0.00038607
enh35803    1   29266500   29267500      3       2  150064       2.8796    0.0019908
enh35808    1   29304900   29305900      1       1  150064       4.1181     1.91e-05
enh35813    1   29388200   29389200      2       1  150064       3.1753    0.0007483
enh35821    1   29555700   29556700      4       2  150064       1.8991     0.028773
enh35822    1   29557600   29558600      3       1  150064       2.1232     0.016867
enh35830    1   31194700   31195700      3       2  150064       1.7283     0.041964
enh35841    1   31341600   31342600      1       1  150064       1.8475      0.03234
enh35842    1   31449300   31450300      1       1  150064       1.7721      0.03819
enh35855    1   31771800   31772800      5       2  150064       3.9229   4.3737e-05
enh35856    1   31845100   31846100      3       2  150064       2.0867     0.018456
enh35857    1   31846700   31847700      2       1  150064        1.886     0.029645
enh35858    1   31866800   31867800      4       1  150064       2.8658    0.0020799
enh35859    1   31867600   31868600      2       1  150064       2.8315    0.0023167
enh35887    1   32313100   32314100      3       2  150064       1.6671     0.047745
enh35900    1   32391200   32392200      2       1  150064       2.0527      0.02005
enh35903    1   32411300   32412300      1       1  150064       1.6861      0.04589
enh35944    1   32707500   32708500      3       1  150064       1.7063     0.043974
enh35945    1   32711600   32712600      3       1  150064       1.7052     0.044077
enh35963    1   32811000   32812000      1       1  150064        2.932     0.001684
enh36010    1   33502600   33503600      2       1  150064       1.8687     0.030829
enh36028    1   33760600   33761600      3       2  150064       1.7552     0.039615
enh36033    1   33811300   33812300      1       1  150064       1.7861      0.03704
enh36041    1   33936300   33937300      3       1  150064       1.7455     0.040446
enh36045    1   35318300   35319300      4       2  150064       1.8872     0.029566
enh36046    1   35322600   35323600      3       2  150064       1.9557     0.025248
enh36061    1   35585700   35586700      2       1  150064       1.7055      0.04405
enh36062    1   35586200   35587200      2       1  150064       1.7055      0.04405
enh36063    1   35611500   35612500      2       1  150064       1.8724     0.030576
enh36064    1   35648600   35649600      1       1  150064       1.8728      0.03055
enh36084    1   36002100   36003100      2       1  150064       3.0799    0.0010355
enh36094    1   36038100   36039100      1       1  150064       3.8032    7.142e-05
enh36099    1   36101800   36102800      2       1  150064       3.6011   0.00015847
enh36105    1   36242500   36243500      2       1  150064       3.2726   0.00053288
enh36107    1   36269600   36270600      1       1  150064       3.3702    0.0003756
enh36109    1   36276000   36277000      1       1  150064       1.7772      0.03777
enh36113    1   36401100   36402100      1       1  150064        3.423    0.0003097
enh36116    1   36553200   36554200      1       1  150064       3.1405    0.0008432
enh36117    1   36555800   36556800      2       1  150064       3.5452   0.00019614
enh36118    1   36565100   36566100      6       2  150064       2.3137     0.010343
enh36119    1   36574600   36575600      1       1  150064       2.3702      0.00889
enh36121    1   36592000   36593000      4       2  150064       3.5271   0.00021004
enh36122    1   36600000   36601000      3       1  150064       3.6681   0.00012219
enh36123    1   36607600   36608600      2       1  150064       3.3975   0.00034006
enh36125    1   36610600   36611600      4       2  150064       3.2803    0.0005184
enh36126    1   36613100   36614100      3       1  150064       3.8801   5.2202e-05
enh36131    1   36653200   36654200      4       2  150064       2.5472    0.0054291
enh36173    1   37169100   37170100      1       1  150064        2.832     0.002313
enh36195    1   38271400   38272400      5       2  150064       2.8291     0.002334
enh36196    1   38275200   38276200      1       1  150064        3.469    0.0002612
enh36201    1   38322900   38323900      1       1  150064       3.1702    0.0007616
enh36203    1   38355900   38356900      4       2  150064       3.1962   0.00069617
enh36204    1   38388400   38389400      2       1  150064       1.9326     0.026641
enh36207    1   38395000   38396000      4       2  150064       2.5493    0.0053965
enh36209    1   38411400   38412400      6       4  150064       2.4327    0.0074928
enh36211    1   38453300   38454300      1       1  150064        2.104      0.01769
enh36241    1   39468400   39469400      1       1  150064       2.3639     0.009042
enh36242    1   39490700   39491700      2       1  150064       1.8507     0.032107
enh36243    1   39493000   39494000      5       2  150064       1.7435     0.040624
enh36244    1   39493800   39494800      4       1  150064       2.0431      0.02052
enh36247    1   39505100   39506100      5       1  150064       2.1919     0.014192
enh36248    1   39516400   39517400      4       2  150064        2.238      0.01261
enh36252    1   39568600   39569600      2       1  150064       1.8402     0.032873
enh36257    1   39648600   39649600      2       1  150064       1.8156     0.034712
enh36258    1   39651000   39652000      2       1  150064       2.1225     0.016899
enh36264    1   39668700   39669700      2       1  150064       1.7404     0.040897
enh36266    1   39673500   39674500      1       1  150064       1.7697      0.03839
enh36271    1   39696700   39697700      1       1  150064       1.7105      0.04359
enh36280    1   39734500   39735500      1       1  150064       1.6539      0.04907
enh36289    1   39876400   39877400      1       1  150064       2.1881      0.01433
enh36293    1   39974800   39975800      5       3  150064       2.0765     0.018926
enh36294    1   39991100   39992100      4       2  150064       2.5017    0.0061795
enh36302    1   40119000   40120000      3       2  150064       2.0009     0.022701
enh36316    1   40341100   40342100      1       1  150064       1.8639      0.03117
enh36319    1   40346400   40347400      4       2  150064       2.1626     0.015285
enh36367    1   40864200   40865200      3       2  150064        2.095     0.018086
enh36378    1   40973100   40974100      3       2  150064       1.7554     0.039594
enh36381    1   40998200   40999200      3       2  150064       1.9022     0.028572
enh36387    1   41155000   41156000      5       3  150064       2.1322     0.016493
enh36388    1   41155700   41156700      3       2  150064       2.3236     0.010073
enh36390    1   41169400   41170400      6       2  150064       2.6329    0.0042328
enh36393    1   41182900   41183900      1       1  150064       3.0145     0.001287
enh36398    1   41187900   41188900      2       1  150064        2.751    0.0029709
enh36403    1   41206400   41207400      2       1  150064       2.3034     0.010628
enh36404    1   41228600   41229600      6       3  150064       1.8773     0.030238
enh36408    1   41274700   41275700      6       2  150064       3.1941   0.00070143
enh36420    1   41447100   41448100      2       1  150064       2.1477     0.015868
enh36421    1   41449400   41450400      5       2  150064       1.9318     0.026692
enh36422    1   41468700   41469700      5       2  150064        2.221     0.013176
enh36546    1   43739400   43740400      2       1  150064        2.174     0.014854
enh36548    1   43760700   43761700      1       1  150064       2.8936     0.001904
enh36549    1   43792500   43793500      2       1  150064       4.2796   9.3599e-06
enh36554    1   43825400   43826400      3       2  150064       3.7678   8.2356e-05
enh36555    1   43830900   43831900      2       1  150064       1.9653     0.024692
enh36558    1   43856500   43857500      3       1  150064       3.6146   0.00015038
enh36559    1   43920200   43921200      3       2  150064       4.1734   1.5006e-05
enh36560    1   44015600   44016600      3       1  150064       2.0885     0.018378
enh36562    1   44031600   44032600      3       2  150064       3.2668   0.00054392
enh36563    1   44114300   44115300      5       2  150064       4.0012   3.1507e-05
enh36564    1   44118200   44119200      3       1  150064       2.3334    0.0098147
enh36568    1   44228800   44229800      1       1  150064       3.2448    0.0005877
enh36569    1   44255300   44256300      1       1  150064       2.9852     0.001417
enh36570    1   44290000   44291000      1       1  150064       3.3334    0.0004289
enh36571    1   44296400   44297400      2       1  150064       3.9022   4.7662e-05
enh36572    1   44299800   44300800      2       1  150064       2.7912    0.0026254
enh36573    1   44318600   44319600      2       1  150064        3.435   0.00029627
enh36574    1   44402200   44403200      4       2  150064        2.011      0.02216
enh36576    1   44413700   44414700      6       3  150064       3.4752   0.00025521
enh36579    1   44439100   44440100      2       1  150064       1.9816     0.023762
enh36580    1   44442900   44443900      5       2  150064       2.5588    0.0052521
enh36581    1   44446000   44447000      4       2  150064       1.9799      0.02386
enh36582    1   44456000   44457000      1       1  150064       2.0898      0.01832
enh36583    1   44458000   44459000      1       1  150064       2.9213     0.001743
enh36587    1   44677500   44678500      1       1  150064       2.7892     0.002642
enh36588    1   44680100   44681100      2       1  150064       1.8408     0.032822
enh36597    1   44821000   44822000      2       1  150064       1.9614     0.024916
enh36599    1   45060300   45061300      2       1  150064       1.7146     0.043208
enh36717    1   46998100   46999100      1       1  150064       2.0505      0.02016
enh36719    1   47015200   47016200      3       2  150064       1.9002     0.028706
enh36736    1   47269600   47270600      2       1  150064       2.0418     0.020587
enh36743    1   47797900   47798900      2       1  150064       1.9259     0.027059
enh36755    1   49240500   49241500      4       2  150064       1.9819     0.023747
enh36764    1   51382600   51383600      2       1  150064       2.0839     0.018585
enh36777    1   51633700   51634700      5       3  150064       1.9961     0.022962
enh36810    1   51985700   51986700      4       2  150064       1.6839     0.046102
enh36849    1   52884700   52885700      1       1  150064       1.7506      0.04001
enh36852    1   52988900   52989900      2       1  150064        2.073     0.019085
enh36892    1   53661200   53662200      1       1  150064       2.0792       0.0188
enh36893    1   53664100   53665100      1       1  150064       2.8243     0.002369
enh36894    1   53684300   53685300      2       1  150064       2.1388     0.016228
enh36896    1   53702000   53703000      2       1  150064       2.4523    0.0070978
enh36898    1   53760100   53761100      3       2  150064        3.057    0.0011178
enh36899    1   53771700   53772700      4       2  150064       2.1252     0.016783
enh36923    1   54451600   54452600      2       1  150064       2.2225     0.013124
enh36929    1   54667600   54668600      4       2  150064       2.4067    0.0080495
enh36931    1   54695800   54696800      2       1  150064       1.7162     0.043064
enh36946    1   54787500   54788500      1       1  150064       2.0393      0.02071
enh36950    1   54801100   54802100      2       1  150064       1.6758     0.046885
enh36957    1   54819000   54820000      2       1  150064       2.3288    0.0099338
enh36959    1   54827700   54828700      2       1  150064       1.7732     0.038097
enh37032    1   59165800   59166800      2       1  150064       2.3789    0.0086815
enh37033    1   59183800   59184800      1       1  150064       1.8184       0.0345
enh37043    1   59324000   59325000      4       2  150064       1.9851     0.023568
enh37065    1   59612600   59613600      3       1  150064       1.7397     0.040958
enh37153    1   65389900   65390900      3       1  150064       2.5278    0.0057395
enh37154    1   65400300   65401300      3       2  150064       3.3548   0.00039706
enh37156    1   65415800   65416800      2       1  150064       2.2473     0.012311
enh37168    1   65520900   65521900      5       2  150064       1.9944     0.023054
enh37169    1   65526900   65527900      1       1  150064         2.06       0.0197
enh37176    1   66153100   66154100      4       2  150064       2.8438    0.0022287
enh37177    1   66277700   66278700      1       1  150064       1.6821      0.04627
enh37185    1   66731200   66732200      1       1  150064       2.4844     0.006489
enh37186    1   66744200   66745200      2       1  150064       2.1222     0.016911
enh37189    1   66765600   66766600      5       1  150064       2.1653     0.015182
enh37199    1   66832300   66833300      1       1  150064       3.2356     0.000607
enh37205    1   66903400   66904400      3       1  150064       2.6641    0.0038593
enh37207    1   66910100   66911100      3       2  150064         1.89     0.029382
enh37247    1   67801900   67802900      4       1  150064       1.7968      0.03618
enh37264    1   68189000   68190000      2       1  150064       1.9157     0.027699
enh37277    1   70792700   70793700      1       1  150064       2.5499     0.005388
enh37319    1   76976600   76977600      4       2  150064       1.6841     0.046078
enh37353    1   78107800   78108800      1       1  150064       1.8582      0.03157
enh37363    1   78134300   78135300      2       1  150064       2.5029    0.0061587
enh37377    1   78353200   78354200      9       4  150064       2.5601    0.0052325
enh37379    1   78446600   78447600      1       1  150064        2.645     0.004084
enh37383    1   78474500   78475500      3       2  150064       2.0605     0.019677
enh37400    1   83975300   83976300      3       2  150064       2.0188     0.021753
enh37401    1   84048800   84049800      4       2  150064       2.5368     0.005594
enh37407    1   84542200   84543200      1       1  150064       1.8123      0.03497
enh37410    1   84556800   84557800      1       1  150064       1.8547      0.03182
enh37412    1   84600400   84601400      2       1  150064       1.8936     0.029137
enh37418    1   84624300   84625300      2       1  150064       1.7474     0.040288
enh37420    1   84628300   84629300      2       1  150064       1.9878     0.023417
enh37438    1   85077300   85078300      3       1  150064       1.6537     0.049095
enh37455    1   85319800   85320800      3       1  150064       2.2982     0.010774
enh37457    1   85327100   85328100      3       1  150064       2.2137     0.013425
enh37464    1   85438900   85439900      6       1  150064       2.2177     0.013286
enh37467    1   85457300   85458300      4       1  150064       2.0748     0.019001
enh37468    1   85458500   85459500      6       1  150064       2.0165     0.021873
enh37482    1   85737900   85738900      7       4  150064       1.6499      0.04948
enh37588    1   89777000   89778000      2       1  150064       2.6612    0.0038928
enh37589    1   89790700   89791700      4       2  150064       1.9262     0.027043
enh37592    1   89828600   89829600      2       1  150064       1.8371     0.033094
enh37603    1   90001400   90002400      5       2  150064       1.7217     0.042559
enh37627    1   90132900   90133900      2       1  150064         2.09     0.018307
enh37634    1   90164000   90165000      1       1  150064       1.7523      0.03986
enh37638    1   90184300   90185300      1       1  150064       1.6991      0.04465
enh37642    1   90211700   90212700      1       1  150064       2.0772      0.01889
enh37649    1   90270100   90271100      5       2  150064       1.9993     0.022786
enh37656    1   90321900   90322900      3       2  150064       1.9575     0.025147
enh37678    1   91389700   91390700      2       1  150064       2.3206     0.010155
enh37679    1   91393800   91394800      3       1  150064       2.1257     0.016763
enh37682    1   91410700   91411700      1       1  150064       2.1571       0.0155
enh37685    1   91414900   91415900      2       1  150064       2.0221     0.021583
enh37686    1   91417900   91418900      1       1  150064       2.1335      0.01644
enh37687    1   91423000   91424000      2       1  150064       1.9565     0.025204
enh37690    1   91427900   91428900      4       2  150064       2.1388     0.016224
enh37691    1   91435000   91436000      1       1  150064       1.9934      0.02311
enh37692    1   91448800   91449800      2       1  150064       2.4807    0.0065562
enh37700    1   91488900   91489900      3       2  150064       3.4263    0.0003059
enh37704    1   91965200   91966200      3       2  150064       2.3068     0.010532
enh37719    1   92112100   92113100      4       2  150064       2.5439    0.0054818
enh37757    1   92667600   92668600      3       1  150064       1.8685     0.030845
enh37759    1   92761500   92762500      1       1  150064       3.1955     0.000698
enh37762    1   92765900   92766900      4       2  150064       3.0186    0.0012699
enh37763    1   92766700   92767700      2       1  150064       2.9554    0.0015614
enh37767    1   92831800   92832800      3       2  150064       2.2968     0.010815
enh37771    1   92929400   92930400      2       1  150064       2.7356    0.0031133
enh37773    1   92941900   92942900      2       1  150064       3.1959   0.00069705
enh37774    1   92946600   92947600      3       1  150064       2.8588    0.0021261
enh37775    1   92953100   92954100      1       1  150064       2.0676      0.01934
enh37776    1   92955800   92956800      2       1  150064       1.6579     0.048666
enh37777    1   92960600   92961600      2       1  150064       1.8883     0.029496
enh37778    1   92969700   92970700      1       1  150064       2.0413      0.02061
enh37781    1   93016400   93017400      3       1  150064       2.1289     0.016632
enh37791    1   93319600   93320600      2       1  150064       2.1632     0.015261
enh37795    1   93343300   93344300      1       1  150064       1.6472      0.04976
enh37797    1   93369000   93370000      1       1  150064       1.7266      0.04212
enh37798    1   93382800   93383800      1       1  150064       2.8239     0.002372
enh37799    1   93394900   93395900      1       1  150064       1.6959      0.04495
enh37800    1   93398900   93399900      5       2  150064       1.7624     0.038997
enh37801    1   93401100   93402100      3       1  150064       1.7756       0.0379
enh37807    1   93415400   93416400      1       1  150064       1.8858      0.02966
enh37808    1   93417600   93418600      1       1  150064       2.1765      0.01476
enh37810    1   93420000   93421000      3       1  150064       1.9071     0.028256
enh37811    1   93421400   93422400      2       1  150064       2.3225     0.010102
enh37812    1   93423800   93424800      1       1  150064       1.7987      0.03603
enh37820    1   93506900   93507900      1       1  150064       1.7283      0.04197
enh37821    1   93508400   93509400      3       2  150064       2.1797     0.014638
enh37889    1   95349300   95350300      3       2  150064       2.2582     0.011965
enh37896    1   95459700   95460700      2       1  150064       1.8498     0.032171
enh37897    1   95508400   95509400      7       2  150064       1.9798     0.023862
enh37899    1   95698200   95699200      5       3  150064       1.8727     0.030558
enh37901    1   97186000   97187000      2       1  150064       1.7221     0.042524
enh37902    1   97189300   97190300      3       1  150064       3.8876   5.0622e-05
enh37903    1   97190200   97191200      3       1  150064       3.3608   0.00038864
enh37905    1   97196900   97197900      1       1  150064       2.5088     0.006057
enh37906    1   97205400   97206400      5       1  150064       2.4433    0.0072767
enh37907    1   97206500   97207500      3       1  150064       2.4378    0.0073895
enh37908    1   97209300   97210300      3       1  150064        2.815    0.0024389
enh37910    1   97213200   97214200      2       1  150064       2.1013     0.017805
enh37914    1   98329900   98330900      1       1  150064       5.8004    3.307e-09
enh37915    1   98351600   98352600      2       1  150064       4.9823   3.1417e-07
enh37918    1   98369400   98370400      3       1  150064       5.6293   9.0464e-09
enh37919    1   98370800   98371800      4       2  150064       5.4629   2.3425e-08
enh37921    1   98376600   98377600      1       1  150064       6.0414    7.639e-10
enh37922    1   98377500   98378500      1       1  150064       1.6956      0.04498
enh37923    1   98378300   98379300      3       2  150064       6.4671   4.9965e-11
enh37925    1   98382900   98383900      2       1  150064       5.6442   8.2998e-09
enh37927    1   98399800   98400800      3       1  150064       6.1877   3.0528e-10
enh37929    1   98698000   98699000      2       1  150064       3.0845    0.0010196
enh37931    1   98853400   98854400      3       2  150064        1.968     0.024534
enh37932    1   98870900   98871900      4       1  150064       3.0149    0.0012854
enh38012    1  101395700  101396700      3       2  150064       1.7905     0.036689
enh38043    1  101604200  101605200      6       2  150064       1.7042     0.044173
enh38066    1  101918100  101919100      9       5  150064       2.1945       0.0141
enh38078    1  108337700  108338700     11       4  150064       1.8343     0.033304
enh38079    1  108346800  108347800      8       3  150064       2.5453    0.0054585
enh38080    1  108363800  108364800      4       2  150064       2.2704     0.011593
enh38083    1  108374400  108375400      4       1  150064       2.1863     0.014398
enh38091    1  108437200  108438200      3       1  150064       1.9858     0.023529
enh38092    1  108438600  108439600      3       1  150064       2.0039     0.022543
enh38093    1  108440100  108441100      5       1  150064       2.0409     0.020631
enh38094    1  108442300  108443300      2       1  150064        2.171     0.014964
enh38095    1  108462800  108463800      4       2  150064       1.8569      0.03166
enh38101    1  108492200  108493200      4       2  150064       2.1863     0.014395
enh38114    1  108738900  108739900      7       1  150064       2.5626    0.0051951
enh38115    1  108740700  108741700      5       2  150064       2.2112     0.013513
enh38191    1  110088300  110089300      3       2  150064       1.7333     0.041525
enh38200    1  110182600  110183600      1       1  150064       1.8088      0.03524
enh38218    1  110438000  110439000      6       2  150064       1.9746     0.024159
enh38227    1  110530900  110531900      1       1  150064       2.2206      0.01319
enh38229    1  110545900  110546900      1       1  150064        1.927      0.02699
enh38234    1  110575700  110576700      2       1  150064       1.8614     0.031341
enh38236    1  110579500  110580500      1       1  150064       2.0983      0.01794
enh38238    1  110745600  110746600      1       1  150064       2.2414       0.0125
enh38247    1  110926300  110927300      3       1  150064       2.6083     0.004549
enh38265    1  111270300  111271300      3       2  150064       1.9412     0.026117
enh38267    1  111322800  111323800      6       2  150064       2.4386    0.0073721
enh38268    1  111323400  111324400      2       1  150064       1.9395     0.026218
enh38269    1  111326800  111327800      8       4  150064       3.2188   0.00064357
enh38270    1  111330600  111331600      7       3  150064       3.5402   0.00019988
enh38273    1  111401200  111402200      4       1  150064       2.3897    0.0084309
enh38274    1  111406400  111407400      7       1  150064       2.3406    0.0096275
enh38275    1  111411000  111412000      1       1  150064       2.4958     0.006284
enh38276    1  111412900  111413900      4       2  150064       2.0334     0.021004
enh38322    1  112134200  112135200      3       2  150064       2.8477     0.002202
enh38327    1  112173700  112174700      7       4  150064       2.2059     0.013695
enh38346    1  112936800  112937800      3       1  150064       1.8802     0.030041
enh38347    1  112937500  112938500      3       1  150064       1.9144     0.027784
enh38351    1  113159000  113160000      3       2  150064       2.4232     0.007692
enh38353    1  113179200  113180200      1       1  150064       3.2955    0.0004912
enh38354    1  113181500  113182500      2       1  150064       4.2597   1.0237e-05
enh38356    1  113187500  113188500      1       1  150064       3.2983    0.0004864
enh38358    1  113215800  113216800      2       1  150064       3.0364    0.0011973
enh38360    1  113240800  113241800      2       1  150064       3.6358   0.00013855
enh38361    1  113243600  113244600      2       1  150064        1.977     0.024023
enh38362    1  113246300  113247300      4       2  150064       2.5042    0.0061358
enh38389    1  113682900  113683900      1       1  150064       1.6575      0.04871
enh38438    1  114883500  114884500      2       1  150064       2.1314     0.016528
enh38439    1  114887400  114888400      3       2  150064        1.929     0.026867
enh38448    1  115024900  115025900      4       2  150064       1.7484     0.040195
enh38451    1  115032000  115033000      7       2  150064       1.9976      0.02288
enh38453    1  115039000  115040000      4       2  150064       2.1748     0.014821
enh38454    1  115042100  115043100      4       1  150064       1.8763     0.030306
enh38456    1  115047100  115048100      5       3  150064       1.8815     0.029955
enh38462    1  115260300  115261300      1       1  150064       1.8554      0.03177
enh38464    1  115294700  115295700      2       1  150064       2.6518    0.0040031
enh38468    1  115605100  115606100      3       1  150064       2.0133     0.022039
enh38470    1  115627600  115628600      3       2  150064         3.46   0.00027013
enh38472    1  115632800  115633800      5       2  150064       1.8358     0.033193
enh38473    1  115634200  115635200      6       3  150064       3.8669   5.5109e-05
enh38475    1  115643000  115644000      4       2  150064       3.7716   8.1087e-05
enh38477    1  115655000  115656000      8       4  150064       3.5527   0.00019065
enh38480    1  116004600  116005600      4       1  150064       2.9715    0.0014816
enh38481    1  116185600  116186600      4       1  150064       2.7837     0.002687
enh38502    1  116859300  116860300      2       1  150064       2.2212     0.013169
enh38541    1  117300400  117301400      2       1  150064       3.0064     0.001322
enh38543    1  117320300  117321300      3       1  150064       3.3991   0.00033806
enh38545    1  117337200  117338200      5       1  150064       2.8626    0.0021007
enh38547    1  117353400  117354400      1       1  150064       3.6181    0.0001484
enh38622    1  119840800  119841800      1       1  150064       1.9752      0.02412
enh38786    1  145588000  145589000      3       1  150064       1.9471     0.025762
enh38805    1  146641100  146642100      6       1  150064       2.1446     0.015993
enh38806    1  146645400  146646400      6       2  150064       2.0747     0.019009
enh38807    1  146696000  146697000      2       1  150064       3.3803   0.00036204
enh38808    1  146697400  146698400      6       3  150064       2.6682    0.0038132
enh38810    1  146716100  146717100      4       2  150064       2.1871     0.014367
enh38811    1  146717200  146718200     13       3  150064       2.2755     0.011437
enh38812    1  146718700  146719700      5       3  150064       1.7537     0.039744
enh38813    1  146721700  146722700      4       1  150064       2.1444        0.016
enh38814    1  146745100  146746100      6       3  150064       2.5136    0.0059761
enh38831    1  147234500  147235500      1       1  150064        2.155      0.01558
enh38891    1  150047800  150048800      1       1  150064       5.5963    1.095e-08
enh38892    1  150062400  150063400      2       1  150064       4.6673   1.5257e-06
enh38893    1  150064500  150065500      3       1  150064       4.9923    2.983e-07
enh38896    1  150071700  150072700      1       1  150064       5.8809     2.04e-09
enh38897    1  150079600  150080600      3       1  150064       5.1146   1.5721e-07
enh38898    1  150088000  150089000      1       1  150064       5.5921    1.122e-08
enh38899    1  150090500  150091500      1       1  150064       5.7411    4.702e-09
enh38900    1  150093100  150094100      1       1  150064       5.5919    1.123e-08
enh38903    1  150119300  150120300      1       1  150064       5.9312    1.504e-09
enh38905    1  150132700  150133700      3       1  150064       5.6361   8.6982e-09
enh38906    1  150137700  150138700      4       1  150064       5.0425   2.2976e-07
enh38907    1  150159000  150160000      1       1  150064       5.4736    2.205e-08
enh38908    1  150185000  150186000      3       2  150064       4.6806   1.4303e-06
enh38910    1  150193800  150194800      1       1  150064       2.0665      0.01939
enh38911    1  150204900  150205900      2       1  150064       4.2775   9.4514e-06
enh38912    1  150209000  150210000      2       1  150064       1.9992     0.022793
enh38915    1  150241800  150242800      3       1  150064       4.9797   3.1842e-07
enh38918    1  150264900  150265900      5       2  150064       4.0209   2.8991e-05
enh38919    1  150266800  150267800      1       1  150064       1.7334      0.04151
enh38920    1  150267300  150268300      2       1  150064       1.9883     0.023391
enh38922    1  150295900  150296900      5       2  150064       3.2884   0.00050376
enh38923    1  150334800  150335800      5       2  150064       4.6395   1.7465e-06
enh38925    1  150345100  150346100      3       2  150064       5.3554   4.2673e-08
enh38926    1  150350400  150351400      2       1  150064       4.4245   4.8326e-06
enh38928    1  150354700  150355700      5       2  150064       4.6665   1.5315e-06
enh38929    1  150356000  150357000      2       1  150064       3.9827   3.4068e-05
enh38931    1  150360100  150361100      2       1  150064       4.4838   3.6665e-06
enh38932    1  150361700  150362700      3       2  150064       4.0914   2.1441e-05
enh38933    1  150364600  150365600      3       1  150064       4.8597   5.8793e-07
enh38934    1  150371200  150372200      6       2  150064       1.6877     0.045736
enh38935    1  150374400  150375400      3       2  150064       4.4179   4.9836e-06
enh38936    1  150375500  150376500      2       1  150064       4.1925   1.3795e-05
enh38937    1  150377400  150378400      3       2  150064       1.8845     0.029749
enh38940    1  150387600  150388600      8       3  150064       4.9398   3.9109e-07
enh38941    1  150436600  150437600      3       2  150064       4.9256   4.2054e-07
enh38942    1  150460700  150461700      3       1  150064       4.5462   2.7315e-06
enh38944    1  150486800  150487800      2       1  150064       4.1525   1.6446e-05
enh38945    1  150488700  150489700      1       1  150064       2.0011      0.02269
enh38956    1  150586800  150587800      6       3  150064       2.3667    0.0089736
enh38970    1  150813300  150814300      3       1  150064          1.8     0.035927
enh38971    1  150824700  150825700      2       1  150064       1.8476     0.032332
enh38973    1  150841900  150842900      2       1  150064       2.3228     0.010094
enh38974    1  150842600  150843600      1       1  150064       2.8772     0.002006
enh38982    1  150948300  150949300      1       1  150064       1.9752      0.02412
enh38986    1  150968000  150969000      4       2  150064       3.5626   0.00018362
enh38989    1  150985800  150986800      2       1  150064       3.5318   0.00020636
enh38992    1  151015300  151016300      2       1  150064       3.2311   0.00061648
enh38996    1  151034800  151035800      2       1  150064       1.8598     0.031455
enh38997    1  151035200  151036200      2       1  150064       2.0734     0.019068
enh38998    1  151041600  151042600      3       2  150064       3.2928   0.00049598
enh38999    1  151044400  151045400      6       4  150064       2.3316    0.0098612
enh39003    1  151117300  151118300      3       2  150064       3.6025   0.00015761
enh39004    1  151119600  151120600      3       2  150064       2.7149    0.0033143
enh39007    1  151134900  151135900      2       1  150064       3.3683   0.00037817
enh39014    1  151168400  151169400      4       2  150064       1.8421     0.032727
enh39022    1  151228100  151229100      2       1  150064       3.4523   0.00027791
enh39037    1  151370600  151371600      4       2  150064       2.5627    0.0051925
enh39038    1  151373500  151374500      1       1  150064       3.3175    0.0004542
enh39039    1  151407100  151408100      1       1  150064       2.8154     0.002436
enh39041    1  151411100  151412100      2       1  150064       2.9299    0.0016954
enh39045    1  151427700  151428700      1       1  150064       3.2691    0.0005394
enh39047    1  151444900  151445900      1       1  150064       2.5897     0.004803
enh39065    1  151675600  151676600      1       1  150064       2.5736     0.005032
enh39124    1  153583600  153584600      2       1  150064       2.4537    0.0070704
enh39133    1  153641100  153642100      2       1  150064       1.6588     0.048581
enh39136    1  153702400  153703400      2       1  150064       1.9206     0.027394
enh39143    1  153768500  153769500      5       2  150064        3.378   0.00036509
enh39144    1  153777400  153778400      3       1  150064       3.8478   5.9588e-05
enh39145    1  153805100  153806100      3       2  150064        3.258   0.00056092
enh39146    1  153821800  153822800      2       1  150064       3.0358    0.0011996
enh39147    1  153838900  153839900      1       1  150064       2.2649      0.01176
enh39149    1  153845700  153846700      5       2  150064       2.1642     0.015225
enh39150    1  153847700  153848700      1       1  150064       2.1887      0.01431
enh39151    1  153848500  153849500      3       2  150064       3.3643   0.00038366
enh39153    1  153850400  153851400      1       1  150064       2.2464      0.01234
enh39155    1  153858200  153859200      2       1  150064       2.6821    0.0036576
enh39157    1  153867800  153868800      2       1  150064       2.1118     0.017354
enh39159    1  153874700  153875700      3       2  150064       2.7786      0.00273
enh39160    1  153877700  153878700      2       1  150064       1.8762     0.030311
enh39161    1  153883200  153884200      3       1  150064        2.027     0.021329
enh39163    1  153886600  153887600      3       1  150064       2.1027     0.017744
enh39165    1  153890700  153891700      1       1  150064       2.1213      0.01695
enh39168    1  153919200  153920200      1       1  150064       2.1821      0.01455
enh39169    1  153926900  153927900      2       1  150064       2.1156     0.017188
enh39170    1  153931300  153932300      5       3  150064       2.2696     0.011615
enh39171    1  153933800  153934800      2       1  150064       2.7014    0.0034523
enh39172    1  153936900  153937900      3       1  150064       2.1985     0.013955
enh39173    1  153937600  153938600      3       1  150064       1.8292     0.033688
enh39174    1  153941000  153942000      1       1  150064       2.3237      0.01007
enh39175    1  153943700  153944700      3       2  150064       2.8805    0.0019855
enh39177    1  153947800  153948800      2       1  150064       2.2278     0.012946
enh39180    1  153965800  153966800      6       3  150064       2.7704     0.002799
enh39181    1  154087000  154088000      1       1  150064       1.8501      0.03215
enh39182    1  154120900  154121900      2       1  150064       3.0302    0.0012219
enh39186    1  154148400  154149400      3       2  150064       3.1236   0.00089326
enh39192    1  154237400  154238400      3       1  150064       3.6341   0.00013947
enh39193    1  154243300  154244300      1       1  150064       1.8912       0.0293
enh39194    1  154245900  154246900      1       1  150064       2.0864      0.01847
enh39196    1  154280000  154281000      1       1  150064       2.8761     0.002013
enh39198    1  154304600  154305600      3       2  150064       2.0351     0.020922
enh39200    1  154308400  154309400      4       1  150064       1.9962     0.022959
enh39201    1  154310600  154311600      3       1  150064       1.8603     0.031424
enh39203    1  154318100  154319100      2       1  150064       2.4101    0.0079734
enh39204    1  154320700  154321700      4       2  150064       1.8588     0.031528
enh39205    1  154323800  154324800      2       1  150064         1.93     0.026801
enh39210    1  154359700  154360700      6       3  150064       1.9896     0.023315
enh39217    1  154416500  154417500      5       2  150064       2.4765    0.0066341
enh39227    1  154528100  154529100      1       1  150064       2.2665      0.01171
enh39229    1  154571800  154572800      3       2  150064       1.7237     0.042382
enh39235    1  154591700  154592700      3       2  150064       1.7115     0.043494
enh39237    1  154595300  154596300      3       2  150064       1.7237      0.04238
enh39246    1  154733000  154734000      2       1  150064       2.2439      0.01242
enh39251    1  154898100  154899100      1       1  150064       2.2952      0.01086
enh39253    1  154911400  154912400      6       1  150064       3.7012   0.00010727
enh39254    1  154915600  154916600      5       2  150064       4.0097   3.0401e-05
enh39255    1  154917600  154918600      3       2  150064       2.0732     0.019075
enh39260    1  154940800  154941800      1       1  150064        2.829     0.002335
enh39266    1  154987100  154988100      1       1  150064       3.9339    4.179e-05
enh39267    1  154991300  154992300      1       1  150064       2.3559      0.00924
enh39268    1  154995200  154996200      2       1  150064       3.2291   0.00062084
enh39269    1  155017300  155018300      2       1  150064       2.4019    0.0081556
enh39274    1  155042200  155043200      1       1  150064       1.8595      0.03148
enh39275    1  155043800  155044800      2       1  150064       2.7308    0.0031594
enh39284    1  155111100  155112100      2       1  150064       1.7452     0.040475
enh39288    1  155148200  155149200      3       2  150064       1.8078     0.035319
enh39293    1  155184600  155185600      1       1  150064       1.8644      0.03113
enh39294    1  155189300  155190300      2       1  150064       2.2491     0.012254
enh39295    1  155195200  155196200      1       1  150064        2.079      0.01881
enh39300    1  155214800  155215800      1       1  150064       2.2046      0.01374
enh39301    1  155219500  155220500      2       1  150064       2.0696     0.019246
enh39303    1  155223300  155224300      1       1  150064       2.2083      0.01361
enh39305    1  155229600  155230600      3       1  150064       2.0072     0.022363
enh39307    1  155241100  155242100      3       1  150064       2.1903     0.014251
enh39310    1  155248000  155249000      2       1  150064       2.2396     0.012558
enh39311    1  155277200  155278200      2       1  150064       2.5297     0.005708
enh39316    1  155436700  155437700      2       1  150064       1.7855      0.03709
enh39331    1  155500800  155501800      2       1  150064       1.9459     0.025832
enh39333    1  155508800  155509800      4       2  150064       2.2745     0.011468
enh39334    1  155513100  155514100      2       1  150064       2.3933    0.0083496
enh39339    1  155526200  155527200      1       1  150064       2.6213      0.00438
enh39346    1  155605800  155606800      1       1  150064       2.7108     0.003356
enh39350    1  155661100  155662100      2       1  150064       2.6601    0.0039058
enh39352    1  155666200  155667200      2       1  150064       2.4825    0.0065226
enh39362    1  155862900  155863900      1       1  150064       3.1041    0.0009543
enh39363    1  155879100  155880100      2       1  150064       2.5756    0.0050033
enh39365    1  155900000  155901000      1       1  150064       2.1215      0.01694
enh39366    1  155907800  155908800      2       1  150064       2.6992    0.0034752
enh39370    1  155929400  155930400      6       2  150064       2.5731     0.005039
enh39374    1  155940900  155941900      2       1  150064       2.3704    0.0088844
enh39377    1  155959000  155960000      1       1  150064       2.1154       0.0172
enh39378    1  155974500  155975500      3       2  150064       3.6245   0.00014478
enh39379    1  155976300  155977300      1       1  150064       3.3362    0.0004246
enh39386    1  156060100  156061100      2       1  150064       1.8362     0.033167
enh39391    1  156083000  156084000      3       1  150064       1.8479     0.032306
enh39392    1  156088400  156089400      2       1  150064       1.6726     0.047208
enh39398    1  156116200  156117200      2       1  150064       2.6298    0.0042723
enh39404    1  156131300  156132300      3       1  150064       3.3314   0.00043213
enh39454    1  156709000  156710000      3       2  150064        1.714     0.043261
enh39455    1  156711500  156712500      4       2  150064       2.4346    0.0074544
enh39461    1  156770800  156771800      2       1  150064       1.8357     0.033201
enh39537    1  159878400  159879400      2       1  150064       2.1234     0.016858
enh39540    1  159888500  159889500      1       1  150064       1.8152      0.03475
enh39545    1  159999300  160000300      1       1  150064       1.9906      0.02326
enh39553    1  160162600  160163600      7       2  150064       2.1637     0.015243
enh39554    1  160173800  160174800      1       1  150064       3.0586     0.001112
enh39559    1  160233000  160234000      3       1  150064       2.7284    0.0031825
enh39562    1  160260700  160261700      2       1  150064        1.783     0.037296
enh39563    1  160310200  160311200      1       1  150064       2.7614     0.002878
enh39564    1  160314100  160315100      1       1  150064       2.4281     0.007589
enh39565    1  160315900  160316900      1       1  150064       2.4925     0.006342
enh39566    1  160345300  160346300      4       1  150064       2.9251    0.0017217
enh39574    1  160428500  160429500      1       1  150064       2.2479      0.01229
enh39576    1  160432800  160433800      2       1  150064       3.0556    0.0011231
enh39577    1  160436000  160437000      2       1  150064       3.0109    0.0013024
enh39578    1  160440800  160441800      2       1  150064       3.3307   0.00043317
enh39581    1  160453400  160454400      3       2  150064       2.0156     0.021923
enh39582    1  160458300  160459300      2       1  150064       2.8797    0.0019903
enh39651    1  160846500  160847500      3       1  150064       1.8965     0.028947
enh39652    1  160848800  160849800      6       1  150064       1.9055     0.028356
enh39695    1  161179100  161180100      1       1  150064       2.1338      0.01643
enh39743    1  161898700  161899700      3       2  150064       1.7199     0.042723
enh39750    1  162529800  162530800      2       1  150064       1.9254      0.02709
enh39761    1  165570500  165571500      6       3  150064       1.8958     0.028994
enh39762    1  165598800  165599800      8       2  150064       1.7086     0.043758
enh39772    1  165721100  165722100      3       2  150064       2.7885    0.0026476
enh39774    1  165739400  165740400      3       2  150064       2.0668     0.019375
enh39777    1  165811700  165812700      5       2  150064       2.1259     0.016755
enh39779    1  165820100  165821100      2       1  150064       1.7741      0.03802
enh39780    1  165823000  165824000      1       1  150064       2.4075     0.008032
enh39784    1  166058500  166059500      1       1  150064         2.29      0.01101
enh39792    1  166843100  166844100      2       1  150064       3.4847   0.00024635
enh39796    1  166939900  166940900      4       2  150064       2.9893    0.0013981
enh39811    1  167132100  167133100      6       3  150064       2.1106     0.017403
enh39813    1  167188000  167189000      1       1  150064       2.7692      0.00281
enh39820    1  167217200  167218200      1       1  150064       1.8166      0.03464
enh39846    1  167469900  167470900      4       2  150064       2.4686    0.0067815
enh39889    1  168053900  168054900      1       1  150064       2.2271      0.01297
enh39904    1  168356600  168357600      3       2  150064       2.2226     0.013122
enh39934    1  169339500  169340500      2       1  150064       1.6513     0.049335
enh39949    1  169582000  169583000      2       1  150064       1.9643     0.024746
enh39951    1  169608400  169609400      2       1  150064       1.6666     0.047795
enh39967    1  169847800  169848800      4       2  150064       1.8119     0.035003
enh39974    1  170035200  170036200      1       1  150064       1.6938      0.04515
enh39975    1  170037700  170038700      1       1  150064       1.6838      0.04611
enh39976    1  170040600  170041600      4       2  150064       2.1261     0.016748
enh39977    1  170041800  170042800      4       2  150064       1.8922     0.029229
enh39988    1  171404100  171405100      6       2  150064       1.8819     0.029923
enh40001    1  171763000  171764000      2       1  150064       1.7148     0.043193
enh40016    1  172242800  172243800      3       2  150064        1.893     0.029179
enh40017    1  172307200  172308200      3       2  150064       1.8067     0.035402
enh40018    1  172312300  172313300      2       1  150064       1.8722     0.030589
enh40021    1  172325900  172326900      3       2  150064       1.7834     0.037264
enh40024    1  172348500  172349500      2       1  150064       2.0178     0.021807
enh40026    1  172359900  172360900      5       2  150064       1.8912     0.029298
enh40040    1  172500200  172501200      4       2  150064       1.8567     0.031675
enh40098    1  173389100  173390100      4       2  150064       2.6759     0.003727
enh40099    1  173398000  173399000      4       2  150064       2.3375    0.0097071
enh40100    1  173399600  173400600      3       2  150064       3.0303    0.0012215
enh40103    1  173428700  173429700      3       2  150064       1.9085     0.028166
enh40105    1  173448400  173449400      3       1  150064       2.3809    0.0086353
enh40110    1  173657300  173658300      2       1  150064       2.6819    0.0036601
enh40111    1  173683000  173684000      1       1  150064       3.4023    0.0003341
enh40112    1  173686200  173687200      1       1  150064       3.4989    0.0002336
enh40114    1  173738400  173739400      1       1  150064       3.4987    0.0002338
enh40117    1  173794600  173795600      1       1  150064       3.4042    0.0003318
enh40119    1  173831900  173832900      6       3  150064       1.6501     0.049457
enh40120    1  173841300  173842300      3       2  150064       3.9485   3.9318e-05
enh40121    1  173856300  173857300      3       1  150064       2.2726     0.011525
enh40123    1  173970500  173971500      1       1  150064       3.4298     0.000302
enh40124    1  173973300  173974300      3       2  150064       2.6392     0.004155
enh40125    1  173974600  173975600      1       1  150064       3.4302    0.0003016
enh40126    1  173975600  173976600      4       2  150064       3.3957    0.0003423
enh40128    1  173983100  173984100      3       2  150064       2.3355    0.0097578
enh40129    1  173986400  173987400      3       1  150064       3.3591   0.00039099
enh40130    1  173992400  173993400      2       1  150064       2.9267    0.0017129
enh40132    1  174121900  174122900      2       1  150064       3.8232   6.5877e-05
enh40134    1  174130500  174131500      2       1  150064       2.4974    0.0062558
enh40136    1  174135200  174136200      2       1  150064       2.7675    0.0028248
enh40137    1  174137200  174138200      1       1  150064       2.8627       0.0021
enh40138    1  174141200  174142200      3       2  150064        3.517   0.00021822
enh40147    1  174766200  174767200      2       1  150064       2.5735    0.0050342
enh40148    1  174767600  174768600      1       1  150064       3.2494    0.0005783
enh40154    1  174885400  174886400      3       2  150064       2.4054    0.0080766
enh40161    1  174945300  174946300      1       1  150064       2.8844     0.001961
enh40166    1  174960000  174961000      2       1  150064        2.055     0.019939
enh40175    1  175124200  175125200      4       2  150064       3.3483   0.00040662
enh40176    1  175138700  175139700      3       1  150064       3.2591   0.00055889
enh40177    1  175143400  175144400      3       1  150064       2.5197    0.0058735
enh40178    1  175152000  175153000      2       1  150064       3.4229   0.00030979
enh40179    1  175162400  175163400      5       1  150064       3.3626   0.00038601
enh40186    1  175265200  175266200      2       1  150064        1.716     0.043078
enh40187    1  175288200  175289200      3       1  150064       1.6749     0.046977
enh40191    1  176108200  176109200      2       1  150064       3.3462   0.00040966
enh40192    1  176111200  176112200      3       2  150064       1.7278     0.042013
enh40200    1  176177500  176178500      1       1  150064       2.2069      0.01366
enh40207    1  178942200  178943200      1       1  150064       2.9835     0.001425
enh40217    1  179097500  179098500      2       1  150064       1.8925     0.029213
enh40218    1  179099200  179100200      3       1  150064       1.6662     0.047834
enh40222    1  179122200  179123200      5       3  150064       2.0903     0.018296
enh40223    1  179159800  179160800      2       1  150064       1.8908     0.029325
enh40225    1  179174200  179175200      2       1  150064       1.7559     0.039553
enh40228    1  179199400  179200400      1       1  150064       1.8435      0.03263
enh40235    1  179333700  179334700      4       2  150064         2.81    0.0024768
enh40238    1  179782900  179783900      1       1  150064        2.367     0.008966
enh40242    1  179844500  179845500      1       1  150064       1.9217      0.02732
enh40252    1  179938300  179939300      3       1  150064       1.7133     0.043328
enh40272    1  180602400  180603400      4       2  150064       2.1448     0.015983
enh40273    1  180603000  180604000      3       2  150064       2.4954    0.0062902
enh40276    1  180738900  180739900      2       1  150064       4.0654   2.3972e-05
enh40280    1  180862600  180863600      3       1  150064       2.3148     0.010311
enh40281    1  180895600  180896600      4       2  150064       2.2998     0.010728
enh40318    1  181393000  181394000      4       1  150064       2.0623     0.019592
enh40319    1  181906000  181907000      3       2  150064       2.0606     0.019672
enh40333    1  182357300  182358300      1       1  150064        1.688      0.04571
enh40337    1  182551900  182552900      2       1  150064       1.8603      0.03142
enh40348    1  182601400  182602400      3       1  150064       1.9619     0.024889
enh40356    1  182991900  182992900      4       2  150064       1.7951     0.036317
enh40400    1  184079000  184080000      6       4  150064       2.1517      0.01571
enh40402    1  184133400  184134400      2       1  150064       1.7684     0.038496
enh40403    1  184191600  184192600      4       1  150064       1.6733     0.047132
enh40404    1  184460600  184461600      5       2  150064       2.5477     0.005422
enh40408    1  184716100  184717100      3       1  150064       2.0913     0.018248
enh40412    1  184725000  184726000      3       1  150064       2.1648       0.0152
enh40423    1  184922800  184923800      4       1  150064        1.903     0.028518
enh40425    1  184938100  184939100      4       1  150064       2.5454    0.0054571
enh40426    1  184940000  184941000      2       1  150064       2.3995    0.0082089
enh40427    1  184944400  184945400      2       1  150064       2.4802     0.006566
enh40436    1  185127300  185128300      1       1  150064       1.9047      0.02841
enh40455    1  185508200  185509200      4       1  150064       1.7474     0.040282
enh40471    1  186251300  186252300      2       1  150064       2.1886     0.014315
enh40477    1  186289900  186290900      3       1  150064       1.6621     0.048246
enh40479    1  186341000  186342000      1       1  150064       1.8249      0.03401
enh40480    1  186345900  186346900      1       1  150064       1.7256      0.04221
enh40501    1  192520300  192521300      1       1  150064       2.2984      0.01077
enh40507    1  192608400  192609400      3       1  150064       1.8552     0.031783
enh40512    1  193032900  193033900      1       1  150064       2.7888     0.002645
enh40513    1  193036200  193037200      2       1  150064       2.7267    0.0031988
enh40516    1  193072000  193073000      1       1  150064       3.0838     0.001022
enh40517    1  193074600  193075600      6       2  150064       2.6346    0.0042121
enh40518    1  193089800  193090800      2       1  150064       3.0646    0.0010898
enh40519    1  193093900  193094900      1       1  150064       3.2099     0.000664
enh40520    1  193095700  193096700      3       2  150064       2.2278     0.012945
enh40525    1  193141200  193142200      3       2  150064       2.2479     0.012292
enh40527    1  193146400  193147400      1       1  150064       3.3111    0.0004646
enh40528    1  193147600  193148600      4       2  150064       2.9224    0.0017369
enh40529    1  193151400  193152400      2       1  150064       2.6185    0.0044162
enh40534    1  193169500  193170500      3       1  150064        1.893     0.029176
enh40537    1  193209600  193210600      3       2  150064       2.5114    0.0060124
enh40538    1  193253100  193254100      3       2  150064       2.6975    0.0034934
enh40539    1  193279600  193280600      1       1  150064       3.0684     0.001076
enh40541    1  193337700  193338700      6       3  150064       2.6601    0.0039056
enh40555    1  193447400  193448400      1       1  150064       2.1402      0.01617
enh40557    1  193462000  193463000      3       1  150064        1.853     0.031941
enh40567    1  193537900  193538900      4       1  150064       1.7171      0.04298
enh40568    1  193558500  193559500      5       1  150064       1.7012     0.044455
enh40571    1  193578400  193579400      2       1  150064        2.272     0.011544
enh40591    1  196622700  196623700      1       1  150064       4.0574    2.481e-05
enh40611    1  197663500  197664500      1       1  150064       2.6255     0.004326
enh40612    1  197675500  197676500      1       1  150064       3.1789    0.0007391
enh40616    1  197711400  197712400      3       1  150064       1.9099      0.02807
enh40617    1  197713100  197714100      1       1  150064       2.5481     0.005416
enh40622    1  197732700  197733700      2       1  150064       2.4774    0.0066165
enh40623    1  197733700  197734700      2       1  150064       2.5775    0.0049764
enh40628    1  197746500  197747500      4       1  150064        2.015      0.02195
enh40631    1  197918800  197919800      3       1  150064        2.212     0.013482
enh40643    1  198165200  198166200      6       3  150064       1.6452     0.049961
enh40677    1  198585000  198586000      1       1  150064       1.6688      0.04758
enh40680    1  198606600  198607600      3       2  150064       1.6768     0.046788
enh40687    1  198639400  198640400      5       3  150064       2.7242    0.0032232
enh40700    1  198719900  198720900      1       1  150064       2.2559      0.01204
enh40731    1  200143300  200144300      3       1  150064       2.4196    0.0077679
enh40735    1  200270100  200271100      2       1  150064       1.8872     0.029566
enh40738    1  200320100  200321100      1       1  150064       2.8818     0.001977
enh40739    1  200322200  200323200      4       1  150064       2.8404    0.0022526
enh40740    1  200369400  200370400      3       2  150064       2.8092    0.0024833
enh40745    1  200379600  200380600      2       1  150064         2.31     0.010443
enh40746    1  200406300  200407300      1       1  150064       3.4739    0.0002565
enh40747    1  200442000  200443000      2       1  150064       2.9849    0.0014184
enh40748    1  200452000  200453000      2       1  150064       2.0152     0.021941
enh40749    1  200452600  200453600      4       1  150064       2.1779     0.014706
enh40750    1  200457400  200458400      3       2  150064       2.6382    0.0041671
enh40751    1  200499200  200500200      3       2  150064       1.7595     0.039245
enh40774    1  200874400  200875400      4       1  150064       3.5285   0.00020897
enh40777    1  200980300  200981300      5       2  150064       2.0632     0.019546
enh40779    1  200987600  200988600      4       2  150064       2.0677     0.019334
enh40781    1  201011600  201012600      7       3  150064         3.71   0.00010363
enh40783    1  201084300  201085300      3       2  150064       2.1248     0.016802
enh40791    1  201435400  201436400      2       1  150064       2.0694     0.019254
enh40793    1  201451000  201452000      6       2  150064       2.1066     0.017578
enh40804    1  201800400  201801400      4       1  150064       2.0788     0.018819
enh40806    1  201809000  201810000      1       1  150064        1.668      0.04766
enh40807    1  201811200  201812200      4       2  150064       2.3203     0.010162
enh40808    1  201814300  201815300      2       1  150064       1.7378      0.04112
enh40809    1  201864800  201865800      1       1  150064       1.6949      0.04505
enh40839    1  202688300  202689300      3       2  150064       1.8286      0.03373
enh40899    1  203594100  203595100      1       1  150064       1.7035      0.04424
enh40900    1  203599600  203600600      1       1  150064        1.656      0.04886
enh40922    1  203711200  203712200      1       1  150064       1.7283      0.04197
enh40937    1  204041600  204042600      3       2  150064       2.3154     0.010296
enh40957    1  204415200  204416200      2       1  150064       1.9149     0.027755
enh40958    1  204420500  204421500      2       1  150064       2.0769     0.018907
enh40959    1  204432000  204433000      4       1  150064        2.094      0.01813
enh40961    1  204458000  204459000      1       1  150064       2.9796     0.001443
enh40963    1  204460500  204461500      1       1  150064       3.1976     0.000693
enh40964    1  204465000  204466000      4       2  150064       2.8373    0.0022752
enh40967    1  204475400  204476400      7       3  150064       3.3207   0.00044889
enh40969    1  204480700  204481700      4       1  150064       3.3507   0.00040297
enh40971    1  204488600  204489600      3       1  150064        3.505   0.00022827
enh40972    1  204491100  204492100      4       1  150064       3.1156    0.0009179
enh40973    1  204511900  204512900      3       1  150064       3.1748   0.00074968
enh40974    1  204515500  204516500      4       2  150064        3.182   0.00073128
enh40976    1  204533200  204534200      2       1  150064       2.8121    0.0024607
enh40977    1  204547100  204548100      1       1  150064       3.4754     0.000255
enh40978    1  204548900  204549900      4       1  150064       3.5749   0.00017516
enh40979    1  204553700  204554700      3       2  150064        2.054     0.019987
enh40986    1  205030300  205031300      4       2  150064       3.9784   3.4688e-05
enh40989    1  205110200  205111200      4       1  150064       3.5775   0.00017346
enh40990    1  205110800  205111800      5       2  150064       3.9274   4.2929e-05
enh40991    1  205140300  205141300      4       2  150064       4.3154   7.9645e-06
enh40992    1  205152900  205153900      6       2  150064       4.5969   2.1439e-06
enh40993    1  205155100  205156100      3       1  150064       3.7489    8.882e-05
enh40995    1  205162800  205163800      2       1  150064        3.957   3.7951e-05
enh40996    1  205164400  205165400      5       2  150064       4.3654   6.3436e-06
enh40997    1  205168600  205169600      4       2  150064       3.8386   6.1877e-05
enh40998    1  205171800  205172800      2       1  150064        3.512   0.00022241
enh40999    1  205173200  205174200      2       1  150064       4.3115   8.1069e-06
enh41002    1  205181300  205182300      2       1  150064       3.1831   0.00072844
enh41003    1  205183900  205184900      2       1  150064       1.7782     0.037686
enh41005    1  205204600  205205600      4       2  150064       2.9141    0.0017836
enh41006    1  205206500  205207500      3       2  150064       2.5443    0.0054754
enh41008    1  205242100  205243100      2       1  150064       1.7414     0.040805
enh41010    1  205251600  205252600      3       1  150064       1.9535     0.025381
enh41012    1  205260600  205261600      6       2  150064       2.0618     0.019613
enh41017    1  205280200  205281200      1       1  150064       1.9549       0.0253
enh41077    1  206646300  206647300      5       2  150064       2.8872    0.0019434
enh41079    1  206652400  206653400      4       2  150064            2     0.022752
enh41117    1  207031900  207032900      5       2  150064       2.1216     0.016934
enh41118    1  207038100  207039100      3       2  150064       3.4827   0.00024819
enh41128    1  207220100  207221100      2       1  150064        3.258   0.00056106
enh41129    1  207224900  207225900      3       1  150064       3.1904    0.0007105
enh41130    1  207243700  207244700      2       1  150064       2.9267    0.0017129
enh41154    1  207903000  207904000      2       1  150064       2.7375    0.0030958
enh41155    1  207911200  207912200      3       2  150064       2.8489    0.0021938
enh41156    1  207922500  207923500      3       2  150064        3.773   8.0646e-05
enh41157    1  207928100  207929100      1       1  150064       3.3754    0.0003685
enh41158    1  207971800  207972800      1       1  150064       3.7794     7.86e-05
enh41159    1  207979300  207980300      2       1  150064       3.2204   0.00063997
enh41162    1  207992500  207993500      5       3  150064       3.9551   3.8248e-05
enh41164    1  208009800  208010800      1       1  150064       1.8747      0.03042
enh41165    1  208014200  208015200      3       2  150064       3.7764   7.9544e-05
enh41166    1  208015000  208016000      2       1  150064       1.8245     0.034038
enh41167    1  208018200  208019200      5       2  150064       4.1152   1.9342e-05
enh41168    1  208020600  208021600      5       2  150064       3.3619   0.00038707
enh41169    1  208025000  208026000      2       1  150064       3.2287   0.00062185
enh41170    1  208030800  208031800      5       2  150064       4.1601   1.5908e-05
enh41171    1  208033700  208034700      4       2  150064       3.5683   0.00017964
enh41172    1  208035900  208036900      6       2  150064        3.093   0.00099081
enh41173    1  208038600  208039600      5       3  150064       3.2667   0.00054402
enh41174    1  208044200  208045200      6       3  150064       1.9837     0.023647
enh41175    1  208048400  208049400      1       1  150064        2.825     0.002364
enh41176    1  208055200  208056200      4       2  150064       2.3794    0.0086709
enh41177    1  208057800  208058800      6       2  150064       2.1977     0.013984
enh41181    1  208260300  208261300      5       2  150064       1.8178     0.034549
enh41182    1  208305200  208306200      3       2  150064       2.9641    0.0015178
enh41223    1  211402000  211403000      2       1  150064       1.8533      0.03192
enh41224    1  211420900  211421900      3       1  150064       2.7188    0.0032755
enh41225    1  211434600  211435600      6       3  150064       3.0256    0.0012408
enh41226    1  211435300  211436300      7       4  150064       3.0699    0.0010707
enh41231    1  211498600  211499600      1       1  150064       2.8602     0.002117
enh41233    1  211507300  211508300      7       3  150064       1.9488      0.02566
enh41235    1  211516600  211517600      3       2  150064       2.0689     0.019277
enh41251    1  211780500  211781500      5       3  150064       1.8462     0.032431
enh41262    1  211911900  211912900      1       1  150064        1.815      0.03476
enh41288    1  212417300  212418300      2       1  150064       1.9624     0.024861
enh41304    1  212499100  212500100      3       1  150064       1.7358     0.041303
enh41308    1  212605200  212606200      5       3  150064       2.1691     0.015036
enh41314    1  212769700  212770700      6       3  150064       1.8899     0.029383
enh41349    1  213843300  213844300     12       3  150064       2.0116      0.02213
enh41353    1  214022000  214023000      1       1  150064       2.0693      0.01926
enh41356    1  214050000  214051000      5       3  150064       2.1238     0.016843
enh41359    1  214452400  214453400      1       1  150064       2.1338      0.01643
enh41366    1  214475300  214476300      5       2  150064       2.0042     0.022524
enh41371    1  214601400  214602400      6       2  150064       1.7049     0.044102
enh41376    1  214721100  214722100      1       1  150064       2.3529     0.009314
enh41377    1  214722300  214723300      3       1  150064       1.6514     0.049329
enh41379    1  214790200  214791200      3       1  150064       1.8882     0.029497
enh41386    1  217800800  217801800      3       2  150064       1.7332     0.041531
enh41407    1  220266200  220267200      2       1  150064        2.041     0.020624
enh41410    1  220286300  220287300      9       5  150064       1.9243     0.027161
enh41413    1  220392500  220393500      3       2  150064       2.3917    0.0083851
enh41423    1  220446200  220447200      3       2  150064       1.7546     0.039665
enh41435    1  221889000  221890000      1       1  150064       2.0218       0.0216
enh41444    1  221911500  221912500      4       2  150064       2.7551    0.0029334
enh41445    1  221916800  221917800      5       2  150064       3.1988   0.00068992
enh41461    1  222577500  222578500      5       2  150064       2.1601     0.015381
enh41462    1  222592900  222593900      2       1  150064       1.6782     0.046651
enh41464    1  222626200  222627200      4       2  150064       2.4034    0.0081217
enh41465    1  222627900  222628900      3       1  150064       2.8637    0.0020939
enh41470    1  222763800  222764800      2       1  150064       1.9374     0.026347
enh41472    1  222793000  222794000      3       1  150064       1.7014     0.044431
enh41474    1  222819900  222820900      3       1  150064       2.0206     0.021659
enh41475    1  222823700  222824700      1       1  150064       2.0915      0.01824
enh41476    1  222826000  222827000      2       1  150064       1.9344     0.026532
enh41477    1  222828000  222829000      2       1  150064       2.3402    0.0096374
enh41483    1  222880000  222881000      2       1  150064        1.918     0.027554
enh41488    1  222945500  222946500      3       1  150064       2.5563    0.0052903
enh41510    1  223421800  223422800      1       1  150064       1.8133      0.03489
enh41522    1  223894900  223895900      3       1  150064       1.6618     0.048278
enh41523    1  223898400  223899400      5       2  150064       3.5449    0.0001964
enh41524    1  223906300  223907300      8       2  150064       3.1628    0.0007813
enh41525    1  223908600  223909600      6       2  150064       3.0468    0.0011563
enh41526    1  223910700  223911700      2       1  150064       2.8653    0.0020828
enh41527    1  223913000  223914000      1       1  150064       2.8498     0.002187
enh41528    1  223915200  223916200      3       1  150064       2.7735    0.0027725
enh41530    1  223923700  223924700      2       1  150064       3.3102   0.00046619
enh41532    1  223935400  223936400      1       1  150064       1.9807      0.02381
enh41533    1  223936800  223937800      3       1  150064       2.5361    0.0056044
enh41534    1  223959400  223960400      6       2  150064       3.7632   8.3879e-05
enh41535    1  223962800  223963800      2       1  150064       3.5699   0.00017853
enh41537    1  224000700  224001700      2       1  150064       3.2094   0.00066507
enh41538    1  224012400  224013400      1       1  150064       3.5115    0.0002228
enh41539    1  224017100  224018100      2       1  150064       3.4352   0.00029609
enh41540    1  224018800  224019800      7       3  150064       3.2545   0.00056798
enh41541    1  224021200  224022200      6       2  150064       2.6392    0.0041545
enh41543    1  224028100  224029100      2       1  150064       1.8336     0.033354
enh41544    1  224029200  224030200      2       1  150064       3.1084   0.00094055
enh41572    1  224547500  224548500      3       1  150064       2.7917     0.002622
enh41574    1  224552200  224553200      1       1  150064       2.8208     0.002395
enh41578    1  224589500  224590500      2       1  150064       2.3216     0.010128
enh41579    1  224616000  224617000      3       1  150064       2.2799     0.011308
enh41580    1  224624200  224625200      2       1  150064       2.4151    0.0078663
enh41581    1  224644300  224645300      4       2  150064       1.9456     0.025854
enh41583    1  224653100  224654100      3       1  150064       2.3639    0.0090409
enh41585    1  224690600  224691600      2       1  150064       2.2192     0.013236
enh41588    1  224922400  224923400      3       2  150064        2.023     0.021536
enh41604    1  225963300  225964300      2       1  150064       2.0387      0.02074
enh41612    1  226041600  226042600      3       2  150064        1.658     0.048655
enh41615    1  226052100  226053100      3       1  150064       2.3265    0.0099947
enh41618    1  226064300  226065300      3       1  150064       2.8898    0.0019273
enh41622    1  226084200  226085200      2       1  150064       1.8774     0.030233
enh41633    1  226145800  226146800      2       1  150064       2.3785    0.0086909
enh41641    1  226269800  226270800      2       1  150064       2.3561    0.0092342
enh41646    1  226298800  226299800      1       1  150064        2.313      0.01036
enh41648    1  226311600  226312600      2       1  150064       2.9394    0.0016442
enh41660    1  226596000  226597000      5       2  150064       1.6976     0.044794
enh41666    1  226644300  226645300      2       1  150064        1.995      0.02302
enh41668    1  226673700  226674700      1       1  150064       2.5454     0.005457
enh41671    1  226819900  226820900      3       2  150064       1.7719     0.038207
enh41673    1  226824800  226825800      1       1  150064       2.5273     0.005747
enh41674    1  226828500  226829500      1       1  150064       2.8036     0.002527
enh41676    1  226845900  226846900      4       2  150064       2.1639     0.015236
enh41687    1  226895100  226896100      2       1  150064       2.8475    0.0022033
enh41689    1  226902700  226903700      3       2  150064       1.7301     0.041803
enh41691    1  226908500  226909500      5       3  150064       1.8933     0.029156
enh41692    1  226928500  226929500      4       2  150064       2.5752    0.0050089
enh41693    1  226935600  226936600      1       1  150064       2.4835     0.006505
enh41695    1  226951800  226952800      1       1  150064       2.1459      0.01594
enh41700    1  227015200  227016200      1       1  150064       1.6988      0.04468
enh41703    1  227069200  227070200      3       1  150064       2.1711     0.014964
enh41768    1  228677400  228678400      1       1  150064       1.6749      0.04698
enh41775    1  228870000  228871000      2       1  150064       1.8273     0.033824
enh41776    1  228873800  228874800      8       4  150064        1.893     0.029178
enh41791    1  229056700  229057700      5       2  150064       1.7684     0.038499
enh41796    1  229162500  229163500      4       2  150064       1.8643     0.031138
enh41797    1  229163900  229164900      1       1  150064       1.8152      0.03475
enh41857    1  230222200  230223200      1       1  150064       2.1121      0.01734
enh41858    1  230240100  230241100      3       1  150064       3.9094   4.6264e-05
enh41859    1  230243200  230244200      5       3  150064       3.2921    0.0004972
enh41860    1  230245100  230246100      5       2  150064        3.781   7.8086e-05
enh41861    1  230247400  230248400      3       2  150064       4.1016   2.0518e-05
enh41862    1  230260700  230261700      1       1  150064       2.6648     0.003852
enh41864    1  230269000  230270000      5       3  150064       1.8903     0.029356
enh41865    1  230275600  230276600      8       4  150064       3.1945   0.00070042
enh41871    1  230305400  230306400      3       2  150064       1.7605     0.039163
enh41872    1  230310300  230311300      8       2  150064       1.9515     0.025501
enh41875    1  230321800  230322800      5       2  150064       1.7516     0.039924
enh41881    1  230405900  230406900      2       1  150064       2.0144     0.021985
enh41934    1  231558500  231559500      2       1  150064       2.0492     0.020222
enh41962    1  232593400  232594400      4       2  150064       2.3011     0.010693
enh41963    1  232606600  232607600      6       2  150064       2.5071    0.0060871
enh41990    1  233426300  233427300      3       1  150064       1.6804     0.046444
enh41999    1  234306200  234307200      1       1  150064       1.9483      0.02569
enh42003    1  234451000  234452000      3       1  150064        1.665     0.047957
enh42021    1  234611700  234612700      6       3  150064        1.893     0.029176
enh42024    1  234626500  234627500      9       5  150064       2.6977    0.0034906
enh42025    1  234634600  234635600      5       2  150064       2.4455    0.0072334
enh42120    1  235805900  235806900      7       2  150064       1.9266     0.027012
enh42123    1  236000400  236001400      1       1  150064        2.169      0.01504
enh42173    1  236665600  236666600      1       1  150064       1.7372      0.04118
enh42193    1  239711500  239712500      4       2  150064       2.6604    0.0039025
enh42198    1  239867300  239868300      4       1  150064         1.71     0.043637
enh42204    1  239894000  239895000      1       1  150064       2.1187      0.01706
enh42222    1  241790800  241791800      6       2  150064       2.5618    0.0052061
enh42224    1  241799200  241800200      3       2  150064       2.6869    0.0036065
enh42234    1  243264000  243265000      1       1  150064       2.3843     0.008556
enh42235    1  243407400  243408400      1       1  150064       3.8631    5.598e-05
enh42236    1  243409900  243410900      2       1  150064       2.6922    0.0035494
enh42237    1  243411400  243412400      2       1  150064       3.4903   0.00024122
enh42238    1  243414000  243415000      4       2  150064       4.2609   1.0181e-05
enh42241    1  243421400  243422400      3       2  150064       3.5384   0.00020131
enh42243    1  243432600  243433600      1       1  150064       4.8999    4.794e-07
enh42244    1  243450000  243451000      1       1  150064       4.8728    5.502e-07
enh42247    1  243579000  243580000      1       1  150064       3.9443    4.001e-05
enh42251    1  243645000  243646000      2       1  150064       4.1066   2.0075e-05
enh42252    1  243646500  243647500      3       1  150064       3.6675   0.00012246
enh42253    1  243669200  243670200      1       1  150064       4.7535    9.995e-07
enh42255    1  243760100  243761100      1       1  150064       1.9669       0.0246
enh42262    1  243903600  243904600      2       1  150064       2.7546    0.0029384
enh42266    1  243917600  243918600      3       1  150064       3.4144   0.00031966
enh42267    1  243921700  243922700      5       3  150064       3.6022   0.00015776
enh42268    1  243923900  243924900      1       1  150064       4.7492    1.021e-06
enh42271    1  243953200  243954200      1       1  150064       4.7062    1.262e-06
enh42272    1  243955700  243956700      2       1  150064       4.4078   5.2215e-06
enh42273    1  243957900  243958900      1       1  150064       3.3098    0.0004668
enh42275    1  243990500  243991500      3       1  150064       4.3839   5.8276e-06
enh42276    1  243994300  243995300      2       1  150064       4.3574   6.5813e-06
enh42277    1  243995600  243996600      1       1  150064       3.2688      0.00054
enh42281    1  244009700  244010700      1       1  150064        4.007    3.075e-05
enh42282    1  244014700  244015700      1       1  150064       3.3251     0.000442
enh42287    1  244237000  244238000      3       2  150064       1.9286     0.026888
enh42290    1  244402500  244403500      1       1  150064       2.0913      0.01825
enh42297    1  244486200  244487200      5       2  150064        2.393    0.0083554
enh42303    1  244602700  244603700      4       2  150064       2.1017     0.017792
enh42308    1  244623200  244624200      1       1  150064       1.7102      0.04361
enh42313    1  244820300  244821300      3       2  150064       1.9286     0.026889
enh42315    1  244827300  244828300      3       1  150064       2.1247     0.016805
enh42340    1  246623000  246624000      1       1  150064       2.2626      0.01183
enh42342    1  246660400  246661400      3       1  150064       2.1023     0.017765
enh42343    1  246670900  246671900     14       5  150064       2.0698     0.019234
enh42349    1  246748100  246749100      1       1  150064       2.0615      0.01963
enh42352    1  246753700  246754700      3       2  150064       1.8314     0.033524
enh42358    1  246770600  246771600      2       1  150064       1.8193     0.034432
enh42359    1  246772000  246773000      2       1  150064       2.2501      0.01222
enh42360    1  246773700  246774700      3       1  150064       1.9938     0.023087
enh42363    1  246861600  246862600      6       3  150064        1.869     0.030814
enh42364    1  246862400  246863400      5       3  150064       1.6525     0.049218
enh42413    1  249135000  249136000      2       1  150064       1.8202     0.034368
enh42414    1  249147900  249148900      2       1  150064       1.8529     0.031946
enh42420    1  249199200  249200200      1       1  150064       1.7708       0.0383
enh47709    2     969500     970500      6       2  150064       1.9771     0.024014
enh47711    2    1028100    1029100      6       3  150064       2.4821    0.0065297
enh47735    2    2685800    2686800      2       1  150064       1.6794     0.046537
enh47741    2    3220800    3221800      3       1  150064       2.0537     0.020003
enh47742    2    3226700    3227700      4       1  150064       2.5833    0.0048931
enh47743    2    3244600    3245600      6       2  150064       1.8705      0.03071
enh47744    2    3307000    3308000      3       1  150064       2.8667     0.002074
enh47756    2    3621600    3622600      1       1  150064       2.0286      0.02125
enh47777    2    7050600    7051600      5       2  150064       3.1018   0.00096177
enh47778    2    7060700    7061700      7       3  150064       1.9392     0.026238
enh47779    2    7064800    7065800      2       1  150064       1.6485     0.049629
enh47802    2    7571500    7572500      1       1  150064       1.9847      0.02359
enh47804    2    7583000    7584000      2       1  150064       3.5145    0.0002203
enh47805    2    7591500    7592500      3       1  150064       3.1142   0.00092228
enh47806    2    7608400    7609400      6       2  150064       3.0468    0.0011564
enh47807    2    7612300    7613300      9       2  150064       3.4893   0.00024218
enh47808    2    7638800    7639800      4       2  150064       2.0583     0.019781
enh47809    2    7656300    7657300      2       1  150064       2.6777    0.0037061
enh47817    2    7796700    7797700      1       1  150064        2.009      0.02227
enh47819    2    7832200    7833200      1       1  150064       2.0731      0.01908
enh47820    2    7833700    7834700      4       2  150064        1.673     0.047163
enh47823    2    7884000    7885000      2       1  150064       2.2461     0.012349
enh47851    2    8581800    8582800      2       1  150064       1.8783      0.03017
enh47858    2    8665500    8666500      2       1  150064       1.6534     0.049129
enh47860    2    8680700    8681700      1       1  150064       2.2897      0.01102
enh47870    2    8797200    8798200      4       2  150064       1.9805     0.023821
enh47872    2    8826000    8827000      2       1  150064       1.7307     0.041755
enh47884    2    9370700    9371700      1       1  150064       1.9795      0.02388
enh47886    2    9400800    9401800      3       2  150064       2.3721    0.0088434
enh47908    2    9795700    9796700      8       2  150064       1.9066     0.028288
enh47935    2   10106400   10107400      1       1  150064       1.9689      0.02448
enh47997    2   10547600   10548600      8       2  150064       2.1173     0.017119
enh47998    2   10549200   10550200      4       2  150064       1.7831     0.037288
enh48019    2   10947800   10948800      9       2  150064       1.8183     0.034506
enh48020    2   10953200   10954200      6       3  150064       2.0708     0.019191
enh48024    2   11004600   11005600      6       3  150064        1.671     0.047362
enh48044    2   11596000   11597000      3       1  150064       1.6591     0.048552
enh48050    2   11883200   11884200      5       3  150064       1.7708     0.038296
enh48052    2   11891500   11892500      1       1  150064       2.1268      0.01672
enh48057    2   11918800   11919800      2       1  150064        1.751      0.03997
enh48058    2   11924600   11925600      2       1  150064       2.6214     0.004379
enh48066    2   12085100   12086100      6       2  150064        2.308     0.010499
enh48097    2   12559200   12560200      2       1  150064       2.0816     0.018691
enh48099    2   12571200   12572200      4       2  150064        1.771      0.03828
enh48113    2   12654800   12655800      4       2  150064       2.4517    0.0071088
enh48115    2   12687500   12688500      4       2  150064       1.8833      0.02983
enh48116    2   12695300   12696300      2       1  150064       1.8598     0.031459
enh48119    2   12765000   12766000      2       1  150064       2.7038    0.0034275
enh48120    2   12773600   12774600      2       1  150064       2.5566    0.0052857
enh48121    2   12776600   12777600      1       1  150064       3.2707    0.0005364
enh48144    2   15441200   15442200      3       1  150064       2.0644     0.019492
enh48149    2   15698900   15699900      4       1  150064       1.8447     0.032539
enh48171    2   17932800   17933800      3       1  150064       1.9908     0.023252
enh48172    2   17936300   17937300      1       1  150064       2.1711      0.01496
enh48180    2   19673600   19674600      2       1  150064       1.8197     0.034405
enh48203    2   20776100   20777100      2       1  150064       1.6937     0.045163
enh48205    2   20841700   20842700      4       2  150064       2.0273     0.021318
enh48223    2   23984000   23985000      7       3  150064       2.1233     0.016864
enh48226    2   24114500   24115500      6       3  150064       1.9138     0.027824
enh48228    2   24123200   24124200      3       2  150064       1.7043     0.044158
enh48229    2   24125000   24126000      1       1  150064       2.0809      0.01872
enh48230    2   24127200   24128200      2       1  150064       2.0112     0.022153
enh48232    2   24136400   24137400      4       2  150064       2.3261     0.010007
enh48237    2   24151200   24152200      2       1  150064       1.9116     0.027966
enh48238    2   24161500   24162500      1       1  150064       2.2362      0.01267
enh48264    2   24720600   24721600      1       1  150064       2.7383     0.003088
enh48277    2   24767000   24768000      3       2  150064       1.8898     0.029392
enh48279    2   24790900   24791900      2       1  150064       1.6719     0.047272
enh48283    2   24809200   24810200      1       1  150064       2.3914     0.008392
enh48284    2   24835900   24836900      2       1  150064       1.8495     0.032195
enh48286    2   24847100   24848100      1       1  150064       2.5504      0.00538
enh48305    2   25351500   25352500      6       3  150064        4.357    6.593e-06
enh48307    2   25384400   25385400      3       1  150064       4.1609   1.5851e-05
enh48309    2   25418900   25419900      2       1  150064       3.1712   0.00075895
enh48310    2   25424700   25425700      2       1  150064       3.2021   0.00068214
enh48311    2   25426200   25427200      4       1  150064       3.1884   0.00071543
enh48313    2   25433000   25434000      4       1  150064       3.4774   0.00025313
enh48314    2   25437900   25438900      1       1  150064       3.4723     0.000258
enh48315    2   25439300   25440300      2       1  150064       3.4026   0.00033375
enh48320    2   25486100   25487100      2       1  150064       3.4024   0.00033401
enh48322    2   25494000   25495000      2       1  150064       1.7127     0.043387
enh48323    2   25495200   25496200      2       1  150064        2.054     0.019988
enh48327    2   25509500   25510500      2       1  150064       2.1409      0.01614
enh48329    2   25514200   25515200      3       2  150064       1.8063     0.035438
enh48331    2   25530100   25531100      3       2  150064        2.412    0.0079332
enh48332    2   25539100   25540100      2       1  150064        2.055      0.01994
enh48341    2   25598700   25599700      2       1  150064        4.143   1.7136e-05
enh48349    2   25887100   25888100      2       1  150064       1.8753     0.030376
enh48356    2   25990000   25991000      1       1  150064       3.0749     0.001053
enh48357    2   26013900   26014900      3       2  150064       1.7223      0.04251
enh48361    2   26028800   26029800      3       1  150064       1.7183     0.042867
enh48370    2   26054100   26055100      3       2  150064        1.725     0.042263
enh48374    2   26075500   26076500      4       2  150064       2.4398    0.0073475
enh48387    2   26213800   26214800      2       1  150064       2.3868    0.0084985
enh48388    2   26214300   26215300      3       1  150064        3.715   0.00010161
enh48389    2   26255000   26256000      2       1  150064        2.286     0.011128
enh48391    2   26267400   26268400      2       1  150064       3.1104   0.00093416
enh48397    2   26304000   26305000      3       2  150064       2.3001     0.010722
enh48398    2   26309100   26310100      4       2  150064       2.0712     0.019172
enh48411    2   26523500   26524500      4       2  150064       2.0879     0.018405
enh48413    2   26566000   26567000      1       1  150064        2.839     0.002263
enh48423    2   26700000   26701000      6       3  150064       2.3582    0.0091824
enh48429    2   26963500   26964500      3       1  150064        3.665   0.00012365
enh48430    2   26985900   26986900      2       1  150064       3.1708   0.00076023
enh48431    2   26989500   26990500      3       2  150064       2.4141     0.007887
enh48432    2   26991900   26992900      2       1  150064       3.1258   0.00088647
enh48433    2   26994400   26995400      3       1  150064        3.144   0.00083325
enh48437    2   27033000   27034000      2       1  150064       3.5217   0.00021442
enh48440    2   27254200   27255200      1       1  150064       3.0193     0.001267
enh48442    2   27271800   27272800      2       1  150064       3.4335   0.00029787
enh48444    2   27292200   27293200      3       1  150064       3.2354   0.00060736
enh48445    2   27295300   27296300      1       1  150064       2.9142     0.001783
enh48446    2   27297500   27298500      3       1  150064       2.5994    0.0046699
enh48449    2   27307200   27308200      2       1  150064       2.5213    0.0058457
enh48450    2   27310000   27311000      2       1  150064       2.2794     0.011321
enh48452    2   27345300   27346300      2       1  150064       2.6162    0.0044459
enh48460    2   27441100   27442100      8       2  150064       2.4136    0.0078978
enh48463    2   27525300   27526300      2       1  150064       2.0986     0.017926
enh48464    2   27526000   27527000      2       1  150064       2.4601    0.0069449
enh48465    2   27544000   27545000      2       1  150064       1.9898     0.023304
enh48466    2   27571000   27572000      1       1  150064        2.804     0.002524
enh48470    2   27594800   27595800      2       1  150064       2.3713    0.0088636
enh48472    2   27604000   27605000      1       1  150064       3.0578     0.001115
enh48473    2   27614100   27615100      1       1  150064       3.3904    0.0003489
enh48474    2   27620100   27621100      2       1  150064       4.2295   1.1708e-05
enh48476    2   27626500   27627500      3       1  150064       3.1508   0.00081421
enh48478    2   27632800   27633800      2       1  150064       2.0799     0.018769
enh48480    2   27654600   27655600      1       1  150064       3.2276    0.0006242
enh48481    2   27664500   27665500      1       1  150064       3.1687    0.0007655
enh48483    2   27711200   27712200      4       2  150064       3.6298   0.00014183
enh48487    2   27814300   27815300      7       3  150064       3.0288    0.0012278
enh48489    2   27850300   27851300      2       1  150064       1.8163      0.03466
enh48492    2   27882000   27883000      1       1  150064       2.6982     0.003486
enh48495    2   27906100   27907100      2       1  150064       1.7749     0.037961
enh48498    2   27937600   27938600      2       1  150064       2.0899     0.018314
enh48500    2   27958700   27959700      2       1  150064       3.4552   0.00027493
enh48501    2   27988000   27989000      1       1  150064       4.1169     1.92e-05
enh48502    2   27988700   27989700      3       2  150064       4.4211   4.9099e-06
enh48503    2   27993400   27994400      1       1  150064       3.8587      5.7e-05
enh48505    2   28000300   28001300      2       1  150064       3.7777   7.9155e-05
enh48509    2   28138400   28139400      2       1  150064       2.4002    0.0081929
enh48510    2   28143000   28144000      1       1  150064       3.6355    0.0001387
enh48512    2   28180400   28181400      2       1  150064       2.4487    0.0071677
enh48514    2   28184700   28185700      1       1  150064       3.5021    0.0002308
enh48515    2   28188400   28189400      3       2  150064       3.2273   0.00062488
enh48516    2   28202600   28203600      2       1  150064         4.51   3.2416e-06
enh48532    2   28601500   28602500      4       2  150064       2.2538     0.012105
enh48533    2   28604600   28605600      4       2  150064       1.7278     0.042013
enh48534    2   28611900   28612900      1       1  150064        2.969     0.001494
enh48536    2   28628800   28629800      3       1  150064       2.4675    0.0068037
enh48539    2   28632200   28633200      3       2  150064       1.9241     0.027169
enh48540    2   28634200   28635200      2       1  150064       2.7921    0.0026187
enh48541    2   28645300   28646300      2       1  150064       1.8966     0.028941
enh48542    2   28647400   28648400      3       2  150064       3.5601   0.00018539
enh48543    2   28653100   28654100      1       1  150064       2.2089      0.01359
enh48544    2   28668200   28669200      3       2  150064       2.0575      0.01982
enh48568    2   29032200   29033200      4       1  150064       3.1908    0.0007095
enh48570    2   29043900   29044900      4       2  150064       3.1709   0.00075972
enh48571    2   29087400   29088400      4       1  150064       2.9831    0.0014266
enh48572    2   29089500   29090500      1       1  150064        2.516     0.005934
enh48573    2   29093800   29094800      4       2  150064       1.9209      0.02737
enh48576    2   29179100   29180100      3       2  150064       1.8047      0.03556
enh48588    2   29411400   29412400      5       3  150064       2.8981    0.0018773
enh48601    2   30447100   30448100      4       1  150064       2.0073      0.02236
enh48602    2   30450000   30451000      1       1  150064       2.0427      0.02054
enh48622    2   30588900   30589900      1       1  150064       1.8188      0.03447
enh48659    2   31547400   31548400      2       1  150064       1.6604     0.048421
enh48672    2   32183000   32184000      2       1  150064       1.9374     0.026349
enh48680    2   32236500   32237500      3       2  150064       2.2825     0.011229
enh48722    2   33546800   33547800      2       1  150064       1.8257     0.033946
enh48743    2   36688300   36689300      2       1  150064       2.0103     0.022198
enh48745    2   36776800   36777800      3       2  150064       1.6493      0.04954
enh48749    2   36822200   36823200      6       2  150064       1.7792     0.037606
enh48750    2   36822800   36823800      5       2  150064       2.1206     0.016979
enh48754    2   37011900   37012900      1       1  150064        1.806      0.03546
enh48755    2   37019900   37020900      2       1  150064        2.504    0.0061392
enh48756    2   37024900   37025900     12       3  150064       2.9034    0.0018455
enh48757    2   37027200   37028200      7       3  150064       2.9401    0.0016406
enh48759    2   37116700   37117700      2       1  150064       2.0112     0.022153
enh48760    2   37153600   37154600      3       2  150064       2.7715    0.0027901
enh48761    2   37178700   37179700      4       2  150064       2.2615     0.011863
enh48765    2   37189600   37190600      5       2  150064       2.1518     0.015707
enh48767    2   37194600   37195600      1       1  150064       2.9809     0.001437
enh48768    2   37232100   37233100      3       2  150064       1.9022     0.028573
enh48769    2   37238200   37239200      4       2  150064       2.3955    0.0082995
enh48771    2   37304000   37305000      1       1  150064        2.312      0.01039
enh48772    2   37306200   37307200      1       1  150064       2.1142      0.01725
enh48776    2   37376300   37377300      3       1  150064       1.9765     0.024048
enh48779    2   37422600   37423600      1       1  150064       3.5202    0.0002156
enh48780    2   37425200   37426200      3       2  150064       3.0176    0.0012741
enh48784    2   37460200   37461200      6       2  150064       2.7139    0.0033245
enh48785    2   37470400   37471400      2       1  150064       2.6389    0.0041586
enh48786    2   37532400   37533400      3       2  150064       1.8277     0.033798
enh48787    2   37534400   37535400      3       2  150064       3.0357    0.0011999
enh48788    2   37539000   37540000      5       2  150064       4.0551    2.506e-05
enh48789    2   37543100   37544100      7       2  150064       3.4551   0.00027501
enh48790    2   37545000   37546000      2       1  150064       3.1965   0.00069552
enh48791    2   37548500   37549500      3       1  150064       3.5822   0.00017033
enh48792    2   37570400   37571400      8       4  150064       4.1255   1.8498e-05
enh48795    2   37641700   37642700      4       2  150064       2.1762      0.01477
enh48834    2   38209100   38210100      2       1  150064        1.731     0.041726
enh48888    2   38942700   38943700      4       2  150064       3.0991   0.00097046
enh48890    2   38967800   38968800      1       1  150064       2.2486      0.01227
enh48893    2   38980500   38981500      3       1  150064       1.8303     0.033603
enh48894    2   38981800   38982800      4       2  150064       2.3701    0.0088909
enh48895    2   39004200   39005200      3       1  150064       2.4957    0.0062859
enh48902    2   39299700   39300700      3       2  150064       1.7475     0.040276
enh48922    2   39366900   39367900      3       2  150064       2.1444     0.016001
enh48924    2   39440000   39441000      2       1  150064       2.4855    0.0064687
enh48926    2   39445600   39446600      6       2  150064       2.3812    0.0086277
enh48927    2   39454700   39455700      3       2  150064       1.8022     0.035754
enh48939    2   39635600   39636600      6       2  150064       1.7581     0.039364
enh48955    2   42067200   42068200      2       1  150064        2.308       0.0105
enh48956    2   42068600   42069600      5       1  150064       2.4789    0.0065887
enh49030    2   43254000   43255000      7       2  150064       1.9514     0.025502
enh49047    2   43389400   43390400      6       2  150064       1.7241     0.042346
enh49072    2   43789000   43790000      4       2  150064       1.6827     0.046216
enh49074    2   43793100   43794100      3       1  150064       1.6593     0.048524
enh49102    2   44422600   44423600      2       1  150064        1.687     0.045799
enh49107    2   44432300   44433300      2       1  150064       2.2947     0.010876
enh49109    2   44470700   44471700      1       1  150064       2.2331      0.01277
enh49144    2   46246000   46247000      3       1  150064        1.887     0.029578
enh49164    2   46704500   46705500      5       3  150064       1.8053     0.035511
enh49174    2   46845400   46846400      2       1  150064       1.6933     0.045203
enh49202    2   47212400   47213400      1       1  150064       1.7302       0.0418
enh49222    2   47994700   47995700      2       1  150064       2.2832     0.011209
enh49224    2   48013100   48014100      2       1  150064       1.7933     0.036465
enh49225    2   48016800   48017800      4       2  150064       3.0213    0.0012584
enh49226    2   48069800   48070800      1       1  150064       2.0264      0.02136
enh49228    2   48075000   48076000      2       1  150064       2.1716     0.014944
enh49229    2   48077300   48078300      7       4  150064       1.6483      0.04965
enh49231    2   48094600   48095600      4       2  150064       2.3041     0.010607
enh49233    2   48106400   48107400      2       1  150064       1.7991        0.036
enh49234    2   48118500   48119500      6       3  150064       2.1698     0.015012
enh49236    2   48128600   48129600      1       1  150064       2.9361     0.001662
enh49238    2   48144500   48145500      2       1  150064       2.6178    0.0044254
enh49243    2   48340400   48341400      1       1  150064       2.0415       0.0206
enh49245    2   48371900   48372900      1       1  150064       1.9537      0.02537
enh49247    2   48462800   48463800      3       2  150064       1.6542     0.049045
enh49248    2   48519400   48520400      1       1  150064       1.6993      0.04463
enh49249    2   48539000   48540000      3       1  150064       2.7455    0.0030207
enh49250    2   48544700   48545700      4       2  150064       2.1057     0.017614
enh49251    2   48553700   48554700      3       2  150064       2.0666     0.019385
enh49252    2   48568000   48569000      4       2  150064       2.3079     0.010502
enh49253    2   48571800   48572800      6       2  150064       2.0167     0.021866
enh49254    2   48572600   48573600      6       3  150064       2.6522    0.0039982
enh49256    2   48581700   48582700      2       1  150064       1.8453     0.032498
enh49258    2   48587600   48588600      5       3  150064       2.0192     0.021731
enh49259    2   48588800   48589800      2       1  150064        2.646    0.0040726
enh49260    2   48591800   48592800      6       3  150064       2.2167     0.013323
enh49261    2   48622700   48623700      4       2  150064       2.1457     0.015947
enh49262    2   48642400   48643400      6       4  150064       2.5081    0.0060695
enh49264    2   48646900   48647900      5       3  150064       1.6782      0.04665
enh49265    2   48647700   48648700      3       2  150064       2.8124    0.0024586
enh49267    2   48671000   48672000      6       2  150064        1.709     0.043722
enh49268    2   48674300   48675300      3       2  150064        2.315     0.010305
enh49270    2   48688500   48689500      5       2  150064       1.7908     0.036665
enh49271    2   48736100   48737100      2       1  150064       2.8269      0.00235
enh49274    2   48801700   48802700      6       3  150064       1.8939     0.029118
enh49276    2   50719000   50720000      1       1  150064       3.0002     0.001349
enh49279    2   53993400   53994400      4       2  150064       2.2791      0.01133
enh49280    2   53995900   53996900      3       2  150064       2.2672      0.01169
enh49281    2   54003800   54004800      1       1  150064       1.6788       0.0466
enh49282    2   54011200   54012200      2       1  150064       2.7562    0.0029238
enh49283    2   54015900   54016900      3       1  150064       2.7678    0.0028214
enh49284    2   54017200   54018200      2       1  150064       2.5482    0.0054133
enh49288    2   54172400   54173400      2       1  150064       1.7235     0.042399
enh49289    2   54176500   54177500      4       2  150064       2.1102     0.017419
enh49293    2   54184000   54185000      1       1  150064       2.7414     0.003059
enh49294    2   54185200   54186200      4       2  150064       1.7495     0.040102
enh49295    2   54186200   54187200      2       1  150064       2.8725    0.0020362
enh49296    2   54188700   54189700      2       1  150064       2.5869     0.004842
enh49302    2   54240900   54241900      5       2  150064       2.0607     0.019664
enh49303    2   54267800   54268800      1       1  150064       3.6393    0.0001367
enh49304    2   54275100   54276100      2       1  150064       2.0324     0.021057
enh49305    2   54280700   54281700      2       1  150064       2.1753     0.014802
enh49306    2   54300700   54301700      6       3  150064       1.7968      0.03618
enh49307    2   54320000   54321000      5       2  150064       2.1878     0.014341
enh49309    2   54330900   54331900      4       2  150064       2.5832    0.0048945
enh49310    2   54341200   54342200      5       2  150064        2.161     0.015346
enh49315    2   54648700   54649700      3       1  150064       2.7942    0.0026017
enh49318    2   54749500   54750500      4       2  150064       2.0293     0.021213
enh49319    2   54756700   54757700      5       3  150064       2.1516     0.015715
enh49326    2   54807600   54808600     11       2  150064       2.2459     0.012354
enh49327    2   54810500   54811500      1       1  150064       1.7041      0.04418
enh49328    2   54813900   54814900      3       2  150064        1.654     0.049069
enh49330    2   54820200   54821200      2       1  150064       2.1912     0.014219
enh49332    2   54830900   54831900      3       2  150064       2.2871     0.011096
enh49335    2   54845600   54846600      6       3  150064       2.3302    0.0098971
enh49336    2   54861100   54862100      6       3  150064       1.8743     0.030446
enh49338    2   54907300   54908300      7       4  150064       2.7969    0.0025797
enh49345    2   55172200   55173200      3       2  150064       3.7422   9.1222e-05
enh49350    2   55217000   55218000      2       1  150064         2.18     0.014628
enh49352    2   55224600   55225600      1       1  150064       2.2283      0.01293
enh49353    2   55231600   55232600      4       2  150064       3.0157    0.0012819
enh49356    2   55244500   55245500      5       3  150064       2.3285    0.0099439
enh49357    2   55250700   55251700      4       2  150064       2.6032    0.0046173
enh49358    2   55259900   55260900      3       2  150064       1.6851     0.045988
enh49362    2   55273900   55274900      1       1  150064       1.7422      0.04074
enh49402    2   57947700   57948700      2       1  150064       3.8989   4.8315e-05
enh49403    2   57986600   57987600      2       1  150064       5.8555    2.378e-09
enh49404    2   58135400   58136400      3       2  150064       5.3793   3.7379e-08
enh49405    2   58249900   58250900      4       1  150064       2.5523      0.00535
enh49407    2   58269500   58270500      2       1  150064       3.1586   0.00079263
enh49409    2   58275400   58276400      2       1  150064       3.6076   0.00015451
enh49412    2   58464700   58465700      2       1  150064       4.6671   1.5271e-06
enh49413    2   58466200   58467200      2       1  150064       2.1378     0.016265
enh49414    2   60113800   60114800      4       2  150064       1.7552      0.03961
enh49419    2   60901300   60902300      4       2  150064       3.1649   0.00077568
enh49438    2   61191200   61192200      2       1  150064        2.347    0.0094639
enh49452    2   61372700   61373700      2       1  150064       1.6976     0.044788
enh49454    2   61406400   61407400      6       4  150064       1.8196     0.034408
enh49457    2   61465300   61466300      2       1  150064       2.3692    0.0089127
enh49459    2   61583500   61584500      3       2  150064       2.0802     0.018755
enh49460    2   61586000   61587000      2       1  150064       2.5458    0.0054507
enh49462    2   61592100   61593100      3       2  150064       1.6989     0.044671
enh49465    2   61641200   61642200      2       1  150064       3.0287     0.001228
enh49468    2   61658100   61659100      1       1  150064       3.1069    0.0009454
enh49473    2   61676100   61677100      3       2  150064       2.8444    0.0022248
enh49500    2   62432300   62433300      1       1  150064       2.6856      0.00362
enh49501    2   62444400   62445400      2       1  150064        1.837     0.033105
enh49503    2   62532900   62533900      2       1  150064       1.9495     0.025616
enh49507    2   62638600   62639600      2       1  150064       1.9074     0.028233
enh49509    2   62702100   62703100      2       1  150064       2.1779     0.014706
enh49511    2   62733400   62734400      3       1  150064       2.8021    0.0025387
enh49514    2   62938500   62939500      2       1  150064       1.8861     0.029644
enh49544    2   64291100   64292100      2       1  150064       1.9995     0.022775
enh49578    2   64749400   64750400      2       1  150064        1.778     0.037704
enh49582    2   64763600   64764600      1       1  150064       1.7287      0.04193
enh49588    2   64826400   64827400      7       2  150064       2.5498    0.0053895
enh49685    2   68386400   68387400      3       2  150064       3.0763     0.001048
enh49688    2   68414900   68415900      1       1  150064       2.8012     0.002546
enh49689    2   68416300   68417300      3       2  150064       2.2009     0.013872
enh49691    2   68422600   68423600      8       3  150064       2.1753     0.014805
enh49694    2   68431900   68432900      1       1  150064        2.837     0.002277
enh49695    2   68434400   68435400      2       1  150064       1.9074     0.028232
enh49696    2   68436600   68437600      2       1  150064       2.6633    0.0038691
enh49699    2   68482100   68483100      5       3  150064       2.0079     0.022329
enh49715    2   68679700   68680700      4       2  150064       2.3063     0.010547
enh49755    2   69534500   69535500      1       1  150064       2.2815      0.01126
enh49756    2   69536400   69537400      1       1  150064       1.9178      0.02757
enh49761    2   69662400   69663400      1       1  150064       2.0166      0.02187
enh49794    2   69909500   69910500      4       2  150064       2.1894     0.014283
enh49804    2   69969800   69970800      3       1  150064        2.275     0.011453
enh49810    2   69997000   69998000      1       1  150064       1.7877      0.03691
enh49813    2   70016700   70017700      5       2  150064       1.7414     0.040805
enh49815    2   70031200   70032200      2       1  150064       2.2369     0.012646
enh49817    2   70055300   70056300      4       2  150064       2.1088      0.01748
enh49819    2   70120000   70121000      3       1  150064       1.6926     0.045261
enh49821    2   70128300   70129300      2       1  150064       1.9686       0.0245
enh49824    2   70138700   70139700      2       1  150064       1.6613     0.048325
enh49825    2   70140000   70141000      1       1  150064       1.7366      0.04123
enh49826    2   70144700   70145700      1       1  150064       1.7393      0.04099
enh49827    2   70150100   70151100      2       1  150064       1.6862      0.04588
enh49832    2   70191300   70192300      1       1  150064       2.1937      0.01413
enh49834    2   70229200   70230200      1       1  150064       1.7059      0.04401
enh49838    2   70296200   70297200      3       1  150064        2.005     0.022483
enh49867    2   70486800   70487800      2       1  150064       1.6595     0.048504
enh49868    2   70488400   70489400      2       1  150064       2.0876     0.018417
enh49873    2   70527400   70528400      2       1  150064       2.0229     0.021543
enh49885    2   70883300   70884300      5       2  150064       2.6594    0.0039138
enh49901    2   71250600   71251600      7       2  150064       1.7123     0.043419
enh49916    2   71564400   71565400      3       2  150064       1.7109     0.043547
enh49920    2   71645100   71646100      6       2  150064       3.1964   0.00069578
enh49921    2   71647000   71648000      6       2  150064       1.8407     0.032834
enh49922    2   71676200   71677200      3       2  150064       3.3264   0.00043991
enh49927    2   72789500   72790500      3       1  150064        1.676     0.046866
enh49931    2   73144400   73145400      2       1  150064       3.0165    0.0012788
enh49934    2   73296000   73297000      1       1  150064       3.5033    0.0002298
enh49935    2   73329900   73330900      4       2  150064       2.8765    0.0020107
enh49936    2   73334300   73335300      2       1  150064       3.4372   0.00029392
enh49937    2   73337000   73338000      1       1  150064       3.2819    0.0005155
enh49939    2   73439600   73440600      2       1  150064       3.9133   4.5522e-05
enh49943    2   73484700   73485700      2       1  150064       3.1902   0.00071077
enh49948    2   73611600   73612600      2       1  150064       3.7349   9.3901e-05
enh49949    2   73614800   73615800      2       1  150064       2.4925    0.0063425
enh49950    2   73809200   73810200      1       1  150064       4.6654     1.54e-06
enh49956    2   74058000   74059000      3       2  150064       2.4619    0.0069097
enh49957    2   74059400   74060400      1       1  150064       2.7245      0.00322
enh49966    2   74195900   74196900      3       2  150064       1.7501     0.040046
enh49978    2   74248200   74249200      3       1  150064       2.0334     0.021008
enh49980    2   74252500   74253500      5       2  150064       3.2561   0.00056485
enh49982    2   74256800   74257800      2       1  150064       2.1161     0.017167
enh49986    2   74277800   74278800      3       1  150064       2.7165    0.0032987
enh49987    2   74279400   74280400      5       2  150064       1.9519     0.025474
enh49990    2   74306800   74307800      1       1  150064       2.8324      0.00231
enh49997    2   74412900   74413900      2       1  150064        1.979     0.023908
enh49999    2   74428400   74429400      2       1  150064        2.288     0.011069
enh50021    2   74697500   74698500      1       1  150064       2.0558       0.0199
enh50051    2   75785900   75786900      3       2  150064       1.7691     0.038437
enh50077    2   84877500   84878500      2       1  150064        2.002      0.02264
enh50089    2   84984200   84985200      1       1  150064       1.6735      0.04711
enh50097    2   85061300   85062300      3       2  150064       2.4427    0.0072888
enh50130    2   85219600   85220600      3       2  150064       2.1701     0.014998
enh50142    2   85384700   85385700      2       1  150064       1.8849     0.029719
enh50145    2   85518300   85519300      3       1  150064       1.8199     0.034384
enh50159    2   85637900   85638900      3       1  150064       2.8256    0.0023599
enh50160    2   85639500   85640500      3       2  150064       1.7379     0.041116
enh50163    2   85644600   85645600      5       2  150064       3.2498   0.00057749
enh50164    2   85646600   85647600      3       2  150064       2.2518     0.012167
enh50182    2   85828000   85829000      2       1  150064       1.7732     0.038094
enh50187    2   85845200   85846200      1       1  150064       2.0794      0.01879
enh50192    2   85921300   85922300      6       2  150064       1.8578     0.031599
enh50195    2   85941500   85942500      2       1  150064       1.9572     0.025163
enh50204    2   86088600   86089600      4       2  150064       1.9851     0.023567
enh50223    2   86295100   86296100      4       2  150064       2.1463     0.015923
enh50262    2   87011700   87012700      2       1  150064       1.9962     0.022957
enh50264    2   87052700   87053700      4       2  150064       1.9699     0.024425
enh50323    2   88916000   88917000      1       1  150064        1.669      0.04756
enh50324    2   88917400   88918400      2       1  150064       1.7497     0.040086
enh50328    2   88922800   88923800      1       1  150064       1.8843      0.02976
enh50330    2   88928100   88929100      2       1  150064       2.2154     0.013366
enh50361    2   96334200   96335200      1       1  150064       2.1301      0.01658
enh50371    2   96816900   96817900      1       1  150064       3.0243     0.001246
enh50373    2   96824600   96825600      2       1  150064       1.6976      0.04479
enh50375    2   96830800   96831800      1       1  150064        1.833       0.0334
enh50381    2   96871900   96872900      2       1  150064       2.6324    0.0042391
enh50387    2   96920700   96921700      2       1  150064       3.7326   9.4746e-05
enh50390    2   96969500   96970500      1       1  150064       3.4386    0.0002924
enh50391    2   96982900   96983900      1       1  150064       2.6038      0.00461
enh50392    2   96988000   96989000      1       1  150064       2.8722     0.002038
enh50395    2   96999500   97000500      2       1  150064       2.5572    0.0052756
enh50397    2   97006200   97007200      2       1  150064       2.5722    0.0050534
enh50412    2   97198500   97199500      3       2  150064       1.9101      0.02806
enh50416    2   97219500   97220500      2       1  150064       2.1345     0.016403
enh50417    2   97259700   97260700      1       1  150064       1.6771      0.04676
enh50423    2   97406200   97407200      1       1  150064       1.9779      0.02397
enh50424    2   97408200   97409200      2       1  150064       2.0371     0.020821
enh50425    2   97424800   97425800      3       1  150064        2.197     0.014011
enh50426    2   97430400   97431400      1       1  150064        2.061      0.01965
enh50428    2   97438200   97439200      2       1  150064       2.9396    0.0016433
enh50429    2   97440000   97441000      3       1  150064       1.8033     0.035668
enh50436    2   97504800   97505800      1       1  150064       2.0077      0.02234
enh50437    2   97520500   97521500      3       1  150064       2.1065     0.017579
enh50438    2   97521500   97522500      1       1  150064       2.0007      0.02271
enh50441    2   97531900   97532900      1       1  150064       2.6807     0.003673
enh50442    2   97536600   97537600      2       1  150064       1.9317     0.026699
enh50443    2   97539500   97540500      1       1  150064       3.1536    0.0008064
enh50447    2   97561300   97562300      6       2  150064       2.3819    0.0086126
enh50448    2   97564400   97565400      1       1  150064        3.734    9.424e-05
enh50451    2   97577300   97578300      4       1  150064       3.7098   0.00010373
enh50455    2   97606300   97607300      2       1  150064       3.1987   0.00069024
enh50466    2   97761100   97762100      5       1  150064       2.6068      0.00457
enh50467    2   98260900   98261900      3       1  150064       2.6678    0.0038176
enh50471    2   98289800   98290800      2       1  150064       1.8963     0.028959
enh50474    2   98327100   98328100      3       1  150064       1.6724     0.047225
enh50475    2   98340600   98341600      2       1  150064        2.889    0.0019321
enh50476    2   98348200   98349200      1       1  150064       2.2639      0.01179
enh50479    2   98423000   98424000      2       1  150064       2.0199     0.021697
enh50484    2   98545700   98546700      2       1  150064        1.712     0.043445
enh50485    2   98547100   98548100      1       1  150064       2.0043      0.02252
enh50489    2   98561400   98562400      1       1  150064       1.7704      0.03833
enh50492    2   98567400   98568400      3       2  150064       2.3493    0.0094037
enh50498    2   98579300   98580300      4       1  150064       1.8022     0.035761
enh50500    2   98585000   98586000      2       1  150064        2.231     0.012841
enh50502    2   98596200   98597200      4       2  150064       2.0347     0.020938
enh50504    2   98612900   98613900      3       1  150064       2.9854     0.001416
enh50509    2   99001100   99002100      1       1  150064       1.6937      0.04516
enh50510    2   99029000   99030000      1       1  150064        1.811      0.03507
enh50511    2   99060200   99061200      2       1  150064        1.857     0.031655
enh50512    2   99064000   99065000      1       1  150064       1.8569      0.03166
enh50513    2   99067800   99068800      1       1  150064        1.848       0.0323
enh50514    2   99073900   99074900      2       1  150064       1.7555     0.039587
enh50515    2   99078500   99079500      1       1  150064         1.86      0.03144
enh50521    2   99108800   99109800      2       1  150064       1.7642     0.038849
enh50530    2   99227200   99228200      1       1  150064       1.8062      0.03544
enh50531    2   99231400   99232400      2       1  150064        1.732     0.041635
enh50547    2   99298600   99299600      1       1  150064       1.9213      0.02735
enh50602    2  100175400  100176400      1       1  150064       2.2458      0.01236
enh50634    2  101617600  101618600      3       1  150064       2.4478    0.0071861
enh50642    2  101867700  101868700      3       2  150064       1.9112     0.027987
enh50646    2  101886300  101887300      2       1  150064       2.3632    0.0090601
enh50647    2  101888700  101889700      1       1  150064       2.5485      0.00541
enh50649    2  101918000  101919000      1       1  150064       2.3392     0.009663
enh50657    2  101966500  101967500      1       1  150064       1.6514      0.04933
enh50717    2  102697700  102698700      3       2  150064       1.9792     0.023897
enh50720    2  102722400  102723400      6       3  150064       4.0331   2.7522e-05
enh50721    2  102731000  102732000      2       1  150064       2.1521     0.015695
enh50722    2  102754100  102755100      1       1  150064       2.8171     0.002423
enh50724    2  102801400  102802400      6       2  150064       2.1637     0.015243
enh50726    2  102804200  102805200      4       2  150064       1.8226     0.034185
enh50727    2  102813800  102814800      6       2  150064       1.9777     0.023982
enh50749    2  103198200  103199200      1       1  150064       1.9162      0.02767
enh50751    2  103351000  103352000      3       1  150064       2.6778    0.0037058
enh50752    2  103354000  103355000      2       1  150064       1.7864     0.037021
enh50755    2  104995700  104996700      2       1  150064       2.1938     0.014123
enh50774    2  105977300  105978300      5       3  150064        1.705     0.044093
enh50791    2  106368000  106369000      2       1  150064       1.8798     0.030067
enh50822    2  106534700  106535700      2       1  150064       1.7093     0.043698
enh50865    2  109147100  109148100      4       2  150064       1.9365     0.026404
enh50871    2  109200200  109201200      4       2  150064       2.1656     0.015173
enh50875    2  109227900  109228900      4       2  150064       1.7673     0.038585
enh50903    2  109645200  109646200      1       1  150064       2.0359      0.02088
enh50913    2  109750900  109751900      2       1  150064       1.8365     0.033142
enh50928    2  110368600  110369600      4       2  150064       2.5369    0.0055916
enh50929    2  110395000  110396000      7       3  150064       2.8755     0.002017
enh50934    2  110970200  110971200      3       1  150064       2.1607     0.015358
enh50940    2  111584700  111585700      3       2  150064       3.2695   0.00053868
enh50941    2  111601300  111602300      8       4  150064       2.1687     0.015051
enh50946    2  111631000  111632000      1       1  150064       1.8392      0.03294
enh50958    2  111919900  111920900      1       1  150064       1.6997      0.04459
enh50969    2  112249000  112250000      3       1  150064       1.8719     0.030608
enh50970    2  112252800  112253800      1       1  150064        2.238      0.01261
enh50988    2  112931700  112932700      1       1  150064       1.6661      0.04785
enh50995    2  113009000  113010000      1       1  150064       2.5044     0.006133
enh51002    2  113188900  113189900      3       2  150064        2.175     0.014815
enh51068    2  114081600  114082600      4       2  150064        1.824     0.034076
enh51086    2  114634500  114635500      4       2  150064       2.8604    0.0021153
enh51089    2  114654400  114655400      3       1  150064       1.9159     0.027686
enh51091    2  114658100  114659100      6       1  150064       1.6958     0.044958
enh51093    2  114663900  114664900      2       1  150064       2.9132    0.0017889
enh51109    2  118926400  118927400      3       1  150064       1.9362     0.026422
enh51113    2  119066400  119067400      1       1  150064       2.1578      0.01547
enh51114    2  119068300  119069300      3       2  150064       3.8082   6.9992e-05
enh51201    2  122290300  122291300      2       1  150064        2.287     0.011099
enh51230    2  122511700  122512700      1       1  150064       1.8269      0.03386
enh51248    2  127533300  127534300      5       3  150064       1.8491      0.03222
enh51258    2  127850600  127851600      1       1  150064       2.1792      0.01466
enh51259    2  127942400  127943400      2       1  150064       1.8874     0.029551
enh51276    2  128222200  128223200      2       1  150064       1.7947     0.036347
enh51310    2  128612600  128613600      4       2  150064       1.6489     0.049579
enh51316    2  128782800  128783800      1       1  150064         1.67      0.04746
enh51317    2  128786300  128787300      2       1  150064       1.7097     0.043657
enh51344    2  131132100  131133100      1       1  150064       2.2907      0.01099
enh51345    2  131133900  131134900      3       2  150064       1.7561     0.039535
enh51348    2  131149300  131150300      1       1  150064       2.1072      0.01755
enh51357    2  131797800  131798800      1       1  150064        3.423    0.0003097
enh51358    2  131848200  131849200      3       2  150064       3.0545    0.0011272
enh51361    2  131860600  131861600      3       2  150064        2.808    0.0024925
enh51365    2  131872800  131873800      1       1  150064       3.2685    0.0005406
enh51367    2  131913800  131914800      2       1  150064        3.269   0.00053969
enh51383    2  134861800  134862800      1       1  150064       2.7339     0.003129
enh51384    2  134883600  134884600      2       1  150064       2.1814     0.014578
enh51387    2  134900400  134901400      2       1  150064       3.3207   0.00044901
enh51397    2  134945900  134946900      4       2  150064       1.7673     0.038593
enh51417    2  135028200  135029200      3       1  150064       2.2686     0.011646
enh51429    2  135074500  135075500      1       1  150064       1.6461      0.04987
enh51445    2  135674000  135675000      1       1  150064       3.0217     0.001257
enh51488    2  136810700  136811700      2       1  150064       1.8626     0.031259
enh51501    2  136929400  136930400      4       2  150064       2.3631    0.0090609
enh51505    2  136969600  136970600      3       2  150064       1.8839     0.029787
enh51539    2  143909200  143910200      4       1  150064       2.0726     0.019104
enh51542    2  143922600  143923600      1       1  150064       1.9937      0.02309
enh51550    2  143944100  143945100      4       2  150064       1.7014     0.044429
enh51555    2  143975300  143976300      1       1  150064       1.6554      0.04892
enh51586    2  144101900  144102900      2       1  150064       1.9167     0.027636
enh51613    2  144232800  144233800      1       1  150064       2.5366     0.005597
enh51617    2  144251100  144252100      3       1  150064       1.8071      0.03537
enh51625    2  144362300  144363300      2       1  150064       2.0262     0.021374
enh51646    2  144995300  144996300      2       1  150064       1.7785     0.037657
enh51655    2  145087400  145088400      2       1  150064       2.3347    0.0097797
enh51656    2  145090400  145091400      1       1  150064       3.2093    0.0006652
enh51658    2  145139600  145140600      1       1  150064       4.5198    3.095e-06
enh51659    2  145171200  145172200      3       2  150064       2.5896    0.0048042
enh51660    2  145184400  145185400      2       1  150064       3.1832   0.00072837
enh51664    2  145213900  145214900      3       1  150064       4.0622   2.4309e-05
enh51688    2  148257300  148258300      1       1  150064       2.7453     0.003023
enh51701    2  148612400  148613400      2       1  150064       2.1293     0.016614
enh51710    2  148747300  148748300      2       1  150064        1.652     0.049272
enh51711    2  148757700  148758700      4       2  150064       1.6556     0.048896
enh51714    2  148775100  148776100      1       1  150064       2.3974     0.008257
enh51721    2  149283400  149284400      5       3  150064       2.5609      0.00522
enh51722    2  149291300  149292300      2       1  150064       2.8176    0.0024192
enh51725    2  149309500  149310500      2       1  150064       2.9679     0.001499
enh51727    2  149325500  149326500      9       4  150064       2.6473    0.0040563
enh51752    2  149521600  149522600      2       1  150064       2.2395     0.012561
enh51754    2  149631800  149632800      1       1  150064       2.3019      0.01067
enh51757    2  149684800  149685800      2       1  150064        2.635    0.0042066
enh51762    2  150393000  150394000      3       1  150064       2.0073     0.022357
enh51764    2  150430800  150431800      3       1  150064       2.1102      0.01742
enh51767    2  150453800  150454800      3       2  150064       2.2572     0.011997
enh51784    2  152489500  152490500      2       1  150064       1.6527     0.049198
enh51800    2  153022800  153023800      2       1  150064       2.3388    0.0096724
enh51801    2  153024400  153025400      3       2  150064       2.4514    0.0071142
enh51802    2  153025700  153026700      1       1  150064       3.1589    0.0007919
enh51803    2  153029000  153030000      4       2  150064       1.8298     0.033641
enh51805    2  153468300  153469300      4       1  150064       2.1423     0.016087
enh51806    2  153543200  153544200      3       2  150064       3.3903   0.00034905
enh51808    2  153551600  153552600      2       1  150064        2.609    0.0045403
enh51810    2  153555900  153556900      5       2  150064       2.9645     0.001516
enh51811    2  153562000  153563000      4       2  150064       2.4615    0.0069176
enh51813    2  153577300  153578300      2       1  150064       3.6058   0.00015559
enh51814    2  153579600  153580600      2       1  150064       2.2131     0.013444
enh51815    2  153582400  153583400      5       2  150064       3.7338   9.4293e-05
enh51816    2  153586500  153587500      4       2  150064       2.7664    0.0028339
enh51820    2  157200300  157201300      1       1  150064       2.1432      0.01605
enh51821    2  157254900  157255900      2       1  150064       1.9594     0.025035
enh51892    2  159315500  159316500      3       2  150064       2.8552    0.0021507
enh51894    2  159333100  159334100      2       1  150064       3.2159   0.00065011
enh51895    2  159402600  159403600      5       3  150064       3.1457   0.00082843
enh51919    2  160373100  160374100      1       1  150064       2.9792     0.001445
enh51920    2  160468700  160469700      1       1  150064       2.9459      0.00161
enh51922    2  160575800  160576800      6       3  150064       1.7778      0.03772
enh51923    2  160583300  160584300      5       2  150064       2.5796    0.0049456
enh51927    2  160750800  160751800      1       1  150064       1.8096      0.03518
enh51928    2  160752200  160753200      4       2  150064       1.8617     0.031321
enh51935    2  161064200  161065200      2       1  150064       2.0777     0.018867
enh51979    2  161318000  161319000      3       2  150064       2.7348    0.0031208
enh51991    2  161373000  161374000      4       2  150064       2.1235     0.016855
enh51995    2  161508500  161509500      2       1  150064       1.7171     0.042984
enh51997    2  161560200  161561200      4       2  150064       1.6628     0.048171
enh52008    2  161960300  161961300      5       2  150064       2.3596    0.0091481
enh52017    2  162015300  162016300      3       2  150064       3.6754   0.00011873
enh52021    2  162031600  162032600      2       1  150064       1.6828     0.046208
enh52025    2  162071100  162072100      1       1  150064       1.7095      0.04368
enh52029    2  162097300  162098300      2       1  150064       1.9745      0.02416
enh52041    2  162802900  162803900      9       3  150064        2.905    0.0018362
enh52042    2  162811000  162812000      2       1  150064       4.2023    1.321e-05
enh52043    2  162831300  162832300      6       3  150064       4.9103   4.5479e-07
enh52044    2  162835500  162836500      1       1  150064       4.8645    5.737e-07
enh52049    2  162868700  162869700      3       1  150064       4.3699   6.2163e-06
enh52055    2  162918800  162919800      2       1  150064       1.7131     0.043345
enh52057    2  162922200  162923200      2       1  150064       1.9699     0.024422
enh52084    2  166734000  166735000      4       2  150064       1.6601     0.048445
enh52085    2  166754100  166755100      2       1  150064       1.9638     0.024775
enh52087    2  166807300  166808300      3       2  150064       2.0156     0.021921
enh52088    2  166811300  166812300      4       2  150064       2.9072    0.0018232
enh52122    2  169289500  169290500      3       1  150064         1.85      0.03216
enh52127    2  169315000  169316000      3       2  150064       2.2001     0.013901
enh52140    2  169374600  169375600      3       1  150064        1.888     0.029515
enh52141    2  169377700  169378700      2       1  150064       1.8727     0.030553
enh52142    2  169381400  169382400      3       1  150064       2.4077    0.0080276
enh52144    2  169399300  169400300      3       2  150064       2.4828     0.006517
enh52146    2  169407000  169408000      5       2  150064       2.0721     0.019129
enh52154    2  169481900  169482900      5       2  150064       3.3073   0.00047098
enh52155    2  169491200  169492200      4       2  150064       3.3854   0.00035542
enh52173    2  170428800  170429800      2       1  150064        1.851     0.032082
enh52177    2  170452600  170453600      2       1  150064       1.8367     0.033127
enh52199    2  171508200  171509200      2       1  150064       1.9028     0.028532
enh52212    2  171873800  171874800      1       1  150064       2.0229      0.02154
enh52218    2  171944300  171945300      3       1  150064       2.1465     0.015916
enh52219    2  171949300  171950300      2       1  150064       1.9683     0.024519
enh52220    2  171951700  171952700      4       2  150064        1.851     0.032086
enh52221    2  171958400  171959400      5       1  150064       1.6947     0.045069
enh52223    2  171960800  171961800      2       1  150064        1.931      0.02674
enh52226    2  171967500  171968500      1       1  150064       2.3939     0.008335
enh52227    2  171975400  171976400      3       1  150064       1.7744     0.037997
enh52228    2  171977600  171978600      2       1  150064       2.2772     0.011386
enh52230    2  171981000  171982000      3       1  150064       1.8533     0.031917
enh52233    2  171984000  171985000      4       2  150064       1.9656     0.024671
enh52237    2  171990500  171991500      5       1  150064       1.8592     0.031502
enh52239    2  171999500  172000500      4       2  150064       1.9551     0.025284
enh52273    2  172784400  172785400      6       3  150064       4.3042   8.3796e-06
enh52279    2  172865300  172866300      5       2  150064       3.2481   0.00058082
enh52280    2  172876500  172877500      1       1  150064       2.3568     0.009216
enh52294    2  173138400  173139400      3       2  150064       2.3827    0.0085926
enh52295    2  173149800  173150800      7       2  150064        2.045     0.020425
enh52329    2  173942200  173943200      4       2  150064         2.51    0.0060362
enh52331    2  173967800  173968800      3       2  150064       2.8157    0.0024336
enh52333    2  174001000  174002000      2       1  150064       3.1152   0.00091915
enh52334    2  174074800  174075800      7       4  150064       2.6491    0.0040349
enh52344    2  174784100  174785100      4       2  150064       2.4953    0.0062928
enh52345    2  174788700  174789700      4       2  150064        2.141     0.016139
enh52346    2  174793600  174794600      5       2  150064       1.8754     0.030368
enh52347    2  174810500  174811500      4       2  150064       2.1411     0.016134
enh52355    2  175111200  175112200      2       1  150064       2.6259    0.0043211
enh52356    2  175113700  175114700      2       1  150064       3.0539    0.0011294
enh52370    2  175427900  175428900      4       2  150064       1.7464     0.040366
enh52374    2  175465200  175466200      2       1  150064        2.032     0.021077
enh52375    2  175467400  175468400      3       1  150064       2.0291     0.021226
enh52376    2  175470300  175471300      2       1  150064        1.961      0.02494
enh52377    2  175471500  175472500      3       2  150064       2.1201     0.016998
enh52378    2  175477000  175478000      2       1  150064       2.7522    0.0029603
enh52398    2  175901300  175902300      8       3  150064       1.9319     0.026685
enh52414    2  177147600  177148600      1       1  150064       1.9747      0.02415
enh52416    2  177156000  177157000      2       1  150064       1.8023     0.035745
enh52463    2  178978500  178979500      2       1  150064       2.7261    0.0032045
enh52476    2  179694100  179695100      2       1  150064       2.0022     0.022631
enh52498    2  180862000  180863000      5       2  150064       4.3163   7.9343e-06
enh52499    2  180863400  180864400      1       1  150064       1.8687      0.03083
enh52503    2  180871900  180872900      8       3  150064       2.8841    0.0019625
enh52504    2  180990100  180991100      1       1  150064       3.4796    0.0002511
enh52506    2  181455500  181456500      2       1  150064       1.7404     0.040897
enh52571    2  182655200  182656200      4       2  150064       1.7244     0.042318
enh52598    2  188418700  188419700      2       1  150064       1.9497     0.025604
enh52624    2  190520400  190521400      3       2  150064       1.8317     0.033498
enh52646    2  191217300  191218300      1       1  150064       2.4495     0.007153
enh52648    2  191225900  191226900      5       1  150064        2.043     0.020525
enh52649    2  191271200  191272200      5       2  150064       2.4158    0.0078514
enh52652    2  191284900  191285900      4       2  150064       2.9454    0.0016127
enh52655    2  191297900  191298900      3       2  150064        2.257     0.012005
enh52659    2  191309400  191310400      3       2  150064       2.2746     0.011465
enh52661    2  191312400  191313400      5       3  150064        1.925     0.027114
enh52662    2  191315200  191316200      4       1  150064       2.1162     0.017163
enh52668    2  191348400  191349400      3       2  150064       2.4532    0.0070796
enh52676    2  191400600  191401600      3       2  150064       1.7662     0.038684
enh52679    2  191439900  191440900      2       1  150064       2.1948     0.014088
enh52681    2  191463400  191464400      3       2  150064       2.2466     0.012334
enh52682    2  191488500  191489500      1       1  150064       2.8485     0.002196
enh52684    2  191492700  191493700      2       1  150064       2.4091    0.0079953
enh52709    2  191828800  191829800      3       1  150064       1.8804     0.030025
enh52713    2  191841100  191842100      2       1  150064       2.0471     0.020322
enh52716    2  191851200  191852200      3       2  150064        2.726    0.0032049
enh52717    2  191860200  191861200      4       2  150064       1.8211     0.034297
enh52727    2  191906000  191907000      1       1  150064       2.1558      0.01555
enh52728    2  191915700  191916700      2       1  150064       1.7647     0.038805
enh52729    2  191917300  191918300      4       2  150064       1.7275     0.042036
enh52735    2  191953500  191954500      4       2  150064       1.8455     0.032483
enh52786    2  196325600  196326600      3       1  150064       2.2228     0.013114
enh52794    2  196395600  196396600      2       1  150064        3.614   0.00015078
enh52795    2  196399500  196400500      2       1  150064       1.9021     0.028581
enh52796    2  196402700  196403700      1       1  150064       2.3019      0.01067
enh52797    2  196408500  196409500      2       1  150064       3.3192   0.00045145
enh52798    2  196412800  196413800      4       1  150064       3.5539    0.0001898
enh52800    2  196422500  196423500      1       1  150064        3.813    6.865e-05
enh52802    2  196434200  196435200      1       1  150064       2.4217     0.007723
enh52803    2  196436700  196437700      4       2  150064       1.7888     0.036822
enh52804    2  196441700  196442700      2       1  150064       3.1934   0.00070312
enh52807    2  196477400  196478400      3       1  150064        1.873     0.030532
enh52818    2  196562100  196563100      2       1  150064       2.0509     0.020136
enh52819    2  196707000  196708000      2       1  150064       2.1338     0.016428
enh52821    2  196932100  196933100      5       2  150064       2.8975    0.0018807
enh52825    2  196953400  196954400      3       1  150064       1.8977     0.028865
enh52826    2  196965900  196966900      3       1  150064       1.9611     0.024932
enh52828    2  196977800  196978800      3       2  150064       2.2846     0.011167
enh52829    2  196996500  196997500      5       2  150064       2.0586     0.019764
enh52830    2  197002300  197003300      3       1  150064       2.3742    0.0087936
enh52833    2  197011700  197012700      4       2  150064       1.7136     0.043297
enh52834    2  197016500  197017500      3       1  150064       1.6539     0.049074
enh52836    2  197040200  197041200      2       1  150064       2.1481     0.015852
enh52837    2  197044100  197045100      2       1  150064       2.2175     0.013296
enh52839    2  197054400  197055400      1       1  150064        1.724      0.04235
enh52840    2  197059500  197060500      1       1  150064       2.0723      0.01912
enh52849    2  197139600  197140600      7       4  150064       1.9491     0.025639
enh52850    2  197142700  197143700      7       2  150064       2.7067    0.0033979
enh52851    2  197149500  197150500      1       1  150064        2.547     0.005433
enh52852    2  197154100  197155100      8       1  150064       3.0421    0.0011746
enh52857    2  197648100  197649100      2       1  150064       1.6848     0.046012
enh52858    2  197661600  197662600      1       1  150064       2.2505      0.01221
enh52863    2  197792600  197793600      2       1  150064       1.7068     0.043934
enh52866    2  197853700  197854700      1       1  150064       2.8042     0.002522
enh52867    2  197897700  197898700      2       1  150064        2.408     0.008021
enh52870    2  197927200  197928200      6       2  150064       2.5424    0.0055044
enh52871    2  197937300  197938300      4       2  150064       2.3221     0.010113
enh52872    2  197963300  197964300      4       2  150064       2.7436    0.0030383
enh52873    2  197966700  197967700      2       1  150064       2.2828     0.011221
enh52877    2  197990300  197991300      6       3  150064       3.0178    0.0012732
enh52878    2  197994900  197995900      1       1  150064       2.5018     0.006178
enh52879    2  198000300  198001300      1       1  150064       2.0579       0.0198
enh52880    2  198003100  198004100      3       2  150064       2.7351    0.0031183
enh52884    2  198026700  198027700      3       1  150064       2.0424     0.020554
enh52903    2  198122300  198123300      4       2  150064       1.9881     0.023399
enh52911    2  198164100  198165100      2       1  150064       4.9399   3.9076e-07
enh52919    2  198223400  198224400      1       1  150064       4.2718    9.697e-06
enh52921    2  198242000  198243000      1       1  150064       6.0861    5.786e-10
enh52922    2  198242900  198243900      1       1  150064       4.7819    8.681e-07
enh52933    2  198382300  198383300      1       1  150064       5.6548      7.8e-09
enh52935    2  198394800  198395800      3       1  150064       5.5296   1.6047e-08
enh52937    2  198399200  198400200      2       1  150064       4.9014   4.7569e-07
enh52940    2  198568600  198569600      1       1  150064       4.1225    1.874e-05
enh52941    2  198573300  198574300      2       1  150064        4.101   2.0565e-05
enh52943    2  198577500  198578500      2       1  150064       4.5378    2.842e-06
enh52944    2  198650000  198651000      3       2  150064       3.0609    0.0011032
enh52945    2  198667600  198668600      2       1  150064       4.1812   1.4498e-05
enh52946    2  198672700  198673700      3       1  150064       4.7274    1.137e-06
enh52949    2  198701500  198702500      2       1  150064       2.3539    0.0092895
enh52950    2  198704100  198705100      1       1  150064       5.1701     1.17e-07
enh52951    2  198706900  198707900      4       2  150064       3.1519   0.00081108
enh52953    2  198717700  198718700      2       1  150064       4.6953   1.3309e-06
enh52954    2  198721200  198722200      3       2  150064       4.5682   2.4595e-06
enh52955    2  198728000  198729000      1       1  150064        5.191    1.046e-07
enh52956    2  198734400  198735400      1       1  150064        4.283    9.218e-06
enh52958    2  198743000  198744000      1       1  150064       5.1723    1.156e-07
enh52960    2  198754700  198755700      2       1  150064       4.8379   6.5606e-07
enh52961    2  198759000  198760000      2       1  150064       4.1551    1.626e-05
enh52962    2  198762500  198763500      2       1  150064       4.6561   1.6112e-06
enh52963    2  198768600  198769600      1       1  150064       5.6761     6.89e-09
enh52965    2  198779900  198780900      2       1  150064       3.5144   0.00022033
enh52968    2  198798500  198799500      1       1  150064       5.1677    1.185e-07
enh52970    2  198804200  198805200      3       2  150064       4.0315   2.7711e-05
enh52971    2  198809000  198810000      7       2  150064       4.6393    1.748e-06
enh52973    2  198814200  198815200      1       1  150064       5.2839    6.324e-08
enh52975    2  198818000  198819000      2       1  150064       4.5688   2.4524e-06
enh52978    2  198860600  198861600      2       1  150064       4.6088   2.0249e-06
enh52981    2  198880700  198881700      2       1  150064       3.2845   0.00051087
enh52982    2  198892900  198893900      2       1  150064       3.9607   3.7371e-05
enh52983    2  198896300  198897300      3       1  150064       2.4865    0.0064498
enh52984    2  198906900  198907900      3       2  150064       5.1652   1.2008e-07
enh52985    2  198910900  198911900      3       1  150064       5.0383    2.348e-07
enh52991    2  200774700  200775700      2       1  150064       5.8473   2.4979e-09
enh52992    2  200777200  200778200      3       2  150064        5.733   4.9335e-09
enh52993    2  200778600  200779600      2       1  150064        3.754   8.7032e-05
enh52995    2  200817200  200818200      2       1  150064       2.4493    0.0071569
enh52998    2  200850100  200851100      4       2  150064       4.2116   1.2676e-05
enh52999    2  201103600  201104600      3       1  150064       2.0977     0.017966
enh53000    2  201172900  201173900      5       2  150064       5.7983   3.3493e-09
enh53004    2  201244900  201245900      4       2  150064       4.3501   6.8041e-06
enh53005    2  201247400  201248400      5       2  150064       4.4118   5.1248e-06
enh53006    2  201291100  201292100      3       2  150064       2.5677    0.0051181
enh53007    2  201319900  201320900      1       1  150064       3.8819    5.182e-05
enh53009    2  201331700  201332700      3       1  150064       2.2803     0.011295
enh53016    2  201449600  201450600      1       1  150064       1.9686       0.0245
enh53017    2  201450800  201451800      3       2  150064       2.1709     0.014968
enh53034    2  201886700  201887700      1       1  150064       2.4643     0.006865
enh53044    2  201998100  201999100      1       1  150064       2.0298      0.02119
enh53048    2  202021500  202022500      5       2  150064       1.9704     0.024399
enh53051    2  202046600  202047600      1       1  150064       1.8405      0.03285
enh53054    2  202059900  202060900      2       1  150064       1.9074     0.028234
enh53067    2  202120400  202121400      1       1  150064       3.2319    0.0006148
enh53068    2  202129900  202130900      5       3  150064       2.3297    0.0099103
enh53070    2  202135100  202136100      5       3  150064       2.1554     0.015564
enh53073    2  202145000  202146000      3       2  150064       1.9648     0.024716
enh53101    2  202829200  202830200      6       3  150064       2.2654     0.011743
enh53117    2  203453100  203454100      2       1  150064       1.7147     0.043196
enh53127    2  203530200  203531200      2       1  150064       2.2925     0.010937
enh53128    2  203536800  203537800      1       1  150064       2.8652     0.002084
enh53140    2  203582500  203583500      2       1  150064       2.0271     0.021326
enh53142    2  203587300  203588300      1       1  150064       2.7709     0.002795
enh53143    2  203600800  203601800      1       1  150064       1.7657      0.03872
enh53145    2  203625000  203626000      4       2  150064       1.7182     0.042882
enh53146    2  203627500  203628500      2       1  150064       1.6936     0.045175
enh53147    2  203629500  203630500      2       1  150064       2.1575     0.015485
enh53155    2  203877700  203878700      1       1  150064       2.9017     0.001856
enh53158    2  203882700  203883700      2       1  150064       1.8565     0.031688
enh53159    2  203883900  203884900      2       1  150064       1.6528      0.04919
enh53160    2  204019800  204020800      2       1  150064       2.6467    0.0040643
enh53163    2  204105600  204106600      2       1  150064       2.5793    0.0049506
enh53166    2  204348800  204349800      2       1  150064       2.4373    0.0073984
enh53171    2  204411800  204412800      2       1  150064       2.0237     0.021501
enh53176    2  204521200  204522200      6       2  150064       1.6772     0.046752
enh53181    2  204554500  204555500      1       1  150064       1.9738       0.0242
enh53224    2  204884000  204885000      5       2  150064       1.7042     0.044172
enh53250    2  205833400  205834400      4       1  150064       1.8617      0.03132
enh53269    2  206571100  206572100      1       1  150064       2.3354     0.009761
enh53282    2  207027200  207028200      3       2  150064       1.9514     0.025506
enh53286    2  207401500  207402500      1       1  150064       1.8454      0.03249
enh53299    2  207911300  207912300      3       2  150064       1.8611     0.031363
enh53316    2  208090100  208091100      2       1  150064       2.8246     0.002367
enh53327    2  208217300  208218300      4       2  150064       2.1586      0.01544
enh53329    2  208339400  208340400      6       2  150064       3.3433   0.00041399
enh53330    2  208343600  208344600      5       1  150064       1.6662     0.047841
enh53331    2  208345900  208346900      3       1  150064       2.3708    0.0088748
enh53332    2  208363400  208364400      3       2  150064       2.4476    0.0071898
enh53334    2  208385900  208386900      4       1  150064       3.7824   7.7671e-05
enh53337    2  208398900  208399900      2       1  150064       3.6579   0.00012715
enh53339    2  208408400  208409400      3       2  150064       2.9884     0.001402
enh53340    2  208409800  208410800      1       1  150064       4.1028    2.041e-05
enh53341    2  208412800  208413800      2       1  150064       3.5254   0.00021146
enh53343    2  208417500  208418500      6       2  150064       3.8213   6.6374e-05
enh53345    2  208426200  208427200      2       1  150064       3.1947   0.00069982
enh53346    2  208469500  208470500      2       1  150064       3.7711   8.1266e-05
enh53387    2  213550800  213551800      7       4  150064       2.1618     0.015318
enh53388    2  213592200  213593200      1       1  150064       1.7642      0.03885
enh53389    2  213641600  213642600      4       1  150064       1.8196     0.034408
enh53394    2  213844000  213845000      2       1  150064       1.8471     0.032364
enh53397    2  213867800  213868800      3       2  150064       1.9383     0.026296
enh53426    2  213997900  213998900      4       2  150064       1.6854     0.045955
enh53440    2  215547500  215548500      2       1  150064       2.1708     0.014972
enh53476    2  217041700  217042700      3       2  150064         2.13     0.016586
enh53481    2  217087300  217088300      1       1  150064       1.9552      0.02528
enh53490    2  217277900  217278900      3       1  150064       2.8614    0.0021086
enh53494    2  217419300  217420300      4       2  150064       1.8559     0.031731
enh53509    2  218619900  218620900      5       2  150064       1.8231     0.034142
enh53511    2  218645100  218646100      2       1  150064       1.8048     0.035556
enh53514    2  218655000  218656000      2       1  150064       2.4467    0.0072085
enh53580    2  220024000  220025000      2       1  150064       2.6937    0.0035333
enh53581    2  220025700  220026700      2       1  150064       2.6891    0.0035818
enh53583    2  220038600  220039600      1       1  150064       4.2093    1.281e-05
enh53584    2  220045700  220046700      2       1  150064       2.9592    0.0015421
enh53590    2  220091700  220092700      3       2  150064       1.6513      0.04934
enh53606    2  220340700  220341700      1       1  150064       2.6716     0.003774
enh53623    2  222392100  222393100      2       1  150064        2.968    0.0014987
enh53624    2  222396200  222397200      4       1  150064       2.9097    0.0018091
enh53648    2  223728500  223729500      2       1  150064       1.8571     0.031651
enh53685    2  224890000  224891000      6       3  150064       1.8193     0.034431
enh53688    2  225264200  225265200      3       1  150064       2.6498    0.0040264
enh53690    2  225267000  225268000      5       2  150064       2.3298    0.0099079
enh53692    2  225384800  225385800      3       2  150064       3.6737   0.00011953
enh53694    2  225396400  225397400      3       1  150064       2.7146    0.0033173
enh53696    2  225407500  225408500      2       1  150064       4.8576   5.9409e-07
enh53697    2  225410400  225411400      1       1  150064       2.3812     0.008627
enh53698    2  225412700  225413700      3       2  150064        4.235   1.1426e-05
enh53700    2  225418000  225419000      3       2  150064       4.2649   1.0001e-05
enh53701    2  225426600  225427600      4       2  150064       2.1672     0.015109
enh53703    2  225441800  225442800      3       2  150064       4.4213   4.9059e-06
enh53705    2  225446300  225447300      3       2  150064       4.6729   1.4851e-06
enh53707    2  225467000  225468000      6       3  150064        4.554   2.6316e-06
enh53718    2  225786800  225787800      6       3  150064       1.7546     0.039663
enh53729    2  225827400  225828400      2       1  150064       1.7652     0.038761
enh53746    2  225889700  225890700      3       2  150064       2.2588     0.011947
enh53751    2  225928700  225929700      6       3  150064       1.9494     0.025624
enh53768    2  227698100  227699100      1       1  150064       2.0759      0.01895
enh53769    2  227704500  227705500      3       1  150064       1.7486     0.040177
enh53770    2  227705700  227706700      2       1  150064       1.7017     0.044406
enh53773    2  227726800  227727800      2       1  150064       1.8164     0.034652
enh53775    2  227770000  227771000      3       1  150064       1.9244     0.027153
enh53776    2  227780800  227781800      2       1  150064       2.1147     0.017227
enh53780    2  227841800  227842800      1       1  150064       1.8402      0.03287
enh53784    2  228262000  228263000      6       2  150064       2.7527    0.0029553
enh53786    2  228275800  228276800      3       2  150064       2.1261     0.016749
enh53791    2  228345800  228346800      6       3  150064       1.7392     0.041004
enh53800    2  228382600  228383600      7       3  150064        2.076     0.018949
enh53802    2  228639400  228640400      8       3  150064       1.9767     0.024035
enh53803    2  228647200  228648200      7       3  150064       3.1985   0.00069061
enh53804    2  228648300  228649300      5       1  150064       2.7338    0.0031302
enh53820    2  230724600  230725600      1       1  150064       1.9243      0.02716
enh53826    2  230747500  230748500      1       1  150064       2.6409     0.004134
enh53833    2  230845100  230846100      1       1  150064        2.353     0.009312
enh53841    2  231067900  231068900      7       1  150064       2.2464     0.012339
enh53842    2  231073900  231074900      3       1  150064       2.4627    0.0068951
enh53848    2  231096300  231097300      3       2  150064       2.4634    0.0068815
enh53859    2  231189800  231190800      5       1  150064       2.1525     0.015677
enh53868    2  231220600  231221600      5       2  150064       1.9516     0.025491
enh53946    2  231845700  231846700      4       2  150064       1.8302     0.033609
enh53968    2  232330200  232331200      2       1  150064       2.7802    0.0027166
enh53988    2  232527400  232528400      1       1  150064       2.3914     0.008391
enh53991    2  232539300  232540300      3       1  150064       2.0666     0.019387
enh53992    2  232542000  232543000      5       3  150064       1.8461     0.032437
enh54008    2  232852600  232853600      4       2  150064        1.808     0.035299
enh54014    2  232988100  232989100      4       2  150064       2.3755     0.008763
enh54015    2  233003200  233004200      1       1  150064       2.8294     0.002332
enh54018    2  233101700  233102700      1       1  150064       2.2107      0.01353
enh54023    2  233174900  233175900      2       1  150064       2.3064     0.010543
enh54034    2  233565600  233566600      1       1  150064       6.5913     2.18e-11
enh54035    2  233579500  233580500      2       1  150064       5.1594   1.2389e-07
enh54036    2  233585900  233586900      4       2  150064       5.6095   1.0148e-08
enh54037    2  233622200  233623200      1       1  150064       3.0501     0.001144
enh54038    2  233636300  233637300      2       1  150064       5.4359   2.7262e-08
enh54039    2  233646300  233647300      4       2  150064       4.2163    1.242e-05
enh54040    2  233702700  233703700      1       1  150064       3.5443    0.0001968
enh54041    2  233806000  233807000      4       1  150064       5.8672   2.2156e-09
enh54042    2  233918500  233919500      1       1  150064       2.5708     0.005073
enh54043    2  233923400  233924400      3       1  150064       2.3692    0.0089144
enh54107    2  234473700  234474700      2       1  150064       1.8139     0.034847
enh54189    2  237463600  237464600      2       1  150064       1.7243     0.042323
enh54234    2  238648900  238649900      5       1  150064       1.8088     0.035242
enh54235    2  238651900  238652900      8       2  150064       1.8747     0.030416
enh54259    2  239017200  239018200      4       1  150064       1.6738      0.04709
enh54262    2  239107200  239108200      3       2  150064       1.8415     0.032777
enh54359    2  240884800  240885800      7       3  150064       1.7081     0.043805
enh54368    2  241329400  241330400      2       1  150064       2.4127    0.0079175
enh54369    2  241331700  241332700      6       2  150064       2.1182     0.017078
enh54370    2  241342100  241343100      7       1  150064       2.5026    0.0061638
enh54379    2  241522600  241523600      1       1  150064       2.1901      0.01426
enh54397    2  241948000  241949000      3       2  150064       1.7005     0.044517
enh54406    2  242037500  242038500      1       1  150064       1.7538      0.03973
enh54408    2  242050300  242051300     16       2  150064       1.7778     0.037717
enh54417    2  242162600  242163600      7       4  150064       2.2812     0.011267
enh54423    2  242228700  242229700      4       2  150064       2.2291     0.012904
enh54435    2  242445200  242446200      2       1  150064       1.8714     0.030647
enh54442    2  242574300  242575300      3       2  150064       1.8432     0.032647
enh54447    2  242638400  242639400      5       2  150064       1.8395     0.032919
enh54450    2  242670000  242671000      2       1  150064       1.6689     0.047569
enh54463    2  242785600  242786600      1       1  150064       1.8505      0.03212
enh54465    2  242798200  242799200      2       1  150064       2.2023     0.013824
enh54469    2  242820100  242821100      2       1  150064       1.9287     0.026884
enh54480    2  242907200  242908200      2       1  150064       1.7049     0.044102
enh54505    3    3221400    3222400      4       2  150064       1.7359     0.041293
enh54506    3    3231600    3232600      6       3  150064       1.8785     0.030155
enh54529    3    4574900    4575900      5       2  150064       1.7767      0.03781
enh54542    3    4846100    4847100      1       1  150064       1.6881       0.0457
enh54548    3    4907400    4908400      2       1  150064       2.0226     0.021559
enh54553    3    4948100    4949100      3       1  150064       1.6583     0.048631
enh54570    3    5068600    5069600      7       2  150064       2.3887    0.0084543
enh54587    3    5234700    5235700      2       1  150064       1.6895     0.045562
enh54617    3    9220600    9221600      1       1  150064       1.6988      0.04468
enh54623    3    9395300    9396300      4       1  150064       1.8091     0.035218
enh54624    3    9403400    9404400      2       1  150064       2.4557    0.0070301
enh54625    3    9406000    9407000      4       2  150064       2.0666     0.019388
enh54626    3    9414500    9415500      2       1  150064       2.3867    0.0084996
enh54627    3    9427000    9428000      1       1  150064       2.5989     0.004676
enh54629    3    9449200    9450200      5       2  150064       1.8429     0.032674
enh54632    3    9462900    9463900      3       1  150064       2.1063     0.017587
enh54633    3    9493700    9494700      4       2  150064       1.7547     0.039652
enh54709    3   10436600   10437600      3       2  150064       2.3382    0.0096895
enh54712    3   10593600   10594600      3       1  150064       2.2016     0.013848
enh54713    3   10599000   10600000      3       2  150064       3.6693    0.0001216
enh54726    3   11433400   11434400      3       1  150064       2.0562     0.019883
enh54739    3   11672600   11673600      4       1  150064       2.5373    0.0055861
enh54740    3   11674100   11675100      2       1  150064       2.6237    0.0043495
enh54743    3   11685400   11686400      1       1  150064       4.0817    2.235e-05
enh54746    3   11806100   11807100      4       2  150064       2.6584    0.0039256
enh54749    3   11826100   11827100      1       1  150064       1.9874      0.02344
enh54750    3   11885600   11886600      4       1  150064       2.4669    0.0068148
enh54759    3   12436300   12437300      1       1  150064       3.5333    0.0002052
enh54761    3   12503700   12504700      3       1  150064       2.0879     0.018405
enh54762    3   12512400   12513400      3       2  150064       2.5137    0.0059735
enh54763    3   12521100   12522100      4       1  150064       2.2434     0.012436
enh54764    3   12524300   12525300      3       1  150064       1.9132     0.027863
enh54767    3   12602100   12603100      2       1  150064        2.105     0.017645
enh54770    3   12663400   12664400      2       1  150064       1.8685     0.030845
enh54771    3   12665800   12666800      3       2  150064       2.2475     0.012306
enh54774    3   12679400   12680400      1       1  150064       2.3523     0.009328
enh54777    3   12689600   12690600      3       1  150064       1.8254      0.03397
enh54781    3   12761200   12762200      2       1  150064       1.7678     0.038545
enh54798    3   13027600   13028600      3       2  150064       2.4871    0.0064386
enh54804    3   13087700   13088700      3       1  150064       2.5621    0.0052018
enh54805    3   13111500   13112500     10       2  150064       2.0891      0.01835
enh54809    3   13191000   13192000      1       1  150064       2.3537     0.009295
enh54814    3   13378200   13379200      3       1  150064       2.0201     0.021688
enh54817    3   13428200   13429200      5       2  150064        1.736     0.041279
enh54818    3   13432800   13433800      2       1  150064       2.0531     0.020033
enh54829    3   13494000   13495000      3       2  150064        2.009     0.022266
enh54857    3   14198300   14199300      2       1  150064       1.7455     0.040445
enh54868    3   14418500   14419500      9       2  150064       2.3977    0.0082499
enh54870    3   14442800   14443800      1       1  150064       1.7653      0.03876
enh54882    3   14550200   14551200      5       3  150064       1.7129     0.043363
enh54883    3   14691600   14692600      2       1  150064       1.7422     0.040736
enh54886    3   14845400   14846400      2       1  150064       1.8175     0.034573
enh54888    3   14923200   14924200      4       2  150064       2.1982     0.013967
enh54890    3   14962300   14963300      2       1  150064       2.6052    0.0045911
enh54908    3   15138600   15139600      2       1  150064       1.7907     0.036672
enh54927    3   15346300   15347300      5       2  150064       1.7294      0.04187
enh54977    3   15831700   15832700      3       2  150064       1.9923     0.023167
enh54997    3   16296200   16297200      2       1  150064       1.9426     0.026031
enh55001    3   16326400   16327400      4       2  150064       1.8029     0.035704
enh55009    3   16351900   16352900      4       1  150064       1.9545     0.025323
enh55011    3   16360200   16361200      8       3  150064       1.6767     0.046801
enh55023    3   16440700   16441700      5       2  150064       2.0809      0.01872
enh55024    3   16442000   16443000      4       2  150064       2.1803     0.014617
enh55043    3   16838400   16839400      8       2  150064       3.0417    0.0011761
enh55044    3   16842300   16843300      3       1  150064       2.6329    0.0042324
enh55045    3   16852600   16853600      6       2  150064       2.9183    0.0017597
enh55047    3   16865900   16866900      3       1  150064       2.8488    0.0021945
enh55048    3   16870100   16871100      6       3  150064       2.5502    0.0053827
enh55051    3   16891500   16892500      6       2  150064       2.1343      0.01641
enh55059    3   16955100   16956100      3       2  150064       3.0528    0.0011336
enh55060    3   16957800   16958800      6       3  150064       4.1108   1.9714e-05
enh55061    3   16960700   16961700      3       2  150064       2.9651    0.0015131
enh55064    3   16964300   16965300      2       1  150064       3.2495   0.00057798
enh55065    3   16967000   16968000      1       1  150064       3.7882    7.587e-05
enh55066    3   16971200   16972200      3       2  150064       2.3573    0.0092035
enh55071    3   16990700   16991700      4       2  150064       2.1672     0.015109
enh55074    3   17000000   17001000      2       1  150064       2.0347     0.020943
enh55075    3   17001500   17002500      3       1  150064       1.9578     0.025126
enh55079    3   17017800   17018800      1       1  150064       2.6027     0.004625
enh55086    3   17045900   17046900      3       1  150064       2.0059     0.022433
enh55088    3   17064000   17065000      2       1  150064       2.2825      0.01123
enh55089    3   17070600   17071600      2       1  150064       1.8342     0.033311
enh55091    3   17075000   17076000      3       1  150064       1.9532       0.0254
enh55092    3   17076800   17077800      3       2  150064       1.8609      0.03138
enh55093    3   17078200   17079200      4       2  150064       2.0882     0.018388
enh55094    3   17080500   17081500      3       1  150064       2.1731     0.014887
enh55101    3   17193800   17194800      2       1  150064       3.0444    0.0011658
enh55102    3   17221000   17222000      4       1  150064       4.3756   6.0557e-06
enh55105    3   17275300   17276300      1       1  150064       4.6218    1.902e-06
enh55107    3   17364000   17365000      1       1  150064       3.4059    0.0003297
enh55108    3   17607200   17608200      4       2  150064       4.3812   5.9027e-06
enh55110    3   17667900   17668900      2       1  150064        4.586   2.2591e-06
enh55111    3   17673200   17674200      4       2  150064       3.1895   0.00071251
enh55113    3   17734500   17735500      3       1  150064       4.4484   4.3257e-06
enh55114    3   17774600   17775600      3       2  150064       3.2869   0.00050644
enh55115    3   17780600   17781600      3       1  150064       4.7586    9.748e-07
enh55116    3   17784700   17785700      4       1  150064         2.91     0.001807
enh55117    3   17788800   17789800      3       1  150064       4.4783    3.762e-06
enh55118    3   17790500   17791500      1       1  150064       3.0272     0.001234
enh55119    3   17791500   17792500      3       1  150064       4.3774   6.0039e-06
enh55120    3   17797100   17798100      1       1  150064       5.1533     1.28e-07
enh55121    3   17816000   17817000      3       1  150064        4.608   2.0328e-06
enh55122    3   17820900   17821900      2       1  150064       4.0065   3.0815e-05
enh55123    3   17847600   17848600     12       2  150064       2.1496     0.015792
enh55125    3   18256800   18257800      2       1  150064       2.7986    0.0025662
enh55128    3   18385500   18386500      3       2  150064       2.2744      0.01147
enh55131    3   18403300   18404300      6       3  150064       1.6628     0.048178
enh55132    3   18414200   18415200      3       2  150064       2.3375    0.0097073
enh55135    3   18428700   18429700      2       1  150064       1.7102     0.043614
enh55136    3   18447900   18448900      2       1  150064        1.687     0.045803
enh55169    3   18910800   18911800      1       1  150064       3.3343    0.0004276
enh55177    3   20007400   20008400      4       2  150064       3.5948   0.00016231
enh55202    3   23262500   23263500      1       1  150064       2.0296       0.0212
enh55206    3   23443900   23444900      2       1  150064       1.8741     0.030459
enh55211    3   23768300   23769300      5       3  150064       2.4113     0.007947
enh55218    3   23859700   23860700      3       1  150064       2.1453     0.015965
enh55222    3   23869800   23870800      3       2  150064       2.4356    0.0074342
enh55227    3   23884600   23885600      1       1  150064       2.2095      0.01357
enh55244    3   25821400   25822400      4       1  150064       1.7056     0.044038
enh55247    3   25833500   25834500      2       1  150064       2.2508     0.012198
enh55280    3   27812000   27813000      7       2  150064       2.2295      0.01289
enh55287    3   27941700   27942700      4       2  150064       2.0334     0.021004
enh55307    3   29194900   29195900      2       1  150064       1.8816     0.029945
enh55313    3   30304400   30305400      2       1  150064       2.2289     0.012911
enh55315    3   30361100   30362100      2       1  150064       2.1714     0.014952
enh55316    3   30373500   30374500      3       2  150064        2.272     0.011544
enh55317    3   30385000   30386000      1       1  150064       2.0476       0.0203
enh55325    3   30519400   30520400      4       2  150064       1.7237     0.042379
enh55371    3   31402600   31403600      4       1  150064       2.0865     0.018467
enh55376    3   31450100   31451100      3       1  150064       2.3875    0.0084806
enh55378    3   31485000   31486000      8       2  150064       2.0676     0.019341
enh55379    3   31490000   31491000      2       1  150064        1.684     0.046087
enh55381    3   31506600   31507600      3       1  150064       2.3531    0.0093095
enh55397    3   31649400   31650400      3       2  150064       2.1738      0.01486
enh55399    3   31652800   31653800      1       1  150064       1.7781      0.03769
enh55404    3   31677200   31678200      2       1  150064       1.6942     0.045115
enh55411    3   32132600   32133600      6       2  150064       2.0718      0.01914
enh55417    3   32157500   32158500      5       1  150064       1.6686     0.047596
enh55418    3   32159900   32160900      1       1  150064       1.7214      0.04259
enh55427    3   32326700   32327700      7       3  150064       1.7843     0.037187
enh55474    3   32744700   32745700      5       3  150064       1.6734     0.047124
enh55493    3   33048700   33049700      5       2  150064       1.6612     0.048332
enh55496    3   33086200   33087200      4       1  150064         1.68     0.046482
enh55501    3   33109300   33110300      1       1  150064       1.8652      0.03108
enh55505    3   33125200   33126200      1       1  150064       2.0718      0.01914
enh55506    3   33126900   33127900      3       2  150064       1.8684     0.030856
enh55516    3   33414000   33415000      2       1  150064       2.7776    0.0027379
enh55517    3   33426700   33427700      3       2  150064       2.6673    0.0038233
enh55518    3   33471500   33472500      3       1  150064       2.4046    0.0080951
enh55520    3   33483200   33484200      6       3  150064       2.7076    0.0033882
enh55521    3   33488400   33489400      8       3  150064       2.4358    0.0074303
enh55525    3   33696400   33697400      3       2  150064       2.3329    0.0098273
enh55534    3   33843800   33844800      4       1  150064       1.8373     0.033082
enh55543    3   36884700   36885700      2       1  150064       5.3195   5.2032e-08
enh55544    3   36905500   36906500      1       1  150064       2.9618     0.001529
enh55545    3   36909900   36910900      2       1  150064       3.0448    0.0011641
enh55546    3   36916100   36917100      1       1  150064       3.2064     0.000672
enh55547    3   36919300   36920300      4       2  150064        5.249   7.6482e-08
enh55548    3   36935500   36936500      3       1  150064       2.8818    0.0019771
enh55552    3   36959200   36960200      4       2  150064       5.3805   3.7134e-08
enh55553    3   36964800   36965800      7       4  150064       2.3582    0.0091829
enh55555    3   36986600   36987600      4       2  150064       3.3887   0.00035117
enh55556    3   36999500   37000500      2       1  150064       2.0392     0.020716
enh55557    3   37010900   37011900      2       1  150064       2.8671     0.002071
enh55560    3   37036100   37037100      2       1  150064       1.8574      0.03163
enh55561    3   37095000   37096000      1       1  150064       2.4176     0.007812
enh55562    3   37095400   37096400      3       2  150064       2.6262    0.0043168
enh55563    3   37186600   37187600      2       1  150064       2.9092    0.0018118
enh55564    3   37196200   37197200      2       1  150064        2.251     0.012192
enh55565    3   37204300   37205300      3       1  150064       3.0441    0.0011669
enh55566    3   37210600   37211600      3       1  150064       2.9165      0.00177
enh55567    3   37212500   37213500      1       1  150064       2.9258     0.001718
enh55570    3   37220700   37221700      5       3  150064       2.2979     0.010784
enh55571    3   37223400   37224400      2       1  150064       2.6543    0.0039731
enh55572    3   37254400   37255400      2       1  150064       2.1823     0.014545
enh55573    3   37258400   37259400      5       2  150064       2.4625    0.0068994
enh55578    3   37299500   37300500      6       3  150064       1.9393     0.026231
enh55580    3   37308200   37309200      2       1  150064       1.9375     0.026341
enh55583    3   37328800   37329800      4       2  150064       1.8577     0.031607
enh55586    3   37829000   37830000      4       2  150064        2.682    0.0036594
enh55589    3   37904000   37905000      3       2  150064       1.6974      0.04481
enh55590    3   37948200   37949200      5       2  150064       1.9275     0.026959
enh55591    3   37997800   37998800      2       1  150064       2.0516     0.020107
enh55593    3   38038000   38039000      4       2  150064       1.6572     0.048739
enh55621    3   38462300   38463300      2       1  150064       3.2344    0.0006095
enh55622    3   38468200   38469200      3       2  150064       2.8695    0.0020558
enh55623    3   38479400   38480400      2       1  150064       3.1451   0.00083004
enh55624    3   38494100   38495100      3       1  150064       3.1473   0.00082402
enh55625    3   38497400   38498400      3       1  150064       3.1542   0.00080478
enh55627    3   38513100   38514100      3       1  150064       3.4181   0.00031534
enh55628    3   38514300   38515300      2       1  150064       2.3891    0.0084459
enh55629    3   38537100   38538100      3       2  150064       2.9227    0.0017349
enh55631    3   38539700   38540700      2       1  150064       4.0354   2.7255e-05
enh55669    3   39369600   39370600      7       3  150064       1.9851     0.023567
enh55733    3   42189400   42190400      3       1  150064       2.5561    0.0052933
enh55735    3   42201700   42202700      2       1  150064       1.8176     0.034561
enh55736    3   42202400   42203400      1       1  150064       1.7506      0.04001
enh55737    3   42202900   42203900      1       1  150064       1.7506      0.04001
enh55740    3   42214000   42215000      3       1  150064       2.0205     0.021668
enh55741    3   42232400   42233400      5       2  150064       3.0545    0.0011273
enh55742    3   42233700   42234700      6       2  150064       1.9939     0.023082
enh55743    3   42256600   42257600      4       2  150064       1.9369     0.026381
enh55744    3   42288700   42289700      2       1  150064       1.7321     0.041624
enh55749    3   42551700   42552700      2       1  150064       1.9125     0.027903
enh55753    3   42571600   42572600      2       1  150064        1.709     0.043724
enh55768    3   42652800   42653800      3       2  150064       1.9582     0.025106
enh55792    3   43070700   43071700      4       2  150064       1.7219      0.04254
enh55811    3   43333400   43334400      3       2  150064       1.6519      0.04928
enh55832    3   43680100   43681100      1       1  150064       1.7368      0.04121
enh55835    3   43798200   43799200      6       3  150064       2.5986    0.0046807
enh55836    3   43810000   43811000      5       3  150064       1.7592     0.039271
enh55842    3   44240000   44241000      4       2  150064       2.1694     0.015025
enh55843    3   44249200   44250200      2       1  150064       3.1165    0.0009151
enh55857    3   44597600   44598600      1       1  150064       3.0287     0.001228
enh55863    3   44770100   44771100      2       1  150064       2.4199    0.0077622
enh55888    3   45154500   45155500      4       2  150064       2.0524     0.020064
enh55958    3   46196000   46197000      1       1  150064       1.7337      0.04149
enh56085    3   47824200   47825200      2       1  150064       1.6567     0.048795
enh56091    3   47939500   47940500      1       1  150064       1.9836      0.02365
enh56098    3   48099600   48100600      1       1  150064        1.666      0.04786
enh56100    3   48105400   48106400      1       1  150064        1.977      0.02402
enh56103    3   48153300   48154300      1       1  150064       1.8158       0.0347
enh56105    3   48211200   48212200      2       1  150064        1.689     0.045613
enh56108    3   48274000   48275000      2       1  150064       2.8184    0.0024135
enh56109    3   48281500   48282500      3       1  150064       2.1688     0.015048
enh56114    3   48339900   48340900      1       1  150064       2.0385      0.02075
enh56116    3   48343600   48344600      4       1  150064        1.983     0.023681
enh56117    3   48362000   48363000      4       1  150064       2.0024     0.022619
enh56118    3   48469000   48470000      1       1  150064       1.8731      0.03053
enh56142    3   48661300   48662300      1       1  150064        2.289      0.01104
enh56143    3   48671000   48672000      2       1  150064       2.3372    0.0097139
enh56151    3   48732200   48733200      3       1  150064       1.7828     0.037309
enh56153    3   48734900   48735900      4       2  150064       2.0676     0.019339
enh56154    3   48738100   48739100      3       1  150064       1.8274     0.033817
enh56155    3   48739600   48740600      3       2  150064       1.6535     0.049117
enh56157    3   48745600   48746600      2       1  150064       1.6997     0.044593
enh56158    3   48750300   48751300      1       1  150064       2.0126      0.02208
enh56159    3   48754800   48755800      1       1  150064       2.1125      0.01732
enh56171    3   48933500   48934500      1       1  150064       1.8011      0.03584
enh56180    3   49003800   49004800      1       1  150064       1.8945      0.02908
enh56189    3   49067000   49068000      1       1  150064       1.6834      0.04615
enh56195    3   49132400   49133400      2       1  150064       2.0608     0.019661
enh56198    3   49155800   49156800      2       1  150064       2.1108     0.017397
enh56208    3   49374700   49375700      1       1  150064       1.7766      0.03782
enh56216    3   49426200   49427200      1       1  150064        1.854      0.03187
enh56223    3   49458400   49459400      3       1  150064       2.1882     0.014328
enh56226    3   49465400   49466400      2       1  150064       2.3632    0.0090586
enh56227    3   49467200   49468200      1       1  150064        2.313      0.01036
enh56233    3   49532400   49533400      3       1  150064       1.9195     0.027459
enh56234    3   49535000   49536000      1       1  150064        2.107      0.01756
enh56242    3   49740700   49741700      1       1  150064       1.8435      0.03263
enh56246    3   49759500   49760500      2       1  150064       1.7308     0.041743
enh56251    3   49807800   49808800      5       2  150064       2.3276    0.0099655
enh56253    3   49812100   49813100      3       1  150064       2.0139     0.022008
enh56258    3   49843700   49844700      1       1  150064       2.0166      0.02187
enh56259    3   49848900   49849900      1       1  150064       2.3804     0.008648
enh56260    3   49852000   49853000      2       1  150064       2.4112      0.00795
enh56261    3   49892600   49893600      2       1  150064       2.2205     0.013191
enh56262    3   49894200   49895200      2       1  150064       2.0486     0.020249
enh56263    3   49910100   49911100      2       1  150064       1.8315      0.03351
enh56265    3   49942700   49943700      2       1  150064       1.6838     0.046107
enh56266    3   49965300   49966300      3       2  150064       1.7315      0.04168
enh56269    3   49976600   49977600      2       1  150064       1.7141     0.043251
enh56270    3   49979500   49980500      2       1  150064       1.9225     0.027274
enh56271    3   49984900   49985900      1       1  150064       2.0425      0.02055
enh56273    3   49997000   49998000      2       1  150064       2.9313    0.0016877
enh56274    3   50078300   50079300      1       1  150064       2.9568     0.001554
enh56275    3   50112300   50113300      4       2  150064       3.0641    0.0010915
enh56277    3   50128400   50129400      3       1  150064       2.8875    0.0019418
enh56290    3   50287300   50288300      1       1  150064        2.389     0.008448
enh56291    3   50291900   50292900      3       2  150064       2.9169    0.0017674
enh56292    3   50296500   50297500      1       1  150064       2.6618     0.003886
enh56322    3   50518600   50519600      4       2  150064       2.7236    0.0032291
enh56344    3   51008800   51009800      2       1  150064       2.0342     0.020965
enh56352    3   51425600   51426600      2       1  150064       2.0594     0.019727
enh56356    3   51475400   51476400      1       1  150064       1.8262      0.03391
enh56357    3   51489800   51490800      3       2  150064       2.3866    0.0085018
enh56361    3   51531900   51532900      2       1  150064       1.8601     0.031432
enh56362    3   51535000   51536000      1       1  150064       2.2004      0.01389
enh56363    3   51555600   51556600      1       1  150064       2.0131      0.02205
enh56378    3   51768300   51769300      5       2  150064       2.2642     0.011782
enh56407    3   52234200   52235200      1       1  150064       3.8338    6.309e-05
enh56408    3   52236500   52237500      1       1  150064        3.771    8.131e-05
enh56410    3   52267700   52268700      5       1  150064       2.5564    0.0052873
enh56411    3   52276600   52277600      4       2  150064       2.9148    0.0017798
enh56413    3   52290800   52291800      1       1  150064       4.7614    9.614e-07
enh56414    3   52295300   52296300      1       1  150064       5.4999      1.9e-08
enh56421    3   52325000   52326000      3       2  150064       4.2851   9.1323e-06
enh56422    3   52332500   52333500      1       1  150064       3.7971     7.32e-05
enh56423    3   52341200   52342200      1       1  150064        4.945    3.807e-07
enh56425    3   52347600   52348600      2       1  150064       2.8812     0.001981
enh56429    3   52406800   52407800      4       2  150064       3.6841   0.00011474
enh56432    3   52466800   52467800      4       2  150064       3.9566   3.8006e-05
enh56433    3   52478500   52479500      2       1  150064       2.5522    0.0053525
enh56436    3   52491100   52492100      3       2  150064       3.2098   0.00066409
enh56438    3   52532800   52533800      1       1  150064       3.1157    0.0009176
enh56439    3   52565800   52566800      4       2  150064        4.764     9.49e-07
enh56440    3   52568200   52569200      2       1  150064       4.5023    3.361e-06
enh56442    3   52573500   52574500      3       1  150064       3.1335   0.00086361
enh56446    3   52717300   52718300      2       1  150064       4.4416   4.4639e-06
enh56447    3   52722300   52723300      2       1  150064       4.9234   4.2524e-07
enh56448    3   52737500   52738500      1       1  150064       4.5918    2.197e-06
enh56449    3   52741400   52742400      1       1  150064       3.4679    0.0002623
enh56450    3   52755000   52756000      3       1  150064       3.5828   0.00016997
enh56451    3   52796800   52797800      1       1  150064       5.0263      2.5e-07
enh56452    3   52803100   52804100      1       1  150064       5.0609    2.086e-07
enh56455    3   52909000   52910000      1       1  150064       5.0388    2.342e-07
enh56456    3   52924700   52925700      2       1  150064       4.5315   2.9289e-06
enh56457    3   52928400   52929400      2       1  150064       2.3767     0.008734
enh56458    3   52931800   52932800      2       1  150064        4.483   3.6795e-06
enh56459    3   52948700   52949700      2       1  150064        1.962     0.024881
enh56460    3   52959500   52960500      2       1  150064        4.259   1.0268e-05
enh56461    3   52968400   52969400      2       1  150064       5.4771   2.1615e-08
enh56462    3   53005400   53006400      4       2  150064       3.0688    0.0010745
enh56463    3   53016100   53017100      4       2  150064       5.1778   1.1223e-07
enh56465    3   53021000   53022000      2       1  150064       4.3654   6.3435e-06
enh56466    3   53024200   53025200      1       1  150064       2.5911     0.004783
enh56467    3   53025600   53026600      8       4  150064       4.1462     1.69e-05
enh56468    3   53041800   53042800      3       2  150064       4.8564   5.9773e-07
enh56472    3   53053600   53054600      3       2  150064       4.3146   7.9964e-06
enh56474    3   53059200   53060200      1       1  150064       3.6619    0.0001252
enh56475    3   53060200   53061200      3       2  150064       5.2966   5.9004e-08
enh56477    3   53063700   53064700      4       2  150064       2.9668    0.0015048
enh56478    3   53065800   53066800      1       1  150064       2.9818     0.001433
enh56479    3   53069600   53070600      3       2  150064       2.1356     0.016357
enh56480    3   53074200   53075200      3       1  150064        3.124   0.00089216
enh56482    3   53105400   53106400      2       1  150064       2.1692     0.015032
enh56493    3   53229900   53230900      4       2  150064       3.2444    0.0005884
enh56495    3   53277400   53278400     10       3  150064       2.3294    0.0099177
enh56498    3   53290000   53291000      4       2  150064       2.6459    0.0040737
enh56500    3   53358000   53359000      2       1  150064       1.8425     0.032701
enh56508    3   53913900   53914900      1       1  150064       2.2603       0.0119
enh56512    3   56593600   56594600      8       3  150064       2.1507      0.01575
enh56521    3   56697900   56698900      3       1  150064       2.3089     0.010474
enh56524    3   56711600   56712600      1       1  150064       2.3874     0.008483
enh56525    3   56714200   56715200      5       2  150064       1.7519     0.039898
enh56529    3   56751600   56752600      3       1  150064       1.9995     0.022779
enh56530    3   56760000   56761000      8       2  150064       1.8173     0.034587
enh56532    3   56769300   56770300      3       1  150064       1.9887     0.023368
enh56533    3   56777400   56778400      1       1  150064       1.9896      0.02332
enh56546    3   56855800   56856800      6       2  150064       1.7903       0.0367
enh56548    3   56871300   56872300      3       2  150064       2.8356    0.0022869
enh56549    3   56889600   56890600      2       1  150064         1.66     0.048452
enh56551    3   56899000   56900000      2       1  150064       2.2749     0.011455
enh56601    3   57790400   57791400      2       1  150064       1.6791     0.046565
enh56627    3   58034700   58035700      3       2  150064       1.6946     0.045076
enh56641    3   58291200   58292200      5       1  150064       1.8707     0.030693
enh56643    3   58306600   58307600      1       1  150064       1.6695      0.04751
enh56646    3   58320600   58321600      3       2  150064       2.8225    0.0023825
enh56649    3   58337500   58338500      2       1  150064       1.8801     0.030046
enh56652    3   58417600   58418600      2       1  150064       2.2582     0.011967
enh56653    3   58419900   58420900      8       3  150064       2.2925     0.010937
enh56674    3   59411100   59412100      6       2  150064       1.9188     0.027506
enh56677    3   59438600   59439600      9       3  150064        1.679     0.046579
enh56685    3   59747300   59748300      6       2  150064       2.2223     0.013131
enh56690    3   59776100   59777100      4       2  150064        1.671     0.047359
enh56699    3   59892600   59893600      5       3  150064       1.7362      0.04126
enh56707    3   59954100   59955100      5       2  150064       1.8662     0.031007
enh56708    3   59961400   59962400      5       3  150064       2.0697     0.019238
enh56717    3   60026600   60027600      3       2  150064       2.2568     0.012009
enh56724    3   60076100   60077100      6       4  150064       1.9464     0.025802
enh56725    3   60080200   60081200      5       2  150064       1.9176     0.027583
enh56728    3   60145800   60146800      2       1  150064       2.0763     0.018935
enh56732    3   60288300   60289300      3       1  150064       3.5635   0.00018299
enh56737    3   61237400   61238400      1       1  150064       2.1375      0.01628
enh56741    3   63803800   63804800      2       1  150064       2.4344    0.0074583
enh56742    3   63844700   63845700      2       1  150064       2.7238    0.0032273
enh56744    3   63850800   63851800      4       2  150064       2.2454      0.01237
enh56746    3   63853900   63854900      1       1  150064       3.7895    7.549e-05
enh56747    3   63856000   63857000      2       1  150064       2.5461    0.0054469
enh56749    3   63858600   63859600      2       1  150064       2.8035    0.0025279
enh56750    3   63861900   63862900      2       1  150064       4.5035   3.3424e-06
enh56751    3   63867200   63868200      4       2  150064       4.4525    4.244e-06
enh56752    3   63869400   63870400      4       1  150064       2.1056     0.017618
enh56753    3   63871400   63872400      4       2  150064       3.3385    0.0004211
enh56755    3   63878600   63879600      2       1  150064       3.2231   0.00063416
enh56756    3   63880800   63881800      2       1  150064       3.4688   0.00026138
enh56757    3   63895700   63896700      4       2  150064       2.3692    0.0089141
enh56758    3   63899600   63900600      1       1  150064       5.1478    1.318e-07
enh56760    3   63912900   63913900      3       1  150064       3.1973   0.00069368
enh56767    3   63947300   63948300      4       2  150064       4.3393   7.1459e-06
enh56768    3   63950800   63951800      2       1  150064       4.2679   9.8657e-06
enh56770    3   63959500   63960500      3       2  150064       3.6189   0.00014794
enh56773    3   63967700   63968700      2       1  150064       2.5015    0.0061833
enh56774    3   63979200   63980200      3       2  150064       2.2365      0.01266
enh56775    3   63987700   63988700      3       2  150064       3.6534   0.00012941
enh56776    3   63990200   63991200      2       1  150064       4.0005     3.16e-05
enh56778    3   63993500   63994500      3       2  150064       3.1261   0.00088561
enh56780    3   64006800   64007800      3       2  150064       2.3156     0.010291
enh56782    3   64015800   64016800      4       2  150064       1.6919     0.045328
enh56794    3   66428000   66429000      3       1  150064       1.8044     0.035581
enh56823    3   67047400   67048400      2       1  150064       1.8736     0.030492
enh56830    3   67134100   67135100      7       3  150064       1.7337     0.041482
enh56834    3   67633900   67634900      3       2  150064       3.1965   0.00069563
enh56836    3   67644000   67645000      3       1  150064       2.5176    0.0059074
enh56838    3   67650300   67651300      2       1  150064       1.8098     0.035164
enh56839    3   67654800   67655800      5       1  150064       2.6253    0.0043288
enh56840    3   67660600   67661600      8       1  150064       2.7521     0.002961
enh56841    3   67662800   67663800      1       1  150064       2.6627     0.003876
enh56844    3   67677800   67678800      3       1  150064       1.7875     0.036925
enh56848    3   67685400   67686400      4       1  150064       1.8647     0.031114
enh56849    3   67688100   67689100      2       1  150064       1.7652     0.038767
enh56850    3   67691300   67692300      2       1  150064       1.8669     0.030958
enh56851    3   67693900   67694900      3       1  150064        1.906     0.028326
enh56852    3   67695500   67696500      2       1  150064       1.9942     0.023064
enh56853    3   67696900   67697900      3       1  150064       1.9435     0.025976
enh56854    3   67700500   67701500      3       2  150064       3.1657   0.00077359
enh56860    3   67736200   67737200      2       1  150064       1.8153     0.034737
enh56866    3   67997100   67998100      5       2  150064       2.2263     0.012997
enh56895    3   69298400   69299400      2       1  150064        3.491   0.00024064
enh56898    3   69355000   69356000      2       1  150064       2.7099    0.0033647
enh56899    3   69375500   69376500      1       1  150064       3.3497    0.0004045
enh56902    3   69418200   69419200      4       1  150064       2.9448    0.0016157
enh56904    3   69841800   69842800      4       1  150064       2.9031    0.0018472
enh56906    3   71032200   71033200      1       1  150064       1.8091      0.03522
enh56921    3   71087400   71088400      1       1  150064        2.339     0.009669
enh56925    3   71102700   71103700      1       1  150064       1.8667      0.03097
enh56927    3   71122300   71123300      2       1  150064       1.6546     0.049006
enh56928    3   71131600   71132600      3       1  150064       1.7762     0.037846
enh56932    3   71141900   71142900      2       1  150064       1.6471     0.049774
enh56934    3   71156400   71157400      1       1  150064       2.2562      0.01203
enh56935    3   71163700   71164700      3       1  150064       3.0564      0.00112
enh56936    3   71169900   71170900      5       2  150064       2.4283    0.0075859
enh56940    3   71191600   71192600      3       1  150064       1.6807      0.04641
enh56941    3   71193000   71194000      2       1  150064        1.735     0.041373
enh56952    3   71254300   71255300      1       1  150064       5.1579    1.249e-07
enh56954    3   71262800   71263800      2       1  150064        2.873    0.0020327
enh56956    3   71274400   71275400      3       2  150064       3.6639   0.00012418
enh56958    3   71288800   71289800      2       1  150064       3.6057   0.00015566
enh56960    3   71294700   71295700      2       1  150064       2.2627     0.011828
enh56961    3   71296300   71297300      4       1  150064       2.2356     0.012688
enh56962    3   71299800   71300800      3       2  150064       2.0615      0.01963
enh56965    3   71309300   71310300      2       1  150064        4.358   6.5624e-06
enh56966    3   71310500   71311500      5       2  150064       3.3031   0.00047808
enh56968    3   71316400   71317400      6       2  150064       4.0192   2.9194e-05
enh56969    3   71317300   71318300      3       1  150064       1.8772     0.030248
enh56970    3   71321500   71322500      5       2  150064        3.466   0.00026416
enh56971    3   71327000   71328000      5       3  150064       3.8313   6.3739e-05
enh56972    3   71330200   71331200      8       3  150064       2.0969     0.018001
enh56973    3   71331800   71332800      4       2  150064       3.1513   0.00081269
enh56978    3   71339700   71340700      3       1  150064       4.0415   2.6557e-05
enh56979    3   71341900   71342900      3       1  150064       1.9223     0.027283
enh56981    3   71345000   71346000      3       2  150064       3.3261   0.00044032
enh56985    3   71366400   71367400      1       1  150064       1.8233      0.03413
enh56986    3   71385600   71386600      5       1  150064       2.7408    0.0030649
enh56987    3   71387000   71388000      1       1  150064       3.8811    5.199e-05
enh56988    3   71388600   71389600      3       2  150064       3.8643   5.5708e-05
enh56989    3   71395000   71396000      3       2  150064       2.9057     0.001832
enh56991    3   71407700   71408700      5       3  150064       3.3302   0.00043397
enh56996    3   71424300   71425300      1       1  150064       3.3007    0.0004823
enh57007    3   71469800   71470800      2       1  150064       1.6587     0.048591
enh57008    3   71473400   71474400      6       2  150064       2.1586     0.015442
enh57011    3   71482700   71483700      8       3  150064       2.1356     0.016357
enh57014    3   71494600   71495600      5       3  150064        2.985    0.0014178
enh57015    3   71496500   71497500      1       1  150064       1.8728      0.03055
enh57016    3   71498400   71499400      2       1  150064       3.8552   5.7813e-05
enh57020    3   71513300   71514300      4       2  150064        2.565    0.0051585
enh57023    3   71521500   71522500      3       2  150064       3.2125   0.00065789
enh57024    3   71523100   71524100      4       1  150064       2.0251     0.021429
enh57027    3   71530800   71531800      3       1  150064       3.7798   7.8474e-05
enh57028    3   71536600   71537600      3       1  150064       2.3986    0.0082282
enh57029    3   71539400   71540400      1       1  150064       4.7694    9.238e-07
enh57030    3   71542100   71543100      1       1  150064       4.7729    9.079e-07
enh57031    3   71545900   71546900      5       1  150064       2.4894    0.0063985
enh57032    3   71549300   71550300      1       1  150064       4.8591    5.895e-07
enh57033    3   71551200   71552200      4       2  150064       4.7021   1.2878e-06
enh57034    3   71552900   71553900      1       1  150064       4.9105    4.543e-07
enh57036    3   71577900   71578900      1       1  150064       4.7976    8.028e-07
enh57037    3   71595000   71596000      2       1  150064       2.7593    0.0028959
enh57038    3   71603500   71604500      2       1  150064       3.0878    0.0010082
enh57050    3   71770600   71771600      3       2  150064       2.5376    0.0055813
enh57051    3   71777200   71778200      3       2  150064       1.8887     0.029464
enh57052    3   71828700   71829700      4       2  150064       1.8585     0.031547
enh57088    3   72531200   72532200      4       1  150064       1.9651     0.024701
enh57090    3   72572300   72573300      2       1  150064       1.8136     0.034868
enh57091    3   72598600   72599600      2       1  150064       2.3116       0.0104
enh57108    3   73044800   73045800      2       1  150064       2.0258     0.021392
enh57109    3   73050300   73051300      7       2  150064       1.8969     0.028919
enh57110    3   73061900   73062900      2       1  150064        1.903     0.028522
enh57111    3   73079900   73080900      1       1  150064       1.9126       0.0279
enh57112    3   73092000   73093000      2       1  150064        1.722     0.042531
enh57114    3   73104200   73105200      3       1  150064       1.7388     0.041031
enh57116    3   73134900   73135900      1       1  150064       2.1323      0.01649
enh57167    3   93798700   93799700      2       1  150064       2.0702     0.019216
enh57172    3   97484300   97485300      1       1  150064       2.5832     0.004895
enh57173    3   97512200   97513200      2       1  150064       1.6789     0.046588
enh57179    3   97633000   97634000      2       1  150064       1.6857     0.045925
enh57191    3   98047800   98048800      5       2  150064       1.9949     0.023028
enh57355    3  105089000  105090000      1       1  150064       2.4325     0.007497
enh57356    3  105237200  105238200      4       2  150064       2.0079     0.022328
enh57376    3  105497600  105498600      3       2  150064       1.7143     0.043236
enh57378    3  105508000  105509000      2       1  150064       2.0972     0.017989
enh57379    3  105510600  105511600      5       3  150064       2.1846      0.01446
enh57380    3  105512800  105513800      5       3  150064       2.5902    0.0047965
enh57381    3  105514600  105515600      2       1  150064       1.6574     0.048723
enh57384    3  105525100  105526100      5       2  150064       2.8747    0.0020219
enh57388    3  105541600  105542600      1       1  150064       1.7223      0.04251
enh57393    3  105572600  105573600      3       1  150064       2.1685      0.01506
enh57400    3  105609500  105610500      2       1  150064       1.9478     0.025718
enh57419    3  105949200  105950200      7       1  150064       1.9104     0.028041
enh57428    3  106143000  106144000      6       2  150064       2.1369     0.016301
enh57439    3  107245300  107246300      1       1  150064       2.1432      0.01605
enh57440    3  107246500  107247500      2       1  150064       2.9298    0.0016956
enh57442    3  107259600  107260600      3       1  150064       1.8681     0.030873
enh57443    3  107275100  107276100      1       1  150064       2.0454      0.02041
enh57445    3  107281400  107282400      1       1  150064       1.7343      0.04143
enh57446    3  107296500  107297500      4       1  150064       2.0645     0.019487
enh57447    3  107312800  107313800      3       1  150064        2.294     0.010895
enh57451    3  107319900  107320900      2       1  150064       2.4433    0.0072778
enh57452    3  107322700  107323700      2       1  150064       1.6703     0.047434
enh57454    3  107338000  107339000      1       1  150064       1.6518      0.04929
enh57455    3  107339300  107340300      5       3  150064        2.413    0.0079099
enh57459    3  107369800  107370800      2       1  150064       2.0769     0.018906
enh57460    3  107379800  107380800      2       1  150064         2.44    0.0073433
enh57464    3  107402700  107403700      1       1  150064       2.6608     0.003898
enh57480    3  107772100  107773100      2       1  150064       1.7919     0.036572
enh57482    3  107777400  107778400      2       1  150064       1.9807     0.023814
enh57485    3  107790500  107791500      2       1  150064       2.2998      0.01073
enh57486    3  107793700  107794700      5       2  150064       2.5025    0.0061662
enh57487    3  107800800  107801800      2       1  150064       1.9164     0.027658
enh57488    3  107811500  107812500      1       1  150064       2.6782     0.003701
enh57489    3  107817600  107818600      2       1  150064       2.2022     0.013826
enh57495    3  107856600  107857600      3       1  150064       2.2373     0.012632
enh57496    3  107871800  107872800      6       1  150064       3.5017   0.00023117
enh57497    3  107894400  107895400     10       2  150064         3.35   0.00040404
enh57498    3  107920600  107921600      8       1  150064        3.359   0.00039106
enh57499    3  107934700  107935700      8       3  150064       3.0147    0.0012861
enh57500    3  107938200  107939200      3       1  150064       2.5401    0.0055418
enh57538    3  110533000  110534000      8       4  150064         1.65     0.049474
enh57580    3  111686100  111687100      2       1  150064        1.699     0.044659
enh57620    3  112196300  112197300      3       1  150064       1.7796     0.037567
enh57622    3  112205500  112206500      3       2  150064       1.6545     0.049012
enh57626    3  112218700  112219700      3       1  150064       1.8782     0.030179
enh57631    3  112261000  112262000      2       1  150064       1.7556     0.039582
enh57659    3  112668900  112669900      4       2  150064       2.4014    0.0081654
enh57664    3  112696100  112697100      2       1  150064       1.8716     0.030634
enh57684    3  113267000  113268000      4       2  150064       1.8749     0.030401
enh57699    3  113467400  113468400      2       1  150064       2.1893     0.014287
enh57708    3  113631300  113632300      6       3  150064       1.8725     0.030566
enh57727    3  114024300  114025300      1       1  150064       1.7917      0.03659
enh57728    3  114028700  114029700      4       2  150064        2.412    0.0079328
enh57733    3  114054700  114055700      7       3  150064       1.8201     0.034372
enh57740    3  114173900  114174900      1       1  150064       3.2368    0.0006044
enh57766    3  115137100  115138100      3       1  150064       3.3057   0.00047374
enh57770    3  115411400  115412400      1       1  150064       1.9811      0.02379
enh57776    3  118603400  118604400      1       1  150064       1.7065      0.04396
enh57802    3  119226200  119227200      6       2  150064       1.9036     0.028482
enh57804    3  119278200  119279200      7       2  150064       1.7751     0.037944
enh57834    3  119741600  119742600      1       1  150064       1.8218      0.03424
enh57856    3  120055600  120056600      2       1  150064       1.9465     0.025794
enh57860    3  120068900  120069900      1       1  150064       1.7053      0.04407
enh57863    3  120137400  120138400      1       1  150064       1.8344       0.0333
enh57866    3  120313800  120314800      4       2  150064       2.3116     0.010399
enh57882    3  121151200  121152200      2       1  150064       1.9809     0.023799
enh57902    3  121713800  121714800      3       1  150064        2.163     0.015272
enh57951    3  122486400  122487400      5       2  150064       1.9829     0.023687
enh57953    3  122507600  122508600      3       1  150064       1.7519       0.0399
enh57954    3  122509500  122510500      1       1  150064       2.1139      0.01726
enh57957    3  122608700  122609700      2       1  150064       2.9809    0.0014368
enh57962    3  122787200  122788200      2       1  150064       2.6726    0.0037634
enh57964    3  122802800  122803800      5       2  150064       2.4324    0.0074995
enh57973    3  123301500  123302500      2       1  150064       2.8251    0.0023635
enh57992    3  124597300  124598300      2       1  150064       1.8847     0.029737
enh58008    3  124838700  124839700      5       2  150064       2.5925    0.0047644
enh58009    3  124844400  124845400      7       3  150064       2.9921    0.0013853
enh58015    3  124873700  124874700      3       2  150064       2.2224     0.013127
enh58020    3  125017600  125018600      1       1  150064       2.7501     0.002979
enh58023    3  125027200  125028200      2       1  150064       1.9503     0.025569
enh58027    3  125049800  125050800      1       1  150064       2.7366     0.003104
enh58031    3  125058700  125059700      6       2  150064       2.2555     0.012051
enh58036    3  125077700  125078700      1       1  150064       2.6884      0.00359
enh58048    3  125309700  125310700      2       1  150064       2.4667     0.006818
enh58049    3  125315000  125316000      5       3  150064       1.9109     0.028007
enh58050    3  125485500  125486500      9       2  150064       1.9262     0.027039
enh58056    3  125745000  125746000      2       1  150064       1.7924     0.036531
enh58063    3  126107800  126108800      2       1  150064        2.122      0.01692
enh58072    3  126627300  126628300      3       2  150064        1.751     0.039973
enh58090    3  127389800  127390800      1       1  150064        1.789      0.03681
enh58097    3  127769400  127770400      3       2  150064       1.7282     0.041973
enh58106    3  127870900  127871900      1       1  150064       3.5232    0.0002132
enh58107    3  127873800  127874800      1       1  150064       1.6719      0.04727
enh58111    3  127894800  127895800      2       1  150064       3.3146   0.00045882
enh58120    3  128036100  128037100      2       1  150064       2.7039    0.0034266
enh58138    3  128417400  128418400      1       1  150064       1.7012      0.04445
enh58163    3  128565200  128566200      3       2  150064        1.823      0.03415
enh58168    3  128688900  128689900      1       1  150064       3.2968     0.000489
enh58169    3  128711800  128712800      2       1  150064       2.5048    0.0061269
enh58186    3  128800500  128801500      5       2  150064       2.3759    0.0087525
enh58187    3  128805700  128806700      1       1  150064       2.0976      0.01797
enh58205    3  128944400  128945400      1       1  150064       1.9143      0.02779
enh58206    3  128947700  128948700      2       1  150064       2.1499     0.015783
enh58209    3  128966600  128967600      3       1  150064       2.7164    0.0033002
enh58210    3  128970000  128971000      3       1  150064       2.9405    0.0016385
enh58211    3  128996000  128997000      2       1  150064       3.1611   0.00078597
enh58212    3  129000100  129001100      1       1  150064       3.5042     0.000229
enh58213    3  129001800  129002800      2       1  150064       2.8918    0.0019149
enh58215    3  129023700  129024700      1       1  150064       3.6939    0.0001104
enh58233    3  129321900  129322900      2       1  150064       1.9641     0.024759
enh58241    3  129512000  129513000      1       1  150064         1.87      0.03074
enh58274    3  130746000  130747000      3       2  150064       1.8342     0.033309
enh58304    3  133159900  133160900      1       1  150064       2.3398     0.009648
enh58327    3  133537300  133538300      2       1  150064       2.6357    0.0041987
enh58328    3  133600500  133601500      3       2  150064       3.1014    0.0009631
enh58359    3  135906800  135907800      2       1  150064       3.4748   0.00025557
enh58361    3  135916500  135917500      2       1  150064       2.8409    0.0022496
enh58362    3  135968200  135969200      2       1  150064       3.6371   0.00013789
enh58364    3  136000500  136001500      2       1  150064       4.8233   7.0616e-07
enh58366    3  136315000  136316000      3       2  150064       2.5589    0.0052502
enh58367    3  136345300  136346300      3       2  150064       4.7482   1.0262e-06
enh58368    3  136351000  136352000      4       2  150064        1.773     0.038114
enh58369    3  136351800  136352800      2       1  150064       1.7074     0.043873
enh58380    3  136395700  136396700      3       2  150064       1.9566     0.025199
enh58381    3  136400000  136401000      3       2  150064        5.375   3.8287e-08
enh58382    3  136408200  136409200      2       1  150064       2.0036     0.022557
enh58385    3  136426000  136427000      1       1  150064       5.4718    2.228e-08
enh58388    3  136435500  136436500      2       1  150064        2.745    0.0030257
enh58391    3  136455300  136456300      3       1  150064        2.456    0.0070252
enh58392    3  136460900  136461900      4       2  150064        3.287   0.00050638
enh58393    3  136464500  136465500      2       1  150064         2.49     0.006388
enh58394    3  136465900  136466900      5       2  150064       3.7947   7.3912e-05
enh58395    3  136467600  136468600      3       2  150064       3.4121   0.00032226
enh58396    3  136472600  136473600      2       1  150064       3.1548   0.00080316
enh58397    3  136505400  136506400      2       1  150064        3.281   0.00051724
enh58398    3  136539000  136540000      3       1  150064       2.9199    0.0017506
enh58399    3  136557600  136558600      1       1  150064       2.2451      0.01238
enh58400    3  136577000  136578000      3       2  150064       4.0592   2.4621e-05
enh58401    3  136578300  136579300      2       1  150064       2.9288    0.0017013
enh58402    3  136582700  136583700      7       2  150064       2.8739    0.0020272
enh58403    3  136586600  136587600      6       3  150064       3.5096   0.00022437
enh58404    3  136592200  136593200      2       1  150064       2.8818    0.0019773
enh58405    3  136595200  136596200      2       1  150064       2.5465    0.0054397
enh58406    3  136599100  136600100      3       1  150064        2.913    0.0017897
enh58407    3  136601800  136602800      1       1  150064       3.0454     0.001162
enh58408    3  136605600  136606600      4       1  150064          3.1   0.00096775
enh58409    3  136607000  136608000      3       2  150064       2.7011    0.0034553
enh58410    3  136611300  136612300      3       2  150064       3.7389   9.2399e-05
enh58411    3  136617800  136618800      2       1  150064       2.4929    0.0063349
enh58414    3  136635200  136636200      2       1  150064       2.2854     0.011144
enh58415    3  136639000  136640000      3       2  150064       2.8552    0.0021504
enh58417    3  136642800  136643800      3       1  150064       2.4275    0.0076024
enh58418    3  136644100  136645100      2       1  150064        2.872    0.0020397
enh58419    3  136648400  136649400      3       1  150064       2.8248    0.0023652
enh58420    3  136648900  136649900      2       1  150064       2.9002    0.0018647
enh58421    3  136650800  136651800      4       2  150064       2.9057    0.0018319
enh58423    3  136659500  136660500      5       2  150064       3.0903   0.00099972
enh58424    3  136661500  136662500      2       1  150064       2.4908    0.0063731
enh58425    3  136667700  136668700      3       2  150064       2.7719    0.0027861
enh58426    3  136673600  136674600      3       2  150064       3.5259     0.000211
enh58427    3  136703300  136704300      4       1  150064       3.8156   6.7914e-05
enh58428    3  136713200  136714200      2       1  150064       3.2724   0.00053313
enh58435    3  137904700  137905700      2       1  150064       1.9238     0.027192
enh58442    3  137925000  137926000      1       1  150064       2.3348     0.009777
enh58444    3  137940200  137941200      2       1  150064       2.4933    0.0063277
enh58462    3  138498900  138499900      3       1  150064       1.9108     0.028014
enh58464    3  138501900  138502900      4       2  150064       1.9116     0.027964
enh58467    3  138522300  138523300      2       1  150064       1.9634     0.024798
enh58468    3  138526200  138527200      2       1  150064       1.9143      0.02779
enh58469    3  138532800  138533800      2       1  150064        1.766     0.038695
enh58471    3  138536600  138537600      1       1  150064       1.8135      0.03488
enh58474    3  138554400  138555400      1       1  150064       1.9341      0.02655
enh58475    3  138594300  138595300      2       1  150064       1.6938     0.045156
enh58486    3  139397000  139398000      4       2  150064       1.6763     0.046837
enh58527    3  141138500  141139500      6       3  150064       2.3723    0.0088393
enh58596    3  142837100  142838100      3       1  150064       2.4642    0.0068664
enh58597    3  142840800  142841800      1       1  150064       1.7389      0.04103
enh58598    3  142842500  142843500      1       1  150064        1.767      0.03861
enh58612    3  143017700  143018700      1       1  150064       1.8767      0.03028
enh58671    3  149298200  149299200      1       1  150064       1.7712      0.03826
enh58716    3  150326300  150327300      3       2  150064       2.2344     0.012727
enh58755    3  151792800  151793800      4       2  150064       2.0717     0.019147
enh58775    3  151999800  152000800      1       1  150064       2.6431     0.004108
enh58791    3  152062900  152063900      2       1  150064       1.6743     0.047032
enh58793    3  152092100  152093100      2       1  150064       1.8112     0.035054
enh58808    3  152188400  152189400      1       1  150064       2.9498      0.00159
enh58810    3  152190200  152191200      3       2  150064       1.7883     0.036867
enh58811    3  152217200  152218200      2       1  150064       3.0754    0.0010511
enh58812    3  152313800  152314800      2       1  150064        1.938     0.026311
enh58835    3  153128000  153129000      5       2  150064       1.6833     0.046156
enh58836    3  153155300  153156300      3       1  150064       2.4859    0.0064616
enh58851    3  154036600  154037600      3       2  150064       2.0155     0.021926
enh58903    3  156808400  156809400      1       1  150064       1.7382      0.04109
enh58904    3  156810600  156811600      2       1  150064       1.9585     0.025087
enh58955    3  160256000  160257000      1       1  150064       2.8965     0.001887
enh58963    3  160519100  160520100      3       1  150064       2.0256     0.021403
enh58971    3  161067100  161068100      4       1  150064       2.0241     0.021481
enh58972    3  161111900  161112900      1       1  150064       2.0585      0.01977
enh58984    3  167454200  167455200      1       1  150064       2.9064     0.001828
enh58985    3  167467800  167468800      2       1  150064       3.3527   0.00040014
enh58987    3  167811000  167812000      2       1  150064       2.5665    0.0051368
enh58991    3  169476600  169477600      1       1  150064       2.5392     0.005555
enh58992    3  169480800  169481800      1       1  150064       2.2445       0.0124
enh58994    3  169493000  169494000      1       1  150064       2.6313     0.004253
enh59004    3  169688400  169689400      2       1  150064       2.0416     0.020596
enh59005    3  169720500  169721500      2       1  150064       2.3225     0.010104
enh59011    3  169762700  169763700      1       1  150064       2.0343      0.02096
enh59019    3  169869000  169870000      1       1  150064       2.5128     0.005989
enh59020    3  169870700  169871700      2       1  150064       2.3464    0.0094774
enh59025    3  169889600  169890600      2       1  150064       2.3668    0.0089722
enh59027    3  169895600  169896600      2       1  150064       2.1719     0.014933
enh59051    3  170883400  170884400      2       1  150064       1.7317     0.041666
enh59064    3  170988300  170989300      3       1  150064       2.3298     0.009908
enh59067    3  170997500  170998500      2       1  150064       1.8245     0.034035
enh59080    3  171046400  171047400      1       1  150064       2.0855      0.01851
enh59081    3  171049800  171050800      3       2  150064       2.8073    0.0024977
enh59113    3  171138600  171139600      3       1  150064       1.7945     0.036364
enh59180    3  172231600  172232600      5       2  150064        2.203     0.013797
enh59194    3  172311600  172312600      5       2  150064       2.3041     0.010608
enh59195    3  172313900  172314900      5       2  150064        2.835    0.0022911
enh59202    3  172426700  172427700      1       1  150064       2.6366     0.004187
enh59206    3  176590200  176591200      2       1  150064       1.8537     0.031893
enh59207    3  176759100  176760100      1       1  150064        2.666     0.003838
enh59208    3  176768600  176769600      2       1  150064       2.4725    0.0067091
enh59212    3  176778000  176779000      1       1  150064        3.166    0.0007728
enh59213    3  176779500  176780500      2       1  150064       2.0316     0.021097
enh59214    3  176781400  176782400      3       1  150064        2.876    0.0020137
enh59217    3  176787400  176788400      2       1  150064       2.3702    0.0088881
enh59218    3  176789200  176790200      2       1  150064       3.0582    0.0011134
enh59220    3  176798500  176799500      4       2  150064       2.2655      0.01174
enh59221    3  176802900  176803900      1       1  150064       2.5202     0.005865
enh59222    3  176804000  176805000      3       2  150064       3.2682   0.00054123
enh59225    3  176816000  176817000      4       2  150064       1.6976     0.044793
enh59226    3  176817100  176818100      4       2  150064       1.8037     0.035641
enh59227    3  176818800  176819800      4       2  150064       2.7105    0.0033589
enh59232    3  176846700  176847700      3       1  150064        2.104      0.01769
enh59257    3  177035200  177036200      4       2  150064       2.3067     0.010537
enh59278    3  177317100  177318100      1       1  150064       2.6197       0.0044
enh59285    3  177365000  177366000      2       1  150064       3.1881   0.00071604
enh59298    3  177713100  177714100      2       1  150064       1.9869     0.023465
enh59363    3  180627000  180628000      3       2  150064       4.9908   3.0063e-07
enh59364    3  180628500  180629500      2       1  150064       5.4446   2.5956e-08
enh59368    3  180708300  180709300      1       1  150064       5.9882    1.061e-09
enh59375    3  182530600  182531600      2       1  150064       1.6963     0.044918
enh59378    3  182541900  182542900      1       1  150064       2.0193      0.02173
enh59380    3  182626600  182627600      1       1  150064       1.7084      0.04378
enh59381    3  182630300  182631300      1       1  150064       2.1602      0.01538
enh59389    3  182694600  182695600      3       2  150064       1.7939     0.036412
enh59390    3  182695400  182696400      2       1  150064       2.5543      0.00532
enh59392    3  182698800  182699800      1       1  150064       1.6873      0.04577
enh59408    3  183060400  183061400      2       1  150064       2.1283     0.016658
enh59440    3  183379100  183380100      4       1  150064       1.9031     0.028512
enh59444    3  183497800  183498800      2       1  150064       2.4411    0.0073214
enh59453    3  183600100  183601100      2       1  150064       2.0495     0.020209
enh59492    3  184531500  184532500      2       1  150064       2.2819     0.011248
enh59493    3  184533200  184534200      3       1  150064       1.6878     0.045722
enh59500    3  185217000  185218000      1       1  150064       1.9695      0.02445
enh59521    3  185677500  185678500      4       2  150064       2.3319    0.0098521
enh59553    3  186507300  186508300      3       2  150064       2.2538     0.012104
enh59640    3  187865600  187866600      5       3  150064       1.8238     0.034094
enh59641    3  187875500  187876500      5       3  150064       1.8275     0.033815
enh59642    3  187882000  187883000      2       1  150064       1.6832      0.04617
enh59643    3  187887800  187888800      7       4  150064       1.9998     0.022763
enh59651    3  187996800  187997800      2       1  150064       1.7365     0.041236
enh59664    3  188117700  188118700      3       1  150064       1.9363     0.026416
enh59669    3  188224900  188225900      2       1  150064       1.7455     0.040453
enh59686    3  188889400  188890400      3       1  150064       2.4348    0.0074504
enh59721    3  191007900  191008900      3       1  150064        2.009     0.022267
enh59754    3  193801800  193802800      1       1  150064       2.2764      0.01141
enh59813    3  194928200  194929200      1       1  150064       1.7171      0.04298
enh59817    3  194981600  194982600      1       1  150064       2.3337     0.009805
enh59825    3  195119500  195120500      2       1  150064       1.7614     0.039083
enh59835    3  195149300  195150300      1       1  150064       1.8451      0.03251
enh59846    3  195252900  195253900      2       1  150064       1.8336     0.033359
enh59900    3  195922800  195923800      5       3  150064       2.0725      0.01911
enh59903    3  195945300  195946300      3       2  150064       2.5484    0.0054108
enh59905    3  195978000  195979000      2       1  150064       2.6409    0.0041346
enh59907    3  196001900  196002900      3       1  150064       1.8968     0.028926
enh59909    3  196005300  196006300      5       3  150064       2.5131    0.0059845
enh59910    3  196006600  196007600      2       1  150064       1.6797      0.04651
enh59912    3  196009300  196010300      1       1  150064       3.2144    0.0006537
enh59914    3  196015300  196016300      6       2  150064        2.365    0.0090155
enh59916    3  196045500  196046500      6       2  150064       2.7976    0.0025743
enh59918    3  196136200  196137200      1       1  150064       3.4641     0.000266
enh59921    3  196141200  196142200      1       1  150064       3.0899     0.001001
enh59922    3  196142500  196143500      4       2  150064       2.9565    0.0015558
enh59926    3  196149300  196150300      2       1  150064       2.3914    0.0083912
enh59928    3  196156600  196157600      3       2  150064       1.8914     0.029284
enh59929    3  196160000  196161000      2       1  150064       3.1878   0.00071689
enh59931    3  196196300  196197300      1       1  150064       1.8537      0.03189
enh59932    3  196216700  196217700      1       1  150064       1.8749       0.0304
enh59934    3  196225300  196226300      1       1  150064       1.7678      0.03855
enh59969    3  196465600  196466600      4       2  150064       1.7618     0.039056
enh59971    3  196474800  196475800      8       2  150064       1.7621     0.039029
enh59972    3  196480400  196481400      4       2  150064       1.9085     0.028163
enh59973    3  196484400  196485400      5       2  150064       1.7144     0.043231
enh59975    3  196494600  196495600      6       2  150064       1.9797     0.023867
enh59976    3  196498900  196499900      2       1  150064       1.9046     0.028414
enh59977    3  196502800  196503800      4       2  150064        2.579    0.0049538
enh59979    3  196507900  196508900      3       2  150064       1.7339     0.041469
enh59990    3  196670600  196671600      1       1  150064       2.0387      0.02074
enh60003    3  196908400  196909400      2       1  150064       1.8588     0.031526
enh60005    3  196926900  196927900      3       2  150064       2.5018    0.0061779
enh60007    3  196931200  196932200      6       3  150064       1.7827     0.037321
enh60008    3  196936100  196937100      1       1  150064       2.2616      0.01186
enh60009    3  196941600  196942600      3       2  150064       1.8543     0.031846
enh60012    3  196946000  196947000      1       1  150064       2.0631      0.01955
enh60013    3  196952400  196953400      2       1  150064       2.1398     0.016186
enh60014    3  196954800  196955800      4       2  150064       2.3942    0.0083275
enh60015    3  196966300  196967300      2       1  150064       3.0283    0.0012296
enh60016    3  196978400  196979400      4       2  150064       2.5184    0.0058946
enh60017    3  196980400  196981400      6       3  150064       2.2843     0.011177
enh60019    3  196998800  196999800      2       1  150064       2.0976     0.017968
enh60022    3  197016600  197017600      3       1  150064       2.4173    0.0078186
enh60023    3  197019300  197020300      7       2  150064       2.4422    0.0072992
enh60024    3  197022200  197023200      2       1  150064        2.091     0.018266
enh60028    3  197172800  197173800      7       3  150064        1.736     0.041285
enh60060    3  197573500  197574500      1       1  150064       1.8297      0.03365
enh60084    4     598000     599000      3       1  150064       2.2429     0.012452
enh60086    4     658600     659600      2       1  150064       1.9035     0.028489
enh60087    4     666400     667400      3       2  150064        2.863    0.0020979
enh60090    4     675200     676200      4       2  150064       2.3568    0.0092171
enh60092    4     683000     684000      5       2  150064       2.2333     0.012765
enh60094    4     698200     699200      6       3  150064       2.0344     0.020955
enh60095    4     700900     701900     11       3  150064       2.5933    0.0047528
enh60096    4     702200     703200      3       1  150064       2.8527    0.0021678
enh60097    4     708000     709000      4       2  150064       2.1224     0.016903
enh60098    4     736000     737000      4       2  150064       3.2835   0.00051257
enh60112    4     939600     940600      3       1  150064       1.8692     0.030795
enh60126    4    1124200    1125200      3       2  150064       1.8339     0.033336
enh60129    4    1160200    1161200      4       2  150064       1.7705     0.038321
enh60154    4    1338500    1339500      4       1  150064       2.2306     0.012855
enh60155    4    1342300    1343300      4       2  150064       1.9268     0.027005
enh60156    4    1345300    1346300      6       3  150064       2.1873      0.01436
enh60183    4    1863100    1864100      1       1  150064       1.8425       0.0327
enh60188    4    1878800    1879800      1       1  150064       1.8009      0.03586
enh60217    4    2321800    2322800      4       2  150064       1.7482     0.040214
enh60247    4    2569100    2570100      2       1  150064        1.652     0.049268
enh60303    4    2961700    2962700      5       2  150064       2.3951    0.0083069
enh60323    4    3244400    3245400      1       1  150064       1.8225      0.03419
enh60328    4    3343600    3344600      2       1  150064       2.3758    0.0087544
enh60331    4    3359800    3360800      1       1  150064        1.664      0.04806
enh60352    4    4419900    4420900      1       1  150064       2.4349     0.007447
enh60361    4    4541100    4542100      4       2  150064       2.4288    0.0075743
enh60367    4    4945100    4946100     13       4  150064       2.0065     0.022401
enh60385    4    6627200    6628200      5       1  150064       1.8828     0.029861
enh60396    4    6693500    6694500      5       2  150064       1.7002     0.044543
enh60436    4    6915500    6916500      2       1  150064       1.8896     0.029407
enh60444    4    6941100    6942100     10       3  150064       1.7567     0.039483
enh60447    4    6953200    6954200      2       1  150064       1.8657     0.031045
enh60448    4    6955800    6956800      7       3  150064       1.7116     0.043485
enh60449    4    6956500    6957500      5       2  150064       1.7272     0.042065
enh60467    4    7170600    7171600      7       4  150064       1.9708     0.024375
enh60473    4    7751400    7752400      4       2  150064       2.8798    0.0019899
enh60521    4    8404100    8405100      8       4  150064       1.9625     0.024851
enh60523    4    8415900    8416900      2       1  150064       2.0564     0.019873
enh60524    4    8421300    8422300      7       3  150064       1.9039     0.028462
enh60525    4    8428100    8429100      3       2  150064       2.0252     0.021422
enh60526    4    8430400    8431400      3       1  150064         1.77     0.038365
enh60528    4    8437900    8438900      1       1  150064       1.6643      0.04803
enh60530    4    8440100    8441100      4       2  150064       2.0085     0.022294
enh60562    4   10418000   10419000      7       3  150064       2.9287    0.0017017
enh60564    4   10459300   10460300      1       1  150064       2.9006     0.001862
enh60605    4   15014800   15015800      3       2  150064       2.5057    0.0061106
enh60628    4   15679400   15680400      1       1  150064       1.6784      0.04663
enh60650    4   16214600   16215600      2       1  150064       1.8442     0.032573
enh60651    4   16218800   16219800      4       2  150064       2.5969    0.0047028
enh60657    4   16257000   16258000      3       2  150064       2.5003    0.0062042
enh60669    4   17577500   17578500      5       1  150064       2.1161      0.01717
enh60670    4   17580700   17581700      3       1  150064        2.128      0.01667
enh60671    4   17581700   17582700      2       1  150064       2.1565     0.015523
enh60672    4   17614500   17615500      4       1  150064       2.2529     0.012131
enh60673    4   17619300   17620300      3       1  150064       2.2802     0.011298
enh60674    4   17638200   17639200      5       3  150064       2.3357     0.009754
enh60675    4   17652100   17653100      8       2  150064       2.4667    0.0068186
enh60676    4   17788000   17789000      1       1  150064        1.898      0.02885
enh60680    4   17815800   17816800      1       1  150064        2.077       0.0189
enh60681    4   17818800   17819800      2       1  150064       1.7774     0.037751
enh60684    4   18020700   18021700      3       1  150064       2.2682     0.011659
enh60690    4   20703000   20704000      2       1  150064       2.1014     0.017803
enh60702    4   23293100   23294100      9       2  150064       2.2491     0.012255
enh60729    4   25333300   25334300      2       1  150064        1.696     0.044943
enh60734    4   25853700   25854700      1       1  150064       2.5744      0.00502
enh60739    4   25939600   25940600      1       1  150064        2.215      0.01338
enh60740    4   25952800   25953800      2       1  150064       1.7876     0.036919
enh60744    4   26083000   26084000      1       1  150064       1.6818       0.0463
enh60748    4   26133000   26134000      4       2  150064       2.7538    0.0029458
enh60764    4   26319600   26320600      3       1  150064       1.8515      0.03205
enh60772    4   26348600   26349600      4       2  150064       1.8537     0.031889
enh60788    4   26586700   26587700      1       1  150064       3.4971    0.0002352
enh60790    4   26613300   26614300      1       1  150064       3.5437    0.0001973
enh60795    4   26813500   26814500      2       1  150064       2.4518    0.0071075
enh60800    4   26870400   26871400      1       1  150064       2.7227     0.003238
enh60815    4   26905800   26906800      2       1  150064       1.7489     0.040153
enh60818    4   26915800   26916800      5       3  150064       1.9794     0.023883
enh60822    4   26937800   26938800      3       1  150064       1.8588     0.031529
enh60827    4   26955800   26956800      1       1  150064       2.4847     0.006483
enh60828    4   26958000   26959000      1       1  150064       1.7072      0.04389
enh60839    4   27004500   27005500      2       1  150064       1.7483     0.040209
enh60841    4   27049600   27050600      3       1  150064       1.7498     0.040073
enh60874    4   36350000   36351000      7       3  150064       2.0318     0.021088
enh60896    4   37817400   37818400      1       1  150064       2.5094     0.006046
enh60898    4   37826500   37827500      2       1  150064       1.7997     0.035952
enh60912    4   37947900   37948900      4       2  150064       2.2642      0.01178
enh60921    4   38006300   38007300      5       1  150064       2.1912      0.01422
enh60962    4   38607200   38608200      4       2  150064       1.8197     0.034404
enh60967    4   38627000   38628000      3       1  150064       1.9971     0.022907
enh60974    4   38686400   38687400      2       1  150064       2.0673     0.019354
enh60975    4   38709200   38710200      4       2  150064       1.9696     0.024445
enh60976    4   38725600   38726600      3       2  150064       1.6803      0.04645
enh60983    4   38821000   38822000      1       1  150064       1.7412      0.04082
enh61000    4   39044500   39045500      2       1  150064       1.7223     0.042507
enh61031    4   39637600   39638600      1       1  150064       2.7934     0.002608
enh61032    4   39641500   39642500      1       1  150064       2.5731      0.00504
enh61038    4   39717700   39718700      6       3  150064       1.6956     0.044979
enh61046    4   39935600   39936600      7       4  150064       1.7555     0.039591
enh61065    4   40066600   40067600      2       1  150064       1.6894      0.04557
enh61073    4   40187300   40188300      3       2  150064        1.797     0.036168
enh61087    4   40245600   40246600      4       2  150064       1.6506      0.04941
enh61122    4   40623800   40624800      3       1  150064       2.0578     0.019803
enh61152    4   47453200   47454200      1       1  150064       2.3398     0.009647
enh61172    4   48081800   48082800      2       1  150064       1.8936     0.029138
enh61173    4   48105100   48106100      2       1  150064       1.8736     0.030493
enh61175    4   48111100   48112100      2       1  150064       1.6486     0.049611
enh61176    4   48114600   48115600      2       1  150064       2.8269    0.0023501
enh61183    4   48297800   48298800      5       3  150064       1.7864      0.03702
enh61184    4   48341600   48342600      2       1  150064       1.8113     0.035048
enh61185    4   48349400   48350400      4       2  150064       2.9326    0.0016809
enh61186    4   48354100   48355100      4       2  150064       2.1522     0.015691
enh61187    4   48355100   48356100      4       2  150064       2.8966    0.0018862
enh61190    4   48362800   48363800      3       2  150064       1.9401     0.026185
enh61192    4   48371900   48372900      3       1  150064       2.7516    0.0029649
enh61194    4   48432400   48433400      5       3  150064       3.0889    0.0010045
enh61195    4   48590500   48591500      3       1  150064       2.3563     0.009229
enh61200    4   48644700   48645700      2       1  150064       1.8341     0.033319
enh61202    4   48653700   48654700      3       2  150064       2.7995    0.0025593
enh61203    4   48655700   48656700      1       1  150064       1.7022      0.04436
enh61205    4   48663200   48664200      3       1  150064       1.8806     0.030011
enh61212    4   48686100   48687100      1       1  150064       2.2741      0.01148
enh61216    4   48691000   48692000      1       1  150064       2.3182      0.01022
enh61220    4   48696600   48697600      1       1  150064       3.3251     0.000442
enh61223    4   48724600   48725600      1       1  150064       2.2173       0.0133
enh61226    4   48731700   48732700      2       1  150064       2.1029     0.017737
enh61228    4   48741700   48742700      2       1  150064       2.2236     0.013089
enh61232    4   48758400   48759400      2       1  150064       1.6802     0.046463
enh61233    4   48764600   48765600      1       1  150064       2.0644      0.01949
enh61235    4   48770200   48771200      2       1  150064       1.7104     0.043593
enh61237    4   48777700   48778700      1       1  150064       2.0972      0.01799
enh61238    4   48783200   48784200      1       1  150064        2.482     0.006533
enh61294    4   55010500   55011500      1       1  150064       2.4714      0.00673
enh61310    4   56265400   56266400      2       1  150064       1.7153     0.043149
enh61314    4   56313300   56314300      3       2  150064       1.7534     0.039768
enh61315    4   56404300   56405300      4       2  150064        1.896     0.028981
enh61316    4   56406400   56407400      6       2  150064       1.7993     0.035988
enh61317    4   56407300   56408300      4       1  150064       1.7442     0.040562
enh61319    4   56409800   56410800      1       1  150064       1.7662      0.03868
enh61323    4   56717200   56718200      3       1  150064       2.5507    0.0053761
enh61326    4   56732100   56733100      2       1  150064       1.8645     0.031126
enh61344    4   57335600   57336600      2       1  150064        1.765     0.038781
enh61366    4   65024000   65025000      2       1  150064       3.4403   0.00029054
enh61379    4   68550900   68551900      6       2  150064       2.4935    0.0063254
enh61380    4   68563500   68564500      3       1  150064       3.0826     0.001026
enh61381    4   68567900   68568900      5       2  150064        3.129   0.00087715
enh61382    4   68569400   68570400      3       2  150064       2.9112    0.0018003
enh61383    4   68570800   68571800      4       2  150064       2.7176    0.0032877
enh61402    4   70620600   70621600      2       1  150064       2.9392    0.0016453
enh61456    4   73931000   73932000      2       1  150064       2.1904     0.014246
enh61460    4   74043600   74044600      1       1  150064       2.1517      0.01571
enh61481    4   75022500   75023500      1       1  150064       2.1452      0.01597
enh61491    4   76434800   76435800      3       1  150064        1.756      0.03954
enh61519    4   77129200   77130200      3       2  150064       1.8412     0.032797
enh61522    4   77135800   77136800      2       1  150064       1.7965     0.036211
enh61524    4   77228400   77229400      4       2  150064       1.9822     0.023728
enh61629    4   81075300   81076300      1       1  150064       1.6539      0.04907
enh61630    4   81093300   81094300      4       2  150064       1.7186     0.042844
enh61631    4   81102200   81103200      5       2  150064       1.8637     0.031183
enh61633    4   81122100   81123100      3       2  150064       2.5572    0.0052758
enh61634    4   81124600   81125600      5       2  150064       2.5745    0.0050198
enh61657    4   82381400   82382400      3       1  150064       1.6714     0.047326
enh61662    4   82425400   82426400      3       2  150064       2.1421     0.016092
enh61663    4   82427000   82428000      5       2  150064       1.8158     0.034704
enh61679    4   83188900   83189900      4       2  150064       2.7137    0.0033268
enh61680    4   83192800   83193800      5       3  150064       2.2037     0.013771
enh61685    4   83282600   83283600      1       1  150064       2.3965     0.008276
enh61701    4   83910000   83911000      4       1  150064        2.513    0.0059848
enh61702    4   83911000   83912000      2       1  150064       2.2414     0.012499
enh61703    4   83928500   83929500      3       2  150064       2.1887      0.01431
enh61707    4   83960800   83961800      1       1  150064       2.0822      0.01866
enh61719    4   84074000   84075000      3       1  150064       1.9275     0.026959
enh61720    4   84075900   84076900      4       2  150064       1.9718     0.024319
enh61723    4   84139300   84140300      1       1  150064       2.0847      0.01855
enh61736    4   84218600   84219600      3       2  150064       1.7261     0.042163
enh61749    4   84469400   84470400      2       1  150064       2.1792     0.014659
enh61750    4   84581400   84582400      4       2  150064       1.6582     0.048639
enh61772    4   87888100   87889100      3       1  150064        2.104      0.01769
enh61773    4   87892400   87893400      1       1  150064       3.5507    0.0001921
enh61775    4   87895100   87896100      1       1  150064       2.7898     0.002637
enh61777    4   87898100   87899100      5       3  150064       2.1826     0.014531
enh61778    4   87899600   87900600      2       1  150064       1.6459     0.049892
enh61781    4   87921100   87922100      7       3  150064       1.9605     0.024971
enh61782    4   87924000   87925000      2       1  150064       1.6943     0.045106
enh61786    4   87935700   87936700      3       2  150064       1.8625     0.031269
enh61787    4   87940300   87941300      3       2  150064       2.7115    0.0033494
enh61789    4   87946200   87947200      3       1  150064       2.5648    0.0051625
enh61790    4   87948600   87949600      2       1  150064       1.9593      0.02504
enh61793    4   87955800   87956800      2       1  150064       1.7688      0.03846
enh61795    4   87959500   87960500      4       2  150064        2.444    0.0072626
enh61798    4   87965900   87966900      2       1  150064       2.1474     0.015879
enh61799    4   87970700   87971700      1       1  150064       2.2153      0.01337
enh61800    4   87974600   87975600      1       1  150064       2.2748      0.01146
enh61802    4   87979500   87980500      3       1  150064       1.6901     0.045501
enh61822    4   88032800   88033800      1       1  150064       1.9804      0.02383
enh61827    4   88156200   88157200      1       1  150064       1.7099      0.04364
enh61838    4   88347600   88348600      3       1  150064       1.7812     0.037439
enh61853    4   89140000   89141000      3       2  150064        1.795      0.03633
enh61855    4   89152500   89153500      4       2  150064       1.8259     0.033934
enh61869    4   89447500   89448500      1       1  150064       1.8682      0.03087
enh61894    4   89854300   89855300      5       2  150064       2.0709     0.019185
enh61917    4   90238400   90239400      3       2  150064       2.3397    0.0096496
enh61928    4   90819300   90820300      7       2  150064       1.7171     0.042985
enh61934    4   95257800   95258800      5       1  150064       1.7894     0.036778
enh61935    4   95259500   95260500      1       1  150064       2.0099      0.02222
enh61952    4   96214000   96215000      1       1  150064       2.2517      0.01217
enh61973    4   99403900   99404900      1       1  150064        2.184      0.01448
enh61980    4   99465600   99466600      3       1  150064       2.5684    0.0051083
enh62005    4   99585400   99586400      1       1  150064       1.9779      0.02397
enh62007    4   99608700   99609700      2       1  150064        1.741     0.040839
enh62045    4  100741900  100742900      4       2  150064       2.4745    0.0066703
enh62046    4  100745600  100746600      5       2  150064       1.8566     0.031683
enh62047    4  100747400  100748400      5       3  150064       2.2901     0.011009
enh62048    4  100748900  100749900      8       3  150064       2.1793     0.014655
enh62049    4  100754600  100755600      6       3  150064       2.5408    0.0055305
enh62050    4  100767300  100768300      3       1  150064       1.6981     0.044747
enh62051    4  100772300  100773300      3       2  150064       2.3293     0.009922
enh62055    4  100815900  100816900      6       2  150064       1.7416     0.040791
enh62056    4  100836700  100837700      4       2  150064       2.9501    0.0015883
enh62066    4  101014500  101015500      2       1  150064        2.258     0.011974
enh62067    4  101016900  101017900      5       2  150064       1.8819     0.029925
enh62078    4  101939900  101940900      5       3  150064       2.8518    0.0021736
enh62079    4  101960000  101961000      3       2  150064       2.3954    0.0083015
enh62080    4  102024600  102025600      1       1  150064         2.09      0.01831
enh62082    4  102048200  102049200      2       1  150064       1.7554     0.039595
enh62090    4  102108800  102109800      2       1  150064       2.0541     0.019985
enh62109    4  102220000  102221000      1       1  150064       2.6162     0.004446
enh62113    4  102230400  102231400      2       1  150064       1.7797      0.03756
enh62117    4  102256000  102257000      1       1  150064       1.7044      0.04415
enh62134    4  103426500  103427500      3       2  150064       2.1118      0.01735
enh62135    4  103427400  103428400      1       1  150064       1.9243      0.02716
enh62164    4  103655700  103656700      2       1  150064       2.1671     0.015114
enh62166    4  103682700  103683700      2       1  150064       2.6844    0.0036333
enh62167    4  103731100  103732100      4       2  150064       4.2069   1.2943e-05
enh62168    4  103750200  103751200      3       1  150064       3.5009   0.00023181
enh62169    4  103785500  103786500      5       1  150064       3.7567   8.6099e-05
enh62172    4  103939100  103940100      2       1  150064       3.5984   0.00016012
enh62173    4  103941500  103942500      3       1  150064       2.5793    0.0049495
enh62179    4  104057700  104058700      2       1  150064       2.2727     0.011522
enh62190    4  106083000  106084000      2       1  150064       1.6467     0.049805
enh62191    4  106102000  106103000      2       1  150064        1.722     0.042536
enh62192    4  106104500  106105500      1       1  150064       2.0798      0.01877
enh62209    4  106631100  106632100      3       1  150064        1.696     0.044939
enh62221    4  108851400  108852400      3       1  150064        2.431    0.0075285
enh62222    4  108853600  108854600      2       1  150064       2.0506     0.020153
enh62229    4  108926800  108927800      2       1  150064       2.7387    0.0030843
enh62234    4  108978000  108979000      3       2  150064       2.0705     0.019205
enh62240    4  109030200  109031200      3       1  150064       1.7745     0.037994
enh62254    4  109074700  109075700      2       1  150064       2.5297    0.0057078
enh62264    4  109267100  109268100      4       2  150064       1.9632     0.024814
enh62283    4  109544600  109545600      1       1  150064       2.0204      0.02167
enh62320    4  110537300  110538300      2       1  150064       1.6495     0.049519
enh62323    4  110548900  110549900      2       1  150064        1.815     0.034759
enh62325    4  110565300  110566300      1       1  150064       2.0227      0.02155
enh62326    4  110569800  110570800      5       1  150064       1.7466     0.040357
enh62327    4  110577900  110578900      3       2  150064       1.9848     0.023582
enh62330    4  110589900  110590900      3       1  150064       1.6558     0.048886
enh62338    4  110890800  110891800      2       1  150064        3.004    0.0013321
enh62360    4  113144200  113145200      4       2  150064       1.8547     0.031823
enh62388    4  114356900  114357900      3       2  150064       1.8809      0.02999
enh62413    4  114610400  114611400      2       1  150064       2.0682     0.019312
enh62414    4  114613600  114614600      2       1  150064       1.7332     0.041527
enh62416    4  114616200  114617200      2       1  150064       1.9263     0.027035
enh62417    4  114621400  114622400      3       1  150064       2.2875     0.011084
enh62419    4  114648400  114649400      2       1  150064       2.4199    0.0077632
enh62461    4  120061400  120062400      1       1  150064       1.7875      0.03693
enh62486    4  121712000  121713000      4       1  150064         1.84     0.032881
enh62517    4  122720300  122721300      1       1  150064       2.3058      0.01056
enh62527    4  122898600  122899600      1       1  150064       2.4591     0.006964
enh62528    4  123038400  123039400      1       1  150064       1.8861      0.02964
enh62530    4  123052500  123053500      3       2  150064       1.8386     0.032989
enh62539    4  123285800  123286800      1       1  150064       2.1727       0.0149
enh62540    4  123355300  123356300      3       2  150064       1.8949     0.029051
enh62542    4  123377100  123378100      2       1  150064       2.1959     0.014048
enh62549    4  123500400  123501400      6       3  150064       2.0937     0.018145
enh62555    4  123560300  123561300      6       3  150064       1.9115     0.027972
enh62563    4  123652500  123653500      1       1  150064       1.7892      0.03679
enh62568    4  123845400  123846400     10       4  150064       2.0634     0.019539
enh62583    4  124527900  124528900      7       3  150064       1.9721     0.024298
enh62604    4  129210300  129211300      1       1  150064       1.9004      0.02869
enh62632    4  139939200  139940200      3       2  150064       2.0663       0.0194
enh62636    4  139998400  139999400      2       1  150064       2.9255    0.0017195
enh62638    4  140065500  140066500      4       2  150064       2.3645    0.0090284
enh62640    4  140093100  140094100      3       2  150064       1.9157     0.027702
enh62642    4  140099800  140100800      4       2  150064       1.9009     0.028657
enh62668    4  140472400  140473400      1       1  150064       2.3109      0.01042
enh62689    4  140974700  140975700      5       2  150064       1.8339     0.033338
enh62695    4  141019400  141020400      4       2  150064       2.2114     0.013505
enh62697    4  141024400  141025400      3       1  150064       1.6972     0.044829
enh62713    4  141444000  141445000      1       1  150064       1.7094      0.04369
enh62725    4  142961200  142962200      8       1  150064       1.7168     0.043005
enh62742    4  143169700  143170700      4       2  150064       1.6783     0.046644
enh62743    4  143172400  143173400      7       2  150064       1.7962     0.036229
enh62747    4  143191100  143192100      1       1  150064       1.8255      0.03396
enh62748    4  143195900  143196900      1       1  150064       2.0544      0.01997
enh62779    4  143312300  143313300      4       2  150064       1.7615     0.039075
enh62787    4  143449400  143450400      2       1  150064       2.1532     0.015651
enh62788    4  143461600  143462600      3       1  150064       1.6468       0.0498
enh62802    4  143626900  143627900      1       1  150064       1.9346      0.02652
enh62811    4  144280000  144281000      2       1  150064        2.196     0.014047
enh62812    4  144325900  144326900      3       1  150064       2.6162     0.004446
enh62814    4  144439100  144440100      2       1  150064       3.2906   0.00049988
enh62815    4  144479400  144480400      5       2  150064       2.8259    0.0023571
enh62897    4  148976200  148977200      3       1  150064       2.0595     0.019724
enh62898    4  148982400  148983400      5       2  150064       1.9566       0.0252
enh62902    4  149137100  149138100      4       2  150064       1.7993     0.035988
enh62911    4  149287400  149288400      5       2  150064       2.1853     0.014433
enh62912    4  149288800  149289800      3       2  150064         2.13     0.016585
enh62913    4  149294100  149295100      5       3  150064       2.9886    0.0014011
enh62915    4  149298000  149299000      1       1  150064       3.2148    0.0006527
enh62917    4  149313200  149314200      1       1  150064       3.3845    0.0003566
enh62918    4  149316500  149317500      3       2  150064       3.0875    0.0010092
enh62919    4  149318000  149319000      1       1  150064       4.0893    2.163e-05
enh62939    4  151871600  151872600      2       1  150064         1.79     0.036729
enh62956    4  151927800  151928800      1       1  150064       2.4163      0.00784
enh62976    4  152945700  152946700      2       1  150064       1.6966     0.044891
enh62986    4  153047300  153048300      6       2  150064       2.0138     0.022017
enh62987    4  153051500  153052500      2       1  150064       1.8783     0.030169
enh63123    4  154536000  154537000      3       1  150064        1.837     0.033103
enh63128    4  154676300  154677300      3       1  150064       3.2249   0.00063016
enh63129    4  154730100  154731100      7       3  150064       2.0377      0.02079
enh63154    4  159688700  159689700      1       1  150064       1.8692       0.0308
enh63155    4  159691900  159692900      1       1  150064       1.9175      0.02759
enh63157    4  159699500  159700500      3       1  150064        1.769     0.038449
enh63158    4  159720800  159721800      1       1  150064       1.9963      0.02295
enh63166    4  159823200  159824200      2       1  150064       1.8648     0.031107
enh63168    4  159851100  159852100      2       1  150064       2.2537     0.012106
enh63222    4  166125300  166126300      1       1  150064       2.8207     0.002396
enh63227    4  166143000  166144000      1       1  150064       3.2177    0.0006461
enh63229    4  166169100  166170100      6       3  150064       2.2874     0.011085
enh63233    4  166215500  166216500      2       1  150064       2.2098     0.013559
enh63255    4  169989200  169990200      8       3  150064       2.1235     0.016857
enh63256    4  170000400  170001400      2       1  150064       1.9724     0.024281
enh63257    4  170001200  170002200      5       2  150064       1.9023     0.028564
enh63260    4  170332200  170333200      3       1  150064       4.1522   1.6463e-05
enh63262    4  170531400  170532400      5       2  150064       1.6846     0.046029
enh63265    4  170544100  170545100      4       2  150064       2.5965    0.0047083
enh63268    4  170550400  170551400      3       2  150064       4.9903   3.0143e-07
enh63269    4  170551000  170552000      3       2  150064       4.1362   1.7657e-05
enh63270    4  170578600  170579600      4       2  150064       4.9343   4.0223e-07
enh63271    4  170579700  170580700      1       1  150064       5.0246    2.523e-07
enh63273    4  170582600  170583600      2       1  150064        3.358   0.00039257
enh63274    4  170585500  170586500      1       1  150064       4.3017    8.475e-06
enh63280    4  170948600  170949600      3       2  150064       2.4428     0.007286
enh63281    4  174041900  174042900      3       2  150064       1.6765     0.046823
enh63316    4  176867500  176868500      2       1  150064       4.2666   9.9257e-06
enh63333    4  178238000  178239000      3       2  150064       2.0622     0.019593
enh63345    4  178361200  178362200      4       2  150064       1.8573     0.031637
enh63357    4  184183000  184184000      2       1  150064       1.7548     0.039651
enh63385    4  185184900  185185900      4       2  150064       1.8425     0.032699
enh63391    4  185235000  185236000      1       1  150064       1.9182      0.02754
enh63392    4  185240000  185241000      4       2  150064       1.9096     0.028095
enh63402    4  185336200  185337200      3       2  150064       2.5352    0.0056192
enh63404    4  185343000  185344000      4       2  150064       2.8231    0.0023783
enh63405    4  185348600  185349600      3       2  150064       1.7523     0.039858
enh63415    4  185389600  185390600      2       1  150064       2.4005    0.0081862
enh63427    4  185504800  185505800      4       2  150064       1.9503     0.025572
enh63431    4  185566000  185567000      2       1  150064       1.8073     0.035355
enh63470    4  186177400  186178400      4       1  150064       1.7218     0.042551
enh63472    4  186184400  186185400      4       1  150064       1.7598     0.039223
enh63474    4  186201400  186202400      1       1  150064       2.1615      0.01533
enh63487    4  186988700  186989700      3       2  150064       2.5305    0.0056955
enh63547    5    1100000    1101000      4       2  150064        1.893     0.029178
enh63548    5    1106000    1107000      2       1  150064       2.5355    0.0056151
enh63550    5    1112300    1113300      4       2  150064       1.7056     0.044042
enh63574    5    1517600    1518600     12       3  150064       2.5295    0.0057105
enh63577    5    1534900    1535900      3       2  150064       1.6745     0.047013
enh63578    5    1537100    1538100      1       1  150064       1.6978      0.04477
enh63590    5    5420500    5421500      6       2  150064        2.805    0.0025157
enh63591    5    5424800    5425800      1       1  150064       2.8418     0.002243
enh63592    5    5429800    5430800      2       1  150064       4.0821   2.2313e-05
enh63593    5    5480800    5481800      4       2  150064       4.1023   2.0454e-05
enh63594    5    5492300    5493300      1       1  150064       3.6504    0.0001309
enh63595    5    5494200    5495200      2       1  150064       2.5335    0.0056464
enh63598    5    5523700    5524700      8       2  150064       1.7051     0.044084
enh63603    5    6634500    6635500      2       1  150064       1.7311     0.041719
enh63605    5    6719300    6720300      3       2  150064       2.9133    0.0017879
enh63609    5    6736600    6737600      5       2  150064       3.0069    0.0013198
enh63610    5    6766000    6767000      3       1  150064       1.8638     0.031175
enh63619    5    7851900    7852900      5       3  150064       1.7237     0.042385
enh63661    5   10634100   10635100      5       2  150064       1.7042     0.044174
enh63671    5   11222600   11223600      2       1  150064        1.838      0.03303
enh63704    5   14660400   14661400      1       1  150064       2.5045     0.006131
enh63716    5   14727200   14728200      4       2  150064       1.8735     0.030502
enh63722    5   14795200   14796200      4       2  150064        1.823     0.034151
enh63753    5   16524400   16525400      5       2  150064       2.0183     0.021781
enh63798    5   32019900   32020900      5       3  150064       1.7374     0.041161
enh63813    5   32232300   32233300      3       2  150064       1.6769     0.046783
enh63835    5   32542200   32543200      2       1  150064       2.1437     0.016029
enh63840    5   32596500   32597500      4       2  150064       1.6836     0.046132
enh63870    5   35479500   35480500      1       1  150064       2.0371      0.02082
enh63884    5   35784600   35785600      1       1  150064       1.6714      0.04732
enh63904    5   36148300   36149300      1       1  150064       1.8109      0.03508
enh63919    5   36881400   36882400      3       2  150064        1.863     0.031234
enh63949    5   37737300   37738300      1       1  150064       1.6496      0.04951
enh63953    5   38992700   38993700      3       1  150064       1.6894     0.045574
enh63956    5   39008000   39009000      4       2  150064       2.5253    0.0057793
enh63960    5   39021200   39022200      2       1  150064       2.8522     0.002171
enh63962    5   39032500   39033500      3       1  150064       1.8067     0.035404
enh63968    5   39052700   39053700      3       2  150064       2.3079     0.010501
enh63970    5   39061800   39062800      2       1  150064       2.2271      0.01297
enh63999    5   39231300   39232300      3       2  150064       1.9878     0.023418
enh64003    5   39271500   39272500      3       2  150064       1.9493     0.025628
enh64006    5   39282800   39283800      4       1  150064       1.9919     0.023189
enh64037    5   40506900   40507900      1       1  150064        1.872       0.0306
enh64119    5   43303600   43304600      4       2  150064       1.7601     0.039195
enh64135    5   43600600   43601600      1       1  150064       1.6613      0.04833
enh64140    5   44807900   44808900      3       1  150064        3.754   8.7012e-05
enh64142    5   44875500   44876500      1       1  150064       4.0956    2.105e-05
enh64143    5   49624000   49625000      2       1  150064       3.2605   0.00055605
enh64144    5   49659400   49660400      1       1  150064       4.5486      2.7e-06
enh64145    5   49694200   49695200      4       2  150064       4.2375   1.1303e-05
enh64146    5   49699000   49700000      1       1  150064       3.6901    0.0001121
enh64147    5   49702400   49703400      1       1  150064       2.9702     0.001488
enh64148    5   49704000   49705000      1       1  150064       4.4601    4.097e-06
enh64151    5   49711900   49712900      1       1  150064       3.6949      0.00011
enh64152    5   49715800   49716800      3       1  150064       3.9068   4.6773e-05
enh64154    5   49719600   49720600      3       1  150064       3.8669   5.5112e-05
enh64159    5   49738100   49739100      3       1  150064       4.0244   2.8561e-05
enh64160    5   49742800   49743800      2       1  150064       3.5572   0.00018742
enh64161    5   49754000   49755000      1       1  150064       3.7509    8.809e-05
enh64162    5   49771800   49772800      2       1  150064       2.9203    0.0017487
enh64163    5   49785300   49786300      8       3  150064       4.5516   2.6624e-06
enh64164    5   49797100   49798100      3       2  150064        2.697    0.0034985
enh64165    5   49808200   49809200      2       1  150064       3.0576    0.0011155
enh64167    5   49849500   49850500      2       1  150064       2.3448    0.0095193
enh64172    5   49929800   49930800      1       1  150064       2.3657     0.008999
enh64174    5   49949400   49950400      4       2  150064       2.6279    0.0042953
enh64180    5   49980500   49981500      2       1  150064        2.295     0.010866
enh64181    5   49981800   49982800      2       1  150064       1.7127     0.043386
enh64184    5   50000200   50001200      1       1  150064       3.1561    0.0007994
enh64187    5   50012300   50013300      1       1  150064       3.2906    0.0004999
enh64188    5   50016800   50017800      2       1  150064       2.1859     0.014413
enh64193    5   50031500   50032500      2       1  150064       1.6462     0.049861
enh64194    5   50034400   50035400      1       1  150064       3.1465    0.0008263
enh64196    5   50037700   50038700      2       1  150064       2.4569    0.0070074
enh64197    5   50043200   50044200      3       2  150064       2.2044     0.013749
enh64200    5   50057200   50058200      1       1  150064       2.0762      0.01894
enh64202    5   50063300   50064300      1       1  150064       3.1722    0.0007564
enh64224    5   52335800   52336800      4       2  150064       1.8088     0.035238
enh64231    5   52855400   52856400      1       1  150064       1.7387      0.04104
enh64232    5   52857800   52858800      1       1  150064        1.659      0.04856
enh64235    5   52864300   52865300      3       1  150064       1.9214     0.027341
enh64237    5   52869000   52870000      4       2  150064       1.7857     0.037073
enh64240    5   52872400   52873400      2       1  150064       2.0748     0.019002
enh64248    5   53597300   53598300      2       1  150064       2.6232    0.0043557
enh64249    5   53603700   53604700      1       1  150064       2.0056      0.02245
enh64250    5   53607600   53608600      2       1  150064        1.647     0.049777
enh64262    5   53933700   53934700      6       3  150064       2.1165     0.017151
enh64263    5   53939900   53940900      3       1  150064       1.9122     0.027927
enh64273    5   54140500   54141500      6       2  150064       2.5919    0.0047731
enh64274    5   54162600   54163600      1       1  150064         1.97      0.02442
enh64275    5   54191100   54192100      1       1  150064       1.8826      0.02988
enh64284    5   54301100   54302100      4       2  150064       2.0709     0.019184
enh64321    5   55149100   55150100      2       1  150064       1.8506     0.032114
enh64324    5   55199000   55200000      1       1  150064       3.2814    0.0005164
enh64325    5   55201500   55202500      3       1  150064       3.0236     0.001249
enh64328    5   55219400   55220400      6       4  150064       2.4734    0.0066915
enh64378    5   55638200   55639200      2       1  150064       3.2818    0.0005158
enh64398    5   55919800   55920800      3       2  150064       1.8982     0.028837
enh64444    5   56619600   56620600      1       1  150064       1.8289      0.03371
enh64457    5   58293900   58294900      8       3  150064       2.0035      0.02256
enh64459    5   58297500   58298500     12       5  150064       2.4335    0.0074768
enh64460    5   58300000   58301000      5       2  150064        2.686    0.0036161
enh64461    5   58303000   58304000      5       2  150064        1.969     0.024478
enh64464    5   58316800   58317800      3       1  150064       2.6925    0.0035462
enh64465    5   58321400   58322400      2       1  150064       2.1896     0.014278
enh64467    5   58326100   58327100      3       1  150064       2.5299    0.0057043
enh64468    5   58327200   58328200      3       1  150064       2.5782    0.0049662
enh64469    5   58328000   58329000      2       1  150064       1.8218     0.034245
enh64487    5   58858400   58859400      2       1  150064       2.6337    0.0042232
enh64490    5   59105400   59106400      3       1  150064       2.3249     0.010038
enh64495    5   60256100   60257100      4       2  150064       3.7645   8.3435e-05
enh64496    5   60455700   60456700      3       2  150064       3.4759   0.00025456
enh64497    5   60459000   60460000      3       1  150064       1.7158     0.043097
enh64498    5   60564800   60565800      2       1  150064       3.6913   0.00011157
enh64500    5   60572900   60573900      4       2  150064       3.9699   3.5957e-05
enh64501    5   60614900   60615900      2       1  150064       5.5451   1.4693e-08
enh64502    5   60625300   60626300      2       1  150064       4.2215   1.2132e-05
enh64505    5   60636600   60637600      2       1  150064       2.5333    0.0056494
enh64510    5   60703400   60704400      1       1  150064       2.5525     0.005347
enh64511    5   60704100   60705100      2       1  150064        4.271   9.7277e-06
enh64512    5   60705200   60706200      3       2  150064       2.8612    0.0021103
enh64514    5   60711700   60712700      1       1  150064       5.0953    1.741e-07
enh64515    5   60715200   60716200      1       1  150064         5.01    2.722e-07
enh64517    5   60759000   60760000      3       1  150064       4.0345   2.7358e-05
enh64518    5   60760000   60761000      1       1  150064       4.6098    2.015e-06
enh64521    5   60830000   60831000      1       1  150064       1.7599      0.03921
enh64525    5   61554800   61555800      2       1  150064       2.4109    0.0079565
enh64527    5   61582100   61583100      3       1  150064       3.2423   0.00059282
enh64528    5   61585400   61586400      2       1  150064        2.103     0.017733
enh64529    5   61587500   61588500      4       2  150064       3.4018   0.00033474
enh64530    5   61593900   61594900      1       1  150064       2.9852     0.001417
enh64531    5   61600200   61601200      3       2  150064       1.9203     0.027412
enh64533    5   61619200   61620200      5       2  150064       1.7372     0.041178
enh64539    5   61643400   61644400      3       2  150064       2.8954    0.0018932
enh64544    5   61709600   61710600      2       1  150064       1.9192     0.027478
enh64550    5   61901200   61902200      1       1  150064       2.0579       0.0198
enh64559    5   64315900   64316900      4       2  150064        2.141     0.016136
enh64560    5   64317100   64318100      3       1  150064        2.624    0.0043447
enh64561    5   64322600   64323600      1       1  150064       2.7858      0.00267
enh64562    5   64330200   64331200      4       1  150064       2.6771    0.0037133
enh64569    5   64779200   64780200      4       2  150064       1.9537     0.025369
enh64570    5   64856000   64857000      2       1  150064       2.0505     0.020159
enh64574    5   64914700   64915700      3       2  150064       1.7247     0.042289
enh64576    5   64917500   64918500      6       2  150064        1.956     0.025232
enh64579    5   64923500   64924500      2       1  150064       1.8947     0.029064
enh64584    5   65010900   65011900      4       2  150064       1.8246     0.034033
enh64665    5   67509500   67510500      3       2  150064       1.9903      0.02328
enh64685    5   67680500   67681500      2       1  150064        2.648     0.004048
enh64686    5   67688300   67689300      2       1  150064       1.7965     0.036205
enh64687    5   67702600   67703600      2       1  150064       1.7568     0.039477
enh64688    5   67711000   67712000      2       1  150064        2.807    0.0025005
enh64689    5   67721000   67722000      5       2  150064       2.7397    0.0030752
enh64691    5   67731000   67732000      3       2  150064       2.9911    0.0013901
enh64726    5   70753000   70754000      2       1  150064       1.6903     0.045488
enh64743    5   71602500   71603500      1       1  150064        2.217      0.01331
enh64746    5   71613800   71614800      3       2  150064       1.9122     0.027927
enh64762    5   72921400   72922400      4       2  150064       1.9528     0.025419
enh64790    5   74324200   74325200      4       1  150064       2.1812     0.014585
enh64793    5   74340100   74341100      1       1  150064       1.7481      0.04022
enh64810    5   74631400   74632400      4       2  150064       1.8005     0.035893
enh64814    5   74757600   74758600      2       1  150064        2.085     0.018535
enh64821    5   74809300   74810300      3       2  150064       2.1841     0.014477
enh64825    5   74854500   74855500      2       1  150064       2.6773    0.0037111
enh64829    5   74965300   74966300      2       1  150064        2.081     0.018715
enh64830    5   74973400   74974400      5       1  150064       3.1525   0.00080929
enh64832    5   75009100   75010100      4       2  150064       2.7969      0.00258
enh64894    5   75835000   75836000      1       1  150064       3.1679    0.0007676
enh64923    5   76441000   76442000      4       2  150064       2.3232     0.010085
enh64936    5   77046200   77047200      3       1  150064       1.8329      0.03341
enh64941    5   77058000   77059000      5       2  150064       1.6549     0.048968
enh64944    5   77101800   77102800      4       2  150064       2.8055     0.002512
enh64948    5   77563900   77564900      2       1  150064       3.2337   0.00061094
enh64949    5   77577500   77578500      5       2  150064       3.7096   0.00010379
enh64950    5   77578800   77579800      3       2  150064       4.2966   8.6721e-06
enh64951    5   77581900   77582900      8       3  150064       3.9171   4.4815e-05
enh64952    5   77583600   77584600     11       2  150064       4.3078   8.2438e-06
enh64953    5   77585100   77586100      6       2  150064       3.1505   0.00081503
enh64954    5   77587600   77588600      4       2  150064       3.1666   0.00077111
enh64956    5   77657900   77658900      3       1  150064       2.1174     0.017113
enh64957    5   77663400   77664400      5       1  150064       2.0843     0.018565
enh64958    5   77665200   77666200      3       2  150064       2.6046    0.0045993
enh64959    5   77667600   77668600      1       1  150064        2.298      0.01078
enh64960    5   77683000   77684000      5       2  150064       3.0565    0.0011197
enh64961    5   77700200   77701200      2       1  150064       2.0629     0.019561
enh64979    5   78549100   78550100      1       1  150064       1.6646        0.048
enh64991    5   78848600   78849600      1       1  150064       2.6597      0.00391
enh64995    5   78981100   78982100      1       1  150064       1.6588      0.04858
enh65014    5   79444100   79445100      2       1  150064       2.0366     0.020844
enh65017    5   79462100   79463100      3       2  150064       2.5759    0.0049985
enh65019    5   79470900   79471900      4       2  150064       2.3912    0.0083965
enh65021    5   79478700   79479700      1       1  150064       1.9103      0.02805
enh65032    5   79516300   79517300      3       1  150064       2.1703     0.014991
enh65107    5   81073700   81074700      4       2  150064       2.2007     0.013878
enh65108    5   81075600   81076600      2       1  150064       1.8606     0.031401
enh65113    5   81134000   81135000      1       1  150064       2.8126     0.002457
enh65122    5   81520900   81521900      1       1  150064       2.6016      0.00464
enh65123    5   81571800   81572800      7       3  150064        2.907    0.0018247
enh65134    5   82374200   82375200      2       1  150064       1.7557      0.03957
enh65145    5   86375500   86376500      7       2  150064       1.6842     0.046076
enh65147    5   86389800   86390800      2       1  150064       1.8472     0.032361
enh65180    5   86626300   86627300      3       2  150064       1.9375     0.026343
enh65190    5   87500000   87501000      1       1  150064        2.592     0.004771
enh65191    5   87539600   87540600      2       1  150064       2.2636     0.011799
enh65192    5   87543500   87544500      3       1  150064        2.167     0.015118
enh65195    5   87552200   87553200      1       1  150064       3.0454     0.001162
enh65196    5   87561200   87562200      3       2  150064        1.711     0.043543
enh65198    5   87562900   87563900      1       1  150064       3.0352     0.001202
enh65199    5   87566000   87567000      1       1  150064       2.5414      0.00552
enh65202    5   88029700   88030700      2       1  150064       1.9015     0.028618
enh65203    5   88120700   88121700      1       1  150064       1.8627      0.03125
enh65204    5   88123400   88124400      2       1  150064       3.0953   0.00098303
enh65209    5   88181700   88182700      3       2  150064       1.7625     0.038988
enh65211    5   89703500   89704500      2       1  150064       2.9331     0.001678
enh65215    5   89768000   89769000      1       1  150064       1.8942       0.0291
enh65218    5   90169000   90170000      3       1  150064       1.8746     0.030424
enh65219    5   90235900   90236900      7       3  150064       4.3175   7.8916e-06
enh65220    5   90458100   90459100      4       2  150064       2.3577    0.0091942
enh65221    5   90562000   90563000      2       1  150064       1.7203     0.042687
enh65222    5   90564600   90565600      4       2  150064       2.0909      0.01827
enh65231    5   90672000   90673000      1       1  150064       2.6307      0.00426
enh65238    5   90790100   90791100      2       1  150064       1.7041     0.044182
enh65240    5   92958000   92959000      2       1  150064       1.9086     0.028155
enh65254    5   93912200   93913200      4       1  150064       2.0044     0.022512
enh65255    5   93916400   93917400      2       1  150064       2.1396     0.016193
enh65256    5   93948800   93949800      5       2  150064       2.2913     0.010972
enh65257    5   93951900   93952900      2       1  150064       2.6652    0.0038477
enh65258    5   93955700   93956700      4       2  150064       2.2888     0.011045
enh65259    5   93957100   93958100      4       1  150064       2.5655    0.0051515
enh65260    5   93958300   93959300      7       2  150064       2.8037    0.0025263
enh65262    5   93967400   93968400      5       3  150064        2.559    0.0052494
enh65264    5   94185500   94186500      5       2  150064       1.9227     0.027262
enh65291    5   95161000   95162000      7       2  150064       1.9314     0.026715
enh65297    5   95197400   95198400      3       2  150064       2.7969      0.00258
enh65301    5   95263400   95264400      4       2  150064        2.232     0.012807
enh65318    5   95995700   95996700      3       2  150064       1.7955     0.036286
enh65320    5   96004400   96005400      2       1  150064       2.1953      0.01407
enh65321    5   96007000   96008000      1       1  150064       2.3907     0.008409
enh65323    5   96018700   96019700      2       1  150064       2.4839    0.0064971
enh65349    5   96221800   96222800      3       1  150064       2.0019      0.02265
enh65350    5   96229600   96230600      5       1  150064       2.4952    0.0062947
enh65351    5   96232300   96233300      3       1  150064       2.4092    0.0079938
enh65352    5   96241300   96242300      2       1  150064       2.4376    0.0073925
enh65357    5   96275900   96276900      5       2  150064       2.4373    0.0073987
enh65360    5   96288600   96289600      2       1  150064       2.2949     0.010869
enh65362    5   96295200   96296200      1       1  150064       2.6332     0.004229
enh65365    5   96313900   96314900      4       2  150064       1.8967     0.028931
enh65368    5   96340100   96341100      1       1  150064       2.4941     0.006314
enh65369    5   96345000   96346000      1       1  150064       2.6721     0.003769
enh65370    5   96357600   96358600      1       1  150064       2.8599     0.002119
enh65375    5   96468600   96469600      1       1  150064       2.0191      0.02174
enh65381    5   96883300   96884300      4       2  150064       1.8758     0.030339
enh65382    5   97551000   97552000      3       1  150064       2.2651     0.011753
enh65389    5   98241200   98242200      1       1  150064       2.7333     0.003135
enh65391    5   98248000   98249000      4       2  150064       2.0771     0.018895
enh65392    5   98252400   98253400      3       1  150064       2.9318    0.0016853
enh65393    5   98260000   98261000      4       2  150064       2.8401    0.0022553
enh65394    5   98267300   98268300      2       1  150064       1.7789     0.037626
enh65395    5   98270400   98271400      2       1  150064       2.3267    0.0099908
enh65396    5   98275000   98276000      4       2  150064       2.0724     0.019113
enh65398    5   98340200   98341200      3       2  150064       2.5352    0.0056196
enh65400    5   98363400   98364400      3       2  150064       2.0268     0.021343
enh65401    5   98366800   98367800      1       1  150064       2.0116      0.02213
enh65402    5   98371000   98372000      2       1  150064       2.2426     0.012461
enh65404    5   98381300   98382300      1       1  150064       1.9861      0.02351
enh65407    5   98422900   98423900      3       1  150064       2.2899     0.011014
enh65441    5  100382500  100383500      5       3  150064       1.9695     0.024446
enh65442    5  101630200  101631200      4       2  150064        4.228    1.179e-05
enh65443    5  101632300  101633300      4       2  150064       3.3781   0.00036497
enh65453    5  102113400  102114400      4       2  150064       1.7526     0.039839
enh65480    5  106724000  106725000      3       1  150064       2.3799    0.0086579
enh65498    5  108095400  108096400      2       1  150064       2.2832      0.01121
enh65502    5  108707000  108708000      2       1  150064       1.8543      0.03185
enh65504    5  108719000  108720000      3       2  150064       3.0789    0.0010387
enh65505    5  108722700  108723700      1       1  150064       1.7027      0.04431
enh65507    5  108732700  108733700      7       3  150064       2.8162    0.0024297
enh65508    5  108738000  108739000      3       2  150064       2.9484     0.001597
enh65509    5  108747000  108748000      7       3  150064       2.7297    0.0031699
enh65511    5  108992200  108993200      5       2  150064       4.2386   1.1248e-05
enh65512    5  109032800  109033800      2       1  150064       4.5211    3.076e-06
enh65513    5  109037400  109038400      7       3  150064       3.0202    0.0012628
enh65514    5  109042500  109043500      5       2  150064       4.7872   8.4554e-07
enh65515    5  109047100  109048100      4       2  150064       3.6449   0.00013372
enh65516    5  109075700  109076700      3       2  150064       4.0393   2.6811e-05
enh65517    5  109078600  109079600      7       3  150064       2.5345    0.0056299
enh65518    5  109082200  109083200      5       2  150064       4.7508   1.0128e-06
enh65519    5  109083500  109084500      4       2  150064       4.5197   3.0963e-06
enh65520    5  109084500  109085500      2       1  150064       1.9437     0.025967
enh65523    5  109094600  109095600      6       3  150064       4.6175   1.9423e-06
enh65524    5  109123400  109124400      4       2  150064       3.8524   5.8491e-05
enh65525    5  109166400  109167400      7       3  150064       4.4453   4.3893e-06
enh65526    5  109188700  109189700      4       2  150064       4.8264   6.9498e-07
enh65528    5  109198700  109199700      2       1  150064       3.4924   0.00023934
enh65529    5  109203800  109204800      3       1  150064        3.659    0.0001266
enh65531    5  109211800  109212800      2       1  150064       1.6952     0.045017
enh65549    5  110077900  110078900      1       1  150064       1.6462      0.04986
enh65601    5  112050500  112051500      3       2  150064       2.2866     0.011109
enh65619    5  112223200  112224200      3       1  150064        1.712     0.043444
enh65628    5  112311000  112312000      2       1  150064       2.6321    0.0042434
enh65655    5  114544600  114545600      4       2  150064       2.2426     0.012461
enh65657    5  114590300  114591300      3       2  150064       1.8546     0.031826
enh65669    5  114943700  114944700      1       1  150064       2.0515      0.02011
enh65677    5  115419000  115420000      3       1  150064       2.2671     0.011693
enh65679    5  115422400  115423400      6       3  150064       2.0763     0.018933
enh65680    5  115471600  115472600     11       5  150064       2.3173     0.010245
enh65681    5  115480200  115481200      4       2  150064       2.2392      0.01257
enh65683    5  115706400  115707400      1       1  150064       1.6835      0.04614
enh65717    5  118678700  118679700      3       1  150064       2.5857    0.0048597
enh65719    5  118685000  118686000      4       2  150064       2.2127      0.01346
enh65728    5  118789000  118790000      3       1  150064       1.8087     0.035251
enh65774    5  125709300  125710300      2       1  150064       1.7938     0.036426
enh65775    5  125757800  125758800      2       1  150064       1.9487     0.025668
enh65776    5  125760600  125761600      2       1  150064       1.6873     0.045774
enh65795    5  126097800  126098800      3       1  150064       2.2584     0.011959
enh65814    5  126204500  126205500      6       3  150064       3.6514   0.00013039
enh65815    5  126307100  126308100      2       1  150064       3.5356   0.00020346
enh65816    5  126308500  126309500      3       1  150064       2.1627     0.015283
enh65817    5  126317400  126318400      3       1  150064       2.2795     0.011318
enh65818    5  126323700  126324700      6       2  150064       2.1607     0.015358
enh65821    5  126363600  126364600      3       2  150064       3.1462   0.00082698
enh65867    5  130588900  130589900      1       1  150064       1.7277      0.04202
enh65868    5  130592700  130593700      1       1  150064       1.8493      0.03221
enh65869    5  130595800  130596800      1       1  150064        1.785      0.03713
enh65904    5  130810000  130811000      1       1  150064       1.8066      0.03541
enh65905    5  130816000  130817000      2       1  150064       1.7909     0.036658
enh65906    5  130824400  130825400      2       1  150064       1.9187     0.027513
enh65918    5  130898000  130899000      1       1  150064       1.6961      0.04493
enh65920    5  130903900  130904900      1       1  150064       1.7737      0.03806
enh65925    5  130920000  130921000      2       1  150064       1.7333     0.041525
enh65930    5  130932000  130933000      1       1  150064       1.8213      0.03428
enh65935    5  130942100  130943100      2       1  150064       1.6838     0.046111
enh65937    5  130951400  130952400      1       1  150064       1.7351      0.04136
enh65999    5  131783000  131784000      3       1  150064       1.9363     0.026414
enh66004    5  131804300  131805300      3       2  150064       1.7259     0.042181
enh66005    5  131806400  131807400      3       1  150064       2.0015      0.02267
enh66012    5  131864500  131865500      1       1  150064       2.0612      0.01964
enh66044    5  132391500  132392500      2       1  150064        1.667     0.047753
enh66057    5  132633800  132634800      1       1  150064       2.0294      0.02121
enh66119    5  133922600  133923600      2       1  150064       1.9294     0.026841
enh66123    5  133968600  133969600      2       1  150064       1.9464     0.025804
enh66166    5  135372300  135373300      1       1  150064       2.2179      0.01328
enh66176    5  137073300  137074300      2       1  150064       2.6423    0.0041175
enh66177    5  137078300  137079300      2       1  150064       2.4491    0.0071609
enh66178    5  137085500  137086500      2       1  150064       2.7947    0.0025974
enh66180    5  137194100  137195100      3       2  150064        2.066     0.019414
enh66184    5  137332000  137333000      5       2  150064       2.6904    0.0035683
enh66185    5  137359800  137360800      6       4  150064       1.9606     0.024963
enh66187    5  137369300  137370300      1       1  150064       1.7626      0.03898
enh66192    5  137431000  137432000      3       1  150064       1.8681     0.030874
enh66201    5  137672200  137673200      5       3  150064       4.9712   3.3275e-07
enh66202    5  137675600  137676600      3       1  150064       3.2208   0.00063924
enh66206    5  137696200  137697200      1       1  150064       2.5148     0.005955
enh66207    5  137698400  137699400      2       1  150064       2.5168    0.0059216
enh66208    5  137700000  137701000      5       3  150064       2.8006      0.00255
enh66210    5  137705000  137706000      4       2  150064       2.4794    0.0065804
enh66211    5  137707200  137708200      2       1  150064       2.9242    0.0017265
enh66212    5  137773500  137774500      1       1  150064       2.9608     0.001534
enh66213    5  137785300  137786300      1       1  150064       3.4458    0.0002847
enh66215    5  137798500  137799500      5       2  150064       3.5433   0.00019759
enh66218    5  137855800  137856800      1       1  150064       4.3782    5.984e-06
enh66219    5  137857600  137858600      3       1  150064       5.1091   1.6183e-07
enh66220    5  137861400  137862400      2       1  150064       3.4317   0.00029986
enh66221    5  137865200  137866200      2       1  150064       3.0888    0.0010048
enh66222    5  137868000  137869000      4       2  150064       4.0607   2.4467e-05
enh66225    5  137875900  137876900      1       1  150064       3.9891    3.316e-05
enh66226    5  137882400  137883400      3       1  150064       5.1884   1.0606e-07
enh66228    5  137901100  137902100      2       1  150064       4.4961   3.4608e-06
enh66229    5  137908600  137909600      1       1  150064       3.1639    0.0007783
enh66231    5  137914700  137915700      1       1  150064        3.343    0.0004144
enh66265    5  138688600  138689600      3       2  150064        1.893     0.029181
enh66279    5  138773200  138774200      2       1  150064       2.5443    0.0054742
enh66286    5  138848600  138849600      1       1  150064       2.2055      0.01371
enh66293    5  138872100  138873100      2       1  150064       1.9077     0.028216
enh66295    5  138891200  138892200      3       1  150064       2.1202     0.016995
enh66298    5  138922400  138923400      2       1  150064       2.3016      0.01068
enh66314    5  138986100  138987100      2       1  150064       2.0527     0.020051
enh66324    5  139040500  139041500      1       1  150064       2.8573     0.002136
enh66325    5  139043600  139044600      2       1  150064       2.3112     0.010411
enh66327    5  139050400  139051400      1       1  150064       2.9118     0.001797
enh66329    5  139080400  139081400      1       1  150064       3.8986    4.837e-05
enh66330    5  139088300  139089300      1       1  150064       2.6799     0.003682
enh66336    5  139226700  139227700      1       1  150064       2.1675       0.0151
enh66344    5  139523400  139524400      3       2  150064       1.7786     0.037649
enh66345    5  139536000  139537000      2       1  150064       3.5479   0.00019415
enh66346    5  139555600  139556600      2       1  150064       3.5533   0.00019023
enh66355    5  139664200  139665200      6       3  150064       1.7188     0.042822
enh66356    5  139670300  139671300      4       2  150064       1.6565     0.048812
enh66360    5  139680700  139681700      1       1  150064       3.6524    0.0001299
enh66361    5  139682800  139683800      3       1  150064       1.6612      0.04834
enh66365    5  139726600  139727600      2       1  150064       2.3109     0.010418
enh66366    5  139730800  139731800      3       2  150064         3.11   0.00093533
enh66370    5  139779000  139780000      1       1  150064       3.8515    5.871e-05
enh66372    5  139797800  139798800      1       1  150064       3.7659    8.299e-05
enh66373    5  139802100  139803100      4       2  150064       2.6523    0.0039978
enh66374    5  139809900  139810900      1       1  150064       3.2537    0.0005696
enh66375    5  139812400  139813400      1       1  150064       2.7565     0.002921
enh66376    5  139925900  139926900      3       2  150064       2.7348    0.0031207
enh66378    5  139933400  139934400      1       1  150064       3.5038    0.0002293
enh66383    5  139988400  139989400      1       1  150064       2.8179     0.002417
enh66384    5  140017800  140018800      3       2  150064       2.3221     0.010115
enh66386    5  140025100  140026100      4       2  150064       3.1794    0.0007378
enh66387    5  140029200  140030200      4       2  150064        4.231   1.1635e-05
enh66388    5  140042800  140043800      2       1  150064       3.6706     0.000121
enh66390    5  140068500  140069500      1       1  150064       4.2764    9.497e-06
enh66391    5  140072100  140073100      6       2  150064       4.2453   1.0916e-05
enh66392    5  140078900  140079900      1       1  150064         4.26    1.022e-05
enh66393    5  140081100  140082100      3       1  150064       3.9874   3.3404e-05
enh66394    5  140089200  140090200      2       1  150064       2.6155    0.0044554
enh66395    5  140091100  140092100      2       1  150064       3.9564   3.8051e-05
enh66396    5  140105400  140106400      1       1  150064        4.319    7.836e-06
enh66397    5  140464400  140465400      5       2  150064       1.7326     0.041582
enh66425    5  141062700  141063700      1       1  150064       2.2371      0.01264
enh66428    5  141178200  141179200      3       1  150064       1.9225     0.027274
enh66429    5  141215400  141216400      4       1  150064       2.4037    0.0081154
enh66448    5  141443100  141444100      1       1  150064       2.0168      0.02186
enh66450    5  141452900  141453900      3       2  150064       2.0791     0.018802
enh66452    5  141468400  141469400      2       1  150064       2.3471    0.0094601
enh66459    5  141515000  141516000      3       2  150064       1.8395      0.03292
enh66468    5  141701900  141702900      1       1  150064       2.7084      0.00338
enh66472    5  141763400  141764400      4       2  150064       2.0732     0.019078
enh66473    5  141768900  141769900      4       2  150064       2.3959    0.0082887
enh66478    5  141820900  141821900      4       1  150064       1.7112     0.043523
enh66492    5  142158200  142159200      2       1  150064        2.664    0.0038605
enh66549    5  142709700  142710700      3       2  150064       1.8026     0.035726
enh66550    5  142715400  142716400      1       1  150064       2.1439      0.01602
enh66551    5  142718200  142719200      3       2  150064       1.9724     0.024281
enh66558    5  142754200  142755200      2       1  150064       2.2916     0.010966
enh66559    5  142758000  142759000      2       1  150064       2.1252     0.016786
enh66567    5  142807700  142808700      1       1  150064       1.6812      0.04636
enh66616    5  146239600  146240600      3       1  150064       3.5744   0.00017553
enh66617    5  146255400  146256400      1       1  150064       2.9828     0.001428
enh66619    5  146295600  146296600      1       1  150064       3.5466    0.0001951
enh66662    5  148750700  148751700      2       1  150064       1.8278     0.033789
enh66665    5  148809800  148810800      3       2  150064       2.1632     0.015263
enh66672    5  148931600  148932600      2       1  150064       1.8835     0.029815
enh66677    5  149025900  149026900      4       2  150064       1.9818     0.023752
enh66679    5  149112200  149113200      5       3  150064       2.1764     0.014761
enh66682    5  149156000  149157000      2       1  150064         1.75     0.040058
enh66798    5  151160100  151161100      3       1  150064       1.7507     0.039998
enh66811    5  151907000  151908000      6       2  150064       4.0734   2.3163e-05
enh66812    5  153339800  153340800      4       2  150064       2.6228    0.0043599
enh66813    5  153416300  153417300      1       1  150064       3.3471    0.0004083
enh66814    5  153420600  153421600      2       1  150064       3.4245   0.00030797
enh66817    5  153438100  153439100      4       2  150064       3.5421   0.00019846
enh66818    5  153451500  153452500      2       1  150064       3.2966   0.00048932
enh66819    5  153454700  153455700      7       2  150064       3.7307   9.5484e-05
enh66820    5  153559500  153560500      4       2  150064       2.0912     0.018256
enh66823    5  153573600  153574600      2       1  150064       2.1697     0.015015
enh66824    5  153575900  153576900      1       1  150064       3.5528    0.0001906
enh66825    5  153576700  153577700      3       2  150064       1.6819     0.046297
enh66826    5  153578500  153579500      1       1  150064       2.9779     0.001451
enh66827    5  153580200  153581200      4       2  150064       2.0214     0.021619
enh66828    5  153581100  153582100      3       2  150064       2.2382     0.012603
enh66829    5  153582900  153583900      6       1  150064        3.532   0.00020618
enh66830    5  153583600  153584600      5       1  150064       3.3457   0.00041044
enh66831    5  153593400  153594400      3       2  150064       2.5945    0.0047359
enh66832    5  153596000  153597000      5       3  150064        2.602    0.0046341
enh66833    5  153601400  153602400      4       2  150064       3.3154   0.00045749
enh66835    5  153615500  153616500      3       1  150064       3.3002   0.00048311
enh66837    5  153617900  153618900      4       2  150064       3.6747   0.00011908
enh66838    5  153652000  153653000      7       2  150064       4.6462   1.6907e-06
enh66839    5  153688500  153689500      3       2  150064       2.0798      0.01877
enh66843    5  153784800  153785800      5       2  150064       2.7745    0.0027647
enh66847    5  154034200  154035200      3       2  150064       1.7268       0.0421
enh66858    5  154213700  154214700      2       1  150064       1.7723     0.038174
enh66893    5  156570800  156571800      2       1  150064       1.6565     0.048815
enh66895    5  156583100  156584100      2       1  150064       2.1171     0.017127
enh66896    5  156594200  156595200      1       1  150064       2.0198       0.0217
enh66898    5  156603300  156604300      2       1  150064       1.8481     0.032296
enh66916    5  156715700  156716700      3       2  150064       1.8122     0.034981
enh66927    5  156815800  156816800      2       1  150064       2.1815     0.014572
enh66930    5  156891000  156892000      5       2  150064       1.6746     0.047004
enh66963    5  157254700  157255700      5       3  150064       2.2176     0.013293
enh66981    5  157661100  157662100      3       2  150064        1.733      0.04155
enh66995    5  158302300  158303300      1       1  150064        2.026      0.02138
enh67001    5  158546700  158547700     10       2  150064       3.6267   0.00014356
enh67002    5  158547700  158548700      4       2  150064       1.9404     0.026166
enh67009    5  158610500  158611500      1       1  150064       4.3201    7.798e-06
enh67014    5  158625700  158626700      4       2  150064       2.1382     0.016249
enh67015    5  158627800  158628800      4       2  150064       2.2141     0.013411
enh67017    5  158637800  158638800      1       1  150064       4.0831    2.222e-05
enh67018    5  158669000  158670000      4       2  150064       3.7457   8.9949e-05
enh67019    5  158688500  158689500      2       1  150064       4.2854     9.12e-06
enh67023    5  158700700  158701700      1       1  150064       2.5228     0.005822
enh67027    5  158766200  158767200      1       1  150064       1.6976      0.04479
enh67066    5  162884200  162885200      3       2  150064       3.1791   0.00073858
enh67083    5  167914400  167915400      2       1  150064       2.0713     0.019165
enh67126    5  169843400  169844400      2       1  150064       2.0233     0.021523
enh67129    5  170060700  170061700      3       1  150064       2.2629     0.011822
enh67133    5  170845100  170846100      2       1  150064       1.6565     0.048809
enh67139    5  171332900  171333900      1       1  150064       1.8739      0.03047
enh67152    5  171371400  171372400      5       2  150064       1.8914     0.029284
enh67201    5  171960300  171961300      3       1  150064       1.8369      0.03311
enh67232    5  172324200  172325200      5       2  150064       1.8343     0.033302
enh67237    5  172409500  172410500      1       1  150064       2.9614     0.001531
enh67242    5  172437000  172438000      2       1  150064       2.0125     0.022084
enh67248    5  172481700  172482700      2       1  150064       2.1482     0.015851
enh67250    5  172487300  172488300      3       2  150064       1.8377     0.033052
enh67251    5  172490600  172491600      5       2  150064        1.928     0.026926
enh67252    5  172493200  172494200      3       2  150064       1.7346     0.041403
enh67253    5  172494900  172495900      3       2  150064       1.7742     0.038017
enh67255    5  172498700  172499700      5       2  150064       2.2557     0.012044
enh67257    5  172505600  172506600      1       1  150064        1.847      0.03237
enh67258    5  172506400  172507400      2       1  150064       2.1015     0.017797
enh67260    5  172526300  172527300      2       1  150064       3.2538    0.0005694
enh67261    5  172529500  172530500      4       2  150064       1.8624     0.031273
enh67262    5  172531000  172532000      2       1  150064       2.2684     0.011653
enh67263    5  172570500  172571500      2       1  150064       1.9677      0.02455
enh67265    5  173040700  173041700      5       2  150064       2.0395     0.020698
enh67271    5  173311000  173312000      4       2  150064       2.1033     0.017722
enh67274    5  173321900  173322900      1       1  150064       1.7755      0.03791
enh67297    5  174934200  174935200     13       3  150064       2.1345       0.0164
enh67298    5  174943100  174944100      1       1  150064       2.1387      0.01623
enh67299    5  174948300  174949300      2       1  150064       2.2341     0.012737
enh67344    5  175843800  175844800      4       2  150064       2.1044     0.017671
enh67356    5  175956700  175957700     13       5  150064       1.9138     0.027822
enh67366    5  176072900  176073900      2       1  150064       1.6802      0.04646
enh67407    5  176733000  176734000      3       1  150064        1.714     0.043268
enh67431    5  176842200  176843200      1       1  150064       1.9674      0.02457
enh67449    5  176934300  176935300      2       1  150064       2.8206    0.0023966
enh67450    5  176937400  176938400      1       1  150064       2.2911      0.01098
enh67452    5  176946800  176947800      2       1  150064       2.2878     0.011076
enh67454    5  176972800  176973800      1       1  150064       3.0418     0.001176
enh67457    5  176981900  176982900      3       1  150064       3.0297    0.0012238
enh67458    5  176983800  176984800      1       1  150064       3.0843      0.00102
enh67523    5  179043800  179044800      1       1  150064       1.7846      0.03716
enh67534    5  179172800  179173800      6       4  150064       1.7445     0.040538
enh67535    5  179173700  179174700      2       1  150064        2.379    0.0086801
enh67537    5  179181000  179182000      1       1  150064       1.6728      0.04718
enh67539    5  179184600  179185600      3       1  150064       2.4625    0.0068982
enh67541    5  179189100  179190100      1       1  150064       1.8839      0.02979
enh67545    5  179234400  179235400      2       1  150064       2.1093      0.01746
enh67546    5  179234800  179235800      2       1  150064       1.8454     0.032487
enh67674    6     663400     664400      2       1  150064       1.6874     0.045767
enh67716    6    2749700    2750700      3       1  150064       2.0548     0.019948
enh67718    6    2763700    2764700     14       4  150064       1.9921     0.023179
enh67749    6    2958200    2959200      8       3  150064       1.9528     0.025419
enh67752    6    2972200    2973200      7       2  150064       1.9215     0.027336
enh67757    6    3021000    3022000      9       4  150064       1.7596      0.03924
enh67778    6    3279500    3280500      4       2  150064       2.2873     0.011089
enh67789    6    3742000    3743000      3       2  150064       2.2372     0.012638
enh67792    6    3749400    3750400      4       2  150064       2.9596    0.0015404
enh67795    6    3869100    3870100      3       1  150064         1.84     0.032883
enh67820    6    4803800    4804800      3       2  150064       2.2084     0.013607
enh67821    6    4807700    4808700      1       1  150064       2.1895      0.01428
enh67822    6    4812600    4813600      1       1  150064       2.1851      0.01444
enh67827    6    4871600    4872600      1       1  150064       2.9376     0.001654
enh67830    6    4877000    4878000      1       1  150064       2.1292      0.01662
enh67838    6    4915400    4916400      6       2  150064       2.7688    0.0028129
enh67858    6    5294200    5295200      7       4  150064       1.7709     0.038292
enh67919    6    7042200    7043200      1       1  150064       1.6586       0.0486
enh67920    6    7053000    7054000      2       1  150064       1.9897     0.023315
enh67927    6    7111300    7112300      1       1  150064       1.6656       0.0479
enh67937    6    7145000    7146000      2       1  150064       1.7154     0.043138
enh67950    6    7282100    7283100      7       3  150064       2.1078     0.017526
enh67975    6   10510600   10511600      1       1  150064       1.9554      0.02527
enh68003    6   11236400   11237400      6       3  150064       2.4664    0.0068243
enh68023    6   11383000   11384000      4       2  150064       1.7442      0.04056
enh68026    6   11413300   11414300      5       2  150064        1.923     0.027243
enh68029    6   11495900   11496900      5       2  150064        3.995   3.2351e-05
enh68031    6   11542900   11543900      2       1  150064       2.7545    0.0029393
enh68032    6   11546600   11547600      3       1  150064       2.1126     0.017319
enh68048    6   11975900   11976900     14       3  150064       3.0849    0.0010181
enh68049    6   11978300   11979300      7       2  150064       2.3389    0.0096714
enh68054    6   12021000   12022000      7       3  150064       2.0278     0.021293
enh68056    6   12025600   12026600      3       2  150064       1.9114     0.027974
enh68058    6   12033800   12034800      1       1  150064       2.1399      0.01618
enh68059    6   12037100   12038100      5       2  150064       1.9433     0.025992
enh68090    6   12119000   12120000      3       2  150064       2.1999     0.013908
enh68102    6   13229300   13230300      1       1  150064       1.9693      0.02446
enh68104    6   13273500   13274500      6       2  150064       2.0601     0.019696
enh68105    6   13274600   13275600      1       1  150064       2.0659      0.01942
enh68121    6   13455200   13456200      2       1  150064        2.279     0.011334
enh68129    6   13611600   13612600      2       1  150064       1.7088     0.043746
enh68134    6   13641500   13642500      1       1  150064       1.7872      0.03695
enh68135    6   13649400   13650400      2       1  150064       2.2648     0.011763
enh68138    6   13664100   13665100      2       1  150064       2.1593     0.015413
enh68139    6   13673300   13674300      1       1  150064       1.8451      0.03251
enh68142    6   13683800   13684800      1       1  150064       1.6911      0.04541
enh68146    6   13694400   13695400      3       1  150064       2.0397     0.020691
enh68149    6   13707300   13708300      2       1  150064       2.7686    0.0028147
enh68150    6   13713100   13714100      2       1  150064       1.9736     0.024211
enh68151    6   13715500   13716500      6       3  150064       2.7987    0.0025657
enh68153    6   13747500   13748500      5       2  150064       3.3266   0.00043955
enh68156    6   13795200   13796200      3       1  150064       1.6665     0.047808
enh68280    6   15653600   15654600      3       1  150064       1.8193     0.034431
enh68288    6   15879800   15880800      7       3  150064       2.3943     0.008326
enh68307    6   16409700   16410700      3       1  150064       1.8456     0.032472
enh68321    6   16493600   16494600      1       1  150064       1.8472      0.03236
enh68322    6   16495500   16496500      2       1  150064       2.2676     0.011678
enh68329    6   16533300   16534300      2       1  150064       1.7283     0.041969
enh68339    6   16668600   16669600      5       3  150064       2.3229     0.010092
enh68340    6   16671200   16672200      5       1  150064       1.8815     0.029954
enh68354    6   16711000   16712000      6       2  150064       1.9931     0.023126
enh68355    6   16712000   16713000      3       1  150064       1.8002     0.035912
enh68358    6   16722600   16723600      2       1  150064       2.5658    0.0051462
enh68359    6   16724700   16725700      2       1  150064       3.0784    0.0010407
enh68360    6   16729300   16730300      4       2  150064       2.5248    0.0057875
enh68366    6   16752700   16753700      5       2  150064       2.5743    0.0050217
enh68367    6   16754900   16755900      2       1  150064       2.3996    0.0082068
enh68368    6   16757200   16758200      4       2  150064       2.5841    0.0048815
enh68394    6   18121700   18122700      2       1  150064        1.788      0.03689
enh68398    6   18171700   18172700      1       1  150064       1.7597      0.03923
enh68405    6   18269200   18270200      1       1  150064       1.8255      0.03396
enh68409    6   18477600   18478600      6       2  150064       2.3189       0.0102
enh68412    6   20062000   20063000      4       2  150064       1.8012     0.035838
enh68414    6   20174000   20175000      5       2  150064       1.7181     0.042892
enh68421    6   20292300   20293300      1       1  150064       2.1714      0.01495
enh68435    6   20454000   20455000      1       1  150064       2.0749        0.019
enh68438    6   20528400   20529400      6       3  150064       1.9696     0.024441
enh68440    6   20535700   20536700      7       2  150064        2.651     0.004013
enh68451    6   21099800   21100800      4       2  150064       1.8045     0.035579
enh68467    6   24360600   24361600      6       2  150064       2.2911     0.010979
enh68469    6   24493600   24494600      5       3  150064       2.0926     0.018192
enh68470    6   24495800   24496800      3       2  150064       2.2362      0.01267
enh68471    6   24527700   24528700      4       2  150064       2.1233     0.016864
enh68472    6   24547200   24548200      3       2  150064       2.8126    0.0024575
enh68473    6   24646600   24647600      6       3  150064       3.0642    0.0010914
enh68475    6   24659600   24660600      3       2  150064       3.1554   0.00080141
enh68477    6   24664400   24665400      3       2  150064       2.5375    0.0055828
enh68486    6   24779500   24780500      1       1  150064       1.6974      0.04481
enh68498    6   24860500   24861500      5       3  150064       1.8177     0.034555
enh68501    6   24892600   24893600      2       1  150064       2.0122     0.022101
enh68502    6   24897500   24898500      3       1  150064       1.9294     0.026843
enh68503    6   24904300   24905300      4       2  150064       3.6034   0.00015705
enh68504    6   24913900   24914900      4       2  150064       2.4286    0.0075785
enh68506    6   24915200   24916200      1       1  150064       3.5829    0.0001699
enh68508    6   24921700   24922700      6       3  150064        2.054     0.019988
enh68514    6   24998300   24999300      5       3  150064       2.4589    0.0069687
enh68517    6   25009100   25010100      3       1  150064        1.701     0.044468
enh68522    6   25029000   25030000      1       1  150064       2.2325      0.01279
enh68524    6   25033400   25034400      3       2  150064       2.6758    0.0037274
enh68525    6   25037300   25038300      1       1  150064       2.1047      0.01766
enh68526    6   25043500   25044500      1       1  150064       2.1323      0.01649
enh68528    6   25057400   25058400      3       1  150064       1.6789     0.046583
enh68531    6   25119000   25120000      6       3  150064       3.3421   0.00041577
enh68533    6   25128000   25129000      3       1  150064       2.0935     0.018151
enh68534    6   25130600   25131600      2       1  150064        2.554    0.0053248
enh68536    6   25139200   25140200      7       2  150064       2.0607     0.019664
enh68537    6   25223300   25224300      2       1  150064       2.0004      0.02273
enh68538    6   25223800   25224800      4       2  150064       3.3013   0.00048121
enh68539    6   25277800   25278800      2       1  150064        2.307     0.010528
enh68541    6   25296000   25297000      2       1  150064       2.3161     0.010277
enh68546    6   25342600   25343600      8       3  150064       3.8255   6.5254e-05
enh68552    6   25407100   25408100      8       2  150064       2.2515     0.012177
enh68559    6   25866000   25867000      8       4  150064        7.485   3.5763e-14
enh68560    6   25874200   25875200      3       1  150064       7.4276   5.5286e-14
enh68561    6   25946700   25947700      3       2  150064       6.0176   8.8497e-10
enh68564    6   25960900   25961900      3       2  150064       6.6565   1.4024e-11
enh68565    6   25965200   25966200      3       2  150064       3.6218    0.0001463
enh68569    6   25978400   25979400      5       3  150064       5.6922   6.2711e-09
enh68571    6   25993600   25994600      2       1  150064       6.2143   2.5779e-10
enh68572    6   26016400   26017400      4       2  150064       3.5453   0.00019605
enh68575    6   26022600   26023600      5       3  150064       5.4719    2.226e-08
enh68576    6   26025300   26026300      1       1  150064       7.9707    7.886e-16
enh68577    6   26027900   26028900      2       1  150064       3.6342   0.00013942
enh68578    6   26034300   26035300      2       1  150064       3.0294     0.001225
enh68579    6   26045900   26046900      6       3  150064       5.6262   9.2102e-09
enh68580    6   26053400   26054400      3       2  150064       6.2917   1.5705e-10
enh68581    6   26057300   26058300      1       1  150064       8.0137    5.564e-16
enh68584    6   26088800   26089800      2       1  150064       2.8914    0.0019177
enh68586    6   26104700   26105700      4       2  150064       6.3414   1.1387e-10
enh68588    6   26121900   26122900      6       2  150064       5.0796   1.8914e-07
enh68589    6   26129300   26130300      4       2  150064        1.845     0.032518
enh68591    6   26132800   26133800      3       2  150064       7.6132   1.3365e-14
enh68592    6   26133500   26134500      2       1  150064       4.9955   2.9343e-07
enh68593    6   26134900   26135900      3       1  150064       2.5595    0.0052404
enh68596    6   26160900   26161900      3       1  150064       4.2725   9.6633e-06
enh68598    6   26169100   26170100      2       1  150064       1.8155     0.034726
enh68600    6   26175400   26176400      5       3  150064       7.2567   1.9835e-13
enh68604    6   26187300   26188300      2       1  150064       2.0699     0.019229
enh68608    6   26207000   26208000      9       3  150064       2.0525     0.020061
enh68618    6   26274800   26275800      3       2  150064       3.6425   0.00013498
enh68619    6   26283100   26284100      1       1  150064       4.3395    7.139e-06
enh68621    6   26305700   26306700      4       2  150064       2.9446    0.0016168
enh68624    6   26311200   26312200      9       2  150064       3.4629   0.00026719
enh68625    6   26312600   26313600      2       1  150064       6.5999   2.0565e-11
enh68626    6   26313800   26314800      6       3  150064       5.9569    1.285e-09
enh68628    6   26336100   26337100      7       2  150064       6.2264   2.3864e-10
enh68630    6   26342000   26343000      2       1  150064       5.6266   9.1883e-09
enh68631    6   26358300   26359300      3       1  150064       7.1195   5.4176e-13
enh68632    6   26361900   26362900      8       2  150064       7.3199    1.241e-13
enh68633    6   26368200   26369200      2       1  150064        6.802   5.1582e-12
enh68634    6   26371600   26372600     10       4  150064       6.8264   4.3524e-12
enh68635    6   26374800   26375800      9       2  150064        7.512    2.912e-14
enh68636    6   26380900   26381900     13       4  150064       2.1815     0.014573
enh68638    6   26384400   26385400      5       3  150064       6.2525   2.0199e-10
enh68641    6   26407400   26408400      2       1  150064       6.8534   3.6064e-12
enh68642    6   26420400   26421400      8       2  150064       3.7742   8.0262e-05
enh68648    6   26461700   26462700     10       4  150064       4.9707   3.3354e-07
enh68649    6   26472300   26473300      4       2  150064       3.8129   6.8679e-05
enh68650    6   26476400   26477400      2       1  150064       6.9073   2.4693e-12
enh68651    6   26519800   26520800      3       1  150064       3.3217   0.00044733
enh68652    6   26523200   26524200      2       1  150064       2.4674     0.006805
enh68653    6   26532200   26533200      2       1  150064       2.8194     0.002406
enh68654    6   26534800   26535800      4       2  150064       2.4876     0.006431
enh68656    6   26549700   26550700      3       2  150064       6.9316   2.0799e-12
enh68657    6   26550800   26551800      3       2  150064       3.1943   0.00070082
enh68658    6   26552400   26553400      1       1  150064       3.6131    0.0001513
enh68659    6   26569500   26570500      1       1  150064       2.9675     0.001501
enh68660    6   26571600   26572600      5       2  150064       3.5822   0.00017034
enh68661    6   26572700   26573700      5       1  150064       4.6633   1.5556e-06
enh68662    6   26576400   26577400      6       2  150064       3.2755   0.00052737
enh68663    6   26577600   26578600      6       1  150064       3.1105   0.00093394
enh68664    6   26598500   26599500      2       1  150064       1.6472     0.049761
enh68666    6   26607800   26608800      4       2  150064       3.5722     0.000177
enh68667    6   26657600   26658600      1       1  150064       1.7641      0.03886
enh68668    6   26660200   26661200      3       2  150064       2.6406    0.0041376
enh68669    6   27088400   27089400      4       2  150064       3.1482   0.00082134
enh68670    6   27093800   27094800      2       1  150064       3.3168   0.00045531
enh68673    6   27102600   27103600      1       1  150064       6.1328    4.318e-10
enh68675    6   27109900   27110900      2       1  150064        1.852     0.032012
enh68678    6   27124300   27125300      1       1  150064       8.9005     2.78e-19
enh68682    6   27155000   27156000      8       2  150064       1.7751     0.037938
enh68683    6   27156500   27157500      3       2  150064        2.083     0.018624
enh68684    6   27341400   27342400      4       2  150064       5.1752   1.1385e-07
enh68685    6   27343200   27344200      5       3  150064       3.6113   0.00015232
enh68686    6   27355400   27356400      5       2  150064       4.8663   5.6857e-07
enh68687    6   27357000   27358000      7       3  150064       7.6119   1.3503e-14
enh68688    6   27437800   27438800      4       1  150064       3.5362   0.00020299
enh68689    6   27444600   27445600      1       1  150064       3.8096     6.96e-05
enh68690    6   27447700   27448700      1       1  150064       3.7828    7.755e-05
enh68691    6   27469500   27470500      3       2  150064       2.5146    0.0059583
enh68692    6   27472500   27473500      1       1  150064       3.0618       0.0011
enh68693    6   27485400   27486400      2       1  150064       3.1533   0.00080725
enh68695    6   27654400   27655400      5       3  150064        3.205   0.00067524
enh68696    6   27655600   27656600      8       3  150064       4.2383    1.126e-05
enh68697    6   27656000   27657000      8       4  150064       4.3331   7.3525e-06
enh68698    6   27656900   27657900      1       1  150064       2.9811     0.001436
enh68699    6   27660700   27661700      2       1  150064       1.6567     0.048793
enh68701    6   27705300   27706300      3       2  150064       3.7543   8.6901e-05
enh68702    6   27719400   27720400      4       2  150064       5.3473   4.4639e-08
enh68703    6   27721900   27722900      2       1  150064       5.3927   3.4708e-08
enh68704    6   27724100   27725100      1       1  150064       2.7308     0.003159
enh68706    6   27728800   27729800      2       1  150064       7.6593   9.3439e-15
enh68707    6   27739800   27740800      5       2  150064       5.4194   2.9901e-08
enh68708    6   27760400   27761400      1       1  150064       2.1576      0.01548
enh68709    6   27774000   27775000      1       1  150064       8.8834    3.243e-19
enh68710    6   27779000   27780000      2       1  150064       5.6899   6.3575e-09
enh68711    6   27779600   27780600      1       1  150064       2.1685      0.01506
enh68712    6   27781200   27782200      3       1  150064       7.2383   2.2719e-13
enh68713    6   27783100   27784100      3       1  150064       7.7187   5.8751e-15
enh68715    6   27796500   27797500      2       1  150064       6.8231   4.4534e-12
enh68716    6   27799400   27800400      2       1  150064       7.8283   2.4731e-15
enh68717    6   27801700   27802700      2       1  150064        2.299     0.010751
enh68720    6   27835400   27836400      3       1  150064       7.0777   7.3272e-13
enh68721    6   27838600   27839600      1       1  150064       8.8446    4.593e-19
enh68724    6   27859100   27860100      3       1  150064       5.9631   1.2373e-09
enh68725    6   27863200   27864200      2       1  150064       2.2789     0.011336
enh68726    6   27871000   27872000      1       1  150064       2.9714     0.001482
enh68728    6   28046900   28047900      3       2  150064       2.2322     0.012801
enh68730    6   28090900   28091900      2       1  150064       7.5073   3.0171e-14
enh68731    6   28094600   28095600      4       1  150064       5.6327   8.8709e-09
enh68732    6   28101200   28102200      1       1  150064       5.6999    5.994e-09
enh68733    6   28107100   28108100      7       3  150064       6.4463   5.7312e-11
enh68734    6   28110800   28111800      3       2  150064       5.8429    2.565e-09
enh68735    6   28111400   28112400      3       2  150064       4.5188   3.1102e-06
enh68736    6   28128500   28129500      2       1  150064       7.5909   1.5886e-14
enh68737    6   28129500   28130500     12       4  150064       7.5057   3.0552e-14
enh68738    6   28193400   28194400      2       1  150064       5.2289   8.5248e-08
enh68739    6   28194600   28195600      2       1  150064       4.2708   9.7404e-06
enh68740    6   28217000   28218000      2       1  150064       2.0301     0.021175
enh68741    6   28217800   28218800      3       2  150064       6.1686   3.4456e-10
enh68742    6   28220400   28221400      2       1  150064       6.4919   4.2376e-11
enh68743    6   28226200   28227200      5       2  150064       3.5726    0.0001767
enh68744    6   28233500   28234500      2       1  150064       2.2228     0.013114
enh68746    6   28271000   28272000      3       2  150064       7.8807    1.628e-15
enh68747    6   28304600   28305600      4       1  150064       5.5346   1.5598e-08
enh68749    6   28318800   28319800      2       1  150064       6.5656   2.5912e-11
enh68751    6   28324000   28325000      3       2  150064       8.0768   3.3256e-16
enh68753    6   28351200   28352200      1       1  150064          7.1    6.236e-13
enh68754    6   28364400   28365400      2       1  150064       5.6638   7.4034e-09
enh68755    6   28367800   28368800      2       1  150064       7.5913   1.5839e-14
enh68758    6   28416700   28417700      5       3  150064       6.4727   4.8135e-11
enh68762    6   28804600   28805600      1       1  150064        11.38    2.635e-30
enh68764    6   28830500   28831500      2       1  150064        7.611   1.3599e-14
enh68765    6   28832300   28833300      7       4  150064       9.4838   1.2262e-21
enh68768    6   28848800   28849800      2       1  150064       4.0706    2.345e-05
enh68769    6   28852100   28853100     16       6  150064       7.6923   7.2242e-15
enh68770    6   28862400   28863400      6       3  150064       7.4463   4.7988e-14
enh68771    6   28865600   28866600      4       2  150064       7.8382   2.2854e-15
enh68773    6   28892300   28893300      2       1  150064       4.0359   2.7191e-05
enh68774    6   28904500   28905500      3       2  150064       5.6393   8.5382e-09
enh68775    6   28910000   28911000      2       1  150064        1.975     0.024136
enh68776    6   28922700   28923700      3       2  150064       8.0773     3.31e-16
enh68777    6   28947900   28948900      2       1  150064       7.8022   3.0407e-15
enh68778    6   28950500   28951500      2       1  150064        3.324   0.00044365
enh68780    6   28953300   28954300      4       2  150064       6.7566   7.0649e-12
enh68781    6   28955500   28956500      3       1  150064       4.2769   9.4744e-06
enh68782    6   28956200   28957200      5       3  150064       7.5899   1.6004e-14
enh68783    6   28972300   28973300      1       1  150064       1.8353      0.03323
enh68784    6   28973500   28974500      1       1  150064       11.077    8.152e-29
enh68786    6   29483600   29484600      7       2  150064       7.8673   1.8126e-15
enh68789    6   29609300   29610300      5       3  150064       6.9549   1.7641e-12
enh68790    6   29616400   29617400      2       1  150064        2.604    0.0046067
enh69094    6   33161100   33162100      5       2  150064        1.828     0.033772
enh69095    6   33165600   33166600      4       2  150064       1.6505     0.049416
enh69098    6   33173800   33174800      3       1  150064       2.2869       0.0111
enh69099    6   33177100   33178100      1       1  150064       2.3409     0.009618
enh69106    6   33246900   33247900      1       1  150064       1.8142      0.03482
enh69107    6   33255100   33256100      3       1  150064       4.1791   1.4635e-05
enh69108    6   33258200   33259200      1       1  150064       4.0471    2.593e-05
enh69110    6   33268300   33269300      1       1  150064       2.0321      0.02107
enh69112    6   33278500   33279500      1       1  150064       2.4336     0.007474
enh69113    6   33283600   33284600      1       1  150064       4.7028    1.283e-06
enh69114    6   33287100   33288100      3       2  150064       2.3506    0.0093724
enh69115    6   33291700   33292700      1       1  150064       4.0833     2.22e-05
enh69116    6   33310200   33311200      3       1  150064        4.601    2.102e-06
enh69117    6   33311900   33312900      3       2  150064       3.2854   0.00050912
enh69118    6   33313200   33314200      2       1  150064       3.1786   0.00073988
enh69120    6   33357900   33358900      2       1  150064       3.5014    0.0002314
enh69121    6   33360600   33361600      2       1  150064       3.4707   0.00025952
enh69122    6   33361500   33362500      2       1  150064       3.7962   7.3471e-05
enh69124    6   33373100   33374100      5       3  150064       4.7777    8.866e-07
enh69125    6   33376700   33377700      4       2  150064       4.2285   1.1761e-05
enh69126    6   33381800   33382800      3       2  150064       5.4607   2.3707e-08
enh69127    6   33388500   33389500      5       3  150064       5.0316   2.4319e-07
enh69128    6   33391700   33392700      1       1  150064        3.638    0.0001374
enh69129    6   33394100   33395100      1       1  150064          5.1    1.698e-07
enh69130    6   33400300   33401300      4       2  150064       5.8471   2.5017e-09
enh69131    6   33401400   33402400      2       1  150064       1.7745     0.037993
enh69132    6   33412300   33413300      2       1  150064       2.7214      0.00325
enh69136    6   33501600   33502600      2       1  150064       3.4908    0.0002408
enh69137    6   33515300   33516300      6       2  150064       3.7804   7.8291e-05
enh69138    6   33537500   33538500      6       3  150064       5.2926   6.0282e-08
enh69139    6   33539700   33540700      2       1  150064       4.2654    9.977e-06
enh69140    6   33541800   33542800      5       2  150064       3.1929   0.00070418
enh69143    6   33548000   33549000      3       2  150064       2.8272    0.0023479
enh69144    6   33552400   33553400      2       1  150064       1.7575     0.039419
enh69148    6   33561200   33562200      6       3  150064       3.6324    0.0001404
enh69149    6   33564500   33565500     10       2  150064       3.7487   8.8871e-05
enh69150    6   33567000   33568000      7       4  150064       3.5956    0.0001618
enh69153    6   33591400   33592400      2       1  150064       2.8957    0.0018913
enh69154    6   33593200   33594200      6       2  150064        2.391    0.0084004
enh69155    6   33593800   33594800      5       3  150064       1.8429     0.032675
enh69156    6   33595700   33596700      5       3  150064        3.814    6.837e-05
enh69157    6   33597900   33598900      6       2  150064       2.6571    0.0039407
enh69158    6   33599800   33600800      3       1  150064       2.9817    0.0014333
enh69162    6   33650600   33651600      6       2  150064       4.1039    2.031e-05
enh69163    6   33659500   33660500      8       2  150064       3.1075   0.00094342
enh69164    6   33662000   33663000      4       2  150064       4.7229   1.1628e-06
enh69166    6   33667700   33668700      7       3  150064       4.3518   6.7509e-06
enh69167    6   33677600   33678600      6       3  150064       2.4444    0.0072552
enh69168    6   33679600   33680600      7       2  150064       2.8356    0.0022866
enh69169    6   33691500   33692500      3       2  150064       2.7032    0.0034336
enh69172    6   33739000   33740000      1       1  150064       5.4037    3.264e-08
enh69174    6   33775100   33776100      4       1  150064       4.3227   7.7063e-06
enh69176    6   33824500   33825500      1       1  150064       4.1097    1.981e-05
enh69178    6   33831300   33832300      8       3  150064       1.9215     0.027332
enh69179    6   33842400   33843400      6       3  150064       3.6144   0.00015054
enh69180    6   33854500   33855500      3       2  150064       2.7031    0.0034352
enh69186    6   34012600   34013600      8       2  150064       2.0444     0.020459
enh69202    6   34214700   34215700      2       1  150064       2.6264    0.0043152
enh69204    6   34252300   34253300      2       1  150064        1.787     0.036973
enh69216    6   34337500   34338500      2       1  150064       1.9495     0.025616
enh69224    6   34452800   34453800      2       1  150064       1.6546        0.049
enh69227    6   34559400   34560400      4       2  150064       2.7202    0.0032617
enh69230    6   34577000   34578000      4       2  150064       2.3547    0.0092692
enh69369    6   36172900   36173900      2       1  150064       2.0439      0.02048
enh69370    6   36209200   36210200      2       1  150064       1.8221     0.034224
enh69371    6   36255000   36256000      2       1  150064       2.1229     0.016882
enh69418    6   36738300   36739300      3       2  150064       1.8488      0.03224
enh69471    6   37256900   37257900      2       1  150064        1.929     0.026867
enh69482    6   37458100   37459100      1       1  150064       2.3285     0.009944
enh69507    6   37758800   37759800      1       1  150064       2.0272      0.02132
enh69508    6   37785100   37786100      3       2  150064       2.1637     0.015242
enh69509    6   37790300   37791300      5       2  150064       2.0175     0.021824
enh69511    6   37803300   37804300      1       1  150064       1.7499      0.04007
enh69513    6   37810200   37811200      3       2  150064       3.1626    0.0007818
enh69514    6   37811100   37812100      2       1  150064       3.1694   0.00076382
enh69515    6   37813200   37814200      2       1  150064        2.311     0.010415
enh69522    6   37834000   37835000      2       1  150064       1.9808     0.023806
enh69524    6   37844000   37845000      1       1  150064       2.9476     0.001601
enh69525    6   37846500   37847500      3       2  150064       1.7747     0.037972
enh69528    6   37860000   37861000      3       2  150064       2.3472    0.0094585
enh69537    6   37908800   37909800      3       2  150064       1.6675     0.047705
enh69538    6   37910600   37911600      1       1  150064       2.6209     0.004385
enh69539    6   37917300   37918300      1       1  150064       2.1884      0.01432
enh69543    6   37928800   37929800      3       2  150064       1.7339      0.04147
enh69546    6   37948300   37949300      2       1  150064       2.0655     0.019436
enh69547    6   37953200   37954200      4       2  150064       1.6703     0.047431
enh69549    6   37958800   37959800      4       2  150064        2.707    0.0033943
enh69552    6   37995000   37996000      2       1  150064       1.9818      0.02375
enh69553    6   38001600   38002600      2       1  150064       1.9596     0.025021
enh69556    6   38063200   38064200      1       1  150064       1.7548      0.03965
enh69571    6   38670800   38671800      2       1  150064       2.1185     0.017065
enh69572    6   38680800   38681800      8       4  150064       1.7289     0.041916
enh69593    6   40337200   40338200      3       2  150064       1.8805     0.030022
enh69595    6   40407000   40408000      3       2  150064       2.3186     0.010208
enh69598    6   40551100   40552100      1       1  150064       1.6817      0.04631
enh69648    6   41691300   41692300      2       1  150064       1.8763     0.030309
enh69654    6   41756300   41757300      1       1  150064       1.7191       0.0428
enh69656    6   41863900   41864900      3       1  150064       2.0017     0.022659
enh69662    6   41892100   41893100      3       2  150064       1.6872     0.045784
enh69665    6   41915500   41916500      5       2  150064       1.9974      0.02289
enh69718    6   42366200   42367200      3       2  150064       1.6829       0.0462
enh69722    6   42377600   42378600      1       1  150064       2.2811      0.01127
enh69723    6   42385000   42386000      2       1  150064       1.7414      0.04081
enh69726    6   42391700   42392700      2       1  150064       1.7848      0.03715
enh69736    6   42515600   42516600      1       1  150064       1.6976      0.04479
enh69748    6   42660600   42661600      4       2  150064       2.1024     0.017761
enh69749    6   42693300   42694300      1       1  150064        1.991      0.02324
enh69754    6   42725500   42726500      2       1  150064       1.9436     0.025972
enh69790    6   43028300   43029300      1       1  150064       1.9538      0.02536
enh69795    6   43109900   43110900      2       1  150064       2.0882      0.01839
enh69796    6   43111200   43112200      3       2  150064        3.013    0.0012933
enh69797    6   43137400   43138400      1       1  150064        2.825     0.002364
enh69798    6   43143300   43144300      1       1  150064       3.1302    0.0008734
enh69800    6   43152600   43153600      4       2  150064       3.5207   0.00021524
enh69801    6   43157400   43158400      2       1  150064       3.2498   0.00057745
enh69802    6   43189700   43190700      3       2  150064       2.4338    0.0074704
enh69803    6   43193500   43194500      3       1  150064       3.0501     0.001144
enh69806    6   43237500   43238500      2       1  150064       2.6257    0.0043238
enh69807    6   43275500   43276500      2       1  150064       2.0229     0.021543
enh69809    6   43299100   43300100      3       2  150064       2.2044     0.013749
enh69810    6   43301900   43302900      1       1  150064       2.9475     0.001602
enh69811    6   43333800   43334800      3       2  150064       4.3591   6.5298e-06
enh69812    6   43337900   43338900      1       1  150064       4.7039    1.276e-06
enh69813    6   43345700   43346700      4       2  150064       3.0373    0.0011935
enh69814    6   43351500   43352500      3       2  150064       4.3997   5.4201e-06
enh69815    6   43357700   43358700      3       2  150064        3.435   0.00029633
enh69816    6   43359400   43360400      2       1  150064       3.8892   5.0279e-05
enh69817    6   43365300   43366300      2       1  150064       3.7631   8.3895e-05
enh69818    6   43394200   43395200      6       4  150064       3.5148   0.00022005
enh69821    6   43444000   43445000      3       1  150064       3.3788   0.00036408
enh69823    6   43447700   43448700      2       1  150064       3.0487    0.0011492
enh69824    6   43449800   43450800      1       1  150064        2.859     0.002125
enh69826    6   43461600   43462600      1       1  150064       2.5763     0.004993
enh69827    6   43463200   43464200      2       1  150064       3.2564   0.00056416
enh69828    6   43474100   43475100      3       2  150064       2.6343    0.0042157
enh69829    6   43478100   43479100      2       1  150064       3.5429   0.00019785
enh69830    6   43482500   43483500      3       1  150064        3.689   0.00011257
enh69831    6   43486400   43487400      1       1  150064       1.9733      0.02423
enh69833    6   43546000   43547000      1       1  150064       3.5158    0.0002192
enh69834    6   43552000   43553000      1       1  150064       1.8278      0.03379
enh69835    6   43594100   43595100      1       1  150064       2.7006     0.003461
enh69839    6   43612200   43613200      1       1  150064       2.7161     0.003303
enh69849    6   43736700   43737700      1       1  150064       2.8277     0.002344
enh69851    6   43742600   43743600      2       1  150064       2.1965     0.014029
enh69859    6   44069600   44070600      2       1  150064       1.7765     0.037823
enh69860    6   44084800   44085800      3       2  150064        2.074     0.019041
enh69861    6   44088400   44089400      4       2  150064       2.4642     0.006865
enh69862    6   44091100   44092100      4       2  150064       1.8742      0.03045
enh69865    6   44101000   44102000      5       2  150064       3.6863   0.00011377
enh69889    6   44622500   44623500      5       3  150064       2.0033     0.022571
enh69890    6   44623100   44624100      5       3  150064       2.3675    0.0089533
enh69892    6   44776900   44777900      3       1  150064       2.1066     0.017576
enh69894    6   44823200   44824200      6       3  150064       1.9673     0.024574
enh69896    6   44893700   44894700      2       1  150064       2.6286    0.0042866
enh69898    6   44909600   44910600      2       1  150064       1.9017     0.028607
enh69901    6   44936900   44937900      3       2  150064       2.7489    0.0029894
enh69910    6   45051600   45052600      2       1  150064       2.2432     0.012441
enh69914    6   45141500   45142500      3       2  150064        1.943     0.026011
enh69921    6   45343800   45344800      3       2  150064       2.4826    0.0065206
enh69922    6   45346300   45347300      3       2  150064       2.0824     0.018654
enh69966    6   46086900   46087900      4       2  150064       1.7679     0.038538
enh69973    6   46816400   46817400      3       1  150064       1.9529     0.025414
enh70016    6   52020400   52021400      2       1  150064       2.2188     0.013252
enh70036    6   52216800   52217800      7       2  150064        2.177     0.014742
enh70038    6   52229300   52230300      6       3  150064       1.7403     0.040907
enh70084    6   53109500   53110500      6       1  150064       2.6969    0.0034992
enh70085    6   53147600   53148600      4       1  150064       2.6381    0.0041682
enh70088    6   53166100   53167100      3       2  150064        3.117   0.00091336
enh70095    6   53191200   53192200      2       1  150064       2.0628     0.019565
enh70098    6   53204900   53205900      3       2  150064       1.8544     0.031843
enh70099    6   53210400   53211400      3       1  150064       1.8831     0.029844
enh70101    6   53226200   53227200      4       2  150064       2.5581    0.0052617
enh70104    6   53293700   53294700      3       1  150064       1.7393      0.04099
enh70122    6   56405000   56406000      2       1  150064       2.6956    0.0035127
enh70123    6   56414400   56415400      2       1  150064        1.879     0.030123
enh70124    6   56458900   56459900      5       3  150064       2.5445    0.0054712
enh70126    6   56660400   56661400      1       1  150064       3.8485    5.941e-05
enh70127    6   56705300   56706300      1       1  150064       3.7972    7.318e-05
enh70128    6   56708100   56709100      7       2  150064       3.9227   4.3779e-05
enh70130    6   56752800   56753800      2       1  150064       3.1832   0.00072827
enh70148    6   57222200   57223200      2       1  150064       2.3881    0.0084675
enh70153    6   64239300   64240300      1       1  150064       3.2412    0.0005951
enh70158    6   64308500   64309500      1       1  150064        3.014     0.001289
enh70159    6   64344100   64345100      2       1  150064       2.2023     0.013823
enh70160    6   64347800   64348800      2       1  150064       3.2986   0.00048588
enh70161    6   64359400   64360400      4       2  150064       2.7715    0.0027899
enh70165    6   64379100   64380100      3       2  150064        3.287   0.00050626
enh70169    6   64390400   64391400      1       1  150064       3.6556    0.0001283
enh70170    6   64391500   64392500      2       1  150064       2.9198    0.0017515
enh70172    6   69450400   69451400      3       2  150064       2.6573    0.0039379
enh70175    6   70391500   70392500      7       2  150064       1.8279     0.033781
enh70176    6   70468200   70469200      2       1  150064        1.989     0.023348
enh70177    6   70470200   70471200      1       1  150064       1.8539      0.03188
enh70184    6   70501900   70502900      2       1  150064       1.7811     0.037451
enh70195    6   71385500   71386500      3       1  150064       1.8845     0.029747
enh70196    6   71394600   71395600      4       2  150064       2.1332     0.016454
enh70197    6   71403700   71404700      2       1  150064       2.1299     0.016591
enh70198    6   71408300   71409300      1       1  150064       2.1751      0.01481
enh70200    6   71413000   71414000      3       1  150064       2.3793    0.0086724
enh70205    6   71434000   71435000      6       4  150064       2.2313      0.01283
enh70206    6   71442300   71443300      4       2  150064       2.1904     0.014247
enh70207    6   71559200   71560200      1       1  150064       2.1622       0.0153
enh70270    6   76644200   76645200      4       2  150064       1.8031     0.035687
enh70278    6   79754400   79755400      1       1  150064       1.8983      0.02883
enh70279    6   79755500   79756500      2       1  150064       1.7117     0.043473
enh70298    6   80487800   80488800      2       1  150064       1.6971     0.044843
enh70310    6   80817300   80818300      5       3  150064       1.7981     0.036084
enh70315    6   82937200   82938200      2       1  150064       1.8242      0.03406
enh70318    6   82951200   82952200      2       1  150064       1.7866     0.037002
enh70323    6   83718300   83719300      1       1  150064       2.3578     0.009191
enh70331    6   83899000   83900000      1       1  150064       2.7122     0.003342
enh70332    6   83900500   83901500      1       1  150064        2.494     0.006316
enh70333    6   83901400   83902400      3       2  150064       3.2054   0.00067429
enh70334    6   83904600   83905600      1       1  150064       1.8371       0.0331
enh70345    6   86162200   86163200      2       1  150064       2.2853     0.011147
enh70354    6   86296000   86297000      2       1  150064       2.9985    0.0013564
enh70355    6   86297200   86298200      4       2  150064       2.4186    0.0077905
enh70357    6   86304400   86305400      2       1  150064       3.4496   0.00028075
enh70360    6   86382600   86383600      1       1  150064       3.8191    6.697e-05
enh70362    6   86574700   86575700      1       1  150064       3.4416    0.0002891
enh70364    6   87860600   87861600      2       1  150064       2.8301    0.0023268
enh70366    6   87891000   87892000      5       2  150064       2.0882     0.018391
enh70367    6   87897100   87898100      3       2  150064       2.4731    0.0066975
enh70368    6   87898200   87899200      6       3  150064       2.4541    0.0070628
enh70373    6   87912800   87913800      5       2  150064       2.8198    0.0024027
enh70375    6   87917100   87918100      6       3  150064       1.8659     0.031025
enh70376    6   87921900   87922900      4       2  150064        2.954    0.0015683
enh70377    6   87989000   87990000      1       1  150064       2.1832      0.01451
enh70382    6   88183700   88184700      2       1  150064       2.5836     0.004889
enh70383    6   88185100   88186100      3       1  150064       2.2938     0.010901
enh70384    6   88224300   88225300      3       1  150064          2.5    0.0062098
enh70385    6   88283600   88284600      1       1  150064       2.0323      0.02106
enh70389    6   88354100   88355100      5       2  150064       2.2345     0.012725
enh70390    6   88354900   88355900      3       1  150064        2.012     0.022111
enh70392    6   88366200   88367200      7       3  150064       2.2937     0.010904
enh70395    6   88401700   88402700      4       2  150064       1.9224      0.02728
enh70397    6   88412600   88413600      6       3  150064       1.9278     0.026938
enh70398    6   88424000   88425000      2       1  150064       2.2442     0.012409
enh70410    6   88635100   88636100      3       1  150064       1.8014     0.035822
enh70411    6   88639100   88640100      6       3  150064       2.8042    0.0025221
enh70413    6   89490200   89491200      6       2  150064       1.9543     0.025335
enh70472    6   90663400   90664400      3       2  150064        3.136   0.00085637
enh70474    6   90671700   90672700      3       1  150064       2.6543    0.0039738
enh70475    6   90675400   90676400      2       1  150064       2.3305    0.0098909
enh70503    6   90811100   90812100      2       1  150064       1.7702     0.038346
enh70505    6   90817200   90818200      1       1  150064       1.9403      0.02617
enh70511    6   90856600   90857600      3       1  150064       3.1035   0.00095609
enh70512    6   90866100   90867100      1       1  150064       3.2102    0.0006633
enh70513    6   90871100   90872100      1       1  150064       3.2152    0.0006518
enh70518    6   90909000   90910000      1       1  150064       3.3598      0.00039
enh70520    6   90913200   90914200      5       2  150064       1.9019     0.028594
enh70523    6   90930500   90931500      3       2  150064       3.0507    0.0011414
enh70525    6   90951000   90952000      1       1  150064         3.38    0.0003624
enh70527    6   90965900   90966900      4       2  150064       3.3788   0.00036403
enh70528    6   90985900   90986900      6       2  150064       3.3326   0.00043027
enh70529    6   91005100   91006100      1       1  150064       2.2552      0.01206
enh70538    6   91115800   91116800      7       2  150064       2.7978    0.0025728
enh70550    6   91271700   91272700      1       1  150064       1.6874      0.04576
enh70552    6   91289600   91290600      4       2  150064       1.6593     0.048532
enh70570    6   97332900   97333900      5       3  150064       1.8279     0.033784
enh70571    6   97343500   97344500      3       2  150064       2.1074     0.017542
enh70587    6   99842100   99843100      5       3  150064       1.8116     0.035025
enh70615    6  101713900  101714900      3       2  150064       2.2848     0.011161
enh70616    6  104973000  104974000      1       1  150064       1.8557      0.03175
enh70620    6  105148400  105149400      2       1  150064       2.5089    0.0060549
enh70628    6  105847000  105848000      4       2  150064       1.8924     0.029218
enh70646    6  106257200  106258200      3       1  150064       1.7423      0.04073
enh70654    6  106504000  106505000      3       1  150064       1.9904     0.023273
enh70656    6  106540000  106541000      1       1  150064       1.9117      0.02796
enh70658    6  106554100  106555100      1       1  150064       2.0915      0.01824
enh70661    6  106573300  106574300      4       2  150064       1.6933     0.045203
enh70662    6  106574200  106575200      3       1  150064       1.7659      0.03871
enh70685    6  106769100  106770100      3       2  150064       1.8932     0.029165
enh70708    6  107434400  107435400      2       1  150064       1.6683     0.047624
enh70712    6  107779000  107780000      2       1  150064       2.3543    0.0092783
enh70713    6  107781200  107782200      2       1  150064       1.8727     0.030553
enh70732    6  108077500  108078500      6       3  150064        1.665     0.047953
enh70734    6  108096100  108097100      2       1  150064       3.5396   0.00020038
enh70735    6  108097900  108098900      2       1  150064       3.3906   0.00034874
enh70736    6  108102600  108103600      2       1  150064       3.1091   0.00093841
enh70737    6  108113800  108114800      1       1  150064       2.8775     0.002004
enh70739    6  108132400  108133400      2       1  150064       2.7583    0.0029048
enh70740    6  108138600  108139600      6       2  150064       3.6145   0.00015049
enh70742    6  108145000  108146000      4       2  150064       2.1446     0.015994
enh70743    6  108154100  108155100      4       2  150064       1.9575     0.025146
enh70744    6  108164400  108165400      4       2  150064       2.9583    0.0015465
enh70745    6  108168500  108169500      3       1  150064       2.3022     0.010663
enh70746    6  108169600  108170600      3       2  150064       3.2841   0.00051146
enh70747    6  108187700  108188700      6       2  150064       1.9621     0.024877
enh70749    6  108261800  108262800      2       1  150064       2.6135    0.0044811
enh70751    6  108270800  108271800      2       1  150064       2.6933    0.0035378
enh70753    6  108276000  108277000      2       1  150064       2.6695    0.0037985
enh70754    6  108279700  108280700      1       1  150064       2.2072      0.01365
enh70759    6  108570500  108571500      1       1  150064       2.1452      0.01597
enh70767    6  108753600  108754600      5       2  150064       2.1742     0.014844
enh70769    6  108862900  108863900      2       1  150064       2.5027    0.0061627
enh70771    6  108877700  108878700      3       2  150064        3.138   0.00085052
enh70772    6  108885000  108886000      1       1  150064       2.3901     0.008422
enh70773    6  108887400  108888400      1       1  150064       2.8602     0.002117
enh70774    6  108889100  108890100      3       1  150064       2.1379     0.016261
enh70777    6  108901500  108902500      2       1  150064       2.6841    0.0036364
enh70779    6  108905400  108906400      4       2  150064       3.0583    0.0011131
enh70788    6  108943700  108944700      1       1  150064       4.6819    1.421e-06
enh70794    6  108973800  108974800      5       2  150064        4.512   3.2105e-06
enh70796    6  108994200  108995200      3       1  150064       5.0002   2.8631e-07
enh70797    6  108996200  108997200      5       2  150064       5.0421    2.302e-07
enh70798    6  108998000  108999000      4       1  150064       4.6968   1.3212e-06
enh70800    6  109035700  109036700      6       3  150064       1.8225     0.034191
enh70802    6  109103500  109104500      1       1  150064       2.3058      0.01056
enh70811    6  109217500  109218500      2       1  150064       2.5944    0.0047375
enh70821    6  109287800  109288800      2       1  150064       2.4536    0.0070723
enh70829    6  109354000  109355000      2       1  150064       2.5379    0.0055756
enh70830    6  109355500  109356500      4       2  150064       2.5026    0.0061639
enh70836    6  109384300  109385300      1       1  150064       2.7412     0.003061
enh70838    6  109392300  109393300      2       1  150064       2.3728    0.0088267
enh70841    6  109411400  109412400      1       1  150064       2.9911      0.00139
enh70891    6  111009100  111010100      3       2  150064       1.9384     0.026285
enh70893    6  111134100  111135100      3       2  150064       2.5452    0.0054608
enh70894    6  111137500  111138500      3       2  150064       2.5932    0.0047541
enh70897    6  111193900  111194900      3       1  150064         2.03     0.021178
enh70898    6  111205100  111206100      3       1  150064       1.8368     0.033122
enh70901    6  111280900  111281900      6       2  150064       2.2583     0.011964
enh70903    6  111304300  111305300      7       2  150064       2.3387    0.0096768
enh70906    6  111417100  111418100      4       2  150064       2.5815    0.0049189
enh70907    6  111426600  111427600      2       1  150064       3.0585    0.0011123
enh70908    6  111431100  111432100      1       1  150064       4.0186    2.927e-05
enh70909    6  111434800  111435800      2       1  150064       3.7471    8.944e-05
enh70911    6  111477700  111478700      2       1  150064       3.2857   0.00050869
enh70915    6  111579400  111580400      5       3  150064       3.0165    0.0012785
enh70916    6  111581700  111582700      2       1  150064       3.5659   0.00018128
enh70918    6  111588700  111589700      1       1  150064        2.914     0.001784
enh70920    6  111615300  111616300      6       3  150064       2.3234      0.01008
enh70921    6  111623000  111624000      2       1  150064       2.1978      0.01398
enh70926    6  111748700  111749700      3       2  150064       2.0236     0.021504
enh70930    6  111783600  111784600      3       2  150064        3.402   0.00033442
enh70931    6  111793700  111794700      5       2  150064       3.3367   0.00042387
enh70935    6  111799700  111800700      2       1  150064       3.3221   0.00044664
enh70937    6  111806400  111807400      1       1  150064       4.0197    2.914e-05
enh70940    6  111853800  111854800      2       1  150064       3.5397   0.00020028
enh70941    6  111857800  111858800      2       1  150064        3.667   0.00012272
enh70944    6  111895300  111896300      7       2  150064       4.8793   5.3241e-07
enh70945    6  111896800  111897800      2       1  150064       4.3289   7.4939e-06
enh70946    6  111904000  111905000      4       2  150064       1.6711     0.047347
enh70947    6  111905000  111906000      2       1  150064       3.3987   0.00033853
enh70948    6  111908100  111909100      5       2  150064       3.7447   9.0314e-05
enh70949    6  111910300  111911300      4       2  150064       4.2875   9.0338e-06
enh70951    6  111912200  111913200      1       1  150064       1.9117      0.02796
enh70953    6  111921200  111922200      2       1  150064       3.1183   0.00090941
enh70954    6  111922000  111923000      3       2  150064       3.2819   0.00051557
enh70955    6  111923500  111924500      3       2  150064       3.0454    0.0011618
enh70959    6  112009500  112010500      3       2  150064       2.9095    0.0018101
enh70980    6  112121400  112122400      3       1  150064       1.6868     0.045818
enh70987    6  112148400  112149400      1       1  150064       1.6871      0.04579
enh71007    6  112406500  112407500      1       1  150064       1.8345      0.03329
enh71035    6  116573200  116574200      2       1  150064       1.6542      0.04904
enh71036    6  116576200  116577200      4       2  150064       1.9876     0.023427
enh71046    6  116711000  116712000      3       2  150064        1.917     0.027619
enh71050    6  116732000  116733000      3       1  150064       1.8053     0.035514
enh71056    6  116936400  116937400      3       1  150064       2.5053     0.006118
enh71061    6  117000600  117001600      2       1  150064       2.0314     0.021109
enh71062    6  117003900  117004900      2       1  150064       1.9709     0.024365
enh71063    6  117004900  117005900      1       1  150064       2.2486      0.01227
enh71064    6  117007700  117008700      1       1  150064       1.9081      0.02819
enh71068    6  117816400  117817400      6       3  150064       2.0269     0.021334
enh71070    6  117870600  117871600      2       1  150064       2.6924    0.0035471
enh71071    6  117900800  117901800      4       2  150064       2.4935    0.0063252
enh71074    6  117914300  117915300      3       2  150064        1.654     0.049068
enh71075    6  117916000  117917000      3       2  150064       2.5125    0.0059932
enh71076    6  117919600  117920600      1       1  150064       2.5567     0.005284
enh71081    6  117976200  117977200      5       2  150064       1.6839     0.046096
enh71082    6  118001300  118002300      5       2  150064       1.9227     0.027259
enh71084    6  118006300  118007300      3       2  150064       3.0617    0.0011004
enh71089    6  118857400  118858400      2       1  150064        1.692      0.04532
enh71090    6  118858400  118859400      1       1  150064       1.9738       0.0242
enh71098    6  118881800  118882800      2       1  150064       1.6943     0.045101
enh71141    6  119041900  119042900      3       2  150064       1.9678     0.024543
enh71142    6  119046500  119047500      4       2  150064       2.1902     0.014256
enh71150    6  119116500  119117500      3       2  150064       2.7892    0.0026422
enh71154    6  119131200  119132200      2       1  150064       2.4397    0.0073491
enh71155    6  119133600  119134600      1       1  150064        1.821       0.0343
enh71159    6  119182600  119183600      6       3  150064       2.1132     0.017291
enh71161    6  119184800  119185800      6       3  150064       2.4925    0.0063427
enh71162    6  119185700  119186700      4       2  150064       2.3217     0.010125
enh71163    6  119193600  119194600      4       1  150064       2.8631    0.0020979
enh71164    6  119197900  119198900      1       1  150064       2.9651     0.001513
enh71166    6  119201400  119202400      2       1  150064       2.5049     0.006124
enh71167    6  119203800  119204800      3       1  150064       2.9643    0.0015167
enh71168    6  119207400  119208400      2       1  150064       1.8497     0.032177
enh71169    6  119210300  119211300      3       2  150064       2.6662    0.0038359
enh71171    6  119253500  119254500      5       2  150064        2.437    0.0074044
enh71172    6  119254300  119255300      9       3  150064        2.293     0.010924
enh71173    6  119257100  119258100      6       2  150064       2.3745    0.0087853
enh71174    6  119373500  119374500      2       1  150064       2.0561     0.019888
enh71183    6  119589100  119590100      4       2  150064       2.1016     0.017794
enh71194    6  119664200  119665200      1       1  150064       1.7999      0.03594
enh71216    6  123072000  123073000      5       2  150064        2.579     0.004955
enh71229    6  126115300  126116300      2       1  150064        1.678     0.046671
enh71241    6  126142400  126143400      2       1  150064       2.2248     0.013048
enh71325    6  128239200  128240200      1       1  150064       2.0249      0.02144
enh71330    6  128312800  128313800      6       3  150064       3.9221   4.3895e-05
enh71331    6  128318700  128319700      1       1  150064       3.5632    0.0001832
enh71358    6  129998700  129999700      3       2  150064       2.0361     0.020869
enh71404    6  130581100  130582100     11       3  150064       3.4117   0.00032277
enh71405    6  130603000  130604000      5       1  150064       3.4377    0.0002933
enh71406    6  130643700  130644700      4       2  150064        2.884    0.0019633
enh71407    6  130685500  130686500      5       2  150064       3.5573   0.00018735
enh71416    6  130833300  130834300      2       1  150064       2.1286     0.016643
enh71433    6  131169800  131170800      2       1  150064       2.2508     0.012199
enh71434    6  131234000  131235000      5       2  150064       1.6681     0.047643
enh71477    6  132820300  132821300      1       1  150064       2.0421      0.02057
enh71528    6  134609300  134610300      3       2  150064       1.6668     0.047782
enh71532    6  134693400  134694400      5       3  150064        2.284     0.011186
enh71603    6  135945400  135946400      1       1  150064        1.833       0.0334
enh71625    6  136686800  136687800      1       1  150064       1.7393      0.04099
enh71631    6  136929200  136930200      2       1  150064        1.675     0.046964
enh71632    6  136965100  136966100      2       1  150064       1.9124     0.027913
enh71667    6  137415900  137416900      3       2  150064       1.6791     0.046568
enh71689    6  137735400  137736400      2       1  150064       1.7138     0.043282
enh71696    6  137960000  137961000     13       4  150064       1.8771     0.030254
enh71727    6  138265700  138266700      5       2  150064       1.8222     0.034212
enh71766    6  139445500  139446500      5       1  150064       2.1378     0.016267
enh71767    6  139448800  139449800      4       1  150064       1.8624     0.031275
enh71768    6  139453100  139454100      2       1  150064       2.2435     0.012431
enh71770    6  139462100  139463100      3       1  150064       2.3228     0.010095
enh71771    6  139462800  139463800      4       1  150064       1.7432     0.040646
enh71772    6  139464800  139465800      2       1  150064       2.2057     0.013704
enh71774    6  139471400  139472400      2       1  150064       2.2422     0.012475
enh71777    6  139478700  139479700      3       1  150064       2.8603    0.0021162
enh71784    6  139531600  139532600      8       2  150064       2.7649     0.002847
enh71804    6  139853000  139854000      5       2  150064       1.8216     0.034254
enh71806    6  139860900  139861900      3       1  150064       1.9496     0.025614
enh71821    6  142396300  142397300      1       1  150064       1.7839      0.03722
enh71826    6  142477300  142478300      1       1  150064       2.6277     0.004298
enh71835    6  142553300  142554300      5       2  150064       1.9601     0.024991
enh71836    6  142651900  142652900      1       1  150064       1.7321      0.04163
enh71841    6  142865500  142866500      2       1  150064       1.9187     0.027513
enh71871    6  143142100  143143100      2       1  150064        2.203     0.013797
enh71882    6  143190700  143191700      2       1  150064       2.3124     0.010378
enh71885    6  143206300  143207300      3       2  150064       2.5708    0.0050729
enh71998    6  144704800  144705800      1       1  150064       1.8057      0.03548
enh72029    6  144995900  144996900      6       2  150064       1.7822     0.037362
enh72037    6  146130400  146131400      2       1  150064       2.2344     0.012729
enh72040    6  146137100  146138100      1       1  150064       2.9092     0.001812
enh72049    6  147178200  147179200      8       2  150064       1.9964     0.022948
enh72050    6  147178700  147179700      1       1  150064       1.8305      0.03359
enh72086    6  149079800  149080800      3       1  150064       2.1538     0.015628
enh72088    6  149087100  149088100      5       2  150064       2.0901     0.018306
enh72089    6  149092100  149093100      5       2  150064       1.7396     0.040964
enh72184    6  150020500  150021500      3       1  150064       1.7507     0.039998
enh72186    6  150025000  150026000      2       1  150064       3.0431    0.0011709
enh72190    6  150035400  150036400      1       1  150064        1.652      0.04927
enh72192    6  150049600  150050600      1       1  150064       1.7135      0.04331
enh72193    6  150065800  150066800      3       1  150064       1.8131      0.03491
enh72196    6  150072900  150073900      2       1  150064        1.655     0.048966
enh72202    6  150185800  150186800      4       2  150064       1.9908     0.023251
enh72203    6  150217200  150218200      2       1  150064       1.9846     0.023592
enh72209    6  150388900  150389900      4       1  150064       1.8679     0.030888
enh72210    6  150390400  150391400      1       1  150064       1.9178      0.02757
enh72214    6  150478400  150479400      2       1  150064       2.0532     0.020024
enh72221    6  150944000  150945000      4       2  150064       2.6848    0.0036283
enh72222    6  150953200  150954200      3       1  150064       2.5096     0.006044
enh72229    6  151308200  151309200      4       2  150064        3.161   0.00078617
enh72249    6  151803800  151804800      1       1  150064        2.323      0.01009
enh72265    6  152493400  152494400      7       2  150064       1.8538     0.031885
enh72271    6  152554400  152555400      3       2  150064       2.2833     0.011207
enh72277    6  152783600  152784600      4       2  150064        2.865    0.0020852
enh72286    6  153345200  153346200      2       1  150064       1.6935     0.045177
enh72327    6  155121000  155122000      1       1  150064        2.028      0.02128
enh72346    6  155544900  155545900      6       3  150064       2.0372     0.020815
enh72348    6  155631300  155632300      1       1  150064       1.8106       0.0351
enh72362    6  156380900  156381900      3       1  150064       1.8233     0.034131
enh72364    6  156488900  156489900      3       1  150064       1.6906     0.045457
enh72378    6  157009000  157010000      2       1  150064       1.7211     0.042616
enh72380    6  157041500  157042500      2       1  150064       1.6887     0.045634
enh72383    6  157114400  157115400      1       1  150064        2.192      0.01419
enh72385    6  157127000  157128000      4       2  150064       2.3632    0.0090596
enh72389    6  157160800  157161800      1       1  150064       1.8344       0.0333
enh72390    6  157164600  157165600      3       1  150064        1.645     0.049984
enh72392    6  157181500  157182500      4       2  150064       1.8139     0.034844
enh72394    6  157191000  157192000      2       1  150064       1.8596     0.031475
enh72395    6  157192100  157193100      2       1  150064       1.8786     0.030151
enh72396    6  157195600  157196600      3       2  150064       2.1568     0.015512
enh72397    6  157197000  157198000      2       1  150064       2.2789     0.011336
enh72398    6  157198100  157199100      4       1  150064       2.6341    0.0042179
enh72399    6  157199800  157200800      2       1  150064       1.9454     0.025863
enh72400    6  157203500  157204500      4       2  150064        3.189   0.00071373
enh72401    6  157207800  157208800      3       1  150064       2.3957    0.0082952
enh72405    6  157215700  157216700      5       3  150064       1.8807     0.030004
enh72407    6  157224200  157225200      3       2  150064       2.0554     0.019918
enh72408    6  157226800  157227800      4       2  150064        2.047     0.020328
enh72420    6  157252500  157253500      4       2  150064       1.6578     0.048676
enh72422    6  157259200  157260200      2       1  150064       1.6863     0.045869
enh72423    6  157260400  157261400      3       1  150064       1.6625     0.048207
enh72426    6  157264700  157265700      5       2  150064        1.719     0.042809
enh72433    6  157284300  157285300      5       3  150064       2.9564    0.0015563
enh72434    6  157285800  157286800      4       2  150064       2.8778    0.0020024
enh72435    6  157289300  157290300      2       1  150064       2.2685     0.011648
enh72443    6  157326800  157327800      2       1  150064        2.339    0.0096672
enh72444    6  157330000  157331000      3       1  150064       2.1719     0.014932
enh72445    6  157333000  157334000      3       1  150064       2.1464     0.015919
enh72446    6  157334400  157335400      3       2  150064       1.8996     0.028745
enh72447    6  157337900  157338900      5       1  150064       2.3018     0.010672
enh72448    6  157339900  157340900      1       1  150064       2.4497     0.007149
enh72453    6  157355900  157356900      1       1  150064       1.8123      0.03497
enh72457    6  157374700  157375700      3       1  150064        1.936     0.026436
enh72458    6  157377100  157378100      4       2  150064       1.7098     0.043649
enh72459    6  157379400  157380400      3       1  150064       2.1882     0.014329
enh72460    6  157380600  157381600      2       1  150064       2.3746    0.0087848
enh72474    6  157441400  157442400      2       1  150064       1.7495     0.040102
enh72504    6  157970800  157971800      4       2  150064        2.216     0.013345
enh72508    6  158050000  158051000      6       1  150064       3.6567   0.00012774
enh72509    6  158068400  158069400      4       2  150064       3.2834    0.0005128
enh72510    6  158087900  158088900      4       2  150064       2.2401     0.012542
enh72511    6  158090900  158091900      1       1  150064       2.8855     0.001954
enh72544    6  158404700  158405700      4       2  150064       1.7347     0.041398
enh72548    6  158414200  158415200      4       2  150064       1.8611     0.031368
enh72562    6  158467500  158468500      7       4  150064       2.2256     0.013022
enh72607    6  159138600  159139600      2       1  150064       2.1759     0.014781
enh72646    6  159519700  159520700      2       1  150064       1.9307     0.026759
enh72661    6  160184000  160185000      4       2  150064       2.0029     0.022595
enh72663    6  160213300  160214300      8       1  150064       2.2056     0.013706
enh72667    6  160283000  160284000      7       2  150064       1.7847     0.037158
enh72671    6  160397700  160398700      4       2  150064       1.7698     0.038381
enh72716    6  161454400  161455400      1       1  150064       1.8338      0.03334
enh72729    6  161647600  161648600      2       1  150064       1.7583     0.039352
enh72739    6  163826100  163827100      1       1  150064       2.2924      0.01094
enh72744    6  163854600  163855600      2       1  150064        3.312   0.00046323
enh72745    6  163858900  163859900      2       1  150064       2.9711    0.0014835
enh72749    6  163882900  163883900      2       1  150064       2.5057    0.0061113
enh72751    6  163909800  163910800      4       2  150064       1.9682     0.024524
enh72752    6  163916800  163917800      1       1  150064       3.2734    0.0005313
enh72761    6  164817400  164818400      3       2  150064       1.8994     0.028757
enh72764    6  166634100  166635100      4       1  150064        1.887     0.029582
enh72786    6  167003300  167004300      7       2  150064       2.5159    0.0059365
enh72789    6  167172200  167173200      2       1  150064       2.2348     0.012715
enh72806    6  167426000  167427000      8       3  150064       1.9258     0.027062
enh72807    6  167450900  167451900      8       2  150064       1.9775     0.023993
enh72825    6  167550900  167551900      4       2  150064        1.918     0.027554
enh72826    6  167553900  167554900     10       3  150064        1.749     0.040145
enh72828    6  167566800  167567800      4       2  150064       2.7996    0.0025582
enh72846    6  169968100  169969100      4       2  150064       1.6892     0.045595
enh72855    6  170125200  170126200      1       1  150064       1.9775      0.02399
enh72871    6  170614400  170615400      5       1  150064       2.1671     0.015115
enh72922    7     813800     814800      4       2  150064       1.8561      0.03172
enh72927    7     857700     858700      4       2  150064       2.1887      0.01431
enh72930    7     861000     862000      5       2  150064        1.945     0.025887
enh72937    7     918900     919900      1       1  150064       2.0137      0.02202
enh72942    7     960700     961700      3       1  150064        1.707     0.043906
enh72977    7    1329000    1330000      7       3  150064       2.0993     0.017897
enh72978    7    1330100    1331100      2       1  150064        2.162     0.015311
enh73004    7    1858400    1859400     12       3  150064       4.6505    1.656e-06
enh73005    7    1864300    1865300     10       3  150064         2.94     0.001641
enh73006    7    1894700    1895700      5       1  150064       5.3004   5.7774e-08
enh73007    7    1915000    1916000      6       2  150064       3.8537   5.8183e-05
enh73009    7    1922700    1923700      3       2  150064       5.4764   2.1705e-08
enh73011    7    1960600    1961600      8       2  150064       2.4703    0.0067501
enh73012    7    1966800    1967800      7       3  150064       3.1253   0.00088801
enh73013    7    1975600    1976600      7       2  150064       5.9491   1.3479e-09
enh73014    7    1982200    1983200      2       1  150064       5.6169   9.7185e-09
enh73016    7    2001000    2002000      2       1  150064            2     0.022748
enh73019    7    2018400    2019400      6       3  150064       4.5818   2.3047e-06
enh73020    7    2026400    2027400      6       2  150064       6.4172   6.9402e-11
enh73022    7    2059800    2060800      2       1  150064       2.7151    0.0033128
enh73023    7    2070700    2071700      6       2  150064       1.9019      0.02859
enh73024    7    2076400    2077400      4       2  150064       2.3451    0.0095121
enh73025    7    2079300    2080300      2       1  150064       2.3663    0.0089827
enh73027    7    2090200    2091200      4       2  150064       3.1916   0.00070752
enh73028    7    2104100    2105100      2       1  150064       1.9003     0.028694
enh73029    7    2111600    2112600     12       5  150064       5.3416   4.6058e-08
enh73030    7    2123800    2124800      7       3  150064       2.2627     0.011826
enh73032    7    2138200    2139200      5       2  150064       3.3515   0.00040192
enh73033    7    2143400    2144400      7       1  150064       1.7683     0.038507
enh73034    7    2150900    2151900      6       2  150064       5.3594   4.1745e-08
enh73035    7    2159500    2160500      6       2  150064       5.9446   1.3859e-09
enh73041    7    2282600    2283600      1       1  150064       2.0239      0.02149
enh73042    7    2288300    2289300      7       3  150064       1.9886     0.023374
enh73044    7    2301000    2302000      5       2  150064       3.3857   0.00035501
enh73046    7    2352600    2353600      4       2  150064       1.6551     0.048951
enh73047    7    2387200    2388200      3       1  150064       2.5154    0.0059442
enh73048    7    2392300    2393300      3       2  150064       2.0231     0.021531
enh73049    7    2397900    2398900      2       1  150064       3.0521    0.0011361
enh73060    7    2508200    2509200      5       2  150064       2.0836     0.018598
enh73070    7    2568400    2569400      3       2  150064       1.8136     0.034873
enh73072    7    2589200    2590200      3       1  150064       2.0045     0.022509
enh73073    7    2592300    2593300      8       4  150064       1.8244     0.034044
enh73078    7    2648300    2649300      5       2  150064       1.7129     0.043365
enh73085    7    2710300    2711300      5       1  150064       1.7339     0.041469
enh73099    7    2877100    2878100      5       2  150064       1.7457     0.040431
enh73101    7    2880800    2881800      4       2  150064       2.2971     0.010806
enh73105    7    2901900    2902900      3       1  150064       1.8717     0.030626
enh73113    7    2934200    2935200      2       1  150064       1.7841     0.037201
enh73115    7    2990200    2991200      1       1  150064        2.411     0.007954
enh73134    7    3106500    3107500      4       2  150064       2.3079     0.010503
enh73136    7    3132800    3133800      6       3  150064       2.3544    0.0092768
enh73140    7    3146300    3147300      5       2  150064       2.5461    0.0054465
enh73151    7    4136400    4137400      6       1  150064       3.3705   0.00037517
enh73152    7    4184000    4185000      7       2  150064       1.6842     0.046067
enh73181    7    4817100    4818100      4       1  150064       1.8751     0.030389
enh73182    7    4831100    4832100      6       2  150064       1.6466     0.049825
enh73190    7    5111600    5112600      6       3  150064        2.791     0.002627
enh73191    7    5124700    5125700      8       4  150064       1.8192      0.03444
enh73199    7    5269500    5270500      1       1  150064       2.4072     0.008038
enh73202    7    5335700    5336700      3       2  150064       2.1367     0.016309
enh73218    7    5551600    5552600      5       2  150064       2.8946    0.0018979
enh73219    7    5553900    5554900      5       2  150064       2.7779    0.0027356
enh73221    7    5573500    5574500      7       3  150064         2.51    0.0060366
enh73231    7    5610000    5611000      3       2  150064        1.688     0.045703
enh73232    7    5636200    5637200      9       4  150064       1.8365     0.033142
enh73237    7    5682400    5683400      2       1  150064        1.789     0.036804
enh73238    7    5701300    5702300      7       2  150064       1.7377     0.041134
enh73240    7    5709700    5710700      5       3  150064       2.2588     0.011947
enh73242    7    5725400    5726400      6       2  150064       1.8122     0.034978
enh73249    7    5806200    5807200      4       2  150064        1.936     0.026433
enh73263    7    6050200    6051200      6       3  150064       2.6897    0.0035761
enh73265    7    6066400    6067400      8       3  150064       1.6991     0.044649
enh73270    7    6142500    6143500      4       2  150064        2.339    0.0096687
enh73272    7    6148300    6149300      4       2  150064       1.7153     0.043146
enh73274    7    6157000    6158000      4       2  150064       1.7694     0.038416
enh73277    7    6267900    6268900      1       1  150064        3.008     0.001315
enh73278    7    6270400    6271400      1       1  150064       2.6796     0.003686
enh73311    7    6615800    6616800      1       1  150064       2.8199     0.002402
enh73312    7    6617500    6618500      4       1  150064       2.9641    0.0015178
enh73313    7    6628400    6629400      1       1  150064       2.7337     0.003131
enh73316    7    6641500    6642500      5       2  150064       2.6379    0.0041716
enh73318    7    6662700    6663700      3       1  150064       1.9896     0.023316
enh73319    7    6664100    6665100      4       2  150064       2.0367     0.020842
enh73321    7    6698400    6699400      1       1  150064       2.2811      0.01127
enh73323    7    6741500    6742500      1       1  150064       2.4118     0.007938
enh73325    7    6744000    6745000      2       1  150064        2.446    0.0072227
enh73326    7    6747000    6748000      5       2  150064       1.9437     0.025966
enh73342    7    7229200    7230200      6       3  150064       2.0608      0.01966
enh73348    7    7247200    7248200     10       3  150064       1.6533     0.049136
enh73354    7    7287400    7288400      1       1  150064       2.0884      0.01838
enh73392    7    7973300    7974300      6       3  150064       1.6605      0.04841
enh73395    7    8004300    8005300      3       2  150064       1.6667     0.047784
enh73442    7   11037100   11038100      1       1  150064       2.1762      0.01477
enh73446    7   11166400   11167400      1       1  150064       2.2313      0.01283
enh73447    7   11383300   11384300      7       3  150064       1.7817     0.037398
enh73459    7   12295600   12296600      1       1  150064       1.7423      0.04073
enh73460    7   12298100   12299100      3       1  150064       1.7932     0.036468
enh73477    7   13888900   13889900      6       2  150064       1.9867     0.023479
enh73489    7   16682700   16683700      3       1  150064       1.6958     0.044965
enh73500    7   16979000   16980000      4       2  150064       2.3594     0.009152
enh73547    7   17980900   17981900      1       1  150064       1.6529      0.04918
enh73549    7   17991900   17992900      4       1  150064        1.727     0.042084
enh73557    7   19744600   19745600      1       1  150064       1.7569      0.03947
enh73567    7   21396700   21397700      5       2  150064       2.1209     0.016965
enh73569    7   21422900   21423900      4       2  150064       1.8695     0.030778
enh73571    7   21454400   21455400      2       1  150064        1.766     0.038702
enh73572    7   21465400   21466400      4       2  150064       2.4926    0.0063409
enh73573    7   21475300   21476300      4       2  150064       3.8591   5.6895e-05
enh73574    7   21478800   21479800      4       2  150064       3.1194   0.00090625
enh73575    7   21480200   21481200      4       2  150064        2.217     0.013311
enh73576    7   21481600   21482600      8       3  150064       3.6989   0.00010826
enh73577    7   21483700   21484700      3       2  150064       3.2483   0.00058039
enh73582    7   21520000   21521000      4       2  150064       4.1304   1.8107e-05
enh73608    7   22609200   22610200      1       1  150064       2.1917       0.0142
[truncated: 575,621 more chars]
