# Supplementary material for: Identifying enhancer properties associated with genetic risk for complex traits using regulome-wide association studies
Source: PLoS Comput Biol. 2022 Sep 7;18(9):e1010430. doi: 10.1371/journal.pcbi.1010430 (PMC9484640; doi:10.1371/journal.pcbi.1010430)
Supplement: S3 Table — Sample names are as described in the ROADMAP epigenomics project integrative analysis portal: https://egg2.wustl.edu/roadmap/web_portal/meta.html. (ZIP) [file pcbi.1010430.s010.zip › supplemental_table3/E084gi-intestine_sig_enhancers05.gcov.out]

GENE       CHR      START       STOP  NSNPS  NPARAM       N        ZSTAT            P
enh41103     1     966200     967200      1       1  150064       1.6666       0.0478
enh41118     1    1168200    1169200      2       1  150064       1.7908     0.036659
enh41128     1    1253300    1254300      2       1  150064       1.8249     0.034007
enh41155     1    1473800    1474800      1       1  150064       1.6972      0.04483
enh41158     1    1480900    1481900      2       1  150064       1.6625     0.048204
enh41201     1    1841200    1842200      3       1  150064       2.0797     0.018775
enh41216     1    2058000    2059000      2       1  150064       2.6994    0.0034735
enh41217     1    2063200    2064200      1       1  150064       2.0727       0.0191
enh41218     1    2065800    2066800      2       1  150064       3.1218   0.00089889
enh41219     1    2069800    2070800      3       2  150064       2.4667    0.0068175
enh41220     1    2079900    2080900      1       1  150064       3.5192    0.0002164
enh41221     1    2081500    2082500      5       2  150064       3.4756   0.00025482
enh41227     1    2127100    2128100      3       2  150064       2.2406     0.012525
enh41231     1    2137500    2138500      2       1  150064       2.6153    0.0044576
enh41248     1    2211300    2212300      3       1  150064       2.1734     0.014875
enh41252     1    2232800    2233800      1       1  150064       1.9129      0.02788
enh41253     1    2236700    2237700      2       1  150064        1.815      0.03476
enh41260     1    2309500    2310500      5       2  150064       3.0179    0.0012728
enh41264     1    2336000    2337000      1       1  150064        1.871      0.03067
enh41275     1    2493900    2494900      2       1  150064       2.0703     0.019214
enh41278     1    2509900    2510900      3       1  150064       1.9027      0.02854
enh41280     1    2519700    2520700      3       1  150064       2.7174    0.0032897
enh41281     1    2524700    2525700      9       2  150064       2.9719    0.0014797
enh41282     1    2538400    2539400      8       3  150064       3.0786      0.00104
enh41283     1    2541400    2542400      1       1  150064          2.8     0.002555
enh41284     1    2563800    2564800      5       2  150064       3.1478   0.00082261
enh41285     1    2571600    2572600      1       1  150064       3.2206    0.0006397
enh41288     1    3043200    3044200      2       1  150064       1.8963     0.028961
enh41294     1    3137900    3138900      6       3  150064       1.7291       0.0419
enh41295     1    3139400    3140400      4       1  150064       1.7465      0.04036
enh41297     1    3207800    3208800      5       2  150064       1.9259     0.027057
enh41312     1    3400100    3401100      4       2  150064       1.9233     0.027219
enh41362     1    6260200    6261200      1       1  150064       1.7453      0.04047
enh41391     1    6511800    6512800      1       1  150064       2.6486     0.004041
enh41392     1    6527100    6528100      4       2  150064       2.8316    0.0023161
enh41393     1    6529700    6530700      5       2  150064       3.3432   0.00041409
enh41394     1    6534600    6535600      2       1  150064       2.4814     0.006544
enh41397     1    6551600    6552600      4       2  150064       1.7381     0.041093
enh41398     1    6561500    6562500      3       2  150064       1.6621      0.04825
enh41399     1    6566700    6567700      2       1  150064       2.1841     0.014478
enh41400     1    6568500    6569500      6       2  150064       2.8795    0.0019916
enh41408     1    6658700    6659700      7       4  150064        2.683    0.0036478
enh41411     1    6675600    6676600      3       1  150064       2.1533     0.015649
enh41412     1    6684200    6685200      2       1  150064       2.1264     0.016733
enh41413     1    6686200    6687200      1       1  150064       3.9894    3.312e-05
enh41414     1    6759700    6760700      2       1  150064       3.5669   0.00018061
enh41426     1    6862700    6863700      1       1  150064       1.6802      0.04646
enh41427     1    6867400    6868400      1       1  150064       1.8682      0.03087
enh41439     1    7044700    7045700      4       2  150064       2.5706     0.005076
enh41516     1    8353400    8354400      2       1  150064        3.726   9.7277e-05
enh41517     1    8373300    8374300      6       3  150064       3.8114   6.9096e-05
enh41518     1    8375600    8376600      3       1  150064       3.0749    0.0010527
enh41522     1    8412600    8413600      3       2  150064       4.7419   1.0588e-06
enh41524     1    8427600    8428600      1       1  150064       2.9348     0.001669
enh41526     1    8431400    8432400      4       2  150064       5.2959   5.9221e-08
enh41531     1    8446700    8447700      2       1  150064       4.9651   3.4337e-07
enh41532     1    8447500    8448500      2       1  150064       4.7983    8.002e-07
enh41534     1    8466800    8467800      3       2  150064       4.5486   2.6996e-06
enh41536     1    8472700    8473700      2       1  150064       4.9856   3.0891e-07
enh41541     1    8490600    8491600      3       2  150064       4.9891   3.0334e-07
enh41542     1    8497000    8498000      2       1  150064        4.551   2.6695e-06
enh41544     1    8501000    8502000      2       1  150064       4.5893   2.2235e-06
enh41546     1    8516300    8517300      1       1  150064       2.5713     0.005066
enh41548     1    8523900    8524900      5       3  150064       2.7613    0.0028785
enh41550     1    8557100    8558100      2       1  150064       2.8573    0.0021361
enh41551     1    8569900    8570900      2       1  150064        2.394    0.0083322
enh41552     1    8576400    8577400      2       1  150064       2.4796     0.006576
enh41554     1    8580500    8581500      3       2  150064       2.3313    0.0098686
enh41556     1    8586000    8587000      3       1  150064        2.376    0.0087516
enh41559     1    8607600    8608600      2       1  150064       2.3958    0.0082926
enh41560     1    8608800    8609800      3       1  150064       2.4664    0.0068242
enh41561     1    8611300    8612300      3       2  150064        2.269     0.011635
enh41562     1    8612600    8613600      1       1  150064       3.1458    0.0008281
enh41563     1    8614900    8615900      2       1  150064       3.0698    0.0010711
enh41564     1    8623000    8624000      3       2  150064       2.3761    0.0087482
enh41567     1    8650600    8651600      3       2  150064       2.5933    0.0047533
enh41568     1    8658200    8659200      5       2  150064       2.9347    0.0016695
enh41569     1    8659600    8660600      1       1  150064       3.0959    0.0009812
enh41570     1    8686000    8687000      1       1  150064       2.9013     0.001858
enh41574     1    8712600    8713600      2       1  150064       2.6253    0.0043289
enh41575     1    8719000    8720000      1       1  150064       2.4949       0.0063
enh41577     1    8722400    8723400      1       1  150064       2.2886      0.01105
enh41578     1    8724500    8725500      3       2  150064       2.1065     0.017579
enh41579     1    8726100    8727100      1       1  150064       2.8965     0.001887
enh41581     1    8729000    8730000      1       1  150064       1.9571      0.02517
enh41582     1    8730600    8731600      1       1  150064        2.945     0.001615
enh41583     1    8733400    8734400      1       1  150064       2.1292      0.01662
enh41584     1    8734100    8735100      1       1  150064       2.1292      0.01662
enh41586     1    8741200    8742200      2       1  150064         2.38    0.0086572
enh41591     1    8767000    8768000      4       2  150064       2.4406    0.0073308
enh41593     1    8772800    8773800      2       1  150064       2.4944    0.0063093
enh41595     1    8814800    8815800      1       1  150064       1.9749      0.02414
enh41596     1    8832200    8833200      3       1  150064       1.9453     0.025872
enh41607     1    8932200    8933200      2       1  150064       1.6928     0.045245
enh41611     1    8950000    8951000      3       1  150064       2.8461    0.0022127
enh41612     1    8998500    8999500      4       2  150064       2.2003     0.013894
enh41653     1    9351300    9352300      3       2  150064       2.4918    0.0063544
enh41670     1    9422200    9423200      7       4  150064       1.7535     0.039756
enh41697     1    9651300    9652300      1       1  150064       1.8634       0.0312
enh41721     1    9910600    9911600      3       2  150064       1.7286      0.04194
enh41831     1   10960000   10961000      2       1  150064       2.3164     0.010269
enh41857     1   11335600   11336600      1       1  150064       2.0523      0.02007
enh41875     1   11849400   11850400      1       1  150064       2.1348      0.01639
enh41887     1   11998500   11999500      2       1  150064       1.9438      0.02596
enh41888     1   12000200   12001200      4       1  150064       2.0448     0.020437
enh41899     1   12112400   12113400      5       2  150064       1.7028     0.044306
enh41900     1   12136200   12137200      1       1  150064       2.6343     0.004216
enh41953     1   12660500   12661500      4       2  150064        1.684     0.046095
enh41962     1   14035400   14036400      1       1  150064       2.4729     0.006702
enh41964     1   14074400   14075400      2       1  150064       1.6562     0.048838
enh41968     1   14090600   14091600      1       1  150064       1.7987      0.03603
enh41975     1   14234400   14235400      1       1  150064        2.576     0.004998
enh41977     1   14467300   14468300      5       1  150064       1.7796     0.037574
enh41978     1   14468900   14469900      1       1  150064       1.6605      0.04841
enh42003     1   15202000   15203000      3       2  150064       1.9802     0.023842
enh42007     1   15252600   15253600      3       1  150064       1.7984     0.036053
enh42053     1   15522600   15523600      6       2  150064       1.7933      0.03646
enh42151     1   16345700   16346700      8       3  150064       1.9457     0.025846
enh42179     1   16537500   16538500      5       3  150064       2.7588    0.0029006
enh42183     1   16546100   16547100      2       1  150064       2.2251     0.013037
enh42185     1   16564000   16565000      2       1  150064       2.7283    0.0031827
enh42186     1   16570400   16571400      1       1  150064        2.126      0.01675
enh42187     1   16575000   16576000      1       1  150064       2.3933     0.008348
enh42188     1   16577200   16578200      2       1  150064       1.8597     0.031464
enh42189     1   16594100   16595100      2       1  150064       1.6956     0.044977
enh42192     1   16679400   16680400      1       1  150064       2.0801      0.01876
enh42195     1   16697800   16698800      2       1  150064       1.6637     0.048085
enh42196     1   16699000   16700000      3       1  150064       1.7831     0.037283
enh42199     1   16703100   16704100      4       1  150064       1.9451     0.025883
enh42200     1   16711800   16712800      2       1  150064       1.7801     0.037533
enh42201     1   16714400   16715400      2       1  150064       1.7653      0.03876
enh42203     1   16722900   16723900      4       1  150064       2.0449      0.02043
enh42206     1   16824200   16825200      3       1  150064       1.8836     0.029809
enh42243     1   17309200   17310200      4       2  150064       2.0141     0.022001
enh42244     1   17310900   17311900      2       1  150064       2.5752    0.0050092
enh42247     1   17342300   17343300      5       2  150064       2.0112     0.022154
enh42248     1   17371800   17372800      6       1  150064       2.4293    0.0075639
enh42250     1   17378200   17379200      3       2  150064       2.7772    0.0027413
enh42251     1   17386400   17387400      2       1  150064       3.0875    0.0010093
enh42252     1   17390000   17391000      7       3  150064       2.3775    0.0087148
enh42257     1   17454600   17455600      2       1  150064       1.8986     0.028807
enh42366     1   19636400   19637400      6       3  150064       1.7159     0.043089
enh42368     1   19641800   19642800      5       2  150064        1.834     0.033328
enh42393     1   19769000   19770000     12       4  150064       1.8161      0.03468
enh42407     1   19821700   19822700      2       1  150064       3.1151    0.0009193
enh42408     1   19831400   19832400      5       3  150064        1.871     0.030674
enh42409     1   19835400   19836400      6       2  150064       1.6627     0.048186
enh42417     1   19925200   19926200      6       3  150064       1.6957     0.044967
enh42424     1   19966600   19967600      1       1  150064       2.3371     0.009718
enh42426     1   19974600   19975600      9       4  150064       1.7098     0.043651
enh42471     1   20651400   20652400      4       2  150064       1.8356     0.033212
enh42477     1   20819900   20820900      1       1  150064       1.7361      0.04127
enh42491     1   21032800   21033800      5       2  150064       1.7986     0.036044
enh42492     1   21059800   21060800      2       1  150064       2.8097    0.0024792
enh42494     1   21114600   21115600      2       1  150064       2.4415    0.0073133
enh42496     1   21222200   21223200      5       3  150064        2.602    0.0046334
enh42497     1   21263100   21264100      1       1  150064       1.7224       0.0425
enh42499     1   21338900   21339900      3       2  150064       1.6757       0.0469
enh42500     1   21339600   21340600      2       1  150064       2.6501    0.0040235
enh42502     1   21348700   21349700      2       1  150064       2.0738     0.019051
enh42504     1   21390200   21391200      3       1  150064        2.194     0.014118
enh42505     1   21390700   21391700      3       2  150064       2.7867     0.002662
enh42506     1   21416700   21417700      2       1  150064       2.7388    0.0030831
enh42507     1   21439700   21440700      1       1  150064       2.4865      0.00645
enh42510     1   21475700   21476700      2       1  150064       2.8011    0.0025466
enh42511     1   21476400   21477400      4       2  150064       1.7142     0.043247
enh42512     1   21500200   21501200      2       1  150064       2.3653    0.0090067
enh42513     1   21516600   21517600      5       2  150064       2.5985    0.0046812
enh42514     1   21521200   21522200      1       1  150064       1.7381       0.0411
enh42577     1   22090000   22091000     11       2  150064       1.9751     0.024129
enh42607     1   22350200   22351200      4       2  150064       1.7882     0.036872
enh42608     1   22352800   22353800      5       2  150064       2.4891    0.0064031
enh42611     1   22369200   22370200      1       1  150064       3.2129     0.000657
enh42612     1   22374800   22375800      2       1  150064       3.2572   0.00056259
enh42614     1   22382200   22383200      2       1  150064       2.7113    0.0033512
enh42616     1   22398600   22399600      1       1  150064       3.3647    0.0003831
enh42623     1   22441800   22442800      5       3  150064       2.7549    0.0029351
enh42658     1   23024000   23025000      1       1  150064       2.2218      0.01315
enh42679     1   23141600   23142600      8       2  150064       1.9944     0.023055
enh42694     1   23438000   23439000      2       1  150064       1.9202     0.027415
enh42703     1   23486100   23487100      1       1  150064       2.1321       0.0165
enh42770     1   24106300   24107300      1       1  150064       1.6674      0.04772
enh42797     1   24372600   24373600      3       1  150064       2.5782    0.0049652
enh42829     1   24751600   24752600      3       1  150064       1.8484     0.032274
enh42837     1   24833500   24834500      1       1  150064       2.5335     0.005646
enh42841     1   24875700   24876700      4       2  150064       2.4974    0.0062553
enh43036     1   26865000   26866000      3       2  150064       2.1925     0.014172
enh43040     1   26882300   26883300      1       1  150064       2.1998      0.01391
enh43045     1   27017400   27018400      1       1  150064       1.9503      0.02557
enh43050     1   27046900   27047900      3       1  150064       2.6633    0.0038685
enh43051     1   27048400   27049400      1       1  150064       2.7248     0.003217
enh43052     1   27050700   27051700      2       1  150064        2.631    0.0042569
enh43053     1   27053100   27054100      1       1  150064       2.7026      0.00344
enh43055     1   27070500   27071500      3       2  150064        1.957     0.025176
enh43056     1   27094400   27095400      1       1  150064       2.7557     0.002928
enh43057     1   27097700   27098700      1       1  150064       2.7473     0.003004
enh43064     1   27175200   27176200      1       1  150064       2.4217     0.007724
enh43065     1   27180400   27181400      2       1  150064       1.6891     0.045596
enh43068     1   27214800   27215800      1       1  150064       2.4794      0.00658
enh43071     1   27232300   27233300      2       1  150064       2.6979     0.003489
enh43072     1   27236200   27237200      3       1  150064       2.5911    0.0047839
enh43073     1   27241000   27242000      2       1  150064        1.826     0.033925
enh43074     1   27246900   27247900      2       1  150064       2.7103    0.0033606
enh43075     1   27249500   27250500      1       1  150064        2.512     0.006003
enh43093     1   27397000   27398000      4       1  150064        1.756     0.039544
enh43094     1   27425600   27426600      1       1  150064         2.29      0.01101
enh43098     1   27448700   27449700      1       1  150064       2.1775      0.01472
enh43123     1   27693700   27694700      1       1  150064       1.8301      0.03362
enh43162     1   27932400   27933400      1       1  150064       2.0323      0.02106
enh43166     1   27954900   27955900      2       1  150064        1.664     0.048061
enh43205     1   28431400   28432400      3       2  150064        2.405    0.0080863
enh43222     1   28575700   28576700      2       1  150064       1.7769     0.037792
enh43234     1   28646400   28647400      2       1  150064       2.6072    0.0045639
enh43235     1   28650500   28651500      1       1  150064       1.8105      0.03511
enh43236     1   28656200   28657200      2       1  150064       1.9853     0.023554
enh43237     1   28692200   28693200      6       1  150064       1.8321     0.033467
enh43240     1   28701600   28702600      3       1  150064       1.7786     0.037653
enh43241     1   28736100   28737100      8       3  150064       2.2663     0.011716
enh43242     1   28743300   28744300      2       1  150064       2.0408     0.020638
enh43246     1   28782500   28783500      1       1  150064       2.4036     0.008118
enh43250     1   28845600   28846600      1       1  150064       2.4689     0.006776
enh43252     1   28880300   28881300      2       1  150064       2.0181     0.021789
enh43253     1   28905200   28906200      2       1  150064       2.7673    0.0028261
enh43254     1   28916700   28917700      2       1  150064       2.8882    0.0019374
enh43257     1   28967400   28968400      3       1  150064       2.2733     0.011504
enh43258     1   28970500   28971500      1       1  150064       2.3123      0.01038
enh43259     1   28973600   28974600      2       1  150064       2.0484     0.020261
enh43261     1   28982000   28983000      1       1  150064       1.9969      0.02292
enh43265     1   29060100   29061100      2       1  150064        2.618    0.0044224
enh43271     1   29082700   29083700      2       1  150064       3.3866   0.00035378
enh43274     1   29111200   29112200      1       1  150064       2.4417      0.00731
enh43275     1   29186800   29187800      1       1  150064       1.7425      0.04071
enh43276     1   29198500   29199500      3       1  150064        1.739     0.041021
enh43277     1   29211200   29212200      4       1  150064       2.0635      0.01953
enh43281     1   29253000   29254000      2       1  150064       2.8159    0.0024324
enh43282     1   29255300   29256300      3       1  150064        2.455    0.0070442
enh43285     1   29471800   29472800      1       1  150064       2.8105     0.002473
enh43287     1   29475200   29476200      6       2  150064        2.308     0.010499
enh43295     1   29512400   29513400      2       1  150064       2.4132    0.0079063
enh43299     1   29555800   29556800      3       1  150064       2.0326     0.021045
enh43304     1   29775200   29776200      3       2  150064       2.2845     0.011172
enh43311     1   30457700   30458700      5       2  150064       4.9039   4.6976e-07
enh43312     1   30485200   30486200      4       2  150064       3.5792   0.00017232
enh43316     1   30830800   30831800      2       1  150064       3.2479   0.00058125
enh43317     1   30852400   30853400      4       2  150064       2.1621     0.015304
enh43318     1   30858900   30859900      8       1  150064       2.2956     0.010848
enh43321     1   31180400   31181400     14       3  150064       1.7291     0.041895
enh43323     1   31194600   31195600      3       2  150064       1.7283     0.041964
enh43328     1   31216200   31217200      1       1  150064       1.9473      0.02575
enh43330     1   31221600   31222600      1       1  150064       1.9067      0.02828
enh43381     1   31688400   31689400     10       2  150064        2.975    0.0014648
enh43382     1   31696700   31697700      4       1  150064       3.3258   0.00044089
enh43385     1   31770800   31771800      2       1  150064       3.3482   0.00040666
enh43386     1   31826900   31827900      1       1  150064       3.6317    0.0001408
enh43387     1   31834700   31835700      3       2  150064       2.9688    0.0014948
enh43389     1   31847100   31848100      2       1  150064       2.7671    0.0028278
enh43390     1   31849200   31850200      2       1  150064       2.5774    0.0049766
enh43391     1   31854500   31855500      3       1  150064       4.3807   5.9157e-06
enh43392     1   31856400   31857400      6       1  150064       3.8561   5.7601e-05
enh43393     1   31862800   31863800      8       2  150064       3.8622   5.6184e-05
enh43394     1   31866800   31867800      4       1  150064       2.8658    0.0020799
enh43395     1   31867600   31868600      2       1  150064       2.8315    0.0023167
enh43396     1   31888000   31889000      1       1  150064        2.833     0.002306
enh43398     1   31894600   31895600      3       1  150064       1.7846     0.037167
enh43399     1   31898300   31899300      4       2  150064       3.1645   0.00077677
enh43424     1   32138400   32139400      2       1  150064       1.7052     0.044079
enh43479     1   32616800   32617800      1       1  150064       2.0177      0.02181
enh43494     1   32707600   32708600      3       1  150064       1.7063     0.043974
enh43509     1   32810800   32811800      1       1  150064        2.932     0.001684
enh43543     1   33232600   33233600      2       1  150064       2.3703    0.0088876
enh43549     1   33280400   33281400      3       1  150064       2.2349     0.012712
enh43551     1   33338100   33339100      2       1  150064        1.997     0.022915
enh43559     1   33412400   33413400      1       1  150064       2.3553     0.009253
enh43579     1   33502600   33503600      2       1  150064       1.8687     0.030829
enh43606     1   33740700   33741700      3       2  150064       2.1029     0.017735
enh43607     1   33760900   33761900      3       1  150064       1.8874     0.029554
enh43608     1   33766000   33767000      3       2  150064       2.3437    0.0095463
enh43633     1   33933000   33934000      1       1  150064       1.9681      0.02453
enh43635     1   33937000   33938000      2       1  150064       2.4899    0.0063881
enh43651     1   35318300   35319300      4       2  150064       1.8872     0.029566
enh43652     1   35323100   35324100      3       2  150064       2.0918     0.018229
enh43661     1   35585800   35586800      2       1  150064       1.7055      0.04405
enh43665     1   35675800   35676800      3       1  150064       3.5077   0.00022599
enh43667     1   35709300   35710300      2       1  150064       2.2677     0.011674
enh43683     1   36102100   36103100      2       1  150064       3.6011   0.00015847
enh43688     1   36202500   36203500      1       1  150064       3.3029    0.0004785
enh43689     1   36275300   36276300      3       2  150064       4.1596    1.594e-05
enh43690     1   36316900   36317900      3       2  150064       3.0203    0.0012628
enh43698     1   36400900   36401900      1       1  150064       3.4205    0.0003125
enh43699     1   36553400   36554400      1       1  150064       3.1405    0.0008432
enh43700     1   36555600   36556600      3       2  150064        3.192   0.00070642
enh43702     1   36565200   36566200      6       2  150064       2.5158     0.005938
enh43703     1   36580800   36581800      2       1  150064       1.8026     0.035725
enh43704     1   36582400   36583400      2       1  150064       1.9427     0.026028
enh43705     1   36583800   36584800      1       1  150064       2.2761      0.01142
enh43706     1   36584700   36585700      2       1  150064       1.8279     0.033785
enh43707     1   36593200   36594200      1       1  150064       3.8529    5.836e-05
enh43708     1   36599400   36600400      3       1  150064       3.7308   9.5432e-05
enh43709     1   36613300   36614300      3       1  150064       3.8801   5.2202e-05
enh43713     1   36625100   36626100      3       2  150064       2.2319     0.012811
enh43714     1   36627800   36628800      2       1  150064       3.9956   3.2268e-05
enh43715     1   36633700   36634700      2       1  150064       3.8296   6.4181e-05
enh43718     1   36645000   36646000      1       1  150064       2.9811     0.001436
enh43720     1   36653100   36654100      3       1  150064       2.6234    0.0043531
enh43761     1   37169200   37170200      1       1  150064        2.832     0.002313
enh43784     1   38315700   38316700      1       1  150064        3.465    0.0002651
enh43787     1   38318500   38319500      2       1  150064       3.0089    0.0013111
enh43788     1   38323400   38324400      1       1  150064       3.1702    0.0007616
enh43790     1   38327800   38328800      1       1  150064        2.751     0.002971
enh43793     1   38395400   38396400      5       2  150064       2.8028     0.002533
enh43819     1   38921200   38922200      1       1  150064       1.6568      0.04878
enh43824     1   39364700   39365700      2       1  150064       1.6459     0.049897
enh43825     1   39407200   39408200      2       1  150064       1.6718     0.047283
enh43831     1   39490800   39491800      2       1  150064       1.8507     0.032107
enh43832     1   39492800   39493800      5       2  150064       1.7435     0.040624
enh43834     1   39542100   39543100      2       1  150064       3.1046   0.00095283
enh43837     1   39568400   39569400      1       1  150064        1.984      0.02363
enh43839     1   39582000   39583000      3       1  150064       2.0265     0.021356
enh43856     1   39651100   39652100      2       1  150064       2.1225     0.016899
enh43873     1   39859500   39860500      2       1  150064       1.7647     0.038809
enh43875     1   39863700   39864700      2       1  150064       1.6897     0.045544
enh43883     1   39974600   39975600      4       2  150064       2.3427    0.0095713
enh43889     1   40031700   40032700      3       2  150064       2.7139    0.0033246
enh43894     1   40091100   40092100      1       1  150064       2.1072      0.01755
enh43896     1   40119000   40120000      3       2  150064       2.0009     0.022701
enh43898     1   40166100   40167100      2       1  150064       2.7627    0.0028659
enh43911     1   40347100   40348100      3       2  150064       2.0052     0.022472
enh43951     1   40848600   40849600      3       2  150064       2.0998     0.017875
enh43957     1   40863000   40864000      2       1  150064       2.7706     0.002798
enh43963     1   40998200   40999200      3       2  150064       1.9022     0.028572
enh43972     1   41155800   41156800      3       2  150064       2.3236     0.010073
enh43974     1   41159500   41160500      4       2  150064       2.4007     0.008182
enh43978     1   41178700   41179700      3       2  150064       2.5619    0.0052053
enh43984     1   41205800   41206800      4       2  150064        2.823     0.002379
enh44003     1   41447200   41448200      1       1  150064       1.7389      0.04103
enh44005     1   41452600   41453600      3       2  150064       3.8733   5.3695e-05
enh44008     1   41468700   41469700      5       2  150064        2.221     0.013176
enh44013     1   41574700   41575700      3       2  150064       2.5747     0.005017
enh44014     1   41588700   41589700      2       1  150064       1.6467     0.049808
enh44015     1   41617300   41618300      1       1  150064       2.6113      0.00451
enh44016     1   41621000   41622000      5       2  150064       1.9021      0.02858
enh44022     1   41697700   41698700      2       1  150064       1.6904     0.045478
enh44034     1   41834800   41835800      6       2  150064       4.5527   2.6478e-06
enh44035     1   41837900   41838900      3       2  150064       2.8443    0.0022255
enh44036     1   41842700   41843700      4       2  150064       2.6422    0.0041181
enh44037     1   41845100   41846100      4       2  150064       4.2818   9.2696e-06
enh44042     1   41874800   41875800      1       1  150064       2.2711      0.01157
enh44044     1   41878200   41879200      7       2  150064       1.8742     0.030451
enh44046     1   41889100   41890100      3       1  150064       2.1375      0.01628
enh44048     1   41897500   41898500      7       3  150064       2.0306      0.02115
enh44056     1   41950700   41951700      4       2  150064       3.2566   0.00056377
enh44058     1   41960300   41961300      4       2  150064       3.2234    0.0006334
enh44101     1   42547000   42548000      3       1  150064       1.9943     0.023061
enh44151     1   43415100   43416100      7       2  150064       1.9365     0.026402
enh44153     1   43420700   43421700      3       1  150064         2.19     0.014263
enh44155     1   43430800   43431800      3       1  150064       1.7961      0.03624
enh44156     1   43432500   43433500      7       3  150064       2.1356     0.016354
enh44179     1   43703800   43704800      1       1  150064       2.0292      0.02122
enh44184     1   43739600   43740600      2       1  150064        2.174     0.014854
enh44187     1   43749600   43750600      2       1  150064       1.8135     0.034879
enh44191     1   43760200   43761200      1       1  150064       3.2077     0.000669
enh44197     1   43826100   43827100      1       1  150064       3.3139    0.0004601
enh44199     1   43830800   43831800      2       1  150064       1.9653     0.024692
enh44203     1   43856200   43857200      4       2  150064       4.1648   1.5578e-05
enh44204     1   43870900   43871900      3       1  150064       3.3585   0.00039177
enh44206     1   43921000   43922000      1       1  150064       3.6151    0.0001501
enh44207     1   43930700   43931700      1       1  150064       3.6313     0.000141
enh44208     1   43938000   43939000      1       1  150064       3.0047     0.001329
enh44209     1   43940900   43941900      2       1  150064       3.9069   4.6752e-05
enh44210     1   43947800   43948800      1       1  150064       2.8807     0.001984
enh44213     1   43989300   43990300      5       2  150064       1.6586     0.048601
enh44216     1   44004500   44005500      2       1  150064       2.0677     0.019336
enh44217     1   44006800   44007800      2       1  150064       1.9089     0.028134
enh44218     1   44010300   44011300      4       2  150064       2.6258    0.0043228
enh44219     1   44012500   44013500      3       2  150064       2.8609    0.0021123
enh44221     1   44022200   44023200      2       1  150064       2.8224    0.0023829
enh44222     1   44023100   44024100      1       1  150064       3.0287     0.001228
enh44223     1   44025400   44026400      5       2  150064       3.2363   0.00060535
enh44225     1   44031700   44032700      2       1  150064       2.2048     0.013733
enh44226     1   44034100   44035100      3       2  150064       3.4606   0.00026953
enh44227     1   44036500   44037500      2       1  150064         4.51   3.2414e-06
enh44228     1   44047000   44048000      3       2  150064       3.7529   8.7384e-05
enh44229     1   44048200   44049200      3       1  150064       2.2909     0.010984
enh44230     1   44049300   44050300      4       2  150064       4.7431   1.0523e-06
enh44231     1   44051800   44052800      9       3  150064       3.1165   0.00091504
enh44232     1   44113700   44114700      2       1  150064       3.2617   0.00055365
enh44233     1   44117800   44118800      4       2  150064       3.8625    5.612e-05
enh44235     1   44124600   44125600      2       1  150064       3.4863   0.00024487
enh44239     1   44252000   44253000      3       2  150064       1.9596     0.025019
enh44247     1   44318600   44319600      2       1  150064        3.435   0.00029627
enh44249     1   44334100   44335100      3       2  150064       2.4468    0.0072075
enh44250     1   44350400   44351400      3       2  150064       3.2264   0.00062671
enh44251     1   44378100   44379100      3       2  150064       2.5971    0.0047002
enh44252     1   44402600   44403600      4       2  150064       2.2153     0.013371
enh44253     1   44414100   44415100      4       2  150064       3.6117   0.00015211
enh44255     1   44439200   44440200      3       2  150064       3.1146   0.00092101
enh44256     1   44442600   44443600      4       2  150064       2.3798    0.0086609
enh44257     1   44446500   44447500      4       2  150064       1.9822     0.023726
enh44258     1   44452400   44453400      1       1  150064       2.2904        0.011
enh44259     1   44456000   44457000      1       1  150064       2.0898      0.01832
enh44260     1   44458000   44459000      1       1  150064       2.9213     0.001743
enh44261     1   44460300   44461300      3       1  150064       2.1489     0.015823
enh44266     1   44479700   44480700      2       1  150064       3.2733   0.00053156
enh44277     1   44543400   44544400      3       2  150064       2.0004     0.022728
enh44278     1   44677800   44678800      1       1  150064       2.7892     0.002642
enh44279     1   44679800   44680800      1       1  150064       2.3252      0.01003
enh44295     1   44798600   44799600      1       1  150064         2.75      0.00298
enh44297     1   44821000   44822000      2       1  150064       1.9614     0.024916
enh44302     1   45060300   45061300      2       1  150064       1.7146     0.043208
enh44461     1   47229100   47230100      1       1  150064        1.852      0.03201
enh44469     1   47658600   47659600      3       2  150064       1.8966      0.02894
enh44498     1   48224300   48225300      3       1  150064       1.9074     0.028235
enh44501     1   48247600   48248600      4       2  150064       1.6702     0.047441
enh44513     1   48309900   48310900      5       2  150064       2.5992    0.0046719
enh44518     1   48347200   48348200      2       1  150064       1.9375      0.02634
enh44535     1   48527200   48528200      3       2  150064       1.6655     0.047904
enh44555     1   49240800   49241800      5       3  150064       1.6972     0.044829
enh44594     1   51981600   51982600      8       3  150064       1.7506     0.040007
enh44596     1   51985700   51986700      4       2  150064       1.6839     0.046102
enh44690     1   53641800   53642800      4       2  150064       1.9399     0.026196
enh44692     1   53649500   53650500      4       2  150064       2.8103    0.0024751
enh44693     1   53660900   53661900      1       1  150064        2.074      0.01904
enh44694     1   53664000   53665000      1       1  150064       2.8243     0.002369
enh44695     1   53679900   53680900      1       1  150064       2.2012      0.01386
enh44696     1   53684400   53685400      1       1  150064       2.2179      0.01328
enh44698     1   53702200   53703200      4       2  150064       2.5829    0.0048987
enh44700     1   53709300   53710300      1       1  150064       2.9811     0.001436
enh44703     1   53722900   53723900      3       1  150064       2.5478    0.0054205
enh44705     1   53758300   53759300      1       1  150064       1.8966      0.02894
enh44706     1   53760800   53761800      4       2  150064       2.7336    0.0031324
enh44742     1   54448200   54449200      2       1  150064       2.3025     0.010653
enh44745     1   54483200   54484200      4       2  150064       1.6528     0.049182
enh44763     1   54685300   54686300      3       2  150064       1.6795     0.046523
enh44764     1   54687500   54688500      2       1  150064       2.3019     0.010672
enh44766     1   54694600   54695600      2       1  150064       2.0398     0.020687
enh44787     1   54787700   54788700      1       1  150064       2.0393      0.02071
enh44803     1   54841500   54842500      3       1  150064       1.8758     0.030339
enh44804     1   54843700   54844700      3       1  150064       1.8273      0.03383
enh44805     1   54850200   54851200      1       1  150064       2.1615      0.01533
enh44851     1   55323100   55324100      3       2  150064       1.7845     0.037169
enh44872     1   55529400   55530400      1       1  150064       1.7152      0.04315
enh44901     1   56001700   56002700      6       3  150064       1.9705     0.024391
enh44907     1   56184500   56185500      2       1  150064       1.7767      0.03781
enh44934     1   56764800   56765800     10       2  150064        1.746     0.040406
enh44984     1   57282800   57283800      9       4  150064       1.7035      0.04424
enh45005     1   57599400   57600400      5       3  150064        2.335    0.0097709
enh45032     1   59125000   59126000      6       2  150064       1.8915     0.029281
enh45033     1   59125700   59126700      7       2  150064       1.7215     0.042584
enh45050     1   59323500   59324500      3       2  150064       2.1509     0.015741
enh45088     1   59612600   59613600      3       1  150064       1.7397     0.040958
enh45090     1   59622200   59623200      8       2  150064       1.8643     0.031141
enh45095     1   59689800   59690800      3       2  150064       1.8021     0.035766
enh45151     1   61228600   61229600      3       2  150064       2.6394    0.0041522
enh45163     1   61449400   61450400      2       1  150064        1.737     0.041192
enh45164     1   61455700   61456700      2       1  150064       2.5657    0.0051491
enh45192     1   61696200   61697200      3       1  150064       1.8764     0.030301
enh45193     1   61709600   61710600      2       1  150064       2.0865     0.018466
enh45202     1   61869400   61870400      1       1  150064       2.1912      0.01422
enh45206     1   61916900   61917900      1       1  150064       2.0375       0.0208
enh45289     1   64504600   64505600      1       1  150064       2.6022     0.004631
enh45297     1   64947500   64948500      1       1  150064       1.7013      0.04444
enh45309     1   65151800   65152800      1       1  150064        2.173      0.01489
enh45316     1   65264700   65265700      2       1  150064       1.6968     0.044864
enh45317     1   65292900   65293900      3       1  150064       2.0234     0.021518
enh45322     1   65359400   65360400      3       1  150064       2.8452    0.0022195
enh45326     1   65376700   65377700      3       1  150064       2.6756    0.0037299
enh45327     1   65379800   65380800      4       2  150064       3.0347    0.0012039
enh45328     1   65382600   65383600      4       2  150064        3.012    0.0012975
enh45331     1   65399300   65400300      3       2  150064       2.5166    0.0059254
enh45334     1   65416500   65417500      1       1  150064       3.1234    0.0008938
enh45335     1   65417400   65418400      4       2  150064       2.9826    0.0014292
enh45336     1   65421800   65422800      2       1  150064       2.4354    0.0074375
enh45337     1   65427700   65428700      5       2  150064       2.9459    0.0016099
enh45344     1   65514000   65515000      3       2  150064       2.0127     0.022073
enh45348     1   65574000   65575000      2       1  150064        2.055     0.019941
enh45349     1   65579600   65580600      2       1  150064       2.3224     0.010105
enh45350     1   65607000   65608000      2       1  150064       2.1261     0.016749
enh45351     1   65615200   65616200      2       1  150064       2.3592    0.0091569
enh45355     1   65639800   65640800      5       1  150064       1.8082     0.035289
enh45356     1   65640500   65641500      3       1  150064       1.8935     0.029144
enh45357     1   65641900   65642900      3       2  150064       2.0039     0.022542
enh45358     1   65643400   65644400      1       1  150064       2.0028       0.0226
enh45366     1   65932800   65933800      8       3  150064       1.8564     0.031702
enh45368     1   66153200   66154200      5       2  150064       2.7778    0.0027366
enh45371     1   66736100   66737100      2       1  150064       2.3249     0.010039
enh45372     1   66737600   66738600      2       1  150064       1.7059      0.04401
enh45375     1   66766500   66767500      6       2  150064       2.1942      0.01411
enh45388     1   66878200   66879200      1       1  150064       2.5143     0.005964
enh45389     1   66910900   66911900      2       1  150064       2.2364     0.012664
enh45441     1   68078200   68079200      2       1  150064       1.6808     0.046401
enh45450     1   68154600   68155600      5       2  150064       2.2618     0.011855
enh45451     1   68166400   68167400      4       2  150064       1.9657     0.024668
enh45452     1   68174600   68175600      2       1  150064       1.8513     0.032063
enh45470     1   68221300   68222300      1       1  150064       2.4668     0.006817
enh45480     1   68258200   68259200      3       2  150064       2.4451    0.0072414
enh45482     1   68268600   68269600      5       3  150064        3.113   0.00092588
enh45484     1   68278200   68279200      5       2  150064       2.6452    0.0040827
enh45486     1   68286100   68287100      3       1  150064       2.0662     0.019406
enh45487     1   68288800   68289800      3       2  150064       2.1793     0.014654
enh45488     1   68290400   68291400      3       1  150064       1.7953     0.036305
enh45489     1   68292300   68293300      3       1  150064       1.9308     0.026756
enh45491     1   68295400   68296400      3       2  150064       3.7091   0.00010398
enh45492     1   68299700   68300700      3       1  150064        3.328   0.00043741
enh45493     1   68301100   68302100      4       2  150064       3.3068   0.00047178
enh45494     1   68303700   68304700      5       2  150064       3.9573   3.7908e-05
enh45495     1   68315900   68316900      5       2  150064       2.6032    0.0046185
enh45496     1   68362700   68363700      7       3  150064       3.3266   0.00043953
enh45499     1   68411100   68412100      4       2  150064       1.8077      0.03533
enh45503     1   68576900   68577900      2       1  150064       1.7839     0.037224
enh45506     1   68607200   68608200      2       1  150064       2.2727     0.011521
enh45535     1   71622800   71623800      1       1  150064       2.9986     0.001356
enh45538     1   74058800   74059800      3       1  150064       2.6569    0.0039432
enh45545     1   74992800   74993800      4       1  150064       1.7154     0.043134
enh45569     1   77073300   77074300      2       1  150064       2.0275     0.021304
enh45580     1   78028200   78029200      1       1  150064       1.9021      0.02858
enh45589     1   78299100   78300100      1       1  150064       2.6962     0.003507
enh45590     1   78352900   78353900      9       4  150064       2.7102    0.0033617
enh45594     1   78446000   78447000      3       2  150064       1.9066     0.028289
enh45595     1   78449000   78450000      2       1  150064       1.7929     0.036491
enh45596     1   78449600   78450600      5       3  150064       2.0855     0.018514
enh45597     1   78458400   78459400      3       1  150064       1.7613     0.039094
enh45616     1   80682900   80683900      6       3  150064       1.8895     0.029415
enh45620     1   81498900   81499900      1       1  150064       1.8845      0.02975
enh45629     1   81943500   81944500      6       4  150064        1.674     0.047063
enh45630     1   82135700   82136700      3       2  150064       2.0532     0.020027
enh45631     1   82145800   82146800      2       1  150064       2.3654    0.0090047
enh45632     1   82169000   82170000      4       2  150064       1.9234     0.027213
enh45650     1   84267900   84268900      3       2  150064       3.6801   0.00011655
enh45651     1   84284300   84285300      2       1  150064       3.7057   0.00010539
enh45653     1   84313000   84314000      2       1  150064       4.2733   9.6304e-06
enh45660     1   84566500   84567500      2       1  150064       2.2567     0.012013
enh45663     1   84639500   84640500      1       1  150064        1.923      0.02724
enh45675     1   84946000   84947000      5       3  150064       1.6896     0.045549
enh45684     1   85105500   85106500      7       3  150064       1.6647     0.047982
enh45697     1   85319700   85320700      4       1  150064       2.4091    0.0079965
enh45698     1   85326900   85327900      3       2  150064       1.7902     0.036714
enh45699     1   85378900   85379900      4       2  150064       1.9665     0.024621
enh45703     1   85438100   85439100      2       1  150064       1.7549      0.03964
enh45704     1   85514500   85515500      2       1  150064       2.1804     0.014612
enh45714     1   85728400   85729400      1       1  150064       2.0187      0.02176
enh45730     1   85872700   85873700      1       1  150064       2.0853      0.01852
enh45732     1   85919100   85920100      2       1  150064       1.8111     0.035059
enh45734     1   85924900   85925900      5       2  150064       1.8171     0.034598
enh45735     1   85926100   85927100      5       2  150064       2.5868    0.0048438
enh45755     1   86874900   86875900      1       1  150064       1.9339      0.02656
enh45761     1   86992700   86993700      5       2  150064       1.8922     0.029229
enh45789     1   87811600   87812600      3       1  150064       1.7206     0.042657
enh45796     1   88065300   88066300      2       1  150064       2.9528    0.0015745
enh45798     1   88108100   88109100      1       1  150064       2.1609      0.01535
enh45800     1   88148800   88149800      3       2  150064       2.5086      0.00606
enh45806     1   88186000   88187000      2       1  150064       1.6591     0.048548
enh45814     1   88350900   88351900      5       2  150064       1.9716     0.024329
enh45833     1   88682400   88683400      1       1  150064       1.8428      0.03268
enh45836     1   88750400   88751400      5       3  150064       3.1203   0.00090344
enh45886     1   90158300   90159300      2       1  150064       1.6794     0.046541
enh45887     1   90185000   90186000      1       1  150064       1.6991      0.04465
enh45889     1   90222800   90223800      3       2  150064       1.8802     0.030044
enh45896     1   90307000   90308000      2       1  150064       1.7625     0.038994
enh45931     1   91485100   91486100      6       2  150064        1.881     0.029987
enh45932     1   91501900   91502900      1       1  150064       2.0965      0.01802
enh45937     1   91965200   91966200      3       2  150064       2.3068     0.010532
enh45939     1   92021100   92022100      6       2  150064       1.7445     0.040537
enh45966     1   92242600   92243600      7       2  150064       2.5893     0.004809
enh45967     1   92244800   92245800      2       1  150064       2.2178     0.013285
enh45989     1   92765500   92766500      4       2  150064       2.8423    0.0022392
enh45990     1   92825300   92826300      2       1  150064       2.5585    0.0052558
enh45992     1   93003500   93004500      3       1  150064       3.3912   0.00034792
enh45995     1   93233700   93234700      3       2  150064       1.7796     0.037569
enh46005     1   93324300   93325300      1       1  150064        1.779      0.03762
enh46007     1   93398900   93399900      5       2  150064       1.7624     0.038997
enh46008     1   93400100   93401100      2       1  150064       2.8424    0.0022386
enh46009     1   93415900   93416900      3       1  150064       1.8399     0.032888
enh46014     1   93458900   93459900      1       1  150064       2.0825      0.01865
enh46015     1   93460500   93461500      1       1  150064       1.9631      0.02482
enh46042     1   94051300   94052300      5       2  150064       1.7339     0.041472
enh46117     1   94992800   94993800      1       1  150064       2.1873      0.01436
enh46163     1   95319500   95320500      2       1  150064        1.685     0.045994
enh46165     1   95330100   95331100      4       2  150064       1.7244     0.042316
enh46167     1   95349100   95350100      3       2  150064       2.2582     0.011965
enh46177     1   95437200   95438200      2       1  150064       2.2949      0.01087
enh46180     1   95448300   95449300      3       2  150064        1.731     0.041722
enh46181     1   95454900   95455900      1       1  150064       1.9067      0.02828
enh46182     1   95459800   95460800      2       1  150064       1.8498     0.032171
enh46183     1   95467900   95468900      1       1  150064       1.9788      0.02392
enh46187     1   95507500   95508500      2       1  150064       2.0905     0.018287
enh46188     1   95526800   95527800      6       2  150064       2.7826    0.0026959
enh46191     1   95549400   95550400      6       2  150064       2.4666      0.00682
enh46192     1   95552300   95553300      3       1  150064       2.2242     0.013066
enh46194     1   95581200   95582200      4       2  150064       4.4887   3.5827e-06
enh46198     1   96881600   96882600      3       2  150064       2.7545    0.0029395
enh46201     1   97176600   97177600      7       2  150064       3.5017   0.00023118
enh46202     1   97186000   97187000      2       1  150064       1.7221     0.042524
enh46203     1   97189200   97190200      3       1  150064       3.8812   5.1973e-05
enh46210     1   98383300   98384300      3       2  150064       5.4966   1.9356e-08
enh46212     1   98391000   98392000      2       1  150064       5.6618   7.4889e-09
enh46213     1   98646700   98647700      6       3  150064         4.47   3.9112e-06
enh46215     1   98895100   98896100      5       2  150064       2.7298    0.0031688
enh46287     1  102569400  102570400      3       2  150064       1.7611     0.039109
enh46290     1  103303100  103304100      1       1  150064       2.7945     0.002599
enh46291     1  103323800  103324800      7       2  150064       1.7399     0.040941
enh46292     1  103362900  103363900      7       4  150064        3.014    0.0012892
enh46307     1  108508200  108509200      5       3  150064       2.2686     0.011647
enh46308     1  108510000  108511000     12       3  150064       2.8062    0.0025062
enh46314     1  108660300  108661300      7       3  150064       1.8764     0.030298
enh46394     1  110077900  110078900      2       1  150064         1.88     0.030057
enh46405     1  110178600  110179600      4       2  150064        2.074     0.019042
enh46409     1  110199200  110200200      3       2  150064       2.2718     0.011549
enh46413     1  110216400  110217400      3       2  150064       1.8428      0.03268
enh46437     1  110437700  110438700      3       1  150064       2.0783     0.018839
enh46438     1  110438500  110439500      6       2  150064       1.8306     0.033578
enh46454     1  110545600  110546600      1       1  150064        1.927      0.02699
enh46459     1  110599100  110600100      1       1  150064       2.2328      0.01278
enh46460     1  110745600  110746600      1       1  150064       2.2414       0.0125
enh46463     1  110758300  110759300      3       1  150064       2.0428     0.020534
enh46474     1  110927200  110928200      2       1  150064       1.8599     0.031452
enh46482     1  111019600  111020600      1       1  150064       2.4479     0.007185
enh46487     1  111329800  111330800      7       3  150064       2.5163    0.0059292
enh46501     1  111911200  111912200      2       1  150064       1.8538     0.031886
enh46524     1  112134400  112135400      3       2  150064       2.8477     0.002202
enh46526     1  112139600  112140600      1       1  150064       2.2319      0.01281
enh46532     1  112164200  112165200      6       3  150064       2.1895     0.014281
enh46533     1  112166000  112167000      8       4  150064       2.2978     0.010786
enh46541     1  112202800  112203800      5       3  150064        2.294     0.010897
enh46557     1  112423900  112424900      3       2  150064       2.0862     0.018482
enh46558     1  112462500  112463500      3       1  150064       2.4432    0.0072786
enh46560     1  112573000  112574000      5       2  150064       3.0287     0.001228
enh46571     1  112934000  112935000      2       1  150064       1.8858     0.029664
enh46572     1  112935800  112936800      2       1  150064       1.8168     0.034623
enh46573     1  112940800  112941800      4       1  150064       2.2752     0.011447
enh46574     1  112981300  112982300      3       2  150064       2.1976     0.013988
enh46579     1  113054800  113055800      2       1  150064       3.7133   0.00010228
enh46580     1  113060400  113061400      1       1  150064       3.0924    0.0009927
enh46582     1  113086700  113087700      4       1  150064       3.1044   0.00095343
enh46584     1  113106400  113107400      2       1  150064       3.9249   4.3379e-05
enh46585     1  113159700  113160700      4       2  150064       3.9287   4.2698e-05
enh46590     1  113215700  113216700      4       2  150064       3.9815   3.4237e-05
enh46591     1  113218700  113219700      2       1  150064       2.7755    0.0027562
enh46592     1  113230600  113231600      4       2  150064       2.9565    0.0015556
enh46593     1  113239400  113240400      6       4  150064       1.8926     0.029205
enh46626     1  113734000  113735000      2       1  150064       1.9779     0.023969
enh46629     1  113751700  113752700      2       1  150064        2.357    0.0092112
enh46631     1  113765900  113766900      4       2  150064       1.7006     0.044507
enh46696     1  114977500  114978500      3       1  150064       2.2687     0.011643
enh46699     1  114998000  114999000      3       1  150064       1.9598     0.025012
enh46700     1  115000100  115001100      2       1  150064       2.0958     0.018052
enh46701     1  115009500  115010500      1       1  150064       2.3746     0.008785
enh46702     1  115050100  115051100      1       1  150064       2.5298     0.005706
enh46708     1  115257500  115258500      2       1  150064       1.7788     0.037633
enh46711     1  115262700  115263700      2       1  150064       3.2518    0.0005734
enh46713     1  115296400  115297400      7       3  150064       3.0456    0.0011612
enh46718     1  115599600  115600600      3       1  150064       1.6865     0.045846
enh46719     1  115604800  115605800      2       1  150064       2.1718     0.014936
enh46721     1  115627500  115628500      3       2  150064         3.46   0.00027013
enh46723     1  115632800  115633800      5       2  150064       1.8358     0.033193
enh46725     1  115642400  115643400      6       2  150064       3.8735   5.3648e-05
enh46729     1  115779300  115780300      3       1  150064        1.919     0.027491
enh46733     1  115906600  115907600      6       2  150064       2.6484    0.0040439
enh46738     1  116186000  116187000      1       1  150064       2.1895      0.01428
enh46750     1  116353300  116354300      4       2  150064       2.1851     0.014441
enh46773     1  116861200  116862200      5       2  150064       1.9533     0.025391
enh46813     1  117189600  117190600      1       1  150064       1.7897      0.03675
enh46817     1  117253800  117254800      6       2  150064       1.6534      0.04912
enh46820     1  117305600  117306600      3       2  150064       2.1517     0.015709
enh46822     1  117375400  117376400      3       2  150064       2.9293    0.0016989
enh46850     1  117867600  117868600      3       2  150064       1.7101     0.043621
enh46857     1  118086900  118087900      5       2  150064       1.8072     0.035368
enh46866     1  118188700  118189700      3       1  150064       1.9446     0.025913
enh46879     1  118837500  118838500      1       1  150064        1.886      0.02965
enh46893     1  119770800  119771800      1       1  150064       1.8354      0.03322
enh46894     1  119846000  119847000      1       1  150064       1.9403      0.02617
enh47042     1  145588000  145589000      3       1  150064       1.9471     0.025762
enh47044     1  145609100  145610100      1       1  150064       1.8132       0.0349
enh47050     1  145727100  145728100      1       1  150064        1.699      0.04466
enh47054     1  146638200  146639200      2       1  150064       2.0992     0.017899
enh47055     1  146639400  146640400      5       3  150064       2.5746    0.0050178
enh47056     1  146640600  146641600      2       1  150064       2.0001     0.022742
enh47057     1  146645400  146646400      6       2  150064       2.0747     0.019009
enh47058     1  146681600  146682600      7       2  150064       2.0955     0.018061
enh47059     1  146683200  146684200      6       2  150064       2.0291     0.021222
enh47061     1  146697400  146698400      6       3  150064       2.6682    0.0038132
enh47063     1  146709800  146710800      5       2  150064       2.3617    0.0090947
enh47066     1  146716500  146717500      5       2  150064       2.2623     0.011838
enh47104     1  149853400  149854400      2       1  150064       2.1646     0.015209
enh47107     1  149887500  149888500      1       1  150064       1.7468      0.04034
enh47108     1  149889400  149890400      1       1  150064       1.7202       0.0427
enh47109     1  149897500  149898500      4       2  150064       1.7368     0.041216
enh47118     1  149984400  149985400      3       1  150064       1.7135     0.043312
enh47120     1  149993400  149994400      3       1  150064       1.7071     0.043906
enh47125     1  150132200  150133200      4       1  150064       5.4742   2.1975e-08
enh47127     1  150137700  150138700      4       1  150064       5.0425   2.2976e-07
enh47138     1  150241900  150242900      3       1  150064       4.9797   3.1842e-07
enh47142     1  150266800  150267800      1       1  150064       1.7334      0.04151
enh47143     1  150294800  150295800      5       2  150064       5.3544   4.2929e-08
enh47144     1  150334800  150335800      5       2  150064       4.6395   1.7465e-06
enh47145     1  150339400  150340400      3       2  150064       4.0739   2.3115e-05
enh47147     1  150344700  150345700      3       2  150064        5.254   7.4425e-08
enh47149     1  150358700  150359700      4       2  150064        4.064   2.4116e-05
enh47151     1  150361700  150362700      3       2  150064       4.0914   2.1441e-05
enh47152     1  150381800  150382800      3       2  150064       3.7553   8.6577e-05
enh47153     1  150386400  150387400      2       1  150064       4.1438    1.708e-05
enh47154     1  150436600  150437600      3       2  150064       4.9256   4.2054e-07
enh47155     1  150449800  150450800      2       1  150064       4.9026   4.7291e-07
enh47156     1  150460400  150461400      3       1  150064       4.5462   2.7315e-06
enh47157     1  150479900  150480900      5       2  150064       1.8588      0.03153
enh47158     1  150480800  150481800      1       1  150064       4.4964    3.455e-06
enh47159     1  150486600  150487600      1       1  150064       5.0598    2.098e-07
enh47160     1  150488800  150489800      2       1  150064       4.4767   3.7907e-06
enh47163     1  150510300  150511300      5       2  150064       3.3805   0.00036178
enh47167     1  150537100  150538100      4       2  150064       2.2919     0.010955
enh47182     1  150725300  150726300      5       2  150064       2.2761     0.011419
enh47183     1  150738100  150739100      7       2  150064       1.8798     0.030065
enh47184     1  150779500  150780500      1       1  150064       2.3252      0.01003
enh47186     1  150824700  150825700      2       1  150064       1.8476     0.032332
enh47190     1  150948200  150949200      1       1  150064       1.9752      0.02412
enh47202     1  151041800  151042800      2       1  150064       3.0844    0.0010198
enh47204     1  151115800  151116800      5       2  150064       3.7019   0.00010699
enh47206     1  151130800  151131800      1       1  150064       2.5562     0.005291
enh47226     1  151370800  151371800      5       2  150064       2.6861    0.0036141
enh47227     1  151373100  151374100      1       1  150064       3.3175    0.0004542
enh47229     1  151428800  151429800      4       2  150064       2.1558     0.015551
enh47275     1  151877900  151878900      2       1  150064       1.9296      0.02683
enh47319     1  153498000  153499000      1       1  150064       2.0546      0.01996
enh47346     1  153669700  153670700      1       1  150064       2.0054      0.02246
enh47348     1  153702300  153703300      2       1  150064       1.9206     0.027394
enh47358     1  153756200  153757200      1       1  150064       2.9848     0.001419
enh47359     1  153761400  153762400      1       1  150064       2.5081     0.006069
enh47361     1  153775700  153776700      1       1  150064       3.5823    0.0001703
enh47362     1  153777400  153778400      3       1  150064       3.8478   5.9588e-05
enh47365     1  153892400  153893400      1       1  150064       2.8069     0.002501
enh47366     1  153900900  153901900      4       2  150064       2.9509    0.0015842
enh47367     1  153916200  153917200      1       1  150064       1.8145       0.0348
enh47368     1  153919200  153920200      1       1  150064       2.1821      0.01455
enh47370     1  153931500  153932500      5       3  150064       2.2696     0.011615
enh47371     1  153933400  153934400      2       1  150064       2.7014    0.0034523
enh47372     1  153937000  153938000      3       1  150064       2.1985     0.013955
enh47374     1  153941100  153942100      2       1  150064       2.3994    0.0082099
enh47375     1  153948000  153949000      2       1  150064       2.2278     0.012946
enh47380     1  153973900  153974900      1       1  150064       2.0022      0.02263
enh47386     1  154195600  154196600      1       1  150064       1.9978      0.02287
enh47388     1  154245800  154246800      1       1  150064       2.0864      0.01847
enh47393     1  154323700  154324700      3       2  150064       1.9547      0.02531
enh47395     1  154358900  154359900      2       1  150064       2.2642     0.011781
enh47400     1  154394900  154395900      6       2  150064       2.1994     0.013925
enh47402     1  154399300  154400300      2       1  150064       1.7126     0.043393
enh47409     1  154450000  154451000      2       1  150064       2.6705    0.0037874
enh47416     1  154528200  154529200      1       1  150064       2.2665      0.01171
enh47420     1  154581600  154582600      2       1  150064       1.6851      0.04598
enh47432     1  154794300  154795300      9       3  150064       3.4425   0.00028819
enh47433     1  154806200  154807200      2       1  150064       2.2517     0.012171
enh47440     1  154832600  154833600      3       1  150064       3.0179    0.0012726
enh47441     1  154837200  154838200      5       2  150064        3.737   9.3124e-05
enh47442     1  154842800  154843800      1       1  150064       3.8504    5.896e-05
enh47443     1  154850200  154851200      2       1  150064       3.2677   0.00054205
enh47444     1  154856700  154857700      2       1  150064        3.115    0.0009198
enh47445     1  154858600  154859600      2       1  150064        3.916   4.5007e-05
enh47448     1  154910500  154911500      3       1  150064       3.6817   0.00011585
enh47449     1  154915400  154916400      3       1  150064       3.7877   7.6028e-05
enh47454     1  154940800  154941800      1       1  150064        2.829     0.002335
enh47462     1  154986000  154987000      2       1  150064       3.7761   7.9665e-05
enh47463     1  154988200  154989200      3       2  150064       2.4353      0.00744
enh47464     1  154989500  154990500      2       1  150064       3.6849   0.00011439
enh47465     1  154990800  154991800      1       1  150064       2.3559      0.00924
enh47468     1  155020800  155021800      1       1  150064       3.3362    0.0004246
enh47471     1  155033500  155034500      2       1  150064       2.2043     0.013751
enh47472     1  155038000  155039000      1       1  150064        1.916      0.02768
enh47486     1  155110900  155111900      2       1  150064       1.7452     0.040475
enh47496     1  155189700  155190700      2       1  150064       2.2491     0.012254
enh47503     1  155214900  155215900      1       1  150064       2.2046      0.01374
enh47505     1  155223000  155224000      1       1  150064       2.1998      0.01391
enh47509     1  155241200  155242200      2       1  150064       2.0835     0.018604
enh47511     1  155248300  155249300      1       1  150064       2.4281      0.00759
enh47513     1  155277200  155278200      2       1  150064       2.5297     0.005708
enh47514     1  155285800  155286800      2       1  150064       2.5162    0.0059308
enh47516     1  155289500  155290500      2       1  150064       1.8741      0.03046
enh47519     1  155477100  155478100      1       1  150064       2.3163      0.01027
enh47521     1  155505700  155506700      1       1  150064        2.431     0.007528
enh47528     1  155617900  155618900      2       1  150064       2.5713    0.0050652
enh47541     1  155862800  155863800      1       1  150064       3.1041    0.0009543
enh47542     1  155879100  155880100      2       1  150064       2.5756    0.0050033
enh47544     1  155899700  155900700      2       1  150064       1.7528     0.039814
enh47545     1  155904700  155905700      1       1  150064       2.0349      0.02093
enh47546     1  155909200  155910200      1       1  150064       1.9564      0.02521
enh47547     1  155913600  155914600      1       1  150064       1.8293      0.03368
enh47549     1  155940000  155941000      1       1  150064       2.2646      0.01177
enh47550     1  155943500  155944500      1       1  150064        2.173      0.01489
enh47552     1  155958400  155959400      2       1  150064       2.2436      0.01243
enh47553     1  155959200  155960200      2       1  150064       2.2439     0.012418
enh47554     1  155960200  155961200      1       1  150064       2.0103       0.0222
enh47555     1  155964000  155965000      1       1  150064       3.7349    9.391e-05
enh47557     1  155974200  155975200      2       1  150064       3.5394   0.00020054
enh47559     1  155994800  155995800      3       2  150064       2.6214    0.0043791
enh47564     1  156039500  156040500      1       1  150064       2.1843      0.01447
enh47568     1  156047700  156048700      1       1  150064       2.3286      0.00994
enh47569     1  156049100  156050100      2       1  150064       2.7774      0.00274
enh47572     1  156060200  156061200      1       1  150064       1.7503      0.04003
enh47574     1  156066900  156067900      1       1  150064       1.6961      0.04493
enh47575     1  156070700  156071700      1       1  150064       1.9914      0.02322
enh47577     1  156082000  156083000      1       1  150064       1.6693      0.04753
enh47578     1  156088500  156089500      2       1  150064       1.6726     0.047208
enh47583     1  156100200  156101200      5       1  150064       1.6464     0.049836
enh47585     1  156116600  156117600      2       1  150064       2.0195     0.021717
enh47588     1  156131800  156132800      2       1  150064       2.9325     0.001681
enh47591     1  156160300  156161300      8       3  150064       2.0206     0.021661
enh47642     1  156709400  156710400      2       1  150064       1.9691     0.024469
enh47643     1  156711500  156712500      4       2  150064       2.4346    0.0074544
enh47675     1  157209300  157210300      2       1  150064       2.0596      0.01972
enh47693     1  157961900  157962900      1       1  150064        1.748      0.04023
enh47696     1  157971100  157972100      1       1  150064       1.7935      0.03645
enh47719     1  158082200  158083200      5       3  150064        2.783    0.0026932
enh47733     1  159309400  159310400      5       2  150064       1.8544     0.031841
enh47738     1  159550600  159551600      3       1  150064       1.6479     0.049684
enh47761     1  159890800  159891800      2       1  150064        1.986     0.023515
enh47772     1  159973900  159974900      4       2  150064       1.6588     0.048581
enh47775     1  159993000  159994000      2       1  150064       1.9775     0.023994
enh47780     1  160063500  160064500      1       1  150064       2.6422     0.004119
enh47782     1  160069100  160070100      1       1  150064       2.4918     0.006355
enh47785     1  160083000  160084000      2       1  150064       2.1182     0.017081
enh47790     1  160162700  160163700      7       2  150064       2.1637     0.015243
enh47791     1  160173900  160174900      1       1  150064       3.0586     0.001112
enh47795     1  160229800  160230800      1       1  150064       2.8501     0.002185
enh47796     1  160233000  160234000      3       1  150064       2.7284    0.0031825
enh47799     1  160310300  160311300      1       1  150064       2.7614     0.002878
enh47800     1  160314200  160315200      1       1  150064       2.4281     0.007589
enh47801     1  160345000  160346000      2       1  150064       1.9713     0.024342
enh47804     1  160371400  160372400      1       1  150064       1.7206      0.04266
enh47806     1  160390500  160391500      2       1  150064        1.968     0.024533
enh47807     1  160398700  160399700      3       2  150064       2.2241     0.013071
enh47838     1  160844200  160845200      3       1  150064       2.3351    0.0097683
enh47840     1  160895200  160896200      4       2  150064       2.2244     0.013061
enh47880     1  161179400  161180400      1       1  150064       2.1338      0.01643
enh47922     1  162173800  162174800      2       1  150064        1.939     0.026251
enh47923     1  162176600  162177600      4       2  150064        1.833     0.033404
enh47947     1  162529700  162530700      2       1  150064       1.9254      0.02709
enh47952     1  162553200  162554200      4       1  150064        2.729    0.0031764
enh47958     1  162640400  162641400      4       2  150064       1.7747     0.037976
enh47963     1  162679400  162680400      3       2  150064       1.9737     0.024207
enh47979     1  163643200  163644200      1       1  150064        2.801     0.002547
enh47980     1  163811200  163812200      1       1  150064       2.5331     0.005653
enh48030     1  164748500  164749500      4       2  150064       2.3843    0.0085552
enh48033     1  164763400  164764400      2       1  150064       1.8374     0.033078
enh48035     1  164774600  164775600      2       1  150064       2.2307     0.012852
enh48041     1  165393700  165394700      4       2  150064       2.1616     0.015325
enh48044     1  165597700  165598700     10       2  150064       2.1541     0.015616
enh48050     1  165616100  165617100      4       1  150064       1.7783     0.037677
enh48053     1  165721200  165722200      4       2  150064       2.4999    0.0062122
enh48055     1  165739000  165740000      2       1  150064       2.3176     0.010235
enh48059     1  165811200  165812200      6       2  150064       2.0958     0.018051
enh48060     1  165818200  165819200      1       1  150064       2.3829     0.008588
enh48061     1  165820000  165821000      1       1  150064       2.3718     0.008852
enh48062     1  165823000  165824000      1       1  150064       2.4075     0.008032
enh48064     1  165825800  165826800      3       1  150064       2.9248    0.0017234
enh48065     1  165827900  165828900      1       1  150064       2.9694     0.001492
enh48078     1  166438900  166439900      5       3  150064       2.5737    0.0050311
enh48081     1  166843600  166844600      2       1  150064       3.4847   0.00024635
enh48093     1  167131700  167132700      7       3  150064       1.8686     0.030841
enh48096     1  167187800  167188800      1       1  150064       2.7692      0.00281
enh48172     1  168054200  168055200      1       1  150064       2.2271      0.01297
enh48179     1  168115600  168116600      2       1  150064       1.8848     0.029727
enh48186     1  168270500  168271500      1       1  150064       1.7344      0.04142
enh48187     1  168289600  168290600      4       2  150064       1.8115     0.035028
enh48190     1  168356200  168357200      3       2  150064       2.2226     0.013122
enh48196     1  168408800  168409800      2       1  150064       2.0125     0.022083
enh48249     1  169087700  169088700     10       2  150064       2.0781     0.018852
enh48256     1  169314700  169315700      4       2  150064       2.2175     0.013296
enh48306     1  171366000  171367000      8       3  150064       2.3192     0.010192
enh48307     1  171428800  171429800      3       2  150064       1.8644     0.031133
enh48317     1  171712300  171713300      3       1  150064       1.8565     0.031693
enh48319     1  171751800  171752800      3       1  150064       2.1709     0.014968
enh48320     1  171769400  171770400      3       1  150064       2.1251     0.016787
enh48340     1  172208600  172209600      2       1  150064       1.8681     0.030874
enh48346     1  172312500  172313500      2       1  150064       1.8722     0.030589
enh48349     1  172325900  172326900      3       2  150064       1.7834     0.037264
enh48351     1  172351200  172352200      2       1  150064       2.7009     0.003458
enh48352     1  172359600  172360600      5       2  150064       2.3137     0.010341
enh48353     1  172363200  172364200      6       2  150064       1.8056     0.035494
enh48354     1  172368100  172369100      3       2  150064       1.9916     0.023205
enh48369     1  172500100  172501100      3       2  150064       1.6888     0.045631
enh48392     1  173398000  173399000      4       2  150064       2.3375    0.0097071
enh48393     1  173399400  173400400      3       2  150064       3.0303    0.0012215
enh48395     1  173448600  173449600      1       1  150064       2.5037     0.006145
enh48400     1  173821900  173822900      1       1  150064        3.358    0.0003926
enh48402     1  173838700  173839700      2       1  150064       3.0471    0.0011552
enh48406     1  173978000  173979000      2       1  150064       2.9118    0.0017968
enh48407     1  173983000  173984000      2       1  150064       2.6351    0.0042052
enh48408     1  173986500  173987500      3       1  150064       3.3595   0.00039041
enh48409     1  173987300  173988300      4       2  150064       3.5258    0.0002111
enh48410     1  173988400  173989400      1       1  150064       3.5227    0.0002136
enh48411     1  173992400  173993400      2       1  150064       2.9267    0.0017129
enh48412     1  174083900  174084900      4       2  150064       2.9164    0.0017706
enh48414     1  174130300  174131300      3       1  150064       2.9874    0.0014067
enh48416     1  174135200  174136200      2       1  150064       2.7675    0.0028248
enh48419     1  174236100  174237100      1       1  150064       3.2746    0.0005291
enh48420     1  174239200  174240200      2       1  150064       2.6399    0.0041463
enh48424     1  174658500  174659500      2       1  150064       2.8593    0.0021229
enh48426     1  174688300  174689300      3       1  150064       1.8754     0.030366
enh48428     1  174735500  174736500      3       1  150064       1.7226     0.042477
enh48430     1  174742000  174743000      3       2  150064       2.2977     0.010791
enh48432     1  174767700  174768700      1       1  150064       3.2494    0.0005783
enh48440     1  174905000  174906000      2       1  150064       3.0985   0.00097244
enh48449     1  174945300  174946300      1       1  150064       2.8844     0.001961
enh48450     1  174958700  174959700      2       1  150064       1.7845     0.037175
enh48455     1  174998100  174999100      1       1  150064       2.4331     0.007486
enh48465     1  175159200  175160200      2       1  150064       3.0324    0.0012129
enh48466     1  175162500  175163500      4       1  150064       3.3679   0.00037868
enh48483     1  175757300  175758300      3       1  150064       3.8142   6.8322e-05
enh48495     1  176028000  176029000      5       3  150064        1.955     0.025291
enh48499     1  176118700  176119700      4       2  150064       2.5326    0.0056606
enh48508     1  177178900  177179900      4       2  150064       2.8718     0.002041
enh48512     1  177316000  177317000      1       1  150064       3.8426    6.088e-05
enh48514     1  177319800  177320800      2       1  150064       1.8755     0.030364
enh48515     1  177320600  177321600      3       1  150064       1.9305      0.02677
enh48516     1  177554200  177555200      1       1  150064       1.9656      0.02467
enh48534     1  178025600  178026600      3       2  150064       1.7944     0.036373
enh48535     1  178030100  178031100      2       1  150064       2.7253    0.0032124
enh48550     1  178357600  178358600      1       1  150064       1.8337      0.03335
enh48552     1  178455000  178456000      1       1  150064       2.4263     0.007627
enh48568     1  178620200  178621200      2       1  150064       1.7408     0.040858
enh48578     1  178942300  178943300      1       1  150064       2.9835     0.001425
enh48596     1  179098000  179099000      4       2  150064       1.7121     0.043439
enh48598     1  179110300  179111300      1       1  150064       1.9879      0.02341
enh48608     1  179279800  179280800      4       2  150064       1.9407     0.026146
enh48611     1  179333800  179334800      5       3  150064       2.8804    0.0019862
enh48623     1  179782900  179783900      1       1  150064        2.367     0.008966
enh48658     1  180602800  180603800      4       2  150064       2.1448     0.015983
enh48660     1  180891900  180892900      2       1  150064        2.083     0.018625
enh48698     1  181410400  181411400      3       2  150064       2.0139     0.022012
enh48699     1  181419600  181420600      4       2  150064       2.5899    0.0048007
enh48700     1  181439100  181440100      6       3  150064       2.9827    0.0014288
enh48711     1  182117800  182118800      3       2  150064       1.9061     0.028318
enh48725     1  182226500  182227500      3       1  150064       1.8808     0.030002
enh48727     1  182247400  182248400      2       1  150064       1.8012     0.035832
enh48733     1  182306700  182307700      4       2  150064       2.2978     0.010787
enh48748     1  182657600  182658600      4       2  150064       1.8114     0.035042
enh48749     1  182668500  182669500      6       3  150064       2.4073    0.0080366
enh48751     1  182707900  182708900      1       1  150064       1.6637      0.04809
enh48752     1  182723000  182724000      4       2  150064       2.9553    0.0015617
enh48798     1  183251800  183252800      1       1  150064        1.883      0.02985
enh48799     1  183256100  183257100      2       1  150064       1.8527     0.031966
enh48801     1  183271500  183272500      3       2  150064       1.8136     0.034871
enh48811     1  183449500  183450500      1       1  150064       3.0575     0.001116
enh48813     1  183512300  183513300      2       1  150064       2.7729     0.002778
enh48859     1  183895500  183896500      1       1  150064       2.0017      0.02266
enh48871     1  184120500  184121500      1       1  150064       2.2839      0.01119
enh48873     1  184160000  184161000      3       2  150064       1.9501     0.025585
enh48885     1  184429800  184430800      1       1  150064       1.8826      0.02988
enh48886     1  184431000  184432000      2       1  150064       1.9928     0.023142
enh48888     1  184461000  184462000      3       2  150064       2.2858     0.011132
enh48889     1  184476600  184477600      1       1  150064       2.4618     0.006913
enh48891     1  184504200  184505200      2       1  150064       2.7738      0.00277
enh48900     1  184715200  184716200      5       3  150064       2.2621     0.011844
enh48902     1  184724800  184725800      3       1  150064       2.1648       0.0152
enh48911     1  184923000  184924000      2       1  150064        2.332    0.0098514
enh48917     1  185127500  185128500      1       1  150064       1.9047      0.02841
enh48933     1  185506100  185507100      1       1  150064       1.7943      0.03638
enh48950     1  186342200  186343200      1       1  150064        1.751      0.03997
enh48951     1  186345800  186346800      1       1  150064       1.7256      0.04221
enh48955     1  186892100  186893100      1       1  150064       1.9868      0.02347
enh48960     1  188336800  188337800      3       2  150064       3.8705   5.4312e-05
enh48961     1  189931300  189932300      2       1  150064       2.1176     0.017106
enh48964     1  190064700  190065700      2       1  150064       2.9953     0.001371
enh48967     1  190418800  190419800      2       1  150064       1.8203     0.034353
enh48969     1  190452800  190453800      3       1  150064       1.6829     0.046195
enh48978     1  192503500  192504500      3       1  150064       2.0863     0.018474
enh48982     1  192608700  192609700      3       1  150064       2.2244     0.013059
enh48983     1  192669900  192670900      1       1  150064       2.0749        0.019
enh48984     1  192671400  192672400      1       1  150064       2.6524     0.003996
enh48989     1  192873300  192874300      3       1  150064       2.6284     0.004289
enh48999     1  193072300  193073300      1       1  150064       3.0838     0.001022
enh49002     1  193089800  193090800      2       1  150064       3.0646    0.0010898
enh49003     1  193092800  193093800      3       1  150064       3.1849   0.00072396
enh49005     1  193157100  193158100      3       1  150064       3.2071   0.00067052
enh49006     1  193158900  193159900      2       1  150064       2.6785    0.0036974
enh49008     1  193279800  193280800      1       1  150064       3.0684     0.001076
enh49009     1  193308900  193309900      2       1  150064       3.0175    0.0012742
enh49011     1  193317500  193318500      1       1  150064        2.979     0.001446
enh49020     1  193558400  193559400      4       1  150064       1.7019     0.044389
enh49022     1  194031400  194032400      2       1  150064       1.6941     0.045126
enh49033     1  197632400  197633400      1       1  150064       2.5566     0.005285
enh49037     1  197741700  197742700      1       1  150064       2.5419     0.005513
enh49039     1  197751800  197752800      1       1  150064        2.368     0.008942
enh49060     1  198650300  198651300      4       2  150064       2.1116     0.017359
enh49091     1  200270300  200271300      3       2  150064       2.2916     0.010963
enh49095     1  200329000  200330000      6       1  150064       3.0309     0.001219
enh49097     1  200374500  200375500      1       1  150064       2.4823     0.006527
enh49100     1  200380300  200381300      1       1  150064       2.3083      0.01049
enh49102     1  200406500  200407500      1       1  150064       3.4739    0.0002565
enh49103     1  200452600  200453600      4       1  150064       2.1779     0.014706
enh49104     1  200457300  200458300      3       2  150064       2.6382    0.0041671
enh49109     1  200742800  200743800      1       1  150064       2.2886      0.01105
enh49114     1  200870000  200871000      1       1  150064       2.9066     0.001827
enh49116     1  200885500  200886500      2       1  150064       3.4882   0.00024311
enh49117     1  200939000  200940000      2       1  150064       3.5174   0.00021793
enh49118     1  200941000  200942000      8       3  150064       1.9368     0.026382
enh49119     1  200961800  200962800      6       2  150064       4.1699   1.5234e-05
enh49121     1  200988900  200989900      4       2  150064       3.7517   8.7833e-05
enh49124     1  201011500  201012500      6       3  150064       2.6968    0.0035006
enh49125     1  201024900  201025900      4       2  150064       2.2169     0.013316
enh49132     1  201106700  201107700      2       1  150064       1.7983     0.036062
enh49136     1  201143800  201144800      1       1  150064         2.69     0.003573
enh49138     1  201152600  201153600      5       3  150064       1.7395     0.040971
enh49146     1  201278000  201279000      2       1  150064       1.7746     0.037982
enh49151     1  201353500  201354500      7       3  150064       3.0307      0.00122
enh49153     1  201363600  201364600      8       4  150064       2.1016     0.017793
enh49155     1  201389000  201390000      3       1  150064       1.6927     0.045258
enh49161     1  201435100  201436100      4       2  150064       2.2423     0.012472
enh49164     1  201451400  201452400      6       2  150064       2.0482      0.02027
enh49168     1  201466800  201467800      2       1  150064       1.8696      0.03077
enh49219     1  201797100  201798100      3       2  150064       2.6745    0.0037417
enh49224     1  201865300  201866300      1       1  150064       1.6949      0.04505
enh49225     1  201869400  201870400      1       1  150064       1.6739      0.04708
enh49226     1  201874000  201875000      2       1  150064       2.1808       0.0146
enh49227     1  201882000  201883000      3       2  150064       1.8143     0.034812
enh49241     1  202014700  202015700      1       1  150064       2.1061       0.0176
enh49254     1  202111200  202112200      5       2  150064       2.1389      0.01622
enh49316     1  203121800  203122800      1       1  150064       1.6974      0.04481
enh49405     1  204041200  204042200      3       2  150064       3.7423   9.1186e-05
enh49406     1  204045600  204046600      2       1  150064       2.5349    0.0056243
enh49407     1  204046800  204047800      3       2  150064       3.0915   0.00099578
enh49410     1  204051000  204052000      4       2  150064       2.2163     0.013337
enh49411     1  204053900  204054900      4       2  150064       2.1648     0.015202
enh49413     1  204057400  204058400      2       1  150064        3.731    9.535e-05
enh49417     1  204065700  204066700      3       2  150064        1.942     0.026067
enh49435     1  204195600  204196600      5       1  150064       1.7631      0.03894
enh49436     1  204222900  204223900      1       1  150064       2.5598     0.005237
enh49439     1  204244700  204245700      6       2  150064       2.2743     0.011475
enh49442     1  204254500  204255500      6       2  150064       2.5887     0.004817
enh49474     1  204416300  204417300      3       1  150064       1.7372     0.041173
enh49475     1  204420800  204421800      4       1  150064       2.1076     0.017535
enh49476     1  204425800  204426800      4       2  150064       2.7256    0.0032094
enh49478     1  204432600  204433600      1       1  150064       1.7394      0.04098
enh49481     1  204452700  204453700      3       2  150064       2.8009    0.0025478
enh49482     1  204460200  204461200      1       1  150064       3.1976     0.000693
enh49483     1  204464500  204465500      3       2  150064       2.8938    0.0019028
enh49487     1  204489400  204490400      1       1  150064       3.3424    0.0004153
enh49488     1  204490200  204491200      3       1  150064       1.9384     0.026287
enh49489     1  204537400  204538400      2       1  150064       2.1867     0.014381
enh49490     1  204543400  204544400      3       2  150064       3.2053   0.00067472
enh49491     1  204547000  204548000      1       1  150064       3.4754     0.000255
enh49492     1  204592700  204593700      1       1  150064       3.3053    0.0004743
enh49493     1  204606800  204607800      7       3  150064       2.4211    0.0077358
enh49507     1  204966500  204967500      4       2  150064       3.4567   0.00027343
enh49508     1  204982700  204983700      5       2  150064       1.6684     0.047616
enh49509     1  205030200  205031200      4       2  150064       3.9784   3.4688e-05
enh49510     1  205030600  205031600      3       1  150064       3.9982   3.1909e-05
enh49512     1  205089200  205090200      5       1  150064       2.1326     0.016477
enh49514     1  205110400  205111400      5       2  150064       3.7788   7.8797e-05
enh49515     1  205144300  205145300      2       1  150064       4.1479   1.6775e-05
enh49516     1  205152600  205153600      5       2  150064       4.3555   6.6377e-06
enh49518     1  205178700  205179700      4       2  150064       4.4417   4.4622e-06
enh49520     1  205198400  205199400      3       2  150064       3.0486    0.0011497
enh49521     1  205199100  205200100      8       2  150064       1.8556     0.031757
enh49522     1  205206300  205207300      4       2  150064       3.0768    0.0010461
enh49523     1  205208000  205209000      3       2  150064       2.3735    0.0088104
enh49524     1  205209400  205210400      5       3  150064       2.9252     0.001721
enh49526     1  205224700  205225700      4       2  150064       2.7309    0.0031577
enh49530     1  205243800  205244800      1       1  150064       1.7506      0.04001
enh49531     1  205248800  205249800      4       2  150064       1.9374     0.026346
enh49533     1  205263300  205264300      2       1  150064        1.951     0.025529
enh49543     1  205321200  205322200      3       1  150064       2.2835     0.011199
enh49544     1  205324500  205325500      6       2  150064       1.7689     0.038456
enh49546     1  205338200  205339200      5       2  150064       1.6992     0.044645
enh49557     1  205461200  205462200     10       3  150064        2.263     0.011817
enh49566     1  205498400  205499400      3       2  150064       2.0456     0.020397
enh49570     1  205551200  205552200      4       2  150064       1.6664     0.047813
enh49574     1  205562800  205563800      6       2  150064       1.7132     0.043337
enh49575     1  205567700  205568700      8       3  150064        2.364    0.0090405
enh49581     1  205649800  205650800      2       1  150064       2.2197     0.013221
enh49582     1  205658900  205659900      2       1  150064       2.1835     0.014501
enh49583     1  205662600  205663600      4       2  150064       2.0385     0.020748
enh49600     1  205780100  205781100      1       1  150064       2.4157     0.007853
enh49685     1  207224900  207225900      3       1  150064       3.1904    0.0007105
enh49688     1  207237800  207238800      1       1  150064       2.4979     0.006247
enh49690     1  207250400  207251400      3       1  150064        2.729     0.003176
enh49709     1  207911100  207912100      3       2  150064       1.8372     0.033088
enh49711     1  207923300  207924300      2       1  150064       3.7753   7.9905e-05
enh49712     1  207927900  207928900      1       1  150064       3.3754    0.0003685
enh49713     1  207929700  207930700      4       2  150064       3.7398   9.2082e-05
enh49715     1  207970500  207971500      3       2  150064        2.105     0.017645
enh49716     1  207980500  207981500      3       1  150064       3.4706   0.00025967
enh49717     1  207985200  207986200      2       1  150064       2.6418    0.0041237
enh49719     1  207993800  207994800      3       2  150064       2.8435    0.0022313
enh49720     1  207994400  207995400      2       1  150064       3.7437    9.065e-05
enh49721     1  207997900  207998900      5       3  150064       3.7165     0.000101
enh49722     1  208001100  208002100      2       1  150064       4.2839    9.183e-06
enh49724     1  208009700  208010700      1       1  150064       1.8747      0.03042
enh49725     1  208011400  208012400      2       1  150064       2.2074     0.013642
enh49726     1  208018300  208019300      4       2  150064       4.3419   7.0631e-06
enh49727     1  208021700  208022700      4       2  150064       1.7699     0.038369
enh49728     1  208026400  208027400      5       2  150064       2.5168    0.0059219
enh49731     1  208046300  208047300      4       2  150064       2.8049    0.0025164
enh49732     1  208058200  208059200      4       1  150064       2.3278    0.0099622
enh49750     1  208263300  208264300      3       1  150064       2.8185    0.0024121
enh49752     1  208277000  208278000      4       2  150064       2.1413     0.016123
enh49753     1  208278700  208279700      4       1  150064       2.3049     0.010587
enh49756     1  208284600  208285600      3       2  150064       2.0024     0.022622
enh49758     1  208290400  208291400      2       1  150064        2.617    0.0044354
enh49759     1  208293200  208294200      5       2  150064       2.2735     0.011499
enh49760     1  208305200  208306200      3       2  150064       2.9641    0.0015178
enh49772     1  208380700  208381700      3       1  150064       1.9987     0.022822
enh49773     1  208392900  208393900      2       1  150064       2.4943    0.0063098
enh49776     1  208406600  208407600      9       3  150064       1.8826     0.029878
enh49796     1  209124800  209125800      1       1  150064       2.2597      0.01192
enh49818     1  209799400  209800400      4       2  150064       1.7928     0.036499
enh49870     1  211434400  211435400      6       4  150064       2.5508    0.0053739
enh49885     1  211715500  211716500      2       1  150064        1.735     0.041372
enh49887     1  211732400  211733400      5       3  150064       1.6717     0.047295
enh49893     1  211780800  211781800      5       3  150064       2.2041     0.013757
enh49959     1  212607200  212608200      1       1  150064       2.1962      0.01404
enh49974     1  212769500  212770500      6       3  150064       1.9121      0.02793
enh50025     1  213843200  213844200     12       3  150064       2.0116      0.02213
enh50034     1  214175200  214176200      3       2  150064       2.8987    0.0018733
enh50037     1  214280200  214281200      4       2  150064       1.9413      0.02611
enh50050     1  214510500  214511500      3       2  150064        2.452    0.0071034
enh50055     1  214639800  214640800      5       2  150064       1.6772     0.046753
enh50058     1  214679400  214680400      7       3  150064       1.8492     0.032211
enh50061     1  214715400  214716400      6       2  150064       1.8077     0.035323
enh50062     1  214721000  214722000      1       1  150064       2.3529     0.009314
enh50075     1  215765000  215766000      1       1  150064       2.0419      0.02058
enh50086     1  216838200  216839200      4       2  150064       2.0496     0.020202
enh50140     1  220164500  220165500      7       2  150064       1.8694     0.030786
enh50141     1  220217800  220218800      3       2  150064       2.0368     0.020835
enh50146     1  220266400  220267400      2       1  150064        2.041     0.020624
enh50155     1  220551900  220552900      5       2  150064       1.7845     0.037173
enh50165     1  220905400  220906400      2       1  150064        1.773     0.038112
enh50167     1  220920000  220921000      6       3  150064       1.6938     0.045148
enh50197     1  221916800  221917800      5       2  150064       3.1988   0.00068992
enh50201     1  222628100  222629100      3       1  150064       2.8637    0.0020939
enh50209     1  222816200  222817200      1       1  150064       2.1669      0.01512
enh50210     1  222818600  222819600      1       1  150064       2.1321       0.0165
enh50211     1  222819000  222820000      2       1  150064       2.2575     0.011987
enh50251     1  223853100  223854100      2       1  150064       1.7172     0.042973
enh50252     1  223882400  223883400      2       1  150064       2.3329     0.009828
enh50254     1  223888100  223889100      1       1  150064       1.9712      0.02435
enh50255     1  223893300  223894300      1       1  150064       3.1898    0.0007119
enh50256     1  223895500  223896500      3       1  150064       1.6824     0.046242
enh50257     1  223896400  223897400      3       1  150064       1.8715     0.030636
enh50258     1  223903700  223904700      5       2  150064       2.0819     0.018675
enh50259     1  223906500  223907500      5       2  150064       3.0728    0.0010602
enh50260     1  223907700  223908700      3       1  150064       2.4578    0.0069904
enh50261     1  223909100  223910100      7       1  150064       2.9523    0.0015773
enh50262     1  223913200  223914200      1       1  150064       2.8498     0.002187
enh50265     1  223920900  223921900      1       1  150064       2.7258     0.003207
enh50266     1  223925100  223926100      3       2  150064       2.2327     0.012785
enh50268     1  223935300  223936300      1       1  150064       1.9807      0.02381
enh50269     1  223938500  223939500      6       2  150064       2.5891    0.0048109
enh50270     1  223952700  223953700      3       1  150064       2.5186    0.0058919
enh50271     1  223959200  223960200      4       2  150064       3.7196   9.9754e-05
enh50272     1  223964000  223965000      3       2  150064       2.6997    0.0034696
enh50277     1  224019700  224020700      2       1  150064       3.1528   0.00080858
enh50278     1  224023000  224024000      3       1  150064       3.1781   0.00074126
enh50280     1  224030200  224031200      1       1  150064       3.5734    0.0001762
enh50310     1  224565400  224566400      3       1  150064       1.8923     0.029228
enh50311     1  224566500  224567500      2       1  150064       2.4161    0.0078444
enh50313     1  224617500  224618500      2       1  150064       1.9301       0.0268
enh50314     1  224623400  224624400      2       1  150064       2.0591     0.019744
enh50316     1  224644600  224645600      1       1  150064       2.3592     0.009156
enh50317     1  224646700  224647700      3       1  150064       2.5168    0.0059212
enh50320     1  224689900  224690900      3       2  150064         2.69    0.0035731
enh50335     1  225606300  225607300      1       1  150064       1.8539      0.03188
enh50372     1  225933600  225934600      1       1  150064       1.8974      0.02889
enh50373     1  225934700  225935700      3       1  150064       1.9039     0.028464
enh50386     1  226003200  226004200      2       1  150064       1.9831     0.023679
enh50389     1  226013200  226014200      2       1  150064       1.8479     0.032311
enh50395     1  226052000  226053000      3       1  150064       2.3265    0.0099947
enh50397     1  226064100  226065100      3       1  150064       2.8898    0.0019273
enh50400     1  226077600  226078600      4       2  150064       1.7634     0.038913
enh50415     1  226184800  226185800      2       1  150064       1.8909     0.029316
enh50416     1  226187700  226188700      4       2  150064       1.7341     0.041453
enh50424     1  226253900  226254900      2       1  150064        2.767    0.0028287
enh50427     1  226311300  226312300      1       1  150064       2.6169     0.004437
enh50430     1  226316100  226317100      6       4  150064       1.8735       0.0305
enh50438     1  226540600  226541600      1       1  150064        1.734      0.04146
enh50440     1  226591500  226592500      2       1  150064       2.2468     0.012325
enh50441     1  226592800  226593800      5       2  150064       1.8224       0.0342
enh50455     1  226755600  226756600      7       2  150064        2.103     0.017733
enh50457     1  226763000  226764000      3       2  150064       2.5286    0.0057258
enh50464     1  226825100  226826100      1       1  150064       2.5273     0.005747
enh50465     1  226827400  226828400      4       2  150064       2.0122     0.022102
enh50467     1  226833400  226834400      2       1  150064        2.023     0.021535
enh50469     1  226846300  226847300      3       2  150064       2.4745    0.0066706
enh50474     1  226872000  226873000      5       3  150064       2.7479    0.0029993
enh50481     1  226898800  226899800      1       1  150064       2.4902     0.006384
enh50483     1  226920200  226921200      3       2  150064       2.8733    0.0020312
enh50485     1  226927400  226928400      2       1  150064       2.0898     0.018317
enh50491     1  227015100  227016100      3       1  150064       2.1328     0.016472
enh50493     1  227062900  227063900      4       2  150064       1.6895     0.045558
enh50494     1  227070300  227071300      3       1  150064       2.2435     0.012432
enh50515     1  227506800  227507800      5       2  150064       1.9373     0.026355
enh50517     1  227544600  227545600      5       2  150064        2.537    0.0055896
enh50554     1  228298500  228299500      1       1  150064       1.8392      0.03294
enh50559     1  228335900  228336900      1       1  150064       1.8319      0.03348
enh50572     1  228556700  228557700      2       1  150064        1.736     0.041282
enh50590     1  228870000  228871000      2       1  150064       1.8273     0.033824
enh50616     1  229035700  229036700      2       1  150064       1.9543     0.025331
enh50618     1  229066100  229067100      3       2  150064        1.754     0.039717
enh50620     1  229084700  229085700     12       4  150064       1.7526     0.039832
enh50629     1  229162700  229163700      2       1  150064       1.8395      0.03292
enh50630     1  229163500  229164500      1       1  150064       1.8157      0.03471
enh50695     1  230238200  230239200      3       2  150064       3.3968    0.0003409
enh50696     1  230239200  230240200      3       1  150064       3.5544   0.00018939
enh50697     1  230242600  230243600      6       3  150064        3.727   9.6871e-05
enh50698     1  230247600  230248600      2       1  150064       3.9613   3.7271e-05
enh50699     1  230254900  230255900      5       2  150064       2.8769    0.0020078
enh50701     1  230258900  230259900      2       1  150064       1.6725     0.047211
enh50703     1  230272300  230273300     11       5  150064       3.7391   9.2329e-05
enh50704     1  230275700  230276700      5       3  150064       2.1215     0.016938
enh50718     1  230310900  230311900      5       2  150064       2.1163     0.017158
enh50721     1  230321900  230322900      5       2  150064       1.7516     0.039924
enh50722     1  230325600  230326600      1       1  150064       2.1306      0.01656
enh50749     1  230843200  230844200     11       4  150064       1.7476     0.040265
enh50750     1  230844000  230845000      7       2  150064       1.9355     0.026465
enh50751     1  230845300  230846300      3       2  150064       2.4328    0.0074907
enh50801     1  231558900  231559900      2       1  150064       2.0492     0.020222
enh50819     1  231971800  231972800      5       2  150064       1.8208     0.034318
enh50837     1  232412600  232413600      1       1  150064       2.3163      0.01027
enh50844     1  232571400  232572400      6       4  150064       1.7061     0.043999
enh50863     1  232813900  232814900      3       1  150064       1.8096     0.035183
enh50905     1  234610500  234611500      7       2  150064       2.2575     0.011989
enh50907     1  234622800  234623800      4       2  150064       1.7362     0.041268
enh50908     1  234626400  234627400      8       4  150064       2.4821    0.0065312
enh50909     1  234630400  234631400      4       2  150064       1.9952     0.023012
enh50910     1  234635300  234636300      5       2  150064       2.8585    0.0021283
enh50911     1  234638600  234639600      3       1  150064       2.2505      0.01221
enh50912     1  234650900  234651900      2       1  150064       1.9779     0.023968
enh50913     1  234652800  234653800      7       2  150064       2.9931    0.0013809
enh50921     1  234697100  234698100      2       1  150064       2.1024     0.017759
enh50925     1  234722600  234723600      2       1  150064       2.2667     0.011703
enh50969     1  235014900  235015900      4       1  150064       2.5034    0.0061504
enh51029     1  235800900  235801900      8       1  150064       2.1461     0.015931
enh51068     1  236665600  236666600      1       1  150064       1.7372      0.04118
enh51121     1  240089500  240090500      2       1  150064       1.7152     0.043152
enh51138     1  241365400  241366400      5       3  150064       1.7921     0.036558
enh51141     1  241392200  241393200      2       1  150064       1.9483      0.02569
enh51145     1  241790800  241791800      6       2  150064       2.5618    0.0052061
enh51153     1  243407500  243408500      1       1  150064       3.8631    5.598e-05
enh51155     1  243420100  243421100      1       1  150064       4.8412    6.453e-07
enh51156     1  243432400  243433400      1       1  150064       4.8999    4.794e-07
enh51157     1  243433000  243434000      2       1  150064       4.4701   3.9099e-06
enh51159     1  243451100  243452100      4       2  150064       5.2305    8.452e-08
enh51163     1  243645300  243646300      1       1  150064       3.8909    4.993e-05
enh51164     1  243651400  243652400      1       1  150064        3.979     3.46e-05
enh51165     1  243653200  243654200      1       1  150064        3.928    4.283e-05
enh51169     1  244011400  244012400      3       2  150064       3.0738    0.0010569
enh51182     1  244377300  244378300      6       2  150064       2.5072    0.0060851
enh51193     1  244554500  244555500      1       1  150064       1.7011      0.04446
enh51194     1  244602500  244603500      4       2  150064       2.1017     0.017792
enh51195     1  244607900  244608900      1       1  150064       2.2307      0.01285
enh51196     1  244609000  244610000      2       1  150064       2.3236     0.010074
enh51197     1  244612100  244613100      2       1  150064       2.3452    0.0095087
enh51199     1  244623300  244624300      1       1  150064       1.7102      0.04361
enh51236     1  245556900  245557900      8       2  150064       2.0045     0.022511
enh51238     1  245564900  245565900      3       1  150064       1.9972       0.0229
enh51239     1  245573400  245574400     10       3  150064       2.6481    0.0040474
enh51244     1  245761900  245762900      9       2  150064       2.4489    0.0071648
enh51255     1  246149500  246150500      3       2  150064       2.1807     0.014603
enh51258     1  246230600  246231600      7       3  150064       1.9767     0.024039
enh51260     1  246411300  246412300     10       2  150064       2.7389     0.003082
enh51261     1  246412700  246413700      7       2  150064        2.739    0.0030815
enh51270     1  246747200  246748200      3       2  150064       1.8515     0.032047
enh51272     1  246760300  246761300      2       1  150064       1.7267     0.042114
enh51273     1  246771900  246772900      2       1  150064       2.2501      0.01222
enh51280     1  246859400  246860400      5       2  150064       1.8059     0.035464
enh51281     1  246861600  246862600      6       3  150064        1.869     0.030814
enh51282     1  246868300  246869300      2       1  150064        2.202     0.013831
enh51288     1  246913300  246914300      4       2  150064       1.7888     0.036826
enh51331     1  249156400  249157400      1       1  150064       1.8718      0.03062
enh58053     2      47500      48500      2       1  150064       1.9365     0.026405
enh58069     2     851800     852800     14       2  150064        1.845     0.032516
enh58070     2    1006000    1007000      3       2  150064       1.7095     0.043681
enh58091     2    1733700    1734700      6       2  150064        1.825     0.033997
enh58093     2    1743800    1744800      4       2  150064        1.974     0.024191
enh58095     2    1759400    1760400      4       2  150064       2.0788     0.018817
enh58096     2    1761300    1762300      5       2  150064        2.314     0.010334
enh58110     2    2528200    2529200      8       2  150064       2.2157     0.013355
enh58124     2    3292100    3293100      4       2  150064        2.049     0.020233
enh58153     2    3621800    3622800      1       1  150064       2.0286      0.02125
enh58154     2    3624300    3625300     12       4  150064       1.9716     0.024329
enh58157     2    3642600    3643600      3       2  150064         1.74     0.040934
enh58181     2    6321600    6322600      2       1  150064       1.7199     0.042729
enh58186     2    6511900    6512900      3       2  150064       2.0307     0.021142
enh58196     2    7056600    7057600      3       2  150064       2.8319    0.0023136
enh58197     2    7060500    7061500      7       3  150064       1.9487     0.025663
enh58198     2    7065900    7066900      6       3  150064       2.4181    0.0078005
enh58216     2    7560000    7561000      2       1  150064       1.6701     0.047452
enh58218     2    7821800    7822800      5       2  150064       1.6605      0.04841
enh58225     2    8035400    8036400      2       1  150064       1.7026     0.044325
enh58258     2    8543700    8544700      7       3  150064       1.7001     0.044555
enh58262     2    8585400    8586400      5       1  150064       3.1424   0.00083791
enh58277     2    8683600    8684600      3       2  150064       1.9324     0.026653
enh58285     2    8738600    8739600      6       3  150064       3.8289   6.4357e-05
enh58286     2    8741500    8742500      4       2  150064       2.0507     0.020148
enh58289     2    8751000    8752000      7       2  150064       2.1609     0.015351
enh58297     2    8784400    8785400      4       2  150064        1.822     0.034225
enh58320     2    9331100    9332100      2       1  150064       2.0791     0.018805
enh58326     2    9370700    9371700      1       1  150064       1.9795      0.02388
enh58327     2    9374400    9375400      1       1  150064       3.1764    0.0007455
enh58328     2    9375700    9376700      3       1  150064       1.7175     0.042942
enh58343     2    9471600    9472600      2       1  150064       2.5718    0.0050588
enh58366     2    9751000    9752000      1       1  150064       1.7362      0.04126
enh58367     2    9755300    9756300      3       2  150064        1.755     0.039628
enh58373     2    9797200    9798200      3       1  150064       1.7482     0.040214
enh58397     2   10094000   10095000      8       4  150064       2.0775     0.018877
enh58399     2   10131100   10132100      1       1  150064       1.7486      0.04018
enh58400     2   10133600   10134600      7       2  150064       2.1175     0.017109
enh58465     2   10547500   10548500      5       2  150064       1.8294     0.033672
enh58496     2   10953300   10954300      6       3  150064       2.0708     0.019191
enh58497     2   10954200   10955200      4       2  150064       2.5586    0.0052546
enh58500     2   11004500   11005500      6       3  150064       1.7829     0.037303
enh58539     2   11533500   11534500      2       1  150064       2.2141     0.013412
enh58560     2   11889400   11890400      3       2  150064       1.7823     0.037353
enh58561     2   11892900   11893900      4       2  150064       1.7322     0.041615
enh58562     2   11894300   11895300      2       1  150064       1.8675     0.030919
enh58563     2   11904300   11905300      2       1  150064       1.7834      0.03726
enh58564     2   11916800   11917800      3       2  150064       1.9444     0.025926
enh58565     2   11918500   11919500      2       1  150064        1.751      0.03997
enh58566     2   11924500   11925500      2       1  150064       2.6214     0.004379
enh58577     2   12249400   12250400      5       2  150064       1.6559     0.048875
enh58583     2   12427200   12428200      6       2  150064       1.7987     0.036032
enh58585     2   12454100   12455100      1       1  150064       1.9468      0.02578
enh58593     2   12776600   12777600      1       1  150064       3.2707    0.0005364
enh58623     2   15412300   15413300      3       1  150064       1.9469     0.025775
enh58624     2   15414600   15415600      2       1  150064       1.8685     0.030845
enh58625     2   15418700   15419700      1       1  150064       2.2417      0.01249
enh58628     2   15696200   15697200      2       1  150064       1.7456     0.040438
enh58629     2   15698300   15699300      2       1  150064       1.7773     0.037757
enh58648     2   15938800   15939800      5       3  150064       1.7461     0.040395
enh58692     2   16798500   16799500      5       2  150064       1.7057      0.04403
enh58693     2   16803200   16804200      3       2  150064       1.9761      0.02407
enh58708     2   17933100   17934100      1       1  150064       2.0415       0.0206
enh58709     2   17937600   17938600      1       1  150064       2.0909      0.01827
enh58711     2   17974800   17975800      1       1  150064       2.1191      0.01704
enh58712     2   17981100   17982100      7       1  150064       2.4643    0.0068646
enh58714     2   18002700   18003700      2       1  150064       1.7553     0.039602
enh58752     2   19661800   19662800      4       2  150064       2.1761     0.014775
enh58765     2   20242000   20243000      4       2  150064       1.9159     0.027689
enh58768     2   20262000   20263000      4       2  150064       2.4855    0.0064688
enh58774     2   20308000   20309000      4       2  150064       1.9397     0.026211
enh58775     2   20308600   20309600      3       1  150064       1.8766     0.030288
enh58834     2   20773300   20774300      3       1  150064       2.7478    0.0030001
enh58841     2   20814900   20815900     11       3  150064       2.0342     0.020965
enh58845     2   20829100   20830100      7       3  150064       2.1607     0.015357
enh58870     2   22503700   22504700      1       1  150064       2.4772      0.00662
enh58878     2   23289300   23290300      1       1  150064       1.6584      0.04862
enh58883     2   23349300   23350300      6       3  150064       1.7993     0.035987
enh58901     2   23703600   23704600      4       2  150064       1.8388     0.032972
enh58904     2   23726200   23727200      5       2  150064       4.2256   1.1917e-05
enh58931     2   23920700   23921700      9       3  150064       2.0161     0.021894
enh58934     2   24127800   24128800      1       1  150064        2.071      0.01918
enh58936     2   24151200   24152200      2       1  150064       1.9116     0.027966
enh58937     2   24161500   24162500      1       1  150064       2.2362      0.01267
enh58946     2   24347100   24348100      2       1  150064       1.6722     0.047238
enh58961     2   24657900   24658900      2       1  150064       3.1423   0.00083799
enh58979     2   24811100   24812100      2       1  150064       2.1461     0.015933
enh59009     2   25321200   25322200      2       1  150064       1.9089     0.028136
enh59010     2   25351400   25352400      6       3  150064        4.357    6.593e-06
enh59012     2   25410500   25411500      3       1  150064       3.3288   0.00043618
enh59013     2   25432500   25433500      4       2  150064       3.6157   0.00014977
enh59014     2   25437800   25438800      2       1  150064       3.3209   0.00044866
enh59015     2   25439300   25440300      2       1  150064       3.4026   0.00033375
enh59016     2   25452400   25453400      4       2  150064       3.9435   4.0149e-05
enh59021     2   25508500   25509500      2       1  150064       1.9292     0.026854
enh59027     2   25528800   25529800      1       1  150064       3.7197    9.974e-05
enh59028     2   25534100   25535100      1       1  150064       2.9383      0.00165
enh59031     2   25551300   25552300      2       1  150064       2.5484    0.0054113
enh59035     2   25559000   25560000      1       1  150064       1.7268       0.0421
enh59042     2   25598700   25599700      2       1  150064        4.143   1.7136e-05
enh59047     2   25676100   25677100      2       1  150064       1.6521     0.049258
enh59056     2   25887100   25888100      2       1  150064       1.8753     0.030376
enh59064     2   26161800   26162800      1       1  150064       1.9976      0.02288
enh59067     2   26214400   26215400      3       1  150064        3.715   0.00010161
enh59068     2   26222900   26223900      2       1  150064       2.7163    0.0033009
enh59069     2   26231500   26232500      3       1  150064       1.8041     0.035612
enh59073     2   26249300   26250300      3       2  150064        2.245     0.012384
enh59076     2   26267100   26268100      3       1  150064       2.7329    0.0031394
enh59083     2   26400900   26401900      2       1  150064       2.4287     0.007577
enh59099     2   26700300   26701300      5       2  150064       2.1119     0.017347
enh59101     2   26828900   26829900      3       2  150064       1.9089      0.02814
enh59107     2   26909300   26910300      2       1  150064       2.1415     0.016115
enh59109     2   26929500   26930500      1       1  150064       2.0956      0.01806
enh59113     2   26963500   26964500      3       1  150064        3.665   0.00012365
enh59116     2   26986000   26987000      1       1  150064       3.3389    0.0004206
enh59118     2   26991800   26992800      2       1  150064       3.1258   0.00088647
enh59119     2   26994300   26995300      3       1  150064        3.144   0.00083325
enh59122     2   27184200   27185200      3       2  150064       2.1409     0.016141
enh59123     2   27187000   27188000      4       2  150064       2.4862    0.0064551
enh59129     2   27239100   27240100      2       1  150064       2.7106     0.003358
enh59130     2   27243100   27244100      1       1  150064       3.3071    0.0004713
enh59131     2   27254300   27255300      1       1  150064       3.0193     0.001267
enh59134     2   27271800   27272800      2       1  150064       3.4335   0.00029787
enh59136     2   27292200   27293200      3       1  150064       3.2354   0.00060736
enh59137     2   27298000   27299000      2       1  150064       2.0918     0.018229
enh59145     2   27400600   27401600      3       1  150064       2.9722    0.0014783
enh59150     2   27441400   27442400      6       3  150064       2.6812    0.0036678
enh59152     2   27525400   27526400      1       1  150064       2.1382      0.01625
enh59159     2   27595000   27596000      2       1  150064       2.3713    0.0088636
enh59161     2   27604000   27605000      1       1  150064       3.0578     0.001115
enh59162     2   27630300   27631300      1       1  150064       3.1035    0.0009562
enh59163     2   27632800   27633800      2       1  150064       2.0799     0.018769
enh59166     2   27664900   27665900      1       1  150064       3.1687    0.0007655
enh59167     2   27668200   27669200      2       1  150064        1.806     0.035459
enh59169     2   27712800   27713800      2       1  150064        2.505    0.0061232
enh59172     2   27850300   27851300      2       1  150064       1.8163      0.03466
enh59175     2   27906000   27907000      2       1  150064       1.7749     0.037961
enh59179     2   27938600   27939600      2       1  150064       3.5124   0.00022205
enh59182     2   27951500   27952500      3       1  150064       3.8115   6.9052e-05
enh59186     2   27974200   27975200      2       1  150064       4.2577   1.0327e-05
enh59187     2   27976800   27977800      1       1  150064       2.4741     0.006678
enh59191     2   27989000   27990000      3       2  150064       4.1572   1.6112e-05
enh59194     2   28018100   28019100      2       1  150064       4.0376   2.7006e-05
enh59195     2   28019200   28020200      5       1  150064       4.5254   3.0141e-06
enh59196     2   28021700   28022700      2       1  150064       4.0494   2.5671e-05
enh59198     2   28072200   28073200      3       1  150064        4.262   1.0132e-05
enh59199     2   28076700   28077700      1       1  150064        3.787    7.625e-05
enh59201     2   28114400   28115400      1       1  150064       1.9473      0.02575
enh59202     2   28137000   28138000      2       1  150064       1.9275     0.026958
enh59203     2   28138700   28139700      2       1  150064       2.4002    0.0081929
enh59204     2   28143300   28144300      1       1  150064       3.5243    0.0002123
enh59205     2   28144100   28145100      1       1  150064       1.6698      0.04748
enh59206     2   28144800   28145800      3       1  150064       2.5792    0.0049516
enh59212     2   28189100   28190100      3       2  150064       2.8324    0.0023101
enh59215     2   28303500   28304500      4       2  150064       2.6781    0.0037018
enh59249     2   28612000   28613000      1       1  150064        2.969     0.001494
enh59250     2   28622500   28623500      3       1  150064       2.4454    0.0072354
enh59251     2   28629500   28630500      4       2  150064       1.9916      0.02321
enh59253     2   28636100   28637100      2       1  150064       1.9748     0.024147
enh59255     2   28646200   28647200      6       3  150064       3.0378    0.0011914
enh59256     2   28659100   28660100      3       2  150064       3.1227   0.00089589
enh59257     2   28670900   28671900      3       2  150064       1.8631     0.031227
enh59267     2   28779700   28780700      4       2  150064       1.6511     0.049364
enh59295     2   29032500   29033500      2       1  150064        3.181   0.00073373
enh59297     2   29093600   29094600      6       3  150064         1.99     0.023295
enh59315     2   30368200   30369200      2       1  150064       1.8372     0.033087
enh59317     2   30378400   30379400      1       1  150064       1.7063      0.04398
enh59322     2   30446600   30447600      4       1  150064       2.0073      0.02236
enh59358     2   30911600   30912600      2       1  150064       1.9676     0.024559
enh59395     2   31728900   31729900      2       1  150064       1.8384        0.033
enh59403     2   32236500   32237500      3       2  150064       2.2825     0.011229
enh59449     2   34467300   34468300      3       2  150064       2.2428     0.012454
enh59475     2   36636200   36637200      1       1  150064       1.8342      0.03331
enh59477     2   36650500   36651500      4       2  150064       1.7258     0.042188
enh59486     2   36688100   36689100      2       1  150064       2.0103     0.022198
enh59489     2   36709600   36710600      2       1  150064       2.3593    0.0091541
enh59490     2   36712700   36713700      2       1  150064       1.9432     0.025999
enh59497     2   36822700   36823700      5       2  150064       2.1206     0.016979
enh59499     2   37034400   37035400      7       2  150064       1.8254     0.033971
enh59500     2   37048300   37049300     11       3  150064       2.8052    0.0025143
enh59501     2   37085900   37086900      4       2  150064       1.7538     0.039729
enh59502     2   37116700   37117700      2       1  150064       2.0112     0.022153
enh59511     2   37394900   37395900      5       3  150064       1.9394     0.026228
enh59512     2   37422600   37423600      1       1  150064       3.5202    0.0002156
enh59513     2   37424500   37425500      3       2  150064       1.7105      0.04359
enh59514     2   37456400   37457400      3       2  150064       2.2591     0.011938
enh59515     2   37459800   37460800      5       2  150064       2.2188     0.013252
enh59517     2   37545100   37546100      2       1  150064       3.1965   0.00069552
enh59518     2   37548400   37549400      4       1  150064       3.5043   0.00022889
enh59519     2   37549300   37550300      2       1  150064        3.763   8.3938e-05
enh59520     2   37553000   37554000      3       2  150064       3.5159   0.00021917
enh59521     2   37570600   37571600      7       3  150064        3.884   5.1384e-05
enh59523     2   37603500   37604500      6       4  150064        1.682     0.046287
enh59526     2   37733600   37734600      4       1  150064       1.8585     0.031551
enh59562     2   38209100   38210100      2       1  150064        1.731     0.041726
enh59563     2   38219400   38220400      5       2  150064       2.4537    0.0070692
enh59584     2   38633400   38634400      1       1  150064       2.1375      0.01628
enh59586     2   38645200   38646200      1       1  150064       3.1539    0.0008056
enh59592     2   38670100   38671100      2       1  150064       2.1099     0.017433
enh59594     2   38676100   38677100      1       1  150064       1.7184      0.04286
enh59618     2   38928600   38929600      3       1  150064       2.6122     0.004498
enh59620     2   38947400   38948400      1       1  150064       3.2525    0.0005719
enh59621     2   38949100   38950100      1       1  150064       2.1091      0.01747
enh59629     2   39016700   39017700      4       1  150064       2.3185     0.010212
enh59635     2   39208300   39209300      2       1  150064       1.9841     0.023624
enh59637     2   39322100   39323100      1       1  150064       1.6606       0.0484
enh59644     2   39367400   39368400      4       2  150064        2.851    0.0021789
enh59646     2   39454800   39455800      3       2  150064       1.8022     0.035754
enh59658     2   39721600   39722600      1       1  150064       1.7686      0.03848
enh59664     2   39777000   39778000      4       2  150064       2.3729     0.008824
enh59665     2   39795200   39796200      2       1  150064       2.4136    0.0078969
enh59667     2   39820800   39821800      2       1  150064       2.5822    0.0049083
enh59674     2   40004000   40005000      2       1  150064       2.1676     0.015094
enh59675     2   40006400   40007400      2       1  150064       2.0011      0.02269
enh59684     2   40392200   40393200      4       2  150064       1.8345     0.033288
enh59687     2   40421100   40422100      3       1  150064       1.8052     0.035519
enh59691     2   40467000   40468000      5       2  150064       2.5466    0.0054393
enh59693     2   40473000   40474000     11       3  150064       2.5257     0.005773
enh59704     2   40559000   40560000      4       2  150064       1.9493      0.02563
enh59705     2   40573000   40574000      6       3  150064       1.9061     0.028321
enh59706     2   40598700   40599700      6       2  150064       1.9226     0.027263
enh59708     2   40645800   40646800      1       1  150064       1.9016      0.02861
enh59718     2   42053500   42054500      4       1  150064       2.8046     0.002519
enh59719     2   42055700   42056700      3       1  150064       1.6689     0.047567
enh59721     2   42068600   42069600      5       1  150064       2.4789    0.0065887
enh59722     2   42074700   42075700      7       3  150064        3.509   0.00022488
enh59723     2   42086600   42087600      4       2  150064       2.2208     0.013182
enh59807     2   42981800   42982800      6       3  150064       1.7115     0.043491
enh59808     2   43013600   43014600      5       2  150064       2.4883    0.0064173
enh59824     2   43107100   43108100      1       1  150064       2.0298      0.02119
enh59826     2   43133900   43134900      4       2  150064       2.6493    0.0040332
enh59834     2   43161000   43162000      4       2  150064       1.9837     0.023643
enh59851     2   43233500   43234500      4       2  150064       1.7101      0.04362
enh59856     2   43253600   43254600     10       4  150064       1.7871     0.036963
enh59877     2   43379700   43380700      4       2  150064       1.9039      0.02846
enh59879     2   43389500   43390500      3       1  150064       1.9087     0.028149
enh59955     2   44331400   44332400      6       2  150064       1.6889     0.045618
enh59976     2   45469300   45470300      1       1  150064         1.98      0.02385
enh59982     2   45542400   45543400      5       3  150064       2.1544     0.015604
enh59984     2   45639700   45640700      1       1  150064       1.7269      0.04209
enh59991     2   45875000   45876000      1       1  150064       1.7693      0.03842
enh59993     2   45895800   45896800      2       1  150064       2.0769     0.018907
enh59994     2   45901700   45902700      5       3  150064       1.7354     0.041334
enh60001     2   45981100   45982100      7       2  150064       1.9738     0.024203
enh60002     2   45986100   45987100      2       1  150064       2.3983    0.0082368
enh60014     2   46115700   46116700      1       1  150064       2.2402      0.01254
enh60026     2   46219200   46220200      5       3  150064       2.2403     0.012536
enh60028     2   46231500   46232500      6       3  150064       2.3195     0.010183
enh60033     2   46269500   46270500      3       1  150064       2.5109    0.0060207
enh60035     2   46289800   46290800      4       2  150064         3.29    0.0005009
enh60080     2   46729300   46730300      9       4  150064       1.9275     0.026959
enh60088     2   46845100   46846100      1       1  150064       1.9138      0.02782
enh60142     2   47438200   47439200      6       2  150064       2.1761     0.014775
enh60143     2   47444700   47445700      5       2  150064       2.3375    0.0097073
enh60150     2   47516000   47517000      1       1  150064        1.907      0.02826
enh60160     2   47563700   47564700      3       1  150064       1.6973     0.044819
enh60176     2   47881100   47882100      4       2  150064       1.7596     0.039241
enh60177     2   47994600   47995600      3       2  150064        2.471    0.0067377
enh60180     2   48012400   48013400      6       3  150064       2.3971    0.0082621
enh60188     2   48336800   48337800      3       2  150064       2.3407    0.0096245
enh60190     2   48340700   48341700      1       1  150064       2.0415       0.0206
enh60196     2   48447500   48448500      3       2  150064       2.7706     0.002798
enh60197     2   48463300   48464300      2       1  150064       1.7683     0.038502
enh60198     2   48476600   48477600      1       1  150064       2.1128      0.01731
enh60201     2   48508700   48509700      3       2  150064       2.1229     0.016882
enh60202     2   48539300   48540300      2       1  150064       2.8249    0.0023645
enh60203     2   48543600   48544600      1       1  150064       2.8941     0.001901
enh60207     2   48573100   48574100      2       1  150064        3.744   9.0567e-05
enh60208     2   48579900   48580900      2       1  150064       1.9463     0.025807
enh60210     2   48622700   48623700      4       2  150064       2.1457     0.015947
enh60211     2   48633300   48634300      7       3  150064       2.5569    0.0052809
enh60213     2   48642000   48643000      3       2  150064       2.1391     0.016214
enh60215     2   48647400   48648400      4       2  150064       2.5545    0.0053166
enh60222     2   48701400   48702400      2       1  150064       2.2353     0.012699
enh60231     2   48794700   48795700      4       2  150064       1.9054     0.028361
enh60232     2   48942100   48943100      4       2  150064       2.3992    0.0082158
enh60239     2   50719000   50720000      1       1  150064       3.0002     0.001349
enh60241     2   51240300   51241300      1       1  150064       2.1981      0.01397
enh60253     2   53995800   53996800      3       2  150064       2.2672      0.01169
enh60255     2   54015400   54016400      4       1  150064       2.2744     0.011472
enh60257     2   54046400   54047400      1       1  150064       3.2877    0.0005051
enh60258     2   54053700   54054700      3       2  150064       2.6099    0.0045285
enh60266     2   54315100   54316100      2       1  150064       1.8354     0.033224
enh60267     2   54341400   54342400      5       2  150064        2.161     0.015346
enh60279     2   54658900   54659900      4       2  150064       2.8252    0.0023623
enh60287     2   54725600   54726600      6       4  150064       2.7483     0.002995
enh60294     2   54756700   54757700      5       3  150064       2.1516     0.015715
enh60296     2   54762200   54763200      2       1  150064       2.0302     0.021171
enh60299     2   54773700   54774700      3       2  150064       2.1938     0.014124
enh60305     2   54789600   54790600      1       1  150064       1.9019      0.02859
enh60307     2   54793800   54794800      2       1  150064       2.2905     0.010997
enh60309     2   54802900   54803900      3       1  150064       1.7448      0.04051
enh60310     2   54807800   54808800     10       2  150064       2.3173     0.010244
enh60311     2   54809300   54810300      2       1  150064       1.8623     0.031278
enh60312     2   54811000   54812000      1       1  150064       1.7424      0.04072
enh60315     2   54824800   54825800      2       1  150064       2.0423     0.020559
enh60316     2   54830600   54831600      6       3  150064       3.0577    0.0011151
enh60318     2   54840200   54841200      5       2  150064       2.4294    0.0075625
enh60320     2   54851400   54852400      1       1  150064       2.3642     0.009035
enh60322     2   54861400   54862400      6       4  150064       2.7386    0.0030848
enh60323     2   54863400   54864400      3       2  150064       2.2396      0.01256
enh60326     2   54896600   54897600      1       1  150064       1.6458       0.0499
enh60328     2   54907400   54908400      8       4  150064       2.6705    0.0037871
enh60329     2   54918300   54919300      3       1  150064       1.8374     0.033076
enh60332     2   55099800   55100800      3       2  150064       1.9656     0.024671
enh60334     2   55127000   55128000      3       2  150064       2.3378    0.0096983
enh60338     2   55172700   55173700      5       2  150064       2.3761    0.0087491
enh60340     2   55183300   55184300      2       1  150064       1.7353     0.041347
enh60341     2   55190000   55191000      3       1  150064         1.66     0.048462
enh60345     2   55231200   55232200      5       3  150064       2.3893    0.0084406
enh60347     2   55240400   55241400      2       1  150064       1.9918     0.023196
enh60348     2   55242100   55243100      1       1  150064         2.37     0.008894
enh60353     2   55272300   55273300      3       2  150064       1.9593     0.025037
enh60354     2   55273900   55274900      1       1  150064       1.7422      0.04074
enh60355     2   55279200   55280200      4       2  150064       1.8963     0.028959
enh60362     2   55347000   55348000      6       4  150064       2.4025    0.0081422
enh60368     2   55394900   55395900      5       2  150064       2.0335     0.021003
enh60389     2   56192600   56193600      7       3  150064       1.9255     0.027084
enh60393     2   56476000   56477000      4       1  150064       2.2805     0.011288
enh60397     2   56609400   56610400      1       1  150064       2.7491     0.002988
enh60401     2   57947800   57948800      2       1  150064       3.8989   4.8315e-05
enh60402     2   57961100   57962100      4       2  150064       6.6849   1.1554e-11
enh60403     2   57986500   57987500      1       1  150064       4.5121     3.21e-06
enh60404     2   57987100   57988100      3       2  150064       5.7603   4.1982e-09
enh60405     2   58117300   58118300      1       1  150064       4.4379    4.542e-06
enh60406     2   58170400   58171400      3       1  150064        5.534   1.5651e-08
enh60407     2   58272400   58273400      3       1  150064       3.1905   0.00071004
enh60408     2   58274800   58275800      1       1  150064       4.4393    4.513e-06
enh60410     2   58466400   58467400      3       2  150064       4.0369   2.7085e-05
enh60411     2   58654000   58655000      2       1  150064       2.3018     0.010672
enh60412     2   58656000   58657000      4       2  150064       1.8312     0.033534
enh60413     2   58658800   58659800      2       1  150064       2.4162    0.0078415
enh60414     2   58661900   58662900      2       1  150064       2.1512     0.015729
enh60415     2   58663500   58664500      3       2  150064       3.2801   0.00051891
enh60416     2   58674600   58675600      3       2  150064       2.7116    0.0033483
enh60420     2   60033600   60034600      1       1  150064       1.7055      0.04405
enh60429     2   60320200   60321200      1       1  150064       1.8539      0.03188
enh60430     2   60440000   60441000      2       1  150064        2.377    0.0087268
enh60439     2   60687000   60688000      1       1  150064       2.1074      0.01754
enh60443     2   60707200   60708200      5       3  150064       2.3095     0.010459
enh60446     2   60722000   60723000      3       1  150064       3.6764   0.00011827
enh60448     2   60741000   60742000      2       1  150064       3.0157     0.001282
enh60450     2   60755300   60756300      3       2  150064       2.0133      0.02204
enh60459     2   60825300   60826300      8       2  150064       2.3283    0.0099488
enh60460     2   60830900   60831900      4       1  150064        2.368    0.0089434
enh60464     2   60982400   60983400      4       2  150064       2.3444    0.0095296
enh60478     2   61372600   61373600      2       1  150064       1.6976     0.044788
enh60479     2   61406500   61407500      5       3  150064       1.6566     0.048799
enh60485     2   61583800   61584800      3       2  150064       2.0802     0.018755
enh60491     2   61666200   61667200      1       1  150064       3.3974    0.0003401
enh60493     2   61671200   61672200      1       1  150064       3.4332    0.0002983
enh60495     2   61692200   61693200      3       2  150064       2.6498    0.0040264
enh60497     2   61699400   61700400      1       1  150064        1.971      0.02436
enh60524     2   62494000   62495000      3       2  150064        2.781    0.0027092
enh60531     2   62536100   62537100      1       1  150064       2.1125      0.01732
enh60537     2   62677300   62678300      3       2  150064       4.3113   8.1138e-06
enh60538     2   62683400   62684400      1       1  150064       1.9283      0.02691
enh60543     2   62701500   62702500      3       2  150064       1.8237     0.034096
enh60545     2   62713000   62714000      2       1  150064       2.3474     0.009452
enh60546     2   62728100   62729100      2       1  150064       2.1802     0.014622
enh60547     2   62731800   62732800      2       1  150064       1.7793     0.037599
enh60548     2   62733800   62734800      3       2  150064       1.9632     0.024809
enh60553     2   62798200   62799200      3       2  150064        1.649      0.04957
enh60554     2   62820900   62821900      1       1  150064       1.9375      0.02634
enh60555     2   62822400   62823400      4       2  150064       2.8692    0.0020574
enh60560     2   62889600   62890600      5       2  150064       2.9129    0.0017905
enh60561     2   62891200   62892200      3       1  150064       2.3306    0.0098876
enh60588     2   64291000   64292000      2       1  150064       1.9995     0.022775
enh60637     2   64687400   64688400      3       2  150064       2.2465     0.012337
enh60643     2   64749400   64750400      2       1  150064        1.778     0.037704
enh60645     2   64827600   64828600      3       2  150064       2.5948    0.0047325
enh60747     2   65634400   65635400      3       1  150064       1.6661     0.047848
enh60756     2   65716300   65717300      2       1  150064        1.725     0.042261
enh60757     2   65754800   65755800      2       1  150064       3.7139   0.00010203
enh60758     2   65772600   65773600      1       1  150064       3.1367    0.0008544
enh60786     2   66744800   66745800      6       3  150064       1.6544     0.049027
enh60787     2   66749200   66750200      6       2  150064       2.7226    0.0032388
enh60789     2   66756200   66757200      6       1  150064       2.5719    0.0050577
enh60792     2   66772700   66773700      3       1  150064       1.9378     0.026322
enh60796     2   66794200   66795200      1       1  150064        1.728      0.04199
enh60829     2   67788000   67789000      1       1  150064        1.647      0.04978
enh60842     2   68362200   68363200      2       1  150064       1.9944     0.023054
enh60844     2   68386000   68387000      5       2  150064       2.8937    0.0019034
enh60850     2   68475000   68476000      3       1  150064        2.078     0.018856
enh60852     2   68482800   68483800      1       1  150064       2.8455     0.002217
enh60866     2   68992800   68993800      1       1  150064       1.6585      0.04861
enh60898     2   69525700   69526700      7       2  150064       2.2894     0.011029
enh60899     2   69536200   69537200      1       1  150064       1.9178      0.02757
enh60906     2   69662600   69663600      1       1  150064       2.0166      0.02187
enh60938     2   69961300   69962300      5       1  150064       2.0585     0.019769
enh60958     2   70018000   70019000      3       1  150064       1.7801     0.037527
enh60960     2   70022600   70023600      1       1  150064       2.7858      0.00267
enh60964     2   70054900   70055900      3       1  150064        1.947      0.02577
enh60968     2   70145500   70146500      5       1  150064       1.7858     0.037066
enh60969     2   70150100   70151100      2       1  150064       1.6862      0.04588
enh60970     2   70153800   70154800      4       1  150064       1.8322     0.033464
enh60973     2   70191000   70192000      1       1  150064       2.1937      0.01413
enh60976     2   70206300   70207300      1       1  150064       1.6844      0.04605
enh60980     2   70261800   70262800      2       1  150064       1.6648     0.047979
enh60981     2   70271400   70272400      4       1  150064       1.6878     0.045722
enh60983     2   70296100   70297100      2       1  150064       2.0093     0.022252
enh61007     2   70486100   70487100      1       1  150064       1.7425      0.04071
enh61008     2   70487200   70488200      2       1  150064       1.6595     0.048504
enh61010     2   70518800   70519800      2       1  150064       1.6909     0.045424
enh61012     2   70527400   70528400      2       1  150064       2.0229     0.021543
enh61040     2   71563400   71564400      2       1  150064        2.399    0.0082196
enh61043     2   71685200   71686200      3       1  150064       2.3418    0.0095958
enh61059     2   71947700   71948700      1       1  150064       2.6898     0.003575
enh61064     2   72028700   72029700      2       1  150064       2.1933     0.014142
enh61080     2   72364700   72365700      1       1  150064        2.597     0.004702
enh61099     2   73210800   73211800      1       1  150064       4.2793    9.375e-06
enh61100     2   73227500   73228500      2       1  150064        3.489   0.00024239
enh61101     2   73234900   73235900      2       1  150064       4.0649   2.4022e-05
enh61102     2   73259100   73260100      2       1  150064       3.5698   0.00017864
enh61103     2   73290400   73291400      3       2  150064       2.5732    0.0050387
enh61105     2   73295600   73296600      1       1  150064       3.5033    0.0002298
enh61108     2   73311800   73312800      3       1  150064       2.0993     0.017897
enh61109     2   73314300   73315300      3       2  150064       2.3575    0.0091991
enh61111     2   73319100   73320100      2       1  150064       3.1548   0.00080316
enh61112     2   73329800   73330800      6       2  150064       3.1284   0.00087891
enh61113     2   73334000   73335000      2       1  150064       3.4372   0.00029392
enh61115     2   73418400   73419400      6       3  150064       3.3076   0.00047047
enh61116     2   73439800   73440800      2       1  150064       2.4099    0.0079777
enh61117     2   73442100   73443100      4       2  150064       2.4479     0.007184
enh61118     2   73462700   73463700      3       1  150064       3.7782   7.8976e-05
enh61119     2   73463400   73464400      1       1  150064       4.0458    2.607e-05
enh61120     2   73611600   73612600      2       1  150064       3.7349   9.3901e-05
enh61122     2   73653000   73654000      3       1  150064       4.4218   4.8938e-06
enh61123     2   73788000   73789000      3       1  150064       4.4118   5.1253e-06
enh61124     2   73852200   73853200      3       1  150064       2.8526    0.0021682
enh61125     2   73867900   73868900      1       1  150064       4.1306    1.809e-05
enh61126     2   73869400   73870400      6       1  150064       1.8767     0.030276
enh61127     2   73906800   73907800      5       2  150064       2.5242    0.0057983
enh61131     2   73929300   73930300      2       1  150064       3.3607   0.00038869
enh61150     2   74196600   74197600      2       1  150064       2.1182     0.017078
enh61159     2   74247700   74248700      1       1  150064       2.1868      0.01438
enh61161     2   74252200   74253200      3       1  150064       2.9587    0.0015448
enh61163     2   74258200   74259200      1       1  150064       2.3537     0.009295
enh61164     2   74260100   74261100      2       1  150064       2.5036    0.0061474
enh61198     2   74697600   74698600      1       1  150064       2.0558       0.0199
enh61215     2   74967800   74968800      6       1  150064       1.8074     0.035354
enh61249     2   75785900   75786900      3       2  150064       1.7691     0.038437
enh61260     2   76356500   76357500      6       2  150064       3.8743   5.3456e-05
enh61269     2   79330500   79331500      2       1  150064       1.7152     0.043155
enh61347     2   85471800   85472800      4       2  150064       2.0482     0.020268
enh61365     2   85623600   85624600      3       1  150064       2.2708     0.011579
enh61369     2   85635700   85636700      4       2  150064       2.4865    0.0064495
enh61370     2   85637900   85638900      3       1  150064       2.8256    0.0023599
enh61372     2   85644600   85645600      5       2  150064       3.2498   0.00057749
enh61373     2   85646700   85647700      5       3  150064       1.9963     0.022953
enh61375     2   85657800   85658800      3       2  150064       2.4703    0.0067501
enh61406     2   85844400   85845400      1       1  150064       2.0794      0.01879
enh61414     2   85992200   85993200      7       2  150064       2.2354     0.012697
enh61417     2   86000700   86001700      2       1  150064       1.9523     0.025452
enh61447     2   86295500   86296500      4       2  150064       1.6464      0.04984
enh61465     2   86521800   86522800      1       1  150064       1.6685      0.04761
enh61489     2   86859200   86860200      4       2  150064       1.9584     0.025092
enh61492     2   86930200   86931200      1       1  150064       2.7007      0.00346
enh61495     2   86973700   86974700      3       2  150064        4.089   2.1663e-05
enh61517     2   88440200   88441200      1       1  150064       2.4002     0.008192
enh61549     2   96057000   96058000      2       1  150064       2.4482    0.0071787
enh61564     2   96854500   96855500      6       2  150064       4.1052     2.02e-05
enh61565     2   96860400   96861400      2       1  150064       3.3592   0.00039078
enh61569     2   96875500   96876500      1       1  150064       3.9123    4.571e-05
enh61570     2   96902900   96903900      2       1  150064       3.3021   0.00047977
enh61576     2   96927600   96928600      1       1  150064        3.299    0.0004851
enh61591     2   97171500   97172500      1       1  150064       2.7435     0.003039
enh61595     2   97198900   97199900      2       1  150064        1.936     0.026431
enh61596     2   97204800   97205800      1       1  150064       1.9382       0.0263
enh61597     2   97215200   97216200      1       1  150064        1.664      0.04806
enh61601     2   97288000   97289000      1       1  150064       1.9919      0.02319
enh61606     2   97379800   97380800      1       1  150064       3.7135    0.0001022
enh61607     2   97399600   97400600      1       1  150064        2.361     0.009112
enh61609     2   97423300   97424300      1       1  150064       2.4367     0.007412
enh61610     2   97424900   97425900      3       1  150064        2.197     0.014011
enh61611     2   97430500   97431500      1       1  150064        2.061      0.01965
enh61613     2   97433300   97434300      1       1  150064       2.3494     0.009401
enh61615     2   97438000   97439000      1       1  150064       2.4001     0.008196
enh61616     2   97439900   97440900      2       1  150064       2.1376     0.016273
enh61620     2   97476800   97477800      1       1  150064        2.391     0.008401
enh61623     2   97486900   97487900      3       1  150064       2.6319    0.0042454
enh61624     2   97489200   97490200      2       1  150064       2.9683    0.0014971
enh61625     2   97498400   97499400      1       1  150064       2.0026      0.02261
enh61629     2   97527400   97528400      3       2  150064       2.4422     0.007299
enh61631     2   97536600   97537600      2       1  150064       1.9317     0.026699
enh61632     2   97540000   97541000      2       1  150064        2.489    0.0064044
enh61633     2   97543400   97544400      2       1  150064       3.9637   3.6895e-05
enh61634     2   97547200   97548200      1       1  150064       1.7491      0.04014
enh61635     2   97552100   97553100      4       1  150064       4.3075   8.2543e-06
enh61637     2   97561200   97562200      5       2  150064       2.9332    0.0016776
enh61638     2   97564400   97565400      1       1  150064        3.734    9.424e-05
enh61639     2   97569000   97570000      4       2  150064       3.6407   0.00013596
enh61640     2   97572600   97573600      3       1  150064        3.547   0.00019479
enh61641     2   97578700   97579700      2       1  150064       3.5059   0.00022755
enh61646     2   97622800   97623800      5       2  150064       1.7894     0.036779
enh61653     2   97761100   97762100      5       1  150064       2.6068      0.00457
enh61654     2   98261000   98262000      3       1  150064       2.6678    0.0038176
enh61658     2   98289700   98290700      2       1  150064       1.8963     0.028959
enh61666     2   98547000   98548000      1       1  150064       2.0043      0.02252
enh61672     2   98582900   98583900      1       1  150064       2.9781      0.00145
enh61673     2   98585200   98586200      2       1  150064        2.231     0.012841
enh61674     2   98598900   98599900      2       1  150064        2.456    0.0070248
enh61677     2   98609200   98610200      2       1  150064       2.7566    0.0029207
enh61678     2   98612900   98613900      3       1  150064       2.9854     0.001416
enh61685     2   98701200   98702200      3       1  150064       1.9712     0.024353
enh61686     2   98703900   98704900      2       1  150064       1.6794     0.046533
enh61699     2   99062900   99063900      5       2  150064       2.1669     0.015122
enh61702     2   99075700   99076700      1       1  150064       1.7947      0.03635
enh61707     2   99088200   99089200      5       1  150064       1.7535     0.039756
enh61712     2   99100100   99101100      2       1  150064       1.7708     0.038301
enh61715     2   99121000   99122000      1       1  150064       1.8763      0.03031
enh61716     2   99124400   99125400      3       1  150064       1.8078      0.03532
enh61719     2   99178500   99179500      1       1  150064       1.8114      0.03504
enh61721     2   99200200   99201200      2       1  150064        2.947    0.0016045
enh61722     2   99222800   99223800      3       1  150064       1.6702     0.047443
enh61739     2   99422300   99423300      3       1  150064       1.7118      0.04347
enh61741     2   99449700   99450700      3       1  150064       1.7629     0.038962
enh61771     2  100252600  100253600      2       1  150064       3.1745   0.00075046
enh61772     2  100260100  100261100      5       2  150064       3.1601   0.00078871
enh61774     2  100345300  100346300      4       2  150064       2.1264     0.016734
enh61775     2  100443300  100444300      4       1  150064       2.0377     0.020792
enh61793     2  101350100  101351100      4       1  150064       2.4104    0.0079675
enh61810     2  101541300  101542300      6       2  150064        1.864     0.031159
enh61831     2  101850400  101851400      2       1  150064       2.4755    0.0066531
enh61833     2  101856700  101857700      1       1  150064        2.489     0.006405
enh61835     2  101867600  101868600      3       2  150064       1.9112     0.027987
enh61841     2  101916200  101917200      2       1  150064       1.7458     0.040424
enh61849     2  102051300  102052300      5       2  150064       1.8033     0.035667
enh61915     2  102718000  102719000      1       1  150064       3.0879     0.001008
enh61917     2  102722100  102723100      7       3  150064       3.4753   0.00025511
enh61926     2  102782400  102783400      3       2  150064       2.7428    0.0030459
enh61936     2  103208500  103209500      3       1  150064       2.0588     0.019757
enh61937     2  103221000  103222000      2       1  150064        1.996     0.022969
enh61939     2  103256000  103257000      1       1  150064       2.2984      0.01077
enh61944     2  103351000  103352000      3       1  150064       2.6778    0.0037058
enh61948     2  103404500  103405500      2       1  150064       1.8609     0.031379
enh61968     2  106001800  106002800      3       2  150064       1.6687     0.047591
enh61979     2  106053700  106054700      4       2  150064       2.3501    0.0093849
enh61984     2  106084600  106085600      2       1  150064       1.6794     0.046533
enh62001     2  106328000  106329000      1       1  150064       2.6493     0.004033
enh62002     2  106346700  106347700      4       2  150064       1.9221     0.027294
enh62003     2  106359700  106360700      2       1  150064       2.2947     0.010874
enh62005     2  106369600  106370600      3       1  150064       1.7621     0.039027
enh62038     2  106526800  106527800      1       1  150064       1.7131      0.04335
enh62065     2  107000900  107001900      2       1  150064       1.7308     0.041745
enh62072     2  108742300  108743300      2       1  150064       2.3188     0.010204
enh62076     2  108848800  108849800      2       1  150064       1.7732     0.038094
enh62081     2  108884700  108885700      7       3  150064       1.9105     0.028032
enh62091     2  109001500  109002500      4       2  150064       2.0426     0.020546
enh62107     2  109200400  109201400      6       3  150064       1.6519      0.04928
enh62114     2  109230700  109231700      3       2  150064       1.6929     0.045236
enh62115     2  109231500  109232500      3       1  150064       1.8293     0.033678
enh62128     2  109292000  109293000      5       3  150064       1.8167     0.034631
enh62163     2  109872200  109873200      3       2  150064        1.872     0.030607
enh62188     2  110271500  110272500      3       2  150064        3.763   8.3956e-05
enh62189     2  110279000  110280000      3       1  150064        2.378    0.0087033
enh62192     2  110306000  110307000      4       1  150064       4.1506   1.6581e-05
enh62194     2  110315600  110316600      2       1  150064       3.8335   6.3177e-05
enh62195     2  110365300  110366300      1       1  150064       3.0332      0.00121
enh62197     2  110369000  110370000      5       3  150064       3.4337   0.00029767
enh62198     2  110374600  110375600      2       1  150064       2.7704    0.0027992
enh62199     2  110375300  110376300      2       1  150064       1.9907     0.023255
enh62201     2  110388600  110389600      3       2  150064       2.9889    0.0013997
enh62202     2  110395300  110396300      3       1  150064        2.386    0.0085156
enh62203     2  110401800  110402800      4       2  150064       2.3766    0.0087369
enh62213     2  110857600  110858600      4       2  150064       1.9388     0.026266
enh62218     2  110874400  110875400      2       1  150064       1.7806     0.037485
enh62219     2  110876900  110877900      3       1  150064       1.8973     0.028895
enh62221     2  110955200  110956200      1       1  150064       2.4965     0.006271
enh62224     2  110972200  110973200      3       1  150064        1.913     0.027876
enh62234     2  111470700  111471700      3       1  150064       2.2963     0.010828
enh62258     2  111935300  111936300      5       1  150064       2.3095     0.010459
enh62259     2  111942900  111943900      5       1  150064       2.2103     0.013541
enh62272     2  112252900  112253900      2       1  150064       2.6208    0.0043864
enh62286     2  112463100  112464100      4       1  150064        1.648      0.04968
enh62290     2  112661200  112662200      3       1  150064       2.0154      0.02193
enh62295     2  112676200  112677200      1       1  150064       2.0623      0.01959
enh62296     2  112677600  112678600      5       2  150064       1.7916       0.0366
enh62297     2  112703600  112704600      3       1  150064       1.7818     0.037389
enh62300     2  112752600  112753600      4       1  150064        2.013     0.022057
enh62302     2  112777900  112778900      6       3  150064       2.3194     0.010188
enh62303     2  112789400  112790400      4       2  150064       2.2383     0.012601
enh62304     2  112798800  112799800      5       2  150064       1.6849        0.046
enh62393     2  114081300  114082300      4       2  150064        1.824     0.034076
enh62394     2  114112900  114113900      3       2  150064       1.7845      0.03717
enh62413     2  114634800  114635800      4       2  150064       2.5767     0.004988
enh62418     2  114667600  114668600      4       2  150064       2.4829    0.0065155
enh62431     2  116083700  116084700      5       3  150064       2.1828     0.014526
enh62457     2  119370700  119371700      2       1  150064       2.4039    0.0081103
enh62504     2  120979400  120980400      1       1  150064       1.7057      0.04403
enh62518     2  121044600  121045600      3       1  150064       1.7418     0.040776
enh62519     2  121077500  121078500      2       1  150064         1.86     0.031444
enh62524     2  121257400  121258400      2       1  150064       1.7334     0.041508
enh62535     2  121369000  121370000      4       2  150064       1.8775     0.030223
enh62536     2  121370300  121371300      3       1  150064       2.0293     0.021216
enh62551     2  121551200  121552200      5       2  150064       1.6676     0.047694
enh62594     2  122120500  122121500      2       1  150064       1.8867     0.029603
enh62607     2  122290300  122291300      2       1  150064        2.287     0.011099
enh62622     2  122495000  122496000      2       1  150064       2.3082     0.010494
enh62623     2  122511700  122512700      1       1  150064       1.8269      0.03386
enh62625     2  122529600  122530600      4       2  150064       1.7308     0.041743
enh62626     2  122534400  122535400      4       2  150064       1.9518     0.025483
enh62627     2  122535800  122536800      2       1  150064       1.7488     0.040163
enh62631     2  122777000  122778000      2       1  150064       1.9756       0.0241
enh62639     2  124838000  124839000      4       2  150064        2.165     0.015194
enh62640     2  124846000  124847000      5       2  150064       2.1614     0.015333
enh62642     2  125290600  125291600      3       2  150064       2.0266     0.021351
enh62655     2  127703600  127704600      1       1  150064       1.6914      0.04538
enh62661     2  127803100  127804100      2       1  150064       1.8029     0.035702
enh62670     2  127840800  127841800      5       2  150064       1.9701     0.024411
enh62671     2  127845600  127846600      7       4  150064       3.1449   0.00083068
enh62672     2  127848400  127849400      3       2  150064       2.2095      0.01357
enh62674     2  127857200  127858200      2       1  150064       1.8904     0.029355
enh62675     2  127860200  127861200      2       1  150064       2.5088    0.0060573
enh62677     2  127872800  127873800      5       2  150064       2.3562    0.0092312
enh62680     2  127885400  127886400      5       2  150064       2.1266     0.016726
enh62683     2  127903400  127904400      8       3  150064       1.7359     0.041292
enh62733     2  128613000  128614000      2       1  150064       1.9235     0.027207
enh62735     2  128615800  128616800      2       1  150064       1.7603     0.039175
enh62743     2  128783100  128784100      1       1  150064         1.67      0.04746
enh62744     2  128786200  128787200      2       1  150064       1.7097     0.043657
enh62771     2  129145800  129146800      1       1  150064       2.2001       0.0139
enh62772     2  129153300  129154300      9       1  150064       1.9092     0.028119
enh62773     2  129165800  129166800      8       4  150064       2.2796     0.011317
enh62828     2  131131800  131132800      3       1  150064       2.1006     0.017839
enh62830     2  131149600  131150600      1       1  150064       2.1072      0.01755
enh62833     2  131848900  131849900      1       1  150064       2.5573     0.005274
enh62834     2  131852000  131853000      2       1  150064       2.6769    0.0037155
enh62836     2  131861200  131862200      4       2  150064        3.335   0.00042656
enh62837     2  131864700  131865700      2       1  150064        2.684    0.0036368
enh62848     2  133105400  133106400      1       1  150064       1.6687      0.04759
enh62849     2  133109400  133110400      3       2  150064       1.7459      0.04041
enh62860     2  133345900  133346900      4       2  150064       2.0199     0.021698
enh62868     2  134201200  134202200      7       2  150064       1.9652     0.024695
enh62887     2  134844200  134845200      4       1  150064       2.8525    0.0021692
enh62888     2  134875600  134876600      2       1  150064       2.7512    0.0029685
enh62890     2  134879400  134880400      3       1  150064       2.2753     0.011443
enh62893     2  134885800  134886800      1       1  150064       3.1698    0.0007627
enh62895     2  134889400  134890400      1       1  150064       2.7632     0.002862
enh62896     2  134893200  134894200      1       1  150064       2.5116     0.006009
enh62898     2  134895400  134896400      3       1  150064       3.9695   3.6018e-05
enh62899     2  134896800  134897800      1       1  150064       4.2027    1.319e-05
enh62900     2  134898600  134899600      5       2  150064       4.0436   2.6318e-05
enh62949     2  135674200  135675200      1       1  150064       3.0217     0.001257
enh62950     2  135678300  135679300      2       1  150064         2.09      0.01831
enh62952     2  135691500  135692500      2       1  150064       1.7384     0.041068
enh62980     2  136886900  136887900      1       1  150064       2.0862      0.01848
enh62996     2  137667300  137668300      3       1  150064       2.1144      0.01724
enh63018     2  139191600  139192600      2       1  150064       2.6062    0.0045779
enh63022     2  139481700  139482700      3       2  150064       2.2969     0.010813
enh63051     2  144560000  144561000      1       1  150064       2.3746     0.008784
enh63053     2  144596300  144597300      2       1  150064       2.3158     0.010284
enh63057     2  144712900  144713900      1       1  150064       2.9506     0.001586
enh63061     2  145116800  145117800      1       1  150064       3.3639    0.0003842
enh63064     2  145161100  145162100      2       1  150064       4.2078   1.2891e-05
enh63065     2  145171400  145172400      2       1  150064       2.9452    0.0016138
enh63066     2  145184200  145185200      2       1  150064       3.2428   0.00059181
enh63070     2  145198300  145199300      6       3  150064       2.3436    0.0095487
enh63075     2  145213900  145214900      3       1  150064       4.0622   2.4309e-05
enh63077     2  145218800  145219800      2       1  150064       3.4822   0.00024867
enh63110     2  147675100  147676100      4       1  150064       2.2845      0.01117
enh63126     2  148249000  148250000      2       1  150064       3.1094   0.00093718
enh63131     2  148371200  148372200      4       2  150064       1.8563     0.031706
enh63136     2  148775900  148776900      3       1  150064       1.9825     0.023711
enh63138     2  149030600  149031600      2       1  150064        2.932     0.001684
enh63141     2  149371700  149372700      1       1  150064       1.7118      0.04347
enh63142     2  149404000  149405000      3       1  150064       1.7192     0.042789
enh63154     2  149684700  149685700      3       2  150064       2.2262     0.012999
enh63161     2  150083000  150084000      1       1  150064       1.6883      0.04568
enh63166     2  150212100  150213100      1       1  150064       1.9765      0.02405
enh63175     2  150429600  150430600      4       2  150064       1.9923     0.023167
enh63178     2  150453900  150454900      3       2  150064       2.2572     0.011997
enh63180     2  150588400  150589400      5       1  150064       1.9305     0.026775
enh63182     2  150850600  150851600      2       1  150064       1.7055      0.04405
enh63189     2  151035200  151036200      2       1  150064       3.3921   0.00034676
enh63195     2  151165900  151166900      3       2  150064       1.7322     0.041619
enh63198     2  151232600  151233600      2       1  150064       1.8048     0.035552
enh63249     2  153023300  153024300      2       1  150064       2.3393    0.0096609
enh63251     2  153029000  153030000      4       2  150064       1.8298     0.033641
enh63253     2  153079600  153080600      1       1  150064       2.8087     0.002487
enh63254     2  153084100  153085100      3       1  150064        2.749    0.0029893
enh63255     2  153193800  153194800      2       1  150064       1.7091     0.043713
enh63258     2  153277700  153278700      2       1  150064       2.4095    0.0079867
enh63263     2  153323200  153324200      3       1  150064       1.7491     0.040137
enh63285     2  153450700  153451700      3       1  150064       1.8641     0.031157
enh63286     2  153468100  153469100      4       2  150064       2.1314     0.016528
enh63287     2  153504100  153505100      3       2  150064       1.8362     0.033163
enh63289     2  153550800  153551800      2       1  150064        2.609    0.0045403
enh63296     2  155340600  155341600      3       2  150064       2.2399     0.012549
enh63303     2  156894000  156895000      3       1  150064        2.267     0.011695
enh63308     2  157196800  157197800      1       1  150064       2.1873      0.01436
enh63362     2  158695400  158696400      1       1  150064       1.7127      0.04338
enh63381     2  159315700  159316700      5       3  150064       2.3756    0.0087603
enh63382     2  159316900  159317900      4       2  150064        3.117   0.00091365
enh63385     2  159358600  159359600      5       3  150064       2.8276    0.0023449
enh63386     2  159361400  159362400      4       2  150064        2.261     0.011878
enh63388     2  159395500  159396500      1       1  150064       1.8639      0.03117
enh63389     2  159402900  159403900      4       2  150064        3.458    0.0002721
enh63444     2  160373000  160374000      1       1  150064       2.9792     0.001445
enh63446     2  160461900  160462900      5       2  150064       3.0711    0.0010662
enh63447     2  160466300  160467300      4       2  150064       2.6527    0.0039921
enh63448     2  160468400  160469400      2       1  150064       2.9327      0.00168
enh63449     2  160474100  160475100      2       1  150064       3.4676   0.00026257
enh63450     2  160567200  160568200      5       2  150064       2.1417     0.016107
enh63454     2  160655000  160656000      3       1  150064       2.7305    0.0031624
enh63457     2  160748600  160749600      2       1  150064       1.7573     0.039436
enh63458     2  160750400  160751400      1       1  150064       1.8096      0.03518
enh63474     2  161021900  161022900      2       1  150064       2.4418    0.0073079
enh63492     2  161201600  161202600      5       3  150064       1.6531      0.04916
enh63512     2  161284400  161285400      6       2  150064       2.2613     0.011869
enh63516     2  161328100  161329100      2       1  150064        2.366    0.0089914
enh63534     2  162018500  162019500      1       1  150064       2.3141      0.01033
enh63539     2  162842800  162843800      5       2  150064       4.4558   4.1783e-06
enh63540     2  162851900  162852900      1       1  150064       3.3511    0.0004025
enh63541     2  162869100  162870100      3       1  150064       4.0969   2.0933e-05
enh63542     2  162883800  162884800      2       1  150064       2.6031    0.0046192
enh63543     2  162922300  162923300      3       1  150064       1.6963     0.044914
enh63562     2  163941600  163942600      5       2  150064        2.072     0.019131
enh63589     2  166659500  166660500      3       2  150064       3.2367   0.00060451
enh63593     2  166810900  166811900      2       1  150064       3.2935   0.00049468
enh63598     2  167350800  167351800      4       2  150064       3.2406   0.00059635
enh63600     2  167813900  167814900      2       1  150064       1.7094     0.043688
enh63639     2  169315200  169316200      3       2  150064       2.2001     0.013901
enh63643     2  169326500  169327500      1       1  150064       2.2774      0.01138
enh63649     2  169374800  169375800      3       1  150064       2.1259     0.016756
enh63650     2  169377500  169378500      2       1  150064       1.8727     0.030553
enh63653     2  169383000  169384000      5       3  150064       1.7572     0.039444
enh63654     2  169386400  169387400      5       2  150064       1.8739     0.030475
enh63658     2  169479200  169480200      6       2  150064       2.2518     0.012167
enh63659     2  169482400  169483400      6       2  150064       3.5883   0.00016643
enh63660     2  169489100  169490100      4       2  150064       2.4168     0.007829
enh63661     2  169491300  169492300      4       2  150064       3.0841    0.0010209
enh63663     2  169496200  169497200      4       1  150064       3.2382   0.00060139
enh63664     2  169510400  169511400      4       1  150064       1.8259      0.03393
enh63667     2  169546300  169547300      4       2  150064       1.7397     0.040959
enh63676     2  169621900  169622900      1       1  150064       2.4941     0.006314
enh63681     2  169681600  169682600      2       1  150064       2.3718    0.0088516
enh63682     2  169683400  169684400      1       1  150064       3.0944     0.000986
enh63692     2  169867500  169868500      2       1  150064       1.7124     0.043414
enh63706     2  170368300  170369300      3       2  150064       1.7461     0.040396
enh63707     2  170428500  170429500      1       1  150064       2.0183      0.02178
enh63754     2  171787300  171788300      2       1  150064       1.8763     0.030307
enh63758     2  171942900  171943900      2       1  150064       2.5562    0.0052908
enh63759     2  172002900  172003900      4       2  150064       2.1514     0.015721
enh63762     2  172014200  172015200      2       1  150064       1.9045     0.028423
enh63769     2  172543200  172544200      4       2  150064       3.5842   0.00016909
enh63774     2  172780000  172781000      5       3  150064       3.3223   0.00044639
enh63787     2  173149800  173150800      7       2  150064        2.045     0.020425
enh63789     2  173158400  173159400      5       2  150064       2.2216     0.013155
enh63826     2  173721100  173722100      2       1  150064       1.6534     0.049129
enh63827     2  173724000  173725000      2       1  150064       1.8378     0.033047
enh63840     2  173942800  173943800      4       2  150064       2.7003    0.0034641
enh63843     2  174025100  174026100      5       3  150064       1.7885     0.036849
enh63844     2  174075100  174076100      6       3  150064       2.7938    0.0026043
enh63845     2  174083000  174084000      3       2  150064       2.1942     0.014112
enh63846     2  174091100  174092100      3       2  150064       1.8994     0.028753
enh63865     2  174787200  174788200      3       1  150064       1.9503      0.02557
enh63878     2  174875800  174876800      5       2  150064       2.2239     0.013078
enh63879     2  174878700  174879700      2       1  150064       1.7088     0.043747
enh63882     2  174892400  174893400      4       2  150064       1.7098     0.043648
enh63887     2  175111100  175112100      2       1  150064       2.6259    0.0043211
enh63888     2  175113600  175114600      3       2  150064       2.9971    0.0013628
enh63889     2  175254700  175255700      3       2  150064       1.7239     0.042362
enh63890     2  175258300  175259300      1       1  150064       1.7408      0.04086
enh63896     2  175452700  175453700      2       1  150064       1.6616     0.048296
enh63899     2  175456200  175457200      3       2  150064       1.6973     0.044824
enh63903     2  175470800  175471800      2       1  150064       2.4229     0.007698
enh63905     2  175475200  175476200      2       1  150064       2.3857    0.0085233
enh63906     2  175477500  175478500      2       1  150064       2.7522    0.0029603
enh63914     2  175545400  175546400      2       1  150064       2.6965    0.0035033
enh63916     2  175623900  175624900      2       1  150064       1.6485     0.049627
enh63917     2  175628800  175629800      3       2  150064       1.9024     0.028562
enh63927     2  175892600  175893600      4       2  150064       1.6482     0.049657
enh63928     2  175895100  175896100      4       2  150064          2.1     0.017866
enh63939     2  177156100  177157100      2       1  150064       1.8023     0.035745
enh64008     2  178835400  178836400      5       3  150064       2.1234     0.016859
enh64011     2  178978100  178979100      1       1  150064       2.1118      0.01735
enh64043     2  180325000  180326000      4       2  150064       4.0775   2.2765e-05
enh64052     2  180870000  180871000      2       1  150064       2.6466    0.0040648
enh64053     2  180990000  180991000      1       1  150064       3.4796    0.0002511
enh64090     2  182927600  182928600      2       1  150064       1.8706     0.030702
enh64111     2  183874600  183875600      2       1  150064       3.0777     0.001043
enh64116     2  183921700  183922700      3       2  150064       2.2836     0.011196
enh64126     2  185328000  185329000      2       1  150064       1.7372     0.041179
enh64157     2  188411400  188412400      3       1  150064       1.6685     0.047606
enh64158     2  188411800  188412800      3       1  150064       1.6685     0.047606
enh64160     2  188413800  188414800      1       1  150064         1.98      0.02385
enh64169     2  189160600  189161600      7       2  150064       1.8025     0.035735
enh64170     2  189163200  189164200      3       2  150064       1.8551     0.031793
enh64172     2  189246500  189247500      2       1  150064       2.9245     0.001725
enh64176     2  189494200  189495200      4       2  150064       1.6971     0.044842
enh64177     2  189651500  189652500      2       1  150064       2.6071    0.0045662
enh64209     2  190398500  190399500      1       1  150064        1.646      0.04988
enh64213     2  190433600  190434600      2       1  150064       2.1181     0.017084
enh64245     2  191210000  191211000      1       1  150064       2.5887     0.004817
enh64247     2  191221100  191222100      3       1  150064       2.3455    0.0095016
enh64251     2  191274200  191275200      1       1  150064       2.8772     0.002006
enh64256     2  191400600  191401600      3       2  150064       1.7662     0.038684
enh64257     2  191425600  191426600      1       1  150064        1.784      0.03721
enh64260     2  191448200  191449200      1       1  150064       2.3852     0.008536
enh64263     2  191493000  191494000      2       1  150064       2.4091    0.0079953
enh64275     2  191699300  191700300      3       1  150064        1.665     0.047957
enh64277     2  191711800  191712800      1       1  150064       1.6837      0.04612
enh64278     2  191719800  191720800      5       2  150064       2.0941     0.018126
enh64279     2  191723900  191724900      3       1  150064       1.6957      0.04497
enh64296     2  191885900  191886900      4       2  150064       2.4662    0.0068282
enh64299     2  191897000  191898000      1       1  150064       2.2945      0.01088
enh64300     2  191906100  191907100      1       1  150064       2.1558      0.01555
enh64319     2  192258300  192259300      1       1  150064       1.8916      0.02927
enh64328     2  192330000  192331000      1       1  150064       2.3347      0.00978
enh64352     2  194003600  194004600      1       1  150064       4.3308     7.43e-06
enh64353     2  194292600  194293600      1       1  150064       4.1991     1.34e-05
enh64355     2  194492200  194493200      1       1  150064       4.8604    5.857e-07
enh64357     2  196408800  196409800      5       2  150064       3.6552   0.00012851
enh64368     2  196932200  196933200      7       3  150064       3.1076   0.00094311
enh64369     2  196937800  196938800      5       2  150064        2.695    0.0035198
enh64371     2  196952800  196953800      3       2  150064       2.2759     0.011426
enh64372     2  196965700  196966700      3       1  150064       1.9611     0.024932
enh64373     2  196988300  196989300      1       1  150064       2.0077      0.02234
enh64377     2  197047500  197048500      1       1  150064       2.1038       0.0177
enh64390     2  197264200  197265200      3       2  150064       1.6888     0.045631
enh64391     2  197466100  197467100      2       1  150064       2.7355    0.0031146
enh64397     2  197662200  197663200      1       1  150064       2.2505      0.01221
enh64402     2  197830800  197831800      2       1  150064       2.1154     0.017198
enh64405     2  197853000  197854000      1       1  150064       2.8627       0.0021
enh64408     2  197956700  197957700      3       2  150064        2.643    0.0041089
enh64415     2  198029100  198030100      2       1  150064       2.3458    0.0094928
enh64434     2  198143900  198144900      3       2  150064        5.248   7.6888e-08
enh64435     2  198158000  198159000      3       1  150064        5.112   1.5937e-07
enh64436     2  198170700  198171700      3       1  150064       4.9993   2.8772e-07
enh64438     2  198218900  198219900      3       2  150064       5.3184   5.2343e-08
enh64439     2  198243100  198244100      1       1  150064       4.7819    8.681e-07
enh64445     2  198345500  198346500      1       1  150064       6.3351    1.186e-10
enh64450     2  198436400  198437400      1       1  150064       6.1104    4.969e-10
enh64451     2  198572800  198573800      2       1  150064        4.101   2.0565e-05
enh64452     2  198667700  198668700      2       1  150064       4.1812   1.4498e-05
enh64453     2  198668200  198669200      5       3  150064       4.8872    5.114e-07
enh64454     2  198673200  198674200      4       2  150064       5.0638   2.0547e-07
enh64462     2  199503700  199504700      1       1  150064       2.5786      0.00496
enh64463     2  199561300  199562300      3       1  150064       2.1918     0.014197
enh64470     2  200318400  200319400      1       1  150064        4.181    1.451e-05
enh64475     2  200678800  200679800      2       1  150064       3.2866   0.00050696
enh64476     2  200714300  200715300      2       1  150064       4.4982   3.4271e-06
enh64477     2  200774800  200775800      3       2  150064       5.8052   3.2138e-09
enh64478     2  200777200  200778200      3       2  150064        5.733   4.9335e-09
enh64479     2  200778100  200779100      4       2  150064       3.3334   0.00042892
enh64481     2  200806200  200807200      4       2  150064       5.1893   1.0554e-07
enh64482     2  200807000  200808000      1       1  150064       2.9114     0.001799
enh64483     2  200818000  200819000      4       2  150064       5.9462   1.3719e-09
enh64488     2  200854200  200855200      1       1  150064       2.0135      0.02203
enh64490     2  200903800  200904800      2       1  150064        2.015      0.02195
enh64491     2  200904700  200905700      2       1  150064       5.5961   1.0958e-08
enh64492     2  200915600  200916600     10       3  150064       6.5781   2.3819e-11
enh64493     2  200929500  200930500      2       1  150064       5.6346   8.7715e-09
enh64495     2  200966200  200967200      2       1  150064       5.4553   2.4444e-08
enh64497     2  200990700  200991700      2       1  150064       3.2627   0.00055185
enh64500     2  201007700  201008700      2       1  150064       5.6707   7.1121e-09
enh64501     2  201021100  201022100      2       1  150064       4.8568   5.9644e-07
enh64502     2  201023600  201024600      1       1  150064       6.7233    8.882e-12
enh64504     2  201081900  201082900      3       2  150064       3.1595   0.00079026
enh64505     2  201085600  201086600      5       3  150064       1.7938     0.036426
enh64507     2  201167300  201168300      3       1  150064       4.2109    1.272e-05
enh64509     2  201180800  201181800      1       1  150064       2.5725     0.005049
enh64510     2  201183800  201184800      4       2  150064       2.3207     0.010151
enh64511     2  201199800  201200800      2       1  150064        4.056   2.4955e-05
enh64513     2  201203500  201204500      3       2  150064       1.6631     0.048147
enh64518     2  201221300  201222300      2       1  150064       4.1162   1.9258e-05
enh64519     2  201224700  201225700      1       1  150064       3.5893    0.0001658
enh64522     2  201239700  201240700      5       2  150064       5.0095   2.7279e-07
enh64523     2  201245300  201246300      4       2  150064       2.3325    0.0098376
enh64524     2  201247400  201248400      5       2  150064       4.4118   5.1248e-06
enh64529     2  201267400  201268400      3       2  150064       1.8093     0.035203
enh64532     2  201270000  201271000      3       1  150064       3.3255   0.00044135
enh64533     2  201272000  201273000      4       2  150064       2.2175     0.013295
enh64536     2  201293400  201294400      2       1  150064       5.0813    1.874e-07
enh64537     2  201331900  201332900      2       1  150064       3.1392   0.00084705
enh64538     2  201334400  201335400      4       2  150064        1.808     0.035305
enh64542     2  201373100  201374100      4       2  150064        1.978     0.023962
enh64546     2  201468400  201469400      8       3  150064       1.7009     0.044477
enh64552     2  201606200  201607200      5       2  150064       1.9379     0.026317
enh64566     2  201751800  201752800      2       1  150064       2.0896     0.018329
enh64573     2  201886200  201887200      2       1  150064        2.026     0.021381
enh64590     2  202021500  202022500      5       2  150064       1.9704     0.024399
enh64605     2  202118800  202119800      8       4  150064        3.382   0.00035982
enh64607     2  202126400  202127400      5       2  150064       1.6695     0.047511
enh64608     2  202127100  202128100      8       4  150064       2.3391     0.009666
enh64625     2  202622500  202623500      6       2  150064       1.9485      0.02568
enh64643     2  202839300  202840300     10       2  150064        1.859     0.031511
enh64675     2  203453100  203454100      2       1  150064       1.7147     0.043196
enh64683     2  203638000  203639000      1       1  150064       1.7616      0.03907
enh64686     2  203866700  203867700      2       1  150064       2.8747    0.0020218
enh64687     2  203877800  203878800      1       1  150064       2.9017     0.001856
enh64690     2  203905600  203906600      1       1  150064       2.0439      0.02048
enh64693     2  203939800  203940800      1       1  150064       1.9075      0.02823
enh64694     2  203970600  203971600      1       1  150064       1.9398       0.0262
enh64696     2  204104900  204105900      2       1  150064       2.6149    0.0044624
enh64699     2  204334600  204335600      1       1  150064       2.1229      0.01688
enh64700     2  204354200  204355200      1       1  150064       2.4107     0.007962
enh64703     2  204367700  204368700      1       1  150064       1.8564       0.0317
enh64704     2  204375100  204376100      1       1  150064       2.3611     0.009111
enh64707     2  204416300  204417300      4       2  150064       2.8915    0.0019172
enh64719     2  204524100  204525100      1       1  150064       1.8369      0.03311
enh64724     2  204554800  204555800      1       1  150064       1.9738       0.0242
enh64765     2  206342000  206343000      4       1  150064       1.9334     0.026594
enh64778     2  206581300  206582300      1       1  150064       1.8511      0.03208
enh64803     2  206773300  206774300      2       1  150064       2.4395    0.0073548
enh64822     2  207300000  207301000      1       1  150064       2.0484      0.02026
enh64834     2  207905800  207906800      1       1  150064        1.648      0.04968
enh64855     2  208369000  208370000      3       1  150064       3.2021   0.00068218
enh64858     2  208481400  208482400      3       1  150064       3.7659    8.296e-05
enh64899     2  208853400  208854400      1       1  150064       2.3401     0.009638
enh64908     2  208989000  208990000      5       2  150064       1.8657      0.03104
enh64912     2  208997200  208998200      4       1  150064       1.7513     0.039944
enh64914     2  209007000  209008000      4       2  150064       1.6653     0.047923
enh64961     2  211449100  211450100      4       2  150064       1.6653      0.04793
enh64962     2  211519700  211520700      1       1  150064       1.7018       0.0444
enh64970     2  213641500  213642500      4       1  150064       1.8196     0.034408
enh64974     2  213946000  213947000      5       2  150064       1.6905     0.045464
enh64986     2  214529100  214530100      2       1  150064       1.7022     0.044363
enh65019     2  216696200  216697200      3       2  150064       1.9672     0.024578
enh65026     2  216876000  216877000      7       3  150064       1.9142       0.0278
enh65028     2  216880200  216881200      2       1  150064       1.7857     0.037073
enh65051     2  217396700  217397700      1       1  150064       2.2004      0.01389
enh65060     2  217447600  217448600      3       2  150064       2.7106    0.0033585
enh65067     2  217484700  217485700      3       2  150064       1.7135     0.043308
enh65070     2  217508100  217509100      1       1  150064        1.787      0.03697
enh65075     2  217523000  217524000      1       1  150064       1.9774        0.024
enh65077     2  217544200  217545200      3       1  150064       2.0846     0.018553
enh65111     2  217856200  217857200      1       1  150064       2.0359      0.02088
enh65114     2  217901600  217902600      9       4  150064       1.9389     0.026255
enh65120     2  217939600  217940600     10       4  150064       2.3359    0.0097472
enh65167     2  218654100  218655100      6       2  150064       2.6542    0.0039754
enh65196     2  218815800  218816800      3       1  150064       2.1666     0.015132
enh65199     2  218824400  218825400      7       2  150064       1.6735     0.047116
enh65279     2  219920000  219921000      4       2  150064       2.9057    0.0018325
enh65282     2  219945000  219946000      5       2  150064       2.7108    0.0033559
enh65287     2  219975700  219976700      1       1  150064       1.7384      0.04107
enh65288     2  219982100  219983100      4       2  150064       2.1066     0.017576
enh65290     2  220005100  220006100      3       1  150064        2.734    0.0031286
enh65292     2  220025600  220026600      2       1  150064       2.6891    0.0035818
enh65293     2  220035000  220036000      3       1  150064       4.2122   1.2643e-05
enh65295     2  220047200  220048200      2       1  150064       3.8422   6.0957e-05
enh65297     2  220072600  220073600      1       1  150064       2.2918      0.01096
enh65344     2  222392200  222393200      2       1  150064        2.968    0.0014987
enh65345     2  222393900  222394900      1       1  150064       2.7857     0.002671
enh65346     2  222394800  222395800      3       2  150064       1.6472     0.049754
enh65349     2  222644800  222645800      3       1  150064       2.2245     0.013058
enh65353     2  223263200  223264200      1       1  150064        2.181      0.01459
enh65379     2  223728100  223729100      2       1  150064       1.6604     0.048413
enh65411     2  225010900  225011900      2       1  150064       2.1875     0.014352
enh65420     2  225349800  225350800      2       1  150064       1.9061     0.028321
enh65421     2  225384800  225385800      3       2  150064       3.6737   0.00011953
enh65422     2  225434600  225435600      1       1  150064       1.6773      0.04674
enh65425     2  225446100  225447100      3       2  150064       4.6729   1.4851e-06
enh65426     2  225446800  225447800      2       1  150064       4.7216   1.1702e-06
enh65428     2  225478500  225479500      3       2  150064       2.0806     0.018737
enh65432     2  225542900  225543900      1       1  150064       1.9343      0.02654
enh65435     2  225774500  225775500      7       3  150064       2.0494     0.020212
enh65494     2  227699100  227700100      3       2  150064       2.6478    0.0040509
enh65495     2  227702400  227703400      5       1  150064       1.8918     0.029257
enh65498     2  227756500  227757500      3       1  150064        2.351    0.0093605
enh65499     2  227772600  227773600      3       1  150064       2.0618     0.019612
enh65510     2  228264100  228265100      8       4  150064       1.6599     0.048466
enh65512     2  228277400  228278400      3       2  150064       1.6843     0.046065
enh65518     2  228318800  228319800      2       1  150064       2.2063     0.013681
enh65529     2  228380300  228381300      5       2  150064       2.0463     0.020364
enh65545     2  228657700  228658700      5       3  150064       1.6947     0.045063
enh65546     2  228660800  228661800      4       1  150064       2.0418     0.020587
enh65547     2  228663700  228664700      5       2  150064       2.7032    0.0034337
enh65557     2  229953100  229954100      5       3  150064       1.9936     0.023099
enh65560     2  230017600  230018600      2       1  150064       2.3505    0.0093734
enh65561     2  230024900  230025900      5       2  150064       1.8154     0.034734
enh65575     2  230844900  230845900      1       1  150064        2.353     0.009312
enh65580     2  231082000  231083000      2       1  150064       1.6688     0.047582
enh65582     2  231190800  231191800      5       1  150064       1.6993     0.044628
enh65591     2  231467200  231468200      2       1  150064       1.7855      0.03709
enh65636     2  232003100  232004100      2       1  150064       1.6765      0.04682
enh65668     2  232264000  232265000      3       2  150064       1.6577     0.048685
enh65669     2  232268700  232269700      2       1  150064        1.813     0.034915
enh65675     2  232330100  232331100      2       1  150064       2.7802    0.0027166
enh65687     2  232470200  232471200      2       1  150064       1.7846      0.03716
enh65689     2  232480900  232481900      2       1  150064       1.8806     0.030016
enh65702     2  232526600  232527600      4       1  150064       2.0705     0.019203
enh65703     2  232527400  232528400      1       1  150064       2.3914     0.008391
enh65707     2  232538800  232539800      4       2  150064       2.4399    0.0073451
enh65720     2  232798500  232799500      4       2  150064       2.9469    0.0016049
enh65728     2  233174300  233175300      3       2  150064       2.1342     0.016413
enh65730     2  233183900  233184900      2       1  150064       1.7724     0.038162
enh65742     2  233453100  233454100      3       1  150064       1.7228     0.042464
enh65743     2  233457800  233458800      3       1  150064       1.9682      0.02452
enh65745     2  233554000  233555000      6       3  150064       4.4505   4.2842e-06
enh65747     2  233636800  233637800      1       1  150064       6.1794    3.218e-10
enh65748     2  233642800  233643800      1       1  150064       4.5079    3.273e-06
enh65749     2  233646300  233647300      4       2  150064       4.2163    1.242e-05
enh65751     2  233653400  233654400      2       1  150064        2.352    0.0093374
enh65752     2  233700100  233701100      6       3  150064       4.0566   2.4895e-05
enh65753     2  233703300  233704300      2       1  150064       6.0443   7.5018e-10
enh65755     2  233725000  233726000      2       1  150064       5.6445   8.2814e-09
enh65757     2  233742200  233743200      3       2  150064       5.7284   5.0695e-09
enh65759     2  233845300  233846300      6       3  150064       1.6668     0.047776
enh65765     2  233927900  233928900      1       1  150064       1.7135      0.04331
enh65784     2  234310700  234311700      2       1  150064       1.7588     0.039303
enh65799     2  234473700  234474700      2       1  150064       1.8139     0.034847
enh65829     2  235354800  235355800      3       1  150064       2.1345     0.016401
enh65839     2  235781800  235782800      4       2  150064       1.9651     0.024701
enh65873     2  236325500  236326500      1       1  150064       1.6815      0.04633
enh65895     2  236471800  236472800      1       1  150064       2.0511      0.02013
enh65901     2  236514100  236515100      1       1  150064       1.8251      0.03399
enh65902     2  236516700  236517700      3       2  150064       1.9775     0.023993
enh65905     2  236549800  236550800      4       1  150064       2.0232     0.021528
enh65921     2  236616300  236617300      3       1  150064       1.6472     0.049756
enh65922     2  236618000  236619000      8       4  150064       2.2327     0.012783
enh65936     2  237246200  237247200      1       1  150064       2.5282     0.005733
enh65948     2  237551000  237552000      4       2  150064       2.2977     0.010791
enh65955     2  237666500  237667500      2       1  150064       1.7837     0.037234
enh65971     2  237891100  237892100      5       2  150064       1.7578     0.039387
enh65972     2  237897200  237898200      4       1  150064       1.8289     0.033704
enh66037     2  238483700  238484700      9       4  150064       1.8527     0.031962
enh66074     2  238649200  238650200      6       1  150064       1.8772     0.030242
enh66075     2  238651600  238652600      9       2  150064       1.7591     0.039279
enh66104     2  239109800  239110800      5       3  150064        1.647     0.049782
enh66229     2  240403900  240404900      2       1  150064       2.3513    0.0093534
enh66263     2  241289900  241290900      5       3  150064       2.2037     0.013772
enh66270     2  241331400  241332400      4       2  150064       2.3036     0.010623
enh66271     2  241337500  241338500      3       2  150064       1.9846     0.023594
enh66272     2  241351200  241352200      7       2  150064       2.5521    0.0053536
enh66312     2  241949800  241950800      1       1  150064       1.6691      0.04755
enh66318     2  242155600  242156600      3       2  150064       2.1119     0.017349
enh66326     2  242251700  242252700      2       1  150064       1.9405     0.026157
enh66330     2  242279600  242280600      2       1  150064       1.9294     0.026838
enh66331     2  242289200  242290200      2       1  150064       1.8309     0.033555
enh66332     2  242291900  242292900      6       3  150064       2.6403    0.0041421
enh66339     2  242350100  242351100      5       3  150064       2.7348    0.0031213
enh66344     2  242444700  242445700      6       3  150064       2.1821     0.014549
enh66354     2  242574300  242575300      3       2  150064       1.8432     0.032647
enh66355     2  242578400  242579400      3       1  150064       2.3244     0.010052
enh66357     2  242604500  242605500      3       1  150064       2.1349     0.016386
enh66375     2  242841400  242842400      6       2  150064        1.655     0.048964
enh66405     3    3883700    3884700      3       2  150064       1.7815     0.037414
enh66421     3    4203100    4204100      2       1  150064       1.7574     0.039424
enh66425     3    4348200    4349200      2       1  150064       2.5024    0.0061681
enh66442     3    4574700    4575700      5       2  150064       1.7767      0.03781
enh66465     3    4890400    4891400      3       1  150064       1.8424     0.032709
enh66466     3    4898200    4899200      4       2  150064       1.7933     0.036465
enh66467     3    4907800    4908800      2       1  150064       1.7891     0.036799
enh66491     3    5231000    5232000      5       2  150064       2.0782     0.018843
enh66494     3    5238600    5239600      1       1  150064       2.1472      0.01589
enh66496     3    5259600    5260600      6       2  150064       1.6473     0.049752
enh66498     3    5264000    5265000      8       4  150064       2.0631     0.019552
enh66534     3    8676900    8677900      2       1  150064       1.7366     0.041229
enh66553     3    9038400    9039400      1       1  150064       2.5868     0.004843
enh66554     3    9069200    9070200      5       2  150064       3.4422   0.00028848
enh66557     3    9109600    9110600      1       1  150064       1.8267      0.03387
enh66563     3    9177000    9178000      3       2  150064       2.7217    0.0032478
enh66564     3    9182400    9183400      1       1  150064       2.2035      0.01378
enh66583     3    9403400    9404400      2       1  150064       2.4557    0.0070301
enh66586     3    9435600    9436600      4       2  150064       1.7764     0.037835
enh66591     3    9455700    9456700      3       2  150064       2.1035     0.017711
enh66593     3    9462600    9463600      3       2  150064       2.2163     0.013337
enh66594     3    9463200    9464200      4       2  150064       1.8364     0.033152
enh66595     3    9465700    9466700      2       1  150064       1.8174      0.03458
enh66598     3    9757000    9758000      5       2  150064       1.9452     0.025878
enh66647     3   10240400   10241400      2       1  150064       1.7216     0.042573
enh66675     3   11413000   11414000      2       1  150064       2.0516     0.020105
enh66680     3   11436000   11437000      1       1  150064        2.231      0.01284
enh66714     3   11673000   11674000      5       2  150064        2.347    0.0094633
enh66715     3   11673800   11674800      4       1  150064       2.5883    0.0048225
enh66718     3   11680800   11681800      4       2  150064        2.301     0.010695
enh66719     3   11685500   11686500      2       1  150064       3.9925   3.2686e-05
enh66727     3   11886100   11887100      7       1  150064       2.3975    0.0082534
enh66728     3   11888400   11889400      3       1  150064       2.1749      0.01482
enh66729     3   12185400   12186400      5       3  150064       2.1581      0.01546
enh66739     3   12333900   12334900      4       2  150064       1.7438     0.040599
enh66741     3   12392600   12393600      1       1  150064       2.2495      0.01224
enh66751     3   12480500   12481500      4       2  150064        2.697    0.0034987
enh66753     3   12484900   12485900      6       3  150064       4.2194    1.225e-05
enh66755     3   12502500   12503500      2       1  150064       2.2335     0.012757
enh66756     3   12512400   12513400      3       2  150064       2.5137    0.0059735
enh66758     3   12521600   12522600      3       2  150064       1.9019     0.028593
enh66759     3   12524100   12525100      2       1  150064       1.9554     0.025269
enh66765     3   12601000   12602000      3       1  150064       2.5321    0.0056684
enh66766     3   12604400   12605400      2       1  150064       1.7057     0.044032
enh66775     3   12735400   12736400      5       2  150064       2.1544     0.015605
enh66777     3   12760800   12761800      1       1  150064       1.7088      0.04374
enh66778     3   12761300   12762300      3       1  150064       1.7404     0.040894
enh66779     3   12770200   12771200      2       1  150064       2.1333     0.016449
enh66804     3   13026300   13027300      4       1  150064       1.7152     0.043158
enh66805     3   13027900   13028900      2       1  150064       2.5218    0.0058384
enh66812     3   13088000   13089000      4       1  150064       2.3735    0.0088105
enh66813     3   13110400   13111400      9       3  150064       2.0393     0.020713
enh66818     3   13420500   13421500      4       1  150064       2.1205     0.016981
enh66821     3   13462600   13463600      2       1  150064        1.901      0.02865
enh66848     3   14217100   14218100      5       2  150064       1.8216     0.034258
enh66862     3   14337900   14338900      2       1  150064       1.7062     0.043983
enh66895     3   14550300   14551300      5       3  150064       1.7129     0.043363
enh66896     3   14565200   14566200      5       2  150064       1.8904     0.029356
enh66897     3   14567000   14568000      5       2  150064       1.9321     0.026674
enh66901     3   14689900   14690900      4       1  150064       1.6976     0.044792
enh66917     3   14894000   14895000     10       5  150064       1.9322     0.026665
enh66920     3   14919300   14920300      9       2  150064       1.8131     0.034905
enh66923     3   14962300   14963300      2       1  150064       2.6052    0.0045911
enh66933     3   15138800   15139800      2       1  150064       1.7907     0.036672
enh66981     3   15678800   15679800      2       1  150064       1.6901     0.045507
enh66984     3   15835700   15836700      1       1  150064       2.4939     0.006317
enh67004     3   16308900   16309900      2       1  150064       1.7183      0.04287
enh67006     3   16353000   16354000      2       1  150064       1.9738     0.024202
enh67007     3   16358900   16359900      9       2  150064       1.8656     0.031046
enh67013     3   16440800   16441800      5       2  150064       2.0809      0.01872
enh67014     3   16460200   16461200      4       2  150064       1.7414     0.040808
enh67027     3   16557900   16558900      2       1  150064         1.85     0.032154
enh67032     3   16843000   16844000      2       1  150064       3.6224   0.00014595
enh67033     3   16879800   16880800      1       1  150064       1.8239      0.03408
enh67035     3   16886300   16887300      3       1  150064       1.6568     0.048781
enh67041     3   16948300   16949300      3       2  150064       1.6755      0.04692
enh67043     3   16959400   16960400      4       1  150064        3.965   3.6694e-05
enh67046     3   17036000   17037000      8       4  150064       1.6567     0.048792
enh67047     3   17053000   17054000      4       2  150064       2.8237    0.0023736
enh67048     3   17055200   17056200      1       1  150064         2.53     0.005703
enh67049     3   17080300   17081300      2       1  150064       2.3698    0.0088991
enh67051     3   17483300   17484300      2       1  150064       1.6862     0.045879
enh67052     3   17661200   17662200      2       1  150064       4.3834   5.8411e-06
enh67053     3   17728600   17729600      2       1  150064       4.9606   3.5143e-07
enh67054     3   17780300   17781300      3       2  150064       4.6669   1.5285e-06
enh67055     3   17784800   17785800      4       1  150064         2.91     0.001807
enh67056     3   17788400   17789400      3       1  150064        4.218   1.2322e-05
enh67057     3   17790500   17791500      1       1  150064       3.0272     0.001234
enh67058     3   17791200   17792200      2       1  150064       3.8504    5.896e-05
enh67063     3   18467800   18468800      2       1  150064       1.8385     0.032998
enh67068     3   19929800   19930800      6       2  150064        1.725     0.042268
enh67070     3   19986400   19987400      2       1  150064       2.7132    0.0033315
enh67071     3   19990800   19991800      6       3  150064       2.0977     0.017964
enh67074     3   20082800   20083800      3       2  150064       2.0147     0.021967
enh67114     3   23850600   23851600      1       1  150064       2.4976     0.006252
enh67115     3   23853100   23854100      4       2  150064       3.4433    0.0002873
enh67126     3   23988900   23989900      5       2  150064       1.6824     0.046248
enh67132     3   24178600   24179600      1       1  150064       3.1115    0.0009306
enh67133     3   24254200   24255200      7       3  150064       3.1012   0.00096359
enh67136     3   24301700   24302700      1       1  150064         1.98      0.02385
enh67155     3   24523300   24524300      6       3  150064       2.2687     0.011642
enh67156     3   24526700   24527700      3       2  150064       2.3344    0.0097875
enh67158     3   24530600   24531600      4       2  150064       3.1311   0.00087077
enh67159     3   24531900   24532900      1       1  150064       3.3458    0.0004103
enh67161     3   24545600   24546600      5       2  150064       2.2719     0.011546
enh67163     3   24550900   24551900      2       1  150064       2.8044    0.0025203
enh67164     3   24561900   24562900      3       1  150064       1.8465     0.032407
enh67185     3   25476000   25477000      2       1  150064       1.9017     0.028606
enh67193     3   25634100   25635100      2       1  150064       1.7533     0.039775
enh67197     3   25822900   25823900      2       1  150064       1.8144      0.03481
enh67257     3   29735200   29736200      3       2  150064       2.1283     0.016657
enh67259     3   29800700   29801700      1       1  150064       3.0275     0.001233
enh67260     3   30089400   30090400      2       1  150064       3.9397   4.0796e-05
enh67261     3   30114600   30115600      4       2  150064        2.474    0.0066807
enh67263     3   30123600   30124600      7       2  150064       2.3782    0.0086981
enh67264     3   30126100   30127100      3       2  150064       3.3891   0.00035061
enh67271     3   30300000   30301000      5       2  150064       2.6499    0.0040253
enh67274     3   30341300   30342300      6       2  150064       2.3179     0.010227
enh67278     3   30373700   30374700      3       2  150064        2.272     0.011544
enh67280     3   30385600   30386600      1       1  150064       1.7551      0.03962
enh67306     3   30706600   30707600      1       1  150064       2.8953     0.001894
enh67323     3   31411500   31412500      2       1  150064       1.7529     0.039807
enh67324     3   31465100   31466100      2       1  150064       1.9217      0.02732
enh67325     3   31503500   31504500      5       2  150064       2.5007    0.0061967
enh67326     3   31534200   31535200      5       3  150064       3.7524   8.7573e-05
enh67327     3   31538000   31539000      2       1  150064       3.8129   6.8682e-05
enh67328     3   31544300   31545300      2       1  150064        2.817    0.0024235
enh67335     3   31654000   31655000      3       2  150064       2.3504    0.0093767
enh67336     3   31678000   31679000      3       2  150064       3.0009    0.0013459
enh67354     3   32019800   32020800      5       2  150064       2.3119     0.010392
enh67355     3   32023600   32024600      9       1  150064       2.0827     0.018638
enh67356     3   32059700   32060700      1       1  150064       3.1554    0.0008015
enh67383     3   32352600   32353600      4       2  150064       2.1792     0.014659
enh67421     3   32744800   32745800      4       2  150064       2.4369    0.0074065
enh67426     3   32854200   32855200      4       2  150064       2.0734      0.01907
enh67454     3   33401500   33402500      1       1  150064       2.2253      0.01303
enh67455     3   33468600   33469600      6       3  150064       2.6987     0.003481
enh67456     3   33471400   33472400      2       1  150064       2.2573     0.011995
enh67457     3   33473100   33474100      3       2  150064       3.3894   0.00035028
enh67459     3   33478000   33479000      4       2  150064        3.137   0.00085329
enh67460     3   33483300   33484300      4       2  150064       2.8006    0.0025503
enh67461     3   33620100   33621100      2       1  150064       1.6786     0.046615
enh67463     3   33638200   33639200      1       1  150064       2.6486     0.004041
enh67473     3   34053000   34054000      5       2  150064       2.6885    0.0035892
enh67480     3   34393700   34394700      2       1  150064        2.188     0.014334
enh67481     3   34398900   34399900      3       2  150064       2.3098     0.010449
enh67486     3   34720300   34721300      9       2  150064       2.1066     0.017576
enh67489     3   35083900   35084900      1       1  150064       3.7588    8.535e-05
enh67496     3   36934000   36935000      3       1  150064       2.9408    0.0016367
enh67500     3   36964100   36965100      5       2  150064       5.4187   3.0018e-08
enh67501     3   36965500   36966500      3       2  150064       3.4386   0.00029233
enh67505     3   36999000   37000000      3       2  150064       2.8052    0.0025142
enh67506     3   37010900   37011900      2       1  150064       2.8671     0.002071
enh67511     3   37173700   37174700      1       1  150064       3.0572     0.001117
enh67512     3   37180400   37181400      2       1  150064       2.0809     0.018722
enh67513     3   37186600   37187600      2       1  150064       2.9092    0.0018118
enh67514     3   37210100   37211100      2       1  150064       2.2812     0.011268
enh67515     3   37212600   37213600      1       1  150064       2.9258     0.001718
enh67516     3   37214500   37215500      2       1  150064       2.0011     0.022689
enh67518     3   37254400   37255400      2       1  150064       2.1823     0.014545
enh67519     3   37264400   37265400      2       1  150064       2.0467     0.020342
enh67520     3   37270200   37271200      3       2  150064       1.7485     0.040189
enh67529     3   37540000   37541000      3       1  150064       1.9193     0.027476
enh67530     3   37548300   37549300      6       3  150064       2.5772    0.0049802
enh67531     3   37552700   37553700      2       1  150064       2.0508     0.020145
enh67532     3   37578400   37579400      5       2  150064       2.5563    0.0052895
enh67540     3   37664400   37665400      5       2  150064       1.6613     0.048324
enh67543     3   37687300   37688300      4       2  150064        1.982     0.023742
enh67544     3   37694000   37695000      6       1  150064       2.1961     0.014044
enh67545     3   37702600   37703600      4       2  150064       2.2579     0.011975
enh67549     3   37716600   37717600      2       1  150064       2.0647     0.019474
enh67552     3   37743100   37744100      3       2  150064       1.6573     0.048726
enh67565     3   37950400   37951400      2       1  150064       3.6389   0.00013692
enh67566     3   37952100   37953100      4       1  150064       3.5504    0.0001923
enh67567     3   37964100   37965100      1       1  150064       3.7125    0.0001026
enh67568     3   37965900   37966900      5       2  150064       2.7937    0.0026054
enh67569     3   37973700   37974700      7       3  150064       3.9796   3.4522e-05
enh67570     3   37977400   37978400      3       2  150064        3.341    0.0004174
enh67573     3   37997900   37998900      2       1  150064       2.0516     0.020107
enh67577     3   38015900   38016900      3       2  150064       1.6536     0.049107
enh67583     3   38038000   38039000      4       2  150064       1.6572     0.048739
enh67604     3   38494000   38495000      3       1  150064       3.1473   0.00082402
enh67605     3   38498100   38499100      6       1  150064       3.0547    0.0011263
enh67606     3   38499600   38500600      2       1  150064       2.9328    0.0016794
enh67607     3   38501700   38502700      1       1  150064       3.2383    0.0006013
enh67609     3   38513500   38514500      2       1  150064       3.2491    0.0005789
enh67615     3   39092200   39093200      1       1  150064       2.7488     0.002991
enh67618     3   39149600   39150600      8       4  150064       2.0115     0.022138
enh67632     3   39331300   39332300      1       1  150064       1.8839      0.02979
enh67651     3   40060400   40061400      3       2  150064       2.4253    0.0076476
enh67667     3   40732300   40733300      3       1  150064       1.8355     0.033214
enh67669     3   40783200   40784200      1       1  150064       1.9651       0.0247
enh67746     3   42190100   42191100      3       2  150064       3.2587   0.00055968
enh67749     3   42206300   42207300      3       1  150064        2.118     0.017088
enh67751     3   42219700   42220700      6       2  150064        2.194     0.014116
enh67752     3   42222200   42223200      5       2  150064       2.3051      0.01058
enh67753     3   42225300   42226300      4       2  150064       2.0604     0.019678
enh67754     3   42229700   42230700      5       1  150064       2.2657     0.011734
enh67769     3   42560900   42561900      1       1  150064       2.3269     0.009984
enh67780     3   42692800   42693800      2       1  150064       2.1973     0.013999
enh67815     3   43332600   43333600      1       1  150064       2.1077      0.01753
enh67820     3   43358200   43359200      2       1  150064       1.7782     0.037685
enh67835     3   43688600   43689600      2       1  150064       2.1929     0.014158
enh67836     3   43691000   43692000      2       1  150064       2.2161     0.013341
enh67839     3   43736200   43737200      5       2  150064       2.7795    0.0027221
enh67840     3   43738400   43739400      2       1  150064         2.91    0.0018069
enh67843     3   43751700   43752700      3       2  150064       2.9298    0.0016959
enh67844     3   43771500   43772500      2       1  150064       3.4785   0.00025214
enh67845     3   43777800   43778800      1       1  150064       3.6714    0.0001206
enh67848     3   43794700   43795700      5       2  150064       2.9491    0.0015935
enh67849     3   43795200   43796200      4       2  150064       3.3299   0.00043445
enh67850     3   43799500   43800500      4       2  150064       3.7089   0.00010407
enh67851     3   43803300   43804300      2       1  150064       2.4613    0.0069217
enh67853     3   43811800   43812800      1       1  150064       1.6469      0.04979
enh67858     3   44243700   44244700      2       1  150064       2.8339    0.0022994
enh67859     3   44264300   44265300      4       2  150064         2.35    0.0093877
enh67865     3   44400500   44401500      2       1  150064       2.9193    0.0017543
enh67866     3   44405000   44406000      2       1  150064       2.0951      0.01808
enh67877     3   44597300   44598300      1       1  150064       3.0287     0.001228
enh67912     3   45180600   45181600      6       3  150064       1.7972     0.036152
enh68020     3   46615500   46616500      2       1  150064       1.7496     0.040097
enh68034     3   46752600   46753600      4       2  150064       1.6667     0.047785
enh68112     3   47932100   47933100      1       1  150064       1.9288      0.02688
enh68126     3   48131000   48132000      1       1  150064       1.7805       0.0375
enh68127     3   48171700   48172700      2       1  150064       1.9356      0.02646
enh68129     3   48192300   48193300      3       1  150064        1.899     0.028779
enh68130     3   48193100   48194100      3       1  150064       2.1859     0.014412
enh68133     3   48235800   48236800      1       1  150064       2.3208      0.01015
enh68135     3   48273900   48274900      2       1  150064       2.8184    0.0024135
enh68140     3   48411000   48412000      2       1  150064       2.1355     0.016358
enh68166     3   48634600   48635600      1       1  150064       2.0212      0.02163
enh68169     3   48661300   48662300      1       1  150064        2.289      0.01104
enh68170     3   48670800   48671800      2       1  150064       2.3217     0.010125
enh68172     3   48720300   48721300      2       1  150064       1.9742      0.02418
enh68174     3   48731800   48732800      3       1  150064       1.8575     0.031623
enh68176     3   48752000   48753000      1       1  150064       2.2268      0.01298
enh68177     3   48754800   48755800      1       1  150064       2.1125      0.01732
enh68182     3   48778000   48779000      2       1  150064       1.9242     0.027166
enh68187     3   48890900   48891900      1       1  150064       1.8124      0.03496
enh68206     3   49156300   49157300      2       1  150064       2.1108     0.017397
enh68217     3   49285800   49286800      3       2  150064       1.9876     0.023429
enh68222     3   49310400   49311400      2       1  150064       2.1299     0.016592
enh68225     3   49334200   49335200      4       2  150064       1.8961     0.028972
enh68228     3   49378600   49379600      3       1  150064       1.7785     0.037657
enh68229     3   49382800   49383800      4       2  150064       1.7794     0.037588
enh68234     3   49437500   49438500      5       2  150064       2.2242     0.013066
enh68237     3   49450800   49451800      3       2  150064       1.7453     0.040468
enh68239     3   49457600   49458600      2       1  150064       1.8726     0.030559
enh68240     3   49458500   49459500      3       1  150064       2.1882     0.014328
enh68242     3   49465300   49466300      2       1  150064       2.3632    0.0090586
enh68247     3   49497600   49498600      1       1  150064       2.1711      0.01496
enh68252     3   49532200   49533200      2       1  150064       1.7921     0.036557
enh68255     3   49537900   49538900      1       1  150064       1.9572      0.02516
enh68272     3   49812400   49813400      5       2  150064        2.294     0.010895
enh68276     3   49842300   49843300      1       1  150064        1.884      0.02978
enh68278     3   49849600   49850600      1       1  150064       2.3804     0.008648
enh68280     3   49877300   49878300      4       2  150064       2.0048     0.022492
enh68281     3   49882200   49883200      1       1  150064       2.0759      0.01895
enh68282     3   49910400   49911400      3       2  150064       1.9178     0.027566
enh68283     3   49918600   49919600      1       1  150064       1.9222      0.02729
enh68284     3   49923900   49924900      2       1  150064       2.3078     0.010505
enh68285     3   49936300   49937300      3       1  150064       2.6654    0.0038453
enh68286     3   49936800   49937800      3       1  150064       2.7068    0.0033969
enh68287     3   49937700   49938700      1       1  150064       2.8215      0.00239
enh68288     3   49938800   49939800      3       1  150064       2.0912     0.018256
enh68292     3   49968300   49969300      1       1  150064       3.0538      0.00113
enh68293     3   49974400   49975400      1       1  150064       3.0846     0.001019
enh68294     3   49978600   49979600      2       1  150064        2.531    0.0056873
enh68297     3   50003800   50004800      1       1  150064       3.0519     0.001137
enh68299     3   50125400   50126400      3       1  150064       1.7618     0.039055
enh68300     3   50128200   50129200      3       1  150064       2.8328    0.0023068
enh68301     3   50158900   50159900      2       1  150064       2.4627    0.0068945
enh68306     3   50196000   50197000      3       2  150064       1.8003     0.035905
enh68307     3   50199600   50200600      5       3  150064       2.0638     0.019518
enh68312     3   50248100   50249100      3       2  150064       2.0777     0.018868
enh68322     3   50286700   50287700      3       1  150064       2.5802    0.0049365
enh68323     3   50292000   50293000      3       2  150064       2.9169    0.0017674
enh68352     3   50409500   50410500      3       2  150064       3.0316    0.0012165
enh68358     3   50480200   50481200      2       1  150064       2.4453    0.0072371
enh68362     3   50518300   50519300      2       1  150064       2.6644    0.0038561
enh68363     3   50552000   50553000      1       1  150064         2.99     0.001395
enh68365     3   50562000   50563000      2       1  150064       2.4395    0.0073542
enh68387     3   51377300   51378300      2       1  150064       1.8857      0.02967
enh68400     3   51655400   51656400      3       1  150064       1.8953     0.029025
enh68403     3   51707100   51708100      1       1  150064        2.137       0.0163
enh68431     3   52102800   52103800      5       2  150064       1.7384     0.041068
enh68434     3   52122800   52123800      1       1  150064        1.723      0.04244
enh68435     3   52138500   52139500      1       1  150064       2.1015       0.0178
enh68436     3   52142900   52143900      3       1  150064       2.0685     0.019296
enh68442     3   52205400   52206400      1       1  150064       2.2203       0.0132
enh68444     3   52217500   52218500      2       1  150064       2.7869    0.0026611
enh68445     3   52223300   52224300      1       1  150064       3.4801    0.0002506
enh68447     3   52233200   52234200      1       1  150064       3.9421    4.039e-05
enh68448     3   52236400   52237400      1       1  150064        3.771    8.131e-05
enh68449     3   52244000   52245000      1       1  150064       3.7656    8.308e-05
enh68454     3   52259800   52260800      2       1  150064       2.6069    0.0045689
enh68459     3   52287400   52288400      1       1  150064       5.6654    7.336e-09
enh68464     3   52332800   52333800      2       1  150064       5.6228   9.3969e-09
enh68465     3   52340400   52341400      2       1  150064       4.0216   2.8898e-05
enh68467     3   52347400   52348400      2       1  150064       2.8812     0.001981
enh68476     3   52466300   52467300      1       1  150064       4.1208    1.888e-05
enh68477     3   52467300   52468300      3       2  150064       2.2348     0.012717
enh68479     3   52478600   52479600      2       1  150064       2.5522    0.0053525
enh68481     3   52486500   52487500      2       1  150064       1.6686     0.047596
enh68483     3   52491100   52492100      3       2  150064       3.2098   0.00066409
enh68489     3   52558800   52559800      2       1  150064       4.4184   4.9711e-06
enh68490     3   52564700   52565700      3       1  150064       3.3555   0.00039616
enh68491     3   52569000   52570000      3       1  150064       2.5991    0.0046734
enh68492     3   52572500   52573500      4       2  150064       3.1443   0.00083228
enh68496     3   52717600   52718600      2       1  150064       4.4416   4.4639e-06
enh68497     3   52721400   52722400      1       1  150064       5.8825     2.02e-09
enh68498     3   52737300   52738300      2       1  150064        3.823   6.5922e-05
enh68499     3   52741300   52742300      1       1  150064       3.4679    0.0002623
enh68500     3   52747800   52748800      2       1  150064       4.4404   4.4896e-06
enh68501     3   52748600   52749600      2       1  150064       4.2773   9.4603e-06
enh68502     3   52773600   52774600      2       1  150064       4.0313   2.7737e-05
enh68503     3   52803000   52804000      1       1  150064       5.0609    2.086e-07
enh68505     3   52809400   52810400      1       1  150064       4.9788    3.199e-07
enh68506     3   52828100   52829100      1       1  150064       5.0643    2.049e-07
enh68507     3   52865500   52866500      4       2  150064       3.4579   0.00027219
enh68508     3   52868700   52869700      1       1  150064       5.6176    9.684e-09
enh68509     3   52877000   52878000      1       1  150064       1.9797      0.02387
enh68511     3   52915800   52916800      1       1  150064       5.5459    1.462e-08
enh68513     3   52927600   52928600      3       1  150064       5.1139   1.5783e-07
enh68515     3   53033100   53034100      2       1  150064        4.319   7.8361e-06
enh68516     3   53039900   53040900      6       4  150064       4.4645   4.0119e-06
enh68519     3   53074000   53075000      3       1  150064        3.124   0.00089216
enh68520     3   53077300   53078300      3       2  150064       4.4418   4.4595e-06
enh68521     3   53105700   53106700      2       1  150064       2.1692     0.015032
enh68526     3   53147100   53148100      3       2  150064       2.3014     0.010685
enh68530     3   53174800   53175800      2       1  150064       4.8257   6.9761e-07
enh68532     3   53184400   53185400      2       1  150064       1.7249     0.042276
enh68540     3   53227700   53228700      3       2  150064       2.0098     0.022228
enh68541     3   53229600   53230600      4       2  150064       3.2444    0.0005884
enh68542     3   53269800   53270800     10       2  150064       2.5014    0.0061859
enh68543     3   53271600   53272600      3       1  150064       1.8499     0.032165
enh68544     3   53272600   53273600      7       2  150064       4.1073   2.0016e-05
enh68545     3   53277300   53278300      8       2  150064         2.14     0.016177
enh68546     3   53284500   53285500      3       2  150064       3.1891    0.0007136
enh68548     3   53290000   53291000      4       2  150064       2.6459    0.0040737
enh68549     3   53303800   53304800      1       1  150064       1.9089      0.02814
enh68550     3   53362500   53363500      2       1  150064       3.4599   0.00027018
enh68551     3   53375900   53376900      2       1  150064       3.9051   4.7089e-05
enh68552     3   53376600   53377600      1       1  150064       4.0947    2.114e-05
enh68553     3   53379200   53380200      1       1  150064        4.146    1.692e-05
enh68556     3   53384600   53385600      2       1  150064       3.3363    0.0004245
enh68557     3   53456500   53457500      6       3  150064        1.835      0.03325
enh68558     3   53495400   53496400      1       1  150064       3.2535    0.0005699
enh68559     3   53512700   53513700      1       1  150064       3.9247    4.341e-05
enh68600     3   55450100   55451100      2       1  150064       1.9065     0.028296
enh68621     3   56224900   56225900      1       1  150064        2.071      0.01918
enh68624     3   56662900   56663900      1       1  150064       2.4286     0.007579
enh68639     3   56889700   56890700      2       1  150064         1.66     0.048452
enh68727     3   58022200   58023200      1       1  150064       1.7185      0.04285
enh68749     3   58098000   58099000      3       2  150064       1.8751     0.030392
enh68752     3   58150100   58151100      2       1  150064       1.8904      0.02935
enh68753     3   58152700   58153700      2       1  150064       2.1618     0.015317
enh68754     3   58160500   58161500      5       2  150064       1.9982     0.022847
enh68755     3   58163800   58164800     10       2  150064       1.7864     0.037017
enh68767     3   58320100   58321100      4       2  150064       1.7064     0.043971
enh68768     3   58320900   58321900      5       2  150064       2.5917    0.0047745
enh68773     3   58373300   58374300      6       2  150064       2.2935     0.010908
enh68775     3   58399800   58400800      2       1  150064       1.8105     0.035106
enh68776     3   58405000   58406000      7       2  150064       2.2735     0.011499
enh68777     3   58408100   58409100     11       4  150064       1.8175     0.034567
enh68778     3   58417700   58418700      2       1  150064       2.2582     0.011967
enh68779     3   58420200   58421200      6       3  150064       1.8137     0.034862
enh68782     3   58456500   58457500      2       1  150064       2.2212     0.013169
enh68821     3   59639400   59640400      4       2  150064       2.2378     0.012618
enh68826     3   59744800   59745800     10       3  150064       2.5525    0.0053484
enh68830     3   60087600   60088600      7       4  150064       1.6626     0.048196
enh68832     3   60286800   60287800      1       1  150064       3.6921    0.0001112
enh68834     3   60307900   60308900      6       2  150064       3.1531   0.00080762
enh68835     3   60311000   60312000      3       2  150064       2.2836     0.011198
enh68836     3   61207000   61208000      4       2  150064       1.7485     0.040188
enh68837     3   61225400   61226400      4       2  150064       2.1778     0.014709
enh68838     3   61237700   61238700      4       2  150064       1.7454     0.040454
enh68864     3   61833600   61834600      3       1  150064       2.2755     0.011438
enh68865     3   61848500   61849500      1       1  150064       1.8774      0.03023
enh68869     3   61889700   61890700      2       1  150064       2.0449     0.020432
enh68871     3   62129200   62130200      3       2  150064       2.1539     0.015623
enh68883     3   63467400   63468400      7       3  150064       1.7506     0.040006
enh68889     3   63845800   63846800      3       2  150064       2.9269    0.0017116
enh68890     3   63846600   63847600      4       2  150064       2.6841    0.0036359
enh68892     3   63850600   63851600      5       2  150064       2.7717    0.0027884
enh68893     3   63862800   63863800      2       1  150064       4.7223   1.1659e-06
enh68894     3   63864000   63865000      2       1  150064       4.5052    3.315e-06
enh68895     3   63896200   63897200      4       2  150064       2.3692    0.0089141
enh68898     3   63919400   63920400      1       1  150064       2.6535     0.003983
enh68904     3   63950100   63951100      4       2  150064       2.9428    0.0016261
enh68911     3   63962000   63963000      2       1  150064       3.4776   0.00025299
enh68912     3   64007100   64008100      2       1  150064       2.0554     0.019918
enh68914     3   64059200   64060200      5       2  150064       1.8723     0.030585
enh68920     3   64135800   64136800      5       3  150064       2.9951     0.001372
enh68921     3   64143100   64144100      2       1  150064       1.6638     0.048073
enh68922     3   64145500   64146500      5       2  150064       1.6876     0.045743
enh68923     3   64148800   64149800      5       2  150064       1.8892     0.029435
enh68925     3   64173500   64174500      3       1  150064        2.646    0.0040728
enh68928     3   64200500   64201500      3       2  150064       2.6393    0.0041541
enh68929     3   64204300   64205300      4       2  150064       1.7169     0.042998
enh68943     3   64354000   64355000      4       2  150064       2.0589     0.019751
enh68949     3   64447800   64448800      2       1  150064       3.0884    0.0010063
enh68956     3   64628100   64629100      2       1  150064       1.7028     0.044302
enh68996     3   65869000   65870000      8       2  150064       1.9126     0.027897
enh69070     3   67004200   67005200      1       1  150064       2.3588     0.009167
enh69077     3   67697400   67698400      2       1  150064       2.0366     0.020846
enh69078     3   67700200   67701200      3       2  150064       2.8317     0.002315
enh69079     3   67703000   67704000      4       1  150064       2.1242     0.016827
enh69102     3   69297400   69298400      3       2  150064       2.5685    0.0051066
enh69107     3   69355500   69356500      3       2  150064       2.7642    0.0028529
enh69109     3   69375300   69376300      2       1  150064       2.6991    0.0034768
enh69111     3   69390600   69391600      3       1  150064       3.1836   0.00072735
enh69114     3   69795600   69796600      3       1  150064       2.9379    0.0016524
enh69124     3   71074300   71075300      1       1  150064       1.7848      0.03715
enh69125     3   71080600   71081600      3       1  150064       1.6838     0.046113
enh69134     3   71117100   71118100      1       1  150064       1.7854       0.0371
enh69136     3   71126000   71127000      2       1  150064        2.893    0.0019082
enh69137     3   71127400   71128400      5       1  150064       1.9644      0.02474
enh69141     3   71156700   71157700      1       1  150064       2.2562      0.01203
enh69142     3   71158300   71159300      1       1  150064        2.213      0.01345
enh69143     3   71161500   71162500      3       2  150064       3.5233   0.00021307
enh69144     3   71167700   71168700      1       1  150064       1.7172      0.04297
enh69145     3   71175500   71176500      5       2  150064       2.1267     0.016723
enh69146     3   71182600   71183600      1       1  150064       1.6936      0.04517
enh69153     3   71224600   71225600      5       2  150064       2.6115    0.0045069
enh69158     3   71262900   71263900      2       1  150064        2.873    0.0020327
enh69159     3   71274500   71275500      4       2  150064       3.4814   0.00024942
enh69160     3   71275600   71276600      1       1  150064       2.5692     0.005097
enh69163     3   71289000   71290000      5       1  150064       3.7249   9.7678e-05
enh69165     3   71295700   71296700      3       1  150064       2.3281    0.0099535
enh69167     3   71302600   71303600      3       1  150064       2.0368     0.020834
enh69169     3   71311300   71312300      1       1  150064       2.4399     0.007346
enh69170     3   71312100   71313100      3       1  150064       3.3183   0.00045276
enh69171     3   71313900   71314900      1       1  150064       4.7246    1.153e-06
enh69172     3   71315600   71316600      3       2  150064       3.4087   0.00032642
enh69173     3   71318700   71319700      5       2  150064       2.0389     0.020728
enh69177     3   71355000   71356000      2       1  150064       2.3747    0.0087808
enh69179     3   71366000   71367000      4       2  150064       3.4888   0.00024257
enh69180     3   71374900   71375900      2       1  150064       2.7391    0.0030806
enh69181     3   71377800   71378800      4       2  150064       3.5803   0.00017159
enh69185     3   71438000   71439000      3       2  150064       3.2663   0.00054491
enh69190     3   71472200   71473200      3       2  150064        2.349    0.0094126
enh69192     3   71481100   71482100      4       2  150064       2.2854     0.011144
enh69195     3   71499500   71500500      1       1  150064       2.3986     0.008229
enh69196     3   71502700   71503700      1       1  150064       4.6339    1.794e-06
enh69197     3   71504400   71505400      1       1  150064       3.2727    0.0005326
enh69198     3   71505400   71506400      3       1  150064       2.4465    0.0072122
enh69200     3   71544700   71545700      2       1  150064       4.0097   3.0402e-05
enh69201     3   71545200   71546200      4       2  150064       2.5037    0.0061447
enh69202     3   71546100   71547100      6       1  150064       2.7027    0.0034388
enh69204     3   71564500   71565500      2       1  150064       4.1978   1.3478e-05
enh69206     3   71579900   71580900      1       1  150064       1.7832      0.03728
enh69223     3   71778400   71779400      5       2  150064       2.5382     0.005571
enh69243     3   72235000   72236000      5       2  150064       2.0673     0.019352
enh69254     3   72345500   72346500      5       3  150064       2.3868    0.0084989
enh69255     3   72347500   72348500      4       2  150064       2.2237     0.013086
enh69256     3   72352600   72353600      4       2  150064       1.9033     0.028502
enh69260     3   72378300   72379300      2       1  150064       2.3925    0.0083672
enh69275     3   72531200   72532200      4       1  150064       1.9651     0.024701
enh69278     3   72569000   72570000      3       1  150064        2.895    0.0018958
enh69279     3   72571900   72572900      1       1  150064       2.6395     0.004152
enh69280     3   72616800   72617800      4       2  150064       1.6894     0.045571
enh69311     3   73005900   73006900      2       1  150064       2.0494     0.020213
enh69316     3   73044600   73045600      1       1  150064       2.0037      0.02255
enh69319     3   73057800   73058800      6       1  150064       2.1869     0.014374
enh69323     3   73086500   73087500      2       1  150064       1.9033     0.028498
enh69325     3   73104700   73105700      1       1  150064       1.6871      0.04579
enh69326     3   73150100   73151100      2       1  150064       1.8439     0.032601
enh69349     3   73565700   73566700      1       1  150064       1.9348      0.02651
enh69368     3   73748200   73749200      3       2  150064       1.6546     0.049005
enh69391     3   76254600   76255600      6       2  150064        4.308   8.2382e-06
enh69392     3   76255400   76256400      2       1  150064       3.0935   0.00098893
enh69393     3   76316800   76317800      3       1  150064       2.2663     0.011717
enh69415     3   80745500   80746500      1       1  150064       2.8933     0.001906
enh69418     3   81041800   81042800      1       1  150064        3.588    0.0001666
enh69443     3   87401000   87402000      5       2  150064       1.7231     0.042435
enh69458     3   93691000   93692000      1       1  150064        2.225      0.01304
enh69463     3   94012900   94013900      4       2  150064       1.6849        0.046
enh69464     3   94024900   94025900      2       1  150064       1.9932     0.023122
enh69481     3   97484000   97485000      1       1  150064       2.5832     0.004895
enh69484     3   97620200   97621200      2       1  150064       1.6937      0.04516
enh69584     3  100599000  100600000      7       2  150064       1.7423     0.040732
enh69621     3  101779300  101780300      6       3  150064       2.1128     0.017308
enh69626     3  101808300  101809300      2       1  150064       1.8906     0.029337
enh69646     3  105089000  105090000      1       1  150064       2.4325     0.007497
enh69653     3  105527900  105528900      3       2  150064       2.0647     0.019475
enh69656     3  105582600  105583600      5       3  150064       1.7373     0.041169
enh69657     3  105583900  105584900      4       2  150064       2.1044     0.017672
enh69659     3  105656700  105657700      2       1  150064       1.8676     0.030909
enh69666     3  105858400  105859400      2       1  150064       1.7411     0.040836
enh69676     3  107245000  107246000      2       1  150064       2.4326    0.0074946
enh69680     3  107380300  107381300      1       1  150064       2.2708      0.01158
enh69693     3  107740700  107741700      2       1  150064       1.7271     0.042071
enh69695     3  107810400  107811400      2       1  150064       1.8906     0.029342
enh69698     3  107843500  107844500      3       2  150064       2.8475    0.0022029
enh69700     3  107908000  107909000      4       1  150064       3.1895   0.00071262
enh69701     3  107942200  107943200      2       1  150064       2.5167    0.0059228
enh69747     3  111034600  111035600      2       1  150064       2.2215     0.013159
enh69748     3  111040400  111041400      5       1  150064        2.112     0.017344
enh69773     3  111685800  111686800      3       1  150064       2.3979    0.0082449
enh69782     3  111771000  111772000      8       2  150064        2.118     0.017089
enh69859     3  113348700  113349700      2       1  150064       1.8377     0.033051
enh69885     3  114173600  114174600      1       1  150064       3.2368    0.0006044
enh69887     3  114185000  114186000      3       2  150064       1.6554     0.048917
enh69890     3  114341800  114342800      2       1  150064       2.4413    0.0073176
enh69892     3  114378200  114379200      5       3  150064       2.8274    0.0023466
enh69928     3  116582400  116583400      4       1  150064       1.6974     0.044814
enh69929     3  116724100  116725100      6       2  150064       1.7223     0.042506
enh69933     3  116846900  116847900      4       1  150064       1.6646     0.047994
enh69976     3  119186600  119187600      4       2  150064       1.6637     0.048088
enh69978     3  119218700  119219700      6       3  150064       1.8664     0.030991
enh70036     3  120286000  120287000      5       3  150064        2.852    0.0021725
enh70037     3  120355100  120356100      2       1  150064       1.8731     0.030525
enh70061     3  121713800  121714800      3       1  150064        2.163     0.015272
enh70062     3  121716700  121717700      2       1  150064       2.1789     0.014668
enh70082     3  122234700  122235700      2       1  150064       1.7923     0.036546
enh70090     3  122473900  122474900      3       1  150064       1.7455      0.04045
enh70092     3  122486400  122487400      5       2  150064       1.9829     0.023687
enh70095     3  122506400  122507400      2       1  150064       1.9871     0.023456
enh70097     3  122511100  122512100      6       3  150064        1.796     0.036246
enh70102     3  122608500  122609500      1       1  150064        3.126    0.0008861
enh70103     3  122612800  122613800      4       2  150064        3.171   0.00075949
enh70104     3  122636200  122637200      3       2  150064        1.845     0.032522
enh70105     3  122647900  122648900      7       2  150064       2.2222     0.013136
enh70106     3  122650900  122651900      4       2  150064       1.8704     0.030711
enh70120     3  122787600  122788600      5       2  150064       2.9058    0.0018317
enh70146     3  123301200  123302200      3       1  150064         2.43    0.0075492
enh70189     3  123967500  123968500      3       2  150064       3.5508   0.00019206
enh70191     3  123985000  123986000      4       2  150064       4.2502   1.0678e-05
enh70192     3  123995100  123996100      3       1  150064       3.9678    3.627e-05
enh70193     3  124070500  124071500      4       2  150064       3.4943   0.00023761
enh70194     3  124072400  124073400      1       1  150064       2.0321      0.02107
enh70195     3  124076200  124077200      1       1  150064       4.0522    2.537e-05
enh70196     3  124077400  124078400      2       1  150064       3.9708   3.5816e-05
enh70197     3  124081400  124082400      1       1  150064        2.418     0.007802
enh70202     3  124120700  124121700      1       1  150064       2.4239     0.007677
enh70209     3  124270700  124271700      2       1  150064       1.6681     0.047649
enh70210     3  124277300  124278300      3       1  150064       2.8608    0.0021129
enh70231     3  124408500  124409500      3       1  150064        1.654     0.049068
enh70251     3  124545600  124546600      4       1  150064       1.9968     0.022925
enh70254     3  124551600  124552600      2       1  150064       2.1211     0.016955
enh70259     3  124576800  124577800      9       3  150064       1.8313     0.033524
enh70260     3  124577700  124578700      3       2  150064       2.3357    0.0097542
enh70264     3  124603200  124604200      6       1  150064       2.0389     0.020728
enh70265     3  124603800  124604800      3       1  150064       2.0111     0.022158
enh70282     3  124770000  124771000      7       2  150064       1.8542     0.031853
enh70283     3  124771900  124772900      4       2  150064       1.7076     0.043852
enh70287     3  124838100  124839100      3       2  150064       3.1386   0.00084871
enh70288     3  124838800  124839800      5       2  150064       2.5925    0.0047644
enh70294     3  124865100  124866100      7       4  150064       1.7365     0.041238
enh70300     3  124913400  124914400      3       2  150064       1.7976     0.036122
enh70301     3  124927300  124928300      7       2  150064        2.397     0.008264
enh70322     3  125236900  125237900      6       3  150064       1.7114     0.043499
enh70327     3  125315100  125316100      5       3  150064       1.9109     0.028007
enh70365     3  126373900  126374900      5       2  150064       1.6455     0.049934
enh70436     3  127729900  127730900      4       2  150064       3.0073    0.0013178
enh70437     3  127769400  127770400      3       2  150064       1.7282     0.041973
enh70442     3  127816700  127817700      3       1  150064       2.5572    0.0052758
enh70444     3  127870400  127871400      1       1  150064       3.5232    0.0002132
enh70449     3  127912600  127913600      2       1  150064       2.6484    0.0040443
enh70450     3  127914200  127915200      3       1  150064       3.4563   0.00027381
enh70451     3  127923800  127924800      1       1  150064       3.7091     0.000104
enh70452     3  127934900  127935900      4       2  150064       4.2966    8.671e-06
enh70453     3  127937400  127938400      4       2  150064        3.718    0.0001004
enh70454     3  127946000  127947000      1       1  150064       3.4231    0.0003096
enh70455     3  127947400  127948400      3       1  150064       3.8282   6.4549e-05
enh70460     3  127982400  127983400      2       1  150064       3.3869   0.00035344
enh70467     3  128067400  128068400      2       1  150064       1.8786     0.030149
enh70468     3  128073000  128074000      3       2  150064       2.9747    0.0014662
enh70471     3  128101200  128102200      2       1  150064       1.9899       0.0233
enh70474     3  128116700  128117700      3       2  150064        4.026   2.8361e-05
enh70475     3  128118800  128119800      1       1  150064       2.4769     0.006627
enh70477     3  128121600  128122600      3       2  150064       2.7884    0.0026484
enh70516     3  128805600  128806600      1       1  150064       2.0976      0.01797
enh70521     3  128877800  128878800      2       1  150064       1.6767     0.046798
enh70528     3  128930300  128931300      1       1  150064        2.084      0.01858
enh70529     3  128943800  128944800      1       1  150064       1.9143      0.02779
enh70534     3  128966600  128967600      3       1  150064       2.7164    0.0033002
enh70535     3  128996300  128997300      3       2  150064        3.131   0.00087118
enh70536     3  128998700  128999700      1       1  150064       3.4818     0.000249
enh70537     3  129023800  129024800      1       1  150064       3.6939    0.0001104
enh70539     3  129032300  129033300      2       1  150064       2.9966    0.0013648
enh70541     3  129055000  129056000      3       1  150064       3.3883    0.0003517
enh70542     3  129065500  129066500      5       2  150064       1.9003     0.028697
enh70559     3  129209000  129210000      3       1  150064       1.7024     0.044341
enh70566     3  129305800  129306800      5       2  150064       1.7562     0.039524
enh70568     3  129310400  129311400      4       2  150064       2.1257     0.016764
enh70570     3  129318700  129319700      2       1  150064       1.9711     0.024356
enh70571     3  129327900  129328900      2       1  150064       1.8765     0.030296
enh70572     3  129330800  129331800      3       2  150064       1.7852     0.037112
enh70573     3  129334300  129335300      3       2  150064       1.7441     0.040567
enh70592     3  129511600  129512600      1       1  150064         1.87      0.03074
enh70612     3  130377100  130378100      1       1  150064         1.75      0.04006
enh70619     3  130467000  130468000      2       1  150064       1.7932     0.036469
enh70621     3  130491300  130492300      2       1  150064       1.6998     0.044583
enh70622     3  130493000  130494000      3       1  150064       1.6812     0.046362
enh70631     3  130746000  130747000      3       2  150064       1.8342     0.033309
enh70672     3  133259700  133260700      3       1  150064       1.8878     0.029523
enh70687     3  133656200  133657200      2       1  150064       2.7084    0.0033802
enh70714     3  134069600  134070600      4       2  150064       1.7067     0.043937
enh70735     3  134428500  134429500      3       1  150064        1.922     0.027305
enh70740     3  135682900  135683900      2       1  150064       3.2415   0.00059451
enh70741     3  135686300  135687300      3       2  150064       3.7655   8.3099e-05
enh70742     3  135889400  135890400      2       1  150064        3.314   0.00045987
enh70746     3  135916400  135917400      2       1  150064       2.8409    0.0022496
enh70747     3  135968200  135969200      2       1  150064       3.6371   0.00013789
enh70752     3  136068900  136069900      4       2  150064       3.9783   3.4701e-05
enh70754     3  136335600  136336600      1       1  150064       2.6841     0.003636
enh70757     3  136444300  136445300      2       1  150064       4.9473   3.7617e-07
enh70760     3  136467800  136468800      3       2  150064       3.8258    6.517e-05
enh70761     3  136472600  136473600      2       1  150064       3.1548   0.00080316
enh70762     3  136505300  136506300      2       1  150064        3.281   0.00051724
enh70763     3  136520400  136521400      2       1  150064       2.3237      0.01007
enh70764     3  136579000  136580000      1       1  150064       3.0474     0.001154
enh70765     3  136582200  136583200      3       1  150064       2.8193    0.0024062
enh70766     3  136612200  136613200      2       1  150064       3.6387     0.000137
enh70767     3  136617400  136618400      2       1  150064       2.4929    0.0063349
enh70768     3  136648600  136649600      4       1  150064        2.867    0.0020716
enh70769     3  136650100  136651100      1       1  150064       1.7527      0.03983
enh70770     3  136674200  136675200      3       2  150064       3.5954   0.00016192
enh70771     3  136700700  136701700      2       1  150064       3.7003   0.00010768
enh70772     3  136703500  136704500      2       1  150064       3.5526   0.00019072
enh70773     3  136708400  136709400      2       1  150064       3.1077   0.00094271
enh70774     3  136713600  136714600      2       1  150064       1.9002     0.028701
enh70776     3  136733200  136734200      1       1  150064       4.5297    2.954e-06
enh70792     3  138070600  138071600      3       1  150064       1.9781     0.023956
enh70805     3  138392200  138393200      1       1  150064       2.1802      0.01462
enh70806     3  138405500  138406500      1       1  150064       2.0525      0.02006
enh70809     3  138528000  138529000      1       1  150064        1.886      0.02965
enh70814     3  138564200  138565200      1       1  150064       1.8789      0.03013
enh70815     3  138567900  138568900      3       1  150064       1.7854     0.037101
enh70853     3  139726800  139727800      8       3  150064       2.8856    0.0019536
enh70863     3  140794700  140795700      3       1  150064       1.9477     0.025724
enh70868     3  140822600  140823600      1       1  150064       3.5491    0.0001933
enh70875     3  140946600  140947600      1       1  150064       2.1643      0.01522
enh70987     3  142721800  142722800      1       1  150064       2.6068     0.004569
enh70993     3  143021400  143022400      4       2  150064       2.0141     0.022001
enh70994     3  143033200  143034200      2       1  150064       2.1153       0.0172
enh71017     3  144093400  144094400      1       1  150064       1.7212      0.04261
enh71051     3  148545300  148546300      5       2  150064        3.055    0.0011251
enh71183     3  150187600  150188600      5       3  150064       1.7854     0.037097
enh71187     3  150236200  150237200      2       1  150064       1.8907     0.029329
enh71190     3  150323000  150324000      3       2  150064       2.0821     0.018666
enh71210     3  150690700  150691700      3       1  150064       2.3901    0.0084225
enh71282     3  152367700  152368700      6       2  150064       1.9116     0.027961
enh71284     3  152436500  152437500      1       1  150064        2.134      0.01642
enh71285     3  152441400  152442400      3       2  150064       2.1043     0.017676
enh71286     3  152529400  152530400      4       1  150064       2.2293     0.012897
enh71287     3  152556900  152557900      2       1  150064        2.447    0.0072018
enh71288     3  152561000  152562000      3       1  150064        2.641    0.0041328
enh71300     3  153322000  153323000      4       2  150064       1.6934     0.045185
enh71317     3  153942000  153943000      2       1  150064       1.6774     0.046735
enh71320     3  154024200  154025200      3       2  150064       1.8114     0.035043
enh71342     3  155323500  155324500      4       2  150064       2.0345     0.020949
enh71344     3  155379000  155380000      1       1  150064        1.942      0.02607
enh71346     3  155390000  155391000      2       1  150064       2.7945    0.0025991
enh71347     3  155394200  155395200      4       2  150064       1.8295      0.03366
enh71348     3  155431900  155432900      3       2  150064       1.7073     0.043885
enh71350     3  155456100  155457100      2       1  150064       1.9315      0.02671
enh71379     3  156395000  156396000      2       1  150064       1.8562      0.03171
enh71399     3  156717000  156718000      2       1  150064       2.7086    0.0033787
enh71405     3  156818000  156819000      2       1  150064       2.2336     0.012756
enh71430     3  157477200  157478200      1       1  150064       1.7493      0.04012
enh71454     3  159386600  159387600      1       1  150064       1.8243      0.03405
enh71455     3  159390400  159391400      6       2  150064       1.8851     0.029707
enh71465     3  159506700  159507700      5       2  150064       1.7028     0.044306
enh71477     3  159558300  159559300      1       1  150064       1.8891      0.02944
enh71491     3  159824800  159825800      5       2  150064       1.7661      0.03869
enh71504     3  160395600  160396600      3       1  150064       1.8198     0.034393
enh71505     3  160396900  160397900      4       1  150064       2.7802    0.0027166
enh71508     3  160526100  160527100      8       3  150064       1.8482     0.032288
enh71509     3  160587500  160588500      5       2  150064       2.6066    0.0045717
enh71513     3  160823000  160824000      3       2  150064       2.1065     0.017582
enh71514     3  160941000  160942000      2       1  150064       2.5511    0.0053689
enh71515     3  161133500  161134500      1       1  150064       2.3963      0.00828
enh71517     3  161217400  161218400      4       1  150064       3.4196    0.0003136
enh71518     3  161839900  161840900      4       2  150064       3.9634   3.6952e-05
enh71523     3  164828500  164829500      2       1  150064       1.9286     0.026892
enh71536     3  167454200  167455200      1       1  150064       2.9064     0.001828
enh71539     3  167626400  167627400      4       2  150064       2.6305    0.0042631
enh71554     3  167801600  167802600      4       1  150064       2.3552    0.0092568
enh71555     3  167803000  167804000      3       1  150064        1.909     0.028132
enh71557     3  167805800  167806800      4       1  150064       2.3456    0.0094992
enh71559     3  167814500  167815500      2       1  150064       2.0918      0.01823
enh71560     3  167835300  167836300      2       1  150064       2.0134     0.022036
enh71576     3  168982200  168983200      3       1  150064       1.8295     0.033663
enh71591     3  169481000  169482000      1       1  150064       2.2445       0.0124
enh71596     3  169594200  169595200      1       1  150064       2.8771     0.002007
enh71600     3  169697500  169698500      1       1  150064       2.1757      0.01479
enh71601     3  169729800  169730800      3       1  150064       1.7622     0.039018
enh71607     3  169761100  169762100      1       1  150064       2.3273     0.009975
enh71608     3  169762700  169763700      1       1  150064       2.0343      0.02096
enh71636     3  170352400  170353400      3       1  150064       1.9195     0.027457
enh71643     3  170574600  170575600      2       1  150064       2.2057     0.013703
enh71651     3  170694900  170695900      7       3  150064       3.2639   0.00054946
enh71656     3  170728300  170729300      1       1  150064       2.9706     0.001486
enh71657     3  170732100  170733100      5       2  150064       3.4207    0.0003123
enh71660     3  170744800  170745800      3       1  150064       2.5854    0.0048631
enh71662     3  170762800  170763800      4       2  150064       2.9499    0.0015896
enh71675     3  170983600  170984600      1       1  150064       2.2536      0.01211
enh71679     3  171046200  171047200      1       1  150064       2.0855      0.01851
enh71697     3  171174200  171175200      2       1  150064        1.803     0.035695
enh71711     3  171447400  171448400      6       2  150064       1.9073     0.028241
enh71712     3  171449700  171450700      4       1  150064       1.6794     0.046542
enh71718     3  171472400  171473400      3       1  150064       1.9209     0.027375
enh71725     3  171520000  171521000      3       2  150064       2.0048     0.022493
enh71813     3  172311400  172312400      7       2  150064       2.4318     0.007513
enh71814     3  172313900  172314900      5       2  150064        2.835    0.0022911
enh71825     3  172419100  172420100      5       2  150064       1.8783      0.03017
enh71833     3  173849400  173850400      4       2  150064       2.2172     0.013305
enh71834     3  173850200  173851200      6       2  150064       1.9109     0.028006
enh71844     3  175150200  175151200      1       1  150064       3.3597    0.0003901
enh71851     3  176638100  176639100      7       2  150064       2.3057     0.010563
enh71852     3  176705400  176706400      4       2  150064       2.0724     0.019115
enh71853     3  176758900  176759900      1       1  150064        2.666     0.003838
enh71854     3  176768600  176769600      2       1  150064       2.4725    0.0067091
enh71861     3  176851600  176852600      3       2  150064       2.1543     0.015608
enh71862     3  176853600  176854600      4       2  150064       2.1154     0.017198
enh71865     3  176868000  176869000      7       4  150064       2.4856    0.0064659
enh71867     3  176896500  176897500      3       2  150064       1.8478     0.032313
enh71888     3  177051300  177052300      1       1  150064       2.2524      0.01215
enh71920     3  177332700  177333700      4       2  150064       2.7936    0.0026061
enh71935     3  177739400  177740400      3       2  150064       2.0985     0.017929
enh71942     3  177919400  177920400      4       2  150064        2.908    0.0018186
enh71947     3  178037400  178038400      4       2  150064       2.8207    0.0023958
enh71948     3  178042100  178043100      1       1  150064       2.2633      0.01181
enh71954     3  178225600  178226600      4       1  150064       2.0586     0.019767
enh71984     3  180629200  180630200      3       1  150064       5.7266   5.1235e-09
enh71985     3  180632100  180633100      3       2  150064       5.1904   1.0493e-07
enh71996     3  182323800  182324800      1       1  150064       2.1914      0.01421
enh71998     3  182354800  182355800      2       1  150064       1.8186     0.034487
enh72015     3  182538900  182539900      2       1  150064       1.8693     0.030791
enh72016     3  182613300  182614300      2       1  150064       2.0375       0.0208
enh72023     3  182695700  182696700      1       1  150064       1.8448      0.03253
enh72024     3  182698800  182699800      1       1  150064       1.6873      0.04577
enh72030     3  182903100  182904100      1       1  150064       2.4024     0.008144
enh72086     3  183454900  183455900      2       1  150064       1.9978     0.022871
enh72088     3  183526900  183527900      1       1  150064       1.7063      0.04398
enh72089     3  183543700  183544700      2       1  150064       2.0985     0.017932
enh72092     3  183600300  183601300      4       2  150064       1.9349       0.0265
enh72093     3  183602800  183603800      7       3  150064       1.8104     0.035115
enh72094     3  183610100  183611100      2       1  150064        2.206     0.013691
enh72161     3  184395800  184396800      2       1  150064       1.7178     0.042921
enh72166     3  184444900  184445900      7       3  150064        1.646     0.049881
enh72167     3  184452700  184453700      4       2  150064       2.3005     0.010711
enh72173     3  184473400  184474400      3       2  150064       2.2035     0.013778
enh72180     3  184508600  184509600      1       1  150064       2.1333      0.01645
enh72187     3  184637800  184638800      1       1  150064       2.2543      0.01209
enh72191     3  184797300  184798300      7       4  150064       2.9766    0.0014574
enh72192     3  184852200  184853200      6       2  150064       1.7014     0.044438
enh72194     3  184871600  184872600      1       1  150064       2.1402      0.01617
enh72213     3  185217000  185218000      1       1  150064       1.9695      0.02445
enh72215     3  185229200  185230200      6       1  150064       2.1671     0.015113
enh72217     3  185248200  185249200      1       1  150064       2.2924      0.01094
enh72233     3  185411400  185412400      2       1  150064       2.2588     0.011948
enh72237     3  185421600  185422600      4       2  150064       2.5812    0.0049234
enh72238     3  185426300  185427300      2       1  150064       2.3257     0.010018
enh72245     3  185441600  185442600      3       1  150064       2.9056     0.001833
enh72246     3  185445600  185446600      5       3  150064       2.0433     0.020511
enh72247     3  185446400  185447400      2       1  150064       1.8029     0.035703
enh72251     3  185456800  185457800      1       1  150064       2.3019      0.01067
enh72258     3  185482300  185483300      1       1  150064       2.1268      0.01672
enh72261     3  185514500  185515500      2       1  150064       2.4146    0.0078752
enh72271     3  185646100  185647100      2       1  150064       2.8053    0.0025135
enh72275     3  185673700  185674700      2       1  150064       1.6613      0.04833
enh72276     3  185676900  185677900      3       1  150064       2.4954    0.0062905
enh72278     3  185762600  185763600      3       2  150064       1.7934     0.036458
enh72283     3  185824200  185825200      3       1  150064       1.8072     0.035364
enh72290     3  186005700  186006700      7       3  150064       2.8441    0.0022271
enh72314     3  186478400  186479400      2       1  150064       1.6825     0.046234
enh72345     3  186891500  186892500      6       3  150064       1.7772     0.037769
enh72387     3  187877000  187878000      7       4  150064       1.9113     0.027981
enh72389     3  187880900  187881900      2       1  150064       3.0138    0.0012898
enh72390     3  187882200  187883200      3       2  150064       2.5271    0.0057496
enh72391     3  187883900  187884900      4       2  150064       1.9967     0.022929
enh72392     3  187887200  187888200      8       3  150064       4.3928   5.5952e-06
enh72393     3  187888800  187889800      4       2  150064        3.141   0.00084172
enh72396     3  187897300  187898300      6       2  150064       1.6581     0.048652
enh72409     3  187970800  187971800      3       2  150064       1.7046     0.044138
enh72429     3  188079700  188080700     10       3  150064       2.0514     0.020113
enh72431     3  188096200  188097200      4       2  150064       2.0514     0.020112
enh72435     3  188117900  188118900      4       1  150064       1.9962     0.022959
enh72439     3  188194400  188195400      3       2  150064       2.3207     0.010151
enh72455     3  188550000  188551000      2       1  150064       1.6838     0.046108
enh72467     3  188905800  188906800      1       1  150064       2.0073      0.02236
enh72505     3  190261200  190262200      3       2  150064        1.744     0.040582
enh72561     3  193494800  193495800      4       2  150064       1.7893     0.036786
enh72562     3  193499300  193500300      2       1  150064       2.2104      0.01354
enh72563     3  193506000  193507000      6       2  150064       1.9538     0.025362
enh72565     3  193520500  193521500      4       2  150064        1.777     0.037788
enh72573     3  193563000  193564000      4       2  150064       1.7345     0.041413
enh72599     3  193799000  193800000      5       1  150064       2.6693    0.0038009
enh72601     3  193807100  193808100      6       3  150064       2.2949     0.010871
enh72602     3  193810500  193811500     11       3  150064       1.6543     0.049037
enh72614     3  193866000  193867000      7       2  150064       2.7371    0.0030991
enh72667     3  194341700  194342700      5       2  150064       1.9654     0.024685
enh72699     3  194761400  194762400      9       3  150064       1.8391     0.032953
enh72744     3  195270900  195271900      2       1  150064       1.7566     0.039491
enh72747     3  195292300  195293300      1       1  150064       1.8657      0.03104
enh72796     3  195929000  195930000      8       3  150064       2.9195    0.0017532
enh72798     3  195945100  195946100      3       2  150064       2.8112    0.0024677
enh72800     3  196006000  196007000      6       2  150064       1.7415       0.0408
enh72802     3  196010200  196011200      1       1  150064       1.8952      0.02903
enh72804     3  196015200  196016200      6       2  150064        2.365    0.0090155
enh72806     3  196045400  196046400      3       2  150064       2.7881     0.002651
enh72808     3  196156800  196157800      3       2  150064       1.8914     0.029284
enh72809     3  196160000  196161000      2       1  150064       3.1878   0.00071689
enh72825     3  196465800  196466800      4       2  150064       1.7618     0.039056
enh72828     3  196480600  196481600      2       1  150064       1.9029     0.028528
enh72829     3  196481700  196482700      3       2  150064       2.7108    0.0033566
enh72830     3  196499000  196500000      2       1  150064       1.9046     0.028414
enh72832     3  196508800  196509800      1       1  150064       1.8299      0.03363
enh72835     3  196519900  196520900      3       2  150064       2.8199    0.0024021
enh72842     3  196670600  196671600      1       1  150064       2.0387      0.02074
enh72858     3  196906800  196907800      2       1  150064       2.2705      0.01159
enh72859     3  196908300  196909300      2       1  150064       1.8588     0.031526
enh72860     3  196930300  196931300      2       1  150064       1.6528     0.049188
enh72863     3  196948000  196949000      3       1  150064       2.6434    0.0041043
enh72864     3  196961700  196962700      1       1  150064       2.0492      0.02022
enh72866     3  196964100  196965100      5       3  150064       2.0702     0.019215
enh72867     3  197020200  197021200      7       1  150064       2.6481     0.004047
enh72888     3  197195500  197196500      4       2  150064       2.3219     0.010119
enh72892     3  197221100  197222100      3       1  150064        3.404   0.00033198
enh72901     3  197268000  197269000      4       2  150064       1.8659     0.031024
enh72905     3  197285600  197286600      2       1  150064       2.2907      0.01099
enh72934     4     656400     657400      3       1  150064       2.1924     0.014177
enh72936     4     666200     667200      3       2  150064       2.8772     0.002006
enh72937     4     670700     671700      2       1  150064       2.8569    0.0021387
enh72942     4     683300     684300      4       2  150064       1.8117     0.035013
enh72945     4     698400     699400      8       3  150064       1.7181     0.042889
enh72946     4     701700     702700      3       1  150064       1.9252     0.027103
enh72947     4     711200     712200      1       1  150064       2.0247      0.02145
enh72948     4     714600     715600      2       1  150064       2.0964     0.018022
enh72949     4     717300     718300      1       1  150064       1.9425      0.02604
enh72950     4     719400     720400      3       1  150064       2.3163      0.01027
enh72952     4     732600     733600      7       3  150064       4.2463   1.0865e-05
enh72985     4    1192000    1193000      5       3  150064         2.03      0.02118
enh72988     4    1201600    1202600      1       1  150064       2.8411     0.002248
enh72991     4    1211900    1212900      4       2  150064       3.2749   0.00052852
enh73002     4    1338500    1339500      4       1  150064       2.2306     0.012855
enh73003     4    1342300    1343300      4       2  150064       1.9268     0.027005
enh73004     4    1345300    1346300      6       3  150064       2.1873      0.01436
enh73006     4    1546100    1547100      6       2  150064       1.7186     0.042839
enh73030     4    1851400    1852400      2       1  150064       1.8622     0.031285
enh73037     4    1883200    1884200      2       1  150064       1.8136     0.034869
enh73055     4    2267600    2268600      3       2  150064       2.4332    0.0074822
enh73056     4    2275400    2276400      6       2  150064       2.3236     0.010074
enh73158     4    3343500    3344500      3       2  150064       1.9386     0.026278
enh73177     4    3766800    3767800      1       1  150064       1.7881      0.03688
enh73190     4    4504000    4505000      1       1  150064         2.41     0.007977
enh73192     4    4541300    4542300      5       2  150064       2.5781    0.0049674
enh73213     4    5386700    5387700      4       2  150064         1.76       0.0392
enh73217     4    5621000    5622000      2       1  150064       1.7263     0.042147
enh73219     4    5748600    5749600      9       3  150064       2.0727     0.019102
enh73221     4    5844800    5845800      8       3  150064       1.7904     0.036692
enh73224     4    6073400    6074400      1       1  150064       2.2568      0.01201
enh73238     4    6689600    6690600     11       4  150064       2.1116      0.01736
enh73269     4    6915800    6916800      2       1  150064       1.8666     0.030981
enh73283     4    6946900    6947900      7       3  150064       2.1954     0.014067
enh73287     4    6953400    6954400      1       1  150064       1.9286      0.02689
enh73327     4    7334200    7335200      9       4  150064       2.6486    0.0040412
enh73341     4    7706700    7707700      7       3  150064       1.8039     0.035623
enh73347     4    7811700    7812700      7       3  150064       2.2523     0.012152
enh73436     4    8395600    8396600      1       1  150064       1.6801      0.04647
enh73437     4    8396900    8397900      6       2  150064       1.7862     0.037036
enh73438     4    8403800    8404800      8       4  150064        2.204     0.013763
enh73440     4    8430400    8431400      3       1  150064         1.77     0.038365
enh73442     4    8437900    8438900      1       1  150064       1.6643      0.04803
enh73443     4    8440300    8441300      5       3  150064       2.1675     0.015099
enh73445     4    8452300    8453300      5       1  150064       1.7166     0.043027
enh73446     4    8453500    8454500      4       1  150064       2.1119     0.017346
enh73462     4    9882000    9883000      4       1  150064       1.6761     0.046862
enh73472     4   10033800   10034800      2       1  150064       1.7062     0.043989
enh73485     4   10163900   10164900      4       2  150064       2.1896     0.014276
enh73508     4   12244100   12245100      1       1  150064       2.2748      0.01146
enh73517     4   13627200   13628200      2       1  150064       1.7364     0.041251
enh73523     4   13842500   13843500      1       1  150064       2.1786      0.01468
enh73536     4   14020000   14021000      7       4  150064       2.1126     0.017316
enh73538     4   14027000   14028000      2       1  150064       1.7698     0.038379
enh73566     4   15652600   15653600      1       1  150064       1.7645      0.03882
enh73589     4   16135300   16136300      3       2  150064       2.7812    0.0027077
enh73596     4   16207900   16208900      6       3  150064       2.3254     0.010026
enh73600     4   16385600   16386600      8       3  150064       3.4103   0.00032445
enh73601     4   16599200   16600200      3       2  150064       1.8366     0.033133
enh73602     4   16673700   16674700      2       1  150064       2.1636     0.015247
enh73604     4   16695600   16696600      3       2  150064       1.6993     0.044627
enh73620     4   17325200   17326200      8       3  150064       2.1933     0.014144
enh73629     4   17560400   17561400      2       1  150064       2.1884     0.014321
enh73630     4   17577600   17578600      5       1  150064       2.1161      0.01717
enh73631     4   17580500   17581500      3       2  150064       1.7988     0.036028
enh73632     4   17581700   17582700      2       1  150064       2.1565     0.015523
enh73633     4   17590800   17591800      1       1  150064       2.2377      0.01262
enh73634     4   17617200   17618200      6       1  150064       2.1848     0.014453
enh73635     4   17617900   17618900      4       1  150064        2.376    0.0087514
enh73637     4   17809400   17810400      4       1  150064       1.9515     0.025501
enh73639     4   18013100   18014100      1       1  150064       2.2473      0.01231
enh73640     4   18020800   18021800      4       1  150064       2.2446     0.012396
enh73641     4   18024400   18025400      2       1  150064       2.0637     0.019521
enh73647     4   18295800   18296800      6       3  150064       2.3551    0.0092595
enh73648     4   18320000   18321000      2       1  150064       1.7003     0.044537
enh73651     4   18403500   18404500      5       3  150064       1.8604     0.031415
enh73652     4   18407000   18408000      5       2  150064       1.7203     0.042687
enh73655     4   18445900   18446900      6       3  150064       2.0615     0.019629
enh73656     4   18515400   18516400      3       1  150064       1.8303       0.0336
enh73659     4   19189100   19190100      4       2  150064       2.3518    0.0093415
enh73660     4   19193400   19194400      6       2  150064       2.4253    0.0076482
enh73663     4   19695600   19696600      3       2  150064       3.0825    0.0010264
enh73672     4   20702700   20703700      5       2  150064       1.9287     0.026885
enh73697     4   22693600   22694600      3       2  150064       1.9907     0.023256
enh73760     4   25423400   25424400      1       1  150064       1.8773      0.03024
enh73771     4   25866200   25867200      1       1  150064       2.4119     0.007935
enh73772     4   25892200   25893200      4       2  150064       2.1868      0.01438
enh73776     4   25921000   25922000      3       2  150064       2.0725     0.019108
enh73799     4   26239400   26240400      4       2  150064       2.3838    0.0085668
enh73811     4   26750000   26751000      2       1  150064       2.7641    0.0028541
enh73815     4   26804500   26805500      3       2  150064       3.6043   0.00015652
enh73816     4   26806200   26807200      4       2  150064       3.3578   0.00039279
enh73821     4   26830500   26831500      2       1  150064       2.0323      0.02106
enh73833     4   26938000   26939000      3       1  150064       1.8588     0.031529
enh73837     4   27127800   27128800      3       2  150064       1.8403     0.032859
enh73838     4   27128800   27129800      2       1  150064       1.6635     0.048105
enh73840     4   27597200   27598200      5       2  150064       2.4861    0.0064582
enh73845     4   30906000   30907000      2       1  150064        2.138     0.016259
enh73846     4   30917900   30918900      5       3  150064       1.6793      0.04655
enh73847     4   30925700   30926700      3       2  150064       2.3364    0.0097361
enh73850     4   30942900   30943900      6       2  150064       2.3539    0.0092891
enh73851     4   30947000   30948000      2       1  150064       1.6863     0.045873
enh73876     4   37465600   37466600      5       3  150064       1.7737     0.038054
enh73915     4   37798700   37799700      5       2  150064         1.82     0.034382
enh73917     4   37826400   37827400      2       1  150064       1.7997     0.035952
enh73934     4   38006500   38007500      7       2  150064       2.1032     0.017726
enh73936     4   38025800   38026800      6       3  150064       2.2049     0.013732
enh73942     4   38073200   38074200      5       3  150064         1.89     0.029376
enh73952     4   38107900   38108900      2       1  150064       1.6687     0.047586
enh74012     4   38607200   38608200      4       2  150064       1.8197     0.034404
enh74014     4   38612200   38613200      7       3  150064       2.3497    0.0093939
enh74015     4   38614900   38615900      2       1  150064       1.7722     0.038177
enh74017     4   38662900   38663900      4       2  150064       1.8361      0.03317
enh74022     4   38692400   38693400      7       4  150064       2.1968     0.014016
enh74023     4   38725600   38726600      3       2  150064       1.6803      0.04645
enh74075     4   39637600   39638600      1       1  150064       2.7934     0.002608
enh74076     4   39641400   39642400      1       1  150064       2.5731      0.00504
enh74088     4   40035000   40036000      7       2  150064       2.7779    0.0027359
enh74161     4   40624000   40625000      3       1  150064       2.0578     0.019803
enh74232     4   42627200   42628200      6       2  150064       1.7079     0.043824
enh74250     4   45948800   45949800      2       1  150064       1.8147     0.034789
enh74251     4   46658000   46659000      1       1  150064        1.982      0.02374
enh74255     4   47464200   47465200      4       2  150064       2.1284     0.016654
enh74256     4   47488400   47489400      5       3  150064        2.309     0.010473
enh74273     4   48131300   48132300      4       2  150064       1.7404     0.040897
enh74282     4   48604200   48605200      2       1  150064       2.1834     0.014502
enh74286     4   48655400   48656400      1       1  150064       1.7022      0.04436
enh74293     4   48703000   48704000      1       1  150064       2.2206      0.01319
enh74298     4   48777000   48778000      1       1  150064       2.1063      0.01759
enh74299     4   48778200   48779200      2       1  150064       1.9604     0.024973
enh74301     4   48783200   48784200      1       1  150064        2.482     0.006533
enh74372     4   54511400   54512400      4       2  150064       1.8045     0.035576
enh74373     4   54517000   54518000      4       2  150064       2.0516     0.020103
enh74395     4   55063300   55064300      5       2  150064       2.9432    0.0016241
enh74396     4   55083200   55084200      1       1  150064       2.3698       0.0089
enh74397     4   55083800   55084800      1       1  150064       2.1427      0.01607
enh74410     4   55542500   55543500      8       2  150064       2.1084     0.017497
enh74414     4   55776000   55777000      3       1  150064       1.7302       0.0418
enh74416     4   55795200   55796200      1       1  150064       1.6903      0.04549
enh74439     4   56732100   56733100      2       1  150064       1.8645     0.031126
enh74460     4   57141400   57142400      1       1  150064       2.1236      0.01685
enh74478     4   57597800   57598800      2       1  150064        1.761     0.039122
enh74499     4   57968100   57969100      1       1  150064       1.6622      0.04824
enh74509     4   60463400   60464400      6       2  150064       2.2712     0.011568
enh74512     4   62382700   62383700      3       1  150064       1.9906     0.023265
enh74514     4   62406500   62407500      4       2  150064       2.2184     0.013265
enh74519     4   63415200   63416200      3       1  150064       1.7453     0.040463
enh74527     4   68564600   68565600      3       1  150064       2.7744    0.0027653
enh74528     4   68567600   68568600      4       2  150064       3.3077   0.00047037
enh74583     4   70700000   70701000      2       1  150064       2.1229      0.01688
enh74584     4   70725900   70726900      1       1  150064       3.0855     0.001016
enh74632     4   72576800   72577800      3       2  150064       2.3534     0.009301
enh74634     4   72773400   72774400      8       2  150064       2.4183    0.0077964
enh74636     4   73432800   73433800      1       1  150064       2.9263     0.001715
enh74647     4   74140300   74141300      1       1  150064       1.7348      0.04139
enh74648     4   74210500   74211500      3       1  150064       1.7578     0.039388
enh74660     4   74454800   74455800      8       2  150064       1.6456     0.049923
enh74682     4   75022000   75023000      1       1  150064       2.1452      0.01597
enh74685     4   75071600   75072600      1       1  150064       1.7774      0.03775
enh74691     4   75371100   75372100     10       1  150064       2.2812     0.011269
enh74692     4   75400100   75401100      4       2  150064       2.2095     0.013571
enh74701     4   75595300   75596300      4       2  150064       1.8342      0.03331
enh74704     4   75658600   75659600      2       1  150064       2.5386    0.0055656
enh74705     4   75680600   75681600      4       2  150064       2.0556      0.01991
enh74706     4   75717900   75718900      6       2  150064       1.9811     0.023789
enh74719     4   76212500   76213500     10       1  150064       1.8056     0.035489
enh74742     4   76841100   76842100      1       1  150064       2.0895      0.01833
enh74750     4   76933300   76934300      3       2  150064       1.9994     0.022781
enh74757     4   77114400   77115400      3       2  150064       2.0124     0.022086
enh74762     4   77127700   77128700      4       2  150064       2.2392     0.012571
enh74765     4   77144700   77145700      1       1  150064        1.808       0.0353
enh74766     4   77156900   77157900      1       1  150064       1.8064      0.03543
enh74769     4   77195600   77196600      7       3  150064       2.0078     0.022334
enh74770     4   77199300   77200300      4       2  150064       2.3038     0.010617
enh74772     4   77204300   77205300      1       1  150064       2.0456       0.0204
enh74780     4   77298000   77299000      2       1  150064       1.7072     0.043889
enh74782     4   77309100   77310100      3       1  150064       2.1807     0.014604
enh74783     4   77331800   77332800      1       1  150064       2.2277      0.01295
enh74790     4   77460700   77461700      4       2  150064       1.8469      0.03238
enh74795     4   77500100   77501100      3       2  150064       2.3775    0.0087164
enh74796     4   77502300   77503300      3       1  150064       2.4082    0.0080153
enh74799     4   77514600   77515600      6       2  150064       1.7636     0.038903
enh74801     4   77528200   77529200      2       1  150064       1.8516     0.032039
enh74810     4   77608300   77609300      2       1  150064       1.6707     0.047388
enh74815     4   77627100   77628100      4       1  150064       1.7233     0.042419
enh74832     4   77823100   77824100      7       2  150064       1.6546     0.049005
enh74869     4   78306700   78307700      3       1  150064       2.0352     0.020917
enh74876     4   78590800   78591800      4       2  150064       1.8849      0.02972
enh74895     4   79057100   79058100      4       2  150064       1.7996     0.035962
enh74899     4   79083300   79084300      4       2  150064       1.6643     0.048027
enh74900     4   79086800   79087800      3       2  150064       2.4334     0.007479
enh74901     4   79097200   79098200      1       1  150064       2.0529      0.02004
enh74928     4   79564000   79565000      2       1  150064       1.8125     0.034958
enh74944     4   79687000   79688000      1       1  150064       1.9781      0.02396
enh74961     4   80990400   80991400      1       1  150064       3.0418     0.001176
enh75006     4   82415100   82416100      2       1  150064       1.9319     0.026685
enh75008     4   82440100   82441100      6       2  150064       1.9785     0.023939
enh75009     4   82445100   82446100      5       2  150064        2.358    0.0091864
enh75010     4   82470900   82471900      1       1  150064       2.4929     0.006336
enh75037     4   83189100   83190100      3       1  150064        2.799    0.0025631
enh75042     4   83284800   83285800      2       1  150064       2.0983     0.017941
enh75066     4   83754800   83755800      4       1  150064       1.7723     0.038172
enh75076     4   83839800   83840800      1       1  150064       2.2316      0.01282
enh75077     4   83910000   83911000      4       1  150064        2.513    0.0059848
enh75084     4   84071000   84072000      1       1  150064       1.7183      0.04287
enh75085     4   84074400   84075400      3       1  150064       1.9275     0.026959
enh75104     4   84292900   84293900      3       2  150064       2.0052     0.022472
enh75113     4   84469300   84470300      2       1  150064       2.1792     0.014659
enh75115     4   84494700   84495700      3       1  150064       1.8346     0.033283
enh75116     4   84503100   84504100      3       1  150064       2.7951     0.002594
enh75117     4   84523800   84524800      4       2  150064       3.0479    0.0011521
enh75118     4   84526600   84527600      4       1  150064       2.6399    0.0041466
enh75119     4   84539400   84540400      3       1  150064       2.6331    0.0042304
enh75120     4   84547000   84548000      1       1  150064       1.9885      0.02338
enh75121     4   84548200   84549200      5       2  150064       2.5338    0.0056423
enh75122     4   84551200   84552200      1       1  150064       1.9612      0.02493
enh75132     4   85581900   85582900      1       1  150064       1.9328      0.02663
enh75163     4   87825400   87826400      5       2  150064       2.0871     0.018438
enh75165     4   87839400   87840400      2       1  150064          2.3     0.010724
enh75172     4   87867800   87868800      2       1  150064       2.8693    0.0020568
enh75173     4   87876700   87877700      6       3  150064        2.635    0.0042072
enh75175     4   87891600   87892600      4       2  150064       2.7116    0.0033478
enh75178     4   87899200   87900200      1       1  150064         2.72     0.003264
enh75179     4   87915200   87916200      4       2  150064       2.4191    0.0077793
enh75182     4   87931200   87932200      5       2  150064       2.3837    0.0085696
enh75183     4   87937000   87938000      3       2  150064       1.9917     0.023201
enh75186     4   87940200   87941200      4       2  150064       2.9465    0.0016069
enh75188     4   87946800   87947800      3       1  150064       2.5648    0.0051625
enh75190     4   87954800   87955800      3       1  150064       2.4916    0.0063581
enh75191     4   87955800   87956800      2       1  150064       1.7688      0.03846
enh75193     4   87959700   87960700      4       2  150064        2.444    0.0072626
enh75194     4   87963900   87964900      1       1  150064       2.6265     0.004313
enh75196     4   87975800   87976800      7       3  150064       2.3092     0.010467
enh75197     4   87978900   87979900      1       1  150064       2.2514      0.01218
enh75218     4   88156200   88157200      1       1  150064       1.7099      0.04364
enh75229     4   88348000   88349000      5       2  150064        1.826     0.033928
enh75263     4   89152600   89153600      5       2  150064       1.9786     0.023933
enh75294     4   89854600   89855600      6       3  150064       2.0069     0.022381
enh75315     4   90196300   90197300      2       1  150064       1.6478     0.049697
enh75329     4   90674100   90675100      3       2  150064       1.9803     0.023833
enh75330     4   90916000   90917000      3       1  150064       2.9936    0.0013786
enh75331     4   91039500   91040500      6       3  150064       1.8608     0.031389
enh75343     4   93155300   93156300      1       1  150064       1.9703       0.0244
enh75345     4   93557400   93558400      4       2  150064       2.3207     0.010151
enh75352     4   94666400   94667400      1       1  150064        1.696      0.04494
enh75360     4   95130600   95131600      1       1  150064       1.8048      0.03555
enh75363     4   95291200   95292200      2       1  150064       1.8886     0.029472
enh75407     4   99415700   99416700      6       2  150064       1.7853     0.037109
enh75415     4   99468000   99469000      5       2  150064       2.3095     0.010457
enh75429     4   99698800   99699800      4       2  150064       1.7335     0.041505
enh75466     4  100304200  100305200      8       4  150064       1.7658     0.038711
enh75479     4  100767600  100768600      5       2  150064       2.6703    0.0037891
enh75480     4  100815800  100816800      6       2  150064       1.7416     0.040791
enh75482     4  100865300  100866300      3       2  150064       2.6049    0.0045952
enh75485     4  101090000  101091000      3       2  150064       1.7125     0.043403
enh75488     4  101711600  101712600      2       1  150064       2.2963     0.010829
enh75493     4  102024000  102025000      1       1  150064         2.09      0.01831
enh75497     4  102112500  102113500      3       1  150064       1.9254     0.027088
enh75507     4  103376000  103377000      5       2  150064       2.6678    0.0038173
enh75518     4  103655500  103656500      1       1  150064        2.895     0.001896
enh75519     4  103678500  103679500      2       1  150064       2.3234     0.010078
enh75520     4  103680100  103681100      2       1  150064       3.0803    0.0010341
enh75521     4  103682700  103683700      2       1  150064       2.6844    0.0036333
enh75523     4  103700800  103701800      6       1  150064       3.6645   0.00012393
enh75525     4  103750600  103751600      2       1  150064       3.4804   0.00025034
enh75528     4  103932500  103933500      4       2  150064       3.4852   0.00024587
enh75529     4  103939400  103940400      2       1  150064       3.5984   0.00016012
enh75543     4  105338100  105339100      1       1  150064       1.7447      0.04052
enh75545     4  105410500  105411500      3       2  150064       3.1083    0.0009407
enh75546     4  105413800  105414800      2       1  150064       2.8243    0.0023695
enh75551     4  105513300  105514300      5       2  150064        2.308     0.010501
enh75587     4  106631400  106632400      1       1  150064       2.0505      0.02016
enh75625     4  108848000  108849000      1       1  150064        3.049     0.001148
enh75626     4  108853300  108854300      5       2  150064        2.503    0.0061571
enh75664     4  110552200  110553200      1       1  150064       1.9644      0.02474
enh75675     4  110833400  110834400      1       1  150064       3.3573    0.0003935
enh75677     4  110893900  110894900      2       1  150064       2.4073    0.0080345
enh75678     4  110909400  110910400      1       1  150064       2.8272     0.002348
enh75697     4  111286100  111287100      2       1  150064       2.9335    0.0016757
enh75698     4  111292400  111293400      1       1  150064       2.3895     0.008435
enh75699     4  111314800  111315800      4       2  150064       1.9982     0.022848
enh75701     4  111320900  111321900     11       4  150064       1.8256     0.033959
enh75736     4  113220900  113221900      4       2  150064       1.6707      0.04739
enh75745     4  114030100  114031100      7       2  150064       3.2478   0.00058145
enh75749     4  114066200  114067200      3       1  150064       3.6497   0.00013125
enh75750     4  114069100  114070100      6       2  150064       3.4374   0.00029361
enh75767     4  114355200  114356200      4       2  150064       2.0667     0.019382
enh75768     4  114356900  114357900      3       2  150064       1.8809      0.02999
enh75787     4  114616000  114617000      2       1  150064       1.9263     0.027035
enh75788     4  114616600  114617600      2       1  150064       2.1916     0.014206
enh75789     4  114617200  114618200      2       1  150064       1.8798     0.030067
enh75809     4  115202400  115203400      3       1  150064       2.8523    0.0021702
enh75825     4  115523800  115524800      4       2  150064       2.2259     0.013011
enh75826     4  115525700  115526700      2       1  150064        2.085     0.018535
enh75828     4  115535400  115536400      1       1  150064       2.5674     0.005123
enh75830     4  115575200  115576200      2       1  150064       2.0422     0.020565
enh75831     4  116066300  116067300      2       1  150064        1.702     0.044375
enh75838     4  119269600  119270600      3       1  150064       2.4266    0.0076211
enh75839     4  119511800  119512800      2       1  150064       1.7728     0.038132
enh75841     4  119604300  119605300      4       2  150064       1.8435     0.032626
enh75845     4  119675200  119676200      2       1  150064       1.6984     0.044716
enh75846     4  119677600  119678600      2       1  150064       2.0927     0.018186
enh75849     4  119686200  119687200      2       1  150064       2.1117     0.017355
enh75869     4  119909700  119910700      2       1  150064       2.0822     0.018663
enh75910     4  120974200  120975200      3       2  150064       1.7692     0.038428
enh75915     4  121746200  121747200      6       3  150064       1.7925     0.036526
enh75954     4  123679200  123680200      4       2  150064       1.8229     0.034156
enh75961     4  123845200  123846200      8       4  150064       2.2575     0.011988
enh75962     4  123881800  123882800      7       2  150064       1.6701     0.047447
enh75999     4  124541200  124542200      5       2  150064       1.7248      0.04228
enh76053     4  129204100  129205100      1       1  150064       1.8543      0.03185
enh76056     4  129236700  129237700      2       1  150064       2.9681    0.0014981
enh76058     4  129307300  129308300      5       3  150064       2.6322    0.0042423
enh76062     4  129389300  129390300      2       1  150064       1.8834     0.029823
enh76063     4  129437200  129438200      2       1  150064        1.733     0.041548
enh76146     4  139326200  139327200      4       2  150064       2.5925    0.0047642
enh76158     4  139938700  139939700      4       2  150064       2.8135    0.0024503
enh76159     4  139951300  139952300      2       1  150064        2.766    0.0028376
enh76160     4  140002500  140003500      1       1  150064       2.6525     0.003995
enh76162     4  140065500  140066500      4       2  150064       2.3645    0.0090284
enh76166     4  140099800  140100800      4       2  150064       1.9009     0.028657
enh76167     4  140129000  140130000      2       1  150064       2.1132     0.017293
enh76168     4  140187800  140188800      2       1  150064       1.8131     0.034907
enh76178     4  140472000  140473000      1       1  150064       2.9567     0.001555
enh76179     4  140473200  140474200      3       2  150064       2.2174     0.013298
enh76191     4  140603400  140604400      2       1  150064        2.045     0.020428
enh76192     4  140610100  140611100      1       1  150064       2.1735      0.01487
enh76205     4  140735900  140736900      4       1  150064       3.1349   0.00085947
enh76227     4  140959100  140960100      2       1  150064       1.7342     0.041446
enh76238     4  141015900  141016900      3       1  150064       1.8587     0.031533
enh76239     4  141020100  141021100      3       2  150064       1.9833     0.023669
enh76259     4  141263800  141264800      1       1  150064       1.9267      0.02701
enh76265     4  141444100  141445100      1       1  150064       1.7094      0.04369
enh76280     4  141640900  141641900      2       1  150064       3.1516   0.00081196
enh76286     4  141682400  141683400      2       1  150064        2.481    0.0065515
enh76292     4  141855400  141856400      4       2  150064        2.293     0.010924
enh76293     4  141865000  141866000      2       1  150064       2.5704    0.0050789
enh76295     4  141942300  141943300      2       1  150064       1.6736     0.047107
enh76297     4  142143100  142144100      2       1  150064       2.3606    0.0091234
enh76326     4  143844900  143845900      2       1  150064       2.5259    0.0057696
enh76337     4  144202600  144203600      2       1  150064       2.8138     0.002448
enh76349     4  144279200  144280200      1       1  150064       2.9543     0.001567
enh76350     4  144281500  144282500      8       3  150064       2.1037     0.017703
enh76352     4  144296400  144297400      2       1  150064       1.7799     0.037544
enh76353     4  144297600  144298600      5       2  150064       1.7068     0.043927
enh76355     4  144303000  144304000      2       1  150064       1.9702     0.024408
enh76360     4  144317600  144318600      2       1  150064       1.7474     0.040286
enh76361     4  144318600  144319600      1       1  150064       2.8923     0.001912
enh76372     4  144479300  144480300      5       2  150064       2.8259    0.0023571
enh76395     4  146413300  146414300      1       1  150064       1.7686      0.03848
enh76396     4  146413800  146414800      1       1  150064       1.7686      0.03848
enh76442     4  148024200  148025200      5       2  150064       3.1704   0.00076123
enh76480     4  148975200  148976200      1       1  150064       2.3313     0.009868
enh76487     4  149102500  149103500      4       2  150064       1.7979     0.036093
enh76499     4  149214100  149215100      2       1  150064       2.6044    0.0046024
enh76500     4  149282200  149283200      3       2  150064       1.6944     0.045091
enh76502     4  149317900  149318900      1       1  150064       4.0893    2.163e-05
enh76503     4  149326300  149327300      2       1  150064       2.8891    0.0019319
enh76517     4  150363700  150364700      1       1  150064       2.6274     0.004302
enh76547     4  151871600  151872600      2       1  150064         1.79     0.036729
enh76596     4  153025800  153026800      2       1  150064       1.9156     0.027709
enh76599     4  153036900  153037900      5       2  150064       1.8978     0.028864
enh76641     4  153879200  153880200      3       1  150064       1.8737     0.030489
enh76647     4  153920600  153921600      3       1  150064       2.0131      0.02205
enh76656     4  154055800  154056800      4       2  150064        1.682     0.046282
enh76667     4  154159000  154160000      6       2  150064       1.7968     0.036187
enh76723     4  155581100  155582100      2       1  150064        1.748     0.040236
enh76728     4  155957400  155958400      1       1  150064       2.4261     0.007632
enh76733     4  156512800  156513800      3       2  150064        1.896      0.02898
enh76734     4  156551300  156552300      8       1  150064        1.836     0.033179
enh76741     4  156699000  156700000      4       2  150064       3.0001    0.0013494
enh76746     4  156863600  156864600      1       1  150064       2.4386     0.007373
enh76750     4  157218800  157219800      4       2  150064       2.1448     0.015986
enh76751     4  157852200  157853200      1       1  150064       1.7455      0.04045
enh76758     4  158724700  158725700      2       1  150064       2.2412     0.012505
enh76792     4  159688700  159689700      1       1  150064       1.8692       0.0308
enh76794     4  159698900  159699900      1       1  150064       1.9278      0.02694
enh76795     4  159703000  159704000      1       1  150064       1.9214      0.02734
enh76796     4  159704800  159705800      1       1  150064       2.3787     0.008688
enh76797     4  159706200  159707200      3       2  150064       1.9093      0.02811
enh76798     4  159707200  159708200      3       1  150064       1.9704     0.024398
enh76802     4  159726200  159727200      4       1  150064       2.0716      0.01915
enh76805     4  159741300  159742300      2       1  150064       1.7578     0.039394
enh76807     4  159758400  159759400      3       2  150064        1.659     0.048557
enh76808     4  159823400  159824400      2       1  150064       1.8648     0.031107
enh76832     4  160201900  160202900      2       1  150064       1.6793     0.046547
enh76836     4  160472300  160473300      5       2  150064       2.7116    0.0033478
enh76862     4  165710700  165711700      6       2  150064       1.8698     0.030754
enh76863     4  165723400  165724400      5       2  150064       2.0421     0.020569
enh76880     4  166381200  166382200      6       3  150064       2.3204     0.010159
enh76892     4  169240500  169241500      2       1  150064       1.7671     0.038602
enh76894     4  169309800  169310800      2       1  150064        1.673     0.047167
enh76937     4  169991100  169992100      4       2  150064       1.6782     0.046656
enh76938     4  170001200  170002200      5       2  150064       1.9023     0.028564
enh76939     4  170020700  170021700      2       1  150064       2.7468    0.0030094
enh76940     4  170036000  170037000      1       1  150064       2.2591      0.01194
enh76941     4  170070100  170071100      1       1  150064        2.344     0.009538
enh76942     4  170071400  170072400      4       2  150064       2.9572    0.0015523
enh76943     4  170078700  170079700      2       1  150064       1.9234     0.027217
enh76944     4  170080800  170081800      2       1  150064       2.2649     0.011758
enh76959     4  170162300  170163300      4       2  150064       1.7415     0.040796
enh76960     4  170165000  170166000      1       1  150064       2.3403     0.009635
enh76970     4  170212000  170213000      6       2  150064       3.8297    6.415e-05
enh76971     4  170230200  170231200      4       2  150064       3.2692   0.00053932
enh76972     4  170235700  170236700      2       1  150064       3.9186   4.4541e-05
enh76973     4  170284400  170285400      4       2  150064       4.0444   2.6224e-05
enh76977     4  170537700  170538700      3       2  150064       3.3885   0.00035137
enh76978     4  170539800  170540800      2       1  150064       3.2756   0.00052721
enh76979     4  170543700  170544700      2       1  150064        3.486   0.00024516
enh76980     4  170570700  170571700      3       2  150064       2.3768    0.0087315
enh76981     4  170578900  170579900      4       2  150064       4.9343   4.0223e-07
enh76983     4  170584100  170585100      5       3  150064        3.157   0.00079709
enh76984     4  170585800  170586800      1       1  150064       4.3915    5.628e-06
enh76985     4  170588800  170589800      3       1  150064       3.4787    0.0002519
enh76991     4  170896600  170897600      1       1  150064       1.8626      0.03126
enh77010     4  174041900  174042900      3       2  150064       1.6765     0.046823
enh77024     4  174185500  174186500      4       2  150064       1.7445     0.040533
enh77062     4  177556400  177557400      1       1  150064       1.9669       0.0246
enh77071     4  178213800  178214800      7       3  150064       1.7433     0.040644
enh77078     4  178361600  178362600      3       1  150064       1.9138     0.027821
enh77093     4  182741800  182742800      2       1  150064       2.7118    0.0033462
enh77102     4  183497500  183498500      7       2  150064       1.8839     0.029789
enh77104     4  183514400  183515400      1       1  150064       2.1086      0.01749
enh77105     4  183592500  183593500      5       2  150064       1.8042     0.035601
enh77106     4  183669400  183670400      6       3  150064       2.6262    0.0043178
enh77107     4  183685100  183686100      6       3  150064       2.4798    0.0065732
enh77118     4  184001600  184002600      5       1  150064          1.7     0.044561
enh77139     4  184296000  184297000      8       3  150064       1.7934     0.036454
enh77151     4  184492200  184493200      8       2  150064       2.2386      0.01259
enh77177     4  184985600  184986600      3       2  150064       1.6987     0.044689
enh77180     4  185020100  185021100      1       1  150064       2.0922      0.01821
enh77188     4  185185000  185186000      6       2  150064       2.8168    0.0024251
enh77193     4  185234800  185235800      1       1  150064       1.9182      0.02754
enh77200     4  185276000  185277000      4       2  150064       1.7955     0.036283
enh77201     4  185285200  185286200      6       3  150064       2.2132     0.013442
enh77207     4  185338300  185339300      7       3  150064       1.7993     0.035985
enh77220     4  185391100  185392100      6       2  150064       2.2286     0.012921
enh77221     4  185392000  185393000      4       1  150064        2.034     0.020978
enh77240     4  185566200  185567200      2       1  150064       1.8073     0.035355
enh77247     4  185668000  185669000      3       1  150064       1.9627     0.024843
enh77311     4  186988900  186989900      2       1  150064        2.154      0.01562
enh77313     4  187000500  187001500      6       3  150064       1.9651     0.024702
enh77315     4  187053400  187054400      4       2  150064       1.8017     0.035799
enh77318     4  187088200  187089200      3       1  150064       1.8681     0.030873
enh77339     4  187623500  187624500      2       1  150064       2.2543     0.012087
enh77345     4  187670500  187671500      5       2  150064       1.8896     0.029408
enh77359     4  187856700  187857700      3       2  150064       2.0517       0.0201
enh77365     4  188105400  188106400      1       1  150064       2.0116      0.02213
enh77367     4  188157800  188158800      5       1  150064       2.2008     0.013875
enh77379     4  189909900  189910900      3       2  150064       2.1516     0.015715
enh77436     5    1097200    1098200      8       4  150064       2.0965     0.018021
enh77437     5    1100100    1101100      5       3  150064        1.689     0.045611
enh77448     5    1185200    1186200      6       3  150064       1.6947     0.045068
enh77449     5    1199400    1200400      2       1  150064       1.8679     0.030891
enh77481     5    4905800    4906800      4       2  150064       2.3408    0.0096201
enh77486     5    5420600    5421600      7       2  150064       2.9492     0.001593
enh77488     5    5429500    5430500      1       1  150064        3.608    0.0001543
enh77489     5    5436200    5437200      1       1  150064       3.6408    0.0001359
enh77490     5    5454100    5455100      1       1  150064       3.0882     0.001007
enh77491     5    5493900    5494900      3       2  150064       2.4642    0.0068667
enh77492     5    5572600    5573600      3       2  150064       2.6081    0.0045528
enh77496     5    6161800    6162800      3       2  150064       2.1455     0.015955
enh77497     5    6162800    6163800      2       1  150064       2.2819     0.011247
enh77504     5    6634800    6635800      5       2  150064       2.0923     0.018206
enh77506     5    6704300    6705300      4       2  150064       2.4971    0.0062599
enh77509     5    6719600    6720600      2       1  150064       2.8878    0.0019396
enh77510     5    6721800    6722800      2       1  150064       2.4818    0.0065368
enh77512     5    6728100    6729100      7       3  150064       2.4787    0.0065922
enh77513     5    6729700    6730700      5       3  150064       2.4523    0.0070977
enh77514     5    6732200    6733200      4       2  150064       2.7483    0.0029951
enh77515     5    6733800    6734800      7       2  150064       3.3528   0.00040005
enh77516     5    6765900    6766900      3       1  150064       1.8638     0.031175
enh77521     5    7209200    7210200      2       1  150064       2.3749     0.008778
enh77522     5    7244300    7245300      3       1  150064       3.7278   9.6587e-05
enh77524     5    7815800    7816800      2       1  150064       2.4416    0.0073109
enh77603     5   13589600   13590600      5       2  150064        1.877     0.030256
enh77631     5   14209200   14210200      2       1  150064        2.095     0.018087
enh77653     5   14325900   14326900      6       3  150064       1.6993      0.04463
enh77673     5   14490500   14491500      1       1  150064       1.7976      0.03612
enh77688     5   14672300   14673300      1       1  150064       2.0484      0.02026
enh77690     5   14676100   14677100      1       1  150064       1.8928      0.02919
enh77717     5   15914400   15915400      1       1  150064       1.9523      0.02545
enh77718     5   15929300   15930300      2       1  150064       2.4232    0.0076917
enh77723     5   16482700   16483700      1       1  150064       2.4482     0.007178
enh77726     5   16505800   16506800      4       2  150064       1.9412     0.026117
enh77731     5   16538900   16539900      2       1  150064       2.5106    0.0060262
enh77736     5   16573300   16574300      1       1  150064       1.7198      0.04273
enh77741     5   16720900   16721900      2       1  150064       2.2437     0.012426
enh77787     5   17215600   17216600      1       1  150064       1.6458       0.0499
enh77808     5   31173500   31174500      3       2  150064       1.9121     0.027931
enh77851     5   32331100   32332100      3       2  150064       1.6509     0.049376
enh77877     5   33337600   33338600      1       1  150064       2.6341     0.004218
enh77905     5   34522000   34523000      8       2  150064       1.8003     0.035905
enh77947     5   35050600   35051600      1       1  150064       1.7032      0.04427
enh77954     5   35172200   35173200      3       1  150064       2.0004     0.022728
enh77955     5   35182800   35183800      3       1  150064       1.6656     0.047898
enh77971     5   35478600   35479600      2       1  150064       1.6872     0.045786
enh77972     5   35479500   35480500      1       1  150064       2.0371      0.02082
enh77973     5   35483500   35484500      2       1  150064       1.7638     0.038887
enh77998     5   36300800   36301800      5       2  150064       2.0368     0.020833
enh78001     5   36418600   36419600      3       2  150064       1.8451      0.03251
enh78010     5   36704000   36705000      1       1  150064       2.3787     0.008688
enh78021     5   36881700   36882700      3       1  150064       1.7733     0.038091
enh78036     5   37662200   37663200      2       1  150064       1.8879     0.029517
enh78037     5   37665400   37666400      3       2  150064        1.661     0.048358
enh78073     5   38808900   38809900      1       1  150064       2.0195      0.02172
enh78075     5   39015300   39016300      2       1  150064         2.25     0.012223
enh78077     5   39058200   39059200      1       1  150064       2.7969      0.00258
enh78078     5   39062600   39063600      3       1  150064       2.5214    0.0058437
enh78079     5   39071900   39072900      3       2  150064       2.3459    0.0094907
enh78092     5   39402200   39403200      2       1  150064       2.3325    0.0098384
enh78099     5   39432600   39433600      3       1  150064       2.3613    0.0091061
enh78103     5   39450800   39451800      3       2  150064       2.0803     0.018749
enh78134     5   40495000   40496000      1       1  150064       1.7906      0.03668
enh78207     5   43120000   43121000      2       1  150064       1.7263     0.042146
enh78214     5   43356800   43357800      3       2  150064       1.6713     0.047334
enh78219     5   43421800   43422800      1       1  150064       1.9728      0.02426
enh78230     5   44810700   44811700      2       1  150064       3.2993   0.00048464
enh78231     5   45094600   45095600      1       1  150064       2.4667     0.006818
enh78233     5   49693700   49694700      1       1  150064       3.8727    5.381e-05
enh78234     5   49702900   49703900      2       1  150064       4.3244   7.6477e-06
enh78235     5   49715800   49716800      3       1  150064       3.9068   4.6773e-05
enh78236     5   49734900   49735900      2       1  150064       4.0829    2.224e-05
enh78237     5   49737500   49738500      1       1  150064       3.7997    7.243e-05
enh78244     5   50279900   50280900      5       2  150064        1.933     0.026615
enh78279     5   52414600   52415600      5       3  150064        1.878     0.030188
enh78282     5   52898600   52899600      2       1  150064       2.1356     0.016358
enh78291     5   53569400   53570400      6       2  150064       1.6596     0.048493
enh78292     5   53573800   53574800      5       2  150064         2.37    0.0088947
enh78294     5   53580300   53581300      1       1  150064       2.1008      0.01783
enh78296     5   53597500   53598500      2       1  150064       2.6232    0.0043557
enh78297     5   53603600   53604600      1       1  150064       2.0056      0.02245
enh78298     5   53607600   53608600      2       1  150064        1.647     0.049777
enh78317     5   53927800   53928800      6       4  150064        1.682     0.046284
enh78319     5   53942300   53943300      4       1  150064       1.8503     0.032137
enh78374     5   55209200   55210200      3       2  150064       2.3805    0.0086451
enh78377     5   55218600   55219600      4       2  150064       3.0143     0.001288
enh78405     5   55459900   55460900      3       1  150064       1.6582     0.048637
enh78443     5   55902300   55903300      3       2  150064        1.814     0.034842
enh78481     5   56328300   56329300      3       2  150064       1.7064     0.043966
enh78489     5   56483800   56484800      1       1  150064       1.9428      0.02602
enh78491     5   56594800   56595800      7       4  150064       2.5164    0.0059281
enh78500     5   56797200   56798200      3       2  150064       1.9657     0.024666
enh78507     5   57137100   57138100      2       1  150064         1.93     0.026806
enh78520     5   58218200   58219200      1       1  150064       1.9632      0.02481
enh78522     5   58317100   58318100      5       2  150064       2.1643     0.015222
enh78523     5   58330200   58331200      2       1  150064       2.2708     0.011579
enh78526     5   58393200   58394200      1       1  150064       1.7009      0.04448
enh78532     5   58439600   58440600      2       1  150064       1.6888     0.045633
enh78536     5   58485100   58486100      3       1  150064       1.7295      0.04186
enh78547     5   58591900   58592900      4       2  150064       1.7639     0.038871
enh78564     5   58817900   58818900      3       1  150064        2.106     0.017602
enh78565     5   58820900   58821900      1       1  150064       2.0621       0.0196
enh78567     5   58849400   58850400      2       1  150064       1.7314     0.041692
enh78568     5   58858400   58859400      2       1  150064       2.6337    0.0042232
enh78572     5   58877100   58878100      1       1  150064       2.2987      0.01076
enh78573     5   58883800   58884800      2       1  150064       1.6588     0.048579
enh78576     5   58920600   58921600      3       2  150064        2.656    0.0039542
enh78577     5   58944700   58945700      3       2  150064       2.6196    0.0044022
enh78581     5   59005000   59006000      3       2  150064       1.7158     0.043099
enh78590     5   59837300   59838300      5       2  150064       2.8516    0.0021749
enh78593     5   59967700   59968700      1       1  150064       3.3189    0.0004519
enh78594     5   59968300   59969300      1       1  150064       3.3644    0.0003836
enh78597     5   59973400   59974400      3       2  150064       2.2769     0.011397
enh78600     5   59983800   59984800      1       1  150064       3.0715     0.001065
enh78603     5   60084800   60085800      3       2  150064       3.3559   0.00039551
enh78604     5   60097600   60098600      1       1  150064       4.6324    1.807e-06
enh78605     5   60128800   60129800      4       2  150064       1.8369      0.03311
enh78606     5   60133700   60134700      3       2  150064       1.9871     0.023455
enh78609     5   60273600   60274600      3       1  150064       2.3603    0.0091304
enh78611     5   60347400   60348400      3       2  150064        2.199     0.013938
enh78613     5   60418700   60419700      3       1  150064       2.4427    0.0072894
enh78614     5   60455400   60456400      3       2  150064       3.4759   0.00025456
enh78617     5   60541100   60542100      1       1  150064       2.8933     0.001906
enh78618     5   60559500   60560500      3       2  150064       2.7323    0.0031451
enh78619     5   60572900   60573900      4       2  150064       3.9699   3.5957e-05
enh78620     5   60575800   60576800      6       2  150064        4.018   2.9345e-05
enh78622     5   60594200   60595200      4       1  150064       4.1943   1.3687e-05
enh78623     5   60597000   60598000      2       1  150064       4.2705   9.7526e-06
enh78624     5   60597900   60598900      1       1  150064       7.2749    1.734e-13
enh78625     5   60600300   60601300      3       1  150064        4.054   2.5171e-05
enh78626     5   60602200   60603200      2       1  150064       3.0155    0.0012827
enh78628     5   60616900   60617900      3       1  150064       4.1645   1.5602e-05
enh78629     5   60624300   60625300      1       1  150064       6.6855    1.151e-11
enh78631     5   60636600   60637600      2       1  150064       2.5333    0.0056494
enh78634     5   60666200   60667200      4       2  150064       4.0763   2.2875e-05
enh78638     5   60703400   60704400      1       1  150064       2.5525     0.005347
enh78639     5   60705200   60706200      3       2  150064       2.8612    0.0021103
enh78641     5   60727800   60728800      2       1  150064       5.8212   2.9217e-09
enh78643     5   60746400   60747400      1       1  150064       4.7675    9.324e-07
enh78645     5   60760400   60761400      1       1  150064       4.6098    2.015e-06
enh78656     5   60969300   60970300      1       1  150064       1.8512      0.03207
enh78661     5   61100600   61101600      5       1  150064       2.6783    0.0036997
enh78675     5   61552200   61553200      7       3  150064       2.7457    0.0030194
enh78678     5   61582900   61583900      3       1  150064        3.101   0.00096432
enh78679     5   61603700   61604700      2       1  150064       1.7886     0.036841
enh78680     5   61607700   61608700      7       4  150064       2.2846     0.011167
enh78683     5   61709400   61710400      2       1  150064       1.9192     0.027478
enh78687     5   62348600   62349600      4       1  150064       2.2534     0.012116
enh78697     5   64322800   64323800      1       1  150064       2.7858      0.00267
enh78698     5   64330200   64331200      4       1  150064       2.6771    0.0037133
enh78712     5   64779100   64780100      4       2  150064       1.9537     0.025369
enh78713     5   64857400   64858400      2       1  150064       2.0444     0.020456
enh78714     5   64860300   64861300      3       2  150064       2.4384    0.0073765
enh78716     5   64918000   64919000      1       1  150064        1.783      0.03729
enh78764     5   66388200   66389200      4       2  150064       1.8917     0.029266
enh78765     5   66390700   66391700      1       1  150064       2.8054     0.002513
enh78804     5   67205900   67206900      5       2  150064       2.1018     0.017784
enh78818     5   67509500   67510500      3       2  150064       1.9903      0.02328
enh78819     5   67515600   67516600      3       2  150064       1.7567     0.039487
enh78825     5   67527800   67528800      2       1  150064        2.198     0.013976
enh78827     5   67534800   67535800      1       1  150064       2.3374     0.009709
enh78843     5   67581100   67582100      1       1  150064       1.8169      0.03462
enh78847     5   67626800   67627800      1       1  150064        1.682      0.04628
enh78849     5   67639800   67640800      3       2  150064       3.0335    0.0012087
enh78904     5   70752800   70753800      1       1  150064       2.2458      0.01236
enh78917     5   71220600   71221600      1       1  150064       1.8142      0.03482
enh78919     5   71234700   71235700      1       1  150064       1.6544      0.04902
enh78945     5   71853100   71854100      1       1  150064       2.2165      0.01333
enh78968     5   72433800   72434800      5       1  150064       2.2129     0.013454
enh78969     5   72446400   72447400     11       2  150064       1.8391      0.03295
enh78989     5   72913600   72914600      3       1  150064       1.6673     0.047723
enh78991     5   72923700   72924700      2       1  150064       2.0607     0.019667
enh79003     5   73044600   73045600      3       1  150064       1.9262      0.02704
enh79005     5   73081900   73082900      4       2  150064       1.8445     0.032554
enh79069     5   74221300   74222300      4       1  150064       1.7921      0.03656
enh79085     5   74572900   74573900      1       1  150064       1.8322      0.03346
enh79090     5   74670200   74671200      2       1  150064       1.7271     0.042071
enh79093     5   74768700   74769700      4       2  150064       2.6602    0.0039042
enh79096     5   74862100   74863100      3       1  150064       2.2956      0.01085
enh79101     5   74916300   74917300      5       2  150064       2.1994     0.013924
enh79102     5   74918500   74919500      4       2  150064       2.3889    0.0084494
enh79106     5   74965100   74966100      3       1  150064        1.976     0.024075
enh79107     5   74973500   74974500      4       1  150064       3.1175   0.00091205
enh79133     5   75953300   75954300      7       3  150064       1.7267     0.042111
enh79172     5   77069200   77070200      3       1  150064       1.9461      0.02582
enh79173     5   77588700   77589700      4       2  150064       3.6686   0.00012193
enh79174     5   77654500   77655500      2       1  150064       1.9902     0.023287
enh79175     5   77657500   77658500      2       1  150064       1.6495      0.04952
enh79176     5   77783900   77784900      3       1  150064       2.2539     0.012102
enh79178     5   77792200   77793200      2       1  150064       1.9786     0.023933
enh79180     5   77795700   77796700      5       3  150064       2.3757    0.0087571
enh79181     5   77796900   77797900      4       2  150064       2.2196     0.013222
enh79182     5   77800900   77801900      2       1  150064       1.7956     0.036283
enh79186     5   77817200   77818200      1       1  150064        2.755     0.002935
enh79205     5   77900700   77901700      3       2  150064       1.7102      0.04361
enh79208     5   77919700   77920700      2       1  150064       2.0579       0.0198
enh79248     5   78316800   78317800      3       1  150064       1.7046     0.044133
enh79249     5   78326900   78327900      3       1  150064        1.897     0.028911
enh79251     5   78402900   78403900      5       2  150064       2.5311    0.0056854
enh79277     5   79490100   79491100      4       2  150064       1.7543     0.039693
enh79278     5   79500700   79501700      4       2  150064       2.0721      0.01913
enh79279     5   79506200   79507200      2       1  150064       2.1979     0.013978
enh79280     5   79507600   79508600      5       3  150064       1.9571     0.025165
enh79282     5   79512800   79513800      2       1  150064       1.8464     0.032419
enh79317     5   81073800   81074800      4       2  150064       2.2007     0.013878
enh79318     5   81075300   81076300      2       1  150064       1.8606     0.031401
enh79323     5   81152700   81153700      4       2  150064       2.9541    0.0015679
enh79327     5   81572000   81573000      3       2  150064       2.9706    0.0014859
enh79367     5   85699100   85700100      4       2  150064       1.9666     0.024616
enh79368     5   85748000   85749000      1       1  150064       1.7046      0.04413
enh79369     5   85754300   85755300     10       3  150064       1.7604     0.039172
enh79370     5   85757000   85758000      2       1  150064       1.7085     0.043772
enh79371     5   85765300   85766300      4       2  150064       2.2657     0.011734
enh79387     5   87450300   87451300      3       2  150064       2.7138    0.0033258
enh79390     5   87546400   87547400      2       1  150064       2.2372     0.012636
enh79391     5   87554800   87555800      3       2  150064       2.5225    0.0058269
enh79393     5   87571300   87572300      1       1  150064       2.7161     0.003303
enh79395     5   87689300   87690300      1       1  150064       2.8458     0.002215
enh79400     5   88122700   88123700      1       1  150064       3.5875    0.0001669
enh79405     5   88237900   88238900      1       1  150064       2.5747     0.005017
enh79412     5   88716500   88717500      1       1  150064       4.7905    8.319e-07
enh79416     5   89768000   89769000      1       1  150064       1.8942       0.0291
enh79421     5   90167200   90168200      2       1  150064       3.4721   0.00025823
enh79426     5   90236100   90237100      6       3  150064       3.9292   4.2611e-05
enh79427     5   90244900   90245900      2       1  150064       1.8953      0.02903
enh79428     5   90263400   90264400      6       2  150064       2.5983    0.0046839
enh79429     5   90278100   90279100      1       1  150064       4.5689    2.452e-06
enh79434     5   90388900   90389900      2       1  150064       2.1516     0.015714
enh79435     5   90410100   90411100      4       2  150064        2.533    0.0056553
enh79436     5   90415600   90416600      2       1  150064       2.3015     0.010682
enh79437     5   90422300   90423300      1       1  150064       2.1306      0.01656
enh79439     5   90471200   90472200      5       2  150064       2.8916    0.0019163
enh79442     5   90490300   90491300      3       1  150064       2.0941     0.018127
enh79455     5   92413900   92414900      2       1  150064       1.8438     0.032609
enh79477     5   93581100   93582100      1       1  150064       1.9407      0.02615
enh79480     5   93952000   93953000      2       1  150064       2.6652    0.0038477
enh79481     5   93955300   93956300      3       2  150064       2.6984    0.0034842
enh79523     5   95198900   95199900      1       1  150064       2.4713     0.006732
enh79528     5   95238200   95239200      2       1  150064        2.199     0.013939
enh79529     5   95247200   95248200      3       1  150064       1.7239     0.042365
enh79537     5   95326500   95327500      3       1  150064       1.8269     0.033859
enh79539     5   95336800   95337800      1       1  150064       1.9079       0.0282
enh79540     5   95351600   95352600      1       1  150064       1.7651      0.03877
enh79542     5   95379000   95380000      1       1  150064       1.6687      0.04759
enh79545     5   95403300   95404300      3       1  150064       1.8395      0.03292
enh79552     5   95492900   95493900      1       1  150064       1.8842      0.02977
enh79554     5   95529400   95530400      1       1  150064       3.1496    0.0008176
enh79555     5   95532500   95533500      4       1  150064       3.1745   0.00075058
enh79557     5   95535900   95536900      2       1  150064       3.0757    0.0010501
enh79567     5   95984400   95985400      3       2  150064       1.7315     0.041678
enh79568     5   95992100   95993100      2       1  150064       2.2349      0.01271
enh79570     5   95999900   96000900      3       2  150064       1.9628     0.024836
enh79571     5   96002700   96003700      4       2  150064       2.0209     0.021645
enh79572     5   96003400   96004400      5       3  150064       2.0453      0.02041
enh79573     5   96005800   96006800      2       1  150064       2.4606    0.0069346
enh79588     5   96083200   96084200      3       2  150064       2.4065    0.0080535
enh79605     5   96221100   96222100      4       1  150064       2.0314     0.021106
enh79608     5   96273500   96274500      2       1  150064       2.6751    0.0037359
enh79610     5   96303400   96304400      1       1  150064       2.3999     0.008199
enh79614     5   96320000   96321000      6       2  150064        2.212     0.013482
enh79615     5   96344400   96345400      2       1  150064        1.676     0.046866
enh79624     5   96883500   96884500      4       2  150064       1.8758     0.030339
enh79626     5   97444800   97445800      1       1  150064       2.3256      0.01002
enh79633     5   97853500   97854500      1       1  150064       2.0652      0.01945
enh79642     5   98261700   98262700      2       1  150064       2.6084    0.0045485
enh79646     5   98329400   98330400      7       1  150064       1.9734     0.024224
enh79647     5   98356200   98357200      2       1  150064       1.8156     0.034718
enh79650     5   98362800   98363800      4       2  150064       1.8664     0.030993
enh79660     5  101284700  101285700      3       2  150064       1.8969     0.028924
enh79661     5  101330600  101331600      4       2  150064       1.9389     0.026256
enh79664     5  101473200  101474200      1       1  150064       3.0066     0.001321
enh79666     5  101488600  101489600      1       1  150064       1.7143      0.04324
enh79670     5  101632400  101633400      4       2  150064        2.863    0.0020982
enh79700     5  102846700  102847700      3       2  150064       1.8742     0.030449
enh79706     5  102904900  102905900      4       1  150064       2.2958     0.010844
enh79713     5  106629200  106630200      4       2  150064        1.699     0.044659
enh79715     5  106724000  106725000      3       1  150064       2.3799    0.0086579
enh79720     5  106855300  106856300      2       1  150064       2.7102     0.003362
enh79724     5  107003600  107004600      1       1  150064        1.883      0.02985
enh79725     5  107101500  107102500      4       2  150064       2.7785    0.0027303
enh79727     5  107144100  107145100      2       1  150064       1.8118     0.035006
enh79728     5  107204800  107205800      3       2  150064       3.5403   0.00019986
enh79733     5  107714800  107715800      1       1  150064       1.8957        0.029
enh79744     5  108352200  108353200      6       3  150064       2.5595     0.005241
enh79751     5  108664300  108665300      3       2  150064       2.7894    0.0026402
enh79752     5  108730600  108731600      6       1  150064       1.7055     0.044054
enh79753     5  108742100  108743100      4       2  150064       2.8543    0.0021566
enh79754     5  108747000  108748000      7       3  150064       2.7297    0.0031699
enh79755     5  108748600  108749600      3       1  150064       2.2013     0.013858
enh79756     5  108791000  108792000      4       2  150064       2.7231    0.0032333
enh79757     5  108803900  108804900      2       1  150064       2.1804     0.014614
enh79759     5  108933200  108934200      3       2  150064       1.6613     0.048327
enh79760     5  108990200  108991200      2       1  150064       2.3881    0.0084679
enh79763     5  109032600  109033600      3       2  150064       4.2194   1.2245e-05
enh79764     5  109040100  109041100      3       2  150064       4.1078   1.9971e-05
enh79765     5  109042300  109043300      5       2  150064       4.7872   8.4554e-07
enh79767     5  109075400  109076400      3       2  150064       4.0192   2.9202e-05
enh79768     5  109078900  109079900      6       2  150064        2.315     0.010305
enh79769     5  109094600  109095600      6       3  150064       4.6175   1.9423e-06
enh79770     5  109188500  109189500      2       1  150064       3.3027   0.00047885
enh79771     5  109201100  109202100      6       3  150064       4.3082   8.2284e-06
enh79790     5  111016700  111017700      7       2  150064       1.8769     0.030267
enh79791     5  111024500  111025500      2       1  150064       2.0522     0.020074
enh79793     5  111071000  111072000      3       1  150064       2.1681     0.015075
enh79849     5  113142600  113143600      1       1  150064       2.1149      0.01722
enh79856     5  114577900  114578900      1       1  150064       1.8093       0.0352
enh79859     5  114673600  114674600      2       1  150064       3.0556    0.0011232
enh79860     5  114678200  114679200      5       3  150064       2.3456    0.0094988
enh79863     5  114711400  114712400      4       2  150064       1.7696     0.038397
enh79864     5  114712800  114713800      3       2  150064       1.7044     0.044155
enh79867     5  114758900  114759900      7       2  150064       1.6797     0.046512
enh79869     5  114795700  114796700      5       2  150064       2.1253      0.01678
enh79870     5  114858300  114859300      1       1  150064        1.956      0.02523
enh79887     5  115419000  115420000      3       1  150064       2.2671     0.011693
enh79889     5  115423700  115424700      8       2  150064       2.0591      0.01974
enh79890     5  115425200  115426200      6       3  150064       2.1403     0.016164
enh79893     5  115706800  115707800      3       1  150064       1.7899     0.036732
enh79913     5  115873000  115874000      2       1  150064       1.9704     0.024396
enh79914     5  115878500  115879500      2       1  150064       3.8663    5.524e-05
enh79915     5  115880500  115881500      7       3  150064       1.9251     0.027108
enh79932     5  117892800  117893800      5       2  150064       2.3129     0.010365
enh79963     5  118678200  118679200      3       1  150064       2.5857    0.0048597
enh79966     5  118693200  118694200      2       1  150064       1.9048     0.028406
enh79967     5  118694200  118695200      2       1  150064       1.6976      0.04479
enh79995     5  121648800  121649800      2       1  150064       1.7045     0.044142
enh79997     5  121668000  121669000      1       1  150064       1.6614      0.04832
enh79998     5  121669000  121670000      1       1  150064       1.6641      0.04805
enh80003     5  121815300  121816300      1       1  150064       2.0341      0.02097
enh80019     5  122764400  122765400      4       2  150064       1.9459     0.025836
enh80046     5  123624900  123625900      4       1  150064       2.7684    0.0028167
enh80047     5  123737400  123738400      3       2  150064        2.263     0.011818
enh80054     5  123935000  123936000      4       2  150064       1.9146     0.027773
enh80055     5  123940900  123941900      4       2  150064       2.7943    0.0026007
enh80088     5  124145700  124146700      3       2  150064       1.7457     0.040429
enh80119     5  124884700  124885700      2       1  150064       1.9556     0.025253
enh80120     5  124911100  124912100      3       2  150064       2.0418     0.020588
enh80124     5  125337600  125338600      7       3  150064       3.2581   0.00056089
enh80135     5  125750400  125751400      3       1  150064       2.0887     0.018369
enh80136     5  125758000  125759000      3       2  150064       1.7156     0.043121
enh80144     5  125806400  125807400      2       1  150064        2.141     0.016136
enh80150     5  125874300  125875300      5       1  150064        2.908    0.0018185
enh80151     5  125879200  125880200      5       1  150064        2.999    0.0013544
enh80163     5  126182000  126183000      1       1  150064       2.3708     0.008876
enh80164     5  126183600  126184600      1       1  150064       1.8716      0.03063
enh80166     5  126192800  126193800      3       1  150064       1.9836     0.023648
enh80167     5  126204300  126205300      6       3  150064       3.4166   0.00031705
enh80183     5  126430000  126431000      4       2  150064       2.0349     0.020932
enh80184     5  126435500  126436500      6       2  150064       3.4596   0.00027049
enh80185     5  126437300  126438300      6       3  150064       3.2961   0.00049013
enh80198     5  127149400  127150400      3       2  150064       3.0831    0.0010242
enh80200     5  127187700  127188700      5       1  150064       3.7871   7.6217e-05
enh80201     5  127191700  127192700      1       1  150064       3.9135    4.548e-05
enh80202     5  127193700  127194700      1       1  150064        3.928    4.283e-05
enh80205     5  127202600  127203600      2       1  150064       3.3989    0.0003383
enh80207     5  127211200  127212200      2       1  150064       3.8921   4.9696e-05
enh80208     5  127221100  127222100      2       1  150064        3.941    4.057e-05
enh80209     5  127228300  127229300      1       1  150064       3.7947    7.391e-05
enh80216     5  127416200  127417200      3       1  150064       2.4815    0.0065408
enh80221     5  127600000  127601000      2       1  150064       2.6019     0.004636
enh80249     5  130587000  130588000      1       1  150064       1.7081      0.04381
enh80251     5  130592700  130593700      1       1  150064       1.8493      0.03221
enh80256     5  130648400  130649400      4       1  150064       1.8391     0.032953
enh80313     5  131752500  131753500      2       1  150064       1.6528     0.049185
enh80321     5  131767600  131768600      1       1  150064       2.0335        0.021
enh80327     5  131804300  131805300      3       2  150064       1.7259     0.042181
enh80473     5  133986400  133987400      2       1  150064       1.7075     0.043861
enh80504     5  134574900  134575900      6       3  150064       1.9219     0.027309
enh80531     5  134769800  134770800      1       1  150064       1.6911      0.04541
enh80536     5  134931800  134932800      4       1  150064        1.762     0.039038
enh80544     5  135029300  135030300      8       4  150064       2.4667    0.0068191
enh80547     5  135051000  135052000      1       1  150064       2.2539       0.0121
enh80548     5  135054800  135055800      2       1  150064       1.8878     0.029524
enh80551     5  135204900  135205900      6       2  150064       2.1652     0.015185
enh80567     5  135372200  135373200      1       1  150064       2.2179      0.01328
enh80587     5  136599100  136600100      1       1  150064       1.8451      0.03251
enh80588     5  136605300  136606300      5       1  150064        2.014     0.022004
enh80593     5  137069600  137070600      1       1  150064       2.3083      0.01049
enh80598     5  137140600  137141600      1       1  150064       3.1394    0.0008465
enh80599     5  137223600  137224600      2       1  150064       2.6324    0.0042394
enh80600     5  137225400  137226400      1       1  150064       2.8349     0.002292
enh80601     5  137227100  137228100      2       1  150064       2.6994    0.0034728
enh80605     5  137358300  137359300      6       2  150064       3.3489   0.00040571
enh80606     5  137365700  137366700      1       1  150064       1.7893      0.03678
enh80608     5  137390300  137391300      4       1  150064        2.571    0.0050696
enh80616     5  137672200  137673200      5       3  150064       4.9712   3.3275e-07
enh80617     5  137675900  137676900      3       1  150064       3.2208   0.00063924
enh80620     5  137705200  137706200      4       2  150064       2.4794    0.0065804
enh80624     5  137785300  137786300      1       1  150064       3.4458    0.0002847
enh80626     5  137798400  137799400      6       2  150064       3.7326    9.477e-05
enh80628     5  137828900  137829900      2       1  150064         3.06    0.0011065
enh80629     5  137840200  137841200      2       1  150064       5.0047    2.798e-07
enh80630     5  137872000  137873000      2       1  150064       4.4589   4.1191e-06
enh80632     5  137880800  137881800      1       1  150064       5.1073    1.634e-07
enh80634     5  137902000  137903000      2       1  150064       4.5947   2.1664e-06
enh80635     5  137908800  137909800      1       1  150064       3.1639    0.0007783
enh80636     5  137936600  137937600      7       4  150064       5.3634   4.0838e-08
enh80637     5  137938900  137939900      2       1  150064       5.0774   1.9129e-07
enh80638     5  137940800  137941800      2       1  150064       2.6648    0.0038517
enh80639     5  137945400  137946400      2       1  150064        4.495   3.4782e-06
enh80640     5  137947200  137948200      3       1  150064        4.658   1.5961e-06
enh80671     5  138324800  138325800      1       1  150064       1.7383      0.04108
enh80713     5  138772700  138773700      2       1  150064       2.5399    0.0055445
enh80718     5  138842100  138843100      1       1  150064       1.6777       0.0467
enh80727     5  138872000  138873000      1       1  150064       1.7968      0.03618
enh80731     5  138922400  138923400      2       1  150064       2.3016      0.01068
enh80736     5  138986200  138987200      2       1  150064       2.0527     0.020051
enh80744     5  139036600  139037600      3       1  150064       2.3431    0.0095613
enh80745     5  139043900  139044900      1       1  150064       2.9032     0.001847
enh80746     5  139050700  139051700      1       1  150064       2.9118     0.001797
enh80747     5  139054000  139055000      5       1  150064       3.3882   0.00035172
enh80748     5  139057100  139058100      6       1  150064        3.272   0.00053392
enh80749     5  139064800  139065800      3       1  150064       4.2129   1.2608e-05
enh80750     5  139068900  139069900      1       1  150064       2.7664     0.002834
enh80751     5  139073000  139074000      2       1  150064       4.0495   2.5668e-05
enh80755     5  139086400  139087400      3       2  150064       3.1421   0.00083882
enh80765     5  139242900  139243900      2       1  150064       2.2927     0.010932
enh80766     5  139259700  139260700      1       1  150064       1.7424      0.04072
enh80771     5  139488800  139489800      1       1  150064       3.3836    0.0003577
enh80775     5  139522100  139523100      1       1  150064       4.2051    1.305e-05
enh80776     5  139530600  139531600      1       1  150064       2.4678     0.006797
enh80777     5  139536000  139537000      2       1  150064       3.5479   0.00019415
enh80778     5  139544700  139545700      4       1  150064       2.1886     0.014313
enh80779     5  139556200  139557200      3       2  150064       3.3107   0.00046536
enh80781     5  139559000  139560000      2       1  150064       2.6779    0.0037043
enh80783     5  139565700  139566700      1       1  150064       1.7437      0.04061
enh80784     5  139570100  139571100      1       1  150064       3.4022    0.0003342
enh80786     5  139576200  139577200      1       1  150064       1.7828      0.03731
enh80788     5  139599200  139600200      2       1  150064       2.3252     0.010031
enh80790     5  139607500  139608500      3       1  150064       3.4692   0.00026101
enh80791     5  139615700  139616700      3       2  150064       3.0318    0.0012155
enh80798     5  139649400  139650400      2       1  150064       3.0457    0.0011609
enh80800     5  139672300  139673300      1       1  150064       3.4603    0.0002698
enh80802     5  139680700  139681700      1       1  150064       3.6524    0.0001299
enh80803     5  139690600  139691600      2       1  150064       2.0892     0.018345
enh80814     5  139783700  139784700      2       1  150064        2.689    0.0035832
enh80817     5  139925700  139926700      4       2  150064       2.2754     0.011441
enh80818     5  139927700  139928700      1       1  150064        3.529    0.0002086
enh80823     5  139948000  139949000      3       2  150064       2.3251     0.010034
enh80824     5  139948400  139949400      3       2  150064       2.3251     0.010034
enh80825     5  139988500  139989500      1       1  150064       2.8179     0.002417
enh80827     5  140025400  140026400      4       2  150064       3.1794    0.0007378
enh80828     5  140042900  140043900      2       1  150064       3.6706     0.000121
enh80829     5  140045400  140046400      2       1  150064       2.3365    0.0097317
enh80830     5  140052000  140053000      1       1  150064       4.0009    3.155e-05
enh80831     5  140071800  140072800      6       2  150064       4.2326   1.1549e-05
enh80832     5  140079000  140080000      1       1  150064         4.26    1.022e-05
enh80833     5  140080800  140081800      2       1  150064       3.9675   3.6313e-05
enh80834     5  140105100  140106100      1       1  150064        4.319    7.836e-06
enh80863     5  141062500  141063500      2       1  150064         1.93     0.026806
enh80869     5  141164000  141165000      4       1  150064       1.8737     0.030487
enh80871     5  141212300  141213300      6       2  150064       2.8332    0.0023042
enh80872     5  141219700  141220700      2       1  150064       2.3394    0.0096585
enh80877     5  141246700  141247700      2       1  150064       1.9675     0.024561
enh80879     5  141252200  141253200      2       1  150064       2.3224     0.010106
enh80913     5  141659600  141660600      6       1  150064        1.911     0.028005
enh80920     5  141685100  141686100      5       2  150064       1.7467     0.040342
enh80922     5  141707000  141708000      3       2  150064       3.0707    0.0010678
enh80925     5  141737400  141738400      3       2  150064       2.2247     0.013051
enh80929     5  141765900  141766900      1       1  150064       2.1229      0.01688
enh80937     5  141820900  141821900      4       1  150064       1.7112     0.043523
enh80975     5  142158000  142159000      3       2  150064       2.6641    0.0038595
enh81037     5  142628500  142629500      1       1  150064       2.6736     0.003752
enh81054     5  142948400  142949400      2       1  150064       2.2011     0.013864
enh81072     5  143548200  143549200      2       1  150064       1.7394     0.040981
enh81082     5  144543000  144544000      4       2  150064        2.247      0.01232
enh81086     5  144845800  144846800      3       2  150064       1.9149      0.02775
enh81109     5  145386900  145387900      2       1  150064       2.2034     0.013782
enh81110     5  145405800  145406800      4       1  150064       1.6681     0.047645
enh81126     5  146267800  146268800      2       1  150064        3.633   0.00014006
enh81148     5  147068300  147069300      6       3  150064       1.8625     0.031263
enh81205     5  148668000  148669000      1       1  150064       2.1323      0.01649
enh81206     5  148674000  148675000      2       1  150064       2.5664    0.0051386
enh81207     5  148678100  148679100      3       2  150064       2.2426     0.012463
enh81210     5  148721700  148722700      4       2  150064       1.9086     0.028154
enh81212     5  148733700  148734700      3       2  150064       1.6896     0.045552
enh81213     5  148736100  148737100      2       1  150064       1.7978     0.036104
enh81216     5  148750700  148751700      2       1  150064       1.8278     0.033789
enh81228     5  148809200  148810200      3       2  150064       1.8365     0.033142
enh81265     5  149050900  149051900      4       2  150064       3.3148   0.00045848
enh81267     5  149082100  149083100      5       2  150064       2.2257     0.013016
enh81271     5  149112800  149113800      5       3  150064       2.8077    0.0024952
enh81273     5  149125200  149126200      2       1  150064       2.1302     0.016576
enh81274     5  149127400  149128400      1       1  150064       2.5181     0.005899
enh81278     5  149150800  149151800      4       2  150064        2.465    0.0068502
enh81281     5  149170100  149171100      2       1  150064       3.1275   0.00088164
enh81283     5  149175200  149176200      3       2  150064       1.8851     0.029707
enh81285     5  149183500  149184500      2       1  150064       1.9012     0.028637
enh81286     5  149185200  149186200      5       3  150064       2.5665    0.0051369
enh81288     5  149199900  149200900      3       2  150064       2.0878      0.01841
enh81289     5  149203600  149204600      4       2  150064       1.9484     0.025684
enh81291     5  149219100  149220100      1       1  150064       2.0693      0.01926
enh81327     5  149549400  149550400      3       2  150064       1.9764     0.024053
enh81328     5  149552300  149553300      2       1  150064       1.8584     0.031553
enh81329     5  149554400  149555400      1       1  150064       2.0755      0.01897
enh81344     5  149674100  149675100      4       2  150064       1.6493     0.049542
enh81345     5  149678800  149679800      2       1  150064       1.9516      0.02549
enh81466     5  150830700  150831700      3       2  150064       1.6619     0.048263
enh81499     5  151772400  151773400      3       1  150064       2.1195     0.017023
enh81500     5  151840900  151841900      9       2  150064       2.8345    0.0022951
enh81502     5  151906400  151907400      3       2  150064       4.8291   6.8585e-07
enh81503     5  152842900  152843900      4       2  150064       4.3483    6.859e-06
enh81505     5  153381800  153382800      6       3  150064       1.9503     0.025571
enh81506     5  153416800  153417800      1       1  150064       3.3858    0.0003548
enh81507     5  153419000  153420000      5       2  150064       3.6317   0.00014077
enh81508     5  153438200  153439200      4       2  150064       3.5421   0.00019846
enh81509     5  153451700  153452700      2       1  150064       3.2966   0.00048932
enh81510     5  153457500  153458500      4       2  150064       2.7149    0.0033144
enh81511     5  153470700  153471700      1       1  150064       3.3594    0.0003906
enh81515     5  153573700  153574700      2       1  150064       2.1697     0.015015
enh81516     5  153576600  153577600      3       2  150064       1.6819     0.046297
enh81518     5  153581900  153582900     11       4  150064       3.6734   0.00011965
enh81519     5  153600500  153601500      4       2  150064       2.6029    0.0046219
enh81520     5  153620200  153621200      4       2  150064       3.5001   0.00023259
enh81521     5  153623100  153624100      4       2  150064       3.5594   0.00018586
enh81522     5  153634200  153635200      6       2  150064       2.6396    0.0041508
enh81523     5  153637300  153638300      3       1  150064       5.1046   1.6578e-07
enh81524     5  153652400  153653400      6       2  150064       4.6038   2.0745e-06
enh81525     5  153656100  153657100      6       2  150064       4.5442   2.7578e-06
enh81526     5  153664600  153665600      5       3  150064       3.5267   0.00021041
enh81527     5  153666600  153667600      5       3  150064       3.8409   6.1301e-05
enh81528     5  153675700  153676700      4       1  150064        4.085   2.2037e-05
enh81529     5  153681000  153682000      6       3  150064        4.441   4.4764e-06
enh81533     5  153784800  153785800      5       2  150064       2.7745    0.0027647
enh81547     5  154092900  154093900      1       1  150064       1.8972       0.0289
enh81570     5  154319600  154320600      2       1  150064       1.8015     0.035813
enh81573     5  155752700  155753700      1       1  150064       2.4165     0.007836
enh81574     5  155755600  155756600      5       2  150064       2.7715    0.0027899
enh81575     5  155821900  155822900      3       2  150064       1.8892     0.029433
enh81576     5  155823400  155824400      5       2  150064       2.3168     0.010258
enh81577     5  155826300  155827300      3       2  150064       1.9817     0.023757
enh81578     5  155832900  155833900      3       1  150064       3.3138   0.00046024
enh81580     5  155901700  155902700      5       2  150064       1.6565     0.048811
enh81598     5  156570600  156571600      2       1  150064       1.6565     0.048815
enh81609     5  156797500  156798500      2       1  150064       1.7414     0.040808
enh81646     5  157255600  157256600      3       1  150064       1.9981     0.022853
enh81689     5  158609800  158610800      1       1  150064       2.5004     0.006203
enh81692     5  158632200  158633200      4       2  150064        1.803     0.035697
enh81694     5  158645100  158646100      1       1  150064       4.1438    1.708e-05
enh81757     5  159932600  159933600      3       2  150064       2.2147     0.013389
enh81822     5  167372800  167373800      6       3  150064       1.9767     0.024035
enh81827     5  167687400  167688400      4       2  150064       1.8509     0.032091
enh81855     5  168002100  168003100      2       1  150064       2.3522    0.0093307
enh81857     5  168003700  168004700      3       1  150064        2.555    0.0053097
enh81914     5  169787600  169788600      3       2  150064       1.6515     0.049321
enh81933     5  170060200  170061200      5       3  150064       2.0839     0.018583
enh81934     5  170060900  170061900      5       2  150064       2.0299     0.021183
enh81942     5  170845100  170846100      2       1  150064       1.6565     0.048809
enh81960     5  171372300  171373300      4       2  150064       1.7269     0.042089
enh81978     5  171589700  171590700      6       2  150064       1.6458     0.049899
enh81985     5  171604000  171605000     10       2  150064        1.665     0.047955
enh82017     5  171931000  171932000      2       1  150064       3.0102    0.0013055
enh82018     5  171935600  171936600      6       3  150064       2.1629     0.015275
enh82019     5  171950200  171951200      6       2  150064       2.5962    0.0047128
enh82024     5  171972000  171973000      2       1  150064       2.1047     0.017661
enh82036     5  172029600  172030600      1       1  150064        1.849      0.03223
enh82038     5  172049200  172050200      5       2  150064       1.7978     0.036103
enh82099     5  172324400  172325400      5       2  150064         1.75     0.040061
enh82102     5  172357800  172358800      4       2  150064        1.844     0.032593
enh82111     5  172456000  172457000      4       2  150064       2.4613    0.0069219
enh82117     5  172485600  172486600      6       2  150064       2.2279     0.012944
enh82142     5  173117100  173118100      7       3  150064       1.9169     0.027623
enh82147     5  173160900  173161900      3       1  150064       2.6291      0.00428
enh82148     5  173163400  173164400      4       2  150064       3.4865   0.00024471
enh82149     5  173168600  173169600      5       2  150064       1.7557     0.039568
enh82151     5  173171700  173172700      2       1  150064       2.6084     0.004548
enh82166     5  173293000  173294000      2       1  150064        2.111     0.017385
enh82170     5  173322100  173323100      1       1  150064       1.7755      0.03791
enh82190     5  173926400  173927400      6       2  150064       2.3475    0.0094494
enh82193     5  173946900  173947900      2       1  150064        1.825        0.034
enh82199     5  173998600  173999600      2       1  150064       2.0569     0.019846
enh82209     5  174810200  174811200      4       2  150064       3.0031    0.0013361
enh82211     5  174960900  174961900      1       1  150064       2.0183      0.02178
enh82223     5  175828900  175829900      2       1  150064        1.748     0.040235
enh82226     5  175839700  175840700      1       1  150064       2.0575      0.01982
enh82234     5  175879200  175880200      2       1  150064       1.6964     0.044909
enh82235     5  175892700  175893700      3       1  150064       1.8239     0.034087
enh82237     5  175956900  175957900     13       5  150064       1.9138     0.027822
enh82251     5  176327000  176328000      2       1  150064       1.7924     0.036531
enh82279     5  176732400  176733400      4       2  150064       2.2124     0.013469
enh82305     5  176934400  176935400      2       1  150064       2.8206    0.0023966
enh82306     5  176937100  176938100      1       1  150064       3.0958    0.0009813
enh82310     5  176973000  176974000      1       1  150064       3.0418     0.001176
enh82311     5  176974400  176975400      3       1  150064       2.7193    0.0032707
enh82312     5  176983700  176984700      1       1  150064       3.0843      0.00102
enh82327     5  177637500  177638500      4       2  150064       1.7245     0.042308
enh82328     5  177640500  177641500      5       3  150064       1.8315     0.033512
enh82329     5  177642600  177643600      3       1  150064       2.3199     0.010173
enh82330     5  177650500  177651500      5       2  150064       2.5036    0.0061471
enh82331     5  177654700  177655700      3       1  150064       2.5333    0.0056494
enh82342     5  177784000  177785000      1       1  150064       2.3889     0.008449
enh82351     5  177887600  177888600      4       1  150064        1.744     0.040583
enh82362     5  178654100  178655100      2       1  150064       1.9518      0.02548
enh82363     5  178686100  178687100      7       2  150064       2.9392    0.0016455
enh82365     5  178698300  178699300      6       3  150064       1.9543     0.025333
enh82367     5  178712100  178713100      1       1  150064       2.8223     0.002384
enh82368     5  178722000  178723000      2       1  150064       2.3865    0.0085057
enh82371     5  178745300  178746300      1       1  150064       3.1336    0.0008635
enh82375     5  178833400  178834400      2       1  150064       2.1809     0.014594
enh82387     5  179158400  179159400      1       1  150064       1.7517      0.03991
enh82392     5  179183400  179184400      1       1  150064       2.3515     0.009349
enh82393     5  179189500  179190500      1       1  150064       1.8839      0.02979
enh82398     5  179234700  179235700      2       1  150064       1.8454     0.032487
enh82442     5  180292900  180293900      5       2  150064       1.7434     0.040636
enh82443     5  180295500  180296500      5       2  150064       1.6933     0.045196
enh82508     6    1047700    1048700      2       1  150064       1.7141     0.043252
enh82524     6    1334100    1335100      6       2  150064       2.4983    0.0062393
enh82526     6    1364600    1365600      8       3  150064       1.6904     0.045475
enh82546     6    1837600    1838600      2       1  150064       1.7355     0.041322
enh82557     6    2258600    2259600      1       1  150064       1.8767      0.03028
enh82561     6    2449200    2450200      4       2  150064        1.791     0.036648
enh82601     6    2957600    2958600     11       2  150064       2.3212     0.010138
enh82602     6    2960400    2961400      5       2  150064       2.0789     0.018814
enh82606     6    2972200    2973200      7       2  150064       1.9215     0.027336
enh82627     6    3139100    3140100      1       1  150064       2.4976     0.006251
enh82628     6    3142800    3143800      2       1  150064       2.7965    0.0025826
enh82669     6    3453200    3454200      6       2  150064       2.0593     0.019734
enh82674     6    3546000    3547000      2       1  150064       2.1927     0.014164
enh82676     6    3739300    3740300      9       4  150064        2.721    0.0032546
enh82680     6    3752900    3753900      1       1  150064       3.2207    0.0006394
enh82710     6    4023700    4024700      4       2  150064       2.2073     0.013646
enh82712     6    4067700    4068700      4       2  150064       1.6503     0.049439
enh82717     6    4125700    4126700      2       1  150064       2.2641     0.011785
enh82722     6    4287700    4288700      6       3  150064       2.8012    0.0025455
enh82753     6    4814300    4815300      3       2  150064       2.4253    0.0076477
enh82758     6    4904800    4905800      2       1  150064       2.6485    0.0040427
enh82760     6    4907800    4908800      3       1  150064        2.493    0.0063334
enh82761     6    4914100    4915100      4       2  150064       2.4935     0.006325
enh82786     6    5287800    5288800      3       1  150064       1.6722     0.047242
enh82787     6    5294200    5295200      7       4  150064       1.7709     0.038292
enh82791     6    5321900    5322900      2       1  150064       1.7833     0.037269
enh82847     6    6885500    6886500      6       2  150064       2.7146    0.0033183
enh82860     6    7053200    7054200      3       1  150064       1.9989     0.022809
enh82861     6    7058400    7059400      6       3  150064       1.6892     0.045586
enh82862     6    7060700    7061700      4       2  150064        1.863      0.03123
enh82865     6    7099100    7100100      3       2  150064       1.7797     0.037564
enh82867     6    7111300    7112300      1       1  150064       1.6656       0.0479
enh82903     6    7240600    7241600      1       1  150064       2.2411      0.01251
enh82943     6    7975900    7976900      3       2  150064       1.9557     0.025249
enh82957     6   10441200   10442200      2       1  150064       1.9639     0.024773
enh83002     6   11194800   11195800      5       2  150064       2.3009     0.010698
enh83009     6   11214400   11215400      2       1  150064       1.9796     0.023874
enh83017     6   11236500   11237500      5       3  150064       2.2387     0.012588
enh83021     6   11267000   11268000      2       1  150064       1.8298     0.033641
enh83026     6   11292100   11293100      1       1  150064       1.7943      0.03638
enh83040     6   11382500   11383500      3       2  150064       1.6537     0.049097
enh83045     6   11434300   11435300      5       3  150064       2.3588    0.0091659
enh83049     6   11586400   11587400      7       3  150064       1.7744     0.037998
enh83050     6   11599000   11600000      1       1  150064       2.0619      0.01961
enh83052     6   11609400   11610400      4       2  150064       2.1913     0.014214
enh83066     6   11750900   11751900      3       2  150064       2.3816    0.0086194
enh83088     6   11943300   11944300      9       2  150064       2.1817     0.014566
enh83094     6   12033800   12034800      1       1  150064       2.1399      0.01618
enh83098     6   12118900   12119900      3       2  150064       2.1999     0.013908
enh83099     6   12151000   12152000      2       1  150064        1.761     0.039119
enh83144     6   12958400   12959400      1       1  150064       2.2153      0.01337
enh83147     6   13229100   13230100      1       1  150064       1.9693      0.02446
enh83165     6   13454600   13455600      4       1  150064       1.9515     0.025498
enh83178     6   13707800   13708800      2       1  150064       2.7686    0.0028147
enh83179     6   13712900   13713900      3       1  150064       1.6542     0.049039
enh83180     6   13762600   13763600      2       1  150064        1.824     0.034077
enh83183     6   13795200   13796200      3       1  150064       1.6665     0.047808
enh83224     6   14550100   14551100      3       1  150064       2.2507     0.012201
enh83225     6   14560200   14561200     10       2  150064       1.6736     0.047107
enh83229     6   14639400   14640400      2       1  150064       2.5105    0.0060281
enh83230     6   14655900   14656900      5       2  150064       1.6578     0.048683
enh83282     6   15299800   15300800      3       2  150064       2.0313     0.021111
enh83297     6   15351400   15352400      4       2  150064        1.718     0.042899
enh83344     6   15879800   15880800      7       3  150064       2.3943     0.008326
enh83345     6   15896400   15897400      4       2  150064        2.221     0.013176
enh83346     6   15901200   15902200      5       2  150064       1.6876     0.045741
enh83347     6   15905900   15906900      1       1  150064       2.1137      0.01727
enh83362     6   16135000   16136000      1       1  150064       1.7302       0.0418
enh83364     6   16138400   16139400      1       1  150064       1.7536      0.03975
enh83365     6   16146100   16147100      2       1  150064       1.7475     0.040277
enh83373     6   16201400   16202400      1       1  150064       3.1826    0.0007299
enh83378     6   16239800   16240800      2       1  150064       1.7514     0.039937
enh83379     6   16243600   16244600      4       2  150064       1.7788     0.037637
enh83385     6   16319900   16320900      1       1  150064       2.3947     0.008318
enh83387     6   16331800   16332800      2       1  150064       3.0729    0.0010599
enh83389     6   16334800   16335800      2       1  150064        2.782    0.0027009
enh83393     6   16361900   16362900      5       2  150064       1.8929     0.029188
enh83399     6   16399100   16400100     15       6  150064       2.0404     0.020655
enh83409     6   16433400   16434400      4       2  150064        1.802     0.035773
enh83419     6   16670000   16671000      5       3  150064       1.8001     0.035921
enh83422     6   16683800   16684800      6       2  150064       2.0326     0.021046
enh83431     6   16719000   16720000      4       2  150064       2.0827     0.018639
enh83432     6   16722000   16723000      3       1  150064       3.6062   0.00015537
enh83433     6   16724500   16725500      4       2  150064        3.244   0.00058933
enh83434     6   16729200   16730200      4       2  150064       2.5248    0.0057875
enh83435     6   16731600   16732600      2       1  150064       2.7002    0.0034648
enh83440     6   16750600   16751600      2       1  150064       2.1676     0.015096
enh83442     6   16752900   16753900      3       2  150064         2.56    0.0052334
enh83443     6   16754100   16755100      4       2  150064       2.8089    0.0024857
enh83444     6   16755200   16756200      2       1  150064       2.3996    0.0082068
enh83445     6   16758000   16759000      4       2  150064       2.3419    0.0095929
enh83464     6   17417700   17418700      1       1  150064       2.0206      0.02166
enh83465     6   17418300   17419300      1       1  150064       2.0206      0.02166
enh83510     6   18503400   18504400      6       3  150064       2.0508     0.020143
enh83514     6   19303200   19304200      4       2  150064       1.7558     0.039562
enh83515     6   19803400   19804400     10       3  150064       2.0099     0.022221
enh83518     6   19851400   19852400      3       1  150064       1.7088     0.043745
enh83523     6   20177000   20178000      8       2  150064       2.2322       0.0128
enh83532     6   20206700   20207700      1       1  150064       1.8525      0.03198
enh83539     6   20314300   20315300      4       2  150064       1.6904     0.045474
enh83554     6   20528600   20529600      9       3  150064       2.3776     0.008712
enh83555     6   20535600   20536600      7       2  150064        2.651     0.004013
enh83556     6   20575600   20576600      3       2  150064       1.6915     0.045375
enh83557     6   20652200   20653200      2       1  150064        1.721     0.042622
enh83559     6   20662200   20663200      7       2  150064       2.1276     0.016687
enh83565     6   20876100   20877100      3       2  150064       1.8627     0.031253
enh83566     6   20877500   20878500      3       2  150064       2.2916     0.010964
enh83569     6   21079600   21080600      5       2  150064       2.9445    0.0016173
enh83577     6   21281500   21282500      4       2  150064       1.9448     0.025898
enh83614     6   22099100   22100100      3       1  150064       1.7688     0.038464
enh83616     6   22145700   22146700      1       1  150064       2.1187      0.01706
enh83635     6   24147900   24148900      2       1  150064       2.1674     0.015101
enh83640     6   24360600   24361600      6       2  150064       2.2911     0.010979
enh83642     6   24385600   24386600      8       3  150064       3.5113   0.00022297
enh83645     6   24495900   24496900      4       2  150064       1.6969      0.04486
enh83650     6   24645200   24646200     11       3  150064       2.7483     0.002995
enh83655     6   24683700   24684700      2       1  150064       2.7173    0.0032905
enh83660     6   24753200   24754200      3       2  150064       3.0179    0.0012725
enh83661     6   24763600   24764600      3       2  150064       1.9335     0.026587
enh83664     6   24779800   24780800      1       1  150064       1.6974      0.04481
enh83668     6   24875200   24876200      5       2  150064       2.1265     0.016733
enh83678     6   25153800   25154800      3       2  150064       2.6492    0.0040344
enh83679     6   25155000   25156000      8       4  150064       4.0236   2.8653e-05
enh83680     6   25166800   25167800      3       2  150064       4.2933   8.8012e-06
enh83681     6   25169800   25170800      6       3  150064       4.5796   2.3292e-06
enh83682     6   25174300   25175300      3       1  150064        4.575   2.3808e-06
enh83685     6   25275900   25276900      4       2  150064       1.8047     0.035559
enh83686     6   25277400   25278400      2       1  150064       2.3129     0.010365
enh83689     6   25296100   25297100      1       1  150064       3.0823     0.001027
enh83695     6   25329600   25330600      5       2  150064       2.5328    0.0056584
enh83699     6   25346000   25347000     11       5  150064       2.0703     0.019213
enh83704     6   25370600   25371600      5       2  150064       4.4195   4.9475e-06
enh83706     6   25412900   25413900      3       2  150064       2.2082     0.013616
enh83711     6   25635500   25636500      2       1  150064       1.9284     0.026905
enh83714     6   25744200   25745200      6       2  150064       1.9539     0.025358
enh83715     6   25749600   25750600      4       2  150064       2.3824    0.0086002
enh83716     6   25753600   25754600      3       1  150064       3.4584   0.00027171
enh83717     6   25756100   25757100      3       1  150064       2.4045    0.0080983
enh83718     6   25757600   25758600      4       2  150064        2.127     0.016711
enh83719     6   25835900   25836900      2       1  150064       6.0203   8.7048e-10
enh83721     6   25882200   25883200      4       2  150064        2.504    0.0061399
enh83724     6   25934000   25935000      7       3  150064       5.1025    1.676e-07
enh83725     6   25944600   25945600      2       1  150064       6.3271   1.2494e-10
enh83726     6   25952600   25953600      2       1  150064       3.3745   0.00036976
enh83727     6   25961600   25962600      2       1  150064       6.3781   8.9657e-11
enh83728     6   25965500   25966500      3       2  150064       3.6218    0.0001463
enh83736     6   26022300   26023300      5       3  150064       5.5929   1.1162e-08
enh83737     6   26025300   26026300      1       1  150064       7.9707    7.886e-16
enh83738     6   26028100   26029100      3       2  150064       3.4021   0.00033436
enh83740     6   26053500   26054500      3       2  150064       6.2917   1.5705e-10
enh83741     6   26057200   26058200      1       1  150064       8.0137    5.564e-16
enh83746     6   26088900   26089900      1       1  150064        3.072     0.001063
enh83747     6   26102700   26103700      3       2  150064       2.9307    0.0016908
enh83748     6   26104800   26105800      4       2  150064       6.3414   1.1387e-10
enh83750     6   26128300   26129300      5       2  150064       6.4432   5.8495e-11
enh83752     6   26160300   26161300      2       1  150064       3.8021   7.1728e-05
enh83754     6   26170900   26171900      1       1  150064       2.4731     0.006697
enh83755     6   26173600   26174600      1       1  150064       4.3734    6.117e-06
enh83760     6   26206800   26207800      9       3  150064       1.9284     0.026904
enh83764     6   26226000   26227000      3       2  150064       3.2328   0.00061292
enh83773     6   26282800   26283800      1       1  150064       4.3395    7.139e-06
enh83774     6   26286600   26287600      7       3  150064       4.0763   2.2874e-05
enh83775     6   26295000   26296000      3       1  150064       4.5472   2.7183e-06
enh83776     6   26296500   26297500      3       2  150064       3.2893   0.00050227
enh83777     6   26305500   26306500      6       2  150064       4.2662   9.9398e-06
enh83778     6   26309400   26310400      4       2  150064       6.9123   2.3837e-12
enh83780     6   26349800   26350800      5       2  150064       4.9663   3.4113e-07
enh83781     6   26351800   26352800      7       3  150064       3.5743   0.00017559
enh83782     6   26363800   26364800      4       2  150064       7.2604   1.9301e-13
enh83785     6   26396600   26397600      7       3  150064       5.0416   2.3081e-07
enh83790     6   26431500   26432500      1       1  150064        9.077    5.579e-20
enh83791     6   26432600   26433600      3       2  150064       2.6467    0.0040637
enh83796     6   26476200   26477200      3       1  150064       7.1469   4.4366e-13
enh83797     6   26478400   26479400      7       2  150064       7.5457   2.2488e-14
enh83798     6   26485000   26486000      2       1  150064       6.5808   2.3393e-11
enh83800     6   26514900   26515900      3       2  150064       6.7268   8.6721e-12
enh83801     6   26523100   26524100      2       1  150064       2.4674     0.006805
enh83802     6   26533700   26534700      3       1  150064       2.9246    0.0017244
enh83803     6   26535800   26536800      1       1  150064       3.2398    0.0005981
enh83804     6   26552600   26553600      2       1  150064        3.275    0.0005283
enh83805     6   26598000   26599000      4       2  150064       6.7992   5.2593e-12
enh83807     6   26660200   26661200      3       2  150064       2.6406    0.0041376
enh83814     6   27124400   27125400      1       1  150064       8.9005     2.78e-19
enh83816     6   27154700   27155700      9       3  150064       1.6669     0.047772
enh83817     6   27355400   27356400      5       2  150064       4.8663   5.6857e-07
enh83818     6   27357000   27358000      7       3  150064       7.6119   1.3503e-14
enh83819     6   27438500   27439500      8       2  150064       3.8031   7.1434e-05
enh83820     6   27441400   27442400      3       2  150064       7.4453   4.8344e-14
enh83822     6   27469600   27470600      3       2  150064       2.5146    0.0059583
enh83823     6   27719400   27720400      4       2  150064       5.3473   4.4639e-08
enh83824     6   27724400   27725400      1       1  150064       2.7308     0.003159
enh83827     6   27750300   27751300      1       1  150064       6.4168    6.958e-11
enh83829     6   27761500   27762500      2       1  150064       2.1488     0.015827
enh83830     6   27763000   27764000      3       2  150064       2.9705    0.0014863
enh83832     6   27779300   27780300      2       1  150064       5.6899   6.3575e-09
enh83833     6   27781000   27782000      1       1  150064       8.9249    2.231e-19
enh83834     6   27783200   27784200      3       1  150064       7.7187   5.8751e-15
enh83837     6   27796900   27797900      1       1  150064       8.8453    4.565e-19
enh83838     6   27802600   27803600      1       1  150064       3.0124     0.001296
enh83839     6   27835400   27836400      3       1  150064       7.0777   7.3272e-13
enh83842     6   27859200   27860200      3       1  150064       5.9631   1.2373e-09
enh83845     6   28046900   28047900      3       2  150064       2.2322     0.012801
enh83846     6   28049200   28050200      3       1  150064       5.0895   1.7953e-07
enh83848     6   28103000   28104000      4       2  150064       4.0027   3.1307e-05
enh83849     6   28110600   28111600      3       2  150064       5.8429    2.565e-09
enh83850     6   28129600   28130600     11       4  150064       7.7395   4.9906e-15
enh83851     6   28193700   28194700      3       2  150064        6.172   3.3718e-10
enh83854     6   28249800   28250800      4       2  150064       7.8339   2.3651e-15
enh83855     6   28278500   28279500      2       1  150064       7.5633   1.9656e-14
enh83856     6   28302100   28303100      5       1  150064       3.3114   0.00046421
enh83857     6   28304800   28305800      5       2  150064       6.4841   4.4631e-11
enh83858     6   28318500   28319500      2       1  150064       6.5656   2.5912e-11
enh83861     6   28351400   28352400      1       1  150064          7.1    6.236e-13
enh83862     6   28364500   28365500      2       1  150064       5.6638   7.4034e-09
enh83863     6   28365500   28366500      4       2  150064       8.5402    6.701e-18
enh83867     6   28832200   28833200      6       3  150064       9.3482   4.4571e-21
enh83868     6   28845300   28846300      3       2  150064       3.5266   0.00021048
enh83870     6   28892200   28893200      3       2  150064       3.6582   0.00012699
enh83871     6   28895300   28896300      4       2  150064       3.0798    0.0010355
enh83873     6   28942400   28943400      1       1  150064       2.0725      0.01911
enh83874     6   28947800   28948800      2       1  150064       7.8022   3.0407e-15
enh83875     6   28950600   28951600      2       1  150064        3.324   0.00044365
enh83876     6   28953600   28954600      3       2  150064       7.5488   2.1971e-14
enh84127     6   33160900   33161900      5       2  150064       3.7063   0.00010516
enh84130     6   33172900   33173900      5       2  150064       2.1848     0.014453
enh84131     6   33174200   33175200      2       1  150064       2.2488     0.012262
enh84137     6   33258100   33259100      1       1  150064       4.0471    2.593e-05
enh84141     6   33283000   33284000      1       1  150064       4.7028    1.283e-06
enh84144     6   33288200   33289200      1       1  150064       2.4589     0.006968
enh84145     6   33291600   33292600      1       1  150064       4.0833     2.22e-05
enh84146     6   33312600   33313600      1       1  150064       3.3832    0.0003582
enh84147     6   33324000   33325000      2       1  150064       6.1309   4.3697e-10
enh84148     6   33342300   33343300      1       1  150064       4.1667    1.545e-05
enh84149     6   33358100   33359100      3       1  150064       4.0536   2.5222e-05
enh84150     6   33360800   33361800      2       1  150064       3.7962   7.3471e-05
enh84151     6   33376500   33377500      3       2  150064       3.8402    6.147e-05
enh84152     6   33379500   33380500      1       1  150064       3.6921    0.0001112
enh84153     6   33383400   33384400      2       1  150064        2.976      0.00146
enh84155     6   33391700   33392700      1       1  150064        3.638    0.0001374
enh84156     6   33394100   33395100      1       1  150064          5.1    1.698e-07
enh84158     6   33400400   33401400      4       2  150064       5.8471   2.5017e-09
enh84160     6   33422800   33423800      1       1  150064       2.9616      0.00153
enh84161     6   33455700   33456700      2       1  150064       1.7246     0.042296
enh84162     6   33476600   33477600      5       2  150064       2.4812    0.0065462
enh84163     6   33539300   33540300      1       1  150064        5.199    1.002e-07
enh84165     6   33545100   33546100      2       1  150064        4.572   2.4155e-06
enh84166     6   33548100   33549100      4       2  150064       2.6809    0.0036707
enh84167     6   33553100   33554100      2       1  150064       1.9522     0.025456
enh84170     6   33561000   33562000      7       4  150064       3.8147   6.8173e-05
enh84171     6   33565400   33566400      4       2  150064       2.8979    0.0018781
enh84175     6   33592900   33593900      4       2  150064       2.7142    0.0033222
enh84177     6   33596100   33597100      7       4  150064       3.9261    4.316e-05
enh84178     6   33598500   33599500      5       2  150064       2.1506     0.015754
enh84180     6   33604900   33605900      8       3  150064       3.2234   0.00063337
enh84181     6   33606400   33607400     10       4  150064       3.4742   0.00025618
enh84182     6   33606900   33607900      6       3  150064        1.973      0.02425
enh84184     6   33644300   33645300      3       1  150064       2.4196    0.0077684
enh84185     6   33661900   33662900      4       2  150064       4.7229   1.1628e-06
enh84186     6   33667900   33668900      5       3  150064       4.4111   5.1418e-06
enh84187     6   33677800   33678800      4       2  150064       2.4279    0.0075928
enh84188     6   33685700   33686700      7       4  150064       4.6521   1.6426e-06
enh84189     6   33707600   33708600      6       3  150064       3.6302   0.00014162
enh84191     6   33714600   33715600     11       2  150064       2.7818     0.002703
enh84192     6   33719000   33720000      3       2  150064       3.9247   4.3416e-05
enh84193     6   33729300   33730300      5       2  150064       4.2388   1.1235e-05
enh84197     6   33757000   33758000      5       3  150064       3.0621     0.001099
enh84198     6   33762300   33763300      3       2  150064       2.9376     0.001654
enh84202     6   33825300   33826300      3       2  150064       3.5226   0.00021368
enh84204     6   33842600   33843600      4       2  150064       2.2256      0.01302
enh84205     6   33846300   33847300      3       1  150064       2.4541    0.0070622
enh84206     6   33848100   33849100      6       3  150064       3.3591   0.00039103
enh84208     6   33853500   33854500      5       3  150064       3.0123    0.0012965
enh84215     6   33955700   33956700      4       2  150064       3.3129   0.00046174
enh84241     6   34357700   34358700      1       1  150064       2.1859      0.01441
enh84245     6   34458300   34459300      2       1  150064       1.9263     0.027031
enh84250     6   34521700   34522700      2       1  150064       2.3782    0.0086979
enh84251     6   34528100   34529100      4       2  150064       2.6381    0.0041692
enh84252     6   34530600   34531600      7       4  150064       2.7367    0.0031031
enh84255     6   34577300   34578300      3       2  150064       2.0154     0.021929
enh84294     6   34983200   34984200      2       1  150064       2.0328     0.021035
enh84306     6   35056900   35057900      4       2  150064       2.2978     0.010787
enh84309     6   35133400   35134400      3       2  150064       2.0032     0.022578
enh84409     6   36209800   36210800      1       1  150064       1.8484      0.03227
enh84417     6   36281200   36282200      3       2  150064       1.9638     0.024778
enh84524     6   37150300   37151300      4       2  150064       1.9845     0.023603
enh84538     6   37458700   37459700      4       2  150064       1.7735     0.038071
enh84549     6   37729400   37730400      2       1  150064       1.7207     0.042651
enh84550     6   37758700   37759700      1       1  150064       2.0272      0.02132
enh84552     6   37785400   37786400      3       2  150064       2.1637     0.015242
enh84555     6   37795200   37796200      3       1  150064       1.8904      0.02935
enh84557     6   37835800   37836800      5       3  150064       1.6998     0.044587
enh84558     6   37845600   37846600      2       1  150064       2.4726    0.0067064
enh84559     6   37850200   37851200      1       1  150064       1.8534      0.03191
enh84562     6   37885000   37886000      5       3  150064       2.5431    0.0054936
enh84563     6   37896400   37897400      1       1  150064       1.8983      0.02883
enh84565     6   37947500   37948500      2       1  150064       2.5588     0.005251
enh84566     6   37948400   37949400      3       1  150064       2.0465     0.020353
enh84574     6   38122600   38123600      4       2  150064       2.0506     0.020152
enh84578     6   38180300   38181300      2       1  150064       2.0138     0.022018
enh84594     6   38670800   38671800      2       1  150064       2.1185     0.017065
enh84598     6   38956200   38957200      3       1  150064        1.783     0.037293
enh84603     6   39081100   39082100      1       1  150064       1.7252      0.04225
enh84671     6   40076300   40077300      4       2  150064       2.1129     0.017306
enh84673     6   40083400   40084400      5       3  150064       1.7656     0.038731
enh84692     6   40867100   40868100      2       1  150064       2.0037     0.022553
enh84739     6   41536100   41537100      4       2  150064        2.435    0.0074454
enh84742     6   41546800   41547800      1       1  150064       1.8513      0.03206
enh84747     6   41569700   41570700      5       2  150064       1.9513     0.025512
enh84749     6   41593000   41594000      3       2  150064       2.3497    0.0093945
enh84773     6   41708700   41709700      2       1  150064       1.6501     0.049466
enh84777     6   41756100   41757100      2       1  150064       1.9106      0.02803
enh84780     6   41863800   41864800      3       1  150064       2.0017     0.022659
enh84804     6   42065500   42066500      7       3  150064        1.694     0.045131
enh84830     6   42228100   42229100      2       1  150064        2.027     0.021332
enh84846     6   42372200   42373200      2       1  150064       1.6739     0.047072
enh84850     6   42392700   42393700      2       1  150064       1.6492      0.04955
enh84862     6   42515600   42516600      1       1  150064       1.6976      0.04479
enh84868     6   42591900   42592900      3       1  150064       2.3575       0.0092
enh84869     6   42693500   42694500      1       1  150064        1.991      0.02324
enh84870     6   42695300   42696300      3       1  150064       2.2262     0.013001
enh84874     6   42738000   42739000      2       1  150064       1.8914     0.029286
enh84875     6   42739300   42740300      3       1  150064       1.8754     0.030371
enh84878     6   42748100   42749100      2       1  150064       1.9747     0.024153
enh84902     6   42957500   42958500      4       2  150064       1.7197     0.042745
enh84919     6   43050600   43051600      4       1  150064       2.0831     0.018622
enh84920     6   43056400   43057400      3       1  150064       2.0453     0.020414
enh84926     6   43082000   43083000      2       1  150064       2.1082     0.017508
enh84933     6   43095400   43096400      5       1  150064       2.0862     0.018479
enh84935     6   43110800   43111800      3       2  150064        3.013    0.0012933
enh84936     6   43113900   43114900      1       1  150064       1.9181      0.02755
enh84938     6   43137200   43138200      1       1  150064        2.825     0.002364
enh84940     6   43142900   43143900      1       1  150064       3.1477    0.0008228
enh84942     6   43150700   43151700      3       1  150064       3.7162   0.00010113
enh84943     6   43157600   43158600      2       1  150064       3.2498   0.00057745
enh84947     6   43230100   43231100      2       1  150064       1.6512     0.049353
enh84948     6   43234200   43235200      3       2  150064       2.8595    0.0021214
enh84949     6   43239400   43240400      8       3  150064        3.274   0.00053016
enh84950     6   43246800   43247800      1       1  150064       2.7392     0.003079
enh84951     6   43254900   43255900      1       1  150064       3.2877    0.0005051
enh84952     6   43258100   43259100      4       2  150064       3.1453   0.00082958
enh84953     6   43265000   43266000      2       1  150064       4.1781   1.4701e-05
enh84958     6   43334900   43335900      1       1  150064       2.9902     0.001394
enh84959     6   43337700   43338700      2       1  150064       4.3415   7.0759e-06
enh84961     6   43358300   43359300      4       2  150064       3.3843   0.00035677
enh84962     6   43359400   43360400      2       1  150064       3.8892   5.0279e-05
enh84963     6   43367100   43368100      1       1  150064       1.9555      0.02526
enh84964     6   43375500   43376500      2       1  150064       2.2101     0.013551
enh84966     6   43394200   43395200      6       4  150064       3.5148   0.00022005
enh84969     6   43421700   43422700      1       1  150064       1.8228      0.03417
enh84970     6   43444200   43445200      4       1  150064       3.5735   0.00017612
enh84971     6   43446300   43447300      1       1  150064       2.0111      0.02216
enh84972     6   43448200   43449200      3       2  150064       2.9266    0.0017137
enh84973     6   43450000   43451000      2       1  150064       3.1332   0.00086455
enh84974     6   43456400   43457400      3       2  150064       1.7739     0.038043
enh84975     6   43458800   43459800      4       1  150064        2.697    0.0034985
enh84976     6   43463100   43464100      2       1  150064       3.2564   0.00056416
enh84977     6   43474100   43475100      3       2  150064       2.6343    0.0042157
enh84978     6   43478400   43479400      2       1  150064       3.5429   0.00019785
enh84979     6   43482600   43483600      5       2  150064       3.3797   0.00036277
enh84980     6   43486000   43487000      1       1  150064       1.9832      0.02367
enh84983     6   43594200   43595200      1       1  150064       2.7006     0.003461
enh84986     6   43604200   43605200      2       1  150064       2.6449    0.0040857
enh84989     6   43640100   43641100      5       2  150064       1.6564     0.048815
enh84993     6   43653600   43654600      2       1  150064       2.8194    0.0024055
enh84995     6   43663000   43664000      4       1  150064       2.3207     0.010151
enh84996     6   43666600   43667600      3       2  150064       3.0386    0.0011882
enh84997     6   43672100   43673100      2       1  150064       2.4061     0.008062
enh84998     6   43676700   43677700      2       1  150064       2.2436      0.01243
enh85006     6   43714100   43715100      1       1  150064       1.8139      0.03485
enh85007     6   43730900   43731900      3       2  150064       2.1857     0.014418
enh85046     6   44018100   44019100      4       2  150064       1.6883     0.045681
enh85057     6   44054500   44055500      5       3  150064       2.8381    0.0022695
enh85058     6   44062800   44063800      6       3  150064       1.8085     0.035266
enh85059     6   44067500   44068500      1       1  150064       3.9317    4.217e-05
enh85061     6   44078300   44079300      2       1  150064       2.0577     0.019812
enh85062     6   44079400   44080400      4       2  150064       2.0697     0.019241
enh85063     6   44079900   44080900      4       2  150064       3.2129   0.00065701
enh85064     6   44084300   44085300      3       2  150064       2.7404     0.003068
enh85067     6   44100800   44101800      5       2  150064       3.6863   0.00011377
enh85073     6   44159800   44160800      3       2  150064       2.4202    0.0077551
enh85100     6   44622900   44623900      5       3  150064       2.3675    0.0089533
enh85105     6   44705800   44706800      3       2  150064       2.6599    0.0039087
enh85111     6   44836700   44837700      5       3  150064       1.8278     0.033788
enh85115     6   45086400   45087400      4       2  150064       2.6679    0.0038169
enh85119     6   45222100   45223100      3       2  150064        2.074     0.019042
enh85121     6   45228400   45229400      5       3  150064       2.0684       0.0193
enh85124     6   45346400   45347400      2       1  150064       2.4551    0.0070428
enh85150     6   45919300   45920300      5       2  150064       1.7496     0.040091
enh85159     6   46029200   46030200      2       1  150064       1.8106     0.035105
enh85171     6   46523700   46524700      1       1  150064       2.1656      0.01517
enh85183     6   46775900   46776900      1       1  150064        2.055      0.01994
enh85187     6   46815700   46816700      1       1  150064       1.9595      0.02503
enh85188     6   46816600   46817600      3       1  150064        1.822     0.034225
enh85289     6   51952200   51953200      2       1  150064       1.6772     0.046754
enh85307     6   52198200   52199200      3       1  150064       1.9659     0.024656
enh85311     6   52217100   52218100      3       1  150064       1.7822     0.037355
enh85340     6   52402500   52403500      2       1  150064       1.9357     0.026449
enh85351     6   52432400   52433400      6       3  150064       2.0901     0.018304
enh85353     6   52436000   52437000      5       3  150064       2.4847    0.0064837
enh85370     6   52614000   52615000      3       2  150064       2.2458     0.012358
enh85386     6   52874100   52875100      1       1  150064       1.7598      0.03922
enh85409     6   53111200   53112200      8       1  150064       2.7232    0.0032327
enh85410     6   53128800   53129800      2       1  150064       2.8042    0.0025221
enh85415     6   53167300   53168300      3       1  150064       2.9749    0.0014654
enh85416     6   53171500   53172500      2       1  150064       2.7491     0.002988
enh85420     6   53191100   53192100      2       1  150064       2.0628     0.019565
enh85422     6   53202300   53203300      3       1  150064       1.7535     0.039758
enh85433     6   53394600   53395600      3       1  150064       1.6794     0.046536
enh85475     6   53863400   53864400      4       2  150064       2.1142     0.017251
enh85477     6   53884800   53885800      3       2  150064       1.9237     0.027199
enh85498     6   54729600   54730600      8       3  150064       1.6815      0.04633
enh85500     6   54743200   54744200      3       2  150064       2.2457     0.012361
enh85518     6   56269300   56270300      3       1  150064       2.4827    0.0065199
enh85521     6   56340600   56341600      3       1  150064       2.3035     0.010625
enh85523     6   56369600   56370600      4       2  150064       1.9799     0.023859
enh85527     6   56390300   56391300      2       1  150064        2.088     0.018399
enh85530     6   56414900   56415900      4       1  150064       1.7467     0.040341
enh85531     6   56416300   56417300      1       1  150064       2.3983     0.008236
enh85532     6   56420000   56421000      2       1  150064       1.7868     0.036987
enh85533     6   56437600   56438600      2       1  150064       1.9469     0.025774
enh85534     6   56458300   56459300      2       1  150064        2.561    0.0052186
enh85535     6   56488900   56489900      3       1  150064       2.5162    0.0059318
enh85536     6   56514100   56515100      1       1  150064       2.2052      0.01372
enh85537     6   56516700   56517700      2       1  150064       2.3338    0.0098027
enh85538     6   56520500   56521500      1       1  150064       2.7301     0.003166
enh85539     6   56523600   56524600      4       2  150064       2.5791    0.0049525
enh85541     6   56533800   56534800      3       2  150064       2.9599    0.0015388
enh85543     6   56537900   56538900      3       1  150064       2.3196     0.010182
enh85544     6   56548400   56549400      1       1  150064       4.2618    1.014e-05
enh85546     6   56551600   56552600      2       1  150064       3.5499   0.00019268
enh85547     6   56558500   56559500      2       1  150064       3.4482   0.00028212
enh85548     6   56559700   56560700      2       1  150064       3.9811   3.4296e-05
enh85551     6   56589700   56590700      3       2  150064       2.3781    0.0087021
enh85553     6   56592600   56593600      1       1  150064       3.0858     0.001015
enh85554     6   56604800   56605800      2       1  150064       3.0829    0.0010248
enh85555     6   56620700   56621700      1       1  150064       3.2014    0.0006837
enh85556     6   56621900   56622900      2       1  150064       3.0661    0.0010842
enh85557     6   56705400   56706400      1       1  150064       3.7972    7.318e-05
enh85558     6   56708800   56709800      4       1  150064       3.7532   8.7306e-05
enh85560     6   56716700   56717700      1       1  150064       3.8618    5.628e-05
enh85561     6   56725200   56726200      1       1  150064       3.8173    6.745e-05
enh85562     6   56727900   56728900      1       1  150064       1.8396      0.03291
enh85563     6   56733600   56734600      3       1  150064       3.7426   9.1057e-05
enh85564     6   56740800   56741800      3       1  150064       3.3978   0.00033964
enh85578     6   57169400   57170400      3       2  150064       3.0198    0.0012647
enh85589     6   63333500   63334500      1       1  150064       3.3825    0.0003591
enh85592     6   64001800   64002800      1       1  150064       2.1321       0.0165
enh85603     6   64185900   64186900      2       1  150064       3.3316   0.00043168
enh85604     6   64188300   64189300      2       1  150064       3.3331   0.00042943
enh85605     6   64196200   64197200      3       2  150064       2.7637    0.0028576
enh85606     6   64202400   64203400      3       1  150064       3.3347   0.00042696
enh85607     6   64206000   64207000      3       1  150064       3.3553   0.00039644
enh85608     6   64211300   64212300      5       1  150064       3.3963   0.00034157
enh85609     6   64219800   64220800      3       1  150064       3.3171   0.00045477
enh85610     6   64224900   64225900      2       1  150064       3.0814    0.0010301
enh85613     6   64237400   64238400      1       1  150064       3.3347     0.000427
enh85614     6   64268200   64269200      1       1  150064       2.8585     0.002128
enh85615     6   64275000   64276000      1       1  150064       2.8756     0.002016
enh85618     6   64286200   64287200      1       1  150064       2.8925     0.001911
enh85620     6   64344300   64345300      2       1  150064       3.1593   0.00079068
enh85621     6   64347800   64348800      2       1  150064       3.2986   0.00048588
enh85623     6   64358800   64359800      3       1  150064       3.2749   0.00052841
enh85624     6   64380800   64381800      3       2  150064       2.6675     0.003821
enh85629     6   64441300   64442300      2       1  150064       3.1838   0.00072683
enh85640     6   64794100   64795100      1       1  150064       3.5953     0.000162
enh85641     6   65010800   65011800      6       1  150064       3.1573   0.00079612
[truncated: 709,845 more chars]
