# Supplementary material for: Identifying enhancer properties associated with genetic risk for complex traits using regulome-wide association studies
Source: PLoS Comput Biol. 2022 Sep 7;18(9):e1010430. doi: 10.1371/journal.pcbi.1010430 (PMC9484640; doi:10.1371/journal.pcbi.1010430)
Supplement: S3 Table — Sample names are as described in the ROADMAP epigenomics project integrative analysis portal: https://egg2.wustl.edu/roadmap/web_portal/meta.html. (ZIP) [file pcbi.1010430.s010.zip › supplemental_table3/E117cervix_sig_enhancers05.gcov.out]

GENE       CHR      START       STOP  NSNPS  NPARAM       N        ZSTAT            P
enh45126     1    1169400    1170400      4       1  150064       1.9904     0.023272
enh45127     1    1172300    1173300      1       1  150064       2.0969        0.018
enh45141     1    1253300    1254300      2       1  150064       1.8249     0.034007
enh45190     1    1706200    1707200      2       1  150064       2.8494    0.0021899
enh45214     1    1841200    1842200      3       1  150064       2.0797     0.018775
enh45221     1    2063200    2064200      1       1  150064       2.0727       0.0191
enh45223     1    2071200    2072200      5       2  150064       3.2169   0.00064792
enh45224     1    2101400    2102400      1       1  150064       3.4508    0.0002795
enh45231     1    2126900    2127900      2       1  150064       2.5265    0.0057606
enh45235     1    2137400    2138400      2       1  150064       2.6153    0.0044576
enh45236     1    2140900    2141900      4       2  150064       2.0987     0.017921
enh45241     1    2173800    2174800      1       1  150064       3.7831    7.743e-05
enh45261     1    2320600    2321600      2       1  150064       1.6476     0.049717
enh45266     1    2378600    2379600      5       2  150064       2.8075    0.0024964
enh45267     1    2380900    2381900      5       2  150064       4.7124    1.224e-06
enh45268     1    2383300    2384300      6       2  150064       3.8505    5.895e-05
enh45269     1    2391300    2392300      4       2  150064       3.1111   0.00093191
enh45280     1    2486600    2487600      1       1  150064       2.5752     0.005009
enh45284     1    2525100    2526100      4       2  150064       2.4895     0.006397
enh45291     1    3229800    3230800      7       3  150064       1.7329     0.041557
enh45364     1    6087800    6088800      3       2  150064       1.8115     0.035031
enh45373     1    6260300    6261300      1       1  150064       1.7453      0.04047
enh45409     1    6447000    6448000      2       1  150064       1.7695     0.038403
enh45414     1    6531900    6532900      2       1  150064       2.2622     0.011844
enh45419     1    6552500    6553500      3       1  150064       2.0573     0.019831
enh45422     1    6561500    6562500      3       2  150064       1.6621      0.04825
enh45423     1    6566900    6567900      1       1  150064       2.3208      0.01015
enh45435     1    6657200    6658200      6       2  150064       1.7669      0.03862
enh45436     1    6658400    6659400      6       3  150064       1.6901     0.045505
enh45438     1    6669500    6670500      1       1  150064       1.8226      0.03418
enh45440     1    6684100    6685100      2       1  150064       2.1264     0.016733
enh45445     1    6759600    6760600      3       1  150064        3.954   3.8435e-05
enh45450     1    6846900    6847900      3       1  150064       1.7795     0.037581
enh45468     1    7085900    7086900      3       2  150064       1.9438     0.025961
enh45475     1    7315300    7316300      4       1  150064        1.857     0.031656
enh45492     1    7534400    7535400      3       2  150064       2.1879     0.014337
enh45543     1    8195000    8196000      8       3  150064        2.217      0.01331
enh45544     1    8196800    8197800      3       2  150064         1.91     0.028065
enh45570     1    8373700    8374700      4       2  150064       4.3324   7.3757e-06
enh45571     1    8374900    8375900      3       1  150064       1.7504     0.040022
enh45573     1    8403900    8404900      2       1  150064       3.1255   0.00088761
enh45576     1    8427300    8428300      1       1  150064       2.9348     0.001669
enh45578     1    8438800    8439800      1       1  150064       5.5166    1.728e-08
enh45580     1    8444400    8445400      2       1  150064       4.8974   4.8548e-07
enh45582     1    8454700    8455700      2       1  150064       3.3185   0.00045251
enh45583     1    8457300    8458300      2       1  150064       2.5465    0.0054401
enh45584     1    8464500    8465500      2       1  150064       4.6602   1.5796e-06
enh45585     1    8466800    8467800      3       2  150064       4.5486   2.6996e-06
enh45589     1    8484700    8485700      2       1  150064       4.3574   6.5811e-06
enh45592     1    8501000    8502000      2       1  150064       4.5893   2.2235e-06
enh45594     1    8510000    8511000      2       1  150064       3.3195   0.00045086
enh45597     1    8525900    8526900      1       1  150064       3.2186    0.0006441
enh45598     1    8536000    8537000      2       1  150064       3.8195   6.6868e-05
enh45600     1    8542900    8543900      2       1  150064       2.1847     0.014455
enh45601     1    8554100    8555100      3       2  150064       4.4014    5.379e-06
enh45602     1    8556900    8557900      3       1  150064       2.7352    0.0031169
enh45607     1    8600300    8601300      3       2  150064       3.6892    0.0001125
enh45609     1    8614900    8615900      2       1  150064       3.0698    0.0010711
enh45610     1    8621100    8622100      1       1  150064       2.5716     0.005062
enh45611     1    8623200    8624200      3       2  150064       2.3761    0.0087482
enh45613     1    8658200    8659200      5       2  150064       2.9347    0.0016695
enh45614     1    8684900    8685900      3       1  150064       2.1541     0.015615
enh45617     1    8703300    8704300      1       1  150064       2.8288     0.002336
enh45618     1    8706800    8707800      2       1  150064       2.9936    0.0013784
enh45619     1    8707600    8708600      2       1  150064       2.9453    0.0016132
enh45620     1    8711900    8712900      1       1  150064       2.6695     0.003798
enh45621     1    8719200    8720200      1       1  150064       2.4949       0.0063
enh45624     1    8725600    8726600      1       1  150064       2.9385     0.001649
enh45626     1    8728800    8729800      2       1  150064       2.9814    0.0014349
enh45627     1    8730400    8731400      2       1  150064       2.3313     0.009868
enh45628     1    8732000    8733000      2       1  150064        2.832    0.0023129
enh45630     1    8737600    8738600      1       1  150064       2.9436     0.001622
enh45632     1    8741000    8742000      2       1  150064         2.38    0.0086572
enh45633     1    8744400    8745400      1       1  150064       2.2705      0.01159
enh45635     1    8759100    8760100      1       1  150064       1.7527      0.03983
enh45637     1    8767000    8768000      4       2  150064       2.4406    0.0073308
enh45638     1    8772000    8773000      1       1  150064       1.7195      0.04276
enh45656     1    8927800    8928800      1       1  150064       1.9393      0.02623
enh45664     1    8977900    8978900      4       1  150064       2.2139     0.013419
enh45665     1    8998900    8999900      5       2  150064       2.7327    0.0031412
enh45666     1    9001600    9002600      6       3  150064       2.9046    0.0018385
enh45690     1    9221400    9222400      1       1  150064       1.9856      0.02354
enh45707     1    9326600    9327600      4       2  150064       1.9922     0.023176
enh45726     1    9409400    9410400      3       2  150064       2.2167     0.013322
enh45874     1   10959600   10960600      1       1  150064       2.2127      0.01346
enh45905     1   11335800   11336800      1       1  150064       2.0523      0.02007
enh45908     1   11376200   11377200      3       1  150064       2.2901     0.011008
enh45910     1   11712200   11713200      2       1  150064       1.7264     0.042136
enh45912     1   11767400   11768400      4       2  150064       1.7161     0.043076
enh45924     1   11849400   11850400      1       1  150064       2.1348      0.01639
enh45933     1   11980700   11981700      6       3  150064       1.6572      0.04874
enh45936     1   11990200   11991200      2       1  150064       1.7587     0.039313
enh45937     1   11995500   11996500      4       2  150064       2.1548     0.015588
enh45938     1   11997100   11998100      2       1  150064       2.3366    0.0097313
enh45939     1   11998500   11999500      2       1  150064       1.9438      0.02596
enh45940     1   12000300   12001300      4       1  150064       2.0448     0.020437
enh45952     1   12127500   12128500      2       1  150064       2.6411    0.0041314
enh45953     1   12128200   12129200      2       1  150064       2.6411    0.0041314
enh45954     1   12135200   12136200      5       2  150064       2.1026      0.01775
enh46031     1   14034600   14035600      4       2  150064       1.9076     0.028222
enh46038     1   14090900   14091900      1       1  150064       1.8683      0.03086
enh46052     1   14813200   14814200      3       2  150064        2.427    0.0076113
enh46054     1   14847400   14848400      1       1  150064       2.0798      0.01877
enh46064     1   15252700   15253700      3       1  150064       1.8983     0.028827
enh46086     1   15507100   15508100      8       2  150064       1.6649     0.047967
enh46096     1   15533300   15534300      1       1  150064       2.2984      0.01077
enh46117     1   15691000   15692000      2       1  150064       1.6764     0.046832
enh46174     1   16152000   16153000      7       2  150064       2.0326     0.021046
enh46230     1   16542400   16543400      7       2  150064        2.262     0.011848
enh46233     1   16564300   16565300      2       1  150064       2.7283    0.0031827
enh46234     1   16570300   16571300      1       1  150064        2.126      0.01675
enh46237     1   16592600   16593600      3       1  150064       2.1759      0.01478
enh46241     1   16650400   16651400      1       1  150064       2.2849      0.01116
enh46244     1   16679400   16680400      1       1  150064       2.0801      0.01876
enh46246     1   16697300   16698300      2       1  150064       1.6637     0.048085
enh46247     1   16698200   16699200      1       1  150064       1.8172      0.03459
enh46248     1   16699500   16700500      2       1  150064       1.7945     0.036368
enh46250     1   16703300   16704300      3       1  150064       2.0108     0.022174
enh46251     1   16711000   16712000      3       1  150064       1.7799     0.037547
enh46252     1   16714200   16715200      2       1  150064       1.7653      0.03876
enh46254     1   16722700   16723700      4       1  150064       2.0449      0.02043
enh46285     1   17307500   17308500      3       2  150064       2.4274    0.0076031
enh46286     1   17310800   17311800      3       2  150064        4.112   1.9615e-05
enh46290     1   17342400   17343400      5       2  150064       2.0112     0.022154
enh46291     1   17371800   17372800      6       1  150064       2.4293    0.0075639
enh46292     1   17377500   17378500      5       2  150064       2.3312    0.0098702
enh46293     1   17378200   17379200      3       2  150064       2.7772    0.0027413
enh46294     1   17386200   17387200      2       1  150064       3.0875    0.0010093
enh46295     1   17389900   17390900      8       3  150064       2.0338     0.020984
enh46299     1   17454200   17455200      1       1  150064       1.8736      0.03049
enh46309     1   17552400   17553400      4       2  150064       2.3533    0.0093034
enh46322     1   17674900   17675900      8       2  150064       1.7946     0.036363
enh46414     1   19636400   19637400      6       3  150064       1.7159     0.043089
enh46415     1   19640600   19641600      2       1  150064       2.3414    0.0096047
enh46453     1   19821600   19822600      2       1  150064       3.1151    0.0009193
enh46454     1   19822600   19823600      6       3  150064       2.3396    0.0096527
enh46455     1   19831800   19832800      7       3  150064       1.9153     0.027725
enh46460     1   19943000   19944000      1       1  150064       1.9601      0.02499
enh46462     1   19966600   19967600      1       1  150064       2.3371     0.009718
enh46499     1   20732200   20733200      4       1  150064       2.2058     0.013698
enh46503     1   20805500   20806500      2       1  150064       2.0279     0.021283
enh46523     1   21060100   21061100      2       1  150064        2.354    0.0092853
enh46524     1   21061600   21062600      3       1  150064       1.7395     0.040969
enh46525     1   21065500   21066500      1       1  150064       2.3174      0.01024
enh46526     1   21108100   21109100      2       1  150064       2.9231    0.0017326
enh46528     1   21114800   21115800      1       1  150064       2.5834     0.004892
enh46530     1   21140100   21141100      3       1  150064       2.4477    0.0071881
enh46532     1   21193400   21194400      1       1  150064       1.7101      0.04362
enh46540     1   21342500   21343500      3       2  150064       2.9619    0.0015285
enh46541     1   21344800   21345800      4       2  150064       2.5156    0.0059414
enh46544     1   21348800   21349800      2       1  150064       2.0738     0.019051
enh46545     1   21351300   21352300      5       3  150064       2.4355    0.0074355
enh46546     1   21369200   21370200      5       3  150064       2.6484    0.0040443
enh46547     1   21376300   21377300      3       1  150064       2.3494     0.009401
enh46549     1   21390500   21391500      3       1  150064       2.5588    0.0052512
enh46550     1   21395700   21396700      2       1  150064       1.9849      0.02358
enh46551     1   21403300   21404300      4       2  150064       2.5195    0.0058759
enh46552     1   21408400   21409400      5       3  150064       2.2219     0.013144
enh46553     1   21409900   21410900      3       1  150064       2.2582     0.011965
enh46554     1   21416000   21417000      3       1  150064       2.7094    0.0033702
enh46555     1   21417400   21418400      2       1  150064       2.9799    0.0014419
enh46557     1   21475000   21476000      3       2  150064       1.9115     0.027969
enh46560     1   21489000   21490000      1       1  150064       1.7897      0.03675
enh46561     1   21497900   21498900      4       2  150064       2.9738    0.0014709
enh46562     1   21499700   21500700      3       2  150064       2.0852     0.018525
enh46563     1   21521000   21522000      2       1  150064        2.607    0.0045671
enh46564     1   21521500   21522500      1       1  150064       1.7381       0.0411
enh46615     1   21940900   21941900      4       1  150064       1.9238     0.027187
enh46624     1   22029700   22030700      2       1  150064       1.8437     0.032617
enh46625     1   22032500   22033500      4       2  150064       2.2858     0.011134
enh46626     1   22085700   22086700      2       1  150064       2.0773     0.018885
enh46627     1   22090100   22091100     11       2  150064       1.9751     0.024129
enh46661     1   22349600   22350600      4       2  150064         2.59    0.0047993
enh46665     1   22369300   22370300      1       1  150064       3.2129     0.000657
enh46667     1   22374800   22375800      2       1  150064       3.2572   0.00056259
enh46668     1   22378000   22379000      4       2  150064       2.2292     0.012899
enh46670     1   22382100   22383100      2       1  150064       2.7113    0.0033512
enh46674     1   22398800   22399800      1       1  150064       3.3647    0.0003831
enh46675     1   22401300   22402300      3       2  150064       2.1345     0.016401
enh46681     1   22448700   22449700      7       4  150064       1.7571     0.039447
enh46712     1   23155900   23156900      5       3  150064       1.9602     0.024988
enh46728     1   23438200   23439200      1       1  150064       2.0492      0.02022
enh46797     1   23939000   23940000      2       1  150064       1.9468     0.025782
enh46814     1   24074100   24075100      1       1  150064       2.1532      0.01565
enh46818     1   24106600   24107600      1       1  150064       1.6674      0.04772
enh46848     1   24369400   24370400      2       1  150064       2.6164    0.0044427
enh46883     1   24676200   24677200      1       1  150064       2.1953      0.01407
enh46885     1   24690500   24691500      5       2  150064       1.8638     0.031175
enh46892     1   24712700   24713700      5       2  150064       2.4075    0.0080314
enh46893     1   24716700   24717700      6       2  150064       1.9571     0.025171
enh46894     1   24719400   24720400      3       1  150064       2.3825    0.0085973
enh46895     1   24736100   24737100      2       1  150064       1.8781     0.030187
enh46898     1   24744200   24745200      2       1  150064       2.1965     0.014027
enh46902     1   24842000   24843000      2       1  150064        2.274     0.011484
enh46904     1   24867700   24868700      7       3  150064       2.6794    0.0036878
enh46910     1   24913300   24914300      4       2  150064       1.6901     0.045508
enh46911     1   24945800   24946800      3       1  150064        1.789     0.036809
enh46912     1   24967400   24968400      2       1  150064       2.5702    0.0050815
enh46915     1   25004600   25005600      1       1  150064        3.688     0.000113
enh47109     1   26701500   26702500      5       2  150064       1.7922     0.036551
enh47112     1   26712100   26713100      2       1  150064       2.0498      0.02019
enh47128     1   26865000   26866000      3       2  150064       2.1925     0.014172
enh47132     1   26872900   26873900      3       2  150064       2.0171     0.021842
enh47133     1   26881500   26882500      2       1  150064       1.8363     0.033157
enh47134     1   26900600   26901600      8       3  150064       2.7432    0.0030419
enh47139     1   27013900   27014900      2       1  150064        1.933     0.026618
enh47142     1   27033600   27034600      2       1  150064       2.6037    0.0046111
enh47143     1   27040000   27041000      1       1  150064        2.725     0.003215
enh47144     1   27041800   27042800      1       1  150064       2.7222     0.003242
enh47147     1   27048000   27049000      1       1  150064       2.7248     0.003217
enh47148     1   27051800   27052800      4       1  150064       2.7077    0.0033878
enh47150     1   27069700   27070700      2       1  150064       2.0605     0.019674
enh47152     1   27079500   27080500      2       1  150064       2.5595    0.0052415
enh47154     1   27094600   27095600      1       1  150064       2.7557     0.002928
enh47164     1   27154200   27155200      2       1  150064       2.1232     0.016866
enh47167     1   27175800   27176800      2       1  150064       2.4054    0.0080773
enh47169     1   27185400   27186400      2       1  150064       2.3979    0.0082449
enh47171     1   27198500   27199500      2       1  150064       2.0508     0.020145
enh47172     1   27203900   27204900      1       1  150064       2.0777      0.01887
enh47173     1   27214600   27215600      1       1  150064       2.4794      0.00658
enh47177     1   27236400   27237400      2       1  150064       2.4678    0.0067977
enh47179     1   27239900   27240900      2       1  150064       1.7298     0.041836
enh47181     1   27247000   27248000      2       1  150064       2.7103    0.0033606
enh47182     1   27250000   27251000      1       1  150064        2.512     0.006003
enh47186     1   27292900   27293900      1       1  150064       2.4248     0.007659
enh47188     1   27298400   27299400      2       1  150064       2.1812     0.014585
enh47198     1   27397200   27398200      2       1  150064       3.3197   0.00045054
enh47201     1   27432000   27433000      1       1  150064       2.2751      0.01145
enh47203     1   27444300   27445300      2       1  150064       1.7807     0.037481
enh47206     1   27449100   27450100      2       1  150064        2.571    0.0050697
enh47226     1   27667900   27668900      2       1  150064       2.6571    0.0039408
enh47231     1   27693900   27694900      1       1  150064       1.8301      0.03362
enh47271     1   27899800   27900800      2       1  150064       1.7821     0.037367
enh47281     1   27932300   27933300      1       1  150064       2.0323      0.02106
enh47284     1   27947700   27948700      2       1  150064       1.6501     0.049462
enh47285     1   27951000   27952000      1       1  150064       1.7491      0.04014
enh47287     1   27970100   27971100      2       1  150064       1.7707     0.038307
enh47321     1   28431200   28432200      2       1  150064       1.9801     0.023844
enh47322     1   28439000   28440000      4       2  150064       1.7302     0.041799
enh47326     1   28462200   28463200      1       1  150064       3.7917    7.481e-05
enh47334     1   28500000   28501000      2       1  150064       3.6693   0.00012161
enh47351     1   28623000   28624000      3       2  150064       2.0438     0.020484
enh47360     1   28697600   28698600      1       1  150064       2.0562      0.01988
enh47362     1   28718500   28719500      3       2  150064        3.015    0.0012849
enh47363     1   28721600   28722600      4       1  150064       1.6917     0.045352
enh47364     1   28736100   28737100      8       3  150064       2.2663     0.011716
enh47365     1   28743300   28744300      2       1  150064       2.0408     0.020638
enh47368     1   28765900   28766900      3       1  150064       2.1488     0.015824
enh47370     1   28782100   28783100      2       1  150064       1.8159     0.034693
enh47376     1   28846900   28847900      2       1  150064       2.1311     0.016539
enh47377     1   28847900   28848900      1       1  150064       2.8219     0.002387
enh47378     1   28853200   28854200      4       1  150064       2.7444    0.0030313
enh47379     1   28904800   28905800      2       1  150064       2.7673    0.0028261
enh47380     1   28916500   28917500      3       1  150064       2.7318    0.0031493
enh47381     1   28925300   28926300      4       2  150064       1.8943     0.029094
enh47383     1   28967100   28968100      2       1  150064       2.2745     0.011467
enh47384     1   28970700   28971700      1       1  150064       2.3123      0.01038
enh47385     1   28973600   28974600      2       1  150064       2.0484     0.020261
enh47395     1   29186600   29187600      2       1  150064       2.5335    0.0056462
enh47399     1   29211800   29212800      5       1  150064       2.1952     0.014076
enh47406     1   29451600   29452600      4       2  150064        3.172   0.00075707
enh47407     1   29459900   29460900      2       1  150064       1.7028     0.044305
enh47413     1   29512500   29513500      2       1  150064       2.4132    0.0079063
enh47418     1   29555600   29556600      4       2  150064       1.8991     0.028773
enh47419     1   29557600   29558600      3       1  150064       2.1232     0.016867
enh47424     1   29575400   29576400      3       2  150064       2.6613    0.0038925
enh47434     1   30112500   30113500      3       2  150064       2.4698    0.0067587
enh47439     1   30446700   30447700      3       2  150064       1.9486     0.025671
enh47444     1   30852100   30853100      2       1  150064       2.1618     0.015317
enh47451     1   31143100   31144100      3       1  150064       1.7566     0.039497
enh47452     1   31148200   31149200      3       1  150064       1.8175      0.03457
enh47458     1   31218800   31219800      2       1  150064        1.789     0.036811
enh47471     1   31274600   31275600      1       1  150064       1.7209      0.04263
enh47472     1   31281500   31282500      1       1  150064        1.797      0.03617
enh47478     1   31350200   31351200      2       1  150064       1.7686     0.038478
enh47479     1   31352000   31353000      1       1  150064        2.524     0.005801
enh47491     1   31449200   31450200      1       1  150064       1.7721      0.03819
enh47519     1   31771700   31772700      5       2  150064       3.9229   4.3737e-05
enh47520     1   31778700   31779700      1       1  150064       2.1675       0.0151
enh47521     1   31799800   31800800      5       1  150064       2.9078    0.0018197
enh47522     1   31841100   31842100      1       1  150064       2.2533      0.01212
enh47523     1   31844300   31845300      3       2  150064        2.686    0.0036152
enh47524     1   31847000   31848000      2       1  150064       2.7671    0.0028278
enh47525     1   31849100   31850100      2       1  150064       2.5774    0.0049766
enh47526     1   31853800   31854800      2       1  150064        3.904   4.7308e-05
enh47527     1   31856000   31857000      2       1  150064       3.6586   0.00012681
enh47528     1   31867600   31868600      2       1  150064       2.8315    0.0023167
enh47529     1   31869700   31870700      2       1  150064       3.7043   0.00010597
enh47530     1   31882900   31883900      3       1  150064       2.5212    0.0058471
enh47532     1   31891200   31892200      2       1  150064       2.9711    0.0014836
enh47533     1   31894700   31895700      3       1  150064       1.7846     0.037167
enh47633     1   32616500   32617500      1       1  150064       2.0177      0.02181
enh47648     1   32700200   32701200      3       2  150064        2.196     0.014044
enh47651     1   32707600   32708600      3       1  150064       1.7063     0.043974
enh47652     1   32712900   32713900      1       1  150064       1.6948      0.04506
enh47666     1   32810600   32811600      3       2  150064       2.2983     0.010772
enh47674     1   32879100   32880100      2       1  150064       1.6773     0.046739
enh47703     1   33229200   33230200      4       2  150064       2.0103     0.022201
enh47711     1   33257300   33258300      4       2  150064       2.1256     0.016767
enh47717     1   33337900   33338900      2       1  150064        1.997     0.022915
enh47745     1   33502600   33503600      2       1  150064       1.8687     0.030829
enh47757     1   33626400   33627400      2       1  150064       1.6613     0.048329
enh47768     1   33724300   33725300      3       2  150064       2.2615     0.011863
enh47769     1   33760700   33761700      4       2  150064       1.8675     0.030913
enh47771     1   33766100   33767100      3       2  150064       2.3437    0.0095463
enh47798     1   33924700   33925700      6       2  150064        2.195     0.014081
enh47799     1   33936200   33937200      3       1  150064       1.7455     0.040446
enh47814     1   35318300   35319300      4       2  150064       1.8872     0.029566
enh47815     1   35322900   35323900      4       2  150064        1.898     0.028849
enh47825     1   35653200   35654200      2       1  150064       1.6956     0.044984
enh47848     1   36102000   36103000      2       1  150064       3.6011   0.00015847
enh47854     1   36275300   36276300      3       2  150064       4.1596    1.594e-05
enh47860     1   36398300   36399300      1       1  150064        3.492    0.0002397
enh47863     1   36555600   36556600      3       2  150064        3.192   0.00070642
enh47864     1   36565200   36566200      6       2  150064       2.5158     0.005938
enh47866     1   36580900   36581900      2       1  150064       1.8026     0.035725
enh47868     1   36593600   36594600      1       1  150064       3.8529    5.836e-05
enh47869     1   36600600   36601600      2       1  150064       3.3181   0.00045322
enh47870     1   36606000   36607000      1       1  150064       3.1162     0.000916
enh47871     1   36612800   36613800      4       1  150064        3.802   7.1771e-05
enh47875     1   36624600   36625600      3       2  150064       2.2319     0.012811
enh47876     1   36628000   36629000      2       1  150064       3.9956   3.2268e-05
enh47878     1   36631300   36632300      2       1  150064       3.9408   4.0604e-05
enh47883     1   36652800   36653800      4       2  150064       2.5498    0.0053889
enh47884     1   36653700   36654700      2       1  150064       2.3707     0.008876
enh47955     1   38271300   38272300      4       1  150064       2.2458     0.012358
enh47956     1   38275800   38276800      2       1  150064       2.7272    0.0031936
enh47958     1   38322600   38323600      1       1  150064       3.1702    0.0007616
enh47959     1   38327200   38328200      6       3  150064       2.6344    0.0042141
enh47960     1   38331000   38332000      3       2  150064       2.6496    0.0040289
enh47962     1   38392000   38393000      1       1  150064       2.5346     0.005629
enh47963     1   38395400   38396400      5       2  150064       2.8028     0.002533
enh47968     1   38453500   38454500      1       1  150064        2.104      0.01769
enh47992     1   38890000   38891000      6       2  150064       1.8779     0.030198
enh47995     1   39194000   39195000      3       1  150064        2.399    0.0082196
enh48007     1   39439000   39440000      7       4  150064        3.071    0.0010669
enh48013     1   39493000   39494000      5       2  150064       1.7435     0.040624
enh48015     1   39541900   39542900      2       1  150064       2.9168    0.0017683
enh48022     1   39575200   39576200      3       2  150064       1.7509     0.039984
enh48025     1   39584000   39585000      2       1  150064       1.8177     0.034552
enh48026     1   39593200   39594200      2       1  150064       1.9828     0.023697
enh48032     1   39620800   39621800      4       2  150064         1.83     0.033622
enh48043     1   39648300   39649300      2       1  150064       1.8156     0.034712
enh48044     1   39650400   39651400      1       1  150064       1.7696       0.0384
enh48045     1   39652300   39653300      2       1  150064       1.9017     0.028608
enh48049     1   39660200   39661200      3       2  150064       1.7081     0.043804
enh48052     1   39671600   39672600      3       2  150064       2.0739     0.019046
enh48067     1   39862100   39863100      2       1  150064       1.6723     0.047237
enh48074     1   39974200   39975200      1       1  150064       2.0488      0.02024
enh48103     1   40364000   40365000      2       1  150064        1.836     0.033181
enh48105     1   40385000   40386000      4       2  150064       3.5465    0.0001952
enh48134     1   40606000   40607000      1       1  150064       1.7743      0.03801
enh48151     1   40841700   40842700      5       2  150064        1.761     0.039121
enh48165     1   41159500   41160500      4       2  150064       2.4007     0.008182
enh48167     1   41164400   41165400      2       1  150064       2.6446    0.0040899
enh48168     1   41168900   41169900      5       2  150064       1.8471      0.03237
enh48171     1   41178400   41179400      2       1  150064        2.522    0.0058352
enh48193     1   41385200   41386200      1       1  150064       1.8722      0.03059
enh48197     1   41407200   41408200      5       3  150064       1.9137     0.027829
enh48203     1   41433100   41434100      8       3  150064       2.6821    0.0036576
enh48206     1   41468900   41469900      5       2  150064        2.221     0.013176
enh48211     1   41574000   41575000      4       2  150064       1.6785     0.046622
enh48212     1   41576000   41577000      2       1  150064       2.5893    0.0048081
enh48213     1   41588700   41589700      2       1  150064       1.6467     0.049808
enh48224     1   41837100   41838100      3       2  150064       2.5112     0.006016
enh48225     1   41845300   41846300      1       1  150064       3.4912    0.0002404
enh48226     1   41853000   41854000      2       1  150064       1.9565     0.025206
enh48228     1   41889200   41890200      4       2  150064        2.016     0.021902
enh48229     1   41897400   41898400      7       3  150064       2.0306      0.02115
enh48230     1   41898900   41899900      2       1  150064        2.695    0.0035195
enh48233     1   41931100   41932100      2       1  150064       1.7805     0.037494
enh48281     1   42317100   42318100      2       1  150064       1.8417     0.032759
enh48326     1   42858400   42859400      2       1  150064        2.358    0.0091857
enh48355     1   43415800   43416800      5       2  150064       2.8117    0.0024641
enh48357     1   43419400   43420400      3       2  150064       2.1424      0.01608
enh48358     1   43426900   43427900      7       2  150064       2.4583    0.0069804
enh48359     1   43430600   43431600      3       1  150064       1.7961      0.03624
enh48381     1   43739400   43740400      2       1  150064        2.174     0.014854
enh48382     1   43740100   43741100      5       3  150064       1.9049     0.028398
enh48383     1   43759700   43760700      3       1  150064       2.9059    0.0018308
enh48388     1   43815600   43816600      1       1  150064       3.5706    0.0001781
enh48389     1   43820200   43821200      1       1  150064       3.5092    0.0002247
enh48396     1   43856400   43857400      4       2  150064       4.1648   1.5578e-05
enh48398     1   43901200   43902200      2       1  150064       3.4636   0.00026649
enh48400     1   43917600   43918600      3       2  150064        3.853   5.8332e-05
enh48401     1   43920200   43921200      3       2  150064       4.1734   1.5006e-05
enh48402     1   43930600   43931600      1       1  150064       3.6313     0.000141
enh48405     1   43989500   43990500      4       2  150064       1.7807     0.037478
enh48407     1   43998900   43999900      3       2  150064       2.5678    0.0051167
enh48409     1   44002200   44003200      1       1  150064       2.9111     0.001801
enh48410     1   44005800   44006800      2       1  150064       2.8263    0.0023541
enh48413     1   44011500   44012500      1       1  150064       1.6572      0.04874
enh48414     1   44015500   44016500      3       1  150064       2.0885     0.018378
enh48415     1   44017800   44018800      2       1  150064        2.368    0.0089419
enh48416     1   44019600   44020600      2       1  150064       3.1776   0.00074247
enh48417     1   44021800   44022800      5       2  150064       2.6346     0.004212
enh48418     1   44022700   44023700      1       1  150064       3.0287     0.001228
enh48419     1   44024300   44025300      2       1  150064       2.6016    0.0046399
enh48421     1   44031600   44032600      3       2  150064       3.2668   0.00054392
enh48422     1   44047100   44048100      3       2  150064       3.7529   8.7384e-05
enh48423     1   44051000   44052000      7       2  150064       3.3229   0.00044539
enh48424     1   44052700   44053700      3       1  150064       1.9224      0.02728
enh48425     1   44113800   44114800      3       1  150064       3.3624   0.00038635
enh48426     1   44117600   44118600      3       2  150064       4.0608   2.4453e-05
enh48429     1   44132900   44133900      4       2  150064       3.4704   0.00025984
enh48430     1   44134000   44135000      1       1  150064       3.3367    0.0004239
enh48431     1   44137100   44138100      2       1  150064       2.7227    0.0032376
enh48432     1   44153700   44154700      1       1  150064       3.5304    0.0002075
enh48435     1   44177600   44178600      2       1  150064       2.5679    0.0051161
enh48436     1   44182000   44183000      2       1  150064       3.3199   0.00045018
enh48437     1   44185800   44186800      3       2  150064       4.6482    1.674e-06
enh48438     1   44228600   44229600      1       1  150064       3.2448    0.0005877
enh48440     1   44239900   44240900      2       1  150064       2.7456    0.0030204
enh48441     1   44241800   44242800      2       1  150064       2.4065    0.0080536
enh48442     1   44248900   44249900      3       2  150064       3.7981   7.2899e-05
enh48448     1   44318800   44319800      3       1  150064       3.9946   3.2404e-05
enh48450     1   44326600   44327600      4       2  150064       2.9253    0.0017207
enh48453     1   44333500   44334500      2       1  150064       2.8449    0.0022214
enh48454     1   44344600   44345600      2       1  150064       3.9801   3.4443e-05
enh48455     1   44346800   44347800      4       2  150064       3.7858   7.6597e-05
enh48456     1   44348800   44349800      3       2  150064       3.4751   0.00025532
enh48457     1   44350400   44351400      3       2  150064       3.2264   0.00062671
enh48458     1   44353200   44354200      3       2  150064       3.7838   7.7225e-05
enh48459     1   44379300   44380300      3       1  150064       2.3879    0.0084725
enh48460     1   44387000   44388000      3       2  150064       1.9916     0.023209
enh48461     1   44392800   44393800      4       1  150064       2.5593    0.0052448
enh48462     1   44395400   44396400      5       2  150064          1.7     0.044565
enh48466     1   44414100   44415100      4       2  150064       3.6117   0.00015211
enh48468     1   44439000   44440000      2       1  150064       1.9816     0.023762
enh48469     1   44442600   44443600      4       2  150064       2.3798    0.0086609
enh48472     1   44455800   44456800      2       1  150064       2.0308     0.021137
enh48475     1   44460000   44461000      3       1  150064       2.1489     0.015823
enh48478     1   44480800   44481800      1       1  150064       1.7054      0.04406
enh48487     1   44525400   44526400      2       1  150064       2.3398    0.0096476
enh48491     1   44554700   44555700      3       2  150064       2.0944     0.018113
enh48493     1   44677600   44678600      1       1  150064       2.7892     0.002642
enh48494     1   44680000   44681000      1       1  150064       2.3252      0.01003
enh48496     1   44685900   44686900      2       1  150064       2.0377     0.020791
enh48498     1   44704600   44705600      2       1  150064       2.6077    0.0045579
enh48510     1   45019300   45020300      2       1  150064        1.649     0.049575
enh48670     1   47640700   47641700      4       2  150064       1.8457     0.032464
enh48699     1   48274600   48275600      3       2  150064       1.9918     0.023196
enh48700     1   48337300   48338300      5       3  150064       2.6703    0.0037895
enh48702     1   48347200   48348200      2       1  150064       1.9375      0.02634
enh48706     1   48399800   48400800      5       2  150064       1.7379     0.041113
enh48715     1   48527100   48528100      3       2  150064       1.6655     0.047904
enh48727     1   49343800   49344800      1       1  150064       1.6698      0.04748
enh48729     1   49396300   49397300      7       2  150064       2.0397     0.020692
enh48742     1   51449400   51450400      3       2  150064       2.1071     0.017553
enh48746     1   51535600   51536600      2       1  150064       1.8919      0.02925
enh48758     1   51733300   51734300      2       1  150064       1.7671     0.038602
enh48762     1   51761600   51762600      4       2  150064       1.7318     0.041651
enh48776     1   51985600   51986600      4       2  150064       1.6839     0.046102
enh48887     1   53641500   53642500      4       2  150064       1.9399     0.026196
enh48890     1   53660800   53661800      2       1  150064       3.0984   0.00097272
enh48891     1   53664000   53665000      1       1  150064       2.8243     0.002369
enh48892     1   53684200   53685200      2       1  150064       2.1388     0.016228
enh48894     1   53701900   53702900      2       1  150064       2.4523    0.0070978
enh48897     1   53738900   53739900      4       1  150064       2.5524    0.0053495
enh48898     1   53757300   53758300      4       2  150064        1.973     0.024249
enh48899     1   53760900   53761900      4       2  150064       2.7273    0.0031924
enh48940     1   54422700   54423700      3       1  150064       1.7584     0.039338
enh48941     1   54447400   54448400      1       1  150064       2.3782     0.008699
enh48942     1   54448000   54449000      1       1  150064       2.3145      0.01032
enh48952     1   54623300   54624300      1       1  150064       2.1553      0.01557
enh48956     1   54667900   54668900      5       3  150064       3.0468    0.0011565
enh48957     1   54685200   54686200      3       2  150064       2.1506     0.015755
enh48979     1   54801100   54802100      2       1  150064       1.6758     0.046885
enh48986     1   54821100   54822100      3       1  150064       1.8066     0.035413
enh48993     1   54845500   54846500      5       2  150064       1.8482     0.032285
enh48994     1   54850500   54851500      1       1  150064       2.1615      0.01533
enh49087     1   56025300   56026300      1       1  150064       1.7179      0.04291
enh49088     1   56038200   56039200      5       3  150064       1.8783     0.030168
enh49089     1   56046700   56047700      5       2  150064       3.3124   0.00046243
enh49095     1   56161000   56162000      9       2  150064       2.0801      0.01876
enh49160     1   57176200   57177200      1       1  150064       1.7957      0.03627
enh49164     1   57286300   57287300      5       2  150064       1.7706     0.038315
enh49191     1   59165600   59166600      2       1  150064       2.3789    0.0086815
enh49260     1   59617300   59618300      1       1  150064       1.7215      0.04258
enh49261     1   59622000   59623000      8       1  150064       1.6942     0.045117
enh49279     1   59920500   59921500      1       1  150064       1.7022      0.04436
enh49298     1   60204100   60205100      4       2  150064       2.1759     0.014782
enh49300     1   60217900   60218900      4       2  150064        2.363    0.0090627
enh49312     1   61039100   61040100      1       1  150064       3.0103     0.001305
enh49313     1   61340400   61341400      3       2  150064        1.782     0.037372
enh49321     1   61455400   61456400      2       1  150064       2.5657    0.0051491
enh49343     1   61709600   61710600      2       1  150064       2.0865     0.018466
enh49359     1   61916900   61917900      1       1  150064       2.0375       0.0208
enh49360     1   61946700   61947700      2       1  150064       2.2598     0.011916
enh49361     1   61952400   61953400      1       1  150064       2.0853      0.01852
enh49362     1   61956600   61957600      7       2  150064       2.1492     0.015807
enh49363     1   61961800   61962800      1       1  150064       2.4786     0.006595
enh49364     1   61970400   61971400      1       1  150064       2.3185      0.01021
enh49374     1   62353000   62354000      3       2  150064       1.9173       0.0276
enh49515     1   65358600   65359600      5       3  150064       1.8816     0.029944
enh49516     1   65360300   65361300      3       1  150064       1.8943     0.029093
enh49524     1   65388300   65389300      4       2  150064       2.0678     0.019328
enh49525     1   65390000   65391000      3       1  150064       2.5278    0.0057395
enh49526     1   65391300   65392300      1       1  150064       2.8801     0.001988
enh49527     1   65392400   65393400      4       2  150064       2.6794    0.0036881
enh49529     1   65398200   65399200      3       1  150064       2.3488    0.0094178
enh49530     1   65400300   65401300      3       2  150064       3.3548   0.00039706
enh49532     1   65402400   65403400      3       2  150064       3.1377   0.00085137
enh49533     1   65404400   65405400      2       1  150064       1.8888     0.029458
enh49536     1   65421000   65422000      7       3  150064       2.3126     0.010373
enh49537     1   65422000   65423000      3       1  150064       2.7844    0.0026814
enh49538     1   65422500   65423500      4       2  150064       2.8282    0.0023408
enh49539     1   65427700   65428700      5       2  150064       2.9459    0.0016099
enh49540     1   65429600   65430600      4       2  150064       1.8966     0.028943
enh49548     1   65606700   65607700      4       2  150064       1.8617     0.031322
enh49549     1   65615000   65616000      2       1  150064       2.3592    0.0091569
enh49552     1   65639900   65640900      5       1  150064       1.8082     0.035289
enh49569     1   65932900   65933900      8       3  150064       1.8564     0.031702
enh49574     1   66153200   66154200      5       2  150064       2.7778    0.0027366
enh49575     1   66277700   66278700      1       1  150064       1.6821      0.04627
enh49579     1   66346200   66347200      3       1  150064       1.7936     0.036438
enh49580     1   66414500   66415500      5       2  150064       3.0007    0.0013469
enh49581     1   66424600   66425600      4       2  150064       2.0681     0.019315
enh49583     1   66444500   66445500      1       1  150064       1.7883      0.03686
enh49584     1   66464300   66465300      1       1  150064       2.1794      0.01465
enh49600     1   66735500   66736500      7       3  150064       2.9768    0.0014563
enh49604     1   66751400   66752400      2       1  150064       2.1502     0.015772
enh49605     1   66759000   66760000      4       2  150064       2.1977     0.013984
enh49606     1   66763800   66764800      3       2  150064       2.0453     0.020415
enh49607     1   66765900   66766900      7       2  150064        2.249     0.012256
enh49620     1   66830000   66831000      2       1  150064       1.7059      0.04401
enh49670     1   67855600   67856600      2       1  150064       1.8218      0.03424
enh49672     1   67865600   67866600      2       1  150064       2.0996      0.01788
enh49683     1   68005800   68006800      5       3  150064        1.683     0.046184
enh49694     1   68078300   68079300      2       1  150064       1.6808     0.046401
enh49696     1   68083500   68084500      4       2  150064        2.658    0.0039299
enh49700     1   68095900   68096900      2       1  150064       1.7478     0.040246
enh49704     1   68145400   68146400      7       2  150064       2.1236     0.016851
enh49705     1   68147600   68148600      6       2  150064       1.8811      0.02998
enh49706     1   68154400   68155400      5       2  150064       2.2618     0.011855
enh49707     1   68166100   68167100      4       2  150064       1.9657     0.024668
enh49709     1   68174700   68175700      2       1  150064       1.8513     0.032063
enh49713     1   68185200   68186200      1       1  150064        2.243      0.01245
enh49724     1   68219400   68220400      4       2  150064       1.8291     0.033689
enh49735     1   68260000   68261000      4       2  150064       3.6372    0.0001378
enh49736     1   68267900   68268900      6       3  150064        1.801      0.03585
enh49737     1   68269600   68270600      2       1  150064       2.3567      0.00922
enh49738     1   68281100   68282100      5       3  150064       2.8794    0.0019924
enh49739     1   68284400   68285400      1       1  150064       1.8032      0.03568
enh49740     1   68290000   68291000      4       2  150064       1.7831     0.037287
enh49741     1   68295200   68296200      3       2  150064       3.7091   0.00010398
enh49742     1   68301800   68302800      4       2  150064       3.6913   0.00011156
enh49744     1   68312600   68313600      3       2  150064       1.9199     0.027437
enh49745     1   68315900   68316900      5       2  150064       2.6032    0.0046185
enh49746     1   68345600   68346600      2       1  150064       1.7791     0.037609
enh49749     1   68362700   68363700      7       3  150064       3.3266   0.00043953
enh49754     1   68444800   68445800      1       1  150064       1.6489      0.04958
enh49782     1   68960400   68961400      4       2  150064       2.0184     0.021773
enh49783     1   69036600   69037600      1       1  150064       1.8468      0.03239
enh49791     1   70448400   70449400      2       1  150064       1.8532     0.031928
enh49792     1   70459400   70460400      7       1  150064       2.6023    0.0046297
enh49806     1   70792700   70793700      1       1  150064       2.5499     0.005388
enh49815     1   72132400   72133400      2       1  150064       3.4153   0.00031857
enh49825     1   74058300   74059300      4       2  150064       3.2624   0.00055242
enh49826     1   74059200   74060200      2       1  150064       2.2666     0.011706
enh49834     1   75540300   75541300      2       1  150064       2.6036    0.0046126
enh49836     1   75566900   75567900      1       1  150064       1.9926      0.02315
enh49841     1   76193100   76194100      5       3  150064       1.6523     0.049241
enh49846     1   76620000   76621000      2       1  150064       1.6795     0.046531
enh49853     1   77463800   77464800      4       2  150064       1.9648     0.024716
enh49863     1   77939100   77940100      5       2  150064       2.0154     0.021929
enh49864     1   77976900   77977900      2       1  150064       1.7428     0.040683
enh49889     1   78446900   78447900      2       1  150064       1.8332     0.033385
enh49891     1   78449200   78450200      2       1  150064       1.7929     0.036491
enh49894     1   78465600   78466600      1       1  150064       1.7875      0.03693
enh49901     1   78536000   78537000      3       2  150064       1.8044     0.035584
enh49905     1   78561100   78562100      1       1  150064       1.8089      0.03523
enh49925     1   79147800   79148800      7       2  150064       2.1398     0.016187
enh49927     1   79181000   79182000      8       2  150064       2.1437     0.016028
enh49945     1   80519500   80520500      6       2  150064       2.2266     0.012988
enh49946     1   80683000   80684000      7       3  150064       1.6947     0.045064
enh49955     1   81777600   81778600      2       1  150064       1.7118     0.043466
enh49957     1   82147200   82148200      5       2  150064       2.5307    0.0056916
enh49959     1   82164700   82165700      4       2  150064       2.7781    0.0027337
enh49960     1   82167900   82168900      3       1  150064        2.978    0.0014506
enh49961     1   82169400   82170400      4       2  150064       2.8812    0.0019809
enh49962     1   82172200   82173200      7       4  150064       2.6449    0.0040857
enh49983     1   84621700   84622700      2       1  150064       2.1147     0.017226
enh49984     1   84639500   84640500      1       1  150064        1.923      0.02724
enh50016     1   85218700   85219700      4       1  150064        1.818     0.034532
enh50023     1   85317200   85318200      5       2  150064       2.3462    0.0094828
enh50024     1   85320100   85321100      1       1  150064       2.5388     0.005561
enh50027     1   85378900   85379900      4       2  150064       1.9665     0.024621
enh50050     1   85779900   85780900      1       1  150064       2.1203      0.01699
enh50052     1   85783600   85784600      1       1  150064       2.1437      0.01603
enh50063     1   85863800   85864800      4       2  150064       2.0858     0.018498
enh50066     1   85873200   85874200      3       2  150064       2.0084     0.022299
enh50067     1   85892500   85893500      2       1  150064       1.8308     0.033566
enh50071     1   85916600   85917600      1       1  150064       2.6717     0.003773
enh50072     1   85919300   85920300      3       1  150064       2.4418    0.0073069
enh50074     1   85931400   85932400      2       1  150064       1.8037     0.035636
enh50105     1   86534100   86535100      3       1  150064       1.7232      0.04243
enh50162     1   88353400   88354400      1       1  150064       1.8741      0.03046
enh50196     1   89777100   89778100      2       1  150064       2.6612    0.0038928
enh50197     1   89828700   89829700      2       1  150064       1.8371     0.033094
enh50214     1   90185000   90186000      1       1  150064       1.6991      0.04465
enh50215     1   90186600   90187600      1       1  150064       1.9352      0.02648
enh50217     1   90204000   90205000      1       1  150064       1.7364      0.04125
enh50218     1   90222900   90223900      3       2  150064       1.8802     0.030044
enh50219     1   90227700   90228700      5       2  150064       1.6805     0.046432
enh50222     1   90265000   90266000      6       1  150064       1.7384     0.041072
enh50223     1   90273700   90274700      1       1  150064       2.1419       0.0161
enh50228     1   90307600   90308600      3       2  150064       2.4101    0.0079752
enh50231     1   90312500   90313500      2       1  150064       2.7441    0.0030334
enh50233     1   90321600   90322600      5       3  150064       2.0262     0.021373
enh50277     1   91391300   91392300      2       1  150064       2.1155     0.017195
enh50279     1   91439600   91440600      1       1  150064       2.1706      0.01498
enh50282     1   91488000   91489000      3       1  150064       2.4412    0.0073191
enh50290     1   91965000   91966000      5       2  150064       2.0894     0.018336
enh50293     1   92021200   92022200      5       1  150064       1.7154     0.043137
enh50315     1   92244600   92245600      3       1  150064       2.4125    0.0079211
enh50317     1   92249800   92250800      4       2  150064       2.8221    0.0023856
enh50352     1   92765800   92766800      4       2  150064       2.8423    0.0022392
enh50353     1   92794700   92795700      3       1  150064       2.9094    0.0018108
enh50355     1   93003800   93004800      2       1  150064       3.2544   0.00056808
enh50359     1   93175000   93176000      2       1  150064       1.7949     0.036338
enh50361     1   93218600   93219600      2       1  150064       1.8372      0.03309
enh50369     1   93324400   93325400      1       1  150064        1.779      0.03762
enh50370     1   93343200   93344200      2       1  150064       1.6554     0.048926
enh50371     1   93348200   93349200      2       1  150064        1.731     0.041726
enh50373     1   93387200   93388200      2       1  150064       1.6894     0.045572
enh50375     1   93394900   93395900      1       1  150064       1.6959      0.04495
enh50376     1   93399600   93400600      3       1  150064       2.5166    0.0059253
enh50377     1   93415500   93416500      1       1  150064       1.8858      0.02966
enh50407     1   94051200   94052200      5       2  150064       1.7339     0.041472
enh50481     1   94527700   94528700      3       2  150064       1.9738     0.024204
enh50512     1   94993100   94994100      1       1  150064       2.1873      0.01436
enh50567     1   95349300   95350300      3       2  150064       2.2582     0.011965
enh50573     1   95387600   95388600      1       1  150064       1.7197      0.04274
enh50582     1   95437100   95438100      2       1  150064       2.2949      0.01087
enh50588     1   95459400   95460400      1       1  150064       1.9374      0.02635
enh50589     1   95467900   95468900      1       1  150064       1.9788      0.02392
enh50593     1   95500600   95501600      2       1  150064       1.9152     0.027736
enh50595     1   95506600   95507600      2       1  150064        2.035     0.020923
enh50597     1   95508600   95509600      7       2  150064       1.9364     0.026411
enh50600     1   95550000   95551000      6       2  150064         1.72     0.042713
enh50601     1   95552600   95553600      4       2  150064            2     0.022752
enh50608     1   96699500   96700500      3       1  150064       3.3372   0.00042314
enh50609     1   96825800   96826800      3       1  150064       2.2154     0.013367
enh50610     1   96827800   96828800      1       1  150064       2.5649      0.00516
enh50611     1   96830400   96831400      5       2  150064       2.5654    0.0051526
enh50612     1   96835700   96836700      4       1  150064       2.8846    0.0019595
enh50614     1   96854000   96855000      5       2  150064       2.0425     0.020553
enh50615     1   96881600   96882600      3       2  150064       2.7545    0.0029395
enh50616     1   96939200   96940200      4       2  150064       2.5504    0.0053807
enh50617     1   96952400   96953400      4       1  150064       2.8006    0.0025505
enh50622     1   97189000   97190000      4       2  150064       3.5504   0.00019229
enh50623     1   97195900   97196900      4       2  150064        3.075    0.0010527
enh50630     1   97609800   97610800      1       1  150064       3.3871    0.0003532
enh50631     1   97639400   97640400      1       1  150064       3.6086    0.0001539
enh50633     1   97658200   97659200      1       1  150064       3.7842    7.709e-05
enh50634     1   97717000   97718000      6       2  150064       2.3111     0.010415
enh50636     1   97842800   97843800      5       2  150064       3.2009   0.00068509
enh50637     1   97844600   97845600      4       2  150064        4.412    5.121e-06
enh50638     1   97849800   97850800      7       2  150064       4.5794   2.3319e-06
enh50642     1   98097300   98098300      1       1  150064       3.1292    0.0008763
enh50643     1   98146000   98147000      4       2  150064       4.4445   4.4044e-06
enh50645     1   98315100   98316100      1       1  150064       6.4331    6.251e-11
enh50646     1   98359200   98360200      3       1  150064       5.5964   1.0941e-08
enh50647     1   98369400   98370400      3       1  150064       5.6293   9.0464e-09
enh50649     1   98383100   98384100      2       1  150064       5.6442   8.2998e-09
enh50651     1   98403100   98404100      1       1  150064       5.2412    7.977e-08
enh50652     1   98464600   98465600      4       2  150064       6.5946   2.1318e-11
enh50653     1   98470300   98471300      1       1  150064       7.4728    3.926e-14
enh50654     1   98473800   98474800      1       1  150064       7.5737    1.814e-14
enh50655     1   98491600   98492600      5       2  150064       7.0721   7.6327e-13
enh50656     1   98497900   98498900      4       2  150064       6.6325   1.6498e-11
enh50657     1   98500600   98501600      6       2  150064       2.6264    0.0043147
enh50658     1   98518400   98519400      1       1  150064        2.473       0.0067
enh50660     1   98567400   98568400      2       1  150064       3.3867   0.00035373
enh50661     1   98569300   98570300      1       1  150064        3.596    0.0001616
enh50673     1   98853800   98854800      2       1  150064       2.4268     0.007616
enh50674     1   98895200   98896200      3       1  150064       2.0504     0.020162
enh50675     1   98932900   98933900      1       1  150064       1.7209      0.04263
enh50681     1   99385800   99386800      5       3  150064       2.1057     0.017613
enh50694     1  100109800  100110800      2       1  150064       2.3677    0.0089504
enh50699     1  100142500  100143500      2       1  150064       1.7113     0.043508
enh50700     1  100146700  100147700      4       2  150064       2.1148     0.017224
enh50768     1  103303000  103304000      1       1  150064       2.7945     0.002599
enh50770     1  103357300  103358300      5       3  150064        2.403    0.0081311
enh50809     1  108660500  108661500      6       3  150064       1.9794     0.023886
enh50812     1  108739700  108740700      4       1  150064       2.9234    0.0017312
enh50815     1  109045800  109046800      3       2  150064       1.8844     0.029755
enh50912     1  110077800  110078800      2       1  150064         1.88     0.030057
enh50928     1  110186400  110187400      2       1  150064       2.0658     0.019423
enh50953     1  110361700  110362700      7       2  150064       1.6844     0.046057
enh50989     1  110575900  110576900      2       1  150064       1.8614     0.031341
enh50994     1  110598100  110599100      2       1  150064       2.0208     0.021649
enh51000     1  110745500  110746500      2       1  150064       2.1063     0.017588
enh51006     1  110851400  110852400      4       2  150064       2.3427    0.0095721
enh51011     1  110887100  110888100      2       1  150064       1.9302      0.02679
enh51013     1  110892700  110893700      2       1  150064       2.1775     0.014723
enh51015     1  110925700  110926700      4       2  150064         2.06     0.019699
enh51026     1  111019000  111020000      2       1  150064       2.3604    0.0091284
enh51034     1  111323000  111324000      4       2  150064       2.3344    0.0097885
enh51068     1  112134500  112135500      3       2  150064       2.8477     0.002202
enh51070     1  112147600  112148600      4       2  150064       2.5009     0.006194
enh51071     1  112164300  112165300      7       4  150064       2.0755     0.018972
enh51085     1  112462600  112463600      3       1  150064       2.4432    0.0072786
enh51086     1  112490800  112491800      5       2  150064       1.6947     0.045069
enh51087     1  112603900  112604900      8       1  150064       2.1179     0.017094
enh51096     1  112934000  112935000      2       1  150064       1.8858     0.029664
enh51097     1  112935600  112936600      2       1  150064       1.8298     0.033641
enh51098     1  112940600  112941600      4       1  150064       2.2752     0.011447
enh51099     1  112944700  112945700      2       1  150064       2.5772    0.0049809
enh51100     1  112947600  112948600      3       1  150064       2.1289     0.016631
enh51101     1  112987300  112988300      3       1  150064        2.187     0.014371
enh51104     1  113007200  113008200      1       1  150064       2.0222      0.02158
enh51106     1  113055400  113056400      1       1  150064       3.8697    5.448e-05
enh51109     1  113066800  113067800      2       1  150064       2.8172     0.002422
enh51112     1  113072000  113073000      4       1  150064       3.2171   0.00064753
enh51113     1  113086600  113087600      4       1  150064       3.1044   0.00095343
enh51114     1  113099900  113100900      2       1  150064       3.0521    0.0011361
enh51115     1  113117800  113118800      3       1  150064       3.5424   0.00019825
enh51116     1  113148400  113149400      1       1  150064       2.8098     0.002479
enh51121     1  113174600  113175600      1       1  150064       3.2443    0.0005886
enh51124     1  113215700  113216700      4       2  150064       3.9815   3.4237e-05
enh51125     1  113218500  113219500      3       2  150064       2.2042     0.013755
enh51126     1  113228400  113229400      1       1  150064       3.4036    0.0003325
enh51127     1  113230000  113231000      3       1  150064       2.3508    0.0093666
enh51128     1  113240700  113241700      3       1  150064       3.6779   0.00011757
enh51168     1  113689300  113690300      3       1  150064       1.7311     0.041719
enh51169     1  113734300  113735300      1       1  150064       2.0642       0.0195
enh51227     1  114853600  114854600      4       2  150064       2.1796     0.014643
enh51233     1  114997600  114998600      2       1  150064       1.9568     0.025187
enh51234     1  114999800  115000800      4       2  150064       2.3389    0.0096705
enh51235     1  115000300  115001300      2       1  150064       2.0958     0.018052
enh51237     1  115008700  115009700      2       1  150064       2.0465     0.020354
enh51242     1  115032600  115033600      6       2  150064       2.1326     0.016481
enh51254     1  115257400  115258400      2       1  150064       1.7788     0.037633
enh51255     1  115259500  115260500      2       1  150064       1.9462     0.025816
enh51256     1  115261400  115262400      1       1  150064       3.1647    0.0007761
enh51259     1  115320900  115321900      1       1  150064       1.8218      0.03424
enh51261     1  115604200  115605200      6       2  150064       1.9961     0.022959
enh51262     1  115605600  115606600      7       3  150064       3.2348   0.00060866
enh51263     1  115611100  115612100      4       2  150064         2.61    0.0045276
enh51266     1  115641000  115642000      2       1  150064       1.8164     0.034656
enh51267     1  115642200  115643200      5       2  150064       3.6876   0.00011318
enh51268     1  115655400  115656400      5       3  150064       3.1111   0.00093209
enh51270     1  115677400  115678400      3       2  150064        3.298   0.00048681
enh51273     1  115709700  115710700      3       2  150064       1.9278     0.026942
enh51274     1  115711700  115712700      3       2  150064       1.9306     0.026767
enh51276     1  115721900  115722900     13       4  150064       3.0345    0.0012047
enh51277     1  115724700  115725700      4       2  150064       2.7613    0.0028789
enh51280     1  115734600  115735600      8       4  150064       3.8377   6.2085e-05
enh51285     1  115794300  115795300      1       1  150064        2.512     0.006003
enh51287     1  115857100  115858100      5       2  150064        2.735    0.0031194
enh51290     1  115874400  115875400      3       2  150064       2.1117     0.017355
enh51291     1  115906600  115907600      6       2  150064       2.6484    0.0040439
enh51292     1  115954300  115955300      4       2  150064       1.7544     0.039685
enh51293     1  115971300  115972300      4       2  150064       2.7826     0.002696
enh51303     1  116188400  116189400      6       2  150064       1.8477     0.032325
enh51312     1  116247800  116248800      2       1  150064            2     0.022753
enh51371     1  117253700  117254700      6       2  150064       1.6534      0.04912
enh51373     1  117320400  117321400      3       1  150064       3.3991   0.00033806
enh51375     1  117362800  117363800      4       2  150064        3.243    0.0005913
enh51376     1  117367500  117368500      2       1  150064       3.8933   4.9437e-05
enh51392     1  117514800  117515800      2       1  150064       1.6803     0.046453
enh51402     1  117684900  117685900      1       1  150064       1.8712      0.03066
enh51403     1  117688900  117689900      4       1  150064       1.9215     0.027334
enh51405     1  117714000  117715000      3       2  150064       2.6914    0.0035576
enh51406     1  117714600  117715600      4       2  150064       2.8175    0.0024202
enh51421     1  118229400  118230400      5       2  150064       1.7881     0.036876
enh51443     1  118678300  118679300      4       2  150064       1.7842     0.037199
enh51445     1  118752500  118753500      6       2  150064       2.1184     0.017071
enh51592     1  145436100  145437100      1       1  150064       1.7244      0.04232
enh51618     1  145588000  145589000      3       1  150064       1.9471     0.025762
enh51630     1  145727500  145728500      1       1  150064        1.699      0.04466
enh51634     1  146638200  146639200      2       1  150064       2.0992     0.017899
enh51635     1  146639600  146640600      4       2  150064       2.4289    0.0075732
enh51636     1  146640500  146641500      2       1  150064       2.0001     0.022742
enh51637     1  146645300  146646300      6       1  150064       2.0854     0.018517
enh51638     1  146649300  146650300      4       2  150064       2.0384     0.020756
enh51639     1  146696000  146697000      2       1  150064       3.3803   0.00036204
enh51640     1  146709000  146710000      2       1  150064       3.4684   0.00026182
enh51642     1  146716500  146717500      5       2  150064       2.2623     0.011838
enh51643     1  146718700  146719700      5       3  150064       1.7537     0.039744
enh51659     1  147220500  147221500      3       2  150064       1.9172     0.027609
enh51661     1  147233600  147234600      4       2  150064       1.7592     0.039269
enh51686     1  149887600  149888600      1       1  150064       1.7468      0.04034
enh51688     1  149896900  149897900      3       1  150064       1.6586     0.048598
enh51703     1  149992900  149993900      1       1  150064       2.0556      0.01991
enh51705     1  150036900  150037900      1       1  150064       5.5334     1.57e-08
enh51707     1  150107300  150108300      1       1  150064       5.7086    5.695e-09
enh51708     1  150124100  150125100      2       1  150064        4.783   8.6332e-07
enh51710     1  150129100  150130100      4       1  150064       5.7552   4.3264e-09
enh51712     1  150134000  150135000      2       1  150064       5.2123   9.3234e-08
enh51715     1  150157800  150158800      2       1  150064       5.0007   2.8567e-07
enh51716     1  150159500  150160500      1       1  150064       5.4736    2.205e-08
enh51717     1  150164000  150165000      2       1  150064       4.9775   3.2212e-07
enh51718     1  150166300  150167300      4       2  150064       3.7656   8.3084e-05
enh51719     1  150204800  150205800      2       1  150064       4.2775   9.4514e-06
enh51720     1  150209000  150210000      2       1  150064       1.9992     0.022793
enh51721     1  150234100  150235100      2       1  150064       1.7168     0.043009
enh51723     1  150241800  150242800      3       1  150064       4.9797   3.1842e-07
enh51727     1  150267300  150268300      2       1  150064       1.9883     0.023391
enh51728     1  150274500  150275500      2       1  150064       4.1693    1.528e-05
enh51729     1  150295000  150296000      4       2  150064        5.228   8.5681e-08
enh51731     1  150339800  150340800      2       1  150064       1.7546     0.039661
enh51736     1  150382500  150383500      3       1  150064       4.4272   4.7728e-06
enh51737     1  150449600  150450600      4       2  150064       4.7494   1.0199e-06
enh51739     1  150460600  150461600      3       1  150064       4.5462   2.7315e-06
enh51740     1  150479300  150480300      2       1  150064       1.9154     0.027718
enh51741     1  150481600  150482600      5       3  150064       4.8443   6.3533e-07
enh51743     1  150488800  150489800      2       1  150064       4.4767   3.7907e-06
enh51746     1  150506200  150507200      4       2  150064       3.8042   7.1137e-05
enh51747     1  150509300  150510300      3       2  150064       5.2733   6.6993e-08
enh51753     1  150537200  150538200      4       2  150064       2.2919     0.010955
enh51757     1  150546100  150547100      5       2  150064       1.6844     0.046052
enh51758     1  150553300  150554300      1       1  150064       1.7288      0.04192
enh51761     1  150577300  150578300      1       1  150064       2.3657     0.008998
enh51762     1  150578700  150579700      1       1  150064       1.8314      0.03352
enh51764     1  150581500  150582500      2       1  150064       2.5851    0.0048673
enh51765     1  150582300  150583300      2       1  150064        2.453    0.0070833
enh51767     1  150586900  150587900      6       3  150064       2.3667    0.0089736
enh51771     1  150597100  150598100      2       1  150064       1.7834     0.037258
enh51781     1  150738000  150739000      6       3  150064       1.8918     0.029256
enh51791     1  150948000  150949000      1       1  150064       1.9752      0.02412
enh51792     1  150950500  150951500      5       2  150064       1.7399     0.040939
enh51807     1  151035600  151036600      2       1  150064       2.0734     0.019068
enh51808     1  151041500  151042500      3       2  150064       3.2928   0.00049598
enh51810     1  151069600  151070600      3       2  150064       2.5844    0.0048774
enh51811     1  151079200  151080200      2       1  150064       3.5595   0.00018577
enh51812     1  151119600  151120600      3       2  150064       2.7149    0.0033143
enh51825     1  151228200  151229200      2       1  150064       3.4523   0.00027791
enh51839     1  151374000  151375000      2       1  150064       3.1435   0.00083467
enh51840     1  151407100  151408100      1       1  150064       2.8154     0.002436
enh51841     1  151416400  151417400      2       1  150064       2.1019      0.01778
enh51842     1  151428400  151429400      3       1  150064       2.7731    0.0027763
enh51919     1  152414800  152415800      8       2  150064       2.0014     0.022674
enh51978     1  153640900  153641900      1       1  150064       2.2344      0.01273
enh51986     1  153702700  153703700      2       1  150064       1.9206     0.027394
enh51998     1  153777700  153778700      2       1  150064       3.7987   7.2743e-05
enh51999     1  153838400  153839400      1       1  150064       2.2649      0.01176
enh52002     1  153859600  153860600      4       2  150064       2.9433    0.0016238
enh52004     1  153877400  153878400      1       1  150064       2.1651      0.01519
enh52006     1  153901100  153902100      3       1  150064       2.0779      0.01886
enh52007     1  153916400  153917400      3       2  150064        2.213     0.013448
enh52008     1  153919400  153920400      2       1  150064       2.1054     0.017629
enh52012     1  153941100  153942100      2       1  150064       2.3994    0.0082099
enh52021     1  154127000  154128000      4       2  150064       1.9295     0.026836
enh52023     1  154149100  154150100      4       2  150064        2.879    0.0019948
enh52039     1  154324100  154325100      3       2  150064       2.1166     0.017146
enh52050     1  154394800  154395800      4       2  150064       1.9061     0.028316
enh52054     1  154414200  154415200      2       1  150064       2.7097    0.0033674
enh52055     1  154417700  154418700      3       1  150064       2.3075     0.010513
enh52062     1  154452000  154453000      1       1  150064        1.801      0.03585
enh52067     1  154527800  154528800      2       1  150064       2.1382     0.016251
enh52069     1  154571700  154572700      3       2  150064       1.7237     0.042382
enh52079     1  154686800  154687800      2       1  150064       2.1313     0.016533
enh52084     1  154832200  154833200      6       2  150064        3.068    0.0010777
enh52086     1  154842800  154843800      1       1  150064       3.8504    5.896e-05
enh52087     1  154849800  154850800      2       1  150064       3.2677   0.00054205
enh52088     1  154897700  154898700      1       1  150064       2.2952      0.01086
enh52091     1  154910800  154911800      5       1  150064       3.6992   0.00010816
enh52092     1  154914600  154915600      2       1  150064       3.8289   6.4357e-05
enh52093     1  154925600  154926600      1       1  150064       2.1154       0.0172
enh52105     1  154985200  154986200      1       1  150064       2.0143      0.02199
enh52106     1  154986400  154987400      1       1  150064       3.8876    5.062e-05
enh52107     1  154987800  154988800      2       1  150064       2.0847     0.018548
enh52108     1  154991200  154992200      1       1  150064       2.3559      0.00924
enh52109     1  154994800  154995800      2       1  150064       3.5902   0.00016524
enh52112     1  155016600  155017600      2       1  150064       2.4019    0.0081556
enh52116     1  155033500  155034500      2       1  150064       2.2043     0.013751
enh52119     1  155042200  155043200      1       1  150064       1.8595      0.03148
enh52133     1  155148000  155149000      3       2  150064       1.8078     0.035319
enh52139     1  155189300  155190300      2       1  150064       2.2491     0.012254
enh52140     1  155192900  155193900      2       1  150064       1.8754     0.030366
enh52141     1  155194300  155195300      3       1  150064       1.9033     0.028501
enh52146     1  155214800  155215800      1       1  150064       2.2046      0.01374
enh52147     1  155219800  155220800      1       1  150064       2.0947       0.0181
enh52149     1  155222600  155223600      3       1  150064       2.0189     0.021748
enh52151     1  155229600  155230600      3       1  150064       2.0072     0.022363
enh52153     1  155240800  155241800      2       1  150064       2.3411     0.009613
enh52155     1  155248300  155249300      1       1  150064       2.4281      0.00759
enh52156     1  155275200  155276200      2       1  150064        2.481    0.0065508
enh52157     1  155277000  155278000      2       1  150064       2.5297     0.005708
enh52158     1  155281000  155282000      1       1  150064       1.8809      0.02999
enh52159     1  155281600  155282600      1       1  150064       1.8809      0.02999
enh52160     1  155289300  155290300      2       1  150064       1.8741      0.03046
enh52163     1  155369200  155370200      2       1  150064       2.1066     0.017577
enh52164     1  155433400  155434400      1       1  150064        2.346     0.009487
enh52169     1  155505800  155506800      1       1  150064        2.431     0.007528
enh52171     1  155513200  155514200      2       1  150064       2.3933    0.0083496
enh52175     1  155539700  155540700      1       1  150064       2.7528     0.002954
enh52178     1  155605700  155606700      1       1  150064       2.7108     0.003356
enh52180     1  155618400  155619400      2       1  150064       1.8937     0.029134
enh52188     1  155666600  155667600      2       1  150064       2.4825    0.0065226
enh52190     1  155675500  155676500      1       1  150064        3.092     0.000994
enh52200     1  155859500  155860500      2       1  150064       2.3789    0.0086825
enh52201     1  155861700  155862700      2       1  150064       1.9774     0.024001
enh52203     1  155878900  155879900      1       1  150064       1.9714      0.02434
enh52204     1  155882000  155883000      3       1  150064       2.2123     0.013473
enh52205     1  155898900  155899900      2       1  150064       2.8539    0.0021592
enh52206     1  155908300  155909300      3       1  150064       3.1539   0.00080546
enh52207     1  155914000  155915000      3       1  150064       2.2401     0.012541
enh52208     1  155929000  155930000      6       2  150064       2.5731     0.005039
enh52211     1  155941300  155942300      1       1  150064        2.449     0.007163
enh52212     1  155943400  155944400      1       1  150064        2.173      0.01489
enh52214     1  155958200  155959200      1       1  150064       2.4907     0.006375
enh52215     1  155960000  155961000      2       1  150064       2.8238    0.0023733
enh52217     1  155974200  155975200      2       1  150064       3.5394   0.00020054
enh52219     1  155978300  155979300      4       2  150064       2.9896    0.0013968
enh52222     1  156010500  156011500      3       2  150064       2.7157    0.0033063
enh52227     1  156045200  156046200      3       2  150064       1.6535     0.049113
enh52229     1  156049200  156050200      2       1  150064       2.7774      0.00274
enh52232     1  156065000  156066000      1       1  150064       1.7529      0.03981
enh52236     1  156081700  156082700      1       1  150064       1.6693      0.04753
enh52240     1  156116700  156117700      2       1  150064       2.0195     0.021717
enh52243     1  156130900  156131900      3       2  150064       2.9292    0.0016992
enh52305     1  156709200  156710200      3       2  150064        1.714     0.043261
enh52306     1  156711600  156712600      4       2  150064       2.4346    0.0074544
enh52317     1  156771000  156772000      2       1  150064       1.7927     0.036514
enh52350     1  157961700  157962700      3       1  150064       1.7069     0.043921
enh52352     1  157971100  157972100      1       1  150064       1.7935      0.03645
enh52394     1  159462100  159463100      8       2  150064       1.8141     0.034834
enh52423     1  159988400  159989400      5       1  150064       1.9862     0.023507
enh52425     1  160030800  160031800      5       2  150064       2.0588     0.019758
enh52428     1  160069100  160070100      1       1  150064       2.4918     0.006355
enh52440     1  160162400  160163400      4       2  150064       1.6516     0.049309
enh52441     1  160163100  160164100      4       2  150064       2.5539    0.0053259
enh52442     1  160173800  160174800      1       1  150064       3.0586     0.001112
enh52445     1  160226400  160227400      2       1  150064       2.4212    0.0077354
enh52447     1  160232800  160233800      2       1  150064       2.3101     0.010442
enh52449     1  160278700  160279700      1       1  150064       2.2495      0.01224
enh52450     1  160314100  160315100      1       1  150064       2.4281     0.007589
enh52451     1  160331900  160332900      2       1  150064       2.1367     0.016313
enh52452     1  160345000  160346000      2       1  150064       1.9713     0.024342
enh52454     1  160377500  160378500      4       1  150064       1.8806     0.030017
enh52504     1  161155200  161156200      3       1  150064       1.8047      0.03556
enh52510     1  161179400  161180400      1       1  150064       2.1338      0.01643
enh52515     1  161197500  161198500      1       1  150064       1.9315      0.02671
enh52523     1  161352200  161353200      4       2  150064       1.6675     0.047707
enh52527     1  161482300  161483300      1       1  150064       2.1487      0.01583
enh52570     1  162176600  162177600      4       2  150064        1.833     0.033404
enh52596     1  162529700  162530700      2       1  150064       1.9254      0.02709
enh52597     1  162534600  162535600      3       2  150064       1.8788     0.030133
enh52598     1  162535000  162536000      3       2  150064       1.8788     0.030133
enh52615     1  162679400  162680400      3       2  150064       1.9737     0.024207
enh52634     1  162953800  162954800      1       1  150064       2.7639     0.002856
enh52635     1  162957400  162958400      2       1  150064       2.0317      0.02109
enh52636     1  162967100  162968100      2       1  150064       1.6523     0.049241
enh52642     1  163134000  163135000      4       2  150064       3.1215   0.00089977
enh52643     1  163137100  163138100      2       1  150064       2.6326    0.0042369
enh52644     1  163141400  163142400      5       2  150064       2.3108     0.010423
enh52652     1  163277300  163278300      5       3  150064       1.9737     0.024207
enh52653     1  163289800  163290800      2       1  150064       1.8664     0.030993
enh52713     1  164746400  164747400      2       1  150064       1.9634     0.024801
enh52714     1  164748800  164749800      5       2  150064       2.4021    0.0081508
enh52715     1  164750900  164751900      1       1  150064       2.0456       0.0204
enh52716     1  164754500  164755500      1       1  150064       2.9073     0.001823
enh52718     1  164763400  164764400      2       1  150064       1.8374     0.033078
enh52723     1  165570600  165571600      8       4  150064       1.9019     0.028591
enh52724     1  165598600  165599600      8       2  150064       1.8212     0.034289
enh52727     1  165604000  165605000      2       1  150064       1.7128     0.043377
enh52736     1  165706800  165707800      5       2  150064       3.5775   0.00017346
enh52739     1  165739300  165740300      2       1  150064       2.3176     0.010235
enh52746     1  165811900  165812900      4       2  150064       1.9413      0.02611
enh52747     1  165817900  165818900      1       1  150064       2.3829     0.008588
enh52748     1  165820100  165821100      2       1  150064       1.7741      0.03802
enh52749     1  165822000  165823000      3       1  150064       2.2659     0.011728
enh52751     1  165826600  165827600      2       1  150064       2.5516    0.0053621
enh52767     1  166843200  166844200      2       1  150064       3.4847   0.00024635
enh52778     1  167131600  167132600      7       3  150064       1.8686     0.030841
enh52781     1  167165100  167166100      2       1  150064       2.1517      0.01571
enh52782     1  167187800  167188800      1       1  150064       2.7692      0.00281
enh52846     1  168053800  168054800      1       1  150064       2.2271      0.01297
enh52862     1  168270400  168271400      1       1  150064       1.7344      0.04142
enh52863     1  168272900  168273900      6       3  150064       2.6824    0.0036543
enh52867     1  168355800  168356800      1       1  150064       2.0929      0.01818
enh52868     1  168356400  168357400      3       2  150064       2.2226     0.013122
enh52875     1  168408900  168409900      2       1  150064       2.0125     0.022083
enh52915     1  169087600  169088600     10       2  150064       1.9473     0.025751
enh52916     1  169088800  169089800      2       1  150064       2.9606    0.0015354
enh52917     1  169090600  169091600      5       2  150064       2.3255     0.010024
enh52918     1  169098100  169099100      7       3  150064       1.8662     0.031009
enh52919     1  169098800  169099800      7       3  150064       2.5759    0.0049986
enh52924     1  169219100  169220100      2       1  150064       1.6541     0.049053
enh52928     1  169332900  169333900      7       4  150064       1.8891     0.029442
enh52976     1  170667900  170668900      1       1  150064       1.9528      0.02542
enh52998     1  171437000  171438000      3       1  150064       1.8908     0.029328
enh53013     1  171712700  171713700      5       2  150064       1.6859     0.045904
enh53017     1  171757600  171758600      4       2  150064       2.0175     0.021824
enh53018     1  171762900  171763900      2       1  150064       1.7148     0.043193
enh53019     1  171770300  171771300      1       1  150064       2.3869     0.008496
enh53036     1  172223300  172224300      7       2  150064       1.9056     0.028352
enh53049     1  172329000  172330000      1       1  150064       1.8053      0.03551
enh53050     1  172352200  172353200      1       1  150064       2.5269     0.005753
enh53051     1  172352900  172353900      3       1  150064       2.6432     0.004106
enh53052     1  172359400  172360400      6       2  150064       2.4499    0.0071439
enh53053     1  172363200  172364200      6       2  150064       1.8056     0.035494
enh53054     1  172367900  172368900      2       1  150064       2.4344    0.0074585
enh53066     1  172500000  172501000      3       2  150064       1.6888     0.045631
enh53097     1  172885700  172886700      3       2  150064       2.1389     0.016222
enh53098     1  172897600  172898600      3       1  150064       2.3776     0.008713
enh53101     1  172921000  172922000      4       1  150064       2.3375     0.009706
enh53129     1  173394100  173395100      1       1  150064       2.2271      0.01297
enh53131     1  173422800  173423800      2       1  150064       2.2138     0.013423
enh53132     1  173443400  173444400      4       2  150064       1.7862     0.037036
enh53133     1  173449000  173450000      2       1  150064       2.3269    0.0099847
enh53135     1  173475500  173476500      2       1  150064       1.9133     0.027853
enh53141     1  173611000  173612000      1       1  150064       1.8425       0.0327
enh53142     1  173685800  173686800      1       1  150064       3.4989    0.0002336
enh53144     1  173790700  173791700      1       1  150064       3.4953    0.0002368
enh53145     1  173794600  173795600      1       1  150064       3.4042    0.0003318
enh53146     1  173821900  173822900      1       1  150064        3.358    0.0003926
enh53147     1  173831400  173832400      7       3  150064       2.8813    0.0019804
enh53150     1  173973700  173974700      3       2  150064       2.6899    0.0035733
enh53151     1  173974500  173975500      1       1  150064       3.4302    0.0003016
enh53152     1  173976400  173977400      2       1  150064       2.7269    0.0031967
enh53153     1  173978000  173979000      2       1  150064       2.9118    0.0017968
enh53154     1  173987300  173988300      4       2  150064       3.5258    0.0002111
enh53155     1  173992400  173993400      2       1  150064       2.9267    0.0017129
enh53156     1  174122000  174123000      1       1  150064       3.3982    0.0003392
enh53157     1  174159200  174160200      1       1  150064       3.3159    0.0004567
enh53158     1  174160100  174161100      1       1  150064       2.9651     0.001513
enh53159     1  174173700  174174700      1       1  150064       2.4562     0.007021
enh53164     1  174767900  174768900      1       1  150064       3.2494    0.0005783
enh53166     1  174784200  174785200      2       1  150064       1.9926     0.023153
enh53167     1  174840600  174841600      1       1  150064       2.2115       0.0135
enh53170     1  174945500  174946500      1       1  150064       2.8844     0.001961
enh53171     1  174958600  174959600      2       1  150064       1.7845     0.037175
enh53175     1  174998000  174999000      1       1  150064       2.4331     0.007486
enh53180     1  175127100  175128100      5       2  150064       2.9934    0.0013796
enh53182     1  175138800  175139800      3       1  150064       3.2591   0.00055889
enh53183     1  175143400  175144400      3       1  150064       2.5197    0.0058735
enh53186     1  175159100  175160100      2       1  150064       3.0324    0.0012129
enh53187     1  175162500  175163500      4       1  150064       3.3679   0.00037868
enh53202     1  175946000  175947000      5       3  150064       1.6523     0.049241
enh53211     1  176625700  176626700      3       2  150064       1.8445     0.032556
enh53217     1  177243300  177244300      1       1  150064       4.1036    2.034e-05
enh53218     1  177251900  177252900      3       2  150064       3.7431   9.0899e-05
enh53220     1  177283800  177284800      4       2  150064       2.3901    0.0084227
enh53221     1  177554600  177555600      1       1  150064       1.9656      0.02467
enh53223     1  177841800  177842800      4       2  150064       2.2895     0.011024
enh53226     1  177914600  177915600      5       3  150064       3.2393   0.00059919
enh53236     1  178029800  178030800      6       3  150064       2.1663     0.015143
enh53250     1  178124400  178125400      1       1  150064        2.104      0.01769
enh53252     1  178141900  178142900      4       2  150064       2.1307     0.016557
enh53269     1  178357500  178358500      1       1  150064       1.8337      0.03335
enh53290     1  178620100  178621100      2       1  150064       1.7408     0.040858
enh53319     1  179099200  179100200      3       1  150064       1.6662     0.047834
enh53321     1  179107200  179108200      2       1  150064       1.6738      0.04709
enh53324     1  179115500  179116500      1       1  150064       1.9682      0.02452
enh53327     1  179138500  179139500      3       2  150064       1.8159     0.034695
enh53328     1  179139000  179140000      2       1  150064       2.1194     0.017028
enh53335     1  179186400  179187400      1       1  150064        2.163      0.01527
enh53340     1  179257900  179258900      5       1  150064       1.7673     0.038588
enh53357     1  179895200  179896200      2       1  150064       1.8109     0.035077
enh53379     1  180350400  180351400      2       1  150064       1.7629     0.038958
enh53382     1  180474700  180475700      5       2  150064       1.6794     0.046538
enh53387     1  180496100  180497100      4       2  150064       1.8978     0.028859
enh53397     1  180568400  180569400      7       4  150064       2.9755    0.0014626
enh53405     1  180892200  180893200      5       2  150064       2.2567     0.012013
enh53406     1  180895100  180896100      8       4  150064       2.1614     0.015334
enh53430     1  181105300  181106300      1       1  150064       2.4147     0.007875
enh53443     1  181438300  181439300      3       1  150064       2.9702     0.001488
enh53444     1  181510500  181511500      2       1  150064       1.7399     0.040943
enh53453     1  182117800  182118800      3       2  150064       1.9061     0.028318
enh53461     1  182259900  182260900      3       1  150064       1.7631     0.038939
enh53528     1  183199200  183200200      1       1  150064       1.8077      0.03533
enh53541     1  183289600  183290600      4       2  150064       2.1703     0.014991
enh53542     1  183292600  183293600      1       1  150064       2.7287     0.003179
enh53547     1  183443100  183444100      2       1  150064       3.0031    0.0013362
enh53550     1  183449600  183450600      2       1  150064       2.6416    0.0041252
enh53552     1  183462800  183463800      3       2  150064       2.4379     0.007386
enh53586     1  184022100  184023100      2       1  150064       2.1799     0.014632
enh53588     1  184087200  184088200      1       1  150064       2.5078     0.006075
enh53589     1  184119900  184120900      2       1  150064       1.9059      0.02833
enh53607     1  184458900  184459900      3       2  150064       2.5246    0.0057912
enh53608     1  184460500  184461500      5       2  150064       2.5477     0.005422
enh53610     1  184476200  184477200      1       1  150064       2.4618     0.006913
enh53611     1  184504200  184505200      2       1  150064       2.7738      0.00277
enh53623     1  184714700  184715700      4       2  150064       2.0694     0.019256
enh53624     1  184724800  184725800      3       1  150064       2.1648       0.0152
enh53637     1  184922600  184923600      4       1  150064       1.9058     0.028338
enh53639     1  184939700  184940700      1       1  150064       2.8973     0.001882
enh53640     1  184941200  184942200      5       3  150064       2.6178    0.0044243
enh53645     1  185127400  185128400      1       1  150064       1.9047      0.02841
enh53685     1  186062700  186063700      1       1  150064       1.6637      0.04809
enh53688     1  186124100  186125100      3       2  150064       1.9593     0.025038
enh53747     1  189378800  189379800      1       1  150064       3.1589    0.0007917
enh53751     1  189743900  189744900      1       1  150064       1.9058      0.02834
enh53752     1  189931200  189932200      2       1  150064       2.1176     0.017106
enh53753     1  189969800  189970800      5       3  150064       2.8139    0.0024471
enh53772     1  192608800  192609800      3       1  150064       2.2244     0.013059
enh53774     1  192671100  192672100      2       1  150064       2.0475     0.020304
enh53775     1  192716600  192717600      1       1  150064       2.2052      0.01372
enh53776     1  192734900  192735900      2       1  150064       1.6781     0.046667
enh53779     1  192795600  192796600      4       2  150064       2.5129     0.005988
enh53782     1  192873500  192874500      4       2  150064       2.1658     0.015163
enh53789     1  193032400  193033400      3       2  150064       2.0773     0.018885
enh53791     1  193071900  193072900      2       1  150064       3.3456   0.00041054
enh53794     1  193082200  193083200      4       2  150064       2.6756    0.0037302
enh53796     1  193093500  193094500      1       1  150064       3.2099     0.000664
enh53798     1  193159400  193160400      1       1  150064       3.2848    0.0005103
enh53800     1  193252000  193253000      2       1  150064       2.5974    0.0046969
enh53801     1  193291000  193292000      6       1  150064       2.9842    0.0014216
enh53808     1  193643400  193644400      4       2  150064       2.0481     0.020275
enh53825     1  196047700  196048700      5       3  150064       1.7133     0.043327
enh53826     1  196150000  196151000      6       2  150064       2.9482    0.0015981
enh53829     1  196369700  196370700      1       1  150064       2.2115       0.0135
enh53836     1  196618600  196619600      1       1  150064       3.0599     0.001107
enh53843     1  197011600  197012600      3       2  150064       2.3886     0.008457
enh53860     1  197741700  197742700      1       1  150064       2.5419     0.005513
enh53862     1  197751300  197752300      1       1  150064       2.6317     0.004248
enh53863     1  197752600  197753600      3       1  150064        2.964    0.0015183
enh53864     1  197767900  197768900      8       3  150064       2.1571     0.015501
enh53865     1  197807400  197808400      1       1  150064        2.235      0.01271
enh53866     1  197935700  197936700      2       1  150064       2.5675    0.0051211
enh53923     1  198637200  198638200      2       1  150064       1.8331     0.033396
enh53926     1  198650200  198651200      4       2  150064       2.1116     0.017359
enh53934     1  198849700  198850700      1       1  150064       1.8131      0.03491
enh53944     1  199266900  199267900      1       1  150064       2.8918     0.001915
enh53978     1  200201200  200202200      3       1  150064       2.5893    0.0048082
enh53983     1  200301700  200302700      1       1  150064       2.8441     0.002227
enh53984     1  200304700  200305700      4       1  150064       2.7769    0.0027441
enh53986     1  200311300  200312300      4       1  150064       3.0806    0.0010329
enh53987     1  200320200  200321200      1       1  150064       2.8818     0.001977
enh53988     1  200321900  200322900      3       1  150064       2.7268    0.0031978
enh53989     1  200328700  200329700      7       1  150064       2.8861      0.00195
enh53990     1  200335100  200336100      6       1  150064       3.2149   0.00065239
enh53991     1  200340800  200341800      2       1  150064       2.2222     0.013134
enh53993     1  200348800  200349800      6       2  150064       2.7939    0.0026036
enh53995     1  200361100  200362100      4       1  150064       2.9582     0.001547
enh53999     1  200380200  200381200      1       1  150064       2.3083      0.01049
enh54003     1  200398100  200399100      3       2  150064       2.2123     0.013472
enh54004     1  200406200  200407200      1       1  150064       3.4739    0.0002565
enh54005     1  200407600  200408600      2       1  150064       1.8712     0.030659
enh54006     1  200411200  200412200      1       1  150064       1.9987      0.02282
enh54009     1  200442500  200443500      2       1  150064       2.6782    0.0037013
enh54010     1  200446800  200447800      5       3  150064       2.2201     0.013205
enh54011     1  200452000  200453000      2       1  150064       2.0152     0.021941
enh54012     1  200453000  200454000      5       1  150064       2.1018     0.017783
enh54014     1  200480900  200481900      7       4  150064       3.6463   0.00013304
enh54041     1  200865600  200866600      4       2  150064        2.182     0.014555
enh54043     1  200871000  200872000      4       2  150064       3.3298   0.00043454
enh54044     1  200875400  200876400      4       2  150064       1.9865     0.023491
enh54045     1  200885800  200886800      1       1  150064       3.5561    0.0001882
enh54046     1  200931800  200932800      3       2  150064       1.8792      0.03011
enh54048     1  200941000  200942000      8       3  150064       1.9368     0.026382
enh54049     1  200981600  200982600      2       1  150064       2.7206     0.003258
enh54052     1  200987900  200988900      3       2  150064       1.7939     0.036411
enh54054     1  200997000  200998000      3       1  150064        1.985     0.023574
enh54056     1  201106500  201107500      2       1  150064       1.7983     0.036062
enh54057     1  201118300  201119300      2       1  150064        1.903      0.02852
enh54086     1  201353300  201354300      7       3  150064       3.0307      0.00122
enh54171     1  201743100  201744100      4       1  150064        1.732     0.041641
enh54178     1  201796900  201797900      3       2  150064       2.6745    0.0037417
enh54179     1  201800500  201801500      4       1  150064       2.0788     0.018819
enh54182     1  201818600  201819600      1       1  150064       1.6978      0.04477
enh54189     1  201873000  201874000      3       1  150064       2.3227     0.010097
enh54232     1  202111100  202112100      5       2  150064       2.1389      0.01622
enh54233     1  202114400  202115400      1       1  150064         1.77      0.03836
enh54270     1  202587400  202588400      1       1  150064       1.7735      0.03807
enh54296     1  203015700  203016700      1       1  150064       2.0533      0.02002
enh54299     1  203062600  203063600      3       1  150064       1.8829     0.029857
enh54300     1  203098700  203099700      1       1  150064       1.8161      0.03468
enh54316     1  203249900  203250900      3       2  150064         2.13     0.016584
enh54359     1  203593600  203594600      2       1  150064       1.7098     0.043649
enh54409     1  204010300  204011300      3       2  150064       2.0032     0.022576
enh54410     1  204026600  204027600      2       1  150064       2.4785    0.0065972
enh54412     1  204041200  204042200      3       2  150064       3.7423   9.1186e-05
enh54413     1  204045800  204046800      3       2  150064       2.2373     0.012635
enh54415     1  204051900  204052900      1       1  150064       2.9675     0.001501
enh54423     1  204069500  204070500      5       2  150064       3.2139    0.0006548
enh54426     1  204076400  204077400      2       1  150064       2.4232    0.0076912
enh54475     1  204402700  204403700      3       1  150064       2.2506     0.012205
enh54477     1  204412300  204413300      2       1  150064       1.8946     0.029074
enh54478     1  204415200  204416200      2       1  150064       1.9149     0.027755
enh54479     1  204416900  204417900      3       2  150064       1.8843     0.029761
enh54481     1  204421700  204422700      6       2  150064       2.1015     0.017797
enh54483     1  204433000  204434000      1       1  150064       1.7394      0.04098
enh54484     1  204435100  204436100      2       1  150064       2.0783     0.018842
enh54486     1  204445600  204446600      3       1  150064       1.8543     0.031851
enh54489     1  204452400  204453400      2       1  150064       1.8526      0.03197
enh54490     1  204453000  204454000      3       1  150064       3.3686    0.0003778
enh54491     1  204455600  204456600      1       1  150064       3.1125    0.0009276
enh54492     1  204460200  204461200      1       1  150064       3.1976     0.000693
enh54496     1  204489800  204490800      2       1  150064       2.1818     0.014561
enh54498     1  204534300  204535300      4       2  150064       1.9212     0.027355
enh54500     1  204560600  204561600      4       2  150064        3.222    0.0006364
enh54513     1  204940900  204941900      1       1  150064        2.746     0.003016
enh54516     1  205030200  205031200      4       2  150064       3.9784   3.4688e-05
enh54517     1  205030600  205031600      3       1  150064       3.9982   3.1909e-05
enh54518     1  205042200  205043200      3       2  150064       3.7633   8.3859e-05
enh54520     1  205088400  205089400      1       1  150064         1.98      0.02385
enh54521     1  205110300  205111300      5       2  150064       3.7788   7.8797e-05
enh54522     1  205110800  205111800      5       2  150064       3.9274   4.2929e-05
enh54526     1  205144400  205145400      1       1  150064       4.3031    8.423e-06
enh54527     1  205145800  205146800      3       1  150064       4.3782   5.9828e-06
enh54528     1  205152600  205153600      5       2  150064       4.3555   6.6377e-06
enh54529     1  205159800  205160800      1       1  150064       3.9929    3.264e-05
enh54530     1  205168000  205169000      2       1  150064       3.7848   7.6904e-05
enh54531     1  205173000  205174000      4       1  150064       4.1403    1.734e-05
enh54532     1  205178600  205179600      4       2  150064       4.4417   4.4622e-06
enh54533     1  205181100  205182100      2       1  150064       3.1831   0.00072844
enh54535     1  205198800  205199800      5       2  150064       2.9599    0.0015387
enh54536     1  205217900  205218900      3       2  150064       2.3691    0.0089157
enh54541     1  205243700  205244700      1       1  150064       1.7506      0.04001
enh54544     1  205261300  205262300      6       2  150064       1.7187     0.042834
enh54553     1  205321200  205322200      3       1  150064       2.2835     0.011199
enh54557     1  205344200  205345200      2       1  150064       2.3737    0.0088059
enh54563     1  205447000  205448000      6       2  150064       1.7112     0.043518
enh54564     1  205462300  205463300      2       1  150064       2.6007    0.0046512
enh54565     1  205469300  205470300      5       2  150064       1.8781     0.030183
enh54576     1  205568400  205569400      7       3  150064       1.9821     0.023735
enh54598     1  205779600  205780600      1       1  150064       2.4157     0.007853
enh54614     1  206531400  206532400      1       1  150064       1.6921      0.04531
enh54624     1  206645600  206646600      5       2  150064       1.6572     0.048743
enh54626     1  206655800  206656800      6       3  150064       1.6512      0.04935
enh54635     1  206713300  206714300      1       1  150064       1.7644      0.03883
enh54670     1  207032000  207033000      5       2  150064       2.1216     0.016934
enh54671     1  207038500  207039500      2       1  150064       2.5308    0.0056901
enh54696     1  207207500  207208500      2       1  150064       3.6605   0.00012588
enh54698     1  207218700  207219700      1       1  150064       3.3826     0.000359
enh54701     1  207250800  207251800      1       1  150064        2.859     0.002125
enh54739     1  207880600  207881600      9       2  150064       2.8662    0.0020771
enh54740     1  207885600  207886600      6       1  150064       2.7304    0.0031625
enh54741     1  207910600  207911600      4       2  150064       2.4837     0.006502
enh54743     1  207920800  207921800      1       1  150064       2.8594     0.002122
enh54744     1  207929400  207930400      4       2  150064       3.7398   9.2082e-05
enh54746     1  207980800  207981800      2       1  150064       3.7955   7.3661e-05
enh54747     1  207985200  207986200      2       1  150064       2.6418    0.0041237
enh54749     1  207991600  207992600      2       1  150064       4.2421   1.1072e-05
enh54750     1  207992400  207993400      5       3  150064       3.9551   3.8248e-05
enh54751     1  207994600  207995600      1       1  150064       1.9121      0.02793
enh54752     1  207998000  207999000      4       2  150064       2.7092    0.0033718
enh54753     1  208000400  208001400      3       2  150064       4.0616   2.4372e-05
enh54754     1  208001300  208002300      1       1  150064       4.9466    3.777e-07
enh54756     1  208009800  208010800      1       1  150064       1.8747      0.03042
enh54757     1  208011500  208012500      2       1  150064       2.2074     0.013642
enh54758     1  208018100  208019100      5       2  150064       4.1152   1.9342e-05
enh54759     1  208021500  208022500      4       2  150064       3.2838     0.000512
enh54760     1  208026300  208027300      5       2  150064       2.5168    0.0059219
enh54761     1  208027000  208028000      5       2  150064       2.5639    0.0051757
enh54762     1  208031900  208032900      8       4  150064        3.038    0.0011909
enh54763     1  208034700  208035700      6       2  150064       3.2288   0.00062155
enh54764     1  208035800  208036800      5       2  150064       3.1403   0.00084393
enh54766     1  208039000  208040000      5       3  150064       3.3811   0.00036092
enh54767     1  208039400  208040400      7       4  150064        3.108   0.00094166
enh54769     1  208046100  208047100      2       1  150064       2.4233    0.0076908
enh54770     1  208058200  208059200      4       1  150064       2.3278    0.0099622
enh54780     1  208263300  208264300      3       1  150064       2.8185    0.0024121
enh54782     1  208278600  208279600      4       1  150064       2.3049     0.010587
enh54783     1  208280900  208281900      3       2  150064       1.7986     0.036037
enh54784     1  208293200  208294200      5       2  150064       2.2735     0.011499
enh54785     1  208305300  208306300      3       2  150064       2.9641    0.0015178
enh54788     1  208323100  208324100      2       1  150064       2.1758     0.014784
enh54802     1  208381700  208382700      4       1  150064       1.8393     0.032939
enh54804     1  208386700  208387700      2       1  150064       2.0546     0.019961
enh54809     1  208403900  208404900      5       2  150064       1.6634     0.048114
enh54810     1  208405800  208406800      3       2  150064       2.6148    0.0044643
enh54811     1  208408100  208409100      4       2  150064       2.2047     0.013737
enh54846     1  209740700  209741700      3       2  150064       2.2307      0.01285
enh54847     1  209760700  209761700      3       2  150064       1.6506     0.049407
enh54885     1  210410100  210411100      2       1  150064       1.8007     0.035876
enh54913     1  211209900  211210900      2       1  150064       1.9052     0.028377
enh54915     1  211434600  211435600      6       3  150064       3.0256    0.0012408
enh54923     1  211516700  211517700      3       2  150064       2.0689     0.019277
enh54925     1  211529800  211530800      4       2  150064       2.1309     0.016547
enh54935     1  211715400  211716400      1       1  150064       1.8722      0.03059
enh54939     1  211747400  211748400      3       1  150064       2.0129     0.022062
enh54965     1  211911700  211912700      1       1  150064        1.815      0.03476
enh54999     1  212428900  212429900      7       2  150064       2.3348    0.0097762
enh55007     1  212604800  212605800      6       3  150064       1.8601     0.031435
enh55032     1  212829200  212830200      1       1  150064       2.0886      0.01837
enh55070     1  214432600  214433600      1       1  150064       3.8431    6.075e-05
enh55076     1  214470100  214471100      1       1  150064       2.0958      0.01805
enh55094     1  214601400  214602400      6       2  150064       1.7049     0.044102
enh55105     1  214646400  214647400      4       1  150064       1.6461     0.049869
enh55111     1  214678200  214679200      7       3  150064       2.4687    0.0067796
enh55120     1  214715400  214716400      6       2  150064       1.8077     0.035323
enh55122     1  214731400  214732400      4       2  150064       2.2984      0.01077
enh55124     1  214741600  214742600      3       1  150064       2.0141     0.022002
enh55150     1  216018600  216019600      1       1  150064       2.3515     0.009349
enh55155     1  216636800  216637800      2       1  150064       3.2306   0.00061769
enh55157     1  216838200  216839200      4       2  150064       2.0496     0.020202
enh55170     1  217801700  217802700      2       1  150064       2.0531      0.02003
enh55173     1  217891300  217892300      1       1  150064       1.8912       0.0293
enh55174     1  217894600  217895600      3       1  150064       1.6625     0.048208
enh55200     1  218632300  218633300      3       2  150064       2.6463    0.0040688
enh55201     1  218633800  218634800      2       1  150064       1.9764     0.024054
enh55233     1  219047400  219048400      4       2  150064       1.6459     0.049895
enh55275     1  220266400  220267400      2       1  150064        2.041     0.020624
enh55279     1  220442100  220443100      2       1  150064       1.7508      0.03999
enh55296     1  220905300  220906300      2       1  150064        1.773     0.038112
enh55324     1  221510000  221511000      2       1  150064       1.6949      0.04505
enh55344     1  221889200  221890200      1       1  150064       2.0218       0.0216
enh55450     1  223840000  223841000      5       1  150064       2.2344      0.01273
enh55452     1  223853100  223854100      2       1  150064       1.7172     0.042973
enh55453     1  223886200  223887200      6       2  150064       1.7634     0.038914
enh55454     1  223890100  223891100      2       1  150064       2.9555    0.0015611
enh55455     1  223893000  223894000      1       1  150064       3.1898    0.0007119
enh55456     1  223896100  223897100      2       1  150064       1.7586     0.039326
enh55457     1  223898000  223899000      8       3  150064       3.1061   0.00094799
enh55458     1  223906600  223907600      6       2  150064       2.6822    0.0036571
enh55459     1  223907700  223908700      3       1  150064       2.4578    0.0069904
enh55460     1  223909300  223910300      6       1  150064       2.9972    0.0013624
enh55461     1  223910900  223911900      1       1  150064       2.8163     0.002429
enh55462     1  223912600  223913600      2       1  150064       1.7695     0.038408
enh55463     1  223915300  223916300      3       1  150064       2.7735    0.0027725
enh55465     1  223921000  223922000      1       1  150064       2.7258     0.003207
enh55468     1  223930300  223931300      9       2  150064        1.693     0.045231
enh55469     1  223932500  223933500      9       1  150064       1.8468      0.03239
enh55470     1  223935600  223936600      1       1  150064       1.9807      0.02381
enh55471     1  223957400  223958400      1       1  150064       3.4838    0.0002472
enh55472     1  223959300  223960300      4       2  150064       3.7196   9.9754e-05
enh55473     1  223960400  223961400      6       2  150064       2.1735     0.014873
enh55474     1  223962000  223963000      1       1  150064       2.2774      0.01138
enh55475     1  223964300  223965300      4       2  150064       1.9735     0.024219
enh55477     1  224007400  224008400      2       1  150064       3.2512   0.00057456
enh55478     1  224010400  224011400      5       2  150064       3.6324   0.00014041
enh55480     1  224014600  224015600      1       1  150064       3.5115    0.0002228
enh55481     1  224019000  224020000      7       3  150064       3.4124     0.000322
enh55483     1  224022600  224023600      5       2  150064       3.0214    0.0012579
enh55486     1  224028800  224029800      2       1  150064       3.7203   9.9492e-05
enh55487     1  224030000  224031000      1       1  150064       3.5734    0.0001762
enh55524     1  224546500  224547500      2       1  150064       2.3981    0.0082411
enh55525     1  224564600  224565600      2       1  150064       2.4366    0.0074134
enh55526     1  224595300  224596300      3       2  150064       2.2521     0.012159
enh55527     1  224615000  224616000      1       1  150064       2.2869       0.0111
enh55528     1  224617400  224618400      2       1  150064       1.9301       0.0268
enh55530     1  224623800  224624800      1       1  150064        2.526     0.005768
enh55531     1  224626400  224627400      2       1  150064       2.3043     0.010602
enh55534     1  224643900  224644900      6       2  150064       2.5847    0.0048737
enh55536     1  224684900  224685900      1       1  150064       2.0878      0.01841
enh55537     1  224686800  224687800      4       2  150064       2.8332    0.0023039
enh55539     1  224689800  224690800      3       2  150064       3.2519   0.00057309
enh55553     1  224813100  224814100      7       2  150064       1.6721     0.047254
enh55555     1  224822800  224823800      2       1  150064       2.6604    0.0039026
enh55599     1  225933800  225934800      2       1  150064       2.0218     0.021599
enh55612     1  226003100  226004100      1       1  150064       2.6396      0.00415
enh55619     1  226035600  226036600      2       1  150064       2.1065     0.017579
enh55621     1  226053700  226054700      4       2  150064       2.0137     0.022021
enh55623     1  226064800  226065800      5       2  150064       2.3973    0.0082577
enh55636     1  226187600  226188600      3       2  150064       1.8656     0.031051
enh55641     1  226253900  226254900      2       1  150064        2.767    0.0028287
enh55642     1  226269800  226270800      2       1  150064       2.3561    0.0092342
enh55649     1  226311600  226312600      2       1  150064       2.9394    0.0016442
enh55653     1  226322800  226323800      2       1  150064       2.2549     0.012069
enh55661     1  226497900  226498900      2       1  150064       2.6384    0.0041644
enh55664     1  226591400  226592400      2       1  150064       2.2468     0.012325
enh55666     1  226790300  226791300      5       3  150064        1.948     0.025706
enh55668     1  226811800  226812800      4       2  150064       2.4826    0.0065222
enh55683     1  226898400  226899400      1       1  150064       2.4902     0.006384
enh55687     1  226927200  226928200      2       1  150064       2.0898     0.018317
enh55688     1  226951700  226952700      1       1  150064       2.1459      0.01594
enh55692     1  227014800  227015800      5       2  150064       2.1254     0.016775
enh55694     1  227051100  227052100      3       2  150064       2.6025    0.0046279
enh55698     1  227070200  227071200      3       1  150064       2.2435     0.012432
enh55706     1  227245900  227246900      3       2  150064       1.8274     0.033816
enh55719     1  227531600  227532600      5       2  150064       1.8518     0.032026
enh55722     1  227545700  227546700      2       1  150064       2.3656    0.0090006
enh55772     1  228677400  228678400      1       1  150064       1.6749      0.04698
enh55786     1  229038200  229039200      2       1  150064        2.217      0.01331
enh55794     1  229162900  229163900      1       1  150064       1.8157      0.03471
enh55855     1  230228500  230229500      4       1  150064       3.2556   0.00056577
enh55856     1  230230200  230231200      5       3  150064       2.0795     0.018784
enh55857     1  230231000  230232000      7       4  150064       2.6446    0.0040899
enh55858     1  230234900  230235900      2       1  150064       1.6923     0.045294
enh55859     1  230237200  230238200      6       2  150064       3.8176    6.738e-05
enh55860     1  230243100  230244100      5       2  150064       3.5585   0.00018646
enh55861     1  230244400  230245400      6       2  150064       3.9186   4.4535e-05
enh55862     1  230245200  230246200      5       2  150064        3.781   7.8086e-05
enh55863     1  230246500  230247500      6       2  150064        3.593   0.00016342
enh55864     1  230250500  230251500      2       1  150064       3.7005    0.0001076
enh55865     1  230253800  230254800      3       2  150064       2.9489    0.0015945
enh55867     1  230263400  230264400      9       3  150064       3.2828   0.00051388
enh55869     1  230267200  230268200      4       2  150064       2.7483    0.0029948
enh55870     1  230269600  230270600      5       3  150064       2.7362    0.0031079
enh55871     1  230271800  230272800      7       3  150064       2.8519    0.0021733
enh55872     1  230275700  230276700      5       3  150064       2.1215     0.016938
enh55880     1  230310200  230311200      9       2  150064        1.843     0.032667
enh55894     1  230405700  230406700      2       1  150064       2.0144     0.021985
enh55895     1  230439000  230440000      3       2  150064       2.5746    0.0050182
enh55896     1  230443200  230444200      2       1  150064       2.2896     0.011023
enh55899     1  230495400  230496400      6       2  150064        2.207     0.013657
enh55911     1  230844000  230845000      7       2  150064       1.9355     0.026465
enh55945     1  231329600  231330600      1       1  150064       2.4443     0.007256
enh55966     1  231712500  231713500      2       1  150064       1.8199     0.034384
enh55996     1  232608200  232609200      3       1  150064       2.1716     0.014942
enh55997     1  232613200  232614200      1       1  150064       1.8193      0.03443
enh56027     1  233397100  233398100      6       3  150064       1.8225     0.034192
enh56039     1  233653900  233654900      1       1  150064       3.5236    0.0002129
enh56040     1  233656100  233657100      5       2  150064       1.9912     0.023228
enh56069     1  234289800  234290800      4       1  150064       2.0772     0.018891
enh56074     1  234353200  234354200      5       2  150064        2.302     0.010668
enh56076     1  234396100  234397100      3       2  150064       2.0621     0.019599
enh56077     1  234446400  234447400      2       1  150064       2.1025     0.017755
enh56078     1  234449300  234450300      9       4  150064       1.9628     0.024837
enh56088     1  234610300  234611300      5       2  150064       1.9476     0.025731
enh56089     1  234611300  234612300     12       3  150064       2.0364     0.020855
enh56090     1  234622800  234623800      4       2  150064       1.7362     0.041268
enh56093     1  234634200  234635200      8       3  150064       2.7698    0.0028044
enh56094     1  234639000  234640000      1       1  150064       1.9488      0.02566
enh56095     1  234644000  234645000      7       2  150064       1.6599     0.048465
enh56096     1  234645600  234646600      2       1  150064       3.4496   0.00028066
enh56097     1  234651400  234652400      4       1  150064       2.6331    0.0042308
enh56135     1  234895600  234896600      3       2  150064       1.7982     0.036074
enh56165     1  235095500  235096500      4       2  150064       1.7626      0.03898
enh56169     1  235109600  235110600      4       2  150064        2.249     0.012255
enh56216     1  235751900  235752900      2       1  150064       1.7542     0.039695
enh56219     1  235805100  235806100      2       1  150064        1.897     0.028916
enh56285     1  238042100  238043100      7       4  150064       2.1881     0.014331
enh56319     1  240554300  240555300      2       1  150064       1.8071     0.035372
enh56342     1  240994100  240995100      1       1  150064       1.8921      0.02924
enh56344     1  241175300  241176300      1       1  150064       2.2368      0.01265
enh56353     1  241791000  241792000      5       2  150064       2.6692    0.0038018
enh56354     1  241799400  241800400      5       2  150064       2.1673     0.015105
enh56355     1  241805200  241806200      2       1  150064       2.3985    0.0082306
enh56368     1  242013200  242014200      1       1  150064       2.6248     0.004335
enh56384     1  243368200  243369200      1       1  150064       3.2555    0.0005659
enh56385     1  243376200  243377200      2       1  150064       3.9066   4.6799e-05
enh56386     1  243396900  243397900      2       1  150064       2.3827    0.0085923
enh56387     1  243407400  243408400      1       1  150064       3.8631    5.598e-05
enh56388     1  243409900  243410900      2       1  150064       2.6922    0.0035494
enh56389     1  243411000  243412000      4       2  150064       3.7988   7.2691e-05
enh56390     1  243413400  243414400      2       1  150064       3.7783   7.8938e-05
enh56393     1  243427900  243428900      1       1  150064       4.9067    4.631e-07
enh56395     1  243432900  243433900      2       1  150064       4.4701   3.9099e-06
enh56397     1  243450200  243451200      1       1  150064       4.8728    5.502e-07
enh56404     1  243638800  243639800      2       1  150064       3.6339   0.00013961
enh56405     1  243645300  243646300      1       1  150064       3.8909    4.993e-05
enh56407     1  243664000  243665000      4       2  150064       5.2183   9.0264e-08
enh56409     1  243712300  243713300      2       1  150064         4.03   2.7884e-05
enh56410     1  243760200  243761200      1       1  150064       1.9669       0.0246
enh56411     1  243806300  243807300      1       1  150064       4.7159    1.203e-06
enh56415     1  243894600  243895600      2       1  150064       3.8836   5.1468e-05
enh56417     1  243908400  243909400      1       1  150064       4.8466     6.28e-07
enh56419     1  243962200  243963200      2       1  150064       4.5191   3.1046e-06
enh56424     1  244102200  244103200      3       1  150064       2.8385    0.0022661
enh56430     1  244231000  244232000      1       1  150064       1.7366      0.04123
enh56439     1  244377400  244378400      7       3  150064       2.5555    0.0053017
enh56449     1  244486500  244487500      6       2  150064       2.4063    0.0080568
enh56463     1  244602000  244603000      5       2  150064       2.2166     0.013325
enh56465     1  244608400  244609400      2       1  150064       2.3236     0.010074
enh56467     1  244612000  244613000      2       1  150064       2.3452    0.0095087
enh56468     1  244623300  244624300      1       1  150064       1.7102      0.04361
enh56495     1  245558600  245559600      8       2  150064         1.66     0.048458
enh56497     1  245762000  245763000     10       2  150064       2.4693     0.006768
enh56515     1  246149800  246150800      3       2  150064       2.1807     0.014603
enh56516     1  246160700  246161700      9       3  150064       2.1372     0.016291
enh56524     1  246378400  246379400     12       2  150064       2.2639     0.011791
enh56525     1  246382600  246383600     10       3  150064       2.6579    0.0039311
enh56526     1  246444400  246445400      4       1  150064       1.9772     0.024012
enh56531     1  246639400  246640400      3       2  150064       1.8371     0.033096
enh56533     1  246665600  246666600      6       2  150064       2.1412      0.01613
enh56535     1  246670800  246671800     13       5  150064       2.4524    0.0070952
enh56542     1  246760400  246761400      2       1  150064       1.7267     0.042114
enh56543     1  246771200  246772200      2       1  150064        1.788     0.036891
enh56545     1  246773400  246774400      2       1  150064       1.8312     0.033535
enh56546     1  246774000  246775000      4       2  150064       2.0913      0.01825
enh56551     1  246859600  246860600      3       1  150064       2.1281     0.016664
enh56556     1  246931800  246932800      4       1  150064       1.7561     0.039533
enh56567     1  247265600  247266600      1       1  150064       2.0738      0.01905
enh56593     1  249134600  249135600      1       1  150064       2.4173     0.007817
enh56594     1  249136800  249137800      1       1  150064       2.2483      0.01228
enh56597     1  249156400  249157400      1       1  150064       1.8718      0.03062
enh56598     1  249157600  249158600      4       1  150064       1.6878      0.04572
enh63632     2      47400      48400      2       1  150064       1.9365     0.026405
enh63652     2     568700     569700      5       2  150064       1.6653     0.047931
enh63691     2    1732400    1733400      5       1  150064       2.1455     0.015958
enh63692     2    1733400    1734400      8       3  150064       2.0296     0.021197
enh63694     2    1739900    1740900      3       1  150064       1.8828     0.029861
enh63697     2    1743900    1744900      3       2  150064       1.8442     0.032579
enh63698     2    1748700    1749700      8       2  150064       2.1025     0.017753
enh63712     2    3286400    3287400      5       2  150064       1.8007     0.035874
enh63731     2    3621300    3622300      3       2  150064        2.084     0.018578
enh63753     2    6321600    6322600      2       1  150064       1.7199     0.042729
enh63755     2    6511900    6512900      3       2  150064       2.0307     0.021142
enh63760     2    7056600    7057600      3       2  150064       2.8319    0.0023136
enh63771     2    7832800    7833800      2       1  150064       2.1234     0.016861
enh63774     2    7951200    7952200      1       1  150064       2.2277      0.01295
enh63803     2    8587600    8588600      4       1  150064       2.6439     0.004098
enh63809     2    8656200    8657200      3       1  150064       2.2092     0.013581
enh63810     2    8665600    8666600      2       1  150064       1.6534     0.049129
enh63812     2    8679800    8680800      2       1  150064       2.4627    0.0068955
enh63813     2    8684000    8685000      3       2  150064       1.8768     0.030272
enh63816     2    8745600    8746600      4       2  150064       3.1364   0.00085515
enh63850     2    9314700    9315700      3       1  150064       2.0327     0.021043
enh63853     2    9330900    9331900      2       1  150064       2.0791     0.018805
enh63858     2    9353600    9354600      1       1  150064       3.0893     0.001003
enh63859     2    9355700    9356700      3       1  150064       2.9002    0.0018646
enh63864     2    9370300    9371300      2       1  150064       1.9918     0.023194
enh63869     2    9390000    9391000      3       2  150064       2.6987    0.0034807
enh63870     2    9392200    9393200      1       1  150064       3.1605    0.0007874
enh63874     2    9404200    9405200      1       1  150064        3.188    0.0007163
enh63875     2    9408400    9409400      4       2  150064       2.3659    0.0089922
enh63929     2    9794900    9795900      8       2  150064       2.4614    0.0069193
enh63931     2    9798600    9799600      1       1  150064       2.2914      0.01097
enh63959     2    9954200    9955200      4       2  150064       1.7086     0.043759
enh63974     2   10132000   10133000      5       2  150064       2.7116     0.003348
enh63982     2   10186900   10187900      1       1  150064       1.7217      0.04256
enh64073     2   10953200   10954200      6       3  150064       2.0708     0.019191
enh64118     2   11602200   11603200      5       1  150064       1.7983     0.036066
enh64137     2   11889500   11890500      4       2  150064       1.7365     0.041234
enh64143     2   11918800   11919800      2       1  150064        1.751      0.03997
enh64149     2   12078000   12079000      6       3  150064       3.4787   0.00025196
enh64158     2   12245500   12246500      3       2  150064       1.6471      0.04977
enh64162     2   12272100   12273100      4       2  150064       1.6938     0.045149
enh64168     2   12427400   12428400      7       2  150064       1.6758      0.04689
enh64188     2   12696000   12697000      1       1  150064       2.4465     0.007213
enh64221     2   15309800   15310800      5       2  150064       2.4187    0.0077875
enh64222     2   15363900   15364900      2       1  150064       2.6988    0.0034797
enh64231     2   15699000   15700000      4       1  150064       1.8447     0.032539
enh64276     2   17839400   17840400      3       1  150064       2.5431    0.0054944
enh64277     2   17918400   17919400      2       1  150064       2.3157     0.010286
enh64281     2   17932400   17933400      3       1  150064       1.9908     0.023252
enh64282     2   17937800   17938800      1       1  150064       2.0909      0.01827
enh64325     2   19320200   19321200      4       2  150064       2.4301    0.0075471
enh64326     2   19323500   19324500      3       1  150064       1.8783      0.03017
enh64330     2   19376200   19377200      1       1  150064       2.1964      0.01403
enh64332     2   19387000   19388000      3       2  150064       2.1594     0.015411
enh64372     2   20262100   20263100      5       2  150064       2.2205     0.013193
enh64381     2   20308300   20309300      3       1  150064       1.8766     0.030288
enh64391     2   20365900   20366900      2       1  150064       1.6935     0.045183
enh64392     2   20369400   20370400      6       3  150064       1.8979     0.028855
enh64397     2   20406400   20407400      3       2  150064       2.6101    0.0045264
enh64412     2   20541100   20542100      1       1  150064       1.6584      0.04862
enh64452     2   20768500   20769500      6       2  150064       2.2096     0.013565
enh64453     2   20771200   20772200      6       2  150064       2.7499    0.0029806
enh64454     2   20773300   20774300      3       1  150064       2.7478    0.0030001
enh64455     2   20776600   20777600      6       2  150064       2.4158    0.0078506
enh64456     2   20779800   20780800      3       2  150064       2.5664    0.0051378
enh64457     2   20782700   20783700      1       1  150064       1.7098      0.04365
enh64459     2   20789500   20790500      4       2  150064       1.7615      0.03908
enh64461     2   20799100   20800100      3       2  150064       2.4934    0.0063268
enh64465     2   20815000   20816000     10       2  150064        1.971     0.024361
enh64470     2   20841900   20842900      2       1  150064       2.2271      0.01297
enh64483     2   22059400   22060400      2       1  150064       1.9162     0.027669
enh64505     2   23703500   23704500      4       2  150064       1.8388     0.032972
enh64508     2   23742400   23743400      2       1  150064       3.0224     0.001254
enh64522     2   23920700   23921700      9       3  150064       2.0161     0.021894
enh64523     2   23980400   23981400      1       1  150064       2.0403      0.02066
enh64529     2   24065700   24066700      3       2  150064       2.2515     0.012177
enh64531     2   24125100   24126100      1       1  150064       2.0809      0.01872
enh64532     2   24127500   24128500      2       1  150064       2.0112     0.022153
enh64533     2   24138800   24139800      1       1  150064       2.1244      0.01682
enh64536     2   24151100   24152100      2       1  150064       1.9116     0.027966
enh64537     2   24161600   24162600      1       1  150064       2.2362      0.01267
enh64539     2   24167000   24168000      5       2  150064       2.4735    0.0066904
enh64546     2   24246800   24247800      5       2  150064       1.6806      0.04642
enh64568     2   24836300   24837300      1       1  150064       2.4708      0.00674
enh64594     2   25321100   25322100      2       1  150064       1.9089     0.028136
enh64596     2   25329200   25330200      3       1  150064       2.4264    0.0076256
enh64597     2   25350300   25351300      1       1  150064       3.8986    4.837e-05
enh64598     2   25351500   25352500      6       3  150064        4.357    6.593e-06
enh64599     2   25420500   25421500      2       1  150064       2.6263    0.0043163
enh64604     2   25486300   25487300      3       2  150064       3.6998   0.00010789
enh64606     2   25498100   25499100      1       1  150064       2.1462      0.01593
enh64607     2   25501200   25502200      2       1  150064       1.7057      0.04403
enh64608     2   25508500   25509500      2       1  150064       1.9292     0.026854
enh64609     2   25513600   25514600      2       1  150064       2.3009     0.010698
enh64612     2   25528900   25529900      1       1  150064       3.7197    9.974e-05
enh64615     2   25545500   25546500      2       1  150064       1.7595     0.039251
enh64622     2   25585400   25586400      5       2  150064       1.6943     0.045104
enh64625     2   25598700   25599700      2       1  150064        4.143   1.7136e-05
enh64627     2   25705100   25706100      1       1  150064        1.844      0.03259
enh64637     2   25840200   25841200      1       1  150064       2.0558       0.0199
enh64639     2   25874000   25875000      2       1  150064       1.8462     0.032434
enh64640     2   25878300   25879300      2       1  150064       1.8848     0.029732
enh64645     2   25921500   25922500      3       1  150064       1.9121     0.027931
enh64651     2   26075300   26076300      4       2  150064       2.3044     0.010601
enh64659     2   26177200   26178200      1       1  150064       1.9905      0.02327
enh64660     2   26187500   26188500      3       1  150064       1.9861     0.023509
enh64662     2   26202600   26203600      1       1  150064       2.0723      0.01912
enh64663     2   26205600   26206600      2       1  150064       1.6586     0.048595
enh64664     2   26213600   26214600      2       1  150064       2.3868    0.0084985
enh64665     2   26215200   26216200      2       1  150064       2.1299     0.016591
enh64666     2   26222300   26223300      2       1  150064       2.1564     0.015525
enh64667     2   26228000   26229000      4       2  150064       2.2192     0.013238
enh64669     2   26232900   26233900      2       1  150064       2.1495     0.015796
enh64671     2   26239200   26240200      1       1  150064       2.6312     0.004254
enh64673     2   26260900   26261900      4       2  150064       2.8396    0.0022588
enh64676     2   26267400   26268400      2       1  150064       3.1104   0.00093416
enh64688     2   26308900   26309900      4       2  150064       2.0709     0.019183
enh64695     2   26491700   26492700      2       1  150064       2.1871     0.014367
enh64729     2   26960600   26961600      2       1  150064       2.7304    0.0031633
enh64731     2   26974800   26975800      1       1  150064       3.3552    0.0003965
enh64733     2   26979000   26980000      1       1  150064       3.3366    0.0004241
enh64734     2   26981600   26982600      1       1  150064       3.3535     0.000399
enh64736     2   26990500   26991500      1       1  150064       3.3408    0.0004177
enh64738     2   26995600   26996600      1       1  150064       3.3202    0.0004497
enh64740     2   27010700   27011700      1       1  150064       3.1968    0.0006948
enh64741     2   27012400   27013400      5       2  150064       2.7393    0.0030785
enh64744     2   27170000   27171000      2       1  150064       3.3282   0.00043702
enh64745     2   27184300   27185300      3       2  150064       2.1409     0.016141
enh64749     2   27211000   27212000      1       1  150064       3.2155     0.000651
enh64750     2   27233000   27234000      3       1  150064       3.1054   0.00095019
enh64754     2   27253800   27254800      1       1  150064       3.0193     0.001267
enh64756     2   27271800   27272800      2       1  150064       3.4335   0.00029787
enh64757     2   27275300   27276300      2       1  150064       2.6178    0.0044244
enh64758     2   27286200   27287200      2       1  150064       3.9856    3.366e-05
enh64759     2   27291500   27292500      1       1  150064       3.7026    0.0001067
enh64760     2   27295300   27296300      1       1  150064       2.9142     0.001783
enh64761     2   27296900   27297900      2       1  150064        2.323     0.010089
enh64762     2   27300200   27301200      1       1  150064       2.6139     0.004476
enh64766     2   27307600   27308600      2       1  150064       2.5213    0.0058457
enh64767     2   27310100   27311100      2       1  150064       2.2794     0.011321
enh64771     2   27400600   27401600      3       1  150064       2.9722    0.0014783
enh64773     2   27405100   27406100      3       2  150064       2.4638    0.0068738
enh64775     2   27417400   27418400      3       2  150064        3.139   0.00084749
enh64776     2   27432500   27433500      6       3  150064       2.5913    0.0047811
enh64779     2   27441600   27442600      5       2  150064       2.6625    0.0038787
enh64780     2   27472200   27473200      1       1  150064       2.2392      0.01257
enh64782     2   27503700   27504700      1       1  150064       2.3305     0.009891
enh64787     2   27557500   27558500      1       1  150064       2.2842      0.01118
enh64793     2   27595300   27596300      2       1  150064       2.3713    0.0088636
enh64795     2   27604000   27605000      1       1  150064       3.0578     0.001115
enh64799     2   27668400   27669400      2       1  150064        1.806     0.035459
enh64800     2   27711000   27712000      6       3  150064       2.9034    0.0018458
enh64803     2   27789200   27790200      1       1  150064       3.0656     0.001086
enh64804     2   27807600   27808600      3       2  150064       2.7382    0.0030892
enh64806     2   27819000   27820000      4       2  150064       1.7866     0.037004
enh64807     2   27829300   27830300      2       1  150064         2.63    0.0042695
enh64810     2   27852600   27853600      4       2  150064       1.6601     0.048445
enh64811     2   27861000   27862000      2       1  150064        1.682      0.04628
enh64812     2   27877800   27878800      1       1  150064       3.9509    3.893e-05
enh64816     2   27911900   27912900      2       1  150064       3.4993   0.00023321
enh64819     2   27930000   27931000      1       1  150064       4.0723    2.328e-05
enh64820     2   27934000   27935000      3       2  150064       2.2868     0.011104
enh64822     2   27938400   27939400      2       1  150064       3.5124   0.00022205
enh64827     2   27974700   27975700      2       1  150064       4.2084   1.2859e-05
enh64828     2   27976900   27977900      1       1  150064       2.4741     0.006678
enh64830     2   27988500   27989500      3       2  150064       4.4211   4.9099e-06
enh64834     2   28020800   28021800      3       1  150064       5.0799    1.888e-07
enh64835     2   28032100   28033100      1       1  150064       4.3558    6.629e-06
enh64836     2   28078900   28079900      4       1  150064        4.014   2.9847e-05
enh64837     2   28083000   28084000      2       1  150064       3.2658   0.00054575
enh64838     2   28087200   28088200      2       1  150064       3.7878   7.6006e-05
enh64842     2   28123900   28124900      1       1  150064        3.996    3.221e-05
enh64845     2   28143000   28144000      1       1  150064       3.6355    0.0001387
enh64851     2   28181200   28182200      2       1  150064       4.3615   6.4582e-06
enh64853     2   28189200   28190200      4       2  150064       2.5946    0.0047346
enh64854     2   28196000   28197000      1       1  150064       3.7683    8.218e-05
enh64855     2   28200000   28201000      2       1  150064       3.2357   0.00060681
enh64856     2   28202700   28203700      2       1  150064         4.51   3.2416e-06
enh64860     2   28303600   28304600      3       2  150064       2.3048     0.010588
enh64863     2   28319400   28320400      4       2  150064       2.1371     0.016297
enh64864     2   28324900   28325900      1       1  150064       2.2133      0.01344
enh64894     2   28566000   28567000      1       1  150064       2.4836     0.006504
enh64904     2   28601600   28602600      4       2  150064       2.2538     0.012105
enh64907     2   28622800   28623800      2       1  150064       2.6156     0.004454
enh64911     2   28635000   28636000      1       1  150064       2.5742     0.005024
enh64912     2   28646300   28647300      6       3  150064       3.0378    0.0011914
enh64913     2   28650800   28651800      2       1  150064        2.569    0.0050992
enh64914     2   28658700   28659700      3       2  150064       2.6219    0.0043717
enh64915     2   28669400   28670400      1       1  150064       1.7357      0.04131
enh64965     2   29024600   29025600      1       1  150064       2.8096      0.00248
enh64967     2   29032400   29033400      3       1  150064       3.1758   0.00074719
enh64969     2   29093600   29094600      6       3  150064         1.99     0.023295
enh64972     2   29150200   29151200      2       1  150064       1.8079     0.035309
enh64983     2   29275900   29276900      6       2  150064       2.6776    0.0037075
enh64987     2   29330100   29331100      1       1  150064         1.81      0.03515
enh64991     2   29346300   29347300      1       1  150064       2.0777      0.01887
enh64992     2   29349400   29350400      1       1  150064       2.1387      0.01623
enh64994     2   29388100   29389100      3       1  150064       1.8139     0.034846
enh64998     2   29548200   29549200      4       2  150064       1.8705     0.030708
enh65013     2   30368200   30369200      2       1  150064       1.8372     0.033087
enh65018     2   30447100   30448100      4       1  150064       2.0073      0.02236
enh65038     2   30589000   30590000      1       1  150064       1.8188      0.03447
enh65040     2   30594600   30595600      2       1  150064       1.7379     0.041116
enh65058     2   30889400   30890400      4       2  150064       1.9132      0.02786
enh65062     2   31202100   31203100      7       3  150064       1.8776     0.030218
enh65072     2   31547400   31548400      2       1  150064       1.6604     0.048421
enh65086     2   31752200   31753200      3       2  150064       1.7315     0.041682
enh65097     2   32236600   32237600      3       2  150064       2.2825     0.011229
enh65175     2   34672100   34673100      4       2  150064       1.8303     0.033599
enh65187     2   36601900   36602900      3       2  150064       2.3787     0.008687
enh65188     2   36605500   36606500      2       1  150064       2.0313     0.021114
enh65189     2   36608900   36609900      5       2  150064       2.7362    0.0031078
enh65193     2   36614800   36615800      7       3  150064       1.7482     0.040212
enh65194     2   36617000   36618000      5       3  150064       2.0453     0.020413
enh65200     2   36636100   36637100      1       1  150064       1.8342      0.03331
enh65204     2   36647800   36648800      3       2  150064       1.9748     0.024148
enh65205     2   36655900   36656900      3       2  150064       1.9532     0.025396
enh65210     2   36668100   36669100      4       1  150064       1.8784     0.030163
enh65220     2   36710400   36711400      4       2  150064       1.6997     0.044598
enh65230     2   36791200   36792200      3       2  150064       2.2329     0.012778
enh65234     2   36822800   36823800      5       2  150064       2.1206     0.016979
enh65244     2   36928300   36929300     11       2  150064       2.0312     0.021116
enh65245     2   36933400   36934400      5       3  150064       2.2929     0.010928
enh65248     2   37011800   37012800      1       1  150064        1.806      0.03546
enh65250     2   37116800   37117800      3       1  150064       1.7748     0.037965
enh65253     2   37178500   37179500      5       3  150064        1.859     0.031515
enh65254     2   37180100   37181100      2       1  150064       2.5647    0.0051637
enh65256     2   37194700   37195700      1       1  150064       2.9809     0.001437
enh65257     2   37227200   37228200      4       2  150064       2.6129    0.0044892
enh65258     2   37248000   37249000      3       2  150064       1.8422     0.032721
enh65262     2   37379200   37380200      3       2  150064       1.7334     0.041516
enh65264     2   37394900   37395900      5       3  150064       1.9394     0.026228
enh65265     2   37408600   37409600     18       4  150064       2.4797    0.0065738
enh65267     2   37422600   37423600      1       1  150064       3.5202    0.0002156
enh65268     2   37425100   37426100      5       3  150064       2.8351    0.0022909
enh65269     2   37431600   37432600      3       2  150064       2.8874    0.0019422
enh65271     2   37453600   37454600      6       3  150064       3.1935   0.00070269
enh65273     2   37460000   37461000      5       2  150064        3.157   0.00079709
enh65274     2   37510100   37511100      2       1  150064       2.7876    0.0026553
enh65275     2   37528200   37529200      8       3  150064        3.653   0.00012961
enh65276     2   37532600   37533600      3       2  150064       1.8277     0.033798
enh65278     2   37548400   37549400      4       1  150064       3.5043   0.00022889
enh65279     2   37549000   37550000      2       1  150064       3.3541   0.00039817
enh65280     2   37553000   37554000      3       2  150064       3.5159   0.00021917
enh65282     2   37570600   37571600      7       3  150064        3.884   5.1384e-05
enh65283     2   37577400   37578400      4       2  150064       1.7096     0.043671
enh65288     2   37641400   37642400      4       2  150064       2.1762      0.01477
enh65293     2   37733400   37734400      3       1  150064       1.9362     0.026423
enh65330     2   38023000   38024000      4       2  150064       2.0245     0.021458
enh65345     2   38209200   38210200      2       1  150064        1.731     0.041726
enh65346     2   38237800   38238800      3       2  150064       2.2201     0.013205
enh65347     2   38239800   38240800      1       1  150064       2.5435     0.005487
enh65351     2   38323600   38324600      4       2  150064       1.6801     0.046474
enh65374     2   38601600   38602600      2       1  150064       1.8326     0.033433
enh65376     2   38622300   38623300      2       1  150064       2.0303     0.021161
enh65381     2   38670600   38671600      2       1  150064        2.219     0.013244
enh65407     2   38948000   38949000      5       2  150064       2.9519    0.0015791
enh65413     2   39055000   39056000      4       1  150064       1.9084     0.028167
enh65419     2   39322000   39323000      1       1  150064       1.6606       0.0484
enh65426     2   39367400   39368400      4       2  150064        2.851    0.0021789
enh65427     2   39429700   39430700      1       1  150064       2.4234     0.007687
enh65431     2   39608500   39609500      1       1  150064        2.056      0.01989
enh65463     2   39795300   39796300      2       1  150064       2.4136    0.0078969
enh65467     2   39859000   39860000      2       1  150064       2.7981    0.0025706
enh65471     2   39963400   39964400      2       1  150064       2.4439    0.0072654
enh65472     2   39970200   39971200      7       3  150064       1.8132     0.034903
enh65473     2   39999300   40000300      6       3  150064       2.5035    0.0061493
enh65474     2   40000700   40001700      1       1  150064       2.0746      0.01901
enh65476     2   40003500   40004500      1       1  150064       2.1843      0.01447
enh65478     2   40009900   40010900      1       1  150064       1.6763      0.04684
enh65483     2   40223500   40224500      3       2  150064       2.3705    0.0088826
enh65484     2   40260100   40261100      2       1  150064       2.8164     0.002428
enh65489     2   40354600   40355600      2       1  150064       1.9253     0.027099
enh65495     2   40466900   40467900      4       2  150064       2.6961    0.0035077
enh65496     2   40470900   40471900      3       2  150064       2.3736    0.0088074
enh65501     2   40571000   40572000      6       3  150064       1.9339     0.026561
enh65502     2   40573500   40574500      4       2  150064       2.1551     0.015577
enh65504     2   40579400   40580400      3       2  150064       2.3671     0.008964
enh65505     2   40587600   40588600      3       1  150064        1.653      0.04917
enh65511     2   40630800   40631800      3       2  150064       2.1199     0.017005
enh65512     2   40639200   40640200      6       2  150064       2.3709    0.0088714
enh65513     2   40660500   40661500      6       2  150064       2.0008     0.022709
enh65515     2   40698200   40699200      3       2  150064       2.9671    0.0015031
enh65516     2   40715100   40716100      4       2  150064       1.9466     0.025791
enh65517     2   40738100   40739100      2       1  150064        2.759     0.002899
enh65520     2   40948400   40949400      6       2  150064       1.8583     0.031566
enh65524     2   42054600   42055600      5       2  150064        1.957     0.025171
enh65525     2   42067200   42068200      2       1  150064        2.308       0.0105
enh65526     2   42068600   42069600      5       1  150064       2.4789    0.0065887
enh65527     2   42074600   42075600      8       3  150064       2.4622    0.0069049
enh65528     2   42080800   42081800      4       2  150064       2.3693    0.0089105
enh65603     2   42981600   42982600      5       2  150064        1.738     0.041106
enh65610     2   43072100   43073100      4       2  150064       1.9494     0.025626
enh65613     2   43106600   43107600      3       1  150064       1.6831     0.046179
enh65642     2   43253500   43254500     11       4  150064       1.9356     0.026459
enh65670     2   43379600   43380600      4       2  150064       1.9039      0.02846
enh65748     2   44399400   44400400      1       1  150064       2.1429      0.01606
enh65750     2   44410100   44411100      6       1  150064       1.7792     0.037602
enh65752     2   44459700   44460700      1       1  150064        1.966      0.02465
enh65790     2   45502300   45503300      7       3  150064       1.6878     0.045724
enh65801     2   45781500   45782500      3       1  150064       1.6762      0.04685
enh65811     2   45902100   45903100      3       2  150064       1.9215     0.027334
enh65815     2   45986400   45987400      3       2  150064       2.0413     0.020609
enh65826     2   46076300   46077300      6       3  150064       1.7618     0.039054
enh65839     2   46149400   46150400      4       1  150064        1.812     0.034993
enh65847     2   46195800   46196800      7       2  150064       2.3423    0.0095835
enh65848     2   46200300   46201300      5       2  150064       2.6271    0.0043063
enh65849     2   46218300   46219300      5       2  150064       1.8179     0.034543
enh65850     2   46219100   46220100      7       3  150064       2.2602     0.011905
enh65855     2   46290200   46291200      4       2  150064         3.29    0.0005009
enh65856     2   46292600   46293600      5       2  150064       2.9446    0.0016166
enh65857     2   46295400   46296400      1       1  150064       1.8057      0.03548
enh65920     2   46727400   46728400      3       2  150064        1.713     0.043354
enh65928     2   46791300   46792300      4       2  150064       1.8325     0.033439
enh65931     2   46845200   46846200      1       1  150064       1.9138      0.02782
enh65932     2   46859600   46860600      3       1  150064       1.7047     0.044128
enh65969     2   47102600   47103600      2       1  150064       1.8473     0.032349
enh66014     2   47372000   47373000      6       2  150064       2.1309     0.016549
enh66020     2   47426000   47427000      4       2  150064       2.5149    0.0059534
enh66023     2   47435200   47436200      4       1  150064       2.1344     0.016403
enh66025     2   47448700   47449700      6       2  150064       2.3732    0.0088178
enh66031     2   47492500   47493500      4       2  150064       1.8052      0.03552
enh66033     2   47500100   47501100      2       1  150064       1.6877     0.045732
enh66059     2   47979000   47980000      3       2  150064       1.6925     0.045279
enh66060     2   47982400   47983400      1       1  150064       1.8897       0.0294
enh66063     2   48012800   48013800      4       2  150064       2.0327     0.021044
enh66065     2   48091900   48092900      1       1  150064       2.4208     0.007744
enh66066     2   48094300   48095300      4       2  150064       2.5138    0.0059714
enh66067     2   48119100   48120100      5       3  150064       3.1034   0.00095655
enh66068     2   48120700   48121700      3       1  150064       2.5496    0.0053923
enh66069     2   48122000   48123000      2       1  150064       2.3482    0.0094325
enh66073     2   48128900   48129900      1       1  150064       2.9361     0.001662
enh66079     2   48340600   48341600      1       1  150064       2.0415       0.0206
enh66082     2   48401400   48402400      3       2  150064       1.9352     0.026483
enh66086     2   48475800   48476800      1       1  150064       2.1128      0.01731
enh66087     2   48533800   48534800      3       2  150064       1.8526     0.031967
enh66088     2   48539500   48540500      3       1  150064       2.5746    0.0050181
enh66090     2   48545200   48546200      1       1  150064       2.3812     0.008628
enh66091     2   48551800   48552800      1       1  150064       2.8635     0.002095
enh66093     2   48568300   48569300      5       2  150064       3.0855    0.0010161
enh66095     2   48572500   48573500      7       3  150064       2.3844    0.0085544
enh66096     2   48573700   48574700      6       4  150064       3.7599   8.5003e-05
enh66097     2   48580000   48581000      2       1  150064       1.9463     0.025807
enh66098     2   48642400   48643400      6       4  150064       2.5081    0.0060695
enh66100     2   48650000   48651000      5       2  150064       2.0343     0.020963
enh66105     2   48709300   48710300      4       2  150064       2.4451    0.0072406
enh66107     2   48723700   48724700      3       1  150064       2.0365     0.020849
enh66108     2   48736200   48737200      2       1  150064       2.8269      0.00235
enh66112     2   48793700   48794700      4       2  150064       1.8201      0.03437
enh66115     2   48942200   48943200      5       3  150064       2.6766     0.003719
enh66119     2   50719000   50720000      1       1  150064       3.0002     0.001349
enh66124     2   50885400   50886400      1       1  150064       2.8617     0.002107
enh66128     2   52221200   52222200      1       1  150064       1.7449       0.0405
enh66153     2   53978700   53979700      2       1  150064       2.6112    0.0045118
enh66154     2   53981900   53982900      3       1  150064       2.1828     0.014524
enh66155     2   53996400   53997400      4       2  150064       1.8854     0.029689
enh66156     2   54010700   54011700      2       1  150064        3.487   0.00024424
enh66157     2   54015400   54016400      4       1  150064       2.2744     0.011472
enh66158     2   54053500   54054500      3       2  150064       2.6099    0.0045285
enh66159     2   54124200   54125200      2       1  150064       2.8847    0.0019591
enh66160     2   54176800   54177800      4       2  150064       2.6881    0.0035929
enh66164     2   54194200   54195200      4       2  150064       2.1943     0.014107
enh66166     2   54242800   54243800      1       1  150064       2.2655      0.01174
enh66168     2   54286600   54287600      1       1  150064       1.7875      0.03693
enh66169     2   54292300   54293300      3       1  150064       1.9107     0.028019
enh66170     2   54295000   54296000      3       2  150064       3.8093   6.9669e-05
enh66171     2   54300800   54301800      6       3  150064       1.7968      0.03618
enh66172     2   54308800   54309800      6       2  150064       3.5323   0.00020597
enh66174     2   54315000   54316000      2       1  150064       1.8354     0.033224
enh66175     2   54330500   54331500      3       2  150064       2.3806    0.0086431
enh66176     2   54341200   54342200      5       2  150064        2.161     0.015346
enh66188     2   54629200   54630200      7       2  150064       1.6849     0.046002
enh66192     2   54699200   54700200      3       1  150064       2.4015     0.008165
enh66197     2   54711000   54712000      5       2  150064       1.9319     0.026683
enh66203     2   54750200   54751200      3       2  150064       2.1909     0.014229
enh66205     2   54757400   54758400      6       3  150064       2.0302      0.02117
enh66208     2   54773300   54774300      3       2  150064       2.1938     0.014124
enh66214     2   54789600   54790600      1       1  150064       1.9019      0.02859
enh66216     2   54793800   54794800      2       1  150064       2.2905     0.010997
enh66219     2   54804500   54805500      4       1  150064       1.8542     0.031853
enh66220     2   54807200   54808200     10       1  150064        1.821     0.034306
enh66221     2   54808400   54809400      4       1  150064       2.5842    0.0048804
enh66225     2   54824800   54825800      2       1  150064       2.0423     0.020559
enh66226     2   54830700   54831700      3       2  150064       2.9489    0.0015943
enh66229     2   54841400   54842400      6       2  150064       1.6706     0.047404
enh66233     2   54863400   54864400      3       2  150064       2.2396      0.01256
enh66234     2   54885200   54886200      4       2  150064       2.9491    0.0015937
enh66236     2   54896600   54897600      1       1  150064       1.6458       0.0499
enh66239     2   54907500   54908500      7       3  150064       2.0777     0.018869
enh66240     2   54936000   54937000      2       1  150064       3.4335   0.00029795
enh66246     2   55087100   55088100      4       2  150064       3.0483    0.0011507
enh66249     2   55172500   55173500      5       2  150064       3.4998    0.0002328
enh66259     2   55222400   55223400      5       2  150064       2.7688     0.002813
enh66262     2   55231600   55232600      4       2  150064       3.0157    0.0012819
enh66266     2   55240000   55241000      2       1  150064       1.9898     0.023304
enh66267     2   55241800   55242800      1       1  150064         2.37     0.008894
enh66274     2   55267200   55268200      3       2  150064       2.0004     0.022729
enh66277     2   55279600   55280600      5       2  150064       1.7551     0.039618
enh66278     2   55283000   55284000      2       1  150064       2.3913    0.0083942
enh66279     2   55310300   55311300      5       2  150064       1.9379     0.026316
enh66284     2   55328500   55329500      3       1  150064       1.7301     0.041804
enh66288     2   55346600   55347600     10       5  150064       1.7942     0.036395
enh66304     2   55635900   55636900      7       2  150064       1.6988     0.044674
enh66306     2   55643500   55644500      7       3  150064        1.684     0.046086
enh66310     2   55657100   55658100      1       1  150064       1.9064       0.0283
enh66319     2   55969900   55970900      9       4  150064        1.666     0.047857
enh66320     2   55999000   56000000      2       1  150064       2.8002    0.0025536
enh66321     2   56005700   56006700      2       1  150064       2.4997    0.0062144
enh66322     2   56007600   56008600      3       2  150064       3.0909   0.00099764
enh66323     2   56037500   56038500      5       3  150064       1.6586     0.048597
enh66324     2   56054400   56055400      3       1  150064       2.7492     0.002987
enh66330     2   56096600   56097600      2       1  150064       1.8086     0.035259
enh66336     2   56128100   56129100      5       3  150064       1.7698     0.038379
enh66337     2   56181800   56182800      5       3  150064       1.9504     0.025563
enh66340     2   56188000   56189000      7       3  150064        1.761      0.03912
enh66342     2   56235800   56236800      2       1  150064        2.049     0.020231
enh66356     2   57987200   57988200      4       2  150064        6.132   4.3395e-10
enh66360     2   58113000   58114000      1       1  150064       6.1903    3.003e-10
enh66361     2   58117200   58118200      1       1  150064       4.4379    4.542e-06
enh66363     2   58269200   58270200      1       1  150064       2.7708     0.002796
enh66364     2   58271900   58272900      3       1  150064       3.2036   0.00067864
enh66365     2   58275600   58276600      2       1  150064       3.6076   0.00015451
enh66367     2   58333800   58334800      1       1  150064       3.5709    0.0001779
enh66369     2   58338700   58339700      2       1  150064       3.1996   0.00068812
enh66370     2   58340500   58341500      2       1  150064       3.0329    0.0012109
enh66371     2   58346100   58347100      1       1  150064       4.3482    6.862e-06
enh66373     2   58373700   58374700      1       1  150064       1.8672      0.03094
enh66376     2   58465000   58466000      3       1  150064       4.2932   8.8053e-06
enh66377     2   58674600   58675600      3       2  150064       2.7116    0.0033483
enh66378     2   58723800   58724800      3       2  150064       2.3606    0.0091218
enh66383     2   58861200   58862200      2       1  150064       1.7254     0.042225
enh66387     2   59152400   59153400      5       2  150064       3.0855    0.0010161
enh66390     2   60440300   60441300      3       2  150064        2.635    0.0042066
enh66394     2   60706200   60707200      3       1  150064       3.0706    0.0010683
enh66397     2   60739000   60740000      1       1  150064        2.438     0.007384
enh66398     2   60743200   60744200      1       1  150064       2.4357     0.007432
enh66402     2   60901300   60902300      4       2  150064       3.1649   0.00077568
enh66412     2   61186400   61187400      1       1  150064       1.7034      0.04425
enh66424     2   61567100   61568100      2       1  150064       1.9528     0.025421
enh66425     2   61583200   61584200      3       2  150064       2.0802     0.018755
enh66426     2   61583800   61584800      3       2  150064       2.0802     0.018755
enh66432     2   61663100   61664100      3       2  150064        2.757     0.002917
enh66437     2   61685900   61686900      2       1  150064       2.2514      0.01218
enh66440     2   61692800   61693800      2       1  150064       2.6958    0.0035108
enh66479     2   62443700   62444700      1       1  150064       2.2089      0.01359
enh66483     2   62532600   62533600      2       1  150064       1.9495     0.025616
enh66485     2   62638100   62639100      2       1  150064       1.8643     0.031142
enh66487     2   62684800   62685800      2       1  150064       2.4917    0.0063565
enh66488     2   62688600   62689600      4       2  150064       1.8055     0.035499
enh66489     2   62692400   62693400      2       1  150064       2.5123    0.0059976
enh66491     2   62702100   62703100      2       1  150064       2.1779     0.014706
enh66493     2   62712900   62713900      2       1  150064       2.3474     0.009452
enh66494     2   62728700   62729700      5       2  150064       2.6717     0.003774
enh66500     2   62803500   62804500      5       2  150064       2.4197    0.0077675
enh66505     2   62830800   62831800      4       2  150064       1.7962     0.036232
enh66509     2   62890400   62891400      1       1  150064       2.5693     0.005095
enh66513     2   62952200   62953200      1       1  150064       2.6627     0.003876
enh66515     2   63000800   63001800      4       2  150064       2.6213    0.0043802
enh66517     2   63012800   63013800      1       1  150064       2.8445     0.002224
enh66566     2   64395500   64396500      1       1  150064       1.9197      0.02745
enh66589     2   64679400   64680400      1       1  150064       1.6838      0.04611
enh66598     2   64822000   64823000      1       1  150064       2.2417      0.01249
enh66599     2   64826300   64827300      7       2  150064       2.5498    0.0053895
enh66690     2   65571400   65572400      3       1  150064        1.876     0.030326
enh66727     2   65743600   65744600      6       4  150064       2.6965    0.0035041
enh66728     2   65765000   65766000      4       2  150064       2.7093    0.0033711
enh66729     2   65772800   65773800      2       1  150064       2.6961    0.0035078
enh66734     2   65804500   65805500      4       2  150064       2.0602     0.019691
enh66743     2   66010000   66011000      8       2  150064       1.8019     0.035781
enh66753     2   66782200   66783200      2       1  150064       2.3121     0.010385
enh66773     2   67616100   67617100      5       2  150064       2.1368     0.016308
enh66774     2   67621600   67622600      5       1  150064       2.3277    0.0099649
enh66775     2   67628100   67629100      3       1  150064       2.0973     0.017985
enh66812     2   68349100   68350100      3       2  150064       1.7271     0.042072
enh66816     2   68386400   68387400      3       2  150064       3.0763     0.001048
enh66821     2   68445500   68446500      2       1  150064       2.1862     0.014401
enh66827     2   68474800   68475800      3       1  150064        2.078     0.018856
enh66829     2   68482800   68483800      1       1  150064       2.8455     0.002217
enh66833     2   68653800   68654800      1       1  150064       1.7287      0.04193
enh66848     2   68992800   68993800      1       1  150064       1.6585      0.04861
enh66863     2   69153600   69154600      4       2  150064       2.5819    0.0049129
enh66907     2   69423200   69424200      2       1  150064       2.1456     0.015953
enh66909     2   69429200   69430200      2       1  150064       1.8456     0.032478
enh66919     2   69526300   69527300      5       1  150064       1.9849     0.023577
enh66927     2   69662500   69663500      1       1  150064       2.0166      0.02187
enh66967     2   69960900   69961900      4       1  150064       1.8338      0.03334
enh66977     2   69995400   69996400      4       1  150064       1.8258      0.03394
enh66979     2   70016900   70017900      5       2  150064       1.7414     0.040805
enh66981     2   70044000   70045000      2       1  150064       1.8435     0.032625
enh66982     2   70055000   70056000      3       1  150064        1.947      0.02577
enh66984     2   70119900   70120900      3       1  150064       1.6926     0.045261
enh66986     2   70140000   70141000      1       1  150064       1.7366      0.04123
enh66987     2   70144700   70145700      1       1  150064       1.7393      0.04099
enh66988     2   70153800   70154800      4       1  150064       1.8322     0.033464
enh66993     2   70191300   70192300      1       1  150064       2.1937      0.01413
enh66997     2   70226100   70227100      1       1  150064       1.6616       0.0483
enh67000     2   70261800   70262800      2       1  150064       1.6648     0.047979
enh67028     2   70486100   70487100      1       1  150064       1.7425      0.04071
enh67029     2   70487400   70488400      1       1  150064       1.7068      0.04393
enh67030     2   70517600   70518600      1       1  150064       1.7119      0.04346
enh67032     2   70527200   70528200      3       1  150064       1.9679     0.024542
enh67038     2   70584500   70585500      3       2  150064       1.8809     0.029993
enh67078     2   71561600   71562600      3       1  150064       2.2041     0.013757
enh67080     2   71566900   71567900      4       2  150064        2.182     0.014555
enh67083     2   71644800   71645800      2       1  150064       2.6902    0.0035708
enh67084     2   71678900   71679900      2       1  150064       2.3736    0.0088076
enh67085     2   71682800   71683800      1       1  150064       2.0494      0.02021
enh67086     2   71685300   71686300      3       1  150064       2.3418    0.0095958
enh67107     2   72060900   72061900      2       1  150064         2.26     0.011911
enh67124     2   72365400   72366400      3       1  150064       2.4654    0.0068435
enh67127     2   72438800   72439800      2       1  150064       2.4292    0.0075662
enh67129     2   72463300   72464300      3       1  150064        1.783     0.037295
enh67137     2   72803200   72804200      1       1  150064       1.7126      0.04339
enh67149     2   72992700   72993700      1       1  150064       2.5217     0.005839
enh67165     2   73167600   73168600      3       1  150064       4.1935   1.3735e-05
enh67167     2   73208300   73209300      1       1  150064       4.1382     1.75e-05
enh67168     2   73227100   73228100      2       1  150064        3.489   0.00024239
enh67169     2   73248100   73249100      4       2  150064        3.782   7.7791e-05
enh67171     2   73258400   73259400      2       1  150064       3.6418   0.00013537
enh67172     2   73261000   73262000      4       2  150064       4.6879   1.3799e-06
enh67175     2   73289700   73290700      4       1  150064       2.2631     0.011816
enh67177     2   73295100   73296100      3       1  150064       3.5055   0.00022786
enh67180     2   73315700   73316700      1       1  150064       3.3194    0.0004511
enh67182     2   73319000   73320000      3       1  150064       3.0385    0.0011887
enh67183     2   73329300   73330300      6       2  150064       3.5872   0.00016714
enh67184     2   73332800   73333800      1       1  150064       3.2815    0.0005162
enh67186     2   73336200   73337200      5       2  150064       2.2832     0.011209
enh67188     2   73439000   73440000      2       1  150064       3.0255    0.0012412
enh67193     2   73470900   73471900      2       1  150064       3.2132   0.00065622
enh67194     2   73614600   73615600      1       1  150064       3.1555    0.0008012
enh67196     2   73869400   73870400      6       1  150064       1.8767     0.030276
enh67203     2   74058100   74059100      3       2  150064       2.4619    0.0069097
enh67204     2   74059500   74060500      1       1  150064       2.7245      0.00322
enh67208     2   74086400   74087400      6       3  150064       2.9217    0.0017409
enh67229     2   74248000   74249000      3       1  150064       2.0334     0.021008
enh67231     2   74253600   74254600      1       1  150064       3.0007     0.001347
enh67232     2   74258000   74259000      4       1  150064        2.161     0.015348
enh67233     2   74259100   74260100      2       1  150064       2.3726    0.0088325
enh67235     2   74306600   74307600      1       1  150064       2.8324      0.00231
enh67240     2   74401700   74402700      6       2  150064       1.8584     0.031554
enh67243     2   74428800   74429800      3       2  150064       2.0551     0.019935
enh67244     2   74430800   74431800      4       2  150064       2.1334     0.016444
enh67264     2   74697700   74698700      1       1  150064       2.0558       0.0199
enh67281     2   74810700   74811700      1       1  150064        1.784      0.03721
enh67292     2   74969000   74970000      6       2  150064       2.4006    0.0081851
enh67309     2   75114500   75115500      6       2  150064       2.0817     0.018687
enh67310     2   75120700   75121700      2       1  150064       1.7458     0.040427
enh67324     2   75601400   75602400      4       1  150064        2.253      0.01213
enh67325     2   75602800   75603800      6       2  150064       2.5245    0.0057924
enh67333     2   75785800   75786800      4       2  150064       2.0127     0.022072
enh67352     2   77739700   77740700      3       2  150064       3.0221     0.001255
enh67354     2   79621000   79622000      1       1  150064       1.9993      0.02279
enh67374     2   83510900   83511900      1       1  150064       1.9662      0.02464
enh67392     2   85056400   85057400      2       1  150064       3.0502    0.0011435
enh67458     2   85517800   85518800      3       2  150064       1.6597     0.048483
enh67473     2   85610100   85611100      2       1  150064       2.2184     0.013263
enh67474     2   85619400   85620400      4       2  150064       2.0482     0.020271
enh67481     2   85644400   85645400      5       3  150064        2.246     0.012351
enh67482     2   85646600   85647600      3       2  150064       2.2518     0.012167
enh67484     2   85650200   85651200      9       4  150064       2.3122     0.010383
enh67486     2   85656500   85657500      3       2  150064       1.8575     0.031617
enh67525     2   85845800   85846800      1       1  150064       2.0933      0.01816
enh67533     2   85907900   85908900      1       1  150064       2.3152       0.0103
enh67534     2   85913800   85914800      2       1  150064       1.7585     0.039335
enh67535     2   85914400   85915400      3       2  150064       2.1934      0.01414
enh67551     2   85985700   85986700      4       2  150064       2.0005     0.022723
enh67556     2   86001300   86002300      3       1  150064       2.1801     0.014626
enh67569     2   86054800   86055800      3       2  150064       1.7297     0.041845
enh67601     2   86295900   86296900      6       2  150064       1.8888     0.029457
enh67628     2   86859200   86860200      4       2  150064       1.9584     0.025092
enh67630     2   86921500   86922500      2       1  150064       2.8746    0.0020226
enh67631     2   86930000   86931000      1       1  150064       2.7007      0.00346
enh67665     2   88908700   88909700      1       1  150064       2.7249     0.003216
enh67669     2   88928100   88929100      2       1  150064       2.2154     0.013366
enh67711     2   96336100   96337100      1       1  150064       1.7518       0.0399
enh67714     2   96352100   96353100      1       1  150064       1.7291       0.0419
enh67720     2   96807600   96808600      1       1  150064       1.7112      0.04352
enh67723     2   96841500   96842500      2       1  150064       3.2632   0.00055072
enh67727     2   96872000   96873000      2       1  150064       2.6324    0.0042391
enh67728     2   96875600   96876600      1       1  150064       3.9123    4.571e-05
enh67730     2   96912200   96913200      2       1  150064       2.4485    0.0071733
enh67733     2   96927500   96928500      1       1  150064        3.299    0.0004851
enh67736     2   96969400   96970400      1       1  150064       3.4386    0.0002924
enh67741     2   97006000   97007000      1       1  150064       3.2916    0.0004981
enh67755     2   97205000   97206000      1       1  150064       1.9382       0.0263
enh67756     2   97207100   97208100      4       2  150064       1.7377     0.041128
enh67762     2   97281800   97282800      1       1  150064       1.9348      0.02651
enh67765     2   97297600   97298600      1       1  150064        2.562     0.005203
enh67770     2   97379800   97380800      1       1  150064       3.7135    0.0001022
enh67771     2   97395700   97396700      1       1  150064       2.3479     0.009439
enh67773     2   97413100   97414100      2       1  150064       3.9458   3.9765e-05
enh67775     2   97423200   97424200      1       1  150064       2.4367     0.007412
enh67776     2   97424900   97425900      3       1  150064        2.197     0.014011
enh67778     2   97433800   97434800      1       1  150064       2.3494     0.009401
enh67780     2   97437800   97438800      2       1  150064       2.9127    0.0017917
enh67787     2   97489400   97490400      2       1  150064       2.9683    0.0014971
enh67788     2   97498000   97499000      1       1  150064       2.0026      0.02261
enh67789     2   97504700   97505700      1       1  150064       2.0077      0.02234
enh67791     2   97521700   97522700      1       1  150064       2.0007      0.02271
enh67792     2   97524600   97525600      1       1  150064       2.0166      0.02187
enh67794     2   97527500   97528500      3       2  150064       2.4422     0.007299
enh67795     2   97531900   97532900      1       1  150064       2.6807     0.003673
enh67796     2   97536500   97537500      2       1  150064       1.9317     0.026699
enh67797     2   97540700   97541700      1       1  150064       3.2988    0.0004855
enh67798     2   97547700   97548700      2       1  150064       3.6192   0.00014774
enh67801     2   97561100   97562100      5       2  150064       2.9332    0.0016776
enh67802     2   97562800   97563800      2       1  150064       1.8191     0.034449
enh67803     2   97564400   97565400      1       1  150064        3.734    9.424e-05
enh67804     2   97572500   97573500      4       1  150064       3.6494   0.00013143
enh67810     2   97761000   97762000      5       1  150064       2.6068      0.00457
enh67811     2   98242000   98243000      3       1  150064       2.5994    0.0046692
enh67812     2   98261000   98262000      3       1  150064       2.6678    0.0038176
enh67816     2   98344400   98345400      2       1  150064       1.9617     0.024899
enh67818     2   98361800   98362800      2       1  150064       2.5966    0.0047079
enh67827     2   98567000   98568000      6       3  150064       2.1762     0.014772
enh67828     2   98582900   98583900      1       1  150064       2.9781      0.00145
enh67829     2   98586200   98587200      3       1  150064       2.7269     0.003197
enh67831     2   98609100   98610100      1       1  150064       2.9188     0.001757
enh67832     2   98612800   98613800      3       1  150064       2.9854     0.001416
enh67835     2   98750600   98751600      2       1  150064       2.2184     0.013264
enh67840     2   99028900   99029900      1       1  150064        1.811      0.03507
enh67841     2   99062800   99063800      5       2  150064       2.1669     0.015122
enh67842     2   99066400   99067400      1       1  150064       1.8293      0.03368
enh67843     2   99068100   99069100      1       1  150064        1.848       0.0323
enh67844     2   99069600   99070600      2       1  150064       1.7949     0.036333
enh67847     2   99075800   99076800      1       1  150064       1.7947      0.03635
enh67851     2   99084700   99085700      4       1  150064       1.7108     0.043559
enh67852     2   99088200   99089200      5       1  150064       1.7535     0.039756
enh67859     2   99100000   99101000      2       1  150064       1.7708     0.038301
enh67866     2   99178400   99179400      1       1  150064       1.8114      0.03504
enh67867     2   99222600   99223600      3       1  150064       1.6702     0.047443
enh67868     2   99227200   99228200      1       1  150064       1.8062      0.03544
enh67874     2   99422000   99423000      3       1  150064       1.7118      0.04347
enh67904     2  100252600  100253600      2       1  150064       3.1745   0.00075046
enh67905     2  100264400  100265400      2       1  150064       1.9657     0.024669
enh67927     2  101347700  101348700      3       2  150064       2.2737     0.011493
enh67928     2  101349200  101350200      5       2  150064       2.4804     0.006561
enh67929     2  101350400  101351400      3       1  150064       2.4107    0.0079609
enh67932     2  101364100  101365100      4       2  150064       2.3063     0.010548
enh67934     2  101371400  101372400      2       1  150064       2.0696     0.019245
enh67936     2  101383500  101384500      1       1  150064       2.0703      0.01921
enh67937     2  101396800  101397800      3       2  150064        2.002     0.022641
enh67955     2  101494000  101495000      4       2  150064       1.9468     0.025777
enh67965     2  101521000  101522000      4       2  150064       1.9867     0.023475
enh67966     2  101540800  101541800      3       2  150064       1.6633     0.048122
enh68008     2  101791500  101792500      2       1  150064       2.2807     0.011284
enh68013     2  101850400  101851400      2       1  150064       2.4755    0.0066531
enh68017     2  101916400  101917400      3       2  150064       2.2721     0.011541
enh68018     2  101918500  101919500      1       1  150064       2.3392     0.009663
enh68026     2  101974800  101975800      2       1  150064       1.7729     0.038121
enh68035     2  102051200  102052200      8       2  150064       1.7225     0.042492
enh68137     2  102689000  102690000      3       1  150064       1.8303     0.033606
enh68140     2  102717000  102718000      5       3  150064       1.9019     0.028594
enh68142     2  102724400  102725400      5       2  150064       3.5436   0.00019735
enh68143     2  102728000  102729000      5       2  150064       3.0678    0.0010782
enh68144     2  102731400  102732400      6       3  150064       2.0973     0.017986
enh68145     2  102738300  102739300      3       1  150064       1.9493     0.025632
enh68146     2  102743800  102744800      2       1  150064        1.908     0.028196
enh68147     2  102757500  102758500      6       2  150064       2.2417     0.012491
enh68150     2  102782300  102783300      2       1  150064       2.2052     0.013721
enh68152     2  102822400  102823400     12       2  150064        1.712     0.043453
enh68171     2  103351100  103352100      3       1  150064       2.6778    0.0037058
enh68197     2  105994500  105995500      1       1  150064       2.6216     0.004376
enh68199     2  106002300  106003300      1       1  150064       1.7877      0.03691
enh68222     2  106360000  106361000      3       2  150064        1.892     0.029247
enh68225     2  106369800  106370800      2       1  150064       1.6662      0.04784
enh68226     2  106371400  106372400      4       1  150064       1.8943      0.02909
enh68230     2  106380200  106381200      7       2  150064       1.6886     0.045649
enh68299     2  108979200  108980200      2       1  150064       1.9394     0.026227
enh68307     2  109108400  109109400      1       1  150064       2.0596      0.01972
enh68317     2  109200400  109201400      6       3  150064       1.6519      0.04928
enh68321     2  109208500  109209500      3       2  150064        2.573    0.0050407
enh68324     2  109228600  109229600      1       1  150064       2.0866      0.01846
enh68389     2  110271400  110272400      3       2  150064        3.763   8.3956e-05
enh68391     2  110315900  110316900      3       2  150064       4.2529   1.0551e-05
enh68392     2  110318100  110319100      2       1  150064       2.9339    0.0016739
enh68393     2  110320200  110321200      1       1  150064       3.9062    4.687e-05
enh68394     2  110348500  110349500      3       1  150064       3.1843   0.00072553
enh68395     2  110351800  110352800      3       2  150064        3.831   6.3821e-05
enh68397     2  110363100  110364100      2       1  150064       4.0565   2.4907e-05
enh68398     2  110365900  110366900      2       1  150064       4.0009   3.1548e-05
enh68399     2  110367900  110368900      2       1  150064       2.5291    0.0057185
enh68400     2  110375100  110376100      2       1  150064       2.0535     0.020012
enh68401     2  110389400  110390400      5       2  150064       3.5119   0.00022247
enh68403     2  110395500  110396500      4       2  150064       3.3785   0.00036447
enh68412     2  110855100  110856100      1       1  150064       2.0367      0.02084
enh68413     2  110856900  110857900      5       2  150064       1.8508     0.032098
enh68414     2  110857900  110858900      3       2  150064       1.8023     0.035747
enh68418     2  110873800  110874800      3       2  150064       2.1485     0.015839
enh68419     2  110882300  110883300      1       1  150064       1.9631      0.02482
enh68420     2  110906800  110907800      2       1  150064        2.578    0.0049685
enh68433     2  111917700  111918700      4       2  150064       1.7494     0.040109
enh68436     2  111936200  111937200      2       1  150064        2.345    0.0095133
enh68447     2  112249200  112250200      2       1  150064       1.6981     0.044749
enh68450     2  112253800  112254800      2       1  150064       1.8224     0.034198
enh68452     2  112374300  112375300      3       2  150064       1.7723     0.038172
enh68465     2  112675900  112676900      1       1  150064       2.1304      0.01657
enh68466     2  112677300  112678300      3       2  150064       2.0374     0.020804
enh68468     2  112703600  112704600      3       1  150064       1.7818     0.037389
enh68471     2  112789500  112790500      5       3  150064        2.035     0.020927
enh68565     2  114081300  114082300      4       2  150064        1.824     0.034076
enh68566     2  114086300  114087300      3       2  150064       2.2756     0.011434
enh68567     2  114127500  114128500      3       1  150064       1.7796     0.037573
enh68583     2  114634900  114635900      4       2  150064       2.5767     0.004988
enh68585     2  114650500  114651500      5       2  150064        1.947     0.025765
enh68588     2  114667400  114668400      5       2  150064        2.007     0.022376
enh68614     2  118926400  118927400      3       1  150064       1.9362     0.026422
enh68618     2  119078900  119079900      4       2  150064       2.6824    0.0036551
enh68619     2  119145200  119146200      2       1  150064       1.8383     0.033011
enh68624     2  119444100  119445100      2       1  150064       1.8348     0.033267
enh68627     2  119480700  119481700      7       3  150064       1.8135     0.034874
enh68628     2  119495900  119496900      3       2  150064       2.1719     0.014932
enh68637     2  119983000  119984000      6       3  150064       1.7663     0.038673
enh68649     2  120183000  120184000      2       1  150064       2.1848      0.01445
enh68678     2  120933900  120934900      1       1  150064       1.7135      0.04331
enh68690     2  121044600  121045600      3       1  150064       1.7418     0.040776
enh68692     2  121125100  121126100      8       2  150064       2.2699     0.011607
enh68701     2  121261200  121262200      1       1  150064       2.0304      0.02116
enh68713     2  121377500  121378500      4       2  150064       1.6629      0.04817
enh68716     2  121460900  121461900      1       1  150064       1.6851      0.04598
enh68732     2  121549200  121550200      1       1  150064       1.7817       0.0374
enh68733     2  121550900  121551900      5       2  150064       1.6676     0.047694
enh68767     2  121953700  121954700      3       1  150064        1.845     0.032521
enh68770     2  122060800  122061800      1       1  150064       1.8367      0.03313
enh68784     2  122289600  122290600      6       2  150064       1.8393     0.032938
enh68785     2  122290300  122291300      2       1  150064        2.287     0.011099
enh68797     2  122392500  122393500      3       2  150064       1.9142     0.027798
enh68808     2  122495000  122496000      2       1  150064       2.3082     0.010494
enh68809     2  122511600  122512600      1       1  150064       1.8269      0.03386
enh68812     2  122534500  122535500      4       2  150064       1.9518     0.025483
enh68813     2  122547600  122548600      1       1  150064       2.3516     0.009346
enh68823     2  126437600  126438600      7       3  150064        1.969     0.024476
enh68837     2  127850500  127851500      2       1  150064       1.8863      0.02963
enh68838     2  127853600  127854600      3       2  150064       2.4563    0.0070192
enh68839     2  127856000  127857000      1       1  150064       3.3916    0.0003474
enh68840     2  127857500  127858500      1       1  150064        2.648     0.004049
enh68841     2  127858900  127859900      7       3  150064       1.9129     0.027878
enh68844     2  127885800  127886800      5       1  150064       2.0111     0.022158
enh68845     2  127902700  127903700      2       1  150064        1.864     0.031159
enh68846     2  127906700  127907700      8       4  150064       1.6743      0.04704
enh68902     2  128612900  128613900      2       1  150064       1.9235     0.027207
enh68909     2  128786200  128787200      2       1  150064       1.7097     0.043657
enh68930     2  129153500  129154500      9       2  150064        2.022     0.021588
enh68931     2  129165900  129166900      7       4  150064       2.1544     0.015605
enh68957     2  131131800  131132800      3       1  150064       2.1006     0.017839
enh68958     2  131132300  131133300      1       1  150064       2.2907      0.01099
enh68976     2  131848800  131849800      2       1  150064       2.0167     0.021865
enh68977     2  131852000  131853000      2       1  150064       2.6769    0.0037155
enh68978     2  131861000  131862000      4       2  150064        3.335   0.00042656
enh68979     2  131864500  131865500      2       1  150064        2.684    0.0036368
enh68985     2  132398600  132399600      1       1  150064       2.2584      0.01196
enh69012     2  134051100  134052100      1       1  150064         1.85      0.03216
enh69047     2  134570500  134571500      3       2  150064       1.6545     0.049014
enh69050     2  134578800  134579800      5       2  150064       1.8196      0.03441
enh69054     2  134875600  134876600      2       1  150064       2.7512    0.0029685
enh69056     2  134880700  134881700      2       1  150064       2.8151    0.0024384
enh69059     2  134889100  134890100      1       1  150064       2.7632     0.002862
enh69060     2  134894800  134895800      2       1  150064       3.6551   0.00012852
enh69061     2  134897500  134898500      1       1  150064       4.2027    1.319e-05
enh69062     2  134899800  134900800      3       1  150064        2.675    0.0037366
enh69063     2  134903900  134904900      1       1  150064       1.7945      0.03637
enh69068     2  134945500  134946500      7       3  150064       1.6896     0.045554
enh69100     2  135603100  135604100      3       1  150064       2.8089    0.0024852
enh69102     2  135674000  135675000      1       1  150064       3.0217     0.001257
enh69106     2  135691400  135692400      2       1  150064       1.7384     0.041068
enh69138     2  136969600  136970600      3       2  150064       1.8839     0.029787
enh69175     2  139121400  139122400      5       2  150064       3.2694   0.00053896
enh69176     2  139153200  139154200      4       1  150064       3.0996   0.00096897
enh69177     2  139173200  139174200      4       2  150064       3.4552   0.00027495
enh69179     2  139211900  139212900      5       2  150064       3.7661   8.2906e-05
enh69184     2  139465300  139466300      5       3  150064       2.3918    0.0083829
enh69185     2  139469300  139470300      3       2  150064       2.3454    0.0095021
enh69186     2  139705700  139706700      3       2  150064       2.4435    0.0072719
enh69187     2  139732200  139733200      5       2  150064       1.7573     0.039437
enh69188     2  139754800  139755800      1       1  150064       2.5724      0.00505
enh69189     2  141381800  141382800      7       3  150064       2.0485     0.020256
enh69241     2  144230500  144231500      4       2  150064       1.8235     0.034111
enh69247     2  144658000  144659000      4       2  150064       1.9513     0.025511
enh69248     2  144712900  144713900      1       1  150064       2.9506     0.001586
enh69251     2  144857100  144858100      1       1  150064       2.1594      0.01541
enh69259     2  145129800  145130800      1       1  150064       2.7902     0.002634
enh69260     2  145171000  145172000      4       2  150064        3.185   0.00072385
enh69261     2  145184300  145185300      2       1  150064       3.2428   0.00059181
enh69262     2  145201600  145202600      1       1  150064       4.3878    5.724e-06
enh69266     2  145213700  145214700      2       1  150064        3.645   0.00013371
enh69268     2  145218700  145219700      2       1  150064       3.4822   0.00024867
enh69294     2  145763800  145764800      3       2  150064        1.934     0.026558
enh69298     2  145778900  145779900      1       1  150064       2.0429      0.02053
enh69302     2  145853600  145854600      2       1  150064       2.5005    0.0062014
enh69314     2  146580000  146581000      2       1  150064       1.6813     0.046356
enh69320     2  147391800  147392800      1       1  150064       1.8679      0.03089
enh69323     2  147611200  147612200      4       2  150064        2.981    0.0014367
enh69331     2  147857500  147858500      4       1  150064       2.1164     0.017156
enh69332     2  147907100  147908100      3       1  150064       1.8607     0.031396
enh69340     2  148775700  148776700      2       1  150064       2.2751     0.011451
enh69342     2  149001900  149002900      3       2  150064       2.0629     0.019559
enh69343     2  149030700  149031700      2       1  150064        2.932     0.001684
enh69344     2  149096100  149097100      3       2  150064       2.1131     0.017297
enh69347     2  149340000  149341000      2       1  150064       2.8356    0.0022872
enh69348     2  149351900  149352900      2       1  150064       2.2922     0.010946
enh69351     2  149403900  149404900      3       1  150064       1.7192     0.042789
enh69363     2  149905400  149906400      2       1  150064       2.0659     0.019419
enh69376     2  150394500  150395500      1       1  150064       2.0672      0.01936
enh69378     2  150453700  150454700      3       2  150064       2.2572     0.011997
enh69379     2  150454400  150455400      2       1  150064       1.9964     0.022947
enh69383     2  150589200  150590200      8       1  150064       1.9193     0.027472
enh69384     2  150595400  150596400      1       1  150064       1.9131      0.02787
enh69389     2  150715300  150716300      2       1  150064       2.3679     0.008944
enh69392     2  150850500  150851500      2       1  150064       1.7055      0.04405
enh69397     2  150982600  150983600      2       1  150064       1.7862     0.037035
enh69407     2  151128400  151129400      1       1  150064       2.0969        0.018
enh69408     2  151143000  151144000      1       1  150064       2.3427     0.009572
enh69410     2  151232700  151233700      2       1  150064       1.8048     0.035552
enh69470     2  153023300  153024300      2       1  150064       2.3393    0.0096609
enh69474     2  153056200  153057200      2       1  150064       3.3625   0.00038614
enh69475     2  153057500  153058500      4       1  150064       3.4491   0.00028119
enh69476     2  153084200  153085200      4       1  150064        2.749    0.0029893
enh69478     2  153165800  153166800      3       1  150064       1.8995     0.028751
enh69479     2  153190400  153191400      3       1  150064       2.3965     0.008276
enh69480     2  153194200  153195200      2       1  150064       1.7245     0.042307
enh69482     2  153198600  153199600      4       2  150064       2.6797    0.0036847
enh69485     2  153251400  153252400      4       2  150064       2.1877     0.014347
enh69489     2  153256900  153257900      5       2  150064       2.4543    0.0070575
enh69492     2  153260900  153261900      1       1  150064       1.6925      0.04528
enh69498     2  153276100  153277100      4       1  150064        2.594    0.0047438
enh69499     2  153277700  153278700      2       1  150064       2.4095    0.0079867
enh69500     2  153279000  153280000      1       1  150064       2.3908     0.008405
enh69501     2  153282800  153283800      5       2  150064       2.3873    0.0084865
enh69502     2  153287400  153288400      1       1  150064       1.9508      0.02554
enh69504     2  153289500  153290500      2       1  150064       2.4729    0.0067002
enh69511     2  153325900  153326900      1       1  150064        2.779     0.002726
enh69524     2  153379000  153380000      7       2  150064       1.7691     0.038441
enh69529     2  153415800  153416800      2       1  150064       1.6515     0.049318
enh69535     2  153450800  153451800      4       1  150064       1.8652     0.031074
enh69537     2  153468100  153469100      4       2  150064       2.1314     0.016528
enh69539     2  153576900  153577900      2       1  150064        2.911    0.0018013
enh69565     2  157255100  157256100      2       1  150064       1.9594     0.025035
enh69583     2  157522500  157523500      1       1  150064       2.2754      0.01144
enh69595     2  158046300  158047300      3       2  150064        1.784     0.037212
enh69608     2  158604000  158605000      1       1  150064       2.2924      0.01094
enh69629     2  158865800  158866800      2       1  150064       1.9687     0.024493
enh69630     2  158867500  158868500      4       2  150064       2.5703    0.0050812
enh69633     2  159251400  159252400     10       4  150064       2.3709    0.0088722
enh69635     2  159316600  159317600      3       2  150064       3.0981   0.00097372
enh69636     2  159317800  159318800      1       1  150064       3.0743     0.001055
enh69637     2  159319900  159320900      1       1  150064       1.8669      0.03096
enh69638     2  159333700  159334700      1       1  150064       3.0841     0.001021
enh69639     2  159338700  159339700      5       2  150064       3.5198   0.00021596
enh69640     2  159343000  159344000      5       2  150064        2.627    0.0043076
enh69641     2  159343800  159344800      5       2  150064       3.0094    0.0013088
enh69643     2  159349700  159350700      6       2  150064       2.8574    0.0021356
enh69645     2  159353800  159354800      4       2  150064       1.9155     0.027716
enh69647     2  159358800  159359800      5       3  150064       2.8276    0.0023449
enh69651     2  159395400  159396400      1       1  150064       1.8639      0.03117
enh69652     2  159442300  159443300      5       2  150064       2.1493     0.015805
enh69732     2  160462200  160463200      5       2  150064       2.5663    0.0051388
enh69733     2  160466200  160467200      4       2  150064       2.6527    0.0039921
enh69734     2  160468400  160469400      2       1  150064       2.9327      0.00168
enh69735     2  160474100  160475100      2       1  150064       3.4676   0.00026257
enh69736     2  160494400  160495400      9       4  150064       2.1382      0.01625
enh69737     2  160540600  160541600      3       2  150064       2.6856    0.0036201
enh69740     2  160592000  160593000      4       2  150064       2.3453    0.0095052
enh69742     2  160630000  160631000      4       2  150064       1.7903     0.036703
enh69743     2  160651700  160652700      1       1  150064       2.7293     0.003173
enh69744     2  160751900  160752900      4       2  150064       1.8617     0.031321
enh69747     2  160817200  160818200      2       1  150064       1.9166     0.027644
enh69761     2  161013500  161014500      5       3  150064       1.8354      0.03322
enh69763     2  161050900  161051900      5       3  150064       1.7847     0.037152
enh69800     2  161201400  161202400      3       2  150064       1.9094     0.028103
enh69813     2  161241000  161242000      2       1  150064       1.6706       0.0474
enh69825     2  161284400  161285400      6       2  150064       2.2613     0.011869
enh69838     2  161373000  161374000      4       2  150064       2.1235     0.016855
enh69844     2  161503400  161504400      2       1  150064         1.76     0.039205
enh69846     2  161508200  161509200      2       1  150064       1.7171     0.042984
enh69873     2  162015300  162016300      3       2  150064       3.6754   0.00011873
enh69885     2  162883600  162884600      2       1  150064       2.6031    0.0046192
enh69886     2  162885400  162886400      2       1  150064       3.1838   0.00072676
enh69918     2  164522800  164523800      3       2  150064       1.6912     0.045401
enh69968     2  165970500  165971500      1       1  150064       1.6512      0.04935
enh69972     2  166811000  166812000      2       1  150064       3.2935   0.00049468
enh69979     2  167170200  167171200      6       2  150064       3.1725   0.00075571
enh69981     2  167218800  167219800      5       3  150064       2.0514     0.020114
enh69982     2  167221900  167222900      5       2  150064       2.0367     0.020842
enh69983     2  167228300  167229300      3       2  150064       1.7447     0.040521
enh69984     2  167267500  167268500      5       3  150064       1.8771      0.03025
enh70017     2  169374600  169375600      3       1  150064        1.888     0.029515
enh70018     2  169377500  169378500      2       1  150064       1.8727     0.030553
enh70019     2  169381700  169382700      3       1  150064       2.4077    0.0080276
enh70020     2  169385900  169386900      2       1  150064       1.8604     0.031415
enh70026     2  169470500  169471500      2       1  150064       2.9069    0.0018254
enh70027     2  169491200  169492200      4       2  150064       3.3854   0.00035542
enh70028     2  169495600  169496600      3       1  150064        2.075     0.018993
enh70029     2  169574800  169575800      2       1  150064       1.6511     0.049355
enh70045     2  169948400  169949400      1       1  150064        2.361     0.009114
enh70090     2  171603800  171604800      4       2  150064       1.7426     0.040698
enh70101     2  171942900  171943900      2       1  150064       2.5562    0.0052908
enh70102     2  171993300  171994300      4       2  150064       1.9067     0.028282
enh70104     2  172002800  172003800      4       2  150064       2.1514     0.015721
enh70109     2  172042400  172043400      3       2  150064       2.5819    0.0049133
enh70110     2  172101000  172102000      4       2  150064       1.8396     0.032913
enh70112     2  172128100  172129100      4       2  150064       2.3211      0.01014
enh70136     2  172569000  172570000      2       1  150064       3.9603   3.7431e-05
enh70137     2  172619500  172620500      6       2  150064       4.4565    4.165e-06
enh70138     2  172654600  172655600      3       2  150064       3.3947   0.00034357
enh70139     2  172734500  172735500      1       1  150064       4.1989    1.341e-05
enh70145     2  172865400  172866400      7       2  150064       3.5524   0.00019089
enh70146     2  172873000  172874000      1       1  150064        3.628    0.0001428
enh70147     2  172885800  172886800      4       2  150064       3.4879   0.00024346
enh70150     2  172916600  172917600      3       2  150064       2.6666    0.0038317
enh70161     2  173158600  173159600      5       2  150064       2.2216     0.013155
enh70209     2  173914700  173915700      5       3  150064       1.8682     0.030865
enh70212     2  173943300  173944300      4       2  150064       1.7994     0.035978
enh70217     2  173954300  173955300      2       1  150064       2.8521    0.0021718
enh70219     2  173973500  173974500      3       2  150064       1.6966     0.044891
enh70224     2  173988700  173989700      1       1  150064       2.3689      0.00892
enh70225     2  173991100  173992100      3       1  150064       1.6904     0.045479
enh70226     2  173995000  173996000      1       1  150064       1.6463      0.04985
enh70227     2  173999100  174000100      4       2  150064       1.8704     0.030713
enh70228     2  174000600  174001600      3       2  150064       2.9722    0.0014783
enh70229     2  174013000  174014000      2       1  150064       2.4692    0.0067712
enh70230     2  174014600  174015600      4       2  150064       2.5967    0.0047058
enh70236     2  174031700  174032700      3       2  150064       1.6653     0.047928
enh70237     2  174036700  174037700      5       2  150064       3.2077   0.00066906
enh70239     2  174052300  174053300      4       2  150064       2.7049    0.0034158
enh70242     2  174074900  174075900      6       3  150064       2.7938    0.0026043
enh70243     2  174078500  174079500      1       1  150064       1.9468      0.02578
enh70244     2  174082800  174083800      4       2  150064         1.95     0.025587
enh70259     2  174787000  174788000      3       1  150064       1.9503      0.02557
enh70263     2  174806400  174807400      1       1  150064       2.2771      0.01139
enh70265     2  174825400  174826400      6       3  150064       2.7215    0.0032496
enh70275     2  174896700  174897700      4       2  150064       2.3599    0.0091409
enh70281     2  174982600  174983600      4       2  150064        2.473    0.0066985
enh70284     2  175018700  175019700      3       2  150064       2.1357     0.016352
enh70285     2  175022300  175023300      1       1  150064       1.7323      0.04161
enh70286     2  175041400  175042400      1       1  150064       2.2454      0.01237
enh70288     2  175098900  175099900      4       2  150064       2.8976      0.00188
enh70290     2  175108300  175109300      2       1  150064       2.0202     0.021682
enh70295     2  175258400  175259400      1       1  150064       1.7408      0.04086
enh70297     2  175352400  175353400      1       1  150064       3.7024    0.0001068
enh70300     2  175456200  175457200      3       2  150064       1.6973     0.044824
enh70304     2  175470600  175471600      1       1  150064       2.5642     0.005171
enh70306     2  175474800  175475800      2       1  150064       2.2738      0.01149
enh70313     2  175545200  175546200      2       1  150064       2.6965    0.0035033
enh70314     2  175636500  175637500      3       1  150064       1.6477     0.049707
enh70331     2  175892200  175893200      1       1  150064        1.768      0.03853
enh70349     2  177156000  177157000      2       1  150064       1.8023     0.035745
enh70405     2  178853400  178854400      4       2  150064       1.8564     0.031698
enh70406     2  178862400  178863400      6       3  150064       2.1267     0.016722
enh70409     2  178976200  178977200      2       1  150064       1.9619     0.024889
enh70410     2  178978300  178979300      2       1  150064       2.7261    0.0032045
enh70441     2  180319300  180320300      7       3  150064       2.5547    0.0053137
enh70442     2  180325000  180326000      4       2  150064       4.0775   2.2765e-05
enh70451     2  180839100  180840100      5       2  150064       3.1572   0.00079646
enh70454     2  180877200  180878200      4       2  150064       2.3772    0.0087231
enh70455     2  180881200  180882200      3       1  150064       1.9512     0.025517
enh70457     2  180921400  180922400      8       4  150064       2.2091     0.013582
enh70458     2  180989700  180990700      1       1  150064       3.4796    0.0002511
enh70518     2  182932000  182933000      2       1  150064       1.8191     0.034449
enh70534     2  183369000  183370000      3       1  150064       2.1488     0.015824
enh70538     2  183537000  183538000      5       2  150064       1.6551     0.048954
enh70543     2  183813800  183814800      2       1  150064       1.8571     0.031646
enh70544     2  183874600  183875600      2       1  150064       3.0777     0.001043
enh70556     2  185550600  185551600      4       1  150064         2.44    0.0073431
enh70578     2  188390800  188391800      4       2  150064       1.7682     0.038518
enh70581     2  188403500  188404500      3       1  150064       1.6982     0.044736
enh70596     2  189167900  189168900      2       1  150064        2.019     0.021745
enh70601     2  189246600  189247600      2       1  150064       2.9245     0.001725
enh70603     2  189280700  189281700      2       1  150064       2.2257     0.013017
enh70604     2  189360800  189361800      5       2  150064       1.7413     0.040819
enh70606     2  189475000  189476000      3       2  150064       1.6615     0.048311
enh70608     2  189494000  189495000      4       2  150064       1.9699     0.024422
enh70614     2  189648700  189649700      4       2  150064       2.0675     0.019345
enh70615     2  189651600  189652600      2       1  150064       2.6071    0.0045662
enh70618     2  189748500  189749500      4       2  150064       1.6727      0.04719
enh70679     2  190399300  190400300      1       1  150064        1.646      0.04988
enh70685     2  190433700  190434700      2       1  150064       2.1181     0.017084
enh70694     2  190528000  190529000      6       3  150064       1.7229     0.042457
enh70704     2  190708300  190709300      3       2  150064       1.9314     0.026714
enh70719     2  191217400  191218400      2       1  150064       1.8348      0.03327
enh70721     2  191220600  191221600      1       1  150064       1.7229      0.04245
enh70722     2  191222700  191223700      2       1  150064       2.5984    0.0046825
enh70728     2  191366200  191367200      2       1  150064       1.9755     0.024107
enh70731     2  191437400  191438400      1       1  150064       1.6626       0.0482
enh70734     2  191447100  191448100      2       1  150064       2.2845     0.011171
enh70735     2  191448000  191449000      1       1  150064       2.3852     0.008536
enh70736     2  191463000  191464000      4       2  150064       1.8818     0.029931
enh70738     2  191468700  191469700      9       4  150064       1.6805     0.046429
enh70739     2  191470500  191471500      5       3  150064       2.0851     0.018531
enh70742     2  191492600  191493600      2       1  150064       2.4091    0.0079953
enh70746     2  191511800  191512800      7       2  150064       1.7545     0.039669
enh70764     2  191718400  191719400      1       1  150064       1.8464      0.03242
enh70768     2  191750600  191751600      1       1  150064       1.7059      0.04401
enh70771     2  191768500  191769500      2       1  150064       2.3442     0.009534
enh70775     2  191789500  191790500      2       1  150064        2.179     0.014668
enh70785     2  191879400  191880400      4       2  150064       1.7544     0.039678
enh70786     2  191884000  191885000      3       2  150064       1.8504     0.032126
enh70787     2  191886100  191887100      5       3  150064       1.9452     0.025878
enh70788     2  191887600  191888600      2       1  150064       1.9141     0.027801
enh70790     2  191897100  191898100      1       1  150064       2.2945      0.01088
enh70792     2  191906300  191907300      1       1  150064       2.1558      0.01555
enh70836     2  192265100  192266100      2       1  150064        2.081     0.018719
enh70883     2  193399900  193400900      3       2  150064       2.4412    0.0073195
enh70891     2  194711200  194712200      1       1  150064       2.9719      0.00148
enh70902     2  196385200  196386200      5       2  150064        3.413    0.0003213
enh70904     2  196400800  196401800      4       2  150064       2.8262    0.0023549
enh70905     2  196408800  196409800      5       2  150064       3.6552   0.00012851
enh70921     2  196541600  196542600      3       2  150064       2.0852     0.018527
enh70930     2  196965600  196966600      2       1  150064       1.6653     0.047926
enh70931     2  196977400  196978400      4       2  150064       1.8998     0.028732
enh70932     2  196988300  196989300      1       1  150064       2.0077      0.02234
enh70947     2  197142900  197143900      9       2  150064       2.6898    0.0035744
enh70948     2  197148900  197149900      2       1  150064       2.2361     0.012673
enh70949     2  197156400  197157400      3       1  150064       3.1197   0.00090516
enh70954     2  197264500  197265500      2       1  150064       1.7996     0.035958
enh70956     2  197344900  197345900      3       2  150064       2.1528     0.015667
enh70957     2  197346800  197347800      1       1  150064       2.8523      0.00217
enh70958     2  197450800  197451800      5       2  150064       2.6007    0.0046519
enh70960     2  197466700  197467700      1       1  150064       2.2402      0.01254
enh70961     2  197472100  197473100      3       1  150064       2.6602    0.0039046
enh70963     2  197648000  197649000      2       1  150064       1.6848     0.046012
enh70966     2  197666000  197667000      1       1  150064       2.2069      0.01366
enh70968     2  197769600  197770600      3       1  150064       1.9311     0.026733
enh70972     2  197853000  197854000      1       1  150064       2.8627       0.0021
enh70975     2  197961900  197962900      2       1  150064       2.4016    0.0081622
enh70978     2  198016800  198017800      3       1  150064       2.2758     0.011429
enh70988     2  198243200  198244200      1       1  150064       4.7819    8.681e-07
enh70990     2  198295600  198296600      2       1  150064       1.6989     0.044668
enh70993     2  198345200  198346200      1       1  150064       6.3351    1.186e-10
enh70997     2  198441000  198442000      1       1  150064       1.8578       0.0316
enh71000     2  198478400  198479400      1       1  150064       1.9758      0.02409
enh71001     2  198492700  198493700      3       1  150064       2.4528    0.0070883
enh71002     2  198573400  198574400      2       1  150064        4.101   2.0565e-05
enh71003     2  198575900  198576900      3       2  150064        4.768   9.3011e-07
enh71004     2  198667600  198668600      2       1  150064       4.1812   1.4498e-05
enh71005     2  198737800  198738800      2       1  150064       3.7759   7.9729e-05
enh71006     2  198753600  198754600      2       1  150064       4.2409   1.1133e-05
enh71008     2  198814500  198815500      2       1  150064       4.2573   1.0345e-05
enh71017     2  200137200  200138200      1       1  150064       1.9937      0.02309
enh71018     2  200142600  200143600      3       1  150064       2.6022    0.0046309
enh71020     2  200203900  200204900      3       2  150064       2.4871    0.0064389
enh71021     2  200235000  200236000      4       2  150064       3.5316   0.00020654
enh71028     2  200675000  200676000      1       1  150064       2.6814     0.003666
enh71029     2  200678800  200679800      2       1  150064       3.2866   0.00050696
enh71030     2  200733700  200734700      3       2  150064       5.6935   6.2246e-09
enh71032     2  200817800  200818800      2       1  150064       5.8308   2.7575e-09
enh71039     2  200995200  200996200      3       2  150064       2.3616    0.0090976
enh71040     2  201000700  201001700      3       2  150064       4.9387   3.9317e-07
enh71041     2  201023800  201024800      1       1  150064       6.7233    8.882e-12
enh71043     2  201064100  201065100      3       2  150064       4.3585   6.5472e-06
enh71044     2  201067900  201068900      4       2  150064        5.879   2.0635e-09
enh71047     2  201143400  201144400      6       3  150064       6.2621    1.899e-10
enh71052     2  201175600  201176600      2       1  150064       4.3751   6.0675e-06
enh71054     2  201181800  201182800      4       2  150064       4.1246   1.8572e-05
enh71055     2  201183100  201184100      3       1  150064       2.5508    0.0053739
enh71056     2  201184700  201185700      1       1  150064       1.8854      0.02969
enh71057     2  201186200  201187200      1       1  150064       5.3766    3.796e-08
enh71058     2  201194000  201195000      4       2  150064       2.8612    0.0021102
enh71063     2  201215400  201216400      6       4  150064       1.7277     0.042018
enh71066     2  201221300  201222300      2       1  150064       4.1162   1.9258e-05
enh71069     2  201238800  201239800      3       2  150064       4.0677   2.3737e-05
enh71070     2  201241100  201242100      3       2  150064       3.8096   6.9599e-05
enh71071     2  201244800  201245800      3       2  150064       4.3008    8.509e-06
enh71072     2  201247000  201248000      5       2  150064       4.4118   5.1248e-06
enh71073     2  201248400  201249400      2       1  150064       3.0275    0.0012328
enh71076     2  201270000  201271000      3       1  150064       3.3255   0.00044135
enh71077     2  201271800  201272800      3       2  150064       2.3957    0.0082932
enh71081     2  201320000  201321000      1       1  150064       3.8819    5.182e-05
enh71082     2  201331700  201332700      3       1  150064       2.2803     0.011295
enh71086     2  201373000  201374000      5       3  150064       2.0277     0.021297
enh71090     2  201458500  201459500      2       1  150064       2.0161     0.021897
enh71092     2  201468500  201469500      8       3  150064       1.7009     0.044477
enh71105     2  201606300  201607300      5       2  150064       1.9379     0.026317
enh71111     2  201622300  201623300      4       1  150064       2.1585     0.015443
enh71113     2  201628200  201629200      4       2  150064       2.2168     0.013319
enh71115     2  201642400  201643400      2       1  150064        2.272     0.011543
enh71153     2  202118800  202119800      8       4  150064        3.382   0.00035982
enh71156     2  202127100  202128100      8       4  150064       2.3391     0.009666
enh71221     2  203452900  203453900      1       1  150064       1.7028       0.0443
enh71222     2  203453400  203454400      2       1  150064       1.7147     0.043196
enh71234     2  203830000  203831000      5       3  150064       1.9563     0.025218
enh71235     2  203866700  203867700      2       1  150064       2.8747    0.0020218
enh71236     2  203884000  203885000      2       1  150064       1.6528      0.04919
enh71240     2  204105000  204106000      3       1  150064        2.659    0.0039186
enh71247     2  204266800  204267800      3       2  150064       2.5604     0.005227
enh71250     2  204316000  204317000      2       1  150064       2.4105    0.0079651
enh71263     2  204521300  204522300      6       2  150064       1.6772     0.046752
enh71267     2  204554800  204555800      1       1  150064       1.9738       0.0242
enh71304     2  206217400  206218400      4       1  150064       2.1044     0.017673
enh71341     2  206947300  206948300      3       2  150064       1.9901     0.023292
enh71350     2  207480000  207481000      1       1  150064       1.6492      0.04955
enh71359     2  207911100  207912100      2       1  150064        1.793      0.03649
enh71370     2  208044900  208045900      2       1  150064       1.9359     0.026438
enh71371     2  208049000  208050000      3       1  150064       1.8967     0.028933
enh71391     2  208273200  208274200      4       1  150064        2.292     0.010953
enh71392     2  208332100  208333100      4       2  150064       3.7581    8.559e-05
enh71395     2  208339500  208340500      7       2  150064       3.3184   0.00045259
enh71397     2  208347800  208348800      3       1  150064       1.7542     0.039696
enh71399     2  208369500  208370500      2       1  150064       2.6081    0.0045524
enh71403     2  208398500  208399500      2       1  150064       3.6579   0.00012715
enh71405     2  208421700  208422700      3       1  150064       4.0609    2.444e-05
enh71406     2  208481500  208482500      3       1  150064       3.7659    8.296e-05
enh71410     2  208499200  208500200      3       2  150064       3.7842   7.7101e-05
enh71450     2  208912100  208913100      2       1  150064        1.965     0.024707
enh71461     2  210335600  210336600      2       1  150064       2.0155     0.021926
enh71463     2  210340800  210341800      2       1  150064       1.9478      0.02572
enh71465     2  210361100  210362100      4       2  150064       1.8232     0.034134
enh71467     2  210479300  210480300      3       2  150064       2.1778     0.014711
enh71468     2  210494100  210495100      2       1  150064       1.7151      0.04316
enh71478     2  211368000  211369000      2       1  150064       1.6503     0.049444
enh71482     2  211449000  211450000      4       2  150064       1.6653      0.04793
enh71492     2  213093300  213094300      5       2  150064        2.404     0.008108
enh71494     2  213482900  213483900      3       2  150064       1.8763     0.030307
enh71505     2  213839200  213840200      3       2  150064       1.8883     0.029495
enh71561     2  216482300  216483300      1       1  150064       1.7033      0.04426
enh71619     2  217163500  217164500      2       1  150064       1.7118     0.043465
enh71630     2  217277900  217278900      3       1  150064       2.8614    0.0021086
enh71632     2  217342700  217343700      1       1  150064       2.8023     0.002537
enh71636     2  217366700  217367700      3       2  150064       2.8024    0.0025361
enh71640     2  217404600  217405600      2       1  150064        1.993     0.023129
enh71642     2  217417800  217418800      5       3  150064       1.7594     0.039251
enh71646     2  217484000  217485000      4       2  150064       1.9169     0.027628
enh71650     2  217521800  217522800      3       1  150064        1.825     0.033998
enh71651     2  217529700  217530700      1       1  150064       2.3264     0.009999
enh71668     2  217919300  217920300      3       2  150064       1.6572     0.048735
enh71670     2  217939500  217940500     10       3  150064       1.8883     0.029496
enh71706     2  218655000  218656000      2       1  150064       2.4467    0.0072085
enh71720     2  218815800  218816800      3       1  150064       2.1666     0.015132
enh71779     2  219935900  219936900      3       1  150064       1.6493     0.049548
enh71781     2  220006700  220007700      2       1  150064       2.3236     0.010074
enh71782     2  220025800  220026800      2       1  150064       2.6891    0.0035818
enh71784     2  220039000  220040000      2       1  150064       3.3583   0.00039211
enh71785     2  220044100  220045100      2       1  150064       3.8727   5.3813e-05
enh71787     2  220072600  220073600      1       1  150064       2.2918      0.01096
enh71790     2  220091900  220092900      2       1  150064       1.9286     0.026889
enh71813     2  220310700  220311700      1       1  150064       2.7536     0.002947
enh71834     2  220526200  220527200      2       1  150064       1.7379     0.041118
enh71868     2  222394300  222395300      1       1  150064       2.7857     0.002671
enh71873     2  222644400  222645400      3       1  150064        2.206     0.013693
enh71911     2  223769000  223770000      1       1  150064       1.8174      0.03458
enh71988     2  224890200  224891200      4       2  150064       1.7678     0.038547
enh71997     2  225010700  225011700      1       1  150064       2.2182      0.01327
enh72002     2  225085800  225086800      2       1  150064       1.7259     0.042182
enh72006     2  225276700  225277700      3       1  150064       3.0041    0.0013318
enh72007     2  225349700  225350700      2       1  150064       1.9061     0.028321
enh72009     2  225384700  225385700      3       2  150064       3.6737   0.00011953
enh72011     2  225390300  225391300      3       1  150064       5.0926   1.7657e-07
enh72013     2  225410800  225411800      2       1  150064       2.7169    0.0032953
enh72014     2  225427900  225428900      1       1  150064       2.3985     0.008232
enh72016     2  225437000  225438000      5       2  150064       4.4131   5.0947e-06
enh72019     2  225446400  225447400      4       2  150064       5.0507   2.2014e-07
enh72020     2  225543200  225544200      1       1  150064       1.9343      0.02654
enh72023     2  225702200  225703200      4       2  150064         2.31     0.010443
enh72026     2  225747500  225748500      3       2  150064       1.6741     0.047057
enh72028     2  225774500  225775500      7       3  150064       2.0494     0.020212
enh72033     2  225813400  225814400      1       1  150064       2.1633      0.01526
enh72046     2  225955800  225956800      3       1  150064       1.7967     0.036192
enh72048     2  225984600  225985600      4       2  150064       1.8381     0.033024
enh72049     2  226029000  226030000      5       2  150064       1.9009     0.028658
enh72084     2  227348600  227349600      4       2  150064       2.4696    0.0067639
enh72110     2  227702000  227703000      3       1  150064       1.9066     0.028286
enh72112     2  227756600  227757600      3       1  150064        2.351    0.0093605
enh72113     2  227766600  227767600      3       1  150064       1.7185     0.042851
enh72117     2  227860000  227861000      2       1  150064       1.6823     0.046252
enh72132     2  228243800  228244800      5       3  150064       1.9549       0.0253
enh72133     2  228254700  228255700      7       3  150064       2.1161      0.01717
enh72134     2  228262400  228263400      6       2  150064       2.6837    0.0036411
enh72135     2  228266100  228267100     14       3  150064       2.6481    0.0040473
enh72139     2  228276500  228277500      3       2  150064       2.8669    0.0020725
enh72140     2  228280100  228281100      4       2  150064       2.6493    0.0040327
enh72144     2  228324800  228325800      1       1  150064       2.7341     0.003128
enh72145     2  228327200  228328200      5       2  150064       1.7823     0.037354
enh72150     2  228347400  228348400      3       2  150064       1.9634     0.024799
enh72151     2  228367100  228368100      6       3  150064       1.6589     0.048568
enh72158     2  228383200  228384200      8       4  150064       2.3467    0.0094713
enh72168     2  228652800  228653800      3       2  150064       2.4453    0.0072367
enh72170     2  228661200  228662200      3       1  150064       2.0381     0.020772
enh72206     2  230584900  230585900      3       2  150064       2.8232    0.0023772
enh72215     2  230845000  230846000      1       1  150064        2.353     0.009312
enh72221     2  231094500  231095500      1       1  150064       2.4535     0.007073
enh72222     2  231190300  231191300      5       1  150064       1.7902     0.036714
enh72234     2  231384900  231385900      8       3  150064       2.2996     0.010736
enh72239     2  231532500  231533500      3       2  150064        1.912      0.02794
enh72307     2  232264100  232265100      3       2  150064       1.6577     0.048685
enh72320     2  232470200  232471200      2       1  150064       1.7846      0.03716
enh72323     2  232481700  232482700      4       2  150064       1.7886     0.036836
enh72334     2  232528400  232529400      3       1  150064       2.1975     0.013994
enh72336     2  232532100  232533100      1       1  150064       2.7311     0.003156
enh72340     2  232539400  232540400      4       2  150064       1.6685     0.047604
enh72341     2  232542000  232543000      5       3  150064       1.8461     0.032437
enh72357     2  232873000  232874000      7       3  150064       1.6904     0.045478
enh72364     2  233175000  233176000      3       2  150064       1.6926     0.045265
enh72366     2  233242700  233243700     10       4  150064       2.1321     0.016499
enh72367     2  233308500  233309500      3       2  150064       1.9571     0.025168
enh72368     2  233416400  233417400      1       1  150064       1.6581      0.04865
enh72370     2  233453300  233454300      3       1  150064       1.7228     0.042464
enh72371     2  233457400  233458400      1       1  150064       2.1019      0.01778
enh72374     2  233560800  233561800      3       2  150064       4.9199   4.3302e-07
enh72376     2  233646200  233647200      4       2  150064       4.2163    1.242e-05
enh72377     2  233700000  233701000      6       3  150064       4.0566   2.4895e-05
enh72379     2  233703300  233704300      2       1  150064       6.0443   7.5018e-10
enh72380     2  233718700  233719700      3       1  150064       4.2276   1.1808e-05
enh72382     2  233725200  233726200      3       1  150064       4.9669   3.4008e-07
enh72383     2  233736100  233737100      4       2  150064       4.6916   1.3552e-06
enh72384     2  233738700  233739700      3       2  150064       3.2873   0.00050581
enh72385     2  233742200  233743200      3       2  150064       5.7284   5.0695e-09
enh72388     2  233766900  233767900      2       1  150064       5.2628   7.0926e-08
enh72389     2  233801800  233802800      5       2  150064       6.1959   2.8969e-10
enh72390     2  233816400  233817400      1       1  150064       1.9784      0.02394
enh72396     2  233913700  233914700      2       1  150064       2.5633    0.0051834
enh72397     2  233916000  233917000      3       2  150064       2.1693      0.01503
enh72421     2  234310800  234311800      1       1  150064       2.2286      0.01292
enh72496     2  235280600  235281600      3       2  150064       2.7706    0.0027976
enh72504     2  235360100  235361100      1       1  150064       1.7137      0.04329
enh72564     2  236080600  236081600     11       3  150064       2.2416     0.012493
enh72582     2  236325300  236326300      1       1  150064       1.6815      0.04633
enh72595     2  236420000  236421000      2       1  150064       2.6068    0.0045697
enh72604     2  236471700  236472700      1       1  150064       2.0511      0.02013
enh72609     2  236514300  236515300      2       1  150064       1.8384     0.032999
enh72613     2  236543000  236544000      3       1  150064        2.049     0.020229
enh72614     2  236549200  236550200      3       2  150064       2.2041     0.013757
enh72628     2  236617800  236618800      8       4  150064       2.2327     0.012783
enh72640     2  237551000  237552000      4       2  150064       2.2977     0.010791
enh72652     2  237665600  237666600      2       1  150064       1.7377     0.041129
enh72653     2  237678000  237679000      2       1  150064        1.787      0.03697
enh72662     2  237906300  237907300      6       1  150064       1.7131     0.043348
enh72729     2  238480800  238481800      1       1  150064       2.1434      0.01604
enh72730     2  238482900  238483900      6       2  150064       1.6965     0.044891
enh72731     2  238484100  238485100     12       4  150064        1.954      0.02535
enh72761     2  238651600  238652600      9       2  150064       1.7591     0.039279
enh72762     2  238653200  238654200      8       2  150064       1.7157      0.04311
enh72796     2  239175800  239176800      1       1  150064       1.7618      0.03905
enh72880     2  240385900  240386900      3       2  150064       1.9728     0.024259
enh72909     2  241331700  241332700      6       2  150064       2.1182     0.017078
enh72910     2  241366200  241367200      9       2  150064       2.9117    0.0017975
enh72911     2  241371700  241372700      9       4  150064       2.6815    0.0036645
enh72915     2  241386800  241387800     12       3  150064        1.722     0.042537
enh72917     2  241393800  241394800      1       1  150064       1.7524      0.03985
enh72964     2  242308000  242309000      1       1  150064       2.6246     0.004337
enh72968     2  242350500  242351500      6       4  150064       2.4978    0.0062486
enh72983     2  242573800  242574800      3       2  150064       1.8432     0.032647
enh72987     2  242604600  242605600      3       1  150064       2.1349     0.016386
enh73016     3     638200     639200      1       1  150064       1.9784      0.02394
enh73025     3    3221400    3222400      4       2  150064       1.7359     0.041293
enh73029     3    4347800    4348800      3       2  150064       2.4356    0.0074327
enh73042     3    4574700    4575700      5       2  150064       1.7767      0.03781
enh73049     3    4637600    4638600      3       2  150064       2.0074     0.022353
enh73073     3    4894800    4895800      1       1  150064       2.3182      0.01022
enh73074     3    4908000    4909000      1       1  150064       1.7001      0.04456
enh73086     3    5061400    5062400      2       1  150064       3.1053   0.00095029
enh73089     3    5068600    5069600      7       2  150064       2.3887    0.0084543
enh73100     3    5203400    5204400      1       1  150064       1.6877      0.04573
enh73101     3    5227600    5228600      1       1  150064       1.6719      0.04727
enh73190     3    9406000    9407000      4       2  150064       2.0666     0.019388
enh73191     3    9435500    9436500      4       2  150064       2.2063     0.013681
enh73195     3    9455600    9456600      3       2  150064       2.1035     0.017711
enh73198     3    9461600    9462600      2       1  150064       2.2432     0.012441
enh73199     3    9462800    9463800      4       2  150064        2.434    0.0074661
enh73200     3    9465600    9466600      2       1  150064       1.8174      0.03458
enh73204     3    9757000    9758000      5       2  150064       1.9452     0.025878
enh73284     3   10411700   10412700      3       2  150064        3.313    0.0004615
enh73285     3   10415300   10416300      5       2  150064       3.9751   3.5178e-05
enh73288     3   10593400   10594400      3       1  150064       2.2016     0.013848
enh73291     3   10813000   10814000      1       1  150064       2.3023      0.01066
enh73293     3   10854000   10855000      3       1  150064       1.7248     0.042283
enh73354     3   11433300   11434300      2       1  150064       1.8042     0.035598
enh73359     3   11521700   11522700      2       1  150064       1.7186     0.042843
enh73374     3   11608600   11609600      4       2  150064       2.6304    0.0042648
enh73394     3   11673000   11674000      5       2  150064        2.347    0.0094633
enh73395     3   11673900   11674900      4       1  150064       2.5883    0.0048225
enh73398     3   11680500   11681500      5       3  150064       1.9744      0.02417
enh73399     3   11685400   11686400      1       1  150064       4.0817    2.235e-05
enh73400     3   11702600   11703600      3       2  150064       3.6275   0.00014312
enh73407     3   11798600   11799600      6       2  150064        1.875     0.030396
enh73411     3   11888600   11889600      1       1  150064       2.3023      0.01066
enh73412     3   12185300   12186300      3       2  150064       2.8109    0.0024698
enh73415     3   12197700   12198700      4       2  150064       1.6799     0.046487
enh73418     3   12220200   12221200      1       1  150064       3.2532    0.0005705
enh73420     3   12230000   12231000      6       2  150064       1.6715     0.047307
enh73423     3   12237900   12238900      2       1  150064       2.4575    0.0069958
enh73424     3   12239500   12240500      3       1  150064       1.7183     0.042869
enh73430     3   12333900   12334900      4       2  150064       1.7438     0.040599
enh73442     3   12393000   12394000      2       1  150064        2.105     0.017646
enh73454     3   12484500   12485500      7       4  150064        3.507   0.00022656
enh73458     3   12502500   12503500      2       1  150064       2.2335     0.012757
enh73459     3   12512600   12513600      3       2  150064        2.531    0.0056874
enh73461     3   12521200   12522200      3       1  150064       2.1194     0.017028
enh73462     3   12524200   12525200      3       1  150064       1.9132     0.027863
enh73463     3   12527600   12528600      3       2  150064        1.691     0.045414
enh73469     3   12601100   12602100      3       1  150064       2.5321    0.0056684
enh73470     3   12603800   12604800      4       1  150064       2.3425    0.0095783
enh73472     3   12617600   12618600      3       2  150064       2.9165    0.0017697
enh73474     3   12629500   12630500      3       2  150064       1.8033     0.035667
enh73478     3   12679400   12680400      1       1  150064       2.3523     0.009328
enh73482     3   12697400   12698400      1       1  150064       2.4099     0.007979
enh73483     3   12699300   12700300      3       2  150064       1.8766     0.030285
enh73486     3   12717900   12718900      3       2  150064       1.7119     0.043457
enh73488     3   12723100   12724100      1       1  150064       2.3974     0.008255
enh73489     3   12735400   12736400      5       2  150064       2.1544     0.015605
enh73490     3   12737400   12738400      1       1  150064       2.5301     0.005701
enh73491     3   12744500   12745500      4       2  150064       2.2744     0.011472
enh73493     3   12761100   12762100      3       1  150064       1.7323     0.041607
enh73515     3   13036600   13037600      5       2  150064       1.7541     0.039707
enh73525     3   13342800   13343800      1       1  150064       1.7837      0.03724
enh73529     3   13390100   13391100      3       1  150064       1.6672     0.047742
enh73531     3   13420400   13421400      4       1  150064       2.1205     0.016981
enh73536     3   13463000   13464000      2       1  150064       1.7782     0.037682
enh73584     3   14212000   14213000      2       1  150064       2.0244     0.021464
enh73585     3   14217000   14218000      5       2  150064       1.8216     0.034258
enh73608     3   14377400   14378400     18       5  150064       1.7423     0.040726
enh73611     3   14419000   14420000     10       2  150064       2.5294    0.0057131
enh73615     3   14442800   14443800      1       1  150064       1.7653      0.03876
enh73632     3   14565100   14566100      4       1  150064       1.8517     0.032034
enh73633     3   14567200   14568200      6       3  150064       1.7142     0.043245
enh73636     3   14691700   14692700      2       1  150064       1.7422     0.040736
enh73638     3   14845200   14846200      1       1  150064       1.8796      0.03008
enh73642     3   14962300   14963300      2       1  150064       2.6052    0.0045911
enh73652     3   15138600   15139600      2       1  150064       1.7907     0.036672
enh73675     3   15346300   15347300      5       2  150064       1.7294      0.04187
enh73703     3   15679000   15680000      2       1  150064       1.6901     0.045507
enh73706     3   15767500   15768500      8       3  150064       1.7564     0.039512
enh73730     3   16017700   16018700      4       1  150064       2.2246     0.013055
enh73734     3   16053300   16054300      9       3  150064       1.7065     0.043957
enh73735     3   16068000   16069000      5       2  150064        1.848     0.032299
enh73771     3   16353200   16354200      3       1  150064       1.7802      0.03752
enh73777     3   16440900   16441900      5       2  150064       2.0809      0.01872
enh73791     3   16558000   16559000      2       1  150064         1.85     0.032154
enh73796     3   16728500   16729500      1       1  150064        2.711     0.003354
enh73797     3   16770000   16771000      5       2  150064        1.682     0.046286
enh73799     3   16826300   16827300      2       1  150064        2.648    0.0040487
enh73803     3   16948200   16949200      2       1  150064       2.0693     0.019258
enh73804     3   16958600   16959600      3       1  150064       3.1654   0.00077425
enh73806     3   17081200   17082200      3       2  150064       1.8085     0.035267
enh73813     3   17414100   17415100      7       3  150064       3.6946   0.00011011
enh73814     3   17472800   17473800      2       1  150064       3.6793   0.00011695
enh73815     3   17519900   17520900      1       1  150064       3.8565     5.75e-05
enh73819     3   17680500   17681500      2       1  150064       4.0461   2.6039e-05
enh73820     3   17734400   17735400      3       1  150064       4.4484   4.3257e-06
enh73822     3   17784800   17785800      4       1  150064         2.91     0.001807
enh73823     3   17790700   17791700      1       1  150064       3.0272     0.001234
enh73824     3   17812600   17813600      5       2  150064       4.8709    5.554e-07
enh73826     3   17882300   17883300      2       1  150064       4.1648   1.5584e-05
enh73839     3   19929600   19930600      3       1  150064       2.0501     0.020179
enh73840     3   19931200   19932200      3       2  150064        1.655     0.048961
enh73844     3   19986200   19987200      2       1  150064       2.7132    0.0033315
enh73846     3   19998200   19999200      3       1  150064       1.9189     0.027496
enh73865     3   21686500   21687500      5       2  150064       1.6511     0.049358
enh73871     3   21961200   21962200     20       3  150064       2.2828     0.011221
enh73883     3   23203300   23204300     10       3  150064       2.2486     0.012268
enh73891     3   23531500   23532500      1       1  150064       1.9515       0.0255
enh73911     3   23769900   23770900      1       1  150064       1.8874      0.02955
enh73917     3   23802500   23803500      1       1  150064       1.7278      0.04201
enh73923     3   23852800   23853800      4       2  150064       3.4433    0.0002873
enh73943     3   24040300   24041300      2       1  150064       2.0099     0.022223
enh73945     3   24060200   24061200      1       1  150064       1.7006      0.04451
enh73946     3   24089200   24090200      3       2  150064       2.9405    0.0016382
enh73947     3   24127800   24128800      3       1  150064       2.3399    0.0096451
enh73948     3   24142600   24143600      9       2  150064       3.6363   0.00013831
enh73949     3   24160600   24161600      1       1  150064       3.2787    0.0005214
enh73950     3   24164600   24165600      2       1  150064       3.1042   0.00095385
enh73952     3   24178600   24179600      1       1  150064       3.1115    0.0009306
enh73953     3   24186600   24187600      4       2  150064       2.3684    0.0089323
enh73956     3   24227100   24228100      5       2  150064       2.0964     0.018025
enh73957     3   24240800   24241800      5       3  150064       2.7161    0.0033028
enh73985     3   25197400   25198400      1       1  150064        1.898      0.02885
enh74001     3   25634100   25635100      2       1  150064       1.7533     0.039775
enh74007     3   25822000   25823000      1       1  150064       2.0353      0.02091
enh74012     3   26479300   26480300      3       1  150064       2.0554      0.01992
enh74061     3   27798500   27799500      3       1  150064       1.8242      0.03406
enh74091     3   29471700   29472700      5       2  150064        1.766     0.038695
enh74092     3   29495200   29496200      4       2  150064       2.8451    0.0022197
enh74099     3   29684200   29685200      1       1  150064       2.0431      0.02052
enh74101     3   29735200   29736200      3       2  150064       2.1283     0.016657
enh74103     3   29760300   29761300      7       2  150064        2.064      0.01951
enh74104     3   29798800   29799800      1       1  150064       2.6222     0.004368
enh74106     3   29805300   29806300      5       1  150064       2.9172    0.0017661
enh74108     3   29964300   29965300      3       1  150064       3.9647   3.6751e-05
enh74109     3   29978600   29979600      1       1  150064       3.2095    0.0006649
enh74110     3   30013800   30014800      3       2  150064       2.3963    0.0082807
enh74111     3   30048600   30049600      2       1  150064       3.7869   7.6273e-05
enh74112     3   30126300   30127300      8       2  150064       2.6836    0.0036414
enh74116     3   30275200   30276200      3       2  150064       1.6913     0.045391
enh74117     3   30300200   30301200      5       2  150064       2.6396    0.0041497
enh74118     3   30304700   30305700      3       1  150064       2.5268    0.0057558
enh74119     3   30323400   30324400      4       2  150064       2.1982     0.013967
enh74122     3   30333400   30334400      2       1  150064       2.1266     0.016727
enh74123     3   30335000   30336000      3       2  150064       2.9363    0.0016609
enh74125     3   30357000   30358000      3       2  150064       2.1069     0.017561
enh74126     3   30360900   30361900      4       2  150064       2.3234     0.010079
enh74128     3   30373700   30374700      3       2  150064        2.272     0.011544
enh74130     3   30385100   30386100      1       1  150064       2.0476       0.0203
enh74132     3   30391200   30392200      5       2  150064       2.0295     0.021205
enh74133     3   30396800   30397800      3       2  150064        1.796     0.036249
enh74134     3   30411600   30412600      3       2  150064        1.827     0.033847
enh74138     3   30514500   30515500      3       2  150064       1.7238     0.042375
enh74139     3   30517600   30518600      1       1  150064       2.0844      0.01856
enh74192     3   31398200   31399200      2       1  150064       1.8279     0.033785
enh74193     3   31402500   31403500      6       2  150064       1.9614     0.024913
enh74194     3   31403200   31404200      2       1  150064       1.6575     0.048711
enh74196     3   31410900   31411900      2       1  150064       1.7529     0.039807
enh74200     3   31580600   31581600      1       1  150064       1.6725      0.04721
enh74203     3   31588900   31589900      2       1  150064       2.6997    0.0034698
enh74206     3   31719600   31720600      2       1  150064       1.7585     0.039331
enh74229     3   31976000   31977000      3       1  150064       2.4676    0.0068009
enh74230     3   31978200   31979200      7       3  150064       1.8503     0.032132
enh74233     3   31987700   31988700      5       2  150064       1.9903     0.023279
enh74240     3   32011400   32012400      6       2  150064       3.2447   0.00058781
enh74241     3   32018300   32019300      5       1  150064       2.3242     0.010058
enh74242     3   32019000   32020000      6       3  150064       2.5499    0.0053882
enh74284     3   32671200   32672200      9       1  150064       1.9027     0.028538
enh74288     3   32744700   32745700      5       3  150064       1.6734     0.047124
enh74293     3   32881400   32882400      1       1  150064       1.7591      0.03928
enh74295     3   32891800   32892800      2       1  150064       1.8081     0.035298
enh74308     3   33139200   33140200      2       1  150064       2.0427     0.020542
enh74310     3   33157600   33158600      1       1  150064       2.0443      0.02046
enh74312     3   33173200   33174200      2       1  150064       2.6213    0.0043794
enh74313     3   33175000   33176000      3       1  150064       1.6474     0.049738
enh74320     3   33359400   33360400      2       1  150064        1.648     0.049672
enh74321     3   33396600   33397600      3       2  150064       2.2748     0.011458
enh74323     3   33399200   33400200      1       1  150064       2.0858       0.0185
enh74324     3   33413900   33414900      1       1  150064       3.0412     0.001178
enh74325     3   33419100   33420100      1       1  150064       2.8652     0.002084
enh74327     3   33468400   33469400      4       2  150064       1.6466     0.049816
enh74328     3   33471700   33472700      1       1  150064       2.7243     0.003222
enh74329     3   33474700   33475700      8       4  150064       3.0303    0.0012214
enh74331     3   33477900   33478900      4       2  150064        3.137   0.00085329
enh74332     3   33483300   33484300      4       2  150064       2.8006    0.0025503
enh74333     3   33620100   33621100      2       1  150064       1.6786     0.046615
enh74352     3   34021100   34022100      5       2  150064       2.2978     0.010787
enh74355     3   34052000   34053000      6       2  150064       2.6426     0.004114
enh74358     3   34098500   34099500      3       2  150064       2.0669     0.019372
enh74362     3   35464600   35465600      4       2  150064       3.5067   0.00022685
enh74363     3   35692800   35693800      2       1  150064       2.4031    0.0081276
enh74373     3   36566700   36567700      1       1  150064       2.1439      0.01602
enh74384     3   36934400   36935400      3       1  150064       3.0222    0.0012545
enh74385     3   36948000   36949000      1       1  150064       2.9594     0.001541
enh74387     3   36953200   36954200      1       1  150064       4.3847    5.808e-06
enh74389     3   36973800   36974800      2       1  150064       2.5998    0.0046632
enh74390     3   36978800   36979800      2       1  150064       2.9465    0.0016072
enh74392     3   36998900   36999900      3       2  150064       2.8052    0.0025142
enh74394     3   37011000   37012000      2       1  150064       2.8671     0.002071
enh74395     3   37095500   37096500      3       2  150064       2.6262    0.0043168
enh74396     3   37114700   37115700      1       1  150064       2.9017     0.001856
enh74398     3   37144200   37145200      2       1  150064       2.8141    0.0024455
enh74402     3   37180200   37181200      2       1  150064       2.0809     0.018722
enh74404     3   37204300   37205300      3       1  150064       3.0441    0.0011669
enh74405     3   37211800   37212800      1       1  150064       3.0838     0.001022
enh74406     3   37214400   37215400      2       1  150064       2.0011     0.022689
enh74408     3   37224100   37225100      2       1  150064       2.8594    0.0021222
enh74409     3   37239300   37240300      2       1  150064       2.1644     0.015216
enh74412     3   37254400   37255400      2       1  150064       2.1823     0.014545
enh74413     3   37263200   37264200      3       1  150064       2.6039    0.0046085
enh74414     3   37270000   37271000      4       2  150064       2.0826     0.018644
enh74419     3   37328800   37329800      4       2  150064       1.8577     0.031607
enh74420     3   37330800   37331800      1       1  150064       2.5916     0.004776
enh74421     3   37332400   37333400      3       1  150064       1.8887     0.029469
enh74422     3   37534400   37535400      1       1  150064        1.971      0.02436
enh74428     3   37894600   37895600      2       1  150064       2.4824    0.0065249
enh74432     3   37906900   37907900      2       1  150064        2.173     0.014889
enh74436     3   37947600   37948600      2       1  150064       1.9658     0.024662
enh74437     3   37948800   37949800      4       2  150064       1.8508     0.032096
enh74438     3   37950300   37951300      2       1  150064       3.2903   0.00050048
enh74439     3   37963900   37964900      2       1  150064       3.7265   9.7082e-05
enh74440     3   37965800   37966800      5       2  150064       2.7937    0.0026054
enh74450     3   38015400   38016400      2       1  150064       1.8799     0.030058
enh74454     3   38037900   38038900      2       1  150064        1.715     0.043174
enh74477     3   38494000   38495000      3       1  150064       3.1473   0.00082402
enh74478     3   38497400   38498400      3       1  150064       3.1542   0.00080478
enh74480     3   38500000   38501000      3       2  150064       2.6357    0.0041986
enh74496     3   39149600   39150600      8       4  150064       2.0115     0.022138
enh74610     3   42142000   42143000      2       1  150064       2.0403      0.02066
enh74619     3   42190300   42191300      3       2  150064       3.2587   0.00055968
enh74621     3   42198800   42199800      1       1  150064       1.8966      0.02894
enh74622     3   42202700   42203700      1       1  150064       1.7506      0.04001
enh74623     3   42206200   42207200      3       1  150064        2.118     0.017088
enh74624     3   42217600   42218600      3       2  150064       2.5686    0.0051049
enh74626     3   42220600   42221600      3       2  150064       2.2817     0.011253
enh74627     3   42224800   42225800      4       2  150064       2.2091     0.013584
enh74628     3   42226000   42227000      7       2  150064       2.2189     0.013248
enh74629     3   42233700   42234700      6       2  150064       1.9939     0.023082
enh74633     3   42417300   42418300      4       1  150064       2.5323    0.0056658
enh74647     3   42644300   42645300      3       2  150064       1.7247     0.042289
enh74674     3   43212900   43213900      2       1  150064        1.814     0.034838
enh74685     3   43358500   43359500      2       1  150064       1.7782     0.037685
enh74687     3   43386700   43387700      2       1  150064       1.8421      0.03273
enh74690     3   43464500   43465500      2       1  150064       1.8625     0.031267
enh74698     3   43680000   43681000      1       1  150064       1.7368      0.04121
enh74701     3   43688400   43689400      2       1  150064       2.1929     0.014158
enh74704     3   43737200   43738200      4       2  150064       2.3239     0.010065
enh74706     3   43764100   43765100      3       1  150064       2.8491    0.0021923
enh74707     3   43768700   43769700      6       2  150064       3.4759   0.00025462
enh74709     3   43778200   43779200      1       1  150064       3.6714    0.0001206
enh74712     3   43794900   43795900      6       3  150064       2.9572    0.0015522
enh74713     3   43800000   43801000      3       2  150064       1.6907     0.045452
enh74721     3   43896600   43897600      1       1  150064        2.154      0.01562
enh74737     3   44239900   44240900      3       2  150064       1.9914     0.023217
enh74741     3   44396800   44397800      5       2  150064        2.871    0.0020458
enh74742     3   44400500   44401500      2       1  150064       2.9193    0.0017543
enh74749     3   44597200   44598200      1       1  150064       3.0287     0.001228
enh74784     3   45126400   45127400      2       1  150064       2.5509    0.0053718
enh74789     3   45154900   45155900      6       3  150064       2.3941    0.0083298
enh74793     3   45165000   45166000      1       1  150064       1.7014      0.04443
enh74798     3   45179200   45180200      7       4  150064       2.0373      0.02081
enh74804     3   45219400   45220400     10       4  150064       1.8367     0.033125
enh74881     3   46121800   46122800      1       1  150064       1.7406      0.04088
enh74916     3   46616100   46617100      2       1  150064        1.924     0.027176
enh74993     3   47653300   47654300      1       1  150064       2.0591      0.01974
enh75002     3   47824200   47825200      2       1  150064       1.6567     0.048795
enh75008     3   47932100   47933100      1       1  150064       1.9288      0.02688
enh75027     3   48099400   48100400      1       1  150064        1.666      0.04786
enh75038     3   48171700   48172700      2       1  150064       1.9356      0.02646
enh75039     3   48192800   48193800      5       1  150064       2.0903     0.018296
enh75041     3   48197200   48198200      1       1  150064       1.9827       0.0237
enh75044     3   48235700   48236700      1       1  150064       2.3208      0.01015
enh75046     3   48273700   48274700      1       1  150064       2.3819     0.008612
enh75047     3   48281500   48282500      3       1  150064       2.1688     0.015048
enh75055     3   48343600   48344600      4       1  150064        1.983     0.023681
enh75083     3   48670600   48671600      2       1  150064       2.3217     0.010125
enh75085     3   48701900   48702900      1       1  150064       2.6404     0.004141
enh75086     3   48717400   48718400      3       1  150064       2.6371     0.004181
enh75087     3   48720000   48721000      1       1  150064       2.6265     0.004314
enh75089     3   48730600   48731600      2       1  150064       1.7726      0.03815
enh75091     3   48737800   48738800      3       1  150064       2.1449      0.01598
enh75094     3   48748900   48749900      4       1  150064       2.3221     0.010114
enh75095     3   48750300   48751300      1       1  150064       2.0126      0.02208
enh75099     3   48777800   48778800      1       1  150064        1.712      0.04345
enh75104     3   48863400   48864400      1       1  150064        1.765      0.03878
enh75108     3   48891000   48892000      1       1  150064       1.8124      0.03496
enh75125     3   49135600   49136600      1       1  150064       1.9164      0.02766
enh75129     3   49156000   49157000      2       1  150064       2.1108     0.017397
enh75137     3   49275500   49276500      5       2  150064       1.7737     0.038055
enh75141     3   49334200   49335200      4       2  150064       1.8961     0.028972
enh75144     3   49378300   49379300      3       1  150064       1.7785     0.037657
enh75154     3   49423500   49424500      5       3  150064       2.2637     0.011796
enh75155     3   49425600   49426600      2       1  150064       2.6292    0.0042788
enh75158     3   49436600   49437600      3       2  150064       2.1673     0.015107
enh75159     3   49437500   49438500      5       2  150064       2.2242     0.013066
enh75164     3   49458700   49459700      3       1  150064       2.1882     0.014328
enh75165     3   49465200   49466200      2       1  150064       2.3632    0.0090586
enh75169     3   49496900   49497900      1       1  150064       2.1711      0.01496
enh75173     3   49521400   49522400      2       1  150064       1.6896     0.045553
enh75203     3   49783000   49784000      2       1  150064       1.7009     0.044481
enh75205     3   49812400   49813400      5       2  150064        2.294     0.010895
enh75207     3   49818600   49819600      1       1  150064       1.7784      0.03767
enh75208     3   49819600   49820600      4       2  150064       2.0121     0.022104
enh75210     3   49836100   49837100      1       1  150064       1.7144      0.04323
enh75212     3   49843100   49844100      1       1  150064       2.0166      0.02187
enh75214     3   49876600   49877600      1       1  150064       1.9625      0.02485
enh75216     3   49892400   49893400      2       1  150064       2.2205     0.013191
enh75217     3   49894200   49895200      2       1  150064       2.0486     0.020249
enh75219     3   49935600   49936600      1       1  150064       2.7899     0.002636
enh75220     3   49961700   49962700      2       1  150064       2.2515     0.012177
enh75221     3   49965200   49966200      3       2  150064       1.7315      0.04168
enh75222     3   49967900   49968900      1       1  150064       3.0538      0.00113
enh75223     3   49978700   49979700      2       1  150064        2.531    0.0056873
enh75225     3   49997100   49998100      2       1  150064       2.9361    0.0016618
enh75226     3   50003500   50004500      3       2  150064       3.0765    0.0010474
enh75227     3   50010300   50011300      2       1  150064       2.5611    0.0052175
enh75229     3   50128300   50129300      3       1  150064       2.8328    0.0023068
enh75230     3   50158900   50159900      2       1  150064       2.4627    0.0068945
enh75232     3   50174000   50175000      7       3  150064        2.822    0.0023865
enh75238     3   50248000   50249000      3       2  150064       2.0777     0.018868
enh75239     3   50249200   50250200      1       1  150064        3.317     0.000455
enh75247     3   50287600   50288600      2       1  150064       2.1402     0.016169
enh75253     3   50296600   50297600      1       1  150064       2.6618     0.003886
enh75255     3   50301100   50302100      3       2  150064       3.0689    0.0010743
enh75267     3   50361800   50362800      1       1  150064       2.1638      0.01524
enh75278     3   50512000   50513000      2       1  150064       2.1402     0.016169
enh75304     3   51320300   51321300      1       1  150064       2.5272     0.005749
enh75305     3   51376500   51377500      2       1  150064       1.8869     0.029588
enh75310     3   51426300   51427300      1       1  150064        2.068      0.01932
enh75313     3   51532000   51533000      2       1  150064       1.8601     0.031432
enh75316     3   51543600   51544600      1       1  150064       2.1669      0.01512
enh75322     3   51655400   51656400      3       1  150064       1.8953     0.029025
enh75327     3   51714600   51715600      1       1  150064       1.7926      0.03652
enh75346     3   52029800   52030800      4       2  150064        2.469     0.006775
enh75363     3   52123000   52124000      1       1  150064        1.723      0.04244
enh75366     3   52142300   52143300      2       1  150064       2.0145     0.021978
enh75379     3   52229900   52230900      2       1  150064       3.5017   0.00023113
enh75380     3   52233200   52234200      1       1  150064       3.9421    4.039e-05
enh75382     3   52238400   52239400      2       1  150064       3.7873   7.6159e-05
enh75385     3   52252100   52253100      1       1  150064       4.1058    2.015e-05
enh75387     3   52269500   52270500      3       2  150064       2.4794     0.006581
enh75392     3   52287300   52288300      1       1  150064       5.6654    7.336e-09
enh75393     3   52306500   52307500      4       2  150064       2.9172     0.001766
enh75397     3   52319000   52320000      2       1  150064       3.1234   0.00089378
enh75400     3   52341000   52342000      2       1  150064       4.0216   2.8898e-05
enh75401     3   52341800   52342800      2       1  150064       2.3061     0.010552
enh75403     3   52347500   52348500      2       1  150064       2.8812     0.001981
enh75409     3   52467300   52468300      3       2  150064       2.2348     0.012717
enh75413     3   52486900   52487900      2       1  150064       1.6686     0.047596
enh75414     3   52491200   52492200      3       2  150064       3.2098   0.00066409
enh75419     3   52532100   52533100      2       1  150064       2.9165    0.0017697
enh75420     3   52541200   52542200      2       1  150064       4.3487   6.8486e-06
enh75422     3   52559100   52560100      2       1  150064       4.4057   5.2729e-06
enh75423     3   52560800   52561800      1       1  150064       4.1021    2.047e-05
enh75424     3   52564400   52565400      3       1  150064       3.3555   0.00039616
enh75425     3   52568900   52569900      2       1  150064       3.3737   0.00037085
enh75426     3   52572200   52573200      4       2  150064        3.618   0.00014844
enh75427     3   52573200   52574200      3       2  150064       3.7811    7.806e-05
enh75428     3   52573600   52574600      3       1  150064       3.1335   0.00086361
enh75429     3   52599900   52600900      3       2  150064         3.88   5.2225e-05
enh75430     3   52602200   52603200      1       1  150064       4.7502    1.016e-06
enh75431     3   52640500   52641500      1       1  150064        4.617    1.947e-06
enh75432     3   52670500   52671500      3       2  150064       2.5854     0.004863
enh75433     3   52683200   52684200      3       1  150064       4.7347    1.097e-06
enh75436     3   52717500   52718500      2       1  150064       4.4416   4.4639e-06
enh75439     3   52797200   52798200      2       1  150064        4.414   5.0738e-06
enh75440     3   52803000   52804000      1       1  150064       5.0609    2.086e-07
enh75442     3   52832300   52833300      1       1  150064       5.5621    1.333e-08
enh75443     3   52861300   52862300      3       1  150064        4.983   3.1296e-07
enh75445     3   52868900   52869900      2       1  150064       4.8526   6.0923e-07
enh75447     3   52882400   52883400      2       1  150064       4.9173   4.3883e-07
enh75448     3   52926000   52927000      1       1  150064       1.7418      0.04077
enh75450     3   52931800   52932800      2       1  150064        4.483   3.6795e-06
enh75451     3   53033400   53034400      1       1  150064       4.6881    1.379e-06
enh75453     3   53074000   53075000      3       1  150064        3.124   0.00089216
enh75454     3   53077500   53078500      2       1  150064       4.0936   2.1237e-05
enh75455     3   53105800   53106800      2       1  150064       2.1692     0.015032
enh75457     3   53117300   53118300      3       1  150064       2.7505    0.0029753
enh75458     3   53137500   53138500      1       1  150064       2.8338       0.0023
enh75464     3   53174600   53175600      2       1  150064       4.8257   6.9761e-07
enh75474     3   53209000   53210000      4       2  150064       1.6499     0.049486
enh75479     3   53272800   53273800      6       2  150064       4.0008   3.1567e-05
enh75480     3   53279100   53280100      9       3  150064       3.1243   0.00089109
enh75481     3   53280300   53281300      5       2  150064       2.2688      0.01164
enh75482     3   53281200   53282200      4       2  150064       3.1032   0.00095731
enh75484     3   53293200   53294200      3       1  150064        3.754   8.7031e-05
enh75485     3   53297700   53298700      1       1  150064       3.9283    4.277e-05
enh75488     3   53320900   53321900      2       1  150064       2.2325     0.012791
enh75492     3   53384500   53385500      2       1  150064       3.3363    0.0004245
enh75493     3   53388800   53389800      2       1  150064       3.5769   0.00017387
enh75494     3   53512400   53513400      2       1  150064       3.2651   0.00054707
enh75495     3   53532200   53533200      1       1  150064       3.5172    0.0002181
enh75505     3   53914000   53915000      1       1  150064       2.2603       0.0119
enh75509     3   54076000   54077000      2       1  150064       2.3845    0.0085516
enh75563     3   55450100   55451100      2       1  150064       1.9065     0.028296
enh75580     3   56153300   56154300      1       1  150064       2.4807     0.006557
enh75586     3   56713300   56714300      2       1  150064       2.0231     0.021531
enh75599     3   56857600   56858600      4       2  150064       2.1592     0.015418
enh75600     3   56870100   56871100      4       2  150064       2.9109    0.0018021
enh75601     3   56873600   56874600      3       1  150064       2.7889    0.0026446
enh75602     3   56879200   56880200      1       1  150064       2.1635      0.01525
enh75604     3   56889700   56890700      2       1  150064         1.66     0.048452
enh75642     3   57572100   57573100      4       2  150064       1.6587     0.048593
enh75702     3   58022100   58023100      1       1  150064       1.7185      0.04285
enh75704     3   58028000   58029000      2       1  150064       1.7307     0.041756
enh75715     3   58079500   58080500      1       1  150064       1.8371       0.0331
enh75721     3   58151400   58152400      6       3  150064        2.423    0.0076972
enh75724     3   58160700   58161700      4       2  150064       2.3206     0.010154
enh75725     3   58163800   58164800     10       2  150064       1.7864     0.037017
enh75726     3   58166600   58167600      1       1  150064       2.2307      0.01285
enh75746     3   58335600   58336600      4       2  150064       1.9887     0.023367
enh75749     3   58369600   58370600      4       1  150064       2.1043     0.017677
enh75750     3   58373200   58374200      6       1  150064         2.13     0.016584
enh75751     3   58389800   58390800      6       2  150064       2.3335    0.0098119
enh75752     3   58400000   58401000      2       1  150064       1.8105     0.035106
enh75753     3   58405100   58406100      8       2  150064       2.2777     0.011373
enh75754     3   58417700   58418700      2       1  150064       2.2582     0.011967
enh75755     3   58420500   58421500      4       2  150064       1.6809     0.046386
enh75760     3   58460400   58461400      1       1  150064       1.7159      0.04309
enh75791     3   59411000   59412000      6       2  150064       1.9188     0.027506
enh75792     3   59436900   59437900     10       2  150064        1.829     0.033697
enh75794     3   59525900   59526900      4       2  150064       3.0798    0.0010358
enh75798     3   59639300   59640300      4       2  150064       2.2378     0.012618
enh75806     3   59847800   59848800      2       1  150064       2.3908    0.0084066
enh75807     3   60050600   60051600     13       2  150064       1.9264      0.02703
enh75821     3   61834000   61835000      4       2  150064       1.9587     0.025073
enh75822     3   61857000   61858000      1       1  150064       1.9515       0.0255
enh75833     3   62400500   62401500      1       1  150064       2.3827     0.008594
enh75840     3   62672200   62673200      2       1  150064       1.9158     0.027698
enh75841     3   62703800   62704800      8       2  150064        2.647    0.0040604
enh75848     3   63841000   63842000      3       1  150064       3.8713   5.4135e-05
enh75849     3   63846600   63847600      4       2  150064       2.6841    0.0036359
enh75851     3   63850800   63851800      4       2  150064       2.2454      0.01237
enh75855     3   63895700   63896700      4       2  150064       2.3692    0.0089141
enh75856     3   63899700   63900700      1       1  150064       5.1478    1.318e-07
enh75857     3   63903800   63904800      2       1  150064        2.983    0.0014272
enh75860     3   63925600   63926600      3       2  150064       2.5713    0.0050657
enh75864     3   63937400   63938400      2       1  150064       1.9232     0.027229
enh75865     3   63950100   63951100      4       2  150064       2.9428    0.0016261
enh75867     3   63954400   63955400      3       1  150064       2.8903    0.0019243
enh75869     3   63958000   63959000      2       1  150064       1.9866     0.023486
enh75872     3   63997000   63998000      4       2  150064       3.2143   0.00065381
enh75873     3   64006300   64007300      4       2  150064       1.9426     0.026032
enh75874     3   64007000   64008000      3       2  150064       2.3156     0.010291
enh75875     3   64015800   64016800      4       2  150064       1.6919     0.045328
enh75876     3   64017600   64018600      3       1  150064          2.2     0.013905
enh75881     3   64079800   64080800      1       1  150064       1.8178      0.03455
enh75884     3   64136600   64137600      3       2  150064       2.4476    0.0071913
enh75887     3   64161800   64162800      5       3  150064       2.3617    0.0090953
enh75889     3   64170100   64171100      2       1  150064       4.0114   3.0178e-05
enh75890     3   64174300   64175300      3       1  150064       3.8714   5.4105e-05
enh75894     3   64204400   64205400      3       1  150064       1.8432     0.032648
enh75895     3   64205700   64206700      5       2  150064        2.264     0.011787
enh75900     3   64249800   64250800      1       1  150064        2.822     0.002386
enh75908     3   64447300   64448300      5       3  150064       2.6544     0.003972
enh75968     3   67047400   67048400      2       1  150064       1.8736     0.030492
enh75973     3   67644000   67645000      3       1  150064       2.5176    0.0059074
enh75975     3   67655400   67656400      7       1  150064       2.6603    0.0039036
enh75976     3   67660600   67661600      8       1  150064       2.7521     0.002961
enh75977     3   67685400   67686400      4       1  150064       1.8647     0.031114
enh75978     3   67696100   67697100      6       1  150064       1.9867     0.023479
enh75979     3   67697600   67698600      3       1  150064       2.0442     0.020466
enh75980     3   67699500   67700500      3       2  150064       2.2937     0.010905
enh76013     3   69355400   69356400      3       2  150064       2.7642    0.0028529
enh76015     3   69406100   69407100      8       2  150064       2.5621    0.0052028
enh76016     3   69413100   69414100      9       2  150064        2.839    0.0022631
enh76017     3   69419300   69420300      2       1  150064       2.8526    0.0021682
enh76019     3   69469700   69470700      3       2  150064       2.3952    0.0083052
enh76020     3   69482500   69483500      4       1  150064       1.9613     0.024924
enh76028     3   69795800   69796800      1       1  150064       3.1258    0.0008866
enh76029     3   69797400   69798400      1       1  150064        2.875      0.00202
enh76030     3   69810500   69811500      3       2  150064       1.9183     0.027535
enh76031     3   69811900   69812900      1       1  150064       3.0159     0.001281
enh76032     3   69815400   69816400      2       1  150064       3.1223   0.00089735
enh76036     3   69835400   69836400      2       1  150064        2.464    0.0068695
enh76037     3   69840100   69841100      2       1  150064       3.6867   0.00011358
enh76039     3   69887200   69888200      4       2  150064        1.788     0.036891
enh76040     3   69904600   69905600      1       1  150064       3.2983    0.0004863
enh76050     3   70330400   70331400      6       2  150064       2.0197     0.021709
enh76052     3   70820000   70821000      1       1  150064         2.38     0.008657
enh76053     3   70861000   70862000      1       1  150064       2.1434      0.01604
enh76058     3   70902700   70903700      1       1  150064       2.0777      0.01887
enh76073     3   71105100   71106100      1       1  150064       1.9914      0.02322
enh76077     3   71123700   71124700      2       1  150064       1.8206     0.034335
enh76078     3   71125900   71126900      2       1  150064        2.893    0.0019082
enh76079     3   71127500   71128500      4       1  150064       1.8485     0.032265
enh76083     3   71166300   71167300      1       1  150064       3.1354    0.0008581
enh76084     3   71168100   71169100      1       1  150064       1.7172      0.04297
enh76086     3   71180400   71181400      1       1  150064       1.7229      0.04245
enh76096     3   71257400   71258400      2       1  150064       1.7361     0.041276
enh76099     3   71294800   71295800      1       1  150064       2.5053     0.006117
enh76101     3   71301900   71302900      3       2  150064       4.2095     1.28e-05
enh76103     3   71359300   71360300      3       1  150064       3.1417   0.00083982
enh76110     3   71472200   71473200      3       2  150064        2.349    0.0094126
enh76113     3   71481100   71482100      4       2  150064       2.2854     0.011144
enh76117     3   71505000   71506000      2       1  150064       2.8391    0.0022621
enh76121     3   71544200   71545200      3       1  150064       4.4296   4.7194e-06
enh76122     3   71546500   71547500      3       1  150064       2.8922    0.0019129
enh76123     3   71551600   71552600      5       2  150064       4.7648   9.4506e-07
enh76124     3   71553900   71554900      2       1  150064       3.9255    4.327e-05
enh76126     3   71563300   71564300      3       1  150064       4.7037   1.2777e-06
enh76127     3   71581800   71582800      3       2  150064       3.6914   0.00011151
enh76128     3   71585600   71586600      2       1  150064       3.1861   0.00072098
enh76133     3   71650700   71651700      2       1  150064       2.7169    0.0032945
enh76151     3   72235300   72236300      5       2  150064       2.0673     0.019352
enh76168     3   72531200   72532200      4       1  150064       1.9651     0.024701
enh76174     3   72569700   72570700      3       1  150064       1.6993     0.044634
enh76175     3   72598800   72599800      2       1  150064       2.3116       0.0104
enh76191     3   73005800   73006800      1       1  150064       2.1198      0.01701
enh76193     3   73057800   73058800      6       1  150064       2.1869     0.014374
enh76198     3   73104700   73105700      1       1  150064       1.6871      0.04579
enh76200     3   73119900   73120900      2       1  150064       2.3643    0.0090329
enh76201     3   73120800   73121800      1       1  150064       2.1414      0.01612
enh76266     3   80239100   80240100      2       1  150064       1.6755     0.046921
enh76268     3   80582600   80583600      2       1  150064        3.279   0.00052083
enh76271     3   81264700   81265700      4       2  150064       1.7549      0.03964
enh76276     3   81540900   81541900      1       1  150064       2.0674      0.01935
enh76287     3   81778400   81779400      2       1  150064       2.1554     0.015567
enh76289     3   81789900   81790900      2       1  150064       2.0364     0.020857
enh76295     3   81811500   81812500      5       2  150064       1.6726     0.047206
enh76318     3   86242800   86243800      4       2  150064       1.6535     0.049119
enh76344     3   87367400   87368400      7       2  150064       1.7952     0.036311
enh76358     3   88761700   88762700      3       1  150064       1.8036      0.03565
enh76384     3   93878500   93879500      1       1  150064       1.9194      0.02747
enh76395     3   95641900   95642900      2       1  150064       1.9685     0.024506
enh76406     3   97632900   97633900      2       1  150064       1.6857     0.045925
enh76462     3   99377000   99378000      2       1  150064       2.0283     0.021265
enh76464     3   99388800   99389800      3       1  150064       1.9327     0.026637
enh76465     3   99392900   99393900      1       1  150064       2.1444        0.016
enh76466     3   99396600   99397600      3       1  150064       2.0202      0.02168
enh76467     3   99418900   99419900      5       3  150064       2.3911    0.0083982
enh76469     3   99439600   99440600      2       1  150064       2.5173     0.005913
enh76470     3   99470700   99471700      4       2  150064       1.9688     0.024488
enh76471     3   99495400   99496400      5       3  150064       2.1911     0.014223
enh76545     3  100599000  100600000      7       2  150064       1.7423     0.040732
enh76546     3  100601100  100602100      4       2  150064       1.9239     0.027185
enh76627     3  102699000  102700000      1       1  150064       1.8777      0.03021
enh76640     3  104670800  104671800      5       2  150064       1.6867     0.045833
enh76641     3  104875500  104876500      5       3  150064        2.825    0.0023642
enh76642     3  104993400  104994400      3       2  150064       2.2729     0.011516
enh76643     3  105072000  105073000      5       2  150064       2.5057      0.00611
enh76646     3  105081900  105082900      6       3  150064       2.1165     0.017152
enh76648     3  105106900  105107900      2       1  150064       2.2631     0.011814
enh76656     3  105242000  105243000      4       2  150064       2.8662    0.0020773
enh76667     3  105520100  105521100      6       3  150064       1.9951     0.023018
enh76668     3  105524500  105525500      4       2  150064       3.0654     0.001087
enh76669     3  105527800  105528800      3       2  150064       2.0647     0.019475
enh76670     3  105530800  105531800      1       1  150064       2.3545     0.009275
enh76671     3  105541600  105542600      1       1  150064       1.7223      0.04251
enh76674     3  105554500  105555500      1       1  150064        2.238      0.01261
enh76697     3  105902400  105903400      1       1  150064       2.2935      0.01091
enh76700     3  106144000  106145000      7       2  150064       1.8459     0.032452
enh76707     3  106335300  106336300      1       1  150064       2.2138      0.01342
enh76728     3  106930200  106931200      1       1  150064       2.0488      0.02024
enh76739     3  107151300  107152300      7       4  150064       1.6619     0.048268
enh76740     3  107245300  107246300      1       1  150064       2.1432      0.01605
enh76745     3  107322800  107323800      2       1  150064       1.6703     0.047434
enh76746     3  107360500  107361500      2       1  150064       2.6226     0.004363
enh76747     3  107361800  107362800      5       2  150064       1.9043     0.028435
enh76748     3  107363400  107364400      2       1  150064       2.5537    0.0053294
enh76749     3  107379200  107380200      3       2  150064       2.6402    0.0041429
enh76750     3  107380700  107381700      3       1  150064       2.0348     0.020935
enh76751     3  107403000  107404000      1       1  150064       2.6608     0.003898
enh76765     3  107806600  107807600      4       2  150064       2.1767     0.014752
enh76766     3  107843100  107844100      2       1  150064       3.4463   0.00028421
enh76769     3  107871900  107872900      2       1  150064       3.1187   0.00090816
enh76770     3  107897400  107898400      5       1  150064       3.3737   0.00037081
enh76771     3  107942100  107943100      2       1  150064       2.5167    0.0059228
enh76807     3  110533000  110534000      8       4  150064         1.65     0.049474
enh76814     3  111040400  111041400      5       1  150064        2.112     0.017344
enh76861     3  111654500  111655500      4       2  150064       1.7472     0.040303
enh76865     3  111685800  111686800      3       1  150064       2.3979    0.0082449
enh76870     3  111775300  111776300      4       1  150064       2.1697     0.015014
enh76892     3  112317200  112318200      4       1  150064       1.8775     0.030222
enh76985     3  113931700  113932700      1       1  150064       1.9858      0.02353
enh77000     3  114168000  114169000      1       1  150064       2.1179      0.01709
enh77004     3  114263700  114264700      1       1  150064       1.9326      0.02664
enh77005     3  114270800  114271800      2       1  150064       2.5016     0.006182
enh77007     3  114284800  114285800      1       1  150064       2.8465      0.00221
enh77009     3  114340800  114341800      6       2  150064        3.197   0.00069442
enh77050     3  115411400  115412400      1       1  150064       1.9811      0.02379
enh77056     3  115508000  115509000      1       1  150064       1.8109      0.03508
enh77074     3  117593900  117594900      4       2  150064       2.4139    0.0078911
enh77113     3  119186400  119187400      4       2  150064       1.6637     0.048088
enh77156     3  119900500  119901500      3       2  150064       1.8578     0.031601
enh77160     3  120069300  120070300      1       1  150064       1.7053      0.04407
enh77179     3  120286800  120287800      6       3  150064       2.1265      0.01673
enh77180     3  120313800  120314800      4       2  150064       2.3116     0.010399
enh77183     3  120341600  120342600      3       2  150064       1.9826     0.023707
enh77215     3  121714000  121715000      3       1  150064        2.163     0.015272
enh77216     3  121717100  121718100      2       1  150064       2.1789     0.014668
enh77222     3  122103800  122104800      2       1  150064       1.8218     0.034241
enh77235     3  122328800  122329800      3       2  150064       1.7139     0.043276
enh77245     3  122608600  122609600      1       1  150064        3.126    0.0008861
enh77246     3  122612400  122613400      6       2  150064       3.0443     0.001166
enh77248     3  122651100  122652100      4       2  150064       1.8704     0.030711
enh77257     3  122787900  122788900      8       2  150064       2.9969    0.0013636
enh77259     3  122794500  122795500      3       2  150064       2.3111     0.010415
enh77260     3  122797300  122798300      3       1  150064       2.4276    0.0076001
enh77264     3  122823000  122824000      6       3  150064       3.3621   0.00038671
enh77297     3  123452100  123453100      3       2  150064       1.8659     0.031027
enh77325     3  123967400  123968400      3       2  150064       3.5508   0.00019206
enh77327     3  123979300  123980300      5       2  150064       3.9116   4.5852e-05
enh77328     3  123981700  123982700      3       2  150064       4.4017   5.3713e-06
enh77329     3  123985000  123986000      4       2  150064       4.2502   1.0678e-05
enh77330     3  123991300  123992300      3       2  150064       2.9628    0.0015243
enh77331     3  123995500  123996500      3       1  150064       3.9678    3.627e-05
enh77334     3  124147400  124148400      1       1  150064       2.9762     0.001459
enh77336     3  124231600  124232600      4       2  150064       2.1287      0.01664
enh77337     3  124277200  124278200      3       1  150064       2.8608    0.0021129
enh77366     3  124542800  124543800      3       1  150064       1.7619     0.039045
enh77367     3  124545700  124546700      4       1  150064       1.9968     0.022925
enh77370     3  124551600  124552600      2       1  150064       2.1211     0.016955
enh77380     3  124568600  124569600      2       1  150064       1.7478     0.040248
enh77381     3  124569900  124570900      2       1  150064       2.0636     0.019528
enh77385     3  124597300  124598300      2       1  150064       1.8847     0.029737
enh77387     3  124601700  124602700      3       1  150064       1.8416      0.03277
enh77391     3  124704000  124705000      1       1  150064       1.8041      0.03561
enh77409     3  124802300  124803300     10       2  150064       1.7211     0.042619
enh77414     3  124838900  124839900      4       2  150064       2.9938    0.0013778
enh77416     3  124847000  124848000      4       2  150064       2.6189    0.0044107
enh77422     3  124871600  124872600      6       2  150064       2.5143    0.0059627
enh77425     3  124913400  124914400      3       2  150064       1.7976     0.036122
enh77426     3  124926600  124927600     11       2  150064       2.7153    0.0033113
enh77430     3  125040900  125041900      2       1  150064       2.0474      0.02031
enh77432     3  125070400  125071400      2       1  150064       1.8656     0.031048
enh77444     3  125237000  125238000      6       3  150064       1.7114     0.043499
enh77448     3  125321900  125322900      5       3  150064         1.89     0.029379
enh77498     3  126627800  126628800      3       2  150064       2.2418     0.012488
enh77529     3  127306000  127307000      1       1  150064       1.9075      0.02823
enh77541     3  127396800  127397800      3       2  150064       1.9677     0.024549
enh77577     3  127779300  127780300      5       2  150064       2.0497     0.020197
enh77581     3  127799500  127800500      3       1  150064       1.9766     0.024045
enh77590     3  127912600  127913600      2       1  150064       2.6484    0.0040443
enh77596     3  128035800  128036800      2       1  150064       2.7039    0.0034266
enh77598     3  128067300  128068300      2       1  150064       1.8786     0.030149
enh77599     3  128072600  128073600      2       1  150064       2.8475    0.0022029
enh77614     3  128277800  128278800      2       1  150064       2.0924     0.018202
enh77651     3  128805700  128806700      1       1  150064       2.0976      0.01797
enh77664     3  128929600  128930600      1       1  150064        2.084      0.01858
enh77666     3  128942600  128943600      1       1  150064       2.3885     0.008458
enh77668     3  128949400  128950400      1       1  150064       2.8747     0.002022
enh77669     3  128958200  128959200      1       1  150064       2.8863     0.001949
enh77671     3  128983900  128984900      3       1  150064        2.943     0.001625
enh77672     3  128996200  128997200      3       2  150064        3.131   0.00087118
enh77673     3  128999100  129000100      4       1  150064       3.2928   0.00049596
enh77674     3  129000700  129001700      3       1  150064       3.2125   0.00065798
enh77675     3  129023800  129024800      1       1  150064       3.6939    0.0001104
enh77677     3  129032100  129033100      3       1  150064       3.1762   0.00074618
enh77678     3  129035800  129036800      1       1  150064       3.4195    0.0003137
enh77709     3  129305600  129306600      5       2  150064       1.7562     0.039524
enh77712     3  129310500  129311500      3       2  150064        2.111     0.017385
enh77713     3  129312800  129313800      2       1  150064       1.6817     0.046314
enh77714     3  129316800  129317800      4       2  150064       1.8621     0.031294
enh77715     3  129319800  129320800      6       2  150064       1.6582     0.048638
enh77717     3  129330900  129331900      4       2  150064       1.9601     0.024994
enh77718     3  129334300  129335300      3       2  150064       1.7441     0.040567
enh77751     3  130411100  130412100      1       1  150064       1.6526      0.04921
enh77779     3  131262500  131263500      2       1  150064       1.8569     0.031664
enh77787     3  131883000  131884000      3       2  150064       2.7948    0.0025963
enh77815     3  132491300  132492300      2       1  150064       1.7753     0.037924
enh77818     3  133013900  133014900      8       3  150064       3.2726   0.00053273
enh77844     3  133538000  133539000      2       1  150064       1.8291     0.033693
enh77845     3  133540000  133541000      6       3  150064       1.6594     0.048515
enh77847     3  133681500  133682500      8       2  150064       2.4644    0.0068626
enh77901     3  135613800  135614800      1       1  150064       3.1315    0.0008695
enh77902     3  135615100  135616100      2       1  150064       3.1164   0.00091522
enh77903     3  135626500  135627500      1       1  150064       4.1707    1.518e-05
enh77904     3  135686200  135687200      2       1  150064       2.7036    0.0034297
enh77907     3  135707700  135708700      3       1  150064       3.5913   0.00016452
enh77908     3  135710600  135711600      1       1  150064        2.253      0.01213
enh77915     3  135889900  135890900      1       1  150064       2.2668       0.0117
enh77919     3  135907000  135908000      2       1  150064       3.4748   0.00025557
enh77920     3  135916500  135917500      2       1  150064       2.8409    0.0022496
enh77923     3  136054000  136055000      4       2  150064         2.26      0.01191
enh77925     3  136068900  136069900      4       2  150064       3.9783   3.4701e-05
enh77926     3  136192200  136193200      3       2  150064       3.1965   0.00069542
enh77928     3  136351400  136352400      3       1  150064       1.6761     0.046861
enh77932     3  136464500  136465500      2       1  150064         2.49     0.006388
enh77933     3  136465800  136466800      5       2  150064       3.7947   7.3912e-05
enh77934     3  136472600  136473600      2       1  150064       3.1548   0.00080316
enh77936     3  136502200  136503200      1       1  150064       3.1101     0.000935
enh77939     3  136508200  136509200      4       2  150064       1.9776     0.023989
enh77940     3  136521000  136522000      2       1  150064       2.3337    0.0098062
enh77941     3  136536200  136537200      3       1  150064       3.0338    0.0012075
enh77942     3  136539200  136540200      2       1  150064       2.7808    0.0027115
enh77943     3  136554900  136555900      2       1  150064        2.781    0.0027097
enh77944     3  136557600  136558600      1       1  150064       2.2451      0.01238
enh77945     3  136578800  136579800      2       1  150064       2.9288    0.0017013
enh77946     3  136582600  136583600      6       2  150064       2.9535    0.0015711
enh77947     3  136612500  136613500      1       1  150064       3.0285     0.001229
enh77948     3  136625300  136626300      3       1  150064       2.5698    0.0050877
enh77949     3  136648300  136649300      3       1  150064       2.8248    0.0023652
enh77950     3  136651000  136652000      4       1  150064       3.0786    0.0010397
enh77952     3  136661400  136662400      2       1  150064       2.4908    0.0063731
enh77953     3  136670800  136671800      3       2  150064       3.2222   0.00063608
enh77954     3  136674500  136675500      2       1  150064       3.4617   0.00026839
enh77955     3  136679600  136680600      1       1  150064       3.7885    7.579e-05
enh77957     3  136698100  136699100      3       1  150064        3.762   8.4274e-05
enh77958     3  136703400  136704400      3       1  150064       3.8106   6.9308e-05
enh77959     3  136709200  136710200      1       1  150064        3.844    6.052e-05
enh77960     3  136714000  136715000      1       1  150064       1.7135      0.04331
enh77962     3  136732000  136733000      1       1  150064       4.2938    8.784e-06
enh77963     3  136733200  136734200      1       1  150064       4.5297    2.954e-06
enh77977     3  137904600  137905600      2       1  150064       1.9238     0.027192
enh77986     3  138070500  138071500      2       1  150064       1.8739     0.030472
enh78000     3  138405400  138406400      1       1  150064       2.0525      0.02006
enh78002     3  138483200  138484200      1       1  150064       2.0492      0.02022
enh78004     3  138495000  138496000      3       1  150064       1.8714     0.030646
enh78006     3  138522000  138523000      2       1  150064       1.9634     0.024798
enh78007     3  138536700  138537700      1       1  150064       1.8135      0.03488
enh78014     3  138609400  138610400      3       1  150064       1.7531     0.039794
enh78041     3  139482900  139483900      8       3  150064       2.0199     0.021698
enh78052     3  140348000  140349000      5       3  150064       4.1508   1.6566e-05
enh78053     3  140355100  140356100      8       2  150064       3.8544   5.8004e-05
enh78089     3  141135100  141136100      5       3  150064       2.3847    0.0085471
enh78091     3  141141600  141142600      4       2  150064       1.7962     0.036229
enh78111     3  141257400  141258400      3       2  150064       2.1158     0.017181
enh78127     3  141613200  141614200      3       2  150064       2.4923    0.0063461
enh78141     3  142037300  142038300      1       1  150064        1.863      0.03123
enh78158     3  142572000  142573000      1       1  150064       1.7397      0.04096
enh78166     3  142706300  142707300      3       2  150064        1.845     0.032515
enh78168     3  142722800  142723800      4       2  150064       1.7109     0.043548
enh78169     3  142725300  142726300      3       2  150064       2.2778     0.011369
enh78172     3  142797600  142798600      2       1  150064       1.7239     0.042359
enh78182     3  143021300  143022300      4       2  150064       2.0141     0.022001
enh78184     3  143026000  143027000      3       2  150064       1.6952     0.045015
enh78185     3  143148600  143149600      3       2  150064       2.2431     0.012445
enh78197     3  143549700  143550700      1       1  150064       2.0766      0.01892
enh78240     3  146299000  146300000      3       1  150064        1.755     0.039627
enh78243     3  147016000  147017000      1       1  150064       2.3525     0.009325
enh78258     3  148474600  148475600      1       1  150064       2.0657      0.01943
enh78260     3  148591200  148592200      4       2  150064       1.8942     0.029102
enh78261     3  148620000  148621000      5       1  150064       2.0261     0.021375
enh78279     3  148915000  148916000      4       1  150064       2.1274     0.016692
enh78280     3  148917000  148918000      1       1  150064       2.3391     0.009664
enh78282     3  148940800  148941800      7       3  150064        1.747     0.040317
enh78283     3  148943400  148944400      3       2  150064       1.7794     0.037591
enh78287     3  148990700  148991700      3       2  150064       3.0723     0.001062
enh78289     3  148996400  148997400      2       1  150064       2.1158      0.01718
enh78370     3  149379800  149380800      1       1  150064       2.2212      0.01317
enh78433     3  150187800  150188800      5       2  150064         1.89     0.029376
enh78438     3  150323200  150324200      3       2  150064       2.0821     0.018666
enh78463     3  150688400  150689400      2       1  150064       2.7165    0.0032989
enh78513     3  151868500  151869500      2       1  150064       1.8175     0.034571
enh78542     3  152035900  152036900      3       2  150064       2.3114     0.010405
enh78549     3  152049700  152050700      1       1  150064       2.1107       0.0174
enh78556     3  152092100  152093100      2       1  150064       1.8112     0.035054
enh78572     3  152313800  152314800      2       1  150064        1.938     0.026311
enh78574     3  152436500  152437500      1       1  150064        2.134      0.01642
enh78603     3  154034700  154035700      2       1  150064       1.8875     0.029546
enh78604     3  154038400  154039400      2       1  150064       1.9991     0.022798
enh78624     3  155215500  155216500      1       1  150064       2.3069      0.01053
enh78660     3  156209800  156210800      3       2  150064       1.7954     0.036295
enh78714     3  156794300  156795300      2       1  150064       2.2162     0.013339
enh78794     3  159175800  159176800      1       1  150064       2.5977     0.004693
enh78800     3  159386600  159387600      1       1  150064       1.8243      0.03405
enh78821     3  159554700  159555700      2       1  150064       1.6544     0.049027
enh78831     3  159645700  159646700      3       2  150064       1.7976     0.036124
enh78869     3  160514000  160515000      4       1  150064       2.0567     0.019856
enh78870     3  160519300  160520300      3       1  150064       2.0256     0.021403
enh78873     3  160587300  160588300      3       1  150064       2.0913     0.018249
enh78874     3  160587800  160588800      4       2  150064       2.3267    0.0099919
enh78879     3  160826200  160827200      5       2  150064       2.4482    0.0071791
enh78880     3  160880400  160881400      1       1  150064       2.2383       0.0126
enh78883     3  160980500  160981500      2       1  150064       2.6124    0.0044959
enh78884     3  160983900  160984900      1       1  150064       1.9003       0.0287
enh78885     3  161032400  161033400      2       1  150064       2.6348    0.0042095
enh78886     3  161033700  161034700      1       1  150064       3.1483    0.0008211
enh78887     3  161067500  161068500      4       2  150064        1.908     0.028193
enh78889     3  161129900  161130900      3       1  150064       2.1175     0.017108
enh78890     3  161132700  161133700      2       1  150064       2.0514     0.020113
enh78892     3  161138400  161139400      4       2  150064       2.2758     0.011428
enh78896     3  162003700  162004700      3       2  150064        3.393   0.00034564
enh78914     3  165907700  165908700      4       2  150064       2.5962    0.0047134
enh78920     3  167022000  167023000      2       1  150064        2.464    0.0068691
enh78925     3  167579600  167580600      7       3  150064       3.4411   0.00028973
enh78938     3  167804200  167805200      2       1  150064       2.2317     0.012816
enh78939     3  167805800  167806800      4       1  150064       2.3456    0.0094992
enh78940     3  167806800  167807800      1       1  150064       2.5034      0.00615
enh78941     3  167808500  167809500      2       1  150064       2.1791     0.014661
enh78942     3  167814600  167815600      2       1  150064       2.0918      0.01823
enh78943     3  167835300  167836300      2       1  150064       2.0134     0.022036
enh78951     3  168759600  168760600      3       2  150064       1.6929     0.045233
enh78954     3  168808900  168809900      5       2  150064       2.1691     0.015037
enh78957     3  168935900  168936900      5       2  150064       2.5982    0.0046857
enh78961     3  169016900  169017900      5       2  150064       2.2581     0.011968
enh78974     3  169492500  169493500      1       1  150064       2.6313     0.004253
enh78984     3  169767000  169768000      2       1  150064        1.753     0.039804
enh78989     3  169895900  169896900      2       1  150064       2.1719     0.014933
enh78995     3  169944400  169945400      5       3  150064       2.0436     0.020495
enh79017     3  170183400  170184400      2       1  150064       1.6623     0.048227
enh79025     3  170331900  170332900      4       2  150064       2.1998     0.013912
enh79048     3  170627100  170628100      3       2  150064       2.7114      0.00335
enh79053     3  170762500  170763500      3       2  150064       3.2532   0.00057066
enh79058     3  170883100  170884100      2       1  150064       1.7317     0.041666
enh79059     3  170891400  170892400      2       1  150064       1.6851     0.045987
enh79060     3  170893900  170894900      5       2  150064       1.7852     0.037112
enh79067     3  170983800  170984800      1       1  150064       2.2536      0.01211
enh79068     3  171001800  171002800      6       2  150064       1.6521      0.04926
enh79089     3  171429800  171430800      1       1  150064       1.6568      0.04878
enh79095     3  171499600  171500600      6       2  150064       1.9964     0.022943
enh79096     3  171508000  171509000      2       1  150064       2.3313    0.0098693
enh79098     3  171518500  171519500      3       2  150064       1.8639     0.031166
enh79100     3  171521500  171522500      6       2  150064       1.9806      0.02382
enh79228     3  172312400  172313400      8       2  150064       2.7023    0.0034428
enh79229     3  172313700  172314700      6       2  150064       2.8667    0.0020741
enh79245     3  172408800  172409800      4       2  150064        2.007     0.022373
enh79248     3  172425500  172426500      5       2  150064       1.6654     0.047918
enh79259     3  173656000  173657000      3       1  150064       1.9751     0.024126
enh79260     3  173808200  173809200      2       1  150064       1.6662     0.047842
enh79264     3  174257400  174258400      2       1  150064       2.4121    0.0079313
enh79266     3  174673900  174674900      3       2  150064       1.9898     0.023308
enh79274     3  175150400  175151400      1       1  150064       3.3597    0.0003901
enh79277     3  176163000  176164000      5       2  150064         2.03      0.02118
enh79284     3  176757200  176758200      4       2  150064       2.9588    0.0015441
enh79285     3  176758800  176759800      1       1  150064        2.666     0.003838
enh79286     3  176779700  176780700      1       1  150064        2.688     0.003594
enh79288     3  176787400  176788400      2       1  150064       2.3702    0.0088881
enh79289     3  176806700  176807700      4       2  150064       1.6843     0.046064
enh79292     3  176827300  176828300      3       2  150064       2.9074    0.0018222
enh79297     3  176851600  176852600      3       2  150064       2.1543     0.015608
enh79300     3  176867400  176868400      6       3  150064       2.0257     0.021396
enh79320     3  177051500  177052500      1       1  150064       2.2524      0.01215
enh79323     3  177057900  177058900      1       1  150064       2.6273     0.004303
enh79324     3  177059600  177060600      4       2  150064       2.1387     0.016229
enh79355     3  177314600  177315600      2       1  150064        2.111     0.017387
enh79358     3  177332600  177333600      5       3  150064       2.8736    0.0020291
enh79360     3  177358100  177359100      4       2  150064       2.1137     0.017272
enh79376     3  177553200  177554200      3       2  150064       1.6687     0.047587
enh79387     3  177888400  177889400      2       1  150064       2.1739     0.014856
enh79389     3  178038200  178039200      7       2  150064       2.0287     0.021243
enh79438     3  179992300  179993300      3       1  150064       2.2843     0.011178
enh79439     3  180100500  180101500      3       2  150064        1.887     0.029577
enh79440     3  180126300  180127300      3       2  150064       2.8978    0.0018792
enh79447     3  180632500  180633500      1       1  150064       6.2898    1.589e-10
enh79460     3  181800800  181801800      2       1  150064       1.8824      0.02989
enh79463     3  181955800  181956800      1       1  150064       2.5801     0.004938
enh79469     3  182347100  182348100      3       1  150064       1.9788     0.023917
enh79471     3  182386200  182387200      1       1  150064       2.6728     0.003761
enh79481     3  182627000  182628000      2       1  150064       2.4509    0.0071246
enh79487     3  182695600  182696600      1       1  150064       1.8448      0.03253
enh79488     3  182698800  182699800      1       1  150064       1.6873      0.04577
enh79495     3  182903000  182904000      2       1  150064       2.0109     0.022167
enh79533     3  183543700  183544700      2       1  150064       2.0985     0.017932
enh79536     3  183600000  183601000      2       1  150064       2.0495     0.020209
enh79609     3  184474200  184475200      5       3  150064       2.5138    0.0059726
enh79618     3  184531600  184532600      2       1  150064       2.2819     0.011248
enh79641     3  185244900  185245900      2       1  150064       1.8281     0.033768
enh79657     3  185405700  185406700      2       1  150064       2.3851    0.0085365
enh79658     3  185411600  185412600      2       1  150064       2.2588     0.011948
enh79659     3  185419700  185420700      1       1  150064       1.8946      0.02907
enh79660     3  185421400  185422400      3       2  150064       2.8216    0.0023891
enh79661     3  185426000  185427000      2       1  150064       2.3257     0.010018
enh79666     3  185443900  185444900      3       1  150064       3.3558   0.00039573
enh79667     3  185445000  185446000      3       2  150064       2.8194     0.002406
enh79668     3  185446900  185447900      2       1  150064       1.8029     0.035703
enh79681     3  185482300  185483300      1       1  150064       2.1268      0.01672
enh79688     3  185515000  185516000      4       2  150064       1.7878     0.036902
enh79700     3  185676400  185677400      1       1  150064       2.4354     0.007437
enh79707     3  185775300  185776300      2       1  150064       2.0255     0.021406
enh79708     3  185814400  185815400      2       1  150064       2.3921    0.0083766
enh79711     3  185823000  185824000      1       1  150064       2.6957     0.003512
enh79717     3  186005800  186006800      7       3  150064       2.8441    0.0022271
enh79745     3  186506500  186507500      1       1  150064       1.7292      0.04189
enh79746     3  186508300  186509300      8       2  150064       2.2902     0.011005
enh79770     3  186891400  186892400      5       3  150064       1.7043     0.044163
enh79771     3  186900400  186901400      3       2  150064       1.6581     0.048648
enh79774     3  186927300  186928300      2       1  150064       2.7487    0.0029916
enh79793     3  187453100  187454100      4       2  150064       1.8605     0.031411
enh79824     3  187769400  187770400      1       1  150064       1.7117      0.04348
enh79832     3  187873800  187874800      2       1  150064       1.8737     0.030488
enh79834     3  187880700  187881700      2       1  150064       3.0138    0.0012898
enh79835     3  187882600  187883600      5       1  150064       1.7572     0.039441
enh79836     3  187884200  187885200      5       2  150064       1.8955     0.029013
enh79837     3  187887000  187888000      8       3  150064       4.4921   3.5266e-06
enh79838     3  187888700  187889700      3       1  150064       2.1511     0.015734
enh79845     3  187914200  187915200      4       2  150064       2.3358    0.0097514
enh79887     3  188079700  188080700     10       3  150064       2.0514     0.020113
enh79896     3  188186600  188187600      3       2  150064       4.2612   1.0166e-05
enh79900     3  188225000  188226000      2       1  150064       1.7455     0.040453
enh79913     3  188341300  188342300      4       2  150064       1.8739     0.030475
enh79915     3  188349200  188350200      3       2  150064       2.5282    0.0057319
enh79916     3  188352800  188353800      4       2  150064       2.9446     0.001617
enh79931     3  188550700  188551700      1       1  150064       1.8142      0.03482
enh79936     3  188618300  188619300      2       1  150064       2.0626     0.019573
enh79975     3  189489300  189490300      3       2  150064       2.0433     0.020509
enh79998     3  189720300  189721300      1       1  150064       2.7557     0.002928
enh79999     3  189722100  189723100      5       3  150064       2.4502    0.0071383
enh80002     3  189735100  189736100      5       2  150064       2.0192     0.021735
enh80066     3  190436400  190437400      2       1  150064       1.9604     0.024972
enh80068     3  190784200  190785200      7       3  150064       1.6788     0.046595
enh80075     3  191000000  191001000      6       1  150064       2.0205     0.021668
enh80087     3  191479500  191480500      2       1  150064       1.8475     0.032335
enh80088     3  191480200  191481200      3       1  150064       2.1016     0.017794
enh80089     3  191492600  191493600      6       3  150064       2.5502    0.0053827
enh80090     3  191809700  191810700      4       2  150064       1.9943     0.023059
enh80138     3  193552100  193553100      2       1  150064       2.1948     0.014089
enh80141     3  193575900  193576900     11       5  150064       1.6466     0.049819
enh80143     3  193586700  193587700      7       4  150064        2.433    0.0074863
enh80150     3  193690400  193691400      2       1  150064        2.521    0.0058517
enh80158     3  193790400  193791400      4       2  150064       2.6785    0.0036981
enh80161     3  193807100  193808100      6       3  150064       2.2949     0.010871
enh80164     3  193815200  193816200      2       1  150064       2.1404     0.016161
enh80171     3  193865800  193866800      9       3  150064       2.7323    0.0031448
enh80224     3  194341600  194342600      4       2  150064         2.12     0.017004
enh80225     3  194352200  194353200      1       1  150064       2.1808       0.0146
enh80227     3  194360200  194361200      3       1  150064       1.9546     0.025317
enh80291     3  195006800  195007800      1       1  150064       1.7106      0.04358
enh80367     3  195929000  195930000      8       3  150064       2.9195    0.0017532
enh80368     3  195946100  195947100      3       2  150064       2.5936    0.0047492
enh80369     3  195980000  195981000      4       2  150064       3.0738    0.0010569
enh80371     3  196001300  196002300      2       1  150064       1.7184     0.042859
enh80372     3  196006200  196007200      4       1  150064       1.7797     0.037563
enh80374     3  196015400  196016400      7       2  150064       2.5045     0.006131
enh80375     3  196046300  196047300      7       3  150064        3.334   0.00042802
enh80376     3  196054000  196055000      7       2  150064       2.2808     0.011281
enh80378     3  196066600  196067600      1       1  150064       3.0087     0.001312
enh80379     3  196069700  196070700      8       3  150064       2.5332     0.005652
enh80380     3  196126200  196127200      1       1  150064       2.9415     0.001633
enh80382     3  196140900  196141900      1       1  150064       3.0899     0.001001
enh80384     3  196156500  196157500      3       2  150064       1.8914     0.029284
enh80385     3  196159900  196160900      1       1  150064       2.2209      0.01318
enh80386     3  196225100  196226100      1       1  150064       1.7678      0.03855
enh80392     3  196297000  196298000      3       1  150064       1.6472      0.04976
enh80412     3  196465800  196466800      4       2  150064       1.7618     0.039056
enh80415     3  196484500  196485500      6       3  150064       2.3279    0.0099574
enh80416     3  196499000  196500000      2       1  150064       1.9046     0.028414
enh80435     3  196916800  196917800      1       1  150064       2.3705     0.008883
enh80436     3  196930300  196931300      2       1  150064       1.6528     0.049188
enh80439     3  196947800  196948800      4       2  150064        1.767     0.038616
enh80440     3  196997300  196998300      3       2  150064       2.1472     0.015888
enh80441     3  197016400  197017400      5       2  150064       2.3296    0.0099139
enh80442     3  197020100  197021100      6       1  150064       2.4726    0.0067068
enh80460     3  197157400  197158400      3       2  150064       1.8644     0.031135
enh80464     3  197192300  197193300      4       2  150064        2.054     0.019989
enh80465     3  197195000  197196000      3       1  150064        2.345    0.0095129
enh80468     3  197208900  197209900      5       2  150064       2.3803    0.0086483
enh80469     3  197215400  197216400      6       2  150064       2.7899    0.0026359
enh80470     3  197221300  197222300      4       2  150064       3.4503   0.00027995
enh80471     3  197223100  197224100      1       1  150064       2.8096      0.00248
enh80481     3  197267900  197268900      4       2  150064       1.8659     0.031024
enh80492     3  197444600  197445600      1       1  150064       1.8919      0.02925
enh80520     4     666400     667400      3       2  150064        2.863    0.0020979
enh80524     4     677300     678300      2       1  150064       1.8302     0.033612
enh80527     4     683000     684000      5       2  150064       2.2333     0.012765
enh80529     4     702000     703000      4       2  150064       3.1694   0.00076368
enh80530     4     703600     704600      5       1  150064       2.2577     0.011983
enh80531     4     714700     715700      2       1  150064       2.0964     0.018022
enh80532     4     719900     720900      3       1  150064       1.9845     0.023598
enh80535     4     743500     744500      6       2  150064       3.3105   0.00046569
enh80564     4    1202500    1203500      3       1  150064       2.1162     0.017166
enh80566     4    1235600    1236600      9       4  150064       2.2024     0.013818
enh80567     4    1238200    1239200      9       3  150064       2.3066     0.010539
enh80578     4    1338400    1339400      5       2  150064       2.1289     0.016632
enh80579     4    1342200    1343200      4       2  150064       1.9268     0.027005
enh80580     4    1345200    1346200      6       3  150064       2.5424    0.0055042
enh80609     4    1878900    1879900      1       1  150064       1.8009      0.03586
enh80612     4    1883100    1884100      2       1  150064       1.8136     0.034869
enh80625     4    2103000    2104000      1       1  150064       2.0253      0.02142
enh80635     4    2267300    2268300      3       2  150064        2.015     0.021952
enh80637     4    2331200    2332200      2       1  150064       2.3742    0.0087926
enh80692     4    2960000    2961000      1       1  150064        1.876      0.03033
enh80712     4    3343500    3344500      3       2  150064       1.9386     0.026278
enh80736     4    4445200    4446200      4       1  150064       2.2839     0.011189
enh80738     4    4475400    4476400      4       2  150064       3.4225   0.00031028
enh80739     4    4482700    4483700      4       2  150064       3.1832   0.00072821
enh80740     4    4493800    4494800      4       2  150064        2.593    0.0047578
enh80741     4    4504200    4505200      2       1  150064       1.7055     0.044048
enh80743     4    4541200    4542200      4       2  150064       2.4288    0.0075743
enh80752     4    4970600    4971600      5       3  150064       1.8036     0.035646
enh80759     4    5167300    5168300      6       2  150064       1.9326      0.02664
enh80763     4    5383300    5384300      4       2  150064       1.7209     0.042632
enh80767     4    5639800    5640800      6       3  150064       1.6991     0.044651
enh80768     4    5708200    5709200      5       3  150064       2.2642     0.011779
enh80771     4    5748900    5749900     11       4  150064        1.991     0.023241
enh80797     4    6734800    6735800      9       4  150064       1.7962     0.036235
enh80829     4    6955300    6956300      7       2  150064       1.8253     0.033977
enh80853     4    7136400    7137400      8       3  150064       2.1365     0.016321
enh80872     4    7751600    7752600      6       2  150064       3.3627   0.00038586
enh80962     4    8430400    8431400      3       1  150064         1.77     0.038365
enh80964     4    8439500    8440500      2       1  150064       1.7125     0.043404
enh80966     4    8474100    8475100      4       2  150064       1.6975     0.044799
enh80985     4   10109800   10110800      2       1  150064       1.7835     0.037249
enh80989     4   10130400   10131400     12       3  150064       1.9838     0.023639
enh80990     4   10174600   10175600      6       2  150064        1.722     0.042535
enh80996     4   10347400   10348400      6       3  150064       2.1629     0.015275
enh81050     4   13967800   13968800      3       2  150064       1.7693     0.038423
enh81055     4   14112500   14113500      3       2  150064        2.044     0.020476
enh81071     4   14890100   14891100      2       1  150064       2.2103     0.013543
enh81080     4   15033300   15034300      5       2  150064       1.7776     0.037735
enh81107     4   15652600   15653600      1       1  150064       1.7645      0.03882
enh81110     4   15661100   15662100      3       2  150064       1.9296     0.026829
enh81118     4   15708600   15709600      3       2  150064       2.2168      0.01332
enh81119     4   15718500   15719500      3       2  150064       1.7442     0.040561
enh81138     4   16254900   16255900      7       3  150064       1.7911     0.036637
enh81141     4   16599700   16600700      3       2  150064       1.7895     0.036765
enh81143     4   16668500   16669500      3       2  150064       2.4529    0.0070858
enh81166     4   17580300   17581300      3       2  150064       1.7988     0.036028
enh81167     4   17618600   17619600      2       1  150064       2.3273    0.0099745
enh81168     4   17620100   17621100      2       1  150064       2.3052     0.010577
enh81171     4   17815400   17816400      2       1  150064       1.8942     0.029097
enh81172     4   17970400   17971400      2       1  150064       2.1305     0.016564
enh81173     4   18020800   18021800      4       1  150064       2.2446     0.012396
enh81175     4   18883700   18884700      4       2  150064       3.8475   5.9655e-05
enh81179     4   19740100   19741100      4       1  150064       2.3432    0.0095607
enh81181     4   19777600   19778600      1       1  150064       3.0349     0.001203
enh81182     4   19947600   19948600      1       1  150064       2.5319     0.005673
enh81184     4   20029900   20030900      4       2  150064        2.832    0.0023131
enh81193     4   20703000   20704000      2       1  150064       2.1014     0.017803
enh81218     4   23424100   23425100      4       1  150064       4.7299    1.123e-06
enh81242     4   24263100   24264100     10       3  150064       2.2605     0.011896
enh81244     4   24275500   24276500      2       1  150064       1.8457     0.032466
enh81270     4   25402000   25403000      5       1  150064       1.7381     0.041093
enh81271     4   25449900   25450900      4       1  150064       1.9258     0.027064
enh81277     4   25812800   25813800      2       1  150064       1.8406      0.03284
enh81279     4   25818900   25819900      1       1  150064        1.781      0.03746
enh81282     4   25858200   25859200      2       1  150064       2.0273     0.021315
enh81283     4   25861000   25862000      2       1  150064       2.6848    0.0036285
enh81285     4   25865900   25866900      1       1  150064       2.5369     0.005592
enh81289     4   25921100   25922100      1       1  150064       2.4589     0.006968
enh81290     4   25930000   25931000      4       2  150064       2.1861     0.014405
enh81291     4   25939500   25940500      1       1  150064        2.215      0.01338
enh81316     4   26222900   26223900      1       1  150064       2.1651      0.01519
enh81318     4   26240300   26241300      3       2  150064       2.0644     0.019489
enh81324     4   26343800   26344800      2       1  150064       1.9278     0.026938
enh81326     4   26357100   26358100      2       1  150064       2.2508       0.0122
enh81342     4   26688800   26689800      1       1  150064       3.2699     0.000538
enh81347     4   26804800   26805800      2       1  150064        3.133   0.00086519
enh81348     4   26813500   26814500      2       1  150064       2.4518    0.0071075
enh81354     4   26938000   26939000      3       1  150064       1.8588     0.031529
enh81367     4   28437300   28438300      2       1  150064       1.8162     0.034668
enh81368     4   30539000   30540000      1       1  150064       1.8662      0.03101
enh81369     4   30728200   30729200      4       2  150064       2.1071     0.017556
enh81372     4   30764800   30765800      1       1  150064       2.3023      0.01066
enh81374     4   30803800   30804800      2       1  150064       2.3696    0.0089047
enh81375     4   30823100   30824100      5       3  150064       4.0623   2.4301e-05
enh81376     4   30839900   30840900      3       2  150064       3.9029   4.7523e-05
enh81378     4   30947000   30948000      2       1  150064       1.6863     0.045873
enh81379     4   30951900   30952900      2       1  150064        2.021     0.021642
enh81383     4   31520100   31521100      2       1  150064       3.4998   0.00023281
enh81392     4   34149700   34150700      2       1  150064       2.3563    0.0092283
enh81393     4   34181800   34182800      2       1  150064       2.3397    0.0096491
enh81394     4   34183800   34184800      1       1  150064       3.0034     0.001335
enh81395     4   34185300   34186300      1       1  150064       3.0124     0.001296
enh81396     4   34195300   34196300      3       1  150064       2.8767    0.0020092
enh81416     4   37605600   37606600      5       2  150064       1.6719     0.047268
enh81431     4   37814400   37815400      6       3  150064       2.6198    0.0043992
enh81432     4   37826500   37827500      2       1  150064       1.7997     0.035952
enh81440     4   38006200   38007200      5       1  150064       2.1912      0.01422
enh81441     4   38031200   38032200      4       2  150064       1.7143     0.043237
enh81445     4   38073300   38074300      5       3  150064         1.89     0.029376
enh81458     4   38161300   38162300      5       3  150064       1.7843     0.037191
enh81497     4   38725400   38726400      3       2  150064       1.6803      0.04645
enh81505     4   38860000   38861000      8       2  150064       2.2189     0.013245
enh81537     4   39497400   39498400      2       1  150064       2.1384      0.01624
enh81539     4   39503800   39504800      7       4  150064       1.8312     0.033533
enh81551     4   39615300   39616300      1       1  150064       2.3881     0.008467
enh81571     4   40040000   40041000      3       1  150064       2.6078    0.0045557
enh81629     4   40623300   40624300      4       2  150064       1.8001     0.035925
enh81630     4   40624600   40625600      1       1  150064       2.1251      0.01679
enh81687     4   41373400   41374400      3       2  150064       1.7898     0.036742
enh81726     4   41704000   41705000      1       1  150064       1.8255      0.03396
enh81770     4   47566700   47567700      6       2  150064       1.7795      0.03758
enh81803     4   48348600   48349600      3       1  150064        2.899    0.0018719
enh81807     4   48572500   48573500      2       1  150064       1.9278     0.026938
enh81810     4   48644700   48645700      2       1  150064       1.8341     0.033319
enh81811     4   48655500   48656500      1       1  150064       1.7022      0.04436
enh81813     4   48670200   48671200      1       1  150064       2.3414     0.009606
enh81817     4   48728900   48729900      3       2  150064        1.945     0.025887
enh81820     4   48748800   48749800      1       1  150064       2.4588      0.00697
enh81823     4   48776800   48777800      3       1  150064       2.3619    0.0090908
enh81824     4   48778200   48779200      2       1  150064       1.9604     0.024973
enh81826     4   48783200   48784200      1       1  150064        2.482     0.006533
enh81866     4   53799000   53800000      2       1  150064        1.952     0.025467
enh81897     4   54517100   54518100      4       2  150064       2.0516     0.020103
enh81935     4   55018900   55019900      2       1  150064       2.6279    0.0042956
enh81937     4   55063200   55064200      5       2  150064       2.9432    0.0016241
enh81938     4   55079600   55080600      4       1  150064       2.8625    0.0021015
enh81939     4   55083200   55084200      1       1  150064       2.3698       0.0089
enh81948     4   55434000   55435000      3       1  150064       1.6485     0.049624
enh81963     4   56223400   56224400      2       1  150064        1.646     0.049877
enh81970     4   56311800   56312800      4       2  150064       1.6956     0.044981
enh81977     4   56419600   56420600      3       1  150064       1.7467     0.040344
enh81980     4   56620600   56621600      4       2  150064       1.8455     0.032479
enh81985     4   56731900   56732900      4       2  150064       2.0486     0.020248
enh82035     4   57960600   57961600      4       2  150064       1.7935     0.036446
enh82036     4   57964500   57965500      1       1  150064        1.673      0.04716
enh82038     4   57969100   57970100      1       1  150064        2.077       0.0189
enh82039     4   57970800   57971800      1       1  150064       2.2907      0.01099
enh82051     4   58099400   58100400      2       1  150064       1.6477     0.049704
enh82056     4   59167500   59168500      2       1  150064       2.1554     0.015565
enh82073     4   62421500   62422500      3       2  150064       2.0055     0.022455
enh82078     4   65602800   65603800      7       3  150064       2.1042     0.017681
enh82081     4   66367600   66368600      3       2  150064       1.8596     0.031468
enh82082     4   66373600   66374600      7       3  150064        2.574    0.0050264
enh82083     4   66376300   66377300      7       3  150064       1.6713     0.047327
enh82084     4   66378400   66379400      5       2  150064       3.6869   0.00011352
enh82085     4   66488900   66489900      2       1  150064       2.6405    0.0041397
enh82099     4   68546500   68547500      1       1  150064       1.9131      0.02787
enh82100     4   68550900   68551900      6       2  150064       2.4935    0.0063254
enh82101     4   68563500   68564500      3       1  150064       3.0826     0.001026
enh82102     4   68568000   68569000      4       2  150064       3.1887    0.0007145
enh82103     4   68579100   68580100      3       1  150064       3.3149    0.0004584
enh82105     4   68591700   68592700      2       1  150064       3.0208    0.0012607
enh82112     4   68854200   68855200      6       3  150064       1.7203     0.042685
enh82142     4   70725500   70726500      3       2  150064       3.1211   0.00090087
enh82145     4   71387400   71388400     13       2  150064       1.7018     0.044393
enh82176     4   72425600   72426600      3       1  150064       1.7828      0.03731
enh82186     4   73836800   73837800      1       1  150064       2.1146      0.01723
enh82187     4   73840300   73841300      1       1  150064       2.2688      0.01164
enh82196     4   74140100   74141100      1       1  150064       1.7348      0.04139
enh82229     4   74751200   74752200      5       3  150064       1.6556     0.048898
enh82275     4   75355800   75356800      4       1  150064       2.4841    0.0064938
enh82278     4   75403400   75404400      3       1  150064       2.4437    0.0072696
enh82279     4   75410500   75411500      3       2  150064       1.8232     0.034138
enh82300     4   76435100   76436100      3       1  150064       1.7819     0.037384
enh82317     4   76932800   76933800      4       2  150064       2.0613     0.019638
enh82320     4   77007600   77008600      1       1  150064        1.962      0.02488
enh82330     4   77128400   77129400      1       1  150064       1.9197      0.02745
enh82341     4   77298300   77299300      2       1  150064       1.7072     0.043889
enh82348     4   77490600   77491600      2       1  150064       2.2143     0.013403
enh82352     4   77511800   77512800      5       2  150064       2.2702     0.011598
enh82354     4   77528600   77529600      3       2  150064       1.9841     0.023623
enh82355     4   77531600   77532600      3       1  150064       2.2019     0.013836
enh82360     4   77562100   77563100      2       1  150064       1.9054     0.028367
enh82374     4   77627100   77628100      4       1  150064       1.7233     0.042419
enh82427     4   78264500   78265500     11       1  150064       2.0544     0.019967
enh82437     4   78718200   78719200      2       1  150064       1.7216     0.042567
enh82449     4   79057200   79058200      3       1  150064       1.7651     0.038777
enh82469     4   79563900   79564900      2       1  150064       1.8125     0.034958
enh82480     4   79690400   79691400      1       1  150064       2.7371     0.003099
enh82505     4   81158600   81159600      1       1  150064       1.9184      0.02753
enh82523     4   82645800   82646800      2       1  150064       2.0791     0.018804
enh82525     4   83281500   83282500      4       2  150064       1.8524     0.031985
enh82527     4   83285300   83286300      1       1  150064        2.389     0.008448
enh82528     4   83288500   83289500      2       1  150064       2.2999     0.010726
enh82545     4   83705400   83706400      1       1  150064        2.357     0.009212
enh82548     4   83754800   83755800      4       1  150064       1.7723     0.038172
enh82555     4   83905500   83906500      3       1  150064       2.0138     0.022017
enh82556     4   83910600   83911600      4       1  150064       2.4366    0.0074136
enh82557     4   83929300   83930300      2       1  150064       2.5892    0.0048102
enh82569     4   84071100   84072100      1       1  150064       1.7183      0.04287
enh82570     4   84074200   84075200      3       1  150064       1.9275     0.026959
enh82593     4   84468600   84469600      5       1  150064       2.3884    0.0084605
enh82596     4   84479300   84480300      8       2  150064       2.7488    0.0029903
enh82597     4   84482000   84483000      3       2  150064       1.6564     0.048825
enh82598     4   84490600   84491600      3       1  150064       1.8037     0.035641
enh82599     4   84502800   84503800      3       1  150064       2.7951     0.002594
enh82600     4   84539600   84540600      2       1  150064       2.2656     0.011738
enh82601     4   84551200   84552200      1       1  150064       1.9612      0.02493
enh82611     4   85594400   85595400      2       1  150064       2.3121     0.010386
enh82653     4   86957800   86958800      2       1  150064       2.1768     0.014747
enh82656     4   87102600   87103600      2       1  150064        2.675    0.0037369
enh82657     4   87139200   87140200      4       1  150064       2.7134      0.00333
enh82658     4   87141000   87142000      5       2  150064       2.4964    0.0062736
enh82676     4   87770000   87771000      2       1  150064       1.9592     0.025045
enh82677     4   87776600   87777600      3       2  150064       2.2327     0.012783
enh82678     4   87811800   87812800      1       1  150064       2.6206     0.004389
enh82679     4   87813800   87814800      3       1  150064        2.604    0.0046067
enh82680     4   87815300   87816300      3       1  150064       2.2999     0.010727
enh82682     4   87839800   87840800      2       1  150064       2.3387    0.0096765
enh82684     4   87842700   87843700      2       1  150064       2.0795     0.018784
enh82688     4   87867800   87868800      2       1  150064       2.8693    0.0020568
enh82689     4   87876800   87877800      6       3  150064        2.635    0.0042072
enh82692     4   87884300   87885300      2       1  150064       2.5695    0.0050921
enh82695     4   87891700   87892700      5       2  150064       3.2344   0.00060955
enh82698     4   87895100   87896100      1       1  150064       2.7898     0.002637
enh82700     4   87898700   87899700      4       2  150064       2.8659     0.002079
enh82703     4   87930300   87931300      2       1  150064       3.0005    0.0013479
enh82707     4   87940200   87941200      4       2  150064       2.9465    0.0016069
enh82709     4   87946100   87947100      1       1  150064       2.7943     0.002601
enh82713     4   87959000   87960000      3       2  150064       1.7575     0.039414
enh82715     4   87963900   87964900      1       1  150064       2.6265     0.004313
enh82717     4   87971700   87972700      4       2  150064       1.8828     0.029861
enh82718     4   87975700   87976700      7       3  150064       2.3092     0.010467
enh82719     4   87979200   87980200      4       1  150064       1.9778     0.023976
enh82728     4   88024600   88025600      3       1  150064       1.7177     0.042927
enh82730     4   88042100   88043100      2       1  150064       1.8055     0.035501
enh82733     4   88156000   88157000      1       1  150064       1.7099      0.04364
enh82734     4   88160300   88161300      1       1  150064       2.1154       0.0172
enh82741     4   88308300   88309300      1       1  150064       2.1365      0.01632
enh82767     4   88899100   88900100      5       2  150064        1.811     0.035068
enh82784     4   89140000   89141000      3       2  150064        1.795      0.03633
enh82819     4   89884900   89885900      3       1  150064       1.7293      0.04188
enh82841     4   90280800   90281800      2       1  150064       2.7518    0.0029637
enh82842     4   90318400   90319400      2       1  150064       1.8762     0.030313
enh82854     4   90629900   90630900      3       1  150064       2.7836    0.0026883
enh82861     4   91136400   91137400      3       1  150064       1.7395     0.040971
enh82872     4   93023000   93024000      1       1  150064       2.5184     0.005894
enh82873     4   93155300   93156300      1       1  150064       1.9703       0.0244
enh82877     4   93365500   93366500      6       3  150064       1.8021     0.035764
enh82882     4   95130500   95131500      1       1  150064       1.8048      0.03555
enh82945     4   95682600   95683600      2       1  150064       1.6969     0.044854
enh82946     4   95685000   95686000      2       1  150064        2.261     0.011878
enh82948     4   95691200   95692200      1       1  150064       2.5604     0.005227
enh82952     4   95749100   95750100      1       1  150064       2.5441     0.005478
enh82957     4   95889200   95890200      4       2  150064       2.4018    0.0081571
enh82958     4   95891100   95892100      5       2  150064       2.5176    0.0059082
enh82972     4   96225600   96226600      1       1  150064       2.3781       0.0087
enh82973     4   96239200   96240200      3       1  150064       2.9661    0.0015082
enh82978     4   97018200   97019200      1       1  150064       2.3836     0.008573
enh82982     4   97657000   97658000      6       2  150064        4.278   9.4302e-06
enh83000     4   99404000   99405000      1       1  150064        2.184      0.01448
enh83006     4   99444000   99445000      2       1  150064       1.6575     0.048712
enh83019     4   99699000   99700000      4       2  150064       1.7335     0.041505
enh83046     4  100748600  100749600      6       3  150064       2.6919    0.0035527
enh83049     4  100815900  100816900      6       2  150064       1.7416     0.040791
enh83051     4  100919100  100920100      2       1  150064       1.7481     0.040222
enh83053     4  101002300  101003300      5       3  150064        2.073     0.019085
enh83054     4  101014500  101015500      2       1  150064        2.258     0.011974
enh83055     4  101016900  101017900      5       2  150064       1.8819     0.029925
enh83056     4  101210400  101211400      7       3  150064       1.8367     0.033131
enh83058     4  101269400  101270400      4       2  150064       3.0265    0.0012371
enh83067     4  101958300  101959300      5       2  150064       1.6939     0.045145
enh83068     4  102024300  102025300      1       1  150064         2.09      0.01831
enh83077     4  102112800  102113800      3       1  150064       1.9254     0.027088
enh83085     4  102159900  102160900      3       1  150064       1.7503     0.040034
enh83097     4  102276200  102277200      1       1  150064       2.0431      0.02052
enh83098     4  102278300  102279300      3       2  150064       1.6655      0.04791
enh83104     4  102786200  102787200      7       3  150064       2.7367    0.0031027
enh83108     4  102897700  102898700      2       1  150064       1.9867     0.023475
enh83109     4  102902600  102903600      1       1  150064       4.7338    1.102e-06
enh83112     4  103138500  103139500      4       2  150064       3.2523   0.00057238
enh83123     4  103427300  103428300      1       1  150064       1.9243      0.02716
enh83125     4  103463800  103464800      1       1  150064       2.2316      0.01282
enh83137     4  103605400  103606400      2       1  150064       2.1528     0.015666
enh83139     4  103655500  103656500      1       1  150064        2.895     0.001896
enh83141     4  103678500  103679500      2       1  150064       2.3234     0.010078
enh83142     4  103679900  103680900      1       1  150064       2.4385     0.007374
enh83144     4  103710000  103711000      3       1  150064       3.5414   0.00019902
enh83145     4  103731700  103732700      6       2  150064       4.0332   2.7515e-05
enh83146     4  103735400  103736400      2       1  150064       3.7785   7.8876e-05
enh83148     4  103750400  103751400      2       1  150064       3.4804   0.00025034
enh83149     4  103787400  103788400      1       1  150064       3.8858      5.1e-05
enh83150     4  103810400  103811400      2       1  150064        3.052    0.0011366
enh83151     4  103932700  103933700      4       2  150064       2.5792     0.004952
enh83152     4  103939200  103940200      2       1  150064       3.5984   0.00016012
enh83184     4  106628000  106629000      1       1  150064        2.009      0.02227
enh83185     4  106687000  106688000      2       1  150064       1.8704     0.030711
enh83225     4  108827600  108828600      1       1  150064        1.868      0.03088
enh83226     4  108851400  108852400      3       1  150064        2.431    0.0075285
enh83227     4  108853200  108854200      5       2  150064        2.503    0.0061571
enh83235     4  109266800  109267800      6       2  150064       2.3522    0.0093303
enh83239     4  109481800  109482800      6       1  150064       2.1536     0.015637
enh83272     4  110833400  110834400      1       1  150064       3.3573    0.0003935
enh83274     4  110842600  110843600      6       2  150064       3.1142   0.00092208
enh83275     4  110868600  110869600      2       1  150064       3.0061     0.001323
enh83276     4  110889000  110890000      2       1  150064       2.5167    0.0059229
enh83277     4  110901000  110902000      2       1  150064       2.3197     0.010178
enh83278     4  110910000  110911000      1       1  150064       2.8272     0.002348
enh83295     4  111120200  111121200      1       1  150064       1.6484      0.04964
enh83299     4  111461700  111462700      2       1  150064       1.9299     0.026811
enh83341     4  113680000  113681000      2       1  150064        2.652    0.0040006
enh83349     4  114066500  114067500      6       2  150064       2.3667    0.0089726
enh83350     4  114068400  114069400      4       2  150064       3.4443   0.00028628
enh83380     4  114604700  114605700      2       1  150064       1.7094     0.043685
enh83383     4  114621200  114622200      3       1  150064       2.2875     0.011084
enh83384     4  114622200  114623200      1       1  150064       1.8867       0.0296
enh83404     4  115198000  115199000      2       1  150064       2.6538    0.0039795
enh83405     4  115202100  115203100      2       1  150064       2.6721    0.0037689
enh83411     4  118246200  118247200      3       1  150064       1.7737     0.038053
enh83413     4  119198400  119199400      5       3  150064       1.6526     0.049202
enh83422     4  119604400  119605400      4       2  150064       1.8435     0.032626
enh83452     4  120001800  120002800      3       1  150064       1.6522     0.049244
enh83458     4  120037800  120038800      1       1  150064       1.8834      0.02982
enh83504     4  122706000  122707000      2       1  150064       1.9627      0.02484
enh83505     4  122711100  122712100      1       1  150064       1.9067      0.02828
enh83512     4  122898300  122899300      1       1  150064       2.4591     0.006964
enh83515     4  123187500  123188500      4       2  150064       2.2716     0.011557
enh83553     4  123818000  123819000      9       4  150064       1.7939     0.036416
enh83555     4  123838300  123839300      2       1  150064       2.6798    0.0036828
enh83556     4  123840900  123841900      4       2  150064       1.7364     0.041247
enh83557     4  123845400  123846400     10       4  150064       2.0634     0.019539
enh83558     4  123846000  123847000      6       2  150064       1.8868     0.029594
enh83560     4  123938700  123939700      1       1  150064         1.89      0.02938
enh83563     4  124048700  124049700      1       1  150064       1.9662      0.02464
enh83572     4  124373700  124374700      1       1  150064       1.6998      0.04458
enh83580     4  124523800  124524800      1       1  150064       2.1457      0.01595
enh83592     4  124777900  124778900      1       1  150064       1.6813      0.04635
enh83614     4  125825800  125826800      3       2  150064         1.85     0.032158
enh83615     4  125857200  125858200      5       2  150064       2.1143     0.017244
enh83618     4  125868800  125869800      2       1  150064       2.0464     0.020357
enh83650     4  128619800  128620800      2       1  150064       2.1117     0.017356
enh83663     4  129149100  129150100      2       1  150064       1.8349     0.033259
enh83664     4  129162300  129163300      3       1  150064       2.0241     0.021479
enh83665     4  129188400  129189400      8       3  150064       1.9511     0.025521
enh83667     4  129205000  129206000      1       1  150064       1.7304      0.04178
enh83669     4  129236800  129237800      2       1  150064       2.9681    0.0014981
enh83670     4  129242500  129243500      2       1  150064       3.2216    0.0006374
enh83671     4  129244500  129245500      2       1  150064       2.7572    0.0029147
enh83674     4  129270400  129271400      1       1  150064        2.892     0.001914
enh83686     4  129389200  129390200      2       1  150064       1.8834     0.029823
enh83705     4  129581500  129582500      2       1  150064       1.7986     0.036042
enh83731     4  130946500  130947500      1       1  150064       2.3936     0.008341
enh83733     4  131633300  131634300      6       2  150064       2.6062    0.0045777
enh83789     4  139176100  139177100      2       1  150064       1.6857     0.045927
enh83795     4  139326400  139327400      5       3  150064       2.3609    0.0091151
enh83796     4  139327600  139328600      2       1  150064       2.6741     0.003746
enh83803     4  139812500  139813500      2       1  150064       1.8835     0.029817
enh83804     4  139815300  139816300      3       1  150064       2.3297    0.0099099
enh83815     4  139949100  139950100      1       1  150064       2.7598     0.002892
enh83820     4  140065500  140066500      4       2  150064       2.3645    0.0090284
enh83821     4  140075000  140076000      2       1  150064       2.7649    0.0028469
enh83824     4  140092500  140093500      2       1  150064       2.0898      0.01832
enh83825     4  140093400  140094400      3       2  150064       1.9157     0.027702
enh83827     4  140099800  140100800      4       2  150064       1.9009     0.028657
enh83829     4  140129100  140130100      2       1  150064       2.1132     0.017293
enh83830     4  140135000  140136000      2       1  150064       1.9669     0.024596
enh83832     4  140166200  140167200      3       1  150064       2.3033     0.010632
enh83833     4  140167000  140168000      5       2  150064       2.8552    0.0021504
enh83835     4  140188000  140189000      2       1  150064       1.8131     0.034907
enh83851     4  140471900  140472900      1       1  150064       2.9567     0.001555
enh83852     4  140473000  140474000      3       2  150064       2.2174     0.013298
enh83854     4  140481300  140482300      2       1  150064       1.7002     0.044543
enh83873     4  140735500  140736500      2       1  150064       2.4808    0.0065535
enh83874     4  140736800  140737800      3       2  150064       2.6358    0.0041972
enh83890     4  140959100  140960100      2       1  150064       1.7342     0.041446
enh83894     4  140975400  140976400      1       1  150064       1.9387      0.02627
enh83905     4  141014800  141015800      2       1  150064       2.1537     0.015631
enh83906     4  141018000  141019000      2       1  150064       1.9869     0.023466
enh83908     4  141023900  141024900      4       2  150064       1.8056     0.035493
enh83937     4  141444100  141445100      1       1  150064       1.7094      0.04369
enh83953     4  141859200  141860200      6       2  150064       2.9853    0.0014164
enh83954     4  141864900  141865900      2       1  150064       2.5704    0.0050789
enh83955     4  141868300  141869300      5       2  150064       3.0701    0.0010701
enh83960     4  142143600  142144600      1       1  150064       2.2479      0.01229
enh83975     4  142566400  142567400      2       1  150064       1.7183     0.042872
enh83988     4  143195300  143196300      2       1  150064       2.0442     0.020469
enh84017     4  144282100  144283100      4       2  150064       1.8832     0.029837
enh84018     4  144296400  144297400      2       1  150064       1.7799     0.037544
enh84019     4  144302900  144303900      3       1  150064       1.8508       0.0321
enh84022     4  144318600  144319600      1       1  150064       2.8923     0.001912
enh84089     4  147981000  147982000      2       1  150064       2.2347      0.01272
enh84090     4  148024700  148025700      4       1  150064       2.7296    0.0031708
enh84146     4  148977800  148978800      1       1  150064       2.1399      0.01618
enh84153     4  150629500  150630500      1       1  150064       2.7133     0.003331
enh84166     4  150977300  150978300      1       1  150064       3.1971    0.0006942
enh84181     4  151138000  151139000      3       2  150064       1.6566       0.0488
enh84182     4  151145900  151146900      1       1  150064        1.985      0.02357
enh84184     4  151157900  151158900      3       1  150064       1.8289     0.033704
enh84186     4  151165500  151166500      4       2  150064       2.2945     0.010882
enh84188     4  151204500  151205500      3       2  150064       1.6659      0.04787
enh84194     4  151490300  151491300      3       2  150064       1.7912     0.036629
enh84196     4  151643800  151644800      4       2  150064       2.0476     0.020301
enh84200     4  151871600  151872600      2       1  150064         1.79     0.036729
enh84228     4  152405700  152406700      1       1  150064       2.1248       0.0168
enh84253     4  153025800  153026800      2       1  150064       1.9156     0.027709
enh84310     4  154055700  154056700      4       2  150064        1.682     0.046282
enh84344     4  154597400  154598400      3       2  150064       1.7791     0.037613
enh84345     4  154652700  154653700      2       1  150064        2.485     0.006477
enh84346     4  154669300  154670300      5       3  150064        2.319     0.010197
enh84349     4  155045500  155046500      1       1  150064       2.0054      0.02246
enh84366     4  156260600  156261600      3       1  150064       2.1806     0.014607
enh84367     4  156262900  156263900      7       2  150064       3.3142    0.0004596
enh84369     4  156549900  156550900      8       2  150064       2.1013     0.017808
enh84377     4  157176400  157177400      4       2  150064       1.6774     0.046736
enh84380     4  157242900  157243900      4       1  150064       1.7867     0.036993
enh84383     4  157309500  157310500      4       2  150064       2.0133     0.022042
enh84387     4  157515600  157516600      4       2  150064       1.7702     0.038347
enh84388     4  157536300  157537300      4       2  150064       2.5842    0.0048805
enh84402     4  157852200  157853200      1       1  150064       1.7455      0.04045
enh84447     4  159691300  159692300      1       1  150064       1.9175      0.02759
enh84450     4  159703700  159704700      2       1  150064       1.6506     0.049411
enh84451     4  159707000  159708000      1       1  150064       2.2286      0.01292
enh84459     4  159766400  159767400      1       1  150064        2.155      0.01558
enh84461     4  159823500  159824500      2       1  150064       1.8648     0.031107
enh84462     4  159835400  159836400      6       2  150064       1.8101     0.035139
enh84491     4  160319000  160320000      3       1  150064       1.7938     0.036424
enh84496     4  160437400  160438400      9       4  150064       1.6721     0.047252
enh84500     4  160598100  160599100      1       1  150064       2.2613      0.01187
enh84501     4  160947700  160948700      8       3  150064       2.0041     0.022531
enh84517     4  164615000  164616000      1       1  150064       1.7054      0.04406
enh84530     4  166124900  166125900      1       1  150064       2.8207     0.002396
enh84534     4  166136000  166137000      3       1  150064       2.4226    0.0077051
enh84536     4  166143100  166144100      2       1  150064       2.8915    0.0019169
enh84542     4  166382100  166383100      3       2  150064       2.5488    0.0054052
enh84543     4  166397300  166398300      1       1  150064       2.2218      0.01315
enh84553     4  167239900  167240900      1       1  150064       2.4325     0.007497
enh84556     4  167952800  167953800      5       2  150064        2.842    0.0022414
enh84568     4  169240600  169241600      1       1  150064       1.9783      0.02395
enh84602     4  169532000  169533000      3       1  150064       1.9776     0.023989
enh84607     4  169550900  169551900      1       1  150064       2.0976      0.01797
enh84655     4  169787600  169788600      2       1  150064       1.7404     0.040896
enh84675     4  169991300  169992300      5       2  150064       2.4822    0.0065291
enh84676     4  170001200  170002200      5       2  150064       1.9023     0.028564
enh84678     4  170020700  170021700      2       1  150064       2.7468    0.0030094
enh84680     4  170037400  170038400      1       1  150064       2.1733      0.01488
enh84682     4  170054900  170055900      1       1  150064       2.4425     0.007292
enh84683     4  170068200  170069200      3       2  150064       3.0347    0.0012041
enh84685     4  170080400  170081400      1       1  150064       2.3657     0.008998
enh84687     4  170085200  170086200      5       2  150064       1.7175     0.042944
enh84688     4  170086000  170087000      2       1  150064       2.2185     0.013259
enh84693     4  170125400  170126400      2       1  150064       2.3109     0.010419
enh84705     4  170162300  170163300      4       2  150064       1.7415     0.040796
enh84718     4  170203500  170204500      3       1  150064       4.6719   1.4925e-06
enh84719     4  170204300  170205300      1       1  150064       2.3643     0.009033
enh84721     4  170236600  170237600      3       1  150064       4.6007   2.1057e-06
enh84724     4  170265100  170266100      4       2  150064       3.7134   0.00010224
enh84726     4  170283600  170284600      1       1  150064       4.0093    3.045e-05
enh84727     4  170284500  170285500      4       2  150064       4.0444   2.6224e-05
enh84728     4  170304800  170305800      2       1  150064       4.5896   2.2207e-06
enh84729     4  170306000  170307000      3       1  150064       4.2059      1.3e-05
enh84730     4  170318800  170319800      2       1  150064       3.8198   6.6789e-05
enh84731     4  170406700  170407700      3       1  150064       1.9236     0.027205
enh84732     4  170525600  170526600      3       2  150064       4.3039   8.3909e-06
enh84735     4  170539800  170540800      2       1  150064       3.2756   0.00052721
enh84736     4  170543800  170544800      2       1  150064        3.486   0.00024516
enh84737     4  170578400  170579400      5       2  150064       4.3002   8.5341e-06
enh84738     4  170582600  170583600      2       1  150064        3.358   0.00039257
enh84740     4  170584800  170585800      4       2  150064       4.0911   2.1465e-05
enh84741     4  170585500  170586500      1       1  150064       4.3017    8.475e-06
enh84742     4  170586000  170587000      1       1  150064       4.3915    5.628e-06
enh84745     4  170840300  170841300     10       2  150064       2.7855    0.0026725
enh84746     4  170843800  170844800     10       2  150064       3.0422    0.0011744
enh84747     4  170846400  170847400     10       1  150064       2.6275    0.0043005
enh84748     4  170876900  170877900      4       2  150064        2.342    0.0095902
enh84755     4  171593300  171594300      3       2  150064       1.6748      0.04699
enh84758     4  173311300  173312300      2       1  150064       2.4176    0.0078124
enh84785     4  174113100  174114100      3       2  150064       1.8817     0.029939
enh84794     4  174185600  174186600      4       2  150064       1.7445     0.040533
enh84802     4  174399600  174400600      4       2  150064        2.111     0.017384
enh84809     4  175207800  175208800      3       1  150064       2.3132     0.010356
enh84826     4  175590400  175591400      5       3  150064       1.7636     0.038897
enh84830     4  176333600  176334600      1       1  150064       1.8115      0.03503
enh84853     4  177556200  177557200      1       1  150064       1.9669       0.0246
enh84883     4  178361600  178362600      3       1  150064       1.9138     0.027821
enh84885     4  178885100  178886100      3       1  150064       3.4861    0.0002451
enh84895     4  182775200  182776200      2       1  150064       1.9255     0.027081
enh84901     4  183005400  183006400      3       2  150064       1.9664     0.024625
enh84918     4  183476700  183477700      6       3  150064       1.8214     0.034276
enh84923     4  183665900  183666900      1       1  150064       3.1074    0.0009438
enh84924     4  183673000  183674000      4       2  150064       1.6491     0.049562
enh84932     4  183859000  183860000      2       1  150064       1.9589     0.025064
enh84933     4  183896600  183897600      7       3  150064       1.9956     0.022991
enh84939     4  184040200  184041200      4       1  150064       2.3195     0.010183
enh84941     4  184051800  184052800      1       1  150064       2.3065      0.01054
enh84953     4  184183000  184184000      2       1  150064       1.7548     0.039651
enh84976     4  184492200  184493200      8       2  150064       2.2386      0.01259
enh84989     4  184796800  184797800      4       2  150064       2.2595     0.011926
enh84992     4  185025400  185026400      3       1  150064       1.6576     0.048703
enh85009     4  185321500  185322500      3       2  150064       2.9849    0.0014186
enh85028     4  185520100  185521100      1       1  150064       1.8774      0.03023
enh85029     4  185565600  185566600      1       1  150064       1.8684      0.03085
enh85030     4  185567500  185568500      3       1  150064       1.8044     0.035584
enh85037     4  185668000  185669000      3       1  150064       1.9627     0.024843
enh85044     4  185736400  185737400      3       2  150064         1.76       0.0392
enh85059     4  186177600  186178600      4       1  150064       1.7218     0.042551
enh85061     4  186204200  186205200      1       1  150064       2.3098      0.01045
enh85062     4  186227000  186228000      1       1  150064       2.4069     0.008044
enh85068     4  186425900  186426900      3       1  150064        1.854     0.031871
enh85101     4  186988800  186989800      3       2  150064       2.5305    0.0056955
enh85136     4  187802400  187803400      4       1  150064       1.7457     0.040434
enh85147     4  188049500  188050500      8       2  150064       1.7059     0.044012
enh85175     4  189308400  189309400      6       4  150064        1.953     0.025412
enh85177     4  189325900  189326900      5       3  150064       1.7979       0.0361
enh85193     4  190200200  190201200      1       1  150064       3.0645      0.00109
enh85218     5     378300     379300      3       1  150064       2.0454     0.020408
enh85260     5    1097300    1098300      7       3  150064       1.8818      0.02993
enh85261     5    1099400    1100400      5       2  150064       2.1931     0.014149
enh85262     5    1105100    1106100      3       1  150064       2.3271    0.0099811
enh85291     5    1517800    1518800      9       3  150064       2.4073    0.0080363
enh85295     5    1537100    1538100      1       1  150064       1.6978      0.04477
enh85327     5    5145300    5146300      5       2  150064        2.559    0.0052487
enh85347     5    5419300    5420300      9       2  150064        2.834    0.0022987
enh85348     5    5420500    5421500      6       2  150064        2.805    0.0025157
enh85349     5    5424800    5425800      1       1  150064       2.8418     0.002243
enh85350     5    5430200    5431200      2       1  150064       2.7046    0.0034191
enh85351     5    5432300    5433300      3       2  150064       2.7274    0.0031922
enh85352     5    5494100    5495100      2       1  150064       2.5335    0.0056464
enh85353     5    6157800    6158800      8       2  150064       2.5218    0.0058377
enh85362     5    6630800    6631800      2       1  150064       2.2091     0.013584
enh85365     5    6649000    6650000      5       3  150064       2.0249     0.021438
enh85366     5    6703500    6704500      4       2  150064       2.3199     0.010172
enh85369     5    6719400    6720400      2       1  150064       2.8878    0.0019396
enh85370     5    6723000    6724000     10       4  150064       2.0833     0.018611
enh85371     5    6729400    6730400      6       3  150064       2.2947     0.010875
enh85372     5    6733900    6734900      7       2  150064       3.3528   0.00040005
enh85373     5    6736500    6737500      4       2  150064        2.891    0.0019198
enh85375     5    6765000    6766000      2       1  150064       1.6611     0.048347
enh85377     5    6770400    6771400      5       3  150064       1.6512     0.049349
enh85379     5    7321500    7322500      4       2  150064       2.3109      0.01042
enh85382     5    7815900    7816900      1       1  150064       2.3398     0.009647
enh85422     5   10018300   10019300      1       1  150064       1.8818      0.02993
enh85485     5   10626300   10627300      1       1  150064       1.6877      0.04573
enh85486     5   10631800   10632800     12       2  150064       2.1134     0.017284
enh85487     5   10635200   10636200      7       1  150064       2.2915     0.010967
enh85573     5   14242700   14243700      1       1  150064       1.6453      0.04995
enh85605     5   14464500   14465500      2       1  150064       2.1076     0.017533
enh85614     5   14660000   14661000      1       1  150064       2.5045     0.006131
enh85618     5   14671600   14672600      1       1  150064       2.0484      0.02026
enh85619     5   14675700   14676700      1       1  150064       1.8928      0.02919
enh85627     5   14727100   14728100      4       2  150064       1.8735     0.030502
enh85676     5   16539600   16540600      2       1  150064       2.5106    0.0060262
enh85683     5   16713000   16714000      1       1  150064       2.8418     0.002243
enh85684     5   16721400   16722400      2       1  150064       2.4475    0.0071929
enh85717     5   16883700   16884700      5       3  150064        1.684     0.046092
enh85779     5   17256600   17257600      2       1  150064       2.4341    0.0074654
enh85780     5   17265700   17266700      1       1  150064       1.9767      0.02404
enh85806     5   17796500   17797500      8       2  150064       3.1759   0.00074698
enh85839     5   23445900   23446900      1       1  150064       2.1367      0.01631
enh85849     5   24517700   24518700     12       2  150064        2.475    0.0066609
enh85860     5   25969000   25970000      9       3  150064       1.8552      0.03178
enh85916     5   31909800   31910800      7       3  150064       2.2264     0.012993
enh85934     5   32144500   32145500      1       1  150064       2.1058      0.01761
enh85946     5   32206900   32207900      1       1  150064       1.9061      0.02832
enh86010     5   33257900   33258900      2       1  150064       1.8786     0.030147
enh86018     5   33320800   33321800      2       1  150064       1.7875     0.036925
enh86019     5   33337300   33338300      2       1  150064       1.9587     0.025072
enh86042     5   33833000   33834000      3       1  150064       1.7641     0.038856
enh86066     5   34523700   34524700      1       1  150064       2.2399      0.01255
enh86067     5   34526400   34527400     10       4  150064       2.2347     0.012717
enh86069     5   34534300   34535300     12       4  150064       1.7066     0.043949
enh86117     5   35478600   35479600      2       1  150064       1.6872     0.045786
enh86142     5   36300800   36301800      5       2  150064       2.0368     0.020833
enh86157     5   36502600   36503600      9       3  150064       1.7951     0.036321
enh86171     5   36743600   36744600      2       1  150064       2.1859     0.014412
enh86200     5   37810600   37811600      3       2  150064       1.7725     0.038155
enh86230     5   38608000   38609000      1       1  150064       1.7704      0.03833
enh86236     5   38672000   38673000      1       1  150064       2.5421      0.00551
enh86239     5   38723800   38724800      2       1  150064       2.4596    0.0069539
enh86258     5   38925200   38926200      2       1  150064       2.0298      0.02119
enh86259     5   38974200   38975200      2       1  150064       2.6067    0.0045714
enh86260     5   39014900   39015900      2       1  150064         2.25     0.012223
enh86261     5   39021200   39022200      2       1  150064       2.8522     0.002171
enh86263     5   39057400   39058400      3       1  150064       2.1993     0.013928
enh86264     5   39071800   39072800      3       2  150064       2.3459    0.0094907
enh86266     5   39091900   39092900      1       1  150064       1.9818      0.02375
enh86267     5   39093400   39094400      4       1  150064       1.7853     0.037103
enh86283     5   39231400   39232400      3       2  150064       1.9878     0.023418
enh86288     5   39400100   39401100      6       3  150064       1.7543      0.03969
enh86294     5   39427100   39428100      8       2  150064       1.7113     0.043514
enh86332     5   40230400   40231400      4       1  150064       1.7668     0.038634
enh86445     5   43421800   43422800      1       1  150064       1.9728      0.02426
enh86458     5   43711100   43712100      6       3  150064       2.1796     0.014643
enh86468     5   44546100   44547100      2       1  150064       2.0827     0.018641
enh86471     5   44691600   44692600      1       1  150064       2.6989     0.003478
enh86472     5   44770100   44771100      1       1  150064       4.0537    2.521e-05
enh86474     5   44806700   44807700      1       1  150064       4.0433    2.635e-05
enh86475     5   44811800   44812800      1       1  150064       4.0505    2.555e-05
enh86476     5   44875400   44876400      2       1  150064       4.0865   2.1896e-05
enh86481     5   49598300   49599300      5       1  150064       3.3745   0.00036969
enh86482     5   49726400   49727400      2       1  150064       3.8378    6.206e-05
enh86483     5   49849100   49850100      3       2  150064       1.9941     0.023072
enh86484     5   49887900   49888900      1       1  150064       1.6552      0.04894
enh86485     5   49890800   49891800      2       1  150064       1.6743     0.047035
enh86488     5   50521300   50522300      2       1  150064       2.6851    0.0036256
enh86494     5   51106200   51107200      1       1  150064       2.6688     0.003806
enh86495     5   51110200   51111200      6       2  150064       2.0804     0.018744
enh86496     5   51124800   51125800      3       2  150064       1.9695     0.024448
enh86536     5   52322700   52323700      3       2  150064       1.7955     0.036289
enh86541     5   52332900   52333900      2       1  150064       2.4874    0.0064344
enh86542     5   52334600   52335600      8       3  150064       2.1961     0.014042
enh86544     5   52336800   52337800     10       3  150064       2.4742    0.0066763
enh86547     5   52386800   52387800      4       2  150064       3.1333   0.00086424
enh86553     5   52468700   52469700      2       1  150064       2.8572     0.002137
enh86568     5   52650800   52651800      5       2  150064       2.1645     0.015212
enh86569     5   52657300   52658300      2       1  150064       2.4074    0.0080333
enh86570     5   52661700   52662700      3       1  150064       2.3412     0.009611
enh86589     5   52898600   52899600      2       1  150064       2.1356     0.016358
enh86600     5   53339800   53340800      2       1  150064       2.0114     0.022143
enh86612     5   53597600   53598600      1       1  150064       1.7055      0.04405
enh86620     5   53711800   53712800      4       2  150064       1.6828     0.046211
enh86639     5   53940400   53941400      5       1  150064       1.6629     0.048165
enh86640     5   53942700   53943700      7       2  150064       1.6931     0.045222
enh86653     5   54140600   54141600      4       2  150064       2.8616    0.0021073
enh86655     5   54162700   54163700      1       1  150064         1.97      0.02442
enh86664     5   54300800   54301800      2       1  150064       1.9422     0.026054
enh86698     5   55148900   55149900      2       1  150064       1.8506     0.032114
enh86699     5   55164200   55165200      4       2  150064       3.4827   0.00024817
enh86701     5   55198900   55199900      1       1  150064       3.2814    0.0005164
enh86702     5   55209300   55210300      3       2  150064       2.3805    0.0086451
enh86734     5   55459900   55460900      3       1  150064       1.6582     0.048637
enh86809     5   56594800   56595800      7       4  150064       2.5164    0.0059281
enh86813     5   56660000   56661000      1       1  150064       1.7861      0.03704
enh86814     5   56661700   56662700      3       2  150064       2.5732    0.0050376
enh86839     5   57152800   57153800      1       1  150064       2.1502      0.01577
enh86851     5   57376200   57377200      3       1  150064       3.1661   0.00077239
enh86852     5   57389300   57390300      9       2  150064       2.3541     0.009283
enh86853     5   57410100   57411100      2       1  150064       2.6992    0.0034757
enh86855     5   57423800   57424800      3       2  150064       2.7318    0.0031496
enh86856     5   57429400   57430400      5       3  150064       1.9578     0.025126
enh86857     5   57445000   57446000      3       2  150064       1.8064     0.035431
enh86858     5   57448700   57449700      5       2  150064       2.0995     0.017887
enh86861     5   57485700   57486700      3       2  150064       1.7223     0.042506
enh86862     5   57497800   57498800      3       2  150064       1.9313     0.026723
enh86869     5   57569400   57570400      2       1  150064        3.589   0.00016596
enh86875     5   57705900   57706900      3       1  150064       1.7679     0.038543
enh86878     5   57762400   57763400      5       3  150064        2.527    0.0057515
enh86880     5   58188400   58189400      4       2  150064       2.0625      0.01958
enh86894     5   58299800   58300800      5       2  150064        2.686    0.0036161
enh86897     5   58316500   58317500      3       1  150064       2.6925    0.0035462
enh86898     5   58318200   58319200      6       3  150064       2.1325     0.016483
enh86899     5   58321600   58322600      2       1  150064       2.1896     0.014278
enh86900     5   58327400   58328400      4       1  150064       2.5141    0.0059661
enh86902     5   58352100   58353100      4       2  150064       1.7532     0.039783
enh86912     5   58385000   58386000      1       1  150064       2.1407      0.01615
enh86916     5   58402000   58403000      2       1  150064       1.8134     0.034885
enh86921     5   58427600   58428600      1       1  150064       1.7556      0.03958
enh86936     5   58485100   58486100      3       1  150064       1.7295      0.04186
enh86964     5   58591300   58592300      4       2  150064       1.7639     0.038871
enh86986     5   58804400   58805400      3       1  150064       2.0006     0.022717
enh86988     5   58817500   58818500      2       1  150064       2.6837    0.0036402
enh86989     5   58821400   58822400      1       1  150064       2.0621       0.0196
enh86990     5   58824000   58825000      1       1  150064       2.4026      0.00814
enh86995     5   58849300   58850300      3       2  150064       2.0163     0.021884
enh86996     5   58855000   58856000      1       1  150064        1.844      0.03259
enh87003     5   58884900   58885900      3       2  150064       2.1087     0.017486
enh87004     5   58888300   58889300      7       2  150064       2.0999     0.017868
enh87005     5   58889900   58890900      2       1  150064       2.0709     0.019184
enh87008     5   58904200   58905200      3       2  150064       1.8827     0.029872
enh87010     5   58918700   58919700      2       1  150064       1.8371     0.033101
enh87014     5   58944600   58945600      3       2  150064       2.6196    0.0044022
enh87023     5   59005100   59006100      3       2  150064       1.7158     0.043099
enh87026     5   59039000   59040000      3       1  150064       1.8566     0.031682
enh87029     5   59047800   59048800      1       1  150064       2.3915      0.00839
enh87048     5   59362400   59363400      3       1  150064       1.8038     0.035635
enh87054     5   59758800   59759800      3       2  150064       1.7056     0.044045
enh87060     5   59837000   59838000      5       2  150064       2.8516    0.0021749
enh87061     5   59947400   59948400      3       1  150064       3.2962   0.00049005
enh87063     5   59973400   59974400      3       2  150064       2.2769     0.011397
enh87066     5   60013400   60014400      1       1  150064       3.1628    0.0007814
enh87067     5   60076000   60077000      2       1  150064       1.9261     0.027048
enh87068     5   60106000   60107000      1       1  150064       2.3977      0.00825
enh87070     5   60242600   60243600      2       1  150064       3.6771   0.00011795
enh87071     5   60316000   60317000      2       1  150064       2.3947    0.0083164
enh87072     5   60344000   60345000      5       2  150064       2.0752     0.018982
enh87073     5   60347700   60348700      1       1  150064       1.6844      0.04605
enh87074     5   60455500   60456500      3       2  150064       3.4759   0.00025456
enh87075     5   60459700   60460700      2       1  150064       1.7563     0.039518
enh87076     5   60524100   60525100      5       3  150064       2.9485    0.0015966
enh87079     5   60572600   60573600      4       2  150064       3.9699   3.5957e-05
enh87080     5   60576000   60577000      4       1  150064       3.9375   4.1163e-05
enh87081     5   60585200   60586200      2       1  150064       3.9038   4.7339e-05
enh87082     5   60586300   60587300      3       2  150064       5.5566   1.3758e-08
enh87083     5   60588600   60589600      2       1  150064       4.0938   2.1219e-05
enh87084     5   60594500   60595500      2       1  150064       3.7055   0.00010547
enh87085     5   60596600   60597600      1       1  150064        4.853     6.08e-07
enh87086     5   60601200   60602200      3       1  150064        5.651   7.9754e-09
enh87087     5   60603500   60604500      7       2  150064       4.3415    7.075e-06
enh87088     5   60608400   60609400      2       1  150064       3.8071   7.0292e-05
enh87089     5   60615000   60616000      2       1  150064       5.5451   1.4693e-08
enh87095     5   60642600   60643600      3       2  150064       5.4008   3.3169e-08
enh87098     5   60684300   60685300      1       1  150064        4.768    9.301e-07
enh87099     5   60690100   60691100      1       1  150064       4.6595    1.585e-06
enh87101     5   60698000   60699000      2       1  150064       3.5854   0.00016831
enh87103     5   60702800   60703800      2       1  150064       4.6413   1.7307e-06
enh87104     5   60706400   60707400      1       1  150064       5.0554    2.147e-07
enh87106     5   60711700   60712700      1       1  150064       5.0953    1.741e-07
enh87108     5   60732400   60733400      4       2  150064        3.468   0.00026213
enh87110     5   60747200   60748200      1       1  150064        5.837    2.658e-09
enh87112     5   60760200   60761200      1       1  150064       4.6098    2.015e-06
enh87113     5   60761800   60762800      1       1  150064       4.7492    1.021e-06
enh87117     5   60899200   60900200      1       1  150064       3.5562    0.0001881
enh87125     5   61086600   61087600      1       1  150064       2.7815     0.002705
enh87126     5   61100700   61101700      4       1  150064       2.6862    0.0036133
enh87136     5   61603700   61604700      2       1  150064       1.7886     0.036841
enh87138     5   61609800   61610800      2       1  150064       1.7238     0.042374
enh87142     5   61691200   61692200      4       1  150064       1.8289     0.033711
enh87146     5   61770600   61771600      1       1  150064       1.8946      0.02907
enh87150     5   63440100   63441100      3       2  150064        3.243   0.00059143
enh87163     5   64273400   64274400      2       1  150064       2.0171     0.021845
enh87165     5   64330100   64331100      4       1  150064       2.6771    0.0037133
enh87189     5   64779200   64780200      4       2  150064       1.9537     0.025369
enh87190     5   64835100   64836100      1       1  150064       2.2764      0.01141
enh87191     5   64856700   64857700      1       1  150064       2.0131      0.02205
enh87192     5   64860600   64861600      2       1  150064       2.9308    0.0016903
enh87194     5   64917900   64918900      2       1  150064       1.8092     0.035211
enh87206     5   65155900   65156900      4       2  150064       2.3557    0.0092448
enh87227     5   65735600   65736600      3       2  150064        1.962     0.024879
enh87229     5   65814000   65815000      4       2  150064       1.6949     0.045045
enh87253     5   66356500   66357500      3       1  150064       2.3755    0.0087633
enh87255     5   66388200   66389200      4       2  150064       1.8917     0.029266
enh87256     5   66390600   66391600      1       1  150064       2.8054     0.002513
enh87288     5   67409900   67410900      1       1  150064       2.8327     0.002308
enh87291     5   67509700   67510700      4       2  150064       1.8556     0.031752
enh87313     5   67639600   67640600      3       2  150064       3.0335    0.0012087
enh87317     5   67702600   67703600      2       1  150064       1.7568     0.039477
enh87322     5   67730700   67731700      3       2  150064       2.8964    0.0018875
enh87377     5   71220500   71221500      1       1  150064       1.8142      0.03482
enh87404     5   71520600   71521600      5       2  150064        1.896     0.028978
enh87409     5   71543100   71544100      3       2  150064       1.6747     0.046992
enh87412     5   71548200   71549200      1       1  150064       1.9273      0.02697
enh87414     5   71577600   71578600      1       1  150064       1.6511      0.04936
enh87415     5   71589200   71590200      1       1  150064       1.9013      0.02863
enh87419     5   71613900   71614900      3       2  150064       1.9122     0.027927
enh87425     5   71648400   71649400      1       1  150064       1.7963      0.03622
enh87427     5   71658600   71659600      1       1  150064       1.7443      0.04055
enh87458     5   71893600   71894600      1       1  150064       1.8131      0.03491
enh87495     5   72617500   72618500      5       2  150064       2.0061     0.022421
enh87497     5   72633800   72634800      2       1  150064       1.6531     0.049153
enh87502     5   72671900   72672900      3       1  150064       1.8094     0.035193
enh87517     5   72910600   72911600      1       1  150064       1.8392      0.03294
enh87518     5   72913300   72914300      4       2  150064       2.1238     0.016843
enh87521     5   72927000   72928000      3       1  150064       1.8573     0.031631
enh87537     5   73059900   73060900      1       1  150064       1.8945      0.02908
enh87539     5   73081700   73082700      4       2  150064       1.8445     0.032554
enh87580     5   73685400   73686400      3       2  150064       1.7458     0.040425
enh87619     5   74332600   74333600      2       1  150064       1.8494     0.032203
enh87620     5   74344100   74345100      6       2  150064       1.7837     0.037235
enh87632     5   74617400   74618400      6       2  150064       1.8017     0.035797
enh87637     5   74809200   74810200      2       1  150064       1.8546      0.03183
enh87639     5   74861300   74862300      2       1  150064       1.9089     0.028138
enh87644     5   74912800   74913800      1       1  150064       2.2603       0.0119
enh87646     5   74919100   74920100      1       1  150064        2.238      0.01261
enh87668     5   76050200   76051200      2       1  150064       1.6953     0.045012
enh87683     5   76238700   76239700      5       1  150064       1.9078     0.028207
enh87689     5   76439600   76440600      7       3  150064       2.1876     0.014349
enh87690     5   76441200   76442200      4       2  150064        2.328    0.0099563
enh87702     5   77038900   77039900      3       2  150064       1.7637      0.03889
enh87712     5   77511900   77512900      2       1  150064       2.3565     0.009223
enh87713     5   77539000   77540000      3       2  150064       1.7975      0.03613
enh87714     5   77583500   77584500     10       2  150064       4.3893   5.6848e-06
enh87715     5   77584800   77585800      5       2  150064       2.6921    0.0035506
enh87716     5   77588100   77589100      5       2  150064       2.7962    0.0025857
enh87717     5   77591400   77592400      1       1  150064       2.6042     0.004604
enh87718     5   77623600   77624600      2       1  150064        4.084   2.2131e-05
enh87720     5   77654200   77655200      2       1  150064       1.9902     0.023287
enh87721     5   77658000   77659000      2       1  150064       1.9719     0.024308
enh87723     5   77701900   77702900      4       2  150064       2.9862    0.0014126
enh87724     5   77779300   77780300      2       1  150064        1.983     0.023683
enh87725     5   77791700   77792700      1       1  150064       2.0407      0.02064
enh87727     5   77795700   77796700      5       3  150064       2.3757    0.0087571
enh87729     5   77800700   77801700      3       2  150064       2.5344     0.005632
enh87734     5   77817200   77818200      1       1  150064        2.755     0.002935
enh87750     5   77887800   77888800      1       1  150064       2.7537     0.002946
enh87767     5   77955300   77956300      1       1  150064       2.0642       0.0195
enh87814     5   78799600   78800600      1       1  150064       2.6967     0.003502
enh87816     5   78806200   78807200      1       1  150064       2.7728     0.002779
enh87817     5   78857000   78858000      3       2  150064       2.0045     0.022509
enh87818     5   78877400   78878400      1       1  150064       2.2226      0.01312
enh87835     5   79478600   79479600      1       1  150064       1.9103      0.02805
enh87838     5   79490200   79491200      4       2  150064       1.7543     0.039693
enh87841     5   79500400   79501400      5       3  150064       1.9979     0.022865
enh87845     5   79512800   79513800      2       1  150064       1.8464     0.032419
enh87881     5   81069100   81070100      2       1  150064       3.2449   0.00058745
enh87882     5   81074000   81075000      1       1  150064       2.8352      0.00229
enh87885     5   81115500   81116500      3       2  150064       2.4719    0.0067198
enh87889     5   81152700   81153700      4       2  150064       2.9541    0.0015679
enh87893     5   81443200   81444200      1       1  150064       2.3386     0.009679
enh87900     5   81520900   81521900      1       1  150064       2.6016      0.00464
enh87901     5   81571600   81572600     10       4  150064        3.041    0.0011791
enh87902     5   81589400   81590400      1       1  150064       2.5345      0.00563
enh87919     5   82374200   82375200      2       1  150064       1.7557      0.03957
enh87922     5   82602600   82603600      3       1  150064       1.8634     0.031205
enh87960     5   86263700   86264700      1       1  150064       1.7755      0.03791
enh87980     5   87042200   87043200      2       1  150064       3.2097   0.00066439
enh87981     5   87468500   87469500      1       1  150064       2.3101      0.01044
enh87983     5   87566100   87567100      1       1  150064       2.5414      0.00552
enh87985     5   88039000   88040000      1       1  150064       2.4369     0.007406
enh87987     5   88087700   88088700      2       1  150064       2.4131    0.0079077
enh87992     5   88234400   88235400      2       1  150064       2.2339     0.012745
enh87998     5   88647300   88648300      3       2  150064       3.2554   0.00056613
enh87999     5   88716600   88717600      1       1  150064       4.7905    8.319e-07
enh88004     5   89351400   89352400      2       1  150064       3.3168    0.0004553
enh88005     5   89392200   89393200      3       2  150064       1.9681     0.024528
enh88017     5   90181300   90182300      5       3  150064       3.7233   9.8309e-05
enh88021     5   90227800   90228800      7       2  150064       4.1386    1.747e-05
enh88022     5   90235900   90236900      7       3  150064       4.3175   7.8916e-06
enh88023     5   90245100   90246100      3       2  150064       2.4583     0.006979
enh88024     5   90250300   90251300      6       3  150064       3.5631   0.00018327
enh88026     5   90262000   90263000      5       2  150064       2.0388     0.020736
enh88027     5   90279100   90280100      7       2  150064       3.0956   0.00098209
enh88028     5   90312800   90313800      2       1  150064       2.2737     0.011491
enh88032     5   90345700   90346700      2       1  150064       3.1037   0.00095552
enh88033     5   90348600   90349600      6       3  150064       3.8932   4.9468e-05
enh88034     5   90368200   90369200      2       1  150064       2.2839     0.011188
enh88037     5   90417100   90418100      3       2  150064       1.8022     0.035755
enh88038     5   90422300   90423300      1       1  150064       2.1306      0.01656
enh88039     5   90431500   90432500      5       2  150064       2.0328     0.021036
enh88042     5   90447300   90448300      1       1  150064       2.4177      0.00781
enh88043     5   90457400   90458400      4       2  150064        2.534     0.005639
enh88046     5   90466000   90467000      1       1  150064       2.8742     0.002025
enh88049     5   90486200   90487200      2       1  150064       2.9127    0.0017915
enh88053     5   90561700   90562700      2       1  150064       1.7203     0.042687
enh88064     5   90627600   90628600      2       1  150064       2.1104     0.017413
enh88065     5   90635600   90636600      4       2  150064       1.7058     0.044025
enh88087     5   92280700   92281700      2       1  150064        2.325     0.010036
enh88092     5   92435200   92436200      1       1  150064       2.3453     0.009505
enh88098     5   92500000   92501000      1       1  150064       2.1272       0.0167
enh88100     5   92526900   92527900      1       1  150064       1.8334      0.03337
enh88110     5   92666000   92667000      7       1  150064       1.9319     0.026684
enh88117     5   92899900   92900900      3       2  150064       2.2781     0.011359
enh88125     5   93167000   93168000      1       1  150064       2.9931     0.001381
enh88135     5   93576500   93577500      2       1  150064       2.4432    0.0072791
enh88137     5   93697400   93698400      3       1  150064       2.0994      0.01789
enh88139     5   93768700   93769700      1       1  150064       2.2791      0.01133
enh88146     5   93909200   93910200      2       1  150064        2.207     0.013656
enh88147     5   93955800   93956800      4       2  150064       2.2888     0.011045
enh88148     5   93957900   93958900      4       1  150064       2.6217    0.0043748
enh88149     5   93959000   93960000      2       1  150064       2.5515    0.0053623
enh88161     5   94185500   94186500      5       2  150064       1.9227     0.027262
enh88166     5   94868800   94869800      2       1  150064       1.8117     0.035013
enh88172     5   94979500   94980500      1       1  150064       1.9653      0.02469
enh88193     5   95129400   95130400      2       1  150064       1.8554     0.031768
enh88200     5   95160700   95161700      6       2  150064        1.994     0.023074
enh88215     5   95236700   95237700      4       2  150064       2.0857     0.018501
enh88221     5   95263900   95264900      2       1  150064       1.8894     0.029422
enh88222     5   95266100   95267100      1       1  150064        1.987      0.02346
enh88236     5   95385800   95386800      2       1  150064       1.6579     0.048668
enh88238     5   95403800   95404800      5       1  150064       1.8321     0.033471
enh88242     5   95419800   95420800      4       1  150064        2.041     0.020625
enh88245     5   95431900   95432900      1       1  150064       3.1349    0.0008596
enh88252     5   95492800   95493800      1       1  150064       1.8842      0.02977
enh88258     5   95562900   95563900      2       1  150064        3.061    0.0011031
enh88261     5   95582000   95583000      3       2  150064       3.0109    0.0013024
enh88263     5   95615900   95616900      5       2  150064       3.7475     8.93e-05
enh88266     5   95633000   95634000      2       1  150064       3.5671   0.00018048
enh88270     5   95673000   95674000      3       2  150064       2.7115    0.0033492
enh88272     5   95680400   95681400      1       1  150064       1.7948      0.03634
enh88296     5   95984800   95985800      4       2  150064       2.2119     0.013486
enh88298     5   95992000   95993000      2       1  150064       2.2349      0.01271
enh88301     5   96001700   96002700      2       1  150064        2.213     0.013449
enh88302     5   96004600   96005600      2       1  150064       2.1953      0.01407
enh88303     5   96016200   96017200      4       2  150064       2.2951     0.010862
enh88306     5   96034600   96035600      1       1  150064        2.464     0.006869
enh88323     5   96210800   96211800      8       4  150064       1.8176     0.034565
enh88327     5   96273100   96274100      4       1  150064       2.5183    0.0058969
enh88328     5   96276000   96277000      4       1  150064       2.5433    0.0054911
enh88329     5   96297400   96298400      1       1  150064       2.6248     0.004335
enh88331     5   96303600   96304600      2       1  150064       1.6509     0.049377
enh88332     5   96313900   96314900      4       2  150064       1.8967     0.028931
enh88334     5   96355200   96356200      4       2  150064       2.1878     0.014342
enh88342     5   97645800   97646800      1       1  150064       2.0665      0.01939
enh88345     5   97751100   97752100      3       2  150064       1.7326     0.041586
enh88358     5   98253000   98254000      1       1  150064        2.515     0.005951
enh88364     5   98373000   98374000      3       2  150064       1.8359     0.033187
enh88402     5  102113700  102114700      2       1  150064       2.5848     0.004872
enh88433     5  102846700  102847700      3       2  150064       1.8742     0.030449
enh88436     5  102896700  102897700      4       2  150064       2.2119     0.013487
enh88437     5  102956700  102957700      1       1  150064         1.82      0.03438
enh88447     5  103524700  103525700      3       2  150064       1.8837     0.029802
enh88460     5  106393700  106394700      8       4  150064       2.2337     0.012752
enh88465     5  106697500  106698500      6       2  150064       2.7581    0.0029065
enh88466     5  106700900  106701900      6       2  150064       2.4083    0.0080135
enh88467     5  106714000  106715000      2       1  150064       1.7531     0.039793
enh88469     5  106724000  106725000      3       1  150064       2.3799    0.0086579
enh88471     5  106760200  106761200      2       1  150064        2.738    0.0030908
enh88472     5  106767400  106768400      4       1  150064       2.0791     0.018802
enh88485     5  106855300  106856300      2       1  150064       2.7102     0.003362
enh88488     5  106875300  106876300      3       1  150064       3.5524   0.00019083
enh88489     5  106878100  106879100      2       1  150064       3.1787    0.0007396
enh88490     5  106888700  106889700      2       1  150064       2.6278    0.0042965
enh88491     5  106890700  106891700      2       1  150064       2.5473    0.0054272
enh88492     5  106892700  106893700      5       2  150064       2.4607    0.0069342
enh88503     5  106953800  106954800      3       2  150064       1.8951     0.029041
enh88508     5  107009500  107010500      4       2  150064       1.8256     0.033957
enh88509     5  107040500  107041500      4       2  150064       1.6929     0.045236
enh88510     5  107078700  107079700      5       2  150064       2.0907     0.018278
enh88511     5  107147900  107148900      2       1  150064       2.0666     0.019384
enh88512     5  107204900  107205900      3       2  150064       3.5403   0.00019986
enh88541     5  108652200  108653200      3       2  150064       2.8445    0.0022243
enh88542     5  108664400  108665400      3       2  150064       2.7894    0.0026402
enh88543     5  108723500  108724500      3       1  150064       2.1118      0.01735
enh88545     5  108741500  108742500      6       2  150064       1.8625     0.031264
enh88548     5  108790800  108791800      4       2  150064       2.7231    0.0032333
enh88549     5  108803900  108804900      2       1  150064       2.1804     0.014614
enh88550     5  108868800  108869800      4       2  150064       2.0193     0.021727
enh88551     5  108992300  108993300      5       2  150064       4.2386   1.1248e-05
enh88552     5  109017600  109018600      3       1  150064       4.9026   4.7294e-07
enh88555     5  109039300  109040300      4       2  150064        4.598   2.1327e-06
enh88556     5  109075600  109076600      3       2  150064       4.0393   2.6811e-05
enh88557     5  109079100  109080100      4       2  150064       3.0573    0.0011166
enh88558     5  109084000  109085000      2       1  150064       1.8155     0.034725
enh88560     5  109094900  109095900      6       3  150064       4.6175   1.9423e-06
enh88561     5  109166400  109167400      7       3  150064       4.4453   4.3893e-06
enh88563     5  109201100  109202100      6       3  150064       4.3082   8.2284e-06
enh88564     5  109237300  109238300      2       1  150064       2.0986     0.017925
enh88589     5  110977300  110978300      4       2  150064       1.6956     0.044981
enh88590     5  111006200  111007200      3       2  150064       1.8304     0.033596
enh88591     5  111012200  111013200      5       2  150064         3.06    0.0011067
enh88593     5  111017500  111018500      5       2  150064       2.0856     0.018506
enh88594     5  111029600  111030600      3       1  150064        2.358    0.0091877
enh88595     5  111033200  111034200      3       2  150064        2.654    0.0039769
enh88597     5  111072300  111073300      4       2  150064       2.1465     0.015917
enh88602     5  111085000  111086000      2       1  150064       1.8817     0.029937
enh88610     5  111296400  111297400      3       2  150064       1.6752     0.046949
enh88628     5  112019800  112020800      4       2  150064       2.1172     0.017122
enh88633     5  112097500  112098500      2       1  150064       1.9101     0.028058
enh88646     5  112304400  112305400      4       2  150064       1.8695     0.030776
enh88693     5  112941700  112942700      4       2  150064       2.0075      0.02235
enh88705     5  114701500  114702500      5       2  150064       2.9823    0.0014307
enh88708     5  114715100  114716100      9       2  150064        1.744     0.040577
enh88712     5  114758700  114759700      5       2  150064       1.6556     0.048902
enh88713     5  114771400  114772400      1       1  150064       2.1553      0.01557
enh88714     5  114776100  114777100      1       1  150064       2.0399      0.02068
enh88718     5  114793300  114794300      8       3  150064       2.5547    0.0053136
enh88719     5  114796200  114797200      5       2  150064       1.9736     0.024212
enh88722     5  114867300  114868300      2       1  150064       1.6543     0.049032
enh88734     5  114993100  114994100      5       2  150064       2.3046     0.010596
enh88750     5  115419000  115420000      3       1  150064       2.2671     0.011693
enh88757     5  116099600  116100600      2       1  150064       1.7269     0.042092
enh88764     5  117883800  117884800      6       3  150064       2.0362     0.020865
enh88791     5  118655800  118656800      2       1  150064       1.6958     0.044965
enh88802     5  118677300  118678300      5       2  150064       2.0692     0.019262
enh88803     5  118678400  118679400      3       1  150064       2.5857    0.0048597
enh88806     5  118692800  118693800      3       1  150064       2.2814     0.011262
enh88807     5  118694200  118695200      2       1  150064       1.6976      0.04479
enh88822     5  119723400  119724400      1       1  150064       1.6489      0.04958
enh88824     5  119781500  119782500      8       2  150064       1.9399     0.026193
enh88834     5  120534300  120535300      3       2  150064       2.1986     0.013954
enh88866     5  121814900  121815900      1       1  150064       2.0341      0.02097
enh88867     5  121829200  121830200      3       1  150064       2.7856    0.0026715
enh88891     5  122817500  122818500      1       1  150064        3.551    0.0001919
enh88897     5  123006600  123007600      3       2  150064       2.5455    0.0054557
enh88923     5  123933600  123934600      6       3  150064       1.7229     0.042449
enh88924     5  123941000  123942000      4       2  150064       2.7943    0.0026007
enh88934     5  123993500  123994500      2       1  150064       1.7093       0.0437
enh88938     5  124004600  124005600      4       2  150064       1.8705     0.030704
enh88967     5  124611600  124612600      7       4  150064       2.1638     0.015242
enh88972     5  124708400  124709400      6       2  150064       3.2123   0.00065835
enh88977     5  124821800  124822800      1       1  150064       2.4823     0.006526
enh88978     5  124884800  124885800      2       1  150064       1.9556     0.025253
enh88979     5  124895100  124896100      7       3  150064       1.6572     0.048739
enh88985     5  125338000  125339000      6       2  150064       3.2834   0.00051284
enh88986     5  125350900  125351900      3       2  150064       2.3637    0.0090473
enh88988     5  125440900  125441900      7       2  150064       2.3814     0.008624
enh88990     5  125460100  125461100      3       2  150064       2.9301    0.0016942
enh88993     5  125689500  125690500      3       2  150064       1.7999     0.035936
enh88997     5  125730300  125731300      2       1  150064       1.7205     0.042666
enh88999     5  125757800  125758800      2       1  150064       1.9487     0.025668
enh89002     5  125806800  125807800      1       1  150064       2.3439     0.009541
enh89013     5  125871800  125872800      3       1  150064       2.2577     0.011981
enh89014     5  125874300  125875300      5       1  150064        2.908    0.0018185
enh89028     5  126131600  126132600      3       1  150064       2.2704      0.01159
enh89038     5  126193200  126194200      2       1  150064       2.1725     0.014911
enh89039     5  126204400  126205400      6       3  150064       3.6514   0.00013039
enh89044     5  126306900  126307900      3       1  150064       3.6535   0.00012932
enh89052     5  126542000  126543000      2       1  150064       2.3651    0.0090131
enh89054     5  126592800  126593800      3       1  150064       1.7288     0.041924
enh89068     5  127148800  127149800      4       2  150064       2.1412      0.01613
enh89069     5  127156600  127157600      2       1  150064       1.8206     0.034335
enh89070     5  127202700  127203700      2       1  150064       3.3989    0.0003383
enh89071     5  127207000  127208000      1       1  150064       3.7499    8.844e-05
enh89072     5  127211300  127212300      3       1  150064       3.9318   4.2164e-05
enh89073     5  127213200  127214200      4       1  150064       3.8305   6.3951e-05
enh89074     5  127220400  127221400      2       1  150064       3.8476   5.9637e-05
enh89076     5  127228700  127229700      1       1  150064       3.7947    7.391e-05
enh89085     5  127371000  127372000      2       1  150064         2.85    0.0021857
enh89087     5  127388700  127389700      2       1  150064       1.7209      0.04263
enh89090     5  127416400  127417400      3       1  150064       2.4229    0.0076987
enh89092     5  127447400  127448400      2       1  150064       2.8519    0.0021731
enh89098     5  127607400  127608400      3       1  150064       1.6651     0.047948
enh89134     5  130593200  130594200      1       1  150064       1.8493      0.03221
[truncated: 865,247 more chars]
