# Supplementary material for: Identifying enhancer properties associated with genetic risk for complex traits using regulome-wide association studies
Source: PLoS Comput Biol. 2022 Sep 7;18(9):e1010430. doi: 10.1371/journal.pcbi.1010430 (PMC9484640; doi:10.1371/journal.pcbi.1010430)
Supplement: S3 Table — Sample names are as described in the ROADMAP epigenomics project integrative analysis portal: https://egg2.wustl.edu/roadmap/web_portal/meta.html. (ZIP) [file pcbi.1010430.s010.zip › supplemental_table3/E026stromal-connective_sig_enhancers05.gcov.out]

GENE       CHR      START       STOP  NSNPS  NPARAM       N        ZSTAT            P
enh52136     1     841300     842300      1       1  150064       1.8239      0.03408
enh52137     1     845200     846200      4       1  150064         1.71     0.043636
enh52138     1     846200     847200      3       1  150064       1.8178     0.034551
enh52157     1    1168700    1169700      3       1  150064       1.9619      0.02489
enh52196     1    1473800    1474800      1       1  150064       1.6972      0.04483
enh52200     1    1501800    1502800      1       1  150064       1.9612      0.02493
enh52242     1    1841200    1842200      3       1  150064       2.0797     0.018775
enh52249     1    2063100    2064100      3       2  150064       3.1698   0.00076283
enh52251     1    2071300    2072300      5       2  150064       3.2169   0.00064792
enh52255     1    2126700    2127700      2       1  150064       2.5265    0.0057606
enh52259     1    2137400    2138400      2       1  150064       2.6153    0.0044576
enh52266     1    2172900    2173900      6       2  150064       1.9091     0.028122
enh52270     1    2181500    2182500      4       2  150064       1.7417     0.040784
enh52277     1    2211200    2212200      3       1  150064       2.1734     0.014875
enh52278     1    2214900    2215900      5       3  150064       1.7983     0.036064
enh52283     1    2233000    2234000      2       1  150064        2.019     0.021745
enh52296     1    2379100    2380100      5       2  150064       4.1266   1.8404e-05
enh52297     1    2382400    2383400      3       1  150064       3.3735   0.00037103
enh52298     1    2384000    2385000      7       2  150064       2.2774      0.01138
enh52299     1    2391200    2392200      5       2  150064       4.0566     2.49e-05
enh52310     1    2486600    2487600      1       1  150064       2.5752     0.005009
enh52313     1    2516000    2517000      1       1  150064       3.2766    0.0005254
enh52315     1    2525000    2526000      5       2  150064       2.1678     0.015087
enh52329     1    3123500    3124500      3       1  150064       3.2339    0.0006105
enh52345     1    3335900    3336900      3       2  150064       1.6574     0.048718
enh52395     1    6260200    6261200      1       1  150064       1.7453      0.04047
enh52422     1    6520500    6521500      3       2  150064       2.4904    0.0063798
enh52426     1    6552400    6553400      3       1  150064       1.9459     0.025835
enh52427     1    6555400    6556400      2       1  150064       2.0574     0.019824
enh52430     1    6567000    6568000      1       1  150064       2.3208      0.01015
enh52432     1    6575600    6576600      1       1  150064       2.1343      0.01641
enh52442     1    6649100    6650100      4       2  150064       1.7673     0.038589
enh52443     1    6657000    6658000      6       2  150064       1.7669      0.03862
enh52444     1    6658400    6659400      6       3  150064       1.6901     0.045505
enh52446     1    6669200    6670200      2       1  150064       1.8024     0.035742
enh52447     1    6676100    6677100      3       1  150064       3.1552    0.0008019
enh52448     1    6684000    6685000      2       1  150064       2.1264     0.016733
enh52451     1    6745500    6746500      1       1  150064       2.5274     0.005746
enh52454     1    6759700    6760700      2       1  150064       3.5669   0.00018061
enh52462     1    6846800    6847800      3       1  150064       1.7795     0.037581
enh52479     1    7020000    7021000      1       1  150064       1.9101      0.02806
enh52552     1    8138700    8139700      1       1  150064       1.7136       0.0433
enh52565     1    8196700    8197700      3       2  150064         1.91     0.028065
enh52589     1    8361600    8362600      3       1  150064       4.3294   7.4745e-06
enh52590     1    8362900    8363900      3       1  150064       2.8474    0.0022042
enh52591     1    8373800    8374800      3       2  150064        4.624   1.8821e-06
enh52592     1    8374200    8375200      2       1  150064       4.1397   1.7385e-05
enh52594     1    8377200    8378200      1       1  150064       3.5064    0.0002271
enh52595     1    8403200    8404200      3       2  150064       2.8493    0.0021907
enh52597     1    8413000    8414000      2       1  150064       1.7281     0.041985
enh52598     1    8427200    8428200      1       1  150064       2.9348     0.001669
enh52600     1    8429800    8430800      3       1  150064       2.8972    0.0018824
enh52601     1    8431800    8432800      3       2  150064       4.1291   1.8213e-05
enh52605     1    8444500    8445500      2       1  150064       4.8974   4.8548e-07
enh52608     1    8454700    8455700      2       1  150064       3.3185   0.00045251
enh52609     1    8456700    8457700      1       1  150064       1.6541      0.04905
enh52612     1    8466400    8467400      5       2  150064       5.5447    1.472e-08
enh52613     1    8472700    8473700      2       1  150064       4.9856   3.0891e-07
enh52615     1    8484600    8485600      2       1  150064       4.3574   6.5811e-06
enh52616     1    8487200    8488200      2       1  150064       4.9564   3.5904e-07
enh52618     1    8508300    8509300      1       1  150064       2.0523      0.02007
enh52620     1    8515900    8516900      2       1  150064       3.2735   0.00053114
enh52621     1    8523400    8524400      2       1  150064       2.0832     0.018615
enh52622     1    8537000    8538000      2       1  150064       3.2278   0.00062379
enh52624     1    8542900    8543900      2       1  150064       2.1847     0.014455
enh52625     1    8557000    8558000      2       1  150064       2.8573    0.0021361
enh52626     1    8569000    8570000      2       1  150064       2.9289    0.0017009
enh52628     1    8576000    8577000      1       1  150064       3.0786      0.00104
enh52631     1    8586500    8587500      1       1  150064       2.4847     0.006483
enh52632     1    8600400    8601400      3       2  150064       3.6892    0.0001125
enh52633     1    8614900    8615900      2       1  150064       3.0698    0.0010711
enh52635     1    8623200    8624200      3       2  150064       2.3761    0.0087482
enh52637     1    8655600    8656600      2       1  150064       2.6443    0.0040927
enh52638     1    8657900    8658900      6       2  150064       2.9865    0.0014112
enh52639     1    8659600    8660600      1       1  150064       3.0959    0.0009812
enh52640     1    8662900    8663900      3       1  150064       2.8042    0.0025223
enh52642     1    8684800    8685800      2       1  150064       2.3855    0.0085291
enh52643     1    8686600    8687600      1       1  150064       2.9013     0.001858
enh52646     1    8690800    8691800      1       1  150064       3.1268    0.0008837
enh52647     1    8707000    8708000      2       1  150064       2.9936    0.0013784
enh52649     1    8712500    8713500      2       1  150064       2.6253    0.0043289
enh52650     1    8718900    8719900      1       1  150064       2.4949       0.0063
enh52654     1    8726000    8727000      1       1  150064       2.8965     0.001887
enh52656     1    8730100    8731100      3       2  150064       2.5074    0.0060804
enh52657     1    8734700    8735700      1       1  150064       2.7007      0.00346
enh52660     1    8741200    8742200      2       1  150064         2.38    0.0086572
enh52663     1    8757800    8758800      1       1  150064       2.7985     0.002567
enh52665     1    8766900    8767900      4       2  150064       2.4406    0.0073308
enh52667     1    8772900    8773900      1       1  150064       2.6506     0.004018
enh52672     1    8800000    8801000      1       1  150064       1.7758      0.03788
enh52684     1    8943200    8944200      5       2  150064       1.8942     0.029096
enh52687     1    8959600    8960600      3       1  150064       1.6953     0.045007
enh52690     1    9001600    9002600      6       3  150064       2.9046    0.0018385
enh52704     1    9202500    9203500      2       1  150064       1.6767     0.046804
enh52710     1    9222000    9223000      1       1  150064       1.9856      0.02354
enh52799     1    9923200    9924200      3       2  150064        2.006      0.02243
enh52847     1   10346800   10347800      3       1  150064       1.6461     0.049876
enh52850     1   10367800   10368800      3       1  150064       1.7143     0.043237
enh52852     1   10433800   10434800      1       1  150064       1.6958      0.04496
enh52913     1   11376400   11377400      3       1  150064       2.2901     0.011008
enh52934     1   11980800   11981800      6       3  150064       1.6572      0.04874
enh52937     1   11990200   11991200      2       1  150064       1.7587     0.039313
enh52939     1   11996700   11997700      3       1  150064        2.566    0.0051442
enh52940     1   11997400   11998400      3       1  150064       2.7109    0.0033549
enh52941     1   11998200   11999200      2       1  150064       1.9438      0.02596
enh52942     1   11999000   12000000      5       2  150064       2.1527     0.015672
enh52943     1   12000300   12001300      4       1  150064       2.0448     0.020437
enh52944     1   12012400   12013400      8       2  150064       2.2746     0.011466
enh52957     1   12107800   12108800      4       2  150064       1.6733     0.047134
enh52958     1   12112000   12113000      4       2  150064       1.7134     0.043322
enh52960     1   12128300   12129300      2       1  150064       2.6411    0.0041314
enh52967     1   12190200   12191200      3       1  150064       1.6689     0.047567
enh53036     1   12659800   12660800      6       3  150064       1.7259     0.042179
enh53037     1   12661200   12662200      1       1  150064       2.1033      0.01772
enh53061     1   14033500   14034500      2       1  150064       1.8504     0.032129
enh53071     1   14091300   14092300      2       1  150064       1.8981     0.028844
enh53080     1   14234300   14235300      1       1  150064        2.576     0.004998
enh53091     1   14467300   14468300      5       1  150064       1.7796     0.037574
enh53093     1   14585400   14586400      3       2  150064        2.225     0.013041
enh53107     1   14813000   14814000      4       2  150064       2.0007     0.022715
enh53132     1   15207000   15208000      2       1  150064       1.7792     0.037602
enh53138     1   15253000   15254000      4       1  150064       1.7052      0.04408
enh53221     1   16152000   16153000      7       2  150064       2.0326     0.021046
enh53289     1   16542200   16543200      6       2  150064       2.2668     0.011702
enh53292     1   16564000   16565000      2       1  150064       2.7283    0.0031827
enh53293     1   16570400   16571400      1       1  150064        2.126      0.01675
enh53296     1   16582700   16583700      1       1  150064       2.1951      0.01408
enh53299     1   16592800   16593800      2       1  150064       1.9997     0.022765
enh53300     1   16594000   16595000      4       1  150064       2.0877     0.018412
enh53303     1   16617100   16618100      2       1  150064        2.191     0.014226
enh53304     1   16619800   16620800      4       2  150064       2.1494     0.015801
enh53306     1   16644800   16645800      3       1  150064       2.0685     0.019295
enh53308     1   16649900   16650900      2       1  150064       2.6991    0.0034766
enh53310     1   16674400   16675400      1       1  150064       1.9579      0.02512
enh53311     1   16691200   16692200      1       1  150064       2.0558       0.0199
enh53312     1   16692500   16693500      1       1  150064       2.0306      0.02115
enh53314     1   16698100   16699100      2       1  150064       1.7618     0.039048
enh53315     1   16699200   16700200      2       1  150064       1.7932     0.036468
enh53317     1   16703100   16704100      4       1  150064       1.9451     0.025883
enh53318     1   16710900   16711900      3       1  150064       1.7799     0.037547
enh53319     1   16714400   16715400      2       1  150064       1.7653      0.03876
enh53320     1   16718600   16719600      1       1  150064       1.8435      0.03263
enh53321     1   16722600   16723600      5       2  150064       2.0027     0.022605
enh53325     1   16824300   16825300      3       1  150064       1.8836     0.029809
enh53345     1   17287800   17288800      3       2  150064       1.8156     0.034716
enh53348     1   17308000   17309000      4       2  150064       2.1727     0.014903
enh53349     1   17310900   17311900      2       1  150064       2.5752    0.0050092
enh53353     1   17342200   17343200      6       2  150064       2.1841     0.014477
enh53355     1   17371300   17372300      6       2  150064        2.306     0.010557
enh53356     1   17372500   17373500      4       1  150064       2.2675     0.011681
enh53357     1   17378300   17379300      2       1  150064       2.7791    0.0027255
enh53359     1   17386300   17387300      2       1  150064       3.0875    0.0010093
enh53360     1   17390100   17391100      9       3  150064       2.0368     0.020835
enh53373     1   17552500   17553500      5       3  150064       2.0997     0.017877
enh53425     1   19217700   19218700      3       1  150064       1.9578     0.025127
enh53435     1   19263400   19264400      2       1  150064       1.7529     0.039814
enh53470     1   19639700   19640700      5       3  150064       1.6512     0.049344
enh53471     1   19641700   19642700      6       2  150064        1.812     0.034996
enh53477     1   19695700   19696700      4       2  150064       1.8083      0.03528
enh53519     1   19821800   19822800      3       2  150064       2.7838    0.0026861
enh53521     1   19832100   19833100      7       3  150064       1.8529     0.031947
enh53522     1   19835400   19836400      6       2  150064       1.6627     0.048186
enh53541     1   19966700   19967700      1       1  150064       2.3371     0.009718
enh53590     1   20732400   20733400      6       2  150064       2.1527     0.015672
enh53611     1   21059900   21060900      1       1  150064       2.8655     0.002082
enh53612     1   21065500   21066500      1       1  150064       2.3174      0.01024
enh53613     1   21068900   21069900      1       1  150064       2.5969     0.004704
enh53617     1   21114800   21115800      1       1  150064       2.5834     0.004892
enh53619     1   21140300   21141300      3       1  150064       2.4477    0.0071881
enh53620     1   21156200   21157200      2       1  150064       1.8852     0.029698
enh53622     1   21194000   21195000      3       2  150064       2.5493    0.0053971
enh53625     1   21233000   21234000      3       1  150064       2.4939    0.0063175
enh53627     1   21263200   21264200      1       1  150064       1.7224       0.0425
enh53633     1   21348500   21349500      1       1  150064       2.1326      0.01648
enh53634     1   21349200   21350200      3       1  150064       2.0656     0.019431
enh53640     1   21375200   21376200      1       1  150064       2.8866     0.001947
enh53641     1   21376200   21377200      3       1  150064       2.3494     0.009401
enh53643     1   21385500   21386500      3       2  150064       2.7756    0.0027552
enh53646     1   21402700   21403700      3       1  150064       2.1445     0.015997
enh53647     1   21409600   21410600      2       1  150064       2.4697    0.0067617
enh53648     1   21415800   21416800      3       1  150064       2.7094    0.0033702
enh53649     1   21417300   21418300      2       1  150064       2.9799    0.0014419
enh53656     1   21476700   21477700      4       2  150064       1.7142     0.043247
enh53659     1   21489100   21490100      2       1  150064        2.621    0.0043839
enh53660     1   21491900   21492900      4       2  150064       2.5446    0.0054697
enh53661     1   21497000   21498000      2       1  150064       2.5652    0.0051565
enh53662     1   21497900   21498900      4       2  150064       2.9738    0.0014709
enh53663     1   21499600   21500600      5       3  150064        2.557    0.0052783
enh53664     1   21521100   21522100      1       1  150064       1.7381       0.0411
enh53711     1   21992000   21993000      5       3  150064        2.509    0.0060539
enh53716     1   22031700   22032700      1       1  150064       2.5496     0.005393
enh53717     1   22085700   22086700      2       1  150064       2.0773     0.018885
enh53718     1   22090900   22091900      3       1  150064        1.892     0.029244
enh53750     1   22350000   22351000      5       2  150064       2.2927     0.010933
enh53751     1   22352800   22353800      5       2  150064       2.4891    0.0064031
enh53754     1   22374800   22375800      2       1  150064       3.2572   0.00056259
enh53757     1   22389000   22390000      3       2  150064       2.2041      0.01376
enh53760     1   22398800   22399800      1       1  150064       3.3647    0.0003831
enh53763     1   22418500   22419500      1       1  150064       1.7696       0.0384
enh53764     1   22433100   22434100      2       1  150064       1.9357      0.02645
enh53768     1   22448600   22449600      7       4  150064       1.7571     0.039447
enh53821     1   23438300   23439300      1       1  150064       2.0492      0.02022
enh53890     1   23912300   23913300      1       1  150064        1.799      0.03601
enh53904     1   24073900   24074900      1       1  150064       2.1532      0.01565
enh53906     1   24085200   24086200      1       1  150064       1.8901      0.02937
enh53909     1   24106700   24107700      1       1  150064       1.6674      0.04772
enh53936     1   24372700   24373700      3       1  150064       2.5782    0.0049652
enh53961     1   24676300   24677300      1       1  150064       2.1953      0.01407
enh53963     1   24690300   24691300      6       3  150064       2.2173     0.013303
enh53968     1   24717200   24718200      5       2  150064       1.7514     0.039939
enh53969     1   24719700   24720700      2       1  150064       2.3716    0.0088561
enh53981     1   24829800   24830800      2       1  150064       1.9913     0.023224
enh53982     1   24867300   24868300      6       2  150064       2.8995    0.0018685
enh53987     1   24967400   24968400      2       1  150064       2.5702    0.0050815
enh53990     1   24986000   24987000      2       1  150064        1.755     0.039627
enh54012     1   25078800   25079800      2       1  150064       1.8978      0.02886
enh54013     1   25079700   25080700      2       1  150064       1.9667     0.024609
enh54035     1   25156300   25157300      1       1  150064       2.1589      0.01543
enh54055     1   25349000   25350000      3       2  150064        1.841     0.032813
enh54175     1   26699900   26700900      2       1  150064        1.667      0.04776
enh54178     1   26712400   26713400      2       1  150064       2.0498      0.02019
enh54187     1   26809400   26810400      2       1  150064       1.9254     0.027087
enh54193     1   26881800   26882800      3       1  150064       2.0804     0.018747
enh54194     1   26900900   26901900      5       3  150064       1.7477     0.040262
enh54204     1   27028100   27029100      2       1  150064       2.6067    0.0045713
enh54206     1   27033700   27034700      2       1  150064       2.6037    0.0046111
enh54207     1   27039100   27040100      1       1  150064       2.7254     0.003211
enh54209     1   27048600   27049600      1       1  150064       2.7248     0.003217
enh54210     1   27051800   27052800      4       1  150064       2.7077    0.0033878
enh54211     1   27056400   27057400      1       1  150064       2.7026      0.00344
enh54212     1   27057500   27058500      1       1  150064       2.7106     0.003358
enh54215     1   27069900   27070900      3       2  150064        1.957     0.025176
enh54218     1   27094100   27095100      1       1  150064       2.0566      0.01986
enh54221     1   27097900   27098900      1       1  150064       2.7473     0.003004
enh54231     1   27157700   27158700      1       1  150064        2.646     0.004073
enh54233     1   27175300   27176300      1       1  150064       2.4217     0.007724
enh54234     1   27179400   27180400      1       1  150064       3.8436    6.061e-05
enh54235     1   27187800   27188800      2       1  150064       2.1351     0.016377
enh54238     1   27214600   27215600      1       1  150064       2.4794      0.00658
enh54242     1   27247000   27248000      2       1  150064       2.7103    0.0033606
enh54243     1   27249600   27250600      1       1  150064        2.512     0.006003
enh54258     1   27424300   27425300      1       1  150064       1.8901      0.02937
enh54264     1   27449000   27450000      2       1  150064        2.571    0.0050697
enh54268     1   27465200   27466200      1       1  150064       1.8414      0.03278
enh54283     1   27667700   27668700      1       1  150064       2.8448     0.002222
enh54284     1   27693700   27694700      1       1  150064       1.8301      0.03362
enh54288     1   27726400   27727400      1       1  150064       1.7424      0.04072
enh54339     1   27932700   27933700      2       1  150064       1.9507     0.025546
enh54340     1   27957400   27958400      7       3  150064       1.8081     0.035298
enh54392     1   28500000   28501000      2       1  150064       3.6693   0.00012161
enh54394     1   28523200   28524200      6       4  150064       1.7939     0.036417
enh54405     1   28623000   28624000      3       2  150064       2.0438     0.020484
enh54408     1   28695200   28696200      2       1  150064       1.9333     0.026598
enh54409     1   28699600   28700600      2       1  150064       2.2181     0.013274
enh54410     1   28701400   28702400      4       1  150064       2.2326     0.012788
enh54411     1   28718300   28719300      3       1  150064       1.8638     0.031178
enh54412     1   28721400   28722400      5       1  150064       1.7638     0.038882
enh54414     1   28736200   28737200      7       2  150064       2.3137     0.010342
enh54415     1   28743300   28744300      2       1  150064       2.0408     0.020638
enh54420     1   28766000   28767000      2       1  150064       1.7025     0.044334
enh54421     1   28767800   28768800      8       3  150064        2.093     0.018175
enh54422     1   28770000   28771000      5       2  150064       1.7026     0.044326
enh54423     1   28774200   28775200      1       1  150064       1.8358      0.03319
enh54425     1   28782200   28783200      1       1  150064       2.4036     0.008118
enh54427     1   28839700   28840700      3       2  150064       1.8216     0.034261
enh54429     1   28845600   28846600      1       1  150064       2.4689     0.006776
enh54430     1   28853200   28854200      4       1  150064       2.7444    0.0030313
enh54431     1   28905100   28906100      2       1  150064       2.7673    0.0028261
enh54434     1   28967200   28968200      2       1  150064       2.2745     0.011467
enh54435     1   28970700   28971700      1       1  150064       2.3123      0.01038
enh54443     1   29080800   29081800      3       2  150064         2.31     0.010444
enh54446     1   29116900   29117900      1       1  150064       4.0584     2.47e-05
enh54449     1   29211100   29212100      3       1  150064       2.0323     0.021064
enh54450     1   29212600   29213600      3       1  150064       1.7521     0.039878
enh54452     1   29241600   29242600      3       2  150064       2.7864    0.0026653
enh54453     1   29253300   29254300      3       2  150064       2.9096    0.0018097
enh54457     1   29446700   29447700      3       2  150064       2.3875    0.0084812
enh54458     1   29451600   29452600      4       2  150064        3.172   0.00075707
enh54459     1   29471700   29472700      2       1  150064       2.3739    0.0088008
enh54467     1   29512400   29513400      2       1  150064       2.4132    0.0079063
enh54472     1   29555600   29556600      4       2  150064       1.8991     0.028773
enh54477     1   29575800   29576800      4       2  150064       2.5118    0.0060064
enh54480     1   29585500   29586500      2       1  150064       2.6601    0.0039063
enh54481     1   29591100   29592100      1       1  150064       2.7776     0.002738
enh54492     1   30112600   30113600      5       3  150064       1.8202     0.034367
enh54499     1   30446900   30447900      3       2  150064       4.8083   7.6117e-07
enh54505     1   30851900   30852900      4       2  150064       2.0148     0.021965
enh54512     1   31142000   31143000      1       1  150064        2.498     0.006244
enh54513     1   31145100   31146100      6       2  150064       2.0922     0.018211
enh54514     1   31148200   31149200      3       1  150064       1.8175      0.03457
enh54515     1   31154300   31155300      6       3  150064       2.9031    0.0018475
enh54532     1   31283100   31284100      1       1  150064       1.8277       0.0338
enh54537     1   31350100   31351100      3       2  150064       1.8692     0.030796
enh54561     1   31476600   31477600      3       2  150064        1.657     0.048762
enh54583     1   31771600   31772600      5       2  150064       3.9229   4.3737e-05
enh54585     1   31799500   31800500      3       2  150064       2.6718    0.0037719
enh54586     1   31844700   31845700      3       2  150064       2.0867     0.018456
enh54587     1   31847000   31848000      2       1  150064       2.7671    0.0028278
enh54589     1   31854100   31855100      4       2  150064       4.6026   2.0864e-06
enh54590     1   31866800   31867800      4       1  150064       2.8658    0.0020799
enh54591     1   31870000   31871000      3       1  150064       3.5009   0.00023187
enh54592     1   31872600   31873600      2       1  150064        3.656   0.00012811
enh54593     1   31883500   31884500      4       1  150064       2.6219    0.0043719
enh54594     1   31887900   31888900      1       1  150064        2.833     0.002306
enh54596     1   31891200   31892200      2       1  150064       2.9711    0.0014836
enh54605     1   32029800   32030800      1       1  150064       2.3782     0.008699
enh54649     1   32312100   32313100      2       1  150064        1.935     0.026496
enh54658     1   32398700   32399700      3       2  150064       2.0779     0.018861
enh54695     1   32616700   32617700      1       1  150064       2.0177      0.02181
enh54710     1   32707600   32708600      3       1  150064       1.7063     0.043974
enh54711     1   32712900   32713900      1       1  150064       1.6948      0.04506
enh54762     1   33232900   33233900      2       1  150064       2.3703    0.0088876
enh54768     1   33257000   33258000      5       2  150064       2.1918     0.014197
enh54774     1   33337800   33338800      2       1  150064        1.997     0.022915
enh54797     1   33502600   33503600      2       1  150064       1.8687     0.030829
enh54809     1   33593400   33594400      1       1  150064       2.1316      0.01652
enh54812     1   33618500   33619500      2       1  150064       1.9122     0.027923
enh54813     1   33626300   33627300      2       1  150064       1.6613     0.048329
enh54824     1   33724300   33725300      3       2  150064       2.2615     0.011863
enh54827     1   33758200   33759200      2       1  150064       1.7152     0.043157
enh54828     1   33760900   33761900      3       1  150064       1.8874     0.029554
enh54829     1   33766100   33767100      3       2  150064       2.3437    0.0095463
enh54831     1   33785800   33786800      1       1  150064       1.7225      0.04249
enh54864     1   33937000   33938000      2       1  150064       2.4899    0.0063881
enh54889     1   35318200   35319200      4       2  150064       1.8872     0.029566
enh54890     1   35322900   35323900      4       2  150064        1.898     0.028849
enh54899     1   35585600   35586600      2       1  150064       1.7055      0.04405
enh54944     1   36101600   36102600      1       1  150064       1.7839      0.03722
enh54947     1   36181700   36182700      1       1  150064       3.4063    0.0003292
enh54950     1   36316700   36317700      2       1  150064       3.4571   0.00027304
enh54954     1   36398300   36399300      1       1  150064        3.492    0.0002397
enh54957     1   36553400   36554400      1       1  150064       3.1405    0.0008432
enh54958     1   36565700   36566700      2       1  150064       2.0505     0.020156
enh54961     1   36579900   36580900      2       1  150064       2.1271     0.016708
enh54962     1   36581800   36582800      1       1  150064       2.4097     0.007983
enh54963     1   36584700   36585700      2       1  150064       1.8279     0.033785
enh54964     1   36588800   36589800      2       1  150064       3.7128   0.00010249
enh54965     1   36591500   36592500      5       2  150064       3.5918   0.00016417
enh54966     1   36593200   36594200      1       1  150064       3.8529    5.836e-05
enh54967     1   36600200   36601200      3       1  150064       3.6681   0.00012219
enh54968     1   36602900   36603900      3       1  150064       3.7723   8.0882e-05
enh54970     1   36606300   36607300      1       1  150064       3.1162     0.000916
enh54971     1   36607500   36608500      2       1  150064       3.3975   0.00034006
enh54972     1   36612700   36613700      2       1  150064       3.3903    0.0003491
enh54979     1   36633600   36634600      2       1  150064       3.8296   6.4181e-05
enh54981     1   36637400   36638400      1       1  150064       4.5633    2.518e-06
enh54984     1   36653100   36654100      3       1  150064       2.6234    0.0043531
enh55055     1   38271800   38272800      4       2  150064       2.3417     0.009599
enh55057     1   38278800   38279800      1       1  150064       3.2541    0.0005687
enh55060     1   38285500   38286500      4       2  150064       2.4588      0.00697
enh55063     1   38323000   38324000      1       1  150064       3.1702    0.0007616
enh55065     1   38327800   38328800      1       1  150064        2.751     0.002971
enh55066     1   38330900   38331900      2       1  150064       3.2236   0.00063292
enh55067     1   38355900   38356900      4       2  150064       3.1962   0.00069617
enh55072     1   38395700   38396700      3       1  150064       2.8765    0.0020106
enh55078     1   38453400   38454400      1       1  150064        2.104      0.01769
enh55098     1   38909900   38910900      3       1  150064       2.6613    0.0038918
enh55101     1   39194300   39195300      2       1  150064       2.6361    0.0041932
enh55102     1   39201000   39202000      1       1  150064        1.849      0.03223
enh55120     1   39464100   39465100      3       2  150064       1.6504     0.049432
enh55123     1   39493000   39494000      5       2  150064       1.7435     0.040624
enh55124     1   39512800   39513800      4       2  150064       2.0411     0.020618
enh55125     1   39541900   39542900      2       1  150064       2.9168    0.0017683
enh55132     1   39568700   39569700      2       1  150064       1.8402     0.032873
enh55133     1   39574900   39575900      2       1  150064       1.7871     0.036959
enh55134     1   39577600   39578600      4       2  150064       2.3646    0.0090258
enh55136     1   39582500   39583500      4       2  150064       1.8098      0.03516
enh55156     1   39644800   39645800      1       1  150064       1.8615      0.03134
enh55157     1   39648800   39649800      2       1  150064       1.8156     0.034712
enh55159     1   39650700   39651700      2       1  150064       2.1225     0.016899
enh55167     1   39668800   39669800      2       1  150064       1.7404     0.040897
enh55191     1   39859100   39860100      2       1  150064       1.7647     0.038809
enh55192     1   39862200   39863200      2       1  150064       1.6723     0.047237
enh55204     1   39915700   39916700      2       1  150064       1.7229      0.04245
enh55213     1   39975000   39976000      5       3  150064       2.0765     0.018926
enh55218     1   40091100   40092100      1       1  150064       2.1072      0.01755
enh55223     1   40166600   40167600      2       1  150064       2.5858    0.0048577
enh55281     1   40842500   40843500      4       2  150064       2.3464    0.0094777
enh55300     1   40997900   40998900      2       1  150064       1.9879     0.023409
enh55303     1   41091400   41092400      2       1  150064       1.6966     0.044889
enh55306     1   41155800   41156800      3       2  150064       2.3236     0.010073
enh55308     1   41164500   41165500      2       1  150064       2.6446    0.0040899
enh55309     1   41169000   41170000      7       3  150064       1.8022     0.035758
enh55311     1   41178600   41179600      3       2  150064       2.5619    0.0052053
enh55317     1   41204900   41205900      4       2  150064        3.235   0.00060827
enh55336     1   41407200   41408200      5       3  150064       1.9137     0.027829
enh55340     1   41433600   41434600      5       3  150064       3.2419   0.00059358
enh55344     1   41469300   41470300      5       2  150064       2.2817     0.011254
enh55350     1   41574200   41575200      4       2  150064       2.1731     0.014886
enh55351     1   41575800   41576800      1       1  150064        1.688      0.04571
enh55352     1   41588700   41589700      2       1  150064       1.6467     0.049808
enh55353     1   41617800   41618800      3       2  150064        2.078     0.018855
enh55359     1   41721400   41722400      6       3  150064       2.0301     0.021175
enh55360     1   41729100   41730100      1       1  150064       1.7065      0.04396
enh55367     1   41845200   41846200      3       2  150064       4.2002   1.3332e-05
enh55368     1   41846400   41847400      3       2  150064       3.1758   0.00074719
enh55369     1   41853500   41854500      3       1  150064       2.0269     0.021335
enh55371     1   41897300   41898300      6       2  150064       2.0776     0.018874
enh55373     1   41908200   41909200      5       2  150064       2.1459     0.015941
enh55382     1   41950600   41951600      4       2  150064       3.2566   0.00056377
enh55384     1   41960700   41961700      5       2  150064       3.6371   0.00013785
enh55385     1   41962300   41963300      4       2  150064       3.8047   7.0975e-05
enh55388     1   41981100   41982100      1       1  150064       1.7727      0.03814
enh55424     1   42249700   42250700      2       1  150064       1.6709     0.047368
enh55432     1   42317200   42318200      2       1  150064       1.8417     0.032759
enh55502     1   43419500   43420500      3       2  150064       2.1424      0.01608
enh55504     1   43427600   43428600      4       2  150064       2.0961     0.018037
enh55506     1   43432400   43433400      6       3  150064       2.2228     0.013115
enh55514     1   43760100   43761100      1       1  150064       3.2077     0.000669
enh55516     1   43769700   43770700      2       1  150064       2.6287    0.0042854
enh55520     1   43810600   43811600      1       1  150064       3.4765     0.000254
enh55522     1   43820200   43821200      1       1  150064       3.5092    0.0002247
enh55523     1   43826800   43827800      1       1  150064       2.7397     0.003075
enh55524     1   43831100   43832100      3       2  150064       1.9251     0.027108
enh55528     1   43856500   43857500      3       1  150064       3.6146   0.00015038
enh55529     1   43901200   43902200      2       1  150064       3.4636   0.00026649
enh55531     1   43920200   43921200      3       2  150064       4.1734   1.5006e-05
enh55532     1   43930600   43931600      1       1  150064       3.6313     0.000141
enh55533     1   43938200   43939200      1       1  150064       3.0047     0.001329
enh55534     1   43941300   43942300      3       1  150064       3.6843   0.00011465
enh55535     1   43959000   43960000      3       2  150064        1.681     0.046377
enh55541     1   44011000   44012000      2       1  150064       3.4093   0.00032567
enh55542     1   44013600   44014600      4       2  150064       2.7468    0.0030086
enh55543     1   44019900   44020900      1       1  150064       2.9126     0.001792
enh55544     1   44023800   44024800      1       1  150064       3.1078    0.0009423
enh55546     1   44031600   44032600      3       2  150064       3.2668   0.00054392
enh55547     1   44047400   44048400      5       2  150064       2.8226    0.0023819
enh55548     1   44053100   44054100      2       1  150064       1.9244     0.027151
enh55550     1   44113800   44114800      3       1  150064       3.3624   0.00038635
enh55551     1   44117600   44118600      3       2  150064       4.0608   2.4453e-05
enh55552     1   44118400   44119400      3       1  150064       2.3334    0.0098147
enh55555     1   44136400   44137400      1       1  150064       2.9807     0.001438
enh55558     1   44153800   44154800      1       1  150064       3.5304    0.0002075
enh55563     1   44177700   44178700      2       1  150064       2.5679    0.0051161
enh55564     1   44181900   44182900      2       1  150064       3.3199   0.00045018
enh55565     1   44184600   44185600      4       2  150064       2.3228     0.010095
enh55566     1   44185600   44186600      3       2  150064       4.6482    1.674e-06
enh55567     1   44195400   44196400      2       1  150064       2.5985    0.0046822
enh55568     1   44226300   44227300      2       1  150064       2.8904    0.0019235
enh55569     1   44228700   44229700      1       1  150064       3.2448    0.0005877
enh55570     1   44239900   44240900      2       1  150064       2.7456    0.0030204
enh55571     1   44241800   44242800      2       1  150064       2.4065    0.0080536
enh55572     1   44246900   44247900      1       1  150064       2.9904     0.001393
enh55573     1   44249000   44250000      4       2  150064       3.6857   0.00011403
enh55574     1   44252000   44253000      3       2  150064       1.9596     0.025019
enh55580     1   44301000   44302000      1       1  150064       2.9436     0.001622
enh55582     1   44318900   44319900      3       1  150064       3.9946   3.2404e-05
enh55584     1   44326500   44327500      4       2  150064       2.9253    0.0017207
enh55585     1   44333700   44334700      2       1  150064       2.8449    0.0022214
enh55586     1   44344500   44345500      2       1  150064       3.9801   3.4443e-05
enh55588     1   44377800   44378800      1       1  150064       3.6691    0.0001217
enh55589     1   44387000   44388000      3       2  150064       1.9916     0.023209
enh55591     1   44399300   44400300      2       1  150064       2.7352    0.0031173
enh55592     1   44410800   44411800      2       1  150064       2.5119    0.0060045
enh55593     1   44413900   44414900      5       2  150064       3.6271    0.0001433
enh55594     1   44417100   44418100      1       1  150064       3.1562    0.0007992
enh55596     1   44439200   44440200      3       2  150064       3.1146   0.00092101
enh55597     1   44442700   44443700      5       2  150064       2.5588    0.0052521
enh55598     1   44446400   44447400      4       2  150064       1.9799      0.02386
enh55599     1   44456000   44457000      1       1  150064       2.0898      0.01832
enh55613     1   44573500   44574500      7       3  150064       1.9387     0.026266
enh55615     1   44677800   44678800      1       1  150064       2.7892     0.002642
enh55616     1   44680000   44681000      1       1  150064       2.3252      0.01003
enh55618     1   44685900   44686900      2       1  150064       2.0377     0.020791
enh55619     1   44704900   44705900      2       1  150064       2.2454      0.01237
enh55629     1   44821000   44822000      2       1  150064       1.9614     0.024916
enh55810     1   47640500   47641500      4       2  150064       1.8457     0.032464
enh55849     1   48257500   48258500      1       1  150064       2.4101     0.007973
enh55854     1   48347200   48348200      2       1  150064       1.9375      0.02634
enh55859     1   48399700   48400700      5       2  150064       1.7379     0.041113
enh55872     1   48527000   48528000      3       2  150064       1.6655     0.047904
enh55886     1   49146500   49147500      2       1  150064       3.1513   0.00081276
enh55891     1   49334600   49335600      6       2  150064        2.031     0.021127
enh55893     1   49343800   49344800      1       1  150064       1.6698      0.04748
enh55895     1   49396400   49397400      7       2  150064       2.0397     0.020692
enh55897     1   49431600   49432600      3       1  150064       2.5427       0.0055
enh55899     1   49571700   49572700      1       1  150064       3.0436     0.001169
enh55909     1   51214400   51215400      2       1  150064       2.1639     0.015235
enh55918     1   51440400   51441400      1       1  150064       2.4086     0.008008
enh55926     1   51633500   51634500      4       2  150064       2.2826     0.011228
enh55961     1   51985700   51986700      4       2  150064       1.6839     0.046102
enh56039     1   52988900   52989900      2       1  150064        2.073     0.019085
enh56087     1   53619600   53620600      2       1  150064       2.0417      0.02059
enh56090     1   53641300   53642300      3       2  150064       1.8103     0.035121
enh56091     1   53645600   53646600      4       2  150064       2.1028     0.017741
enh56093     1   53661100   53662100      1       1  150064       2.0792       0.0188
enh56094     1   53664500   53665500      2       1  150064       3.0935   0.00098902
enh56096     1   53684300   53685300      2       1  150064       2.1388     0.016228
enh56098     1   53702000   53703000      2       1  150064       2.4523    0.0070978
enh56100     1   53711800   53712800      1       1  150064       3.3865    0.0003539
enh56102     1   53759600   53760600      1       1  150064         2.26      0.01191
enh56151     1   54437000   54438000      1       1  150064       2.2144       0.0134
enh56152     1   54448200   54449200      2       1  150064       2.3025     0.010653
enh56153     1   54502100   54503100      1       1  150064       1.6561      0.04885
enh56163     1   54667300   54668300      1       1  150064       2.2007      0.01388
enh56164     1   54685400   54686400      4       2  150064       2.1891     0.014296
enh56187     1   54850000   54851000      1       1  150064       2.1615      0.01533
enh56188     1   54851100   54852100      5       2  150064       1.7428     0.040687
enh56216     1   55325400   55326400      9       5  150064       1.6573     0.048726
enh56217     1   55326800   55327800      6       2  150064        2.004     0.022534
enh56249     1   55673200   55674200      3       1  150064       1.6451     0.049979
enh56284     1   56037900   56038900      3       2  150064       2.5916    0.0047764
enh56285     1   56041100   56042100      4       2  150064       1.8826     0.029874
enh56286     1   56046200   56047200      5       2  150064       2.4073    0.0080365
enh56290     1   56077100   56078100      3       2  150064       2.3911    0.0083987
enh56298     1   56161100   56162100      8       2  150064       1.9231     0.027235
enh56400     1   57281600   57282600      2       1  150064       2.1203      0.01699
enh56401     1   57283200   57284200      4       2  150064        1.973     0.024249
enh56402     1   57286300   57287300      5       2  150064       1.7706     0.038315
enh56464     1   59344800   59345800      1       1  150064       1.7333      0.04152
enh56500     1   59635500   59636500      9       3  150064       2.2814     0.011263
enh56501     1   59639200   59640200      1       1  150064       1.7361      0.04127
enh56502     1   59645500   59646500      3       1  150064       2.0822     0.018663
enh56529     1   59920500   59921500      1       1  150064       1.7022      0.04436
enh56558     1   60203800   60204800      5       3  150064       2.3562    0.0092322
enh56560     1   60224200   60225200      2       1  150064       2.2913     0.010974
enh56569     1   60452100   60453100      1       1  150064       2.4008      0.00818
enh56574     1   60625200   60626200      5       3  150064       1.9735     0.024217
enh56575     1   60625800   60626800      2       1  150064        2.299     0.010753
enh56577     1   60637000   60638000      2       1  150064       2.6792    0.0036897
enh56583     1   61062300   61063300      3       1  150064       3.7045   0.00010589
enh56590     1   61455400   61456400      2       1  150064       2.5657    0.0051491
enh56621     1   61709400   61710400      3       1  150064       2.0719     0.019136
enh56631     1   61853700   61854700      3       2  150064       1.6613      0.04833
enh56638     1   62035400   62036400      1       1  150064       2.2133      0.01344
enh56696     1   63474100   63475100      3       2  150064       2.3099     0.010448
enh56727     1   64135400   64136400      1       1  150064       1.7968      0.03618
enh56827     1   64947800   64948800      1       1  150064       1.7013      0.04444
enh56862     1   65358500   65359500      5       3  150064       1.8816     0.029944
enh56863     1   65360200   65361200      3       1  150064       1.8943     0.029093
enh56864     1   65360900   65361900      4       2  150064       1.8959     0.028987
enh56868     1   65376800   65377800      3       1  150064       2.6756    0.0037299
enh56869     1   65379300   65380300      2       1  150064        1.913     0.027875
enh56871     1   65382800   65383800      4       2  150064       3.3401   0.00041881
enh56874     1   65388800   65389800      4       2  150064       2.0678     0.019328
enh56875     1   65390800   65391800      1       1  150064       2.6456     0.004077
enh56876     1   65397800   65398800      2       1  150064       2.5747    0.0050159
enh56881     1   65421500   65422500      2       1  150064       2.4354    0.0074375
enh56882     1   65427800   65428800      5       2  150064       2.9459    0.0016099
enh56883     1   65429600   65430600      4       2  150064       1.8966     0.028943
enh56889     1   65525500   65526500      2       1  150064       2.2948     0.010872
enh56891     1   65606800   65607800      4       2  150064       1.8617     0.031322
enh56896     1   65640900   65641900      2       1  150064        2.027     0.021333
enh56897     1   65655200   65656200      3       1  150064       1.9476     0.025732
enh56898     1   65661900   65662900      3       2  150064       2.9923    0.0013845
enh56927     1   65992000   65993000      2       1  150064       1.8752     0.030382
enh56933     1   66153100   66154100      4       2  150064       2.8438    0.0022287
enh56937     1   66227500   66228500      3       1  150064       1.7533     0.039774
enh56946     1   66316000   66317000      2       1  150064       1.8696      0.03077
enh56948     1   66346500   66347500      2       1  150064       2.4155    0.0078573
enh56950     1   66357700   66358700      1       1  150064       3.6582     0.000127
enh56951     1   66362000   66363000      3       2  150064       2.1505     0.015759
enh56952     1   66370000   66371000      2       1  150064       1.9366     0.026395
enh56956     1   66414300   66415300      4       2  150064        2.249     0.012257
enh56957     1   66418300   66419300      2       1  150064       2.4171    0.0078227
enh56960     1   66430400   66431400      2       1  150064        2.661    0.0038954
enh56961     1   66444500   66445500      1       1  150064       1.7883      0.03686
enh56962     1   66455600   66456600      2       1  150064        2.091     0.018264
enh56964     1   66460900   66461900      5       2  150064       3.1052   0.00095085
enh56965     1   66477900   66478900      3       2  150064        2.579    0.0049537
enh56966     1   66513400   66514400      3       1  150064       2.0007     0.022711
enh56967     1   66545300   66546300      2       1  150064       3.1143   0.00092184
enh56984     1   66732400   66733400      1       1  150064       2.7441     0.003034
enh56985     1   66735700   66736700      6       3  150064       2.7852     0.002675
enh56986     1   66738000   66739000      3       1  150064       2.4017    0.0081602
enh56987     1   66740200   66741200      2       1  150064       2.2364     0.012662
enh56989     1   66744200   66745200      2       1  150064       2.1222     0.016911
enh56991     1   66758500   66759500      2       1  150064       2.1378     0.016266
enh56993     1   66765600   66766600      5       1  150064       2.1653     0.015182
enh56994     1   66767100   66768100      3       1  150064        2.034     0.020978
enh57012     1   66878000   66879000      1       1  150064       2.5143     0.005964
enh57013     1   66902900   66903900      6       3  150064       2.0401     0.020669
enh57014     1   66910800   66911800      2       1  150064       2.2364     0.012664
enh57046     1   67198200   67199200      3       2  150064       2.0004      0.02273
enh57094     1   68002600   68003600      1       1  150064       2.5288     0.005722
enh57106     1   68077200   68078200      5       3  150064        1.936     0.026435
enh57107     1   68078300   68079300      2       1  150064       1.6808     0.046401
enh57110     1   68083200   68084200      4       1  150064       2.4302    0.0075443
enh57111     1   68084900   68085900      3       1  150064       2.7008    0.0034582
enh57118     1   68147700   68148700      6       2  150064       1.8811      0.02998
enh57119     1   68154800   68155800      5       2  150064       2.4228    0.0077013
enh57120     1   68166100   68167100      4       2  150064       1.9657     0.024668
enh57150     1   68257300   68258300      3       1  150064       3.6703   0.00012111
enh57151     1   68260500   68261500      3       1  150064       3.3003   0.00048284
enh57152     1   68268700   68269700      5       3  150064       3.3766   0.00036697
enh57154     1   68278800   68279800      4       2  150064       1.9067     0.028279
enh57155     1   68280800   68281800      3       2  150064       3.1099   0.00093561
enh57156     1   68282700   68283700      5       3  150064       3.6275   0.00014308
enh57157     1   68284200   68285200      1       1  150064       1.8032      0.03568
enh57158     1   68288900   68289900      3       2  150064       2.1793     0.014654
enh57159     1   68295200   68296200      3       2  150064       3.7091   0.00010398
enh57160     1   68300800   68301800      5       2  150064       3.3614    0.0003878
enh57161     1   68304900   68305900      2       1  150064       2.2469     0.012322
enh57164     1   68321000   68322000      3       2  150064       2.4524    0.0070961
enh57166     1   68345600   68346600      2       1  150064       1.7791     0.037609
enh57169     1   68363000   68364000      6       2  150064       2.9791    0.0014456
enh57173     1   68407500   68408500      2       1  150064       1.7686      0.03848
enh57176     1   68444800   68445800      1       1  150064       1.6489      0.04958
enh57235     1   69886700   69887700      5       3  150064       1.8729     0.030543
enh57245     1   70442400   70443400      2       1  150064       2.4497    0.0071494
enh57246     1   70448400   70449400      2       1  150064       1.8532     0.031928
enh57247     1   70456900   70457900      2       1  150064       2.4572    0.0070016
enh57264     1   70792700   70793700      1       1  150064       2.5499     0.005388
enh57276     1   71244300   71245300      1       1  150064       1.9312      0.02673
enh57281     1   71529000   71530000      1       1  150064       1.9719      0.02431
enh57289     1   71816600   71817600      4       2  150064       2.3039     0.010614
enh57297     1   72103800   72104800      2       1  150064       2.2705     0.011588
enh57299     1   72122800   72123800      5       2  150064       4.0161   2.9588e-05
enh57300     1   72125400   72126400      3       1  150064       3.6356   0.00013865
enh57301     1   72132500   72133500      2       1  150064       3.4153   0.00031857
enh57309     1   72471500   72472500      5       2  150064       1.6568     0.048785
enh57323     1   72751600   72752600      3       2  150064       2.4332    0.0074836
enh57330     1   72981800   72982800      1       1  150064       1.6566       0.0488
enh57332     1   73100700   73101700      3       2  150064       2.5357    0.0056118
enh57335     1   73626600   73627600      6       1  150064       4.7481   1.0267e-06
enh57336     1   74058800   74059800      3       1  150064       2.6569    0.0039432
enh57389     1   77464000   77465000      6       3  150064       2.0772     0.018891
enh57421     1   77939200   77940200      5       2  150064       2.0343     0.020962
enh57441     1   78134400   78135400      3       2  150064       2.3802     0.008651
enh57467     1   78446700   78447700      1       1  150064        2.645     0.004084
enh57469     1   78476600   78477600      1       1  150064       2.0697      0.01924
enh57478     1   78561500   78562500      2       1  150064       1.7587     0.039313
enh57504     1   78874200   78875200      1       1  150064       1.9993      0.02279
enh57519     1   79114600   79115600      1       1  150064       2.3844     0.008554
enh57521     1   79156900   79157900      1       1  150064       1.8475      0.03234
enh57522     1   79169400   79170400     10       4  150064       1.8202     0.034362
enh57523     1   79180300   79181300      4       2  150064       2.0028     0.022599
enh57525     1   79188300   79189300     12       3  150064       3.0871    0.0010107
enh57526     1   79192000   79193000      9       2  150064       1.9953     0.023007
enh57528     1   79290600   79291600      1       1  150064       2.5697     0.005089
enh57541     1   79472400   79473400      3       2  150064       2.0681     0.019315
enh57559     1   79830400   79831400      1       1  150064       2.7567     0.002919
enh57564     1   80683000   80684000      7       3  150064       1.6947     0.045064
enh57583     1   82125700   82126700      5       2  150064        1.654     0.049062
enh57585     1   82135800   82136800      3       2  150064       2.0532     0.020027
enh57587     1   82146900   82147900      4       2  150064       1.8182     0.034516
enh57588     1   82154300   82155300      3       2  150064        1.988     0.023403
enh57589     1   82155800   82156800      5       2  150064       1.9864     0.023497
enh57592     1   82164600   82165600      4       2  150064       2.7781    0.0027337
enh57594     1   82169900   82170900      3       2  150064       3.1337   0.00086319
enh57595     1   82172400   82173400      8       3  150064        3.243   0.00059129
enh57596     1   82182500   82183500      3       2  150064       2.0123     0.022096
enh57654     1   84061900   84062900      5       3  150064       1.7146     0.043207
enh57659     1   84155500   84156500      4       2  150064       1.9433     0.025992
enh57660     1   84157500   84158500      3       2  150064       2.2405     0.012529
enh57664     1   84261600   84262600      1       1  150064       2.5731      0.00504
enh57666     1   84280900   84281900      3       1  150064       2.2669     0.011699
enh57667     1   84284300   84285300      2       1  150064       3.7057   0.00010539
enh57668     1   84288100   84289100      4       1  150064       4.4159   5.0302e-06
enh57674     1   84393900   84394900      3       1  150064       1.7039     0.044199
enh57677     1   84540700   84541700      1       1  150064       1.7463      0.04038
enh57678     1   84541800   84542800      1       1  150064       1.8123      0.03497
enh57685     1   84621700   84622700      2       1  150064       2.1147     0.017226
enh57730     1   85218700   85219700      4       1  150064        1.818     0.034532
enh57737     1   85306100   85307100      1       1  150064       2.4284     0.007582
enh57739     1   85316900   85317900      5       2  150064        1.781     0.037452
enh57740     1   85319800   85320800      3       1  150064       2.2982     0.010774
enh57742     1   85348500   85349500      4       2  150064       1.7864     0.037015
enh57761     1   85710200   85711200      4       2  150064       1.7827     0.037317
enh57762     1   85722200   85723200      2       1  150064       2.5448    0.0054666
enh57774     1   85778800   85779800      2       1  150064       1.8039     0.035621
enh57776     1   85784100   85785100      2       1  150064       1.7053     0.044073
enh57790     1   85820900   85821900      1       1  150064       2.1111      0.01738
enh57794     1   85828500   85829500      3       2  150064       2.5175    0.0059091
enh57799     1   85844900   85845900      4       2  150064       2.4833    0.0065083
enh57801     1   85859200   85860200      6       2  150064       2.0542     0.019978
enh57802     1   85862200   85863200      2       1  150064       1.9311     0.026736
enh57803     1   85864600   85865600      1       1  150064       2.4051     0.008083
enh57806     1   85874300   85875300      3       2  150064       2.7462    0.0030145
enh57808     1   85879200   85880200      2       1  150064       1.9487     0.025664
enh57811     1   85892800   85893800      2       1  150064       2.0435     0.020503
enh57813     1   85906700   85907700      3       1  150064       1.8261     0.033916
enh57814     1   85909800   85910800      4       2  150064       1.9564     0.025208
enh57816     1   85914600   85915600      8       3  150064       2.0648     0.019472
enh57817     1   85916600   85917600      1       1  150064       2.6717     0.003773
enh57819     1   85919000   85920000      2       1  150064       1.8111     0.035059
enh57820     1   85920400   85921400      8       4  150064       1.7703     0.038336
enh57823     1   85931700   85932700      2       1  150064       1.8037     0.035636
enh57877     1   86534100   86535100      3       1  150064       1.7232      0.04243
enh57878     1   86603000   86604000      4       2  150064       1.7676     0.038566
enh57962     1   87929400   87930400      4       2  150064       2.0591     0.019742
enh57964     1   87978200   87979200      3       1  150064       1.9176     0.027579
enh57994     1   88640800   88641800      4       1  150064       1.9237     0.027195
enh57997     1   88749700   88750700      3       2  150064        2.231     0.012839
enh58047     1   89828800   89829800      1       1  150064       2.1685      0.01506
enh58065     1   90184800   90185800      1       1  150064       1.6991      0.04465
enh58066     1   90186600   90187600      1       1  150064       1.9352      0.02648
enh58069     1   90204600   90205600      1       1  150064       1.7364      0.04125
enh58075     1   90273900   90274900      1       1  150064       2.1419       0.0161
enh58078     1   90307600   90308600      3       2  150064       2.4101    0.0079752
enh58082     1   90321800   90322800      4       2  150064       2.2603       0.0119
enh58102     1   90445800   90446800      4       2  150064       1.8077     0.035326
enh58113     1   91388700   91389700      1       1  150064       2.1654      0.01518
enh58114     1   91391300   91392300      2       1  150064       2.1155     0.017195
enh58115     1   91401300   91402300      3       2  150064       1.7197     0.042744
enh58116     1   91422700   91423700      1       1  150064       2.0218       0.0216
enh58119     1   91439600   91440600      1       1  150064       2.1706      0.01498
enh58122     1   91484300   91485300      2       1  150064       2.0772     0.018891
enh58123     1   91488000   91489000      3       1  150064       2.4412    0.0073191
enh58124     1   91965200   91966200      3       2  150064       2.3068     0.010532
enh58131     1   92021300   92022300      5       1  150064       1.7154     0.043137
enh58165     1   92239800   92240800      5       2  150064       1.7116     0.043485
enh58166     1   92247500   92248500      6       3  150064        1.696      0.04494
enh58195     1   92766000   92767000      4       2  150064       3.0186    0.0012699
enh58196     1   92780700   92781700      1       1  150064       1.7483      0.04021
enh58197     1   92794500   92795500      4       2  150064       3.1718   0.00075759
enh58200     1   92967500   92968500      3       2  150064       2.1129     0.017306
enh58202     1   93003000   93004000      2       1  150064        2.821    0.0023936
enh58205     1   93166400   93167400      3       2  150064       1.6834     0.046148
enh58207     1   93175100   93176100      1       1  150064        1.834      0.03333
enh58208     1   93194000   93195000      2       1  150064        1.881     0.029985
enh58209     1   93218600   93219600      2       1  150064       1.8372      0.03309
enh58219     1   93324600   93325600      1       1  150064        1.779      0.03762
enh58222     1   93348100   93349100      2       1  150064        1.731     0.041726
enh58224     1   93381700   93382700      1       1  150064       1.7669      0.03862
enh58226     1   93394800   93395800      1       1  150064       1.6959      0.04495
enh58227     1   93400600   93401600      3       1  150064        1.798     0.036085
enh58228     1   93405400   93406400      1       1  150064       1.7733      0.03809
enh58230     1   93416100   93417100      3       1  150064       1.8399     0.032888
enh58231     1   93421600   93422600      1       1  150064       2.1151      0.01721
enh58232     1   93423700   93424700      1       1  150064       1.7987      0.03603
enh58344     1   94527800   94528800      3       2  150064       1.9738     0.024204
enh58345     1   94533900   94534900      2       1  150064       1.6821     0.046279
enh58463     1   95478500   95479500      2       1  150064       2.0346     0.020945
enh58468     1   95500100   95501100      2       1  150064       2.2198     0.013215
enh58469     1   95507500   95508500      2       1  150064       2.0905     0.018287
enh58470     1   95551900   95552900      5       3  150064       2.5276    0.0057422
enh58471     1   95553300   95554300      4       1  150064       2.1442      0.01601
enh58474     1   95692500   95693500      3       2  150064       1.7099     0.043638
enh58482     1   96719200   96720200      2       1  150064       3.5275   0.00020972
enh58486     1   96772000   96773000      4       1  150064       2.7933    0.0026084
enh58487     1   96775100   96776100      6       2  150064       2.7175    0.0032891
enh58488     1   96778300   96779300      2       1  150064       2.0762      0.01894
enh58489     1   96825700   96826700      3       1  150064       2.2154     0.013367
enh58491     1   96831800   96832800      1       1  150064       1.8394      0.03293
enh58492     1   96835900   96836900      7       2  150064       2.8287    0.0023366
enh58494     1   96854000   96855000      5       2  150064       2.0425     0.020553
enh58495     1   96881600   96882600      3       2  150064       2.7545    0.0029395
enh58498     1   96938600   96939600      4       2  150064       2.3541    0.0092838
enh58499     1   96952700   96953700      2       1  150064       2.3162     0.010272
enh58506     1   97063500   97064500      1       1  150064       2.7308     0.003159
enh58508     1   97125800   97126800      4       2  150064       3.8793   5.2376e-05
enh58510     1   97189200   97190200      3       1  150064       3.8812   5.1973e-05
enh58511     1   97195900   97196900      4       2  150064        3.075    0.0010527
enh58512     1   97229600   97230600      2       1  150064       3.0763    0.0010478
enh58531     1   97609900   97610900      1       1  150064       3.3871    0.0003532
enh58533     1   97658100   97659100      1       1  150064       3.7842    7.709e-05
enh58534     1   97669800   97670800      4       2  150064       3.4601   0.00027003
enh58536     1   97711200   97712200      2       1  150064       2.1219     0.016922
enh58538     1   97717200   97718200      6       2  150064       2.5427    0.0054998
enh58539     1   97736900   97737900      6       3  150064       3.0926   0.00099196
enh58541     1   97797900   97798900      6       3  150064       3.6805   0.00011641
enh58542     1   97799900   97800900      2       1  150064        3.376    0.0003677
enh58543     1   97802600   97803600     10       3  150064       2.5368    0.0055932
enh58544     1   97806500   97807500      5       2  150064       2.7562    0.0029238
enh58546     1   97829600   97830600      6       2  150064       3.1087   0.00093942
enh58547     1   97844600   97845600      4       2  150064        4.412    5.121e-06
enh58548     1   97850000   97851000      5       2  150064       4.5901   2.2149e-06
enh58549     1   97878100   97879100      5       2  150064       4.6512   1.6501e-06
enh58555     1   98113200   98114200      1       1  150064       4.2566    1.038e-05
enh58556     1   98120400   98121400      2       1  150064       4.0465   2.5996e-05
enh58557     1   98186500   98187500      1       1  150064       2.3469     0.009464
enh58559     1   98224100   98225100      1       1  150064       2.9854     0.001416
enh58563     1   98271200   98272200      2       1  150064       2.3232     0.010084
enh58564     1   98279300   98280300      1       1  150064       3.1926    0.0007051
enh58566     1   98297600   98298600      2       1  150064       5.3535   4.3124e-08
enh58567     1   98315200   98316200      1       1  150064       6.4331    6.251e-11
enh58568     1   98359100   98360100      3       1  150064       5.5964   1.0941e-08
enh58569     1   98366000   98367000      2       1  150064       2.4364     0.007418
enh58571     1   98370700   98371700      4       2  150064       5.4629   2.3425e-08
enh58573     1   98375700   98376700      5       3  150064        6.175   3.3082e-10
enh58574     1   98376200   98377200      4       2  150064       6.5351   3.1787e-11
enh58575     1   98377100   98378100      1       1  150064       6.0414    7.639e-10
enh58576     1   98381800   98382800      4       1  150064       5.9707   1.1815e-09
enh58578     1   98403100   98404100      1       1  150064       5.2412    7.977e-08
enh58580     1   98409100   98410100      5       2  150064       6.3305   1.2217e-10
enh58583     1   98463800   98464800      4       2  150064       3.4561   0.00027403
enh58585     1   98470600   98471600      1       1  150064       7.4728    3.926e-14
enh58586     1   98472300   98473300      2       1  150064       6.2237   2.4283e-10
enh58587     1   98474300   98475300      2       1  150064       6.1011   5.2685e-10
enh58588     1   98492100   98493100      6       3  150064       7.1464    4.453e-13
enh58589     1   98492800   98493800      5       1  150064       6.5357   3.1666e-11
enh58590     1   98493700   98494700      6       1  150064       6.5871   2.2432e-11
enh58592     1   98497400   98498400      2       1  150064       6.8346   4.1106e-12
enh58593     1   98498200   98499200      4       2  150064       6.6325   1.6498e-11
enh58594     1   98499600   98500600      4       2  150064       6.0297   8.2138e-10
enh58595     1   98501400   98502400      5       2  150064       7.2493   2.0953e-13
enh58596     1   98505900   98506900      3       1  150064       2.5062    0.0061011
enh58597     1   98507700   98508700      3       1  150064       6.9695   1.5907e-12
enh58598     1   98517700   98518700      2       1  150064       2.3784    0.0086942
enh58599     1   98520100   98521100      1       1  150064       7.8334    2.374e-15
enh58600     1   98543100   98544100      2       1  150064       2.3932    0.0083511
enh58601     1   98552000   98553000      2       1  150064       6.4431   5.8531e-11
enh58602     1   98569500   98570500      1       1  150064        3.596    0.0001616
enh58606     1   98623100   98624100      3       1  150064       1.6811     0.046376
enh58607     1   98667100   98668100      2       1  150064       3.0613    0.0011018
enh58608     1   98668800   98669800      4       2  150064       2.9617    0.0015297
enh58610     1   98676400   98677400      1       1  150064       3.6691    0.0001217
enh58620     1   98854200   98855200      4       2  150064       2.2336     0.012754
enh58621     1   98863600   98864600      1       1  150064       3.2254     0.000629
enh58622     1   98864500   98865500      1       1  150064       3.1699    0.0007624
enh58623     1   98870500   98871500      4       2  150064       2.8026    0.0025348
enh58624     1   98871300   98872300      4       1  150064       3.0149    0.0012854
enh58625     1   98932500   98933500      1       1  150064       1.7209      0.04263
enh58637     1   99385300   99386300      5       2  150064       2.4506    0.0071302
enh58638     1   99385800   99386800      5       3  150064       2.1057     0.017613
enh58664     1  100101600  100102600      5       2  150064       2.9731    0.0014741
enh58665     1  100109400  100110400      4       2  150064       2.3833    0.0085792
enh58670     1  100146300  100147300      3       2  150064       1.9992     0.022792
enh58729     1  101191500  101192500      1       1  150064       3.0645      0.00109
enh58731     1  101195300  101196300      2       1  150064       2.2625     0.011834
enh58732     1  101200800  101201800      1       1  150064       1.7563      0.03952
enh58740     1  101326900  101327900      3       1  150064       1.8631     0.031225
enh58741     1  101330900  101331900      3       1  150064       3.2502   0.00057662
enh58768     1  101655700  101656700     11       3  150064       2.0562     0.019881
enh58786     1  103316600  103317600      7       3  150064       2.3691    0.0089161
enh58787     1  103318500  103319500      5       2  150064       1.9989     0.022807
enh58788     1  103323900  103324900      7       3  150064       1.9329     0.026622
enh58791     1  103357500  103358500      5       3  150064       2.3166     0.010264
enh58792     1  103362500  103363500      6       3  150064       2.8787    0.0019965
enh58793     1  103385100  103386100      5       2  150064       2.7532    0.0029507
enh58802     1  103662600  103663600      2       1  150064       2.1055     0.017624
enh58832     1  107618700  107619700      2       1  150064       2.6095    0.0045338
enh58848     1  108508200  108509200      5       3  150064       2.2686     0.011647
enh58857     1  108732800  108733800      3       2  150064       2.5687    0.0051037
enh58858     1  108736400  108737400      3       1  150064       2.3533    0.0093029
enh58859     1  108739900  108740900      5       2  150064        2.451    0.0071232
enh58966     1  110178600  110179600      4       2  150064        2.074     0.019042
enh58996     1  110438200  110439200      5       2  150064       1.9161     0.027674
enh59009     1  110530100  110531100      1       1  150064       2.2206      0.01319
enh59014     1  110545900  110546900      1       1  150064        1.927      0.02699
enh59021     1  110598900  110599900      1       1  150064       2.2328      0.01278
enh59029     1  110745700  110746700      1       1  150064       2.2414       0.0125
enh59036     1  110851300  110852300      6       3  150064       1.8731     0.030529
enh59039     1  110887100  110888100      2       1  150064       1.9302      0.02679
enh59041     1  110892700  110893700      2       1  150064       2.1775     0.014723
enh59044     1  110925700  110926700      4       2  150064         2.06     0.019699
enh59045     1  110929800  110930800      2       1  150064       2.5732    0.0050375
enh59055     1  111019500  111020500      2       1  150064        2.358    0.0091872
enh59099     1  112134400  112135400      3       2  150064       2.8477     0.002202
enh59101     1  112139900  112140900      2       1  150064       1.7785     0.037657
enh59102     1  112147800  112148800      3       2  150064       1.9887     0.023367
enh59104     1  112164500  112165500      7       4  150064       2.0755     0.018972
enh59110     1  112202700  112203700      4       2  150064       2.3038     0.010617
enh59115     1  112249400  112250400      2       1  150064       2.0112     0.022152
enh59132     1  112447100  112448100      3       1  150064       2.1347     0.016393
enh59133     1  112462600  112463600      3       1  150064       2.4432    0.0072786
enh59134     1  112490600  112491600      5       2  150064       1.6947     0.045069
enh59135     1  112553600  112554600      3       2  150064       1.6589     0.048566
enh59136     1  112567900  112568900      2       1  150064        1.708     0.043818
enh59149     1  112935500  112936500      3       1  150064       1.6799     0.046484
enh59150     1  112936400  112937400      4       1  150064       1.8506     0.032113
enh59151     1  112941300  112942300      1       1  150064        2.381     0.008632
enh59152     1  112942400  112943400      3       1  150064       2.0587     0.019764
enh59153     1  112943800  112944800      1       1  150064       2.3813     0.008625
enh59154     1  112948000  112949000      4       2  150064       1.8516     0.032044
enh59156     1  112980600  112981600      3       2  150064       2.2217     0.013152
enh59157     1  112985800  112986800      3       1  150064       2.0987     0.017921
enh59158     1  112986600  112987600      3       1  150064       2.3955       0.0083
enh59159     1  112988800  112989800      4       2  150064       2.3688    0.0089225
enh59160     1  112993600  112994600      2       1  150064        2.373    0.0088219
enh59161     1  112998900  112999900      1       1  150064       1.9841      0.02362
enh59165     1  113007000  113008000      1       1  150064       2.0222      0.02158
enh59167     1  113055400  113056400      1       1  150064       3.8697    5.448e-05
enh59172     1  113079200  113080200      1       1  150064       3.4164    0.0003173
enh59174     1  113084600  113085600      5       3  150064        4.086   2.1948e-05
enh59176     1  113117900  113118900      2       1  150064       3.0798    0.0010357
enh59179     1  113169700  113170700      4       2  150064       1.7353     0.041344
enh59181     1  113174600  113175600      1       1  150064       3.2443    0.0005886
enh59182     1  113176600  113177600      1       1  150064       3.2496    0.0005778
enh59186     1  113215300  113216300      4       2  150064       4.0198   2.9123e-05
enh59187     1  113218600  113219600      2       1  150064       2.7755    0.0027562
enh59188     1  113228400  113229400      1       1  150064       3.4036    0.0003325
enh59189     1  113241500  113242500      3       2  150064       3.0879    0.0010079
enh59278     1  114552000  114553000      1       1  150064       2.0669      0.01937
enh59286     1  114853400  114854400      4       1  150064       2.2501     0.012222
enh59287     1  114857400  114858400      5       2  150064       1.8405     0.032847
enh59288     1  114861100  114862100      2       1  150064       1.6813     0.046355
enh59302     1  115032500  115033500      5       2  150064       2.1041     0.017687
enh59304     1  115049900  115050900      1       1  150064       2.5298     0.005706
enh59314     1  115261800  115262800      2       1  150064       3.7947   7.3924e-05
enh59315     1  115287800  115288800      3       2  150064       2.3344    0.0097876
enh59316     1  115294500  115295500      2       1  150064       2.6518    0.0040031
enh59317     1  115301200  115302200      2       1  150064       1.7248     0.042279
enh59319     1  115599200  115600200      2       1  150064       1.9302     0.026792
enh59320     1  115604900  115605900      2       1  150064       2.1718     0.014936
enh59321     1  115613900  115614900      6       1  150064       1.7651     0.038777
enh59322     1  115627600  115628600      3       2  150064         3.46   0.00027013
enh59326     1  115642700  115643700      6       2  150064       3.8735   5.3648e-05
enh59329     1  115677400  115678400      3       2  150064        3.298   0.00048681
enh59331     1  115684100  115685100      2       1  150064       2.4803    0.0065639
enh59334     1  115711000  115712000      2       1  150064       1.9822     0.023726
enh59335     1  115722000  115723000      9       2  150064       1.6672     0.047735
enh59336     1  115724300  115725300      6       2  150064       2.4592    0.0069622
enh59338     1  115732500  115733500      3       2  150064       1.6909     0.045425
enh59341     1  115772800  115773800      2       1  150064       3.0474     0.001154
enh59342     1  115781400  115782400      5       2  150064       1.6463     0.049849
enh59343     1  115794200  115795200      3       1  150064        2.657    0.0039421
enh59344     1  115797200  115798200      6       3  150064       2.1442     0.016008
enh59346     1  115805200  115806200      7       3  150064       2.7459    0.0030177
enh59354     1  115853900  115854900      2       1  150064       2.2997     0.010734
enh59355     1  115856100  115857100      3       1  150064       1.9811     0.023788
enh59356     1  115857800  115858800      6       3  150064       1.7916     0.036601
enh59357     1  115863700  115864700      2       1  150064       3.4169   0.00031675
enh59358     1  115867900  115868900      4       2  150064       1.9674     0.024568
enh59359     1  115870500  115871500      3       1  150064        1.742     0.040752
enh59361     1  115875600  115876600      3       2  150064       1.8936      0.02914
enh59363     1  115891000  115892000      2       1  150064       1.6831     0.046173
enh59364     1  115906600  115907600      6       2  150064       2.6484    0.0040439
enh59366     1  115919800  115920800      4       2  150064       2.5725     0.005048
enh59368     1  115954200  115955200      4       2  150064       1.7544     0.039685
enh59369     1  115970200  115971200      5       3  150064       2.0491     0.020224
enh59384     1  116186100  116187100      1       1  150064       2.1895      0.01428
enh59385     1  116189200  116190200      2       1  150064       1.8622     0.031288
enh59451     1  117320100  117321100      2       1  150064       2.8327    0.0023078
enh59452     1  117362800  117363800      4       2  150064        3.243    0.0005913
enh59453     1  117367600  117368600      3       1  150064       3.6779   0.00011757
enh59466     1  117514800  117515800      2       1  150064       1.6803     0.046453
enh59480     1  117688900  117689900      4       1  150064       1.9215     0.027334
enh59493     1  118083600  118084600      4       2  150064       1.9718     0.024319
enh59502     1  118229300  118230300      4       2  150064       1.7752     0.037935
enh59538     1  118677600  118678600      1       1  150064       2.0744      0.01902
enh59540     1  118687000  118688000      1       1  150064       2.1447      0.01599
enh59543     1  118702200  118703200      1       1  150064       2.0851      0.01853
enh59547     1  118752100  118753100      6       2  150064       2.2722     0.011538
enh59832     1  145436300  145437300      1       1  150064       1.7244      0.04232
enh59859     1  145630500  145631500      2       1  150064       1.6689      0.04757
enh59870     1  145727500  145728500      1       1  150064        1.699      0.04466
enh59872     1  146501400  146502400      8       3  150064       1.9308     0.026756
enh59874     1  146637100  146638100      2       1  150064       1.7438     0.040594
enh59875     1  146638600  146639600      3       1  150064       2.0981     0.017948
enh59878     1  146649500  146650500      6       2  150064       2.1536     0.015638
enh59879     1  146696000  146697000      2       1  150064       3.3803   0.00036204
enh59880     1  146713000  146714000      2       1  150064       3.1524   0.00080975
enh59881     1  146716000  146717000      3       2  150064       2.4094    0.0079904
enh59882     1  146716600  146717600      7       2  150064       2.3656    0.0090009
enh59883     1  146718700  146719700      5       3  150064       1.7537     0.039744
enh59932     1  149887900  149888900      1       1  150064       1.7468      0.04034
enh59933     1  149889400  149890400      1       1  150064       1.7202       0.0427
enh59934     1  149897300  149898300      4       2  150064       1.7368     0.041216
enh59954     1  149984100  149985100      2       1  150064       1.9331     0.026611
enh59956     1  149992900  149993900      1       1  150064       2.0556      0.01991
enh59958     1  150037000  150038000      1       1  150064       5.5334     1.57e-08
enh59960     1  150055900  150056900      1       1  150064       5.6017    1.061e-08
enh59961     1  150107400  150108400      1       1  150064       5.7086    5.695e-09
enh59963     1  150128900  150129900      1       1  150064       5.5996    1.074e-08
enh59965     1  150133200  150134200      3       1  150064       5.6361   8.6982e-09
enh59967     1  150153900  150154900      1       1  150064       5.5829    1.183e-08
enh59968     1  150159000  150160000      1       1  150064       5.4736    2.205e-08
enh59969     1  150165100  150166100      3       1  150064       1.9888     0.023361
enh59970     1  150185000  150186000      3       2  150064       4.6806   1.4303e-06
enh59971     1  150209000  150210000      2       1  150064       1.9992     0.022793
enh59972     1  150229000  150230000      1       1  150064        2.696     0.003509
enh59976     1  150267300  150268300      2       1  150064       1.9883     0.023391
enh59978     1  150347700  150348700      1       1  150064       2.0361      0.02087
enh59979     1  150361700  150362700      3       2  150064       4.0914   2.1441e-05
enh59980     1  150377700  150378700      3       2  150064       1.8845     0.029749
enh59981     1  150381400  150382400      2       1  150064       3.9694   3.6027e-05
enh59982     1  150382600  150383600      3       1  150064       4.4272   4.7728e-06
enh59983     1  150384000  150385000      5       2  150064       4.9641   3.4503e-07
enh59984     1  150449400  150450400      5       2  150064       2.8322    0.0023113
enh59985     1  150457100  150458100      4       2  150064        1.766     0.038699
enh59986     1  150460600  150461600      3       1  150064       4.5462   2.7315e-06
enh59987     1  150479700  150480700      5       2  150064       1.8588      0.03153
enh59989     1  150486800  150487800      2       1  150064       4.1525   1.6446e-05
enh59990     1  150488800  150489800      2       1  150064       4.4767   3.7907e-06
enh59994     1  150509300  150510300      3       2  150064       5.2733   6.6993e-08
enh60000     1  150546200  150547200      3       1  150064       1.8757     0.030351
enh60003     1  150581700  150582700      1       1  150064       3.2153    0.0006516
enh60011     1  150736800  150737800      3       2  150064       3.0898    0.0010016
enh60012     1  150738000  150739000      6       3  150064       1.8918     0.029256
enh60041     1  151041600  151042600      3       2  150064       3.2928   0.00049598
enh60042     1  151069500  151070500      3       2  150064       2.5844    0.0048774
enh60045     1  151119700  151120700      3       2  150064       2.7149    0.0033143
enh60055     1  151228200  151229200      2       1  150064       3.4523   0.00027791
enh60066     1  151343700  151344700      2       1  150064       1.6618      0.04828
enh60068     1  151374500  151375500      1       1  150064       3.3183    0.0004528
enh60069     1  151388600  151389600      2       1  150064       3.0277    0.0012323
enh60070     1  151407200  151408200      2       1  150064       2.6866    0.0036087
enh60075     1  151428400  151429400      3       1  150064       2.7731    0.0027763
enh60076     1  151445000  151446000      1       1  150064       2.5897     0.004803
enh60099     1  151611600  151612600      1       1  150064       2.6561     0.003953
enh60119     1  151887300  151888300      1       1  150064       1.6659      0.04787
enh60145     1  152157400  152158400      2       1  150064       1.8032     0.035677
enh60152     1  152414900  152415900      5       1  150064       1.7114     0.043502
enh60201     1  153641100  153642100      2       1  150064       1.6588     0.048581
enh60202     1  153669800  153670800      1       1  150064       2.0054      0.02246
enh60213     1  153761400  153762400      1       1  150064       2.5081     0.006069
enh60215     1  153777900  153778900      1       1  150064       2.3559      0.00924
enh60216     1  153814100  153815100      1       1  150064       3.6578    0.0001272
enh60217     1  153852600  153853600      2       1  150064       3.3154   0.00045762
enh60219     1  153859200  153860200      2       1  150064       2.9006    0.0018623
enh60221     1  153876800  153877800      2       1  150064       3.2162   0.00064947
enh60223     1  153896400  153897400      2       1  150064        2.061     0.019652
enh60224     1  153901100  153902100      3       1  150064       2.0779      0.01886
enh60225     1  153916800  153917800      3       2  150064        2.213     0.013448
enh60226     1  153919100  153920100      1       1  150064       2.1821      0.01455
enh60228     1  153931300  153932300      5       3  150064       2.2696     0.011615
enh60229     1  153933500  153934500      2       1  150064       2.7014    0.0034523
enh60230     1  153938200  153939200      2       1  150064       2.7928     0.002613
enh60231     1  153940900  153941900      1       1  150064       2.3237      0.01007
enh60238     1  154123500  154124500      1       1  150064       2.2337      0.01275
enh60243     1  154152700  154153700      1       1  150064       2.3617     0.009096
enh60248     1  154186000  154187000      2       1  150064       1.6805     0.046433
enh60251     1  154236200  154237200      1       1  150064       2.2613      0.01187
enh60252     1  154243400  154244400      1       1  150064       1.8912       0.0293
enh60254     1  154278300  154279300      3       2  150064       1.7729     0.038123
enh60255     1  154279600  154280600      2       1  150064       1.6857     0.045927
enh60259     1  154324200  154325200      4       2  150064       2.4754    0.0066543
enh60263     1  154394400  154395400      7       3  150064       1.8586     0.031544
enh60265     1  154404500  154405500      3       2  150064       1.8075     0.035343
enh60266     1  154407000  154408000      2       1  150064       2.6222    0.0043686
enh60267     1  154414100  154415100      2       1  150064       2.7097    0.0033674
enh60268     1  154417900  154418900      4       1  150064       2.4225    0.0077068
enh60275     1  154527900  154528900      2       1  150064       2.1382     0.016251
enh60282     1  154581700  154582700      2       1  150064       1.6851      0.04598
enh60283     1  154596100  154597100      3       2  150064       1.7272     0.042068
enh60295     1  154833000  154834000      3       2  150064       2.1733      0.01488
enh60297     1  154839100  154840100      2       1  150064       3.3873   0.00035291
enh60300     1  154910600  154911600      3       1  150064       3.6817   0.00011585
enh60303     1  154926600  154927600      1       1  150064       2.0764      0.01893
enh60317     1  154984200  154985200      1       1  150064       2.1154       0.0172
enh60318     1  154988800  154989800      2       1  150064       1.7026     0.044321
enh60319     1  154990800  154991800      1       1  150064       2.3559      0.00924
enh60321     1  155017200  155018200      2       1  150064       2.4019    0.0081556
enh60326     1  155042500  155043500      4       1  150064        2.767    0.0028289
enh60333     1  155110800  155111800      2       1  150064       1.7452     0.040475
enh60341     1  155181000  155182000      3       2  150064       2.0116     0.022132
enh60343     1  155193300  155194300      3       2  150064       1.6693     0.047528
enh60344     1  155194300  155195300      3       1  150064       1.9033     0.028501
enh60349     1  155214900  155215900      1       1  150064       2.2046      0.01374
enh60350     1  155219800  155220800      1       1  150064       2.0947       0.0181
enh60352     1  155222600  155223600      3       1  150064       2.0189     0.021748
enh60354     1  155230000  155231000      1       1  150064       2.0678      0.01933
enh60357     1  155247900  155248900      2       1  150064       2.2396     0.012558
enh60358     1  155274900  155275900      4       1  150064       2.4896    0.0063944
enh60359     1  155277100  155278100      2       1  150064       2.5297     0.005708
enh60360     1  155279900  155280900      1       1  150064       2.7019     0.003447
enh60361     1  155289300  155290300      2       1  150064       1.8741      0.03046
enh60370     1  155477300  155478300      1       1  150064       2.3163      0.01027
enh60375     1  155500800  155501800      2       1  150064       1.9459     0.025832
enh60377     1  155505600  155506600      1       1  150064        2.431     0.007528
enh60380     1  155539800  155540800      1       1  150064       2.7528     0.002954
enh60383     1  155614800  155615800      1       1  150064       2.5991     0.004673
enh60384     1  155616200  155617200      1       1  150064       2.6751     0.003735
enh60385     1  155618200  155619200      2       1  150064       1.8937     0.029134
enh60390     1  155667700  155668700      2       1  150064       1.8094     0.035194
enh60392     1  155675500  155676500      1       1  150064        3.092     0.000994
enh60399     1  155827400  155828400      1       1  150064       2.1047      0.01766
enh60402     1  155843400  155844400      2       1  150064       1.9611     0.024934
enh60405     1  155861800  155862800      2       1  150064       1.9774     0.024001
enh60407     1  155878800  155879800      1       1  150064       1.9714      0.02434
enh60408     1  155882300  155883300      2       1  150064       1.8049     0.035542
enh60409     1  155884600  155885600      1       1  150064       2.3591      0.00916
enh60410     1  155898800  155899800      1       1  150064       3.3529    0.0003998
enh60411     1  155899600  155900600      2       1  150064       1.7528     0.039814
enh60412     1  155904600  155905600      1       1  150064       2.0349      0.02093
enh60414     1  155910800  155911800      1       1  150064       1.8582      0.03157
enh60415     1  155914500  155915500      2       1  150064        1.843     0.032664
enh60417     1  155929600  155930600      3       1  150064       2.5164    0.0059282
enh60418     1  155930700  155931700      2       1  150064       2.8968    0.0018848
enh60425     1  155960500  155961500      1       1  150064       2.0103       0.0222
enh60427     1  155974400  155975400      3       2  150064       3.7577   8.5757e-05
enh60434     1  156066300  156067300      1       1  150064       1.6961      0.04493
enh60435     1  156071000  156072000      3       1  150064       1.9006     0.028679
enh60437     1  156081700  156082700      1       1  150064       1.6693      0.04753
enh60438     1  156100200  156101200      5       1  150064       1.6464     0.049836
enh60441     1  156115700  156116700      2       1  150064       2.5663    0.0051388
enh60444     1  156132100  156133100      1       1  150064       3.0443     0.001166
enh60445     1  156133700  156134700      1       1  150064       3.0204     0.001262
enh60501     1  156709200  156710200      3       2  150064        1.714     0.043261
enh60502     1  156711500  156712500      4       2  150064       2.4346    0.0074544
enh60515     1  156770800  156771800      2       1  150064       1.8357     0.033201
enh60559     1  157961600  157962600      3       1  150064       1.7069     0.043921
enh60578     1  158082400  158083400      4       2  150064       2.5898    0.0048017
enh60596     1  159072600  159073600      1       1  150064       1.9721       0.0243
enh60602     1  159462200  159463200     10       3  150064       1.8083     0.035282
enh60604     1  159564100  159565100      2       1  150064       2.9841    0.0014223
enh60626     1  159888400  159889400      1       1  150064       1.8152      0.03475
enh60634     1  159988400  159989400      5       1  150064       1.9862     0.023507
enh60635     1  159993800  159994800      3       1  150064       2.0628     0.019566
enh60651     1  160162500  160163500      6       2  150064       1.9478     0.025722
enh60652     1  160163000  160164000      4       2  150064       2.5539    0.0053259
enh60653     1  160173900  160174900      1       1  150064       3.0586     0.001112
enh60655     1  160186700  160187700      1       1  150064       2.1502      0.01577
enh60656     1  160189200  160190200      2       1  150064       2.8634    0.0020956
enh60657     1  160214500  160215500      1       1  150064       2.5426     0.005501
enh60658     1  160226400  160227400      2       1  150064       2.4212    0.0077354
enh60660     1  160255100  160256100      2       1  150064       2.1817     0.014567
enh60661     1  160278200  160279200      1       1  150064        3.005     0.001328
enh60663     1  160309000  160310000      4       1  150064       2.9413     0.001634
enh60664     1  160314100  160315100      1       1  150064       2.4281     0.007589
enh60665     1  160326500  160327500      1       1  150064       2.7714     0.002791
enh60667     1  160345500  160346500      5       2  150064       2.9387    0.0016479
enh60693     1  161155100  161156100      3       1  150064       1.8047      0.03556
enh60700     1  161179300  161180300      1       1  150064       2.1338      0.01643
enh60704     1  161195000  161196000      1       1  150064        1.863      0.03123
enh60769     1  161989900  161990900      2       1  150064       1.9721       0.0243
enh60776     1  162176600  162177600      4       2  150064        1.833     0.033404
enh60795     1  162529700  162530700      2       1  150064       1.9254      0.02709
enh60825     1  162651800  162652800      3       2  150064        1.818     0.034531
enh60867     1  162939600  162940600      2       1  150064       2.1947     0.014092
enh60869     1  162953700  162954700      3       2  150064       2.0915     0.018243
enh60870     1  162957100  162958100      2       1  150064       2.0317      0.02109
enh60885     1  163133200  163134200      3       2  150064       3.2014   0.00068387
enh60892     1  163219600  163220600      5       2  150064       1.9238     0.027188
enh60894     1  163277200  163278200      4       2  150064       2.0914     0.018244
enh60895     1  163289800  163290800      2       1  150064       1.8664     0.030993
enh60897     1  163643200  163644200      1       1  150064        2.801     0.002547
enh60898     1  163793100  163794100      3       1  150064       2.8249    0.0023646
enh60899     1  163812500  163813500      6       2  150064       2.5262    0.0057646
enh60902     1  163845800  163846800      1       1  150064       1.6693      0.04753
enh60936     1  164739700  164740700      3       1  150064       1.8145       0.0348
enh60939     1  164754800  164755800      1       1  150064       2.9073     0.001823
enh60941     1  164763400  164764400      2       1  150064       1.8374     0.033078
enh60948     1  165393800  165394800      3       2  150064       2.3695     0.008905
enh60951     1  165570600  165571600      8       4  150064       1.9019     0.028591
enh60952     1  165598800  165599800      8       2  150064       1.7086     0.043758
enh60954     1  165604200  165605200      2       1  150064       1.7128     0.043377
enh60963     1  165688400  165689400      2       1  150064       2.4407    0.0073295
enh60964     1  165707100  165708100      4       2  150064       2.9292    0.0016991
enh60965     1  165724400  165725400      2       1  150064       2.1669      0.01512
enh60967     1  165739400  165740400      3       2  150064       2.0668     0.019375
enh60970     1  165810700  165811700      3       1  150064       1.8372     0.033089
enh60972     1  165818300  165819300      2       1  150064       1.7394     0.040981
enh60973     1  165820200  165821200      2       1  150064       1.7741      0.03802
enh60974     1  165821500  165822500      1       1  150064       2.3853     0.008532
enh60975     1  165824400  165825400      2       1  150064       1.9485     0.025678
enh60998     1  166831200  166832200      4       2  150064        3.303    0.0004783
enh60999     1  166843500  166844500      2       1  150064       3.4847   0.00024635
enh61003     1  166921200  166922200      2       1  150064       1.7373     0.041168
enh61010     1  167127400  167128400      3       2  150064       1.8823     0.029897
enh61012     1  167188000  167189000      1       1  150064       2.7692      0.00281
enh61068     1  168054200  168055200      1       1  150064       2.2271      0.01297
enh61085     1  168270400  168271400      1       1  150064       1.7344      0.04142
enh61095     1  168408800  168409800      2       1  150064       2.0125     0.022083
enh61141     1  169088600  169089600      3       1  150064       2.6968     0.003501
enh61142     1  169096300  169097300      5       1  150064         1.78     0.037534
enh61143     1  169098200  169099200      8       4  150064       1.7935     0.036444
enh61167     1  169714200  169715200      2       1  150064       2.1531     0.015655
enh61174     1  169848100  169849100      3       1  150064       1.9956     0.022986
enh61179     1  169883100  169884100      4       1  150064       1.7037     0.044222
enh61187     1  170001200  170002200      4       1  150064       1.6686       0.0476
enh61308     1  171437000  171438000      3       1  150064       1.8908     0.029328
enh61327     1  171751900  171752900      3       1  150064       2.1709     0.014968
enh61329     1  171757200  171758200      5       2  150064       2.1623     0.015297
enh61330     1  171757900  171758900      4       1  150064       2.1768     0.014746
enh61331     1  171762700  171763700      2       1  150064       1.7148     0.043193
enh61332     1  171767600  171768600      3       2  150064       1.9745     0.024165
enh61351     1  172215600  172216600      2       1  150064        1.893     0.029181
enh61352     1  172223200  172224200      7       2  150064       1.9056     0.028352
enh61356     1  172242700  172243700      3       2  150064        1.893     0.029179
enh61362     1  172292600  172293600      3       2  150064       2.5438    0.0054828
enh61364     1  172311300  172312300      1       1  150064       2.2439      0.01242
enh61367     1  172325600  172326600      3       2  150064       1.7834     0.037264
enh61368     1  172329000  172330000      1       1  150064       1.8053      0.03551
enh61372     1  172352400  172353400      2       1  150064       2.4364    0.0074169
enh61373     1  172359000  172360000      5       1  150064       2.3609    0.0091154
enh61374     1  172360300  172361300      5       2  150064       2.3705    0.0088828
enh61375     1  172362700  172363700      4       2  150064       1.7388     0.041037
enh61385     1  172500000  172501000      3       2  150064       1.6888     0.045631
enh61417     1  172864400  172865400      1       1  150064       1.8182      0.03452
enh61420     1  172878500  172879500      3       2  150064       2.2874     0.011087
enh61422     1  172897400  172898400      1       1  150064       2.6068      0.00457
enh61426     1  172929100  172930100      2       1  150064       1.8827     0.029871
enh61452     1  173352200  173353200      2       1  150064       2.0558       0.0199
enh61457     1  173388800  173389800      5       2  150064       2.6576    0.0039345
enh61458     1  173393800  173394800      2       1  150064       2.4076     0.008029
enh61459     1  173397800  173398800      4       2  150064       2.3375    0.0097071
enh61461     1  173422800  173423800      2       1  150064       2.2138     0.013423
enh61463     1  173443300  173444300      4       2  150064       1.7862     0.037036
enh61467     1  173686000  173687000      1       1  150064       3.4989    0.0002336
enh61469     1  173821900  173822900      1       1  150064        3.358    0.0003926
enh61471     1  173832100  173833100      6       3  150064       1.6501     0.049457
enh61472     1  173838500  173839500      2       1  150064       3.0471    0.0011552
enh61474     1  173966900  173967900      3       1  150064       3.5217   0.00021441
enh61476     1  173974100  173975100      2       1  150064       2.9816    0.0014339
enh61477     1  173976700  173977700      2       1  150064       2.7269    0.0031967
enh61479     1  173985600  173986600      1       1  150064       3.4224    0.0003103
enh61480     1  173987100  173988100      5       2  150064       3.5323   0.00020598
enh61481     1  173992200  173993200      2       1  150064       2.9267    0.0017129
enh61482     1  173999400  174000400      3       1  150064       3.3236   0.00044437
enh61484     1  174084600  174085600      5       3  150064       2.8538    0.0021601
enh61485     1  174127200  174128200      1       1  150064       2.8206     0.002397
enh61486     1  174129600  174130600      2       1  150064       3.0947   0.00098495
enh61491     1  174595100  174596100      3       1  150064       3.0468    0.0011565
enh61492     1  174628700  174629700      2       1  150064       2.5319    0.0056727
enh61502     1  174945400  174946400      1       1  150064       2.8844     0.001961
enh61504     1  174960000  174961000      2       1  150064        2.055     0.019939
enh61512     1  175030300  175031300      2       1  150064        1.932     0.026679
enh61519     1  175119300  175120300      2       1  150064       2.9425    0.0016277
enh61520     1  175138300  175139300      3       1  150064       3.3641   0.00038396
enh61521     1  175155700  175156700      5       2  150064       3.5617   0.00018423
enh61523     1  175162300  175163300      6       1  150064       3.3997   0.00033735
enh61531     1  175288200  175289200      3       1  150064       1.6749     0.046977
enh61533     1  175854100  175855100      4       2  150064       2.9856     0.001415
enh61538     1  176111300  176112300      3       2  150064       1.7278     0.042013
enh61548     1  176625000  176626000      2       1  150064       1.7214     0.042593
enh61551     1  176789200  176790200      6       2  150064       2.1243     0.016823
enh61557     1  177243400  177244400      1       1  150064       4.1036    2.034e-05
enh61559     1  177278900  177279900      1       1  150064       2.9973     0.001362
enh61560     1  177297100  177298100      5       2  150064       3.9178   4.4673e-05
enh61562     1  177394000  177395000      4       2  150064       4.6422   1.7238e-06
enh61563     1  177409800  177410800      2       1  150064       3.2159   0.00065023
enh61566     1  177841900  177842900      3       2  150064       2.0415       0.0206
enh61601     1  178124500  178125500      1       1  150064        2.104      0.01769
enh61604     1  178142000  178143000      3       2  150064       2.1867     0.014381
enh61629     1  178315000  178316000      1       1  150064       1.7373      0.04117
enh61633     1  178331600  178332600      3       2  150064        2.107      0.01756
enh61635     1  178341400  178342400      1       1  150064       3.3527    0.0004002
enh61638     1  178357200  178358200      1       1  150064       1.8337      0.03335
enh61640     1  178360900  178361900      2       1  150064       1.6598     0.048475
enh61641     1  178366400  178367400      2       1  150064       2.5179     0.005903
enh61642     1  178386800  178387800      2       1  150064       1.8688     0.030827
enh61645     1  178455100  178456100      2       1  150064       1.9743     0.024175
enh61646     1  178456000  178457000      4       2  150064       3.2125   0.00065795
enh61687     1  178942100  178943100      1       1  150064       2.9835     0.001425
enh61712     1  179094700  179095700      1       1  150064       1.9167      0.02764
enh61713     1  179097100  179098100      3       1  150064       2.0794      0.01879
enh61714     1  179099300  179100300      4       2  150064       1.7937      0.03643
enh61719     1  179115400  179116400      1       1  150064       2.0951      0.01808
enh61721     1  179122200  179123200      5       3  150064       2.0903     0.018296
enh61726     1  179138200  179139200      3       2  150064       1.8159     0.034695
enh61729     1  179159700  179160700      2       1  150064       1.8908     0.029325
enh61730     1  179162000  179163000      3       1  150064       1.8642     0.031149
enh61734     1  179199500  179200500      1       1  150064       1.8435      0.03263
enh61735     1  179200900  179201900      7       2  150064       2.4017     0.008159
enh61745     1  179783000  179784000      2       1  150064       1.8026     0.035728
enh61749     1  179844200  179845200      1       1  150064       1.9217      0.02732
enh61751     1  179853600  179854600      2       1  150064       1.6764     0.046831
enh61753     1  179895100  179896100      2       1  150064       1.8109     0.035077
enh61757     1  179938400  179939400      3       1  150064       1.7133     0.043328
enh61761     1  179996900  179997900      2       1  150064       1.7285     0.041949
enh61785     1  180351100  180352100      2       1  150064        1.799     0.036007
enh61792     1  180496300  180497300      2       1  150064       2.1243     0.016822
enh61793     1  180498400  180499400      3       2  150064       1.7441     0.040574
enh61808     1  180612600  180613600      2       1  150064       2.1936     0.014133
enh61811     1  180721000  180722000      5       2  150064         3.82   6.6733e-05
enh61812     1  180742200  180743200      5       3  150064       2.5442     0.005476
enh61813     1  180753900  180754900      2       1  150064       1.7704     0.038334
enh61814     1  180761600  180762600      3       1  150064        2.325     0.010036
enh61816     1  180811100  180812100      2       1  150064       1.9967     0.022931
enh61822     1  180891800  180892800      2       1  150064        2.083     0.018625
enh61823     1  180895400  180896400      5       3  150064       2.2974     0.010799
enh61833     1  180978800  180979800      1       1  150064       1.7476      0.04027
enh61870     1  182116000  182117000      5       3  150064       2.3993    0.0082143
enh61876     1  182306800  182307800      1       1  150064       2.1135      0.01728
enh61894     1  182643300  182644300      4       2  150064       2.7889    0.0026443
enh61896     1  182668100  182669100      2       1  150064       2.4933    0.0063289
enh61898     1  182745900  182746900      3       1  150064       3.6229   0.00014566
enh61965     1  183256100  183257100      2       1  150064       1.8527     0.031966
enh61967     1  183272000  183273000      2       1  150064       2.0999      0.01787
enh61969     1  183292900  183293900      2       1  150064       2.0194     0.021722
enh61973     1  183332700  183333700      3       2  150064       2.0108     0.022173
enh61981     1  183486300  183487300      1       1  150064       3.0022      0.00134
enh61982     1  183512300  183513300      2       1  150064       2.7729     0.002778
enh61983     1  183537000  183538000      5       2  150064       2.1417     0.016109
enh62025     1  183895600  183896600      1       1  150064       2.0017      0.02266
enh62053     1  184120100  184121100      1       1  150064       2.2839      0.01119
enh62060     1  184170700  184171700      2       1  150064       1.7759     0.037873
enh62062     1  184187800  184188800      5       2  150064       2.4529    0.0070862
enh62064     1  184229200  184230200      8       2  150064       3.2382   0.00060143
enh62071     1  184331700  184332700      2       1  150064       2.7741    0.0027674
enh62080     1  184453200  184454200      3       2  150064       1.8674     0.030925
enh62087     1  184503700  184504700      5       3  150064       2.6296    0.0042748
enh62090     1  184543600  184544600      4       2  150064        1.876      0.03033
enh62101     1  184629300  184630300      3       2  150064       1.8551     0.031788
enh62103     1  184633400  184634400      3       2  150064       2.1721     0.014923
enh62106     1  184714500  184715500      3       2  150064       2.3694    0.0089078
enh62110     1  184724800  184725800      3       1  150064       2.1648       0.0152
enh62123     1  184879200  184880200      3       2  150064       2.6774    0.0037093
enh62127     1  184922800  184923800      4       1  150064        1.903     0.028518
enh62128     1  184927900  184928900      6       3  150064       2.1692     0.015034
enh62130     1  184939900  184940900      2       1  150064       2.3995    0.0082089
enh62131     1  184950800  184951800      3       1  150064        2.411    0.0079547
enh62136     1  185065100  185066100      1       1  150064       1.9991       0.0228
enh62140     1  185127400  185128400      1       1  150064       1.9047      0.02841
enh62156     1  185369200  185370200      5       3  150064         1.71     0.043633
enh62158     1  185374000  185375000      3       2  150064       1.9813     0.023778
enh62207     1  186062800  186063800      1       1  150064       1.6637      0.04809
enh62211     1  186123900  186124900      3       2  150064       1.9593     0.025038
enh62224     1  186176800  186177800      1       1  150064        1.951      0.02553
enh62232     1  186370400  186371400      3       2  150064         1.73     0.041816
enh62292     1  190447800  190448800      2       1  150064       1.9693     0.024462
enh62298     1  192102300  192103300      1       1  150064       2.6099     0.004528
enh62301     1  192127400  192128400      2       1  150064       2.9419    0.0016308
enh62316     1  192503500  192504500      3       1  150064       2.0863     0.018474
enh62320     1  192515500  192516500      4       2  150064       1.9548     0.025305
enh62331     1  192608700  192609700      3       1  150064       2.2244     0.013059
enh62334     1  192670100  192671100      1       1  150064       2.0749        0.019
enh62337     1  192716400  192717400      1       1  150064       2.2052      0.01372
enh62343     1  192793200  192794200      3       1  150064       2.8674    0.0020696
enh62344     1  192795800  192796800      4       2  150064       2.5129     0.005988
enh62348     1  192873500  192874500      4       2  150064       2.1658     0.015163
enh62357     1  193040000  193041000      2       1  150064       1.9598     0.025007
enh62359     1  193056500  193057500      2       1  150064        2.477    0.0066245
enh62360     1  193071300  193072300      2       1  150064       1.6499      0.04948
enh62361     1  193074800  193075800      5       2  150064       2.2378     0.012616
enh62364     1  193083900  193084900      4       2  150064       2.4374    0.0073957
enh62365     1  193089600  193090600      2       1  150064       3.0646    0.0010898
enh62366     1  193093600  193094600      1       1  150064       3.2099     0.000664
enh62371     1  193157000  193158000      2       1  150064       2.6709    0.0037827
enh62372     1  193159000  193160000      1       1  150064       3.2848    0.0005103
enh62381     1  193252000  193253000      2       1  150064       2.5974    0.0046969
enh62382     1  193290900  193291900      6       1  150064       2.9122    0.0017945
enh62384     1  193307000  193308000      2       1  150064       2.8759    0.0020145
enh62385     1  193317400  193318400      2       1  150064       2.4488    0.0071664
enh62392     1  193538300  193539300      4       2  150064       1.7268     0.042105
enh62397     1  196128900  196129900      1       1  150064       1.6995      0.04461
enh62398     1  196129400  196130400      1       1  150064        3.048     0.001152
enh62399     1  196150100  196151100      6       2  150064       2.9482    0.0015981
enh62402     1  196369700  196370700      1       1  150064       2.2115       0.0135
enh62417     1  197003800  197004800      1       1  150064       2.3116       0.0104
enh62418     1  197011800  197012800      2       1  150064       1.8399     0.032888
enh62419     1  197034000  197035000      1       1  150064       2.3946     0.008319
enh62429     1  197165500  197166500      3       2  150064       2.8876    0.0019407
enh62442     1  197629000  197630000      1       1  150064       2.4905     0.006379
enh62443     1  197632300  197633300      1       1  150064       2.5566     0.005285
enh62450     1  197711400  197712400      3       1  150064       1.9099      0.02807
enh62451     1  197741600  197742600      1       1  150064       2.5419     0.005513
enh62453     1  197751800  197752800      1       1  150064        2.368     0.008942
enh62454     1  197768000  197769000      6       2  150064       2.0587     0.019762
enh62455     1  197807500  197808500      1       1  150064        2.235      0.01271
enh62459     1  197908200  197909200      2       1  150064       1.8083     0.035278
enh62460     1  197924300  197925300      2       1  150064       1.7924     0.036537
enh62489     1  198165300  198166300      6       3  150064       1.6452     0.049961
enh62496     1  198190600  198191600      3       2  150064       2.3395    0.0096543
enh62549     1  198639100  198640100      7       4  150064       2.2992     0.010747
enh62551     1  198649600  198650600      3       1  150064       1.9788     0.023917
enh62561     1  198778100  198779100      2       1  150064       1.9599     0.025003
enh62587     1  199266500  199267500      2       1  150064       2.6527    0.0039923
enh62590     1  199323100  199324100      4       2  150064       1.7639     0.038871
enh62591     1  199372500  199373500      2       1  150064       2.9479    0.0015998
enh62593     1  199518600  199519600      4       1  150064       2.7483    0.0029956
enh62614     1  200201200  200202200      3       1  150064       2.5893    0.0048082
enh62619     1  200265000  200266000      9       2  150064       3.2588   0.00055941
enh62620     1  200270300  200271300      3       2  150064       2.2916     0.010963
enh62623     1  200286500  200287500      3       1  150064       3.0188    0.0012687
enh62624     1  200289500  200290500      2       1  150064       2.4034    0.0081209
enh62625     1  200292700  200293700      3       1  150064       2.2584     0.011959
enh62627     1  200301600  200302600      1       1  150064       2.8441     0.002227
enh62628     1  200305600  200306600      2       1  150064       2.1533     0.015649
enh62629     1  200311900  200312900      1       1  150064       2.4842     0.006492
enh62630     1  200315200  200316200      4       1  150064       3.0148    0.0012856
enh62631     1  200319900  200320900      1       1  150064       2.8818     0.001977
enh62632     1  200322600  200323600      3       1  150064        2.769    0.0028118
enh62633     1  200328700  200329700      7       1  150064       2.8861      0.00195
enh62634     1  200335500  200336500      8       2  150064       3.2856    0.0005088
enh62635     1  200342000  200343000      3       2  150064       1.7864     0.037015
enh62638     1  200361000  200362000      3       1  150064       2.8672    0.0020704
enh62641     1  200379600  200380600      2       1  150064         2.31     0.010443
enh62645     1  200392000  200393000      2       1  150064       2.8304    0.0023247
enh62646     1  200397800  200398800      4       2  150064        2.779    0.0027264
enh62648     1  200407600  200408600      2       1  150064       1.8712     0.030659
enh62652     1  200442400  200443400      3       1  150064       2.9337    0.0016746
enh62654     1  200447100  200448100      5       3  150064        3.282    0.0005153
enh62655     1  200449000  200450000      4       2  150064        2.592    0.0047713
enh62657     1  200453200  200454200      4       1  150064       2.1339     0.016426
enh62659     1  200481100  200482100      8       4  150064       3.9551   3.8244e-05
enh62660     1  200494300  200495300      3       2  150064       2.3663    0.0089839
enh62679     1  200771600  200772600      1       1  150064       2.3823     0.008602
enh62685     1  200874400  200875400      4       1  150064       3.5285   0.00020897
enh62686     1  200876600  200877600      2       1  150064       3.0823    0.0010271
enh62687     1  200892600  200893600      3       2  150064       3.2463   0.00058452
enh62688     1  200928400  200929400      8       4  150064       2.8903    0.0019246
enh62689     1  200988000  200989000      3       2  150064       1.7939     0.036411
enh62690     1  201011500  201012500      6       3  150064       2.6968    0.0035006
enh62694     1  201106500  201107500      2       1  150064       1.7983     0.036062
enh62709     1  201271600  201272600      3       2  150064       1.6944     0.045098
enh62712     1  201353000  201354000      5       2  150064       2.3105      0.01043
enh62724     1  201451000  201452000      6       2  150064       2.1066     0.017578
enh62730     1  201467600  201468600      3       1  150064       1.6892     0.045591
enh62785     1  201685300  201686300      3       2  150064       1.9464     0.025806
enh62818     1  201811500  201812500      4       2  150064       2.3203     0.010162
enh62819     1  201814300  201815300      2       1  150064       1.7378      0.04112
enh62821     1  201817700  201818700      1       1  150064       1.6978      0.04477
enh62826     1  201856700  201857700      2       1  150064       2.2893     0.011031
enh62829     1  201872400  201873400      3       1  150064       2.3209     0.010146
enh62830     1  201881800  201882800      3       2  150064       1.8143     0.034812
enh62858     1  202111200  202112200      5       2  150064       2.1389      0.01622
enh62859     1  202118200  202119200      1       1  150064       2.3698       0.0089
enh62903     1  202587400  202588400      1       1  150064       1.7735      0.03807
enh62905     1  202688600  202689600      4       2  150064       1.9076     0.028221
enh62932     1  203015700  203016700      1       1  150064       2.0533      0.02002
enh62937     1  203097500  203098500      2       1  150064       1.7972     0.036152
enh62938     1  203098500  203099500      2       1  150064       2.3209     0.010145
enh62970     1  203323100  203324100      2       1  150064        1.962     0.024882
enh63003     1  203566500  203567500      3       1  150064       1.8166     0.034641
enh63024     1  203664800  203665800      2       1  150064       2.0097      0.02223
enh63041     1  204011000  204012000      1       1  150064       2.6966     0.003503
enh63042     1  204026700  204027700      3       1  150064       2.3745    0.0087852
enh63043     1  204044400  204045400      4       2  150064       3.3482   0.00040665
enh63044     1  204045600  204046600      2       1  150064       2.5349    0.0056243
enh63046     1  204049400  204050400      2       1  150064       2.3558    0.0092406
enh63047     1  204057400  204058400      2       1  150064        3.731    9.535e-05
enh63059     1  204231500  204232500      1       1  150064       1.7781      0.03769
enh63080     1  204411800  204412800      1       1  150064       2.1158      0.01718
enh63084     1  204489700  204490700      2       1  150064       2.1818     0.014561
enh63086     1  204534300  204535300      4       2  150064       1.9212     0.027355
enh63087     1  204547600  204548600      5       3  150064       1.8029     0.035699
enh63088     1  204558100  204559100      2       1  150064       3.1674   0.00076899
enh63089     1  204560600  204561600      4       2  150064        3.222    0.0006364
enh63090     1  204606500  204607500      7       3  150064       2.3109     0.010419
enh63113     1  204972900  204973900      4       2  150064       2.7133    0.0033305
enh63114     1  204982400  204983400      4       2  150064       2.5832    0.0048941
enh63115     1  205042300  205043300      5       3  150064       4.1755   1.4867e-05
enh63116     1  205046000  205047000      1       1  150064       4.2927    8.824e-06
enh63117     1  205057300  205058300      2       1  150064       1.8004     0.035895
enh63119     1  205077400  205078400      3       2  150064       2.2542     0.012091
enh63120     1  205088600  205089600      3       1  150064       2.0764      0.01893
enh63122     1  205110300  205111300      5       2  150064       3.7788   7.8797e-05
enh63123     1  205110900  205111900      5       2  150064       3.9274   4.2929e-05
enh63124     1  205114500  205115500      4       2  150064       3.1111     0.000932
enh63126     1  205137100  205138100      1       1  150064       3.9998     3.17e-05
enh63128     1  205144500  205145500      2       1  150064       3.8883   5.0474e-05
enh63129     1  205148900  205149900      4       1  150064       3.7945   7.3984e-05
enh63130     1  205152500  205153500      5       1  150064       4.3302   7.4479e-06
enh63131     1  205159900  205160900      1       1  150064       3.9929    3.264e-05
enh63132     1  205167500  205168500      1       1  150064       2.8797      0.00199
enh63133     1  205168700  205169700      5       3  150064        3.545   0.00019629
enh63134     1  205172400  205173400      3       1  150064       3.8613   5.6383e-05
enh63135     1  205173800  205174800      2       1  150064       3.7212   9.9155e-05
enh63136     1  205178400  205179400      2       1  150064       3.9688   3.6121e-05
enh63138     1  205198800  205199800      5       2  150064       2.9599    0.0015387
enh63140     1  205204200  205205200      4       2  150064         2.54    0.0055425
enh63142     1  205219600  205220600      2       1  150064       2.6889    0.0035849
enh63143     1  205227700  205228700      1       1  150064       1.8197       0.0344
enh63152     1  205286200  205287200      3       1  150064       1.8951     0.029038
enh63159     1  205344500  205345500      2       1  150064       2.3517    0.0093442
enh63165     1  205461900  205462900      4       2  150064       2.3781    0.0087014
enh63170     1  205567900  205568900      9       3  150064       2.4451    0.0072407
enh63180     1  205649600  205650600      2       1  150064       2.2197     0.013221
enh63191     1  205760900  205761900      2       1  150064       2.8093    0.0024822
enh63219     1  206531400  206532400      1       1  150064       1.6921      0.04531
enh63237     1  206645400  206646400      6       3  150064       1.6566     0.048801
enh63247     1  206713300  206714300      1       1  150064       1.7644      0.03883
enh63286     1  206972200  206973200      2       1  150064       1.6837     0.046119
enh63290     1  207024500  207025500      1       1  150064       3.0543     0.001128
enh63300     1  207208100  207209100      1       1  150064       3.4425    0.0002882
enh63303     1  207220000  207221000      2       1  150064        3.258   0.00056106
enh63305     1  207249600  207250600      4       1  150064       2.9475    0.0016016
enh63318     1  207880400  207881400      8       2  150064       2.8694    0.0020564
enh63320     1  207923400  207924400      2       1  150064       3.7753   7.9905e-05
enh63321     1  207927100  207928100      5       2  150064       2.2685     0.011651
enh63323     1  207971100  207972100      2       1  150064       2.4101    0.0079736
enh63324     1  207979200  207980200      2       1  150064       3.2204   0.00063997
enh63325     1  207983400  207984400      5       3  150064       2.7015    0.0034518
enh63326     1  207988500  207989500      1       1  150064       2.0922      0.01821
enh63327     1  207990800  207991800      3       2  150064       3.3647   0.00038314
enh63328     1  207991800  207992800      1       1  150064       4.9996    2.872e-07
enh63329     1  207994700  207995700      1       1  150064       1.9121      0.02793
enh63330     1  207998100  207999100      4       2  150064       2.7092    0.0033718
enh63331     1  207999900  208000900      3       2  150064       3.7421   9.1233e-05
enh63332     1  208011400  208012400      2       1  150064       2.2074     0.013642
enh63333     1  208017700  208018700      7       3  150064       4.6778   1.4502e-06
enh63334     1  208021300  208022300      4       2  150064       3.2548   0.00056742
enh63335     1  208031800  208032800      6       3  150064       3.0814    0.0010301
enh63336     1  208035200  208036200      6       3  150064       3.7508   8.8118e-05
enh63337     1  208039400  208040400      7       4  150064        3.108   0.00094166
enh63339     1  208058200  208059200      4       1  150064       2.3278    0.0099622
enh63355     1  208262900  208263900      4       2  150064       2.7054    0.0034113
enh63356     1  208267100  208268100      2       1  150064       2.2526     0.012141
enh63358     1  208280900  208281900      3       2  150064       1.7986     0.036037
enh63359     1  208293300  208294300      5       2  150064       2.2735     0.011499
enh63360     1  208305400  208306400      3       2  150064       2.9641    0.0015178
enh63361     1  208316200  208317200      1       1  150064       2.2869       0.0111
enh63362     1  208322900  208323900      3       1  150064       2.1308     0.016553
enh63375     1  208392900  208393900      2       1  150064       2.4943    0.0063098
enh63382     1  208409600  208410600      8       5  150064       2.0992       0.0179
enh63411     1  209571600  209572600      1       1  150064       2.1746      0.01483
enh63412     1  209577700  209578700      1       1  150064        2.308       0.0105
enh63420     1  209740700  209741700      3       2  150064       2.2307      0.01285
enh63516     1  211214900  211215900      2       1  150064       1.7013     0.044444
enh63524     1  211434600  211435600      6       3  150064       3.0256    0.0012408
enh63531     1  211516600  211517600      3       2  150064       2.0689     0.019277
enh63539     1  211686700  211687700      6       2  150064       2.1991     0.013937
enh63593     1  212419900  212420900      2       1  150064       2.0505     0.020158
enh63595     1  212429100  212430100      6       2  150064       2.3535    0.0092989
enh63601     1  212474700  212475700      4       2  150064       1.8283     0.033749
enh63603     1  212483800  212484800      1       1  150064       2.2238      0.01308
enh63604     1  212485000  212486000      2       1  150064       1.9171     0.027611
enh63612     1  212605000  212606000      5       3  150064       2.1691     0.015036
enh63632     1  212769100  212770100      5       3  150064       2.1181     0.017082
enh63638     1  212829200  212830200      1       1  150064       2.0886      0.01837
enh63697     1  214421600  214422600      2       1  150064        1.672     0.047259
enh63698     1  214432500  214433500      1       1  150064       3.8431    6.075e-05
enh63704     1  214469800  214470800      2       1  150064       1.8409     0.032815
enh63709     1  214492000  214493000      4       2  150064        2.684    0.0036379
enh63714     1  214522600  214523600      1       1  150064       2.5352     0.005619
enh63718     1  214545000  214546000      3       2  150064       1.8027     0.035717
enh63733     1  214601300  214602300      7       3  150064        1.918     0.027558
enh63745     1  214639900  214640900      5       1  150064       1.7118     0.043469
enh63747     1  214644400  214645400     13       2  150064       1.6916     0.045362
enh63750     1  214659500  214660500      6       3  150064       1.9881     0.023398
enh63756     1  214676700  214677700      4       1  150064       1.7509      0.03998
enh63758     1  214685300  214686300      5       2  150064       2.2401     0.012543
enh63767     1  214715400  214716400      6       2  150064       1.8077     0.035323
enh63770     1  214731400  214732400      4       2  150064       2.2984      0.01077
enh63771     1  214741400  214742400      3       1  150064       2.0141     0.022002
enh63785     1  215015700  215016700      2       1  150064       1.9856     0.023538
enh63797     1  215152300  215153300      5       2  150064       1.7074     0.043871
enh63825     1  215430000  215431000      2       1  150064       2.8278    0.0023432
enh63828     1  215463100  215464100      2       1  150064        2.183     0.014518
enh63833     1  215658200  215659200      1       1  150064       1.8672      0.03094
enh63862     1  216078900  216079900      5       3  150064       1.9774     0.023999
enh63880     1  217801400  217802400      3       2  150064        1.734     0.041457
enh63881     1  217833200  217834200      1       1  150064       2.1154       0.0172
enh63883     1  218054300  218055300      5       3  150064        1.818     0.034536
enh63914     1  218597500  218598500      6       1  150064        1.997     0.022912
enh63918     1  218632100  218633100      3       2  150064       2.6463    0.0040688
enh63919     1  218634700  218635700      5       3  150064       2.2842     0.011178
enh63955     1  219041400  219042400      5       1  150064       2.4024    0.0081435
enh63956     1  219047400  219048400      4       2  150064       1.6459     0.049895
enh64011     1  219834300  219835300      3       2  150064       1.9852     0.023559
enh64019     1  219965100  219966100      2       1  150064       1.6609     0.048365
enh64027     1  220217200  220218200      3       2  150064       1.6894     0.045571
enh64030     1  220263400  220264400      5       3  150064       1.7708     0.038297
enh64031     1  220266500  220267500      2       1  150064        2.041     0.020624
enh64032     1  220268500  220269500      3       2  150064       1.6464     0.049836
enh64040     1  220392300  220393300      2       1  150064       2.3684    0.0089325
enh64045     1  220442100  220443100      2       1  150064       1.7508      0.03999
enh64047     1  220447100  220448100      2       1  150064       1.6588     0.048577
enh64059     1  220905300  220906300      2       1  150064        1.773     0.038112
enh64107     1  221456700  221457700      4       2  150064          2.4    0.0081972
enh64113     1  221509600  221510600      2       1  150064       1.6949      0.04505
enh64117     1  221555000  221556000      2       1  150064       1.7499     0.040068
enh64141     1  221886000  221887000      1       1  150064       1.7438       0.0406
enh64142     1  221888800  221889800      1       1  150064       2.0218       0.0216
enh64151     1  221911500  221912500      4       2  150064       2.7551    0.0029334
enh64190     1  222257900  222258900      2       1  150064       2.1035     0.017713
enh64191     1  222260500  222261500      3       1  150064       2.0372     0.020816
enh64210     1  222627100  222628100      1       1  150064       1.7845      0.03717
enh64211     1  222629200  222630200      2       1  150064        1.982     0.023738
enh64219     1  222763800  222764800      2       1  150064       1.9374     0.026347
enh64223     1  222793000  222794000      3       1  150064       1.7014     0.044431
enh64227     1  222816000  222817000      1       1  150064       2.1669      0.01512
enh64228     1  222818600  222819600      1       1  150064       2.1321       0.0165
enh64229     1  222827900  222828900      2       1  150064       2.3402    0.0096374
enh64236     1  222940400  222941400      4       1  150064       2.2517      0.01217
enh64286     1  223840100  223841100      5       1  150064       2.2344      0.01273
enh64289     1  223889100  223890100      3       1  150064       1.6683     0.047632
enh64290     1  223892500  223893500      3       2  150064       3.1024   0.00095976
enh64291     1  223896000  223897000      1       1  150064       1.8497      0.03218
enh64292     1  223898600  223899600      7       2  150064       3.8684   5.4769e-05
enh64293     1  223905200  223906200      5       3  150064       3.2641    0.0005491
enh64294     1  223907000  223908000      4       1  150064       2.5909    0.0047859
enh64295     1  223910500  223911500      2       1  150064       2.8653    0.0020828
enh64296     1  223913000  223914000      1       1  150064       2.8498     0.002187
enh64297     1  223915500  223916500      3       1  150064       2.7735    0.0027725
enh64298     1  223917300  223918300      3       2  150064       2.3796    0.0086658
enh64300     1  223921500  223922500      2       1  150064       2.9336    0.0016751
enh64304     1  223930200  223931200      9       2  150064        1.693     0.045231
enh64305     1  223933200  223934200      9       1  150064       1.8165      0.03465
enh64307     1  223936700  223937700      3       1  150064       2.5361    0.0056044
enh64308     1  223948500  223949500      6       2  150064       2.5807    0.0049294
enh64310     1  223957700  223958700      2       1  150064       3.8742   5.3491e-05
enh64311     1  223960200  223961200      7       2  150064       2.6818    0.0036616
enh64313     1  223963200  223964200      2       1  150064       2.9646    0.0015153
enh64314     1  223964000  223965000      3       2  150064       2.6997    0.0034696
enh64317     1  223979700  223980700      2       1  150064       3.0106    0.0013035
enh64318     1  223997900  223998900      2       1  150064       3.0505    0.0011424
enh64321     1  224006700  224007700      2       1  150064       2.7538    0.0029452
enh64323     1  224010400  224011400      5       2  150064       3.6324   0.00014041
enh64325     1  224014600  224015600      1       1  150064       3.5115    0.0002228
enh64326     1  224018600  224019600      6       3  150064       2.7035    0.0034309
enh64327     1  224021100  224022100      6       2  150064       2.6392    0.0041545
enh64328     1  224023400  224024400      1       1  150064       3.4465     0.000284
enh64330     1  224028800  224029800      2       1  150064       3.7203   9.9492e-05
enh64368     1  224563500  224564500      1       1  150064       2.2344      0.01273
enh64369     1  224565000  224566000      4       2  150064        2.242     0.012481
enh64372     1  224595000  224596000      2       1  150064       1.9294     0.026841
enh64375     1  224614500  224615500      2       1  150064       2.1558      0.01555
enh64376     1  224615700  224616700      2       1  150064       2.2102     0.013547
enh64377     1  224616400  224617400      3       1  150064        1.951     0.025529
enh64378     1  224623900  224624900      1       1  150064        2.526     0.005768
enh64380     1  224643900  224644900      6       2  150064       2.5847    0.0048737
enh64384     1  224684700  224685700      1       1  150064       2.0878      0.01841
enh64385     1  224687000  224688000      5       2  150064       2.3793     0.008672
enh64396     1  224766800  224767800      6       4  150064       2.0396     0.020697
enh64403     1  224822600  224823600      2       1  150064       2.6604    0.0039026
enh64407     1  224877200  224878200      4       2  150064       2.3213     0.010135
enh64428     1  225628600  225629600      1       1  150064       1.9171      0.02761
enh64484     1  225918700  225919700      1       1  150064       2.1484      0.01584
enh64491     1  225951700  225952700      3       2  150064       1.6786     0.046611
enh64498     1  226001300  226002300      1       1  150064       1.9914      0.02322
enh64502     1  226013200  226014200      2       1  150064       1.8479     0.032311
enh64506     1  226053400  226054400      2       1  150064         2.39    0.0084246
enh64508     1  226065900  226066900      2       1  150064       2.5513    0.0053659
enh64511     1  226084500  226085500      4       2  150064       1.7973      0.03614
enh64518     1  226187600  226188600      3       2  150064       1.8656     0.031051
enh64523     1  226253500  226254500      2       1  150064        2.767    0.0028287
enh64524     1  226269800  226270800      2       1  150064       2.3561    0.0092342
enh64529     1  226298800  226299800      1       1  150064        2.313      0.01036
enh64531     1  226311300  226312300      1       1  150064       2.6169     0.004437
enh64532     1  226316000  226317000      4       2  150064       1.9077     0.028218
enh64533     1  226320200  226321200      5       3  150064       1.6661     0.047846
enh64534     1  226322500  226323500      1       1  150064       2.6331     0.004231
enh64549     1  226584700  226585700      3       1  150064       1.7595     0.039244
enh64550     1  226591400  226592400      2       1  150064       2.2468     0.012325
enh64551     1  226593100  226594100      5       2  150064         1.67     0.047458
enh64556     1  226776100  226777100      1       1  150064       1.9868      0.02347
enh64557     1  226789500  226790500      6       3  150064       4.4629   4.0431e-06
enh64574     1  226927200  226928200      2       1  150064       2.0898     0.018317
enh64575     1  226948400  226949400      2       1  150064       2.8423    0.0022393
enh64576     1  226952200  226953200      1       1  150064       2.1459      0.01594
enh64581     1  227014700  227015700      5       2  150064       2.1254     0.016775
enh64585     1  227059200  227060200      2       1  150064       1.9534     0.025384
enh64586     1  227069600  227070600      3       1  150064       2.1737     0.014865
enh64587     1  227070600  227071600      5       1  150064        2.147     0.015896
enh64588     1  227079600  227080600      7       2  150064       2.3018     0.010672
enh64597     1  227246000  227247000      3       2  150064       1.8274     0.033816
enh64608     1  227412400  227413400      5       3  150064       1.7531     0.039792
enh64619     1  227517700  227518700      4       2  150064       2.8916    0.0019166
enh64620     1  227531300  227532300      4       1  150064       1.8481     0.032296
enh64622     1  227544600  227545600      5       2  150064        2.537    0.0055896
enh64625     1  227560200  227561200      4       2  150064       1.7758     0.037881
enh64693     1  229162900  229163900      1       1  150064       1.8157      0.03471
enh64746     1  230209700  230210700      5       2  150064       1.6575     0.048706
enh64752     1  230226600  230227600      6       4  150064       2.6397    0.0041491
enh64753     1  230227900  230228900      5       2  150064       2.8931     0.001907
enh64754     1  230237700  230238700      5       2  150064       3.9957   3.2245e-05
enh64755     1  230240200  230241200      5       2  150064       4.1046   2.0248e-05
enh64756     1  230242200  230243200      8       3  150064       3.6345   0.00013928
enh64757     1  230243400  230244400      5       2  150064       3.9605     3.74e-05
enh64758     1  230245400  230246400      3       1  150064       3.7059   0.00010534
enh64759     1  230247800  230248800      3       2  150064       3.6755   0.00011869
enh64760     1  230250400  230251400      2       1  150064       3.7005    0.0001076
enh64764     1  230275100  230276100      7       3  150064        3.821   6.6448e-05
enh64765     1  230276500  230277500      5       3  150064       2.5174    0.0059112
enh64780     1  230321900  230322900      5       2  150064       1.7516     0.039924
enh64795     1  230406000  230407000      2       1  150064       2.0144     0.021985
enh64796     1  230439000  230440000      3       2  150064       2.5746    0.0050182
enh64797     1  230439700  230440700      6       3  150064       2.2429     0.012452
enh64864     1  231558600  231559600      2       1  150064       2.0492     0.020222
enh64915     1  232564600  232565600      1       1  150064       2.6404     0.004141
enh64916     1  232571300  232572300      6       3  150064       2.2176     0.013292
enh64918     1  232609000  232610000      1       1  150064       2.3859     0.008518
enh64919     1  232612700  232613700      1       1  150064       1.8193      0.03443
enh64920     1  232622000  232623000      3       1  150064       2.4342    0.0074614
enh64974     1  234623100  234624100      2       1  150064       1.9415     0.026101
enh64975     1  234629800  234630800      7       3  150064       2.3425    0.0095772
enh64976     1  234631400  234632400      9       2  150064       1.8844     0.029753
enh64977     1  234633800  234634800      4       2  150064       2.8166    0.0024266
enh64979     1  234640100  234641100      1       1  150064       2.4598      0.00695
enh64981     1  234651500  234652500      4       1  150064       2.6331    0.0042308
enh65023     1  234895800  234896800      3       2  150064       1.7982     0.036074
enh65053     1  235095800  235096800      5       2  150064       1.7482     0.040215
enh65121     1  235805100  235806100      2       1  150064        1.897     0.028916
enh65138     1  236020400  236021400      4       1  150064       1.7824     0.037343
enh65229     1  238935700  238936700      2       1  150064         1.71      0.04363
enh65245     1  240073000  240074000      3       1  150064       2.0443     0.020461
enh65252     1  240190200  240191200      5       2  150064       1.6725     0.047213
enh65253     1  240194300  240195300      4       2  150064       3.1986   0.00069042
enh65254     1  240207500  240208500      7       2  150064       2.4716    0.0067258
enh65267     1  240312200  240313200      3       1  150064       2.0653     0.019447
enh65268     1  240315600  240316600      4       2  150064       1.7757     0.037895
enh65272     1  240356700  240357700      4       2  150064       3.3806   0.00036159
enh65274     1  240374100  240375100      1       1  150064       3.4751    0.0002553
enh65276     1  240397900  240398900      2       1  150064         2.81    0.0024769
enh65282     1  240428300  240429300      5       1  150064       2.7351    0.0031181
enh65290     1  240474600  240475600      4       1  150064        1.686     0.045899
enh65295     1  240507400  240508400      2       1  150064       1.7919     0.036576
enh65299     1  240549200  240550200      3       1  150064       1.9693     0.024461
enh65300     1  240554100  240555100      2       1  150064       1.8071     0.035372
enh65301     1  240558900  240559900      2       1  150064       1.6563     0.048829
enh65304     1  240567200  240568200      3       2  150064       1.9043     0.028433
enh65346     1  240908600  240909600      4       1  150064       1.7626     0.038987
enh65351     1  240994300  240995300      1       1  150064       1.8921      0.02924
enh65356     1  241237400  241238400      1       1  150064       2.4299     0.007552
enh65358     1  241264900  241265900      4       2  150064       2.4623    0.0069025
enh65372     1  241767000  241768000      3       2  150064       1.9668     0.024601
enh65373     1  241767400  241768400      4       2  150064       1.8025     0.035731
enh65376     1  241775200  241776200      3       2  150064       2.2145     0.013397
enh65378     1  241790700  241791700      6       2  150064       2.5618    0.0052061
enh65405     1  242926900  242927900      5       2  150064       1.6711     0.047351
enh65406     1  243277100  243278100      2       1  150064       2.1798     0.014634
enh65408     1  243368300  243369300      1       1  150064       3.2555    0.0005659
enh65410     1  243377000  243378000      5       2  150064       3.4262   0.00030608
enh65411     1  243380200  243381200      4       1  150064       4.2809    9.306e-06
enh65413     1  243407600  243408600      1       1  150064       3.8631    5.598e-05
enh65414     1  243410700  243411700      4       2  150064       3.2022   0.00068191
enh65415     1  243413000  243414000      1       1  150064       3.4688    0.0002614
enh65416     1  243420800  243421800      2       1  150064       4.0095   3.0424e-05
enh65420     1  243431000  243432000      1       1  150064       4.8918    4.997e-07
enh65421     1  243433000  243434000      2       1  150064       4.4701   3.9099e-06
enh65422     1  243435200  243436200      2       1  150064       4.2646   1.0011e-05
enh65423     1  243447600  243448600      3       2  150064       2.8128    0.0024559
enh65424     1  243450100  243451100      1       1  150064       4.8728    5.502e-07
enh65426     1  243457600  243458600      1       1  150064       5.0243    2.527e-07
enh65429     1  243518000  243519000      2       1  150064       3.4178    0.0003157
enh65436     1  243645200  243646200      1       1  150064       4.8235    7.053e-07
enh65437     1  243654200  243655200      1       1  150064       4.2856    9.112e-06
enh65440     1  243661700  243662700      6       2  150064       5.1834   1.0897e-07
enh65441     1  243664100  243665100      3       1  150064       4.8922   4.9864e-07
enh65442     1  243669000  243670000      2       1  150064       4.7365   1.0872e-06
enh65445     1  243702800  243703800      2       1  150064       4.3744   6.0894e-06
enh65446     1  243712300  243713300      2       1  150064         4.03   2.7884e-05
enh65447     1  243713800  243714800      1       1  150064       2.7345     0.003124
enh65448     1  243731800  243732800      2       1  150064        4.853     6.08e-07
enh65450     1  243760100  243761100      1       1  150064       1.9669       0.0246
enh65452     1  243786700  243787700      1       1  150064       4.0627    2.425e-05
enh65453     1  243806000  243807000      2       1  150064       4.4845    3.654e-06
enh65454     1  243877200  243878200      1       1  150064       2.1802      0.01462
enh65455     1  243881200  243882200      2       1  150064       4.5163   3.1464e-06
enh65457     1  243894700  243895700      2       1  150064       3.8836   5.1468e-05
enh65458     1  243897100  243898100      1       1  150064       4.7869     8.47e-07
enh65461     1  243908500  243909500      2       1  150064       4.6109   2.0044e-06
enh65462     1  243911300  243912300      2       1  150064       3.8305    6.393e-05
enh65463     1  243924000  243925000      1       1  150064       4.7492    1.021e-06
enh65466     1  243962200  243963200      2       1  150064       4.5191   3.1046e-06
enh65467     1  243966400  243967400      2       1  150064       3.3144   0.00045925
enh65468     1  243990300  243991300      3       1  150064       4.3839   5.8276e-06
enh65469     1  243994300  243995300      2       1  150064       4.3574   6.5813e-06
enh65470     1  244003200  244004200      1       1  150064       3.3165    0.0004557
enh65474     1  244014600  244015600      1       1  150064       3.3251     0.000442
enh65475     1  244046600  244047600      1       1  150064       2.9643     0.001517
enh65476     1  244053700  244054700      1       1  150064       2.2984      0.01077
enh65477     1  244079200  244080200      1       1  150064       3.3251    0.0004419
enh65478     1  244081400  244082400      2       1  150064       2.8917    0.0019159
enh65480     1  244094100  244095100      1       1  150064       2.6135     0.004481
enh65483     1  244139900  244140900      2       1  150064       2.1067      0.01757
enh65501     1  244374800  244375800      5       3  150064       2.2161     0.013341
enh65502     1  244377300  244378300      6       2  150064       2.5072    0.0060851
enh65516     1  244545900  244546900      3       2  150064       2.0009     0.022702
enh65518     1  244552200  244553200      2       1  150064       3.4996   0.00023301
enh65523     1  244585500  244586500      1       1  150064       2.2574      0.01199
enh65528     1  244607400  244608400      1       1  150064       2.2307      0.01285
enh65535     1  244829400  244830400      2       1  150064       2.2031     0.013795
enh65536     1  244836600  244837600      3       2  150064       1.8423     0.032716
enh65537     1  244841500  244842500      3       2  150064       3.1335   0.00086371
enh65580     1  245565400  245566400      4       2  150064       1.8841     0.029776
enh65588     1  245762200  245763200      6       1  150064       2.5013    0.0061871
enh65613     1  246149600  246150600      3       2  150064       2.1807     0.014603
enh65614     1  246160600  246161600     10       3  150064       1.8984     0.028824
enh65616     1  246165800  246166800      9       6  150064       2.0832     0.018617
enh65621     1  246230500  246231500      7       3  150064       1.9767     0.024039
enh65622     1  246254600  246255600      5       2  150064        2.089     0.018356
enh65629     1  246377800  246378800      7       2  150064       1.8368     0.033118
enh65630     1  246384500  246385500     10       2  150064       2.5835    0.0048902
enh65631     1  246408200  246409200      6       1  150064       2.4274    0.0076043
enh65632     1  246410900  246411900     14       2  150064       2.6865    0.0036102
enh65645     1  246639500  246640500      4       2  150064       1.7248     0.042281
enh65657     1  246743100  246744100      1       1  150064       1.7143      0.04324
enh65660     1  246748000  246749000      1       1  150064       2.0615      0.01963
enh65661     1  246749700  246750700      1       1  150064       1.7767      0.03781
enh65666     1  246760200  246761200      2       1  150064       1.7267     0.042114
enh65667     1  246772000  246773000      2       1  150064       2.2501      0.01222
enh65668     1  246774000  246775000      4       2  150064       2.0913      0.01825
enh65669     1  246776200  246777200      5       2  150064       2.0101     0.022209
enh65670     1  246780300  246781300      2       1  150064       1.9448     0.025902
enh65671     1  246785100  246786100      7       3  150064       2.2465     0.012335
enh65678     1  246859900  246860900      3       1  150064       1.7629     0.038958
enh65683     1  246932100  246933100      2       1  150064        1.668     0.047662
enh65721     1  247715100  247716100      3       1  150064       2.0772     0.018894
enh65728     1  249134500  249135500      1       1  150064       2.4173     0.007817
enh65729     1  249136800  249137800      1       1  150064       2.2483      0.01228
enh65731     1  249153600  249154600      1       1  150064       1.7791      0.03761
enh65732     1  249156400  249157400      1       1  150064       1.8718      0.03062
enh65733     1  249157600  249158600      4       1  150064       1.6878      0.04572
enh65735     1  249199200  249200200      1       1  150064       1.7708       0.0383
enh73515     2     193100     194100      5       2  150064         2.05      0.02018
enh73525     2     568500     569500      4       1  150064       1.8607     0.031391
enh73534     2     956400     957400      1       1  150064       2.3026      0.01065
enh73536     2    1005800    1006800      2       1  150064       2.2477     0.012297
enh73563     2    1655000    1656000      1       1  150064       1.7368      0.04121
enh73586     2    1758900    1759900      4       2  150064       2.5946    0.0047347
enh73621     2    3621700    3622700      1       1  150064       2.0286      0.02125
enh73624     2    3642600    3643600      3       2  150064         1.74     0.040934
enh73628     2    5279800    5280800      3       1  150064       1.9638     0.024778
enh73641     2    6321700    6322700      2       1  150064       1.7199     0.042729
enh73643     2    6507900    6508900      3       2  150064       2.1117     0.017357
enh73644     2    6511900    6512900      3       2  150064       2.0307     0.021142
enh73649     2    7060100    7061100      7       3  150064       1.9216     0.027327
enh73671     2    7832500    7833500      1       1  150064       1.9468      0.02578
enh73677     2    7935600    7936600      3       1  150064       2.7251    0.0032145
enh73709     2    8587600    8588600      4       1  150064       2.6439     0.004098
enh73716     2    8665600    8666600      2       1  150064       1.6534     0.049129
enh73737     2    8961600    8962600      2       1  150064       2.3217     0.010124
enh73740     2    8989100    8990100      3       2  150064       1.9191     0.027485
enh73778     2    9308000    9309000      4       2  150064       1.7339     0.041471
enh73779     2    9314600    9315600      3       1  150064       2.0327     0.021043
enh73783     2    9327500    9328500      5       1  150064       1.9464     0.025804
enh73784     2    9330100    9331100      3       1  150064       1.9519     0.025477
enh73790     2    9353300    9354300      1       1  150064       3.0893     0.001003
enh73791     2    9355600    9356600      3       1  150064       2.9002    0.0018646
enh73796     2    9369400    9370400      2       1  150064       3.1316   0.00086941
enh73805     2    9392200    9393200      1       1  150064       3.1605    0.0007874
enh73807     2    9400300    9401300      3       2  150064       2.4898    0.0063913
enh73809     2    9404200    9405200      1       1  150064        3.188    0.0007163
enh73922     2   10143600   10144600      2       1  150064       1.8196     0.034409
enh73925     2   10159000   10160000      6       4  150064       1.8989     0.028786
enh73963     2   10542300   10543300      1       1  150064       1.8595      0.03148
enh73989     2   10953200   10954200      6       3  150064       2.0708     0.019191
enh74068     2   11889500   11890500      4       2  150064       1.7365     0.041234
enh74070     2   11914600   11915600      4       2  150064       2.0882     0.018391
enh74071     2   11918800   11919800      2       1  150064        1.751      0.03997
enh74072     2   11924700   11925700      2       1  150064       2.6214     0.004379
enh74101     2   12246800   12247800      4       2  150064       1.9916     0.023205
enh74104     2   12272100   12273100      4       2  150064       1.6938     0.045149
enh74110     2   12368100   12369100      3       1  150064       2.9012    0.0018589
enh74113     2   12427100   12428100      5       2  150064       1.6543     0.049033
enh74115     2   12443500   12444500      2       1  150064       1.8588     0.031527
enh74136     2   12642500   12643500      4       2  150064       2.0144     0.021983
enh74144     2   12695600   12696600      2       1  150064       1.8598     0.031459
enh74149     2   12777000   12778000      3       1  150064        3.304   0.00047661
enh74198     2   14119800   14120800      3       2  150064       2.0181     0.021792
enh74213     2   14656800   14657800      6       3  150064       2.6397    0.0041484
enh74239     2   15310700   15311700      2       1  150064       2.1541     0.015615
enh74240     2   15317100   15318100      3       2  150064        2.255     0.012068
enh74246     2   15447400   15448400      2       1  150064       2.0164     0.021881
enh74254     2   15699000   15700000      4       1  150064       1.8447     0.032539
enh74286     2   17389300   17390300      4       1  150064        2.041     0.020627
enh74307     2   17848500   17849500      1       1  150064       2.4336     0.007474
enh74309     2   17860600   17861600      1       1  150064       2.1995      0.01392
enh74311     2   17910700   17911700      3       2  150064       2.2968     0.010815
enh74315     2   17931200   17932200      1       1  150064       1.9945      0.02305
enh74316     2   17932400   17933400      3       1  150064       1.9908     0.023252
enh74318     2   17940600   17941600      3       2  150064         2.06       0.0197
enh74319     2   17961600   17962600      3       2  150064       2.0591     0.019741
enh74320     2   17972200   17973200      3       2  150064       1.8214     0.034271
enh74321     2   17974800   17975800      1       1  150064       2.1191      0.01704
enh74322     2   17980700   17981700      9       2  150064       2.5341    0.0056366
enh74323     2   17993600   17994600      2       1  150064       1.9517     0.025486
enh74325     2   18038100   18039100      7       3  150064       4.0172   2.9448e-05
enh74326     2   18097100   18098100      4       2  150064       2.4685    0.0067849
enh74336     2   18317900   18318900      4       2  150064       2.6113    0.0045098
enh74410     2   19314100   19315100      1       1  150064       2.6166     0.004441
enh74411     2   19319400   19320400      5       2  150064       2.4243    0.0076695
enh74412     2   19321300   19322300      4       2  150064       1.9945     0.023048
enh74413     2   19323500   19324500      3       1  150064       1.8783      0.03017
enh74417     2   19376100   19377100      1       1  150064       2.1964      0.01403
enh74421     2   19418800   19419800      5       2  150064       2.1462     0.015929
enh74423     2   19427000   19428000      2       1  150064       2.0024     0.022622
enh74428     2   19550200   19551200      5       3  150064       2.7168    0.0032957
enh74432     2   19568600   19569600      1       1  150064       1.7395      0.04097
enh74435     2   19673400   19674400      3       2  150064       1.8886      0.02947
enh74472     2   20089400   20090400      2       1  150064       2.1339     0.016425
enh74487     2   20247000   20248000      4       2  150064       2.2004      0.01389
enh74488     2   20262900   20263900      5       2  150064       2.3824    0.0086012
enh74489     2   20266700   20267700      1       1  150064       1.7132      0.04334
enh74507     2   20366000   20367000      2       1  150064       1.6935     0.045183
enh74557     2   20768300   20769300      8       3  150064       2.2647     0.011765
enh74558     2   20772500   20773500      7       3  150064       2.0413      0.02061
enh74559     2   20778300   20779300      4       2  150064       2.1941     0.014115
enh74561     2   20789700   20790700      5       2  150064       1.8173     0.034583
enh74563     2   20798600   20799600      3       2  150064       2.2061      0.01369
enh74566     2   20814000   20815000      8       3  150064       1.8901     0.029373
enh74587     2   22059400   22060400      2       1  150064       1.9162     0.027669
enh74588     2   22162100   22163100      2       1  150064       2.3262     0.010003
enh74591     2   23264700   23265700      7       3  150064       1.7346      0.04141
enh74618     2   23703500   23704500      4       2  150064       1.8388     0.032972
enh74638     2   23920700   23921700      9       3  150064       2.0161     0.021894
enh74639     2   23926600   23927600      4       2  150064       1.7676      0.03856
enh74643     2   23980600   23981600      1       1  150064       2.0403      0.02066
enh74649     2   24048300   24049300      2       1  150064       2.0566     0.019861
enh74651     2   24065500   24066500      3       2  150064       2.2515     0.012177
enh74654     2   24122600   24123600      4       2  150064       2.2744      0.01147
enh74655     2   24124300   24125300      2       1  150064       1.7492      0.04013
enh74656     2   24125200   24126200      2       1  150064       1.7552     0.039614
enh74657     2   24126500   24127500      3       2  150064       1.6499     0.049485
enh74658     2   24128200   24129200      1       1  150064       2.0699      0.01923
enh74659     2   24139100   24140100      2       1  150064       1.8339     0.033332
enh74661     2   24151200   24152200      2       1  150064       1.9116     0.027966
enh74662     2   24161400   24162400      1       1  150064       2.2362      0.01267
enh74664     2   24166600   24167600      5       2  150064       2.4833    0.0065081
enh74665     2   24167600   24168600      3       2  150064       1.7523     0.039858
enh74667     2   24192600   24193600      5       3  150064       2.2954     0.010854
enh74681     2   24347100   24348100      2       1  150064       1.6722     0.047238
enh74695     2   24658600   24659600      4       2  150064       2.9918    0.0013869
enh74706     2   24946900   24947900      3       2  150064       1.7307     0.041749
enh74740     2   25328300   25329300      3       1  150064       3.6525   0.00012984
enh74741     2   25350100   25351100      3       1  150064       3.0868    0.0010117
enh74742     2   25351500   25352500      6       3  150064        4.357    6.593e-06
enh74743     2   25420400   25421400      2       1  150064       2.6263    0.0043163
enh74750     2   25486500   25487500      6       3  150064       2.7204      0.00326
enh74752     2   25497900   25498900      1       1  150064       2.1462      0.01593
enh74756     2   25528800   25529800      1       1  150064       3.7197    9.974e-05
enh74757     2   25545600   25546600      2       1  150064       1.7595     0.039251
enh74763     2   25585300   25586300      5       2  150064       1.6943     0.045104
enh74764     2   25598800   25599800      3       2  150064       3.8737   5.3599e-05
enh74772     2   25750700   25751700      1       1  150064       1.8522        0.032
enh74775     2   25840300   25841300      1       1  150064       2.0558       0.0199
enh74788     2   26066900   26067900      3       1  150064       1.8093     0.035201
enh74790     2   26074800   26075800      5       2  150064       1.9901     0.023289
enh74796     2   26183800   26184800      1       1  150064       1.9515       0.0255
enh74804     2   26205600   26206600      2       1  150064       1.6586     0.048595
enh74805     2   26214400   26215400      3       1  150064        3.715   0.00010161
enh74806     2   26220300   26221300      7       3  150064       2.8477    0.0022021
enh74808     2   26231600   26232600      4       2  150064       2.5424    0.0055052
enh74811     2   26254800   26255800      2       1  150064        2.286     0.011128
enh74813     2   26267200   26268200      2       1  150064       3.0726    0.0010609
enh74819     2   26302700   26303700      2       1  150064       1.9167     0.027639
enh74820     2   26309000   26310000      5       2  150064       1.9481       0.0257
enh74823     2   26402100   26403100      3       1  150064        1.709     0.043728
enh74830     2   26491700   26492700      2       1  150064       2.1871     0.014367
enh74834     2   26523400   26524400      3       2  150064       1.6587     0.048589
enh74851     2   26700200   26701200      5       2  150064       2.4833    0.0065086
enh74862     2   26927100   26928100      2       1  150064       1.7498     0.040079
enh74866     2   26979100   26980100      1       1  150064       3.3366    0.0004241
enh74868     2   26986000   26987000      1       1  150064       3.3389    0.0004206
enh74870     2   26989500   26990500      3       2  150064       2.4141     0.007887
enh74871     2   26991700   26992700      2       1  150064       3.1258   0.00088647
enh74873     2   26995200   26996200      1       1  150064       3.3202    0.0004497
enh74874     2   27007500   27008500      3       2  150064       2.1143     0.017246
enh74877     2   27015100   27016100      5       2  150064       3.1779   0.00074175
enh74879     2   27187400   27188400      2       1  150064       2.6516    0.0040054
enh74881     2   27198800   27199800      3       1  150064       3.2493    0.0005785
enh74887     2   27226300   27227300      1       1  150064       3.3039    0.0004768
enh74888     2   27233500   27234500      2       1  150064       3.1174   0.00091222
enh74889     2   27235500   27236500      1       1  150064       1.8529      0.03195
enh74892     2   27254200   27255200      1       1  150064       3.0193     0.001267
enh74895     2   27271800   27272800      2       1  150064       3.4335   0.00029787
enh74897     2   27286300   27287300      2       1  150064       3.9856    3.366e-05
enh74898     2   27291000   27292000      2       1  150064       2.8484    0.0021971
enh74902     2   27307600   27308600      2       1  150064       2.5213    0.0058457
enh74904     2   27328600   27329600      1       1  150064       2.0363      0.02086
enh74905     2   27355200   27356200      2       1  150064       2.4193    0.0077762
enh74906     2   27384800   27385800      1       1  150064        1.646      0.04988
enh74909     2   27406100   27407100      3       2  150064       1.9848     0.023583
enh74910     2   27417500   27418500      3       2  150064        3.139   0.00084749
enh74911     2   27432400   27433400      7       3  150064       2.4129     0.007913
enh74912     2   27471800   27472800      3       1  150064       2.1769     0.014745
enh74915     2   27503800   27504800      1       1  150064       2.3305     0.009891
enh74917     2   27525700   27526700      2       1  150064       2.4601    0.0069449
enh74918     2   27543400   27544400      2       1  150064       1.9898     0.023304
enh74920     2   27558000   27559000      2       1  150064       3.3902   0.00034924
enh74926     2   27595400   27596400      3       1  150064       2.8339    0.0022989
enh74928     2   27604200   27605200      1       1  150064       3.0578     0.001115
enh74933     2   27711200   27712200      4       2  150064       3.6298   0.00014183
enh74934     2   27712800   27713800      2       1  150064        2.505    0.0061232
enh74935     2   27716100   27717100      1       1  150064        3.188    0.0007163
enh74937     2   27789000   27790000      1       1  150064       3.0656     0.001086
enh74938     2   27807500   27808500      3       2  150064       2.7382    0.0030892
enh74940     2   27814200   27815200      6       3  150064       2.9949    0.0013728
enh74941     2   27829400   27830400      3       2  150064       2.4612    0.0069235
enh74944     2   27860800   27861800      2       1  150064        1.682      0.04628
enh74946     2   27877800   27878800      1       1  150064       3.9509    3.893e-05
enh74951     2   27937100   27938100      1       1  150064       2.8369     0.002278
enh74952     2   27938700   27939700      2       1  150064       3.5124   0.00022205
enh74957     2   27977100   27978100      1       1  150064       2.4741     0.006678
enh74960     2   27988400   27989400      2       1  150064       4.7245   1.1536e-06
enh74961     2   27993400   27994400      1       1  150064       3.8587      5.7e-05
enh74966     2   28020700   28021700      4       2  150064       5.0404   2.3226e-07
enh74971     2   28072300   28073300      3       1  150064        4.262   1.0132e-05
enh74972     2   28078600   28079600      3       1  150064       3.8608   5.6506e-05
enh74980     2   28143000   28144000      1       1  150064       3.6355    0.0001387
enh74981     2   28155100   28156100      3       1  150064       3.6442    0.0001341
enh74985     2   28184200   28185200      2       1  150064       3.1366    0.0008547
enh74986     2   28189100   28190100      3       2  150064       2.8324    0.0023101
enh74987     2   28196100   28197100      1       1  150064       3.7683    8.218e-05
enh74989     2   28202500   28203500      2       1  150064         4.51   3.2416e-06
enh75029     2   28550400   28551400      1       1  150064       2.5517      0.00536
enh75038     2   28611900   28612900      1       1  150064        2.969     0.001494
enh75041     2   28632200   28633200      3       2  150064       1.9241     0.027169
enh75042     2   28636700   28637700      1       1  150064       1.7349      0.04138
enh75044     2   28646400   28647400      6       3  150064       3.0378    0.0011914
enh75045     2   28650900   28651900      2       1  150064        2.569    0.0050992
enh75048     2   28766100   28767100      4       2  150064       1.8736     0.030493
enh75049     2   28774900   28775900      3       1  150064       2.2396     0.012558
enh75080     2   28981000   28982000      2       1  150064       2.2303     0.012865
enh75083     2   28996200   28997200      4       2  150064       1.9929     0.023135
enh75086     2   29024600   29025600      1       1  150064       2.8096      0.00248
enh75088     2   29032400   29033400      3       1  150064       3.1758   0.00074719
enh75094     2   29150300   29151300      3       2  150064       1.9268     0.027002
enh75102     2   29276200   29277200      6       3  150064       2.1929     0.014157
enh75112     2   29349700   29350700      1       1  150064       2.1387      0.01623
enh75118     2   29388300   29389300      2       1  150064       1.8471     0.032369
enh75128     2   29643700   29644700      3       1  150064       3.8457   6.0109e-05
enh75129     2   29678100   29679100      4       2  150064       2.1187     0.017056
enh75130     2   29682400   29683400      3       1  150064       2.3845    0.0085508
enh75132     2   29732300   29733300      2       1  150064       2.7668    0.0028305
enh75153     2   30368200   30369200      2       1  150064       1.8372     0.033087
enh75222     2   31520100   31521100      1       1  150064       1.9569      0.02518
enh75235     2   31751900   31752900      3       2  150064       1.7315     0.041682
enh75241     2   32212800   32213800      3       2  150064       2.0009     0.022703
enh75246     2   32236600   32237600      3       2  150064       2.2825     0.011229
enh75357     2   33546300   33547300      2       1  150064       2.0047     0.022498
enh75394     2   35522900   35523900      2       1  150064       2.0403     0.020659
enh75403     2   36601800   36602800      3       2  150064       2.3787     0.008687
enh75407     2   36617000   36618000      5       3  150064       2.0453     0.020413
enh75412     2   36636300   36637300      1       1  150064       1.8342      0.03331
enh75414     2   36641000   36642000      3       2  150064       1.8467     0.032392
enh75418     2   36649700   36650700      4       2  150064       2.1602      0.01538
enh75420     2   36656200   36657200      4       2  150064       1.9531     0.025405
enh75435     2   36696900   36697900      1       1  150064       1.6574      0.04872
enh75438     2   36709700   36710700      2       1  150064       2.3593    0.0091541
enh75439     2   36717900   36718900      2       1  150064       1.7943     0.036379
enh75441     2   36721500   36722500      1       1  150064       2.0689      0.01928
enh75460     2   36791600   36792600      4       2  150064       2.0243      0.02147
enh75470     2   36822400   36823400      6       2  150064       1.9998     0.022759
enh75488     2   37048100   37049100     14       3  150064       2.0559     0.019898
enh75489     2   37116700   37117700      2       1  150064       2.0112     0.022153
enh75493     2   37178200   37179200      5       3  150064       1.6727      0.04719
enh75494     2   37194500   37195500      1       1  150064       2.9809     0.001437
enh75495     2   37247600   37248600      1       1  150064       3.0485      0.00115
enh75502     2   37384400   37385400      3       1  150064       1.8706     0.030697
enh75503     2   37394900   37395900      5       3  150064       1.9394     0.026228
enh75505     2   37424700   37425700      4       2  150064       3.0807    0.0010325
enh75507     2   37438700   37439700      3       2  150064       3.7619   8.4321e-05
enh75510     2   37476800   37477800      5       3  150064       2.4588    0.0069695
enh75512     2   37510100   37511100      2       1  150064       2.7876    0.0026553
enh75513     2   37528200   37529200      8       3  150064        3.653   0.00012961
enh75514     2   37538900   37539900      4       2  150064       4.2399   1.1183e-05
enh75515     2   37545100   37546100      2       1  150064       3.1965   0.00069552
enh75516     2   37548200   37549200      3       1  150064       3.5795   0.00017209
enh75517     2   37554000   37555000      6       3  150064       3.0776    0.0010434
enh75518     2   37570400   37571400      8       4  150064       4.1255   1.8498e-05
enh75519     2   37572200   37573200      5       3  150064       1.9198     0.027439
enh75520     2   37577400   37578400      4       2  150064       1.7096     0.043671
enh75525     2   37615500   37616500      4       1  150064       1.6491      0.04956
enh75526     2   37641600   37642600      4       2  150064       2.1762      0.01477
enh75535     2   37733400   37734400      3       1  150064       1.9362     0.026423
enh75580     2   38023000   38024000      4       2  150064       2.0245     0.021458
enh75602     2   38166800   38167800      3       1  150064       2.2909     0.010984
enh75603     2   38209100   38210100      2       1  150064        1.731     0.041726
enh75605     2   38240700   38241700      2       1  150064       1.7984     0.036053
enh75606     2   38242800   38243800      5       2  150064       1.7299     0.041824
enh75646     2   38601600   38602600      2       1  150064       1.8326     0.033433
enh75648     2   38622200   38623200      1       1  150064       2.1086      0.01749
enh75649     2   38633500   38634500      1       1  150064       2.1375      0.01628
enh75676     2   38929400   38930400      1       1  150064       2.7657      0.00284
enh75677     2   38943000   38944000      3       2  150064       2.0726     0.019104
enh75678     2   38947400   38948400      1       1  150064       3.2525    0.0005719
enh75680     2   38980700   38981700      3       1  150064       1.8303     0.033603
enh75681     2   38992200   38993200      3       2  150064        1.769     0.038445
enh75701     2   39367700   39368700      3       2  150064       2.3764    0.0087411
enh75705     2   39387900   39388900      1       1  150064       1.7183      0.04287
enh75706     2   39429800   39430800      1       1  150064       2.4234     0.007687
enh75707     2   39454700   39455700      3       2  150064       1.8022     0.035754
enh75719     2   39608500   39609500      1       1  150064        2.056      0.01989
enh75734     2   39652900   39653900      2       1  150064       2.3016     0.010678
enh75755     2   39795100   39796100      1       1  150064       2.5077     0.006076
enh75758     2   39830200   39831200      2       1  150064        2.778     0.002735
enh75761     2   39859000   39860000      2       1  150064       2.7981    0.0025706
enh75764     2   39945400   39946400      1       1  150064       2.6065     0.004573
enh75766     2   39955600   39956600      1       1  150064       2.2685      0.01165
enh75769     2   39970300   39971300      6       3  150064       2.0941     0.018126
enh75771     2   39998700   39999700      4       1  150064       2.6811     0.003669
enh75773     2   40000700   40001700      1       1  150064       2.0746      0.01901
enh75774     2   40003600   40004600      2       1  150064       2.1676     0.015094
enh75775     2   40006400   40007400      2       1  150064       2.0011      0.02269
enh75778     2   40009900   40010900      1       1  150064       1.6763      0.04684
enh75787     2   40169600   40170600      1       1  150064        1.909      0.02813
enh75788     2   40174900   40175900      2       1  150064       2.6604     0.003902
enh75789     2   40181400   40182400      6       3  150064       2.8149    0.0024393
enh75791     2   40221200   40222200      5       2  150064       2.3334    0.0098125
enh75792     2   40223600   40224600      3       2  150064       2.3705    0.0088826
enh75795     2   40260100   40261100      2       1  150064       2.8164     0.002428
enh75800     2   40353700   40354700      3       1  150064       2.1162     0.017165
enh75804     2   40427200   40428200      4       2  150064       2.3134     0.010349
enh75809     2   40467000   40468000      5       2  150064       2.5466    0.0054393
enh75810     2   40470600   40471600      3       2  150064       2.3736    0.0088074
enh75813     2   40511100   40512100      3       1  150064       1.8008     0.035869
enh75818     2   40570500   40571500      7       4  150064       1.7141     0.043254
enh75820     2   40579400   40580400      3       2  150064       2.3671     0.008964
enh75821     2   40587500   40588500      3       1  150064        1.653      0.04917
enh75825     2   40596700   40597700      4       2  150064       1.8829     0.029857
enh75831     2   40629800   40630800      3       1  150064       2.0112     0.022152
enh75833     2   40639200   40640200      6       2  150064       2.3709    0.0088714
enh75836     2   40660700   40661700      5       2  150064       1.9355     0.026467
enh75842     2   40715100   40716100      4       2  150064       1.9466     0.025791
enh75845     2   40738000   40739000      2       1  150064        2.759     0.002899
enh75846     2   40739400   40740400      5       2  150064        3.587   0.00016727
enh75850     2   40893200   40894200      2       1  150064       2.7074    0.0033901
enh75851     2   40895100   40896100      5       3  150064       2.0646      0.01948
enh75855     2   40961500   40962500      4       2  150064       1.8091     0.035215
enh75856     2   40985800   40986800      4       1  150064       1.6841     0.046081
enh75859     2   41825000   41826000      6       1  150064       2.0005     0.022722
enh75870     2   42067200   42068200      2       1  150064        2.308       0.0105
enh75871     2   42068600   42069600      5       1  150064       2.4789    0.0065887
enh75872     2   42086900   42087900      4       2  150064       2.2208     0.013182
enh75954     2   42981500   42982500      5       2  150064        1.738     0.041106
enh75966     2   43072100   43073100      4       2  150064       1.9494     0.025626
enh75967     2   43075100   43076100      1       1  150064       1.6794      0.04654
enh75972     2   43108300   43109300      1       1  150064       2.2876      0.01108
enh75983     2   43160800   43161800      6       3  150064       1.8224     0.034199
enh75995     2   43253700   43254700     10       4  150064       1.7871     0.036963
enh76071     2   43793200   43794200      2       1  150064       1.6688      0.04758
enh76115     2   44432000   44433000      1       1  150064       1.8418      0.03275
enh76186     2   45671700   45672700      6       3  150064       1.9395     0.026221
enh76192     2   45781400   45782400      4       1  150064       1.9771     0.024014
enh76207     2   45895800   45896800      2       1  150064       2.0769     0.018907
enh76214     2   45982600   45983600      6       2  150064        2.001     0.022695
enh76215     2   45986400   45987400      3       2  150064       2.0413     0.020609
enh76226     2   46077400   46078400      4       2  150064       1.7998     0.035947
enh76233     2   46115700   46116700      1       1  150064       2.2402      0.01254
enh76244     2   46195500   46196500      6       3  150064       2.2143     0.013405
enh76245     2   46218200   46219200      5       2  150064       1.8179     0.034543
enh76248     2   46235400   46236400      1       1  150064       2.6476     0.004053
enh76251     2   46247500   46248500      6       3  150064       3.2417   0.00059408
enh76256     2   46269500   46270500      3       1  150064       2.5109    0.0060207
enh76257     2   46285000   46286000      5       3  150064        2.454    0.0070639
enh76258     2   46290300   46291300      5       3  150064       3.4293   0.00030253
enh76317     2   46727400   46728400      3       2  150064        1.713     0.043354
enh76318     2   46747900   46748900      6       3  150064       1.6783      0.04664
enh76324     2   46794100   46795100      2       1  150064       1.7672     0.038598
enh76329     2   46859500   46860500      3       1  150064       1.7047     0.044128
enh76344     2   46941800   46942800      3       2  150064       2.1962      0.01404
enh76361     2   47041000   47042000      4       1  150064       2.0049     0.022488
enh76370     2   47102200   47103200      2       1  150064       1.8473     0.032349
enh76392     2   47212100   47213100      1       1  150064       1.7302       0.0418
enh76412     2   47321200   47322200      8       2  150064       1.8049     0.035545
enh76418     2   47396000   47397000      3       1  150064        2.097     0.017995
enh76424     2   47435700   47436700      3       1  150064       2.2505     0.012207
enh76425     2   47447500   47448500      5       2  150064       2.5521    0.0053534
enh76426     2   47448500   47449500      4       2  150064       2.2122     0.013475
enh76457     2   47979100   47980100      3       2  150064       1.6925     0.045279
enh76459     2   48012400   48013400      6       3  150064       2.3971    0.0082621
enh76464     2   48094200   48095200      5       2  150064       2.4631    0.0068862
enh76465     2   48097100   48098100      3       1  150064        2.669    0.0038038
enh76468     2   48115500   48116500      5       3  150064       3.1409   0.00084206
enh76471     2   48128900   48129900      1       1  150064       2.9361     0.001662
enh76477     2   48340900   48341900      1       1  150064       2.0415       0.0206
enh76478     2   48347600   48348600      3       1  150064       1.6978     0.044773
enh76479     2   48351300   48352300      2       1  150064       1.8767     0.030277
enh76482     2   48402000   48403000      5       3  150064        1.703     0.044286
enh76486     2   48475900   48476900      1       1  150064       2.1128      0.01731
enh76487     2   48533700   48534700      3       2  150064       1.8526     0.031967
enh76488     2   48539900   48540900      5       2  150064       2.7155    0.0033084
enh76489     2   48543600   48544600      1       1  150064       2.8941     0.001901
enh76490     2   48568100   48569100      4       2  150064       2.8373    0.0022745
enh76492     2   48572200   48573200      8       3  150064       2.1779     0.014706
enh76493     2   48573600   48574600      6       4  150064       3.7599   8.5003e-05
enh76495     2   48579100   48580100      3       2  150064       1.6704     0.047424
enh76496     2   48580700   48581700      3       2  150064       1.7453     0.040469
enh76497     2   48583800   48584800      6       3  150064       2.2021     0.013828
enh76498     2   48624800   48625800      3       2  150064       1.7071     0.043902
enh76499     2   48639600   48640600      2       1  150064        2.089     0.018353
enh76500     2   48642300   48643300      5       3  150064       2.5089    0.0060555
enh76501     2   48646900   48647900      5       3  150064       1.6782      0.04665
enh76502     2   48650100   48651100      5       2  150064       2.0343     0.020963
enh76508     2   48714800   48715800      2       1  150064       1.8696     0.030767
enh76509     2   48723400   48724400      5       2  150064       2.1216     0.016934
enh76510     2   48731600   48732600      2       1  150064       1.6598     0.048478
enh76511     2   48736200   48737200      2       1  150064       2.8269      0.00235
enh76520     2   48793300   48794300      6       3  150064       2.0955     0.018062
enh76522     2   48798000   48799000      7       3  150064       1.6533     0.049136
enh76530     2   48949600   48950600      6       3  150064       1.9674     0.024568
enh76551     2   50719000   50720000      1       1  150064       3.0002     0.001349
enh76558     2   51073000   51074000      2       1  150064       2.1905     0.014245
enh76564     2   51185000   51186000      1       1  150064       2.3845     0.008551
enh76565     2   51239900   51240900      1       1  150064       2.1981      0.01397
enh76573     2   51577300   51578300      3       1  150064        2.011     0.022163
enh76622     2   53859600   53860600      5       2  150064       2.3225     0.010104
enh76623     2   53863500   53864500      3       2  150064       3.1425   0.00083769
enh76625     2   53965600   53966600      4       2  150064       3.4862   0.00024498
enh76626     2   53966400   53967400      1       1  150064       2.3887     0.008455
enh76627     2   53969000   53970000      2       1  150064       2.0773     0.018886
enh76628     2   53971600   53972600      2       1  150064       3.1339   0.00086253
enh76629     2   53978500   53979500      2       1  150064       2.6112    0.0045118
enh76630     2   53982000   53983000      4       2  150064       2.1473     0.015884
enh76632     2   53995500   53996500      3       1  150064       1.9562     0.025221
enh76634     2   54009300   54010300      4       2  150064       2.3661    0.0089876
enh76635     2   54010700   54011700      2       1  150064        3.487   0.00024424
enh76636     2   54015500   54016500      3       1  150064       2.3309    0.0098801
enh76637     2   54053600   54054600      3       2  150064       2.6099    0.0045285
enh76640     2   54107000   54108000      3       2  150064       2.7523     0.002959
enh76642     2   54123800   54124800      1       1  150064        3.483    0.0002479
enh76644     2   54166700   54167700      1       1  150064       2.5182     0.005898
enh76646     2   54172100   54173100      2       1  150064       1.7235     0.042399
enh76647     2   54176300   54177300      3       2  150064       2.2085     0.013603
enh76648     2   54188400   54189400      2       1  150064       2.5869     0.004842
enh76651     2   54193900   54194900      4       2  150064       2.1468     0.015903
enh76654     2   54242800   54243800      1       1  150064       2.2655      0.01174
enh76655     2   54265600   54266600      4       2  150064       1.6884     0.045669
enh76657     2   54274400   54275400      4       2  150064       2.9882    0.0014033
enh76658     2   54280400   54281400      2       1  150064       2.1753     0.014802
enh76659     2   54286700   54287700      1       1  150064       1.7875      0.03693
enh76660     2   54292000   54293000      4       2  150064        1.887     0.029582
enh76661     2   54294900   54295900      1       1  150064       3.9536     3.85e-05
enh76663     2   54315000   54316000      2       1  150064       1.8354     0.033224
enh76664     2   54330100   54331100      3       2  150064       2.3776     0.008714
enh76666     2   54341200   54342200      5       2  150064        2.161     0.015346
enh76669     2   54354800   54355800      5       2  150064       2.0845     0.018559
enh76706     2   54711100   54712100      5       2  150064       1.9319     0.026683
enh76715     2   54746600   54747600      2       1  150064       3.2837   0.00051231
enh76718     2   54750200   54751200      3       2  150064       2.1909     0.014229
enh76720     2   54755400   54756400      2       1  150064        1.838     0.033028
enh76723     2   54773000   54774000      2       1  150064       2.0531      0.02003
enh76727     2   54802200   54803200      6       2  150064       1.8748     0.030409
enh76728     2   54805000   54806000      8       1  150064       1.6771     0.046766
enh76729     2   54807100   54808100      7       1  150064       1.8792     0.030111
enh76731     2   54816300   54817300      2       1  150064       1.7745     0.037992
enh76732     2   54823500   54824500      6       2  150064       2.0396     0.020693
enh76733     2   54829800   54830800      8       4  150064       1.7225     0.042485
enh76735     2   54840100   54841100      5       2  150064       2.4294    0.0075625
enh76737     2   54845700   54846700      5       3  150064       1.8213     0.034284
enh76738     2   54851500   54852500      1       1  150064       2.3642     0.009035
enh76741     2   54863200   54864200      4       2  150064       2.3264    0.0099975
enh76743     2   54885500   54886500      3       1  150064       2.9042    0.0018409
enh76745     2   54894400   54895400      1       1  150064       2.4722     0.006714
enh76746     2   54896600   54897600      1       1  150064       1.6458       0.0499
enh76750     2   54907200   54908200      6       3  150064       3.0655    0.0010865
enh76751     2   54935400   54936400      1       1  150064       3.4615    0.0002686
enh76755     2   54984500   54985500      1       1  150064        3.129    0.0008771
enh76757     2   54998200   54999200      3       2  150064       1.9983     0.022842
enh76758     2   54999400   55000400      3       2  150064       2.7329    0.0031386
enh76759     2   55036800   55037800      7       3  150064       2.1214     0.016946
enh76761     2   55087200   55088200      3       2  150064       3.1327   0.00086614
enh76766     2   55172700   55173700      5       2  150064       2.3761    0.0087491
enh76775     2   55222500   55223500      5       2  150064       2.7688     0.002813
enh76776     2   55229000   55230000      4       2  150064       2.4674    0.0068047
enh76781     2   55271000   55272000      4       1  150064       1.7911     0.036635
enh76782     2   55279400   55280400      4       2  150064       1.8963     0.028959
enh76783     2   55282900   55283900      3       2  150064       2.0073     0.022358
enh76796     2   55388300   55389300      2       1  150064       2.1025     0.017753
enh76799     2   55402300   55403300      1       1  150064       2.6422     0.004118
enh76811     2   55626700   55627700      4       2  150064       1.7959     0.036254
enh76815     2   55649100   55650100      2       1  150064       1.9223     0.027287
enh76818     2   55658500   55659500      8       3  150064       1.9271     0.026983
enh76837     2   55970200   55971200     10       5  150064       1.9063     0.028306
enh76841     2   55999000   56000000      2       1  150064       2.8002    0.0025536
enh76842     2   56006800   56007800      5       3  150064       1.6914     0.045376
enh76843     2   56013300   56014300      2       1  150064       2.4077    0.0080258
enh76845     2   56037400   56038400      4       2  150064       1.8867     0.029598
enh76846     2   56054500   56055500      4       1  150064       2.8151    0.0024379
enh76854     2   56098700   56099700      3       2  150064       1.9799     0.023857
enh76858     2   56109700   56110700      3       2  150064       1.8502     0.032142
enh76864     2   56126500   56127500      2       1  150064       2.9463    0.0016082
enh76875     2   56182200   56183200      4       2  150064       2.0175     0.021824
enh76877     2   56188300   56189300      7       3  150064       1.7605     0.039163
enh76878     2   56190000   56191000      1       1  150064       2.1558      0.01555
enh76881     2   56219600   56220600      2       1  150064       2.3018     0.010673
enh76883     2   56235700   56236700      2       1  150064        2.049     0.020231
enh76894     2   56443800   56444800      1       1  150064       2.6054     0.004588
enh76896     2   56466200   56467200      8       3  150064       2.9484    0.0015969
enh76923     2   57947100   57948100      3       2  150064       4.1313   1.8035e-05
enh76924     2   57948200   57949200      1       1  150064       4.7256    1.147e-06
enh76926     2   57987200   57988200      4       2  150064        6.132   4.3395e-10
enh76930     2   58117200   58118200      1       1  150064       4.4379    4.542e-06
enh76936     2   58269400   58270400      2       1  150064       3.1586   0.00079263
enh76937     2   58272300   58273300      3       1  150064       3.1905   0.00071004
enh76938     2   58275200   58276200      1       1  150064       4.4393    4.513e-06
enh76940     2   58325000   58326000      2       1  150064       3.0385    0.0011888
enh76941     2   58333700   58334700      2       1  150064       3.5288   0.00020876
enh76942     2   58336000   58337000      3       2  150064       2.5118    0.0060055
enh76944     2   58359100   58360100      2       1  150064       2.7443    0.0030322
enh76945     2   58364200   58365200      1       1  150064       2.0191      0.02174
enh76947     2   58383900   58384900      2       1  150064       3.3539   0.00039839
enh76950     2   58466500   58467500      3       2  150064       4.0369   2.7085e-05
enh76951     2   58710700   58711700      1       1  150064       2.1928      0.01416
enh76952     2   58846800   58847800      1       1  150064       1.8705      0.03071
enh76954     2   59126200   59127200      5       2  150064       2.4655    0.0068403
enh76959     2   60743100   60744100      1       1  150064       2.4357     0.007432
enh76960     2   60746500   60747500      1       1  150064       1.9605      0.02497
enh76962     2   60755300   60756300      3       2  150064       2.0133      0.02204
enh76976     2   61186800   61187800      3       1  150064       1.6578     0.048677
enh76982     2   61409000   61410000      1       1  150064       2.4981     0.006243
enh76992     2   61519100   61520100      6       3  150064       1.7411     0.040835
enh76994     2   61567100   61568100      2       1  150064       1.9528     0.025421
enh76999     2   61642400   61643400      2       1  150064       2.4816    0.0065405
enh77001     2   61661800   61662800      3       2  150064       2.4843    0.0064904
enh77005     2   61685800   61686800      3       2  150064       1.9338     0.026571
enh77048     2   62491500   62492500      5       2  150064        2.541    0.0055275
enh77049     2   62493600   62494600      3       1  150064       2.2941     0.010892
enh77059     2   62694300   62695300      3       2  150064       1.8182     0.034516
enh77061     2   62703000   62704000      2       1  150064       3.1968   0.00069488
enh77063     2   62713000   62714000      2       1  150064       2.3474     0.009452
enh77064     2   62716100   62717100      5       3  150064       2.9446    0.0016166
enh77065     2   62722700   62723700      3       2  150064       3.5736   0.00017604
enh77066     2   62726300   62727300      5       2  150064       1.9787     0.023924
enh77067     2   62728600   62729600      3       1  150064       2.2075      0.01364
enh77068     2   62733700   62734700      3       2  150064       1.9632     0.024809
enh77074     2   62797600   62798600      2       1  150064       2.0725     0.019108
enh77075     2   62800100   62801100      1       1  150064       1.7374      0.04116
enh77078     2   62815400   62816400      5       2  150064       1.7148     0.043195
enh77083     2   62889600   62890600      5       2  150064       2.9129    0.0017905
enh77094     2   62966300   62967300      1       1  150064       2.8398     0.002257
enh77095     2   62968900   62969900      1       1  150064       2.8907     0.001922
enh77097     2   62987400   62988400      4       2  150064       3.0513    0.0011394
enh77101     2   63012900   63013900      1       1  150064       2.8445     0.002224
enh77110     2   63052800   63053800      2       1  150064       1.7936     0.036435
enh77111     2   63083900   63084900      2       1  150064       2.1652     0.015187
enh77112     2   63111200   63112200      1       1  150064       3.1999    0.0006874
enh77113     2   63115400   63116400      1       1  150064       2.6882     0.003592
enh77117     2   63166800   63167800      3       1  150064       3.0863    0.0010132
enh77146     2   64063500   64064500      1       1  150064       2.5117     0.006007
enh77168     2   64290900   64291900      2       1  150064       1.9995     0.022775
enh77204     2   64653300   64654300      1       1  150064       2.1111      0.01738
enh77205     2   64674900   64675900      1       1  150064       2.2436      0.01243
enh77217     2   64813800   64814800      5       2  150064       1.8747     0.030416
enh77219     2   64826400   64827400      7       2  150064       2.5498    0.0053895
enh77220     2   64828000   64829000      2       1  150064       2.8091     0.002484
enh77324     2   65571100   65572100      5       2  150064       1.8444     0.032565
enh77351     2   65630100   65631100      1       1  150064       2.0333      0.02101
enh77363     2   65741400   65742400      5       3  150064       1.6634     0.048117
enh77364     2   65752700   65753700      4       2  150064       1.8831     0.029842
enh77365     2   65757400   65758400      2       1  150064       2.8554    0.0021488
enh77366     2   65764800   65765800      6       2  150064        2.757    0.0029165
enh77367     2   65772800   65773800      2       1  150064       2.6961    0.0035078
enh77368     2   65775600   65776600      3       2  150064       2.6726    0.0037634
enh77372     2   65794000   65795000      9       3  150064       1.9967     0.022931
enh77399     2   66781800   66782800      2       1  150064       2.3121     0.010385
enh77402     2   66791900   66792900      4       2  150064       1.7437     0.040606
enh77434     2   67616200   67617200      4       2  150064       2.2801     0.011301
enh77435     2   67620900   67621900      3       1  150064       2.2859     0.011129
enh77437     2   67628200   67629200      3       1  150064       2.0973     0.017985
enh77443     2   67788300   67789300      1       1  150064        1.647      0.04978
enh77478     2   68266700   68267700      2       1  150064       1.8622     0.031287
enh77484     2   68349100   68350100      3       2  150064       1.7271     0.042072
enh77485     2   68351400   68352400      2       1  150064       2.1222     0.016909
enh77488     2   68386300   68387300      3       2  150064       3.0763     0.001048
enh77493     2   68444400   68445400      1       1  150064       3.0899     0.001001
enh77497     2   68458100   68459100      2       1  150064       1.7499     0.040071
enh77498     2   68463100   68464100      3       1  150064       2.2667     0.011704
enh77502     2   68475100   68476100      2       1  150064       2.4431    0.0072811
enh77516     2   68647200   68648200      4       1  150064       1.8235     0.034113
enh77517     2   68654400   68655400      1       1  150064       1.7041      0.04418
enh77538     2   69153600   69154600      4       2  150064       2.5819    0.0049129
enh77539     2   69158700   69159700      5       2  150064        1.901     0.028653
enh77582     2   69423000   69424000      2       1  150064       2.1456     0.015953
enh77584     2   69429600   69430600      1       1  150064       1.9359      0.02644
enh77594     2   69525600   69526600      7       2  150064       2.2894     0.011029
enh77596     2   69536500   69537500      1       1  150064       1.9178      0.02757
enh77606     2   69662500   69663500      1       1  150064       2.0166      0.02187
enh77653     2   69971300   69972300      3       1  150064        1.813     0.034918
enh77661     2   70008100   70009100      1       1  150064        1.646      0.04988
enh77663     2   70018000   70019000      3       1  150064       1.7801     0.037527
enh77667     2   70055000   70056000      3       1  150064        1.947      0.02577
enh77669     2   70120000   70121000      3       1  150064       1.6926     0.045261
enh77672     2   70144900   70145900      3       1  150064       1.8214      0.03427
enh77673     2   70153900   70154900      3       1  150064       1.7061     0.043991
enh77675     2   70161900   70162900      1       1  150064       1.6574      0.04872
enh77679     2   70200000   70201000      1       1  150064       1.9103      0.02805
enh77709     2   70441800   70442800      1       1  150064       1.7278      0.04201
enh77713     2   70487000   70488000      2       1  150064       1.6595     0.048504
enh77716     2   70527400   70528400      2       1  150064       2.0229     0.021543
enh77719     2   70584400   70585400      3       2  150064       1.8809     0.029993
enh77725     2   70867800   70868800      8       2  150064       1.8872     0.029568
enh77727     2   71006800   71007800      5       2  150064       1.6905     0.045461
enh77742     2   71533900   71534900     10       3  150064       2.1906     0.014239
enh77746     2   71567000   71568000      6       3  150064        2.399      0.00822
enh77748     2   71604900   71605900      5       2  150064       3.2253   0.00062911
enh77749     2   71607000   71608000      3       1  150064       2.3622    0.0090842
enh77753     2   71679600   71680600      2       1  150064       2.3736    0.0088076
enh77755     2   71685200   71686200      3       1  150064       2.3418    0.0095958
enh77757     2   71698200   71699200      2       1  150064       1.9224      0.02728
enh77774     2   71942500   71943500      4       2  150064       1.8521     0.032003
enh77775     2   71947500   71948500      1       1  150064       2.6898     0.003575
enh77776     2   71954300   71955300      2       1  150064       1.9094     0.028103
enh77804     2   72334900   72335900      5       3  150064       2.3143     0.010325
enh77807     2   72357200   72358200      2       1  150064       2.9769    0.0014561
enh77809     2   72365500   72366500      3       1  150064       2.4654    0.0068435
enh77812     2   72438600   72439600      3       2  150064       2.1717     0.014938
enh77820     2   72605000   72606000      3       2  150064       2.1991     0.013934
enh77821     2   72641300   72642300      1       1  150064       1.6961      0.04493
enh77829     2   72802600   72803600      1       1  150064       1.7126      0.04339
enh77835     2   72895600   72896600      2       1  150064       1.7505     0.040013
enh77843     2   72992700   72993700      1       1  150064       2.5217     0.005839
enh77857     2   73167600   73168600      3       1  150064       4.1935   1.3735e-05
enh77858     2   73216700   73217700      1       1  150064        4.059    2.464e-05
enh77861     2   73248100   73249100      4       2  150064        3.782   7.7791e-05
enh77867     2   73295800   73296800      1       1  150064       3.5033    0.0002298
enh77870     2   73314300   73315300      3       2  150064       2.3575    0.0091991
enh77871     2   73318600   73319600      3       1  150064       3.0385    0.0011887
enh77872     2   73319300   73320300      1       1  150064       3.1542    0.0008046
enh77873     2   73329300   73330300      6       2  150064       3.5872   0.00016714
enh77874     2   73332900   73333900      1       1  150064       3.2815    0.0005162
enh77877     2   73344100   73345100      2       1  150064       1.9153     0.027728
enh77878     2   73360600   73361600      6       2  150064       3.0128    0.0012944
enh77879     2   73383400   73384400      5       2  150064       3.8212     6.64e-05
enh77880     2   73439500   73440500      2       1  150064       3.9133   4.5522e-05
enh77883     2   73462800   73463800      3       1  150064       3.7782   7.8976e-05
enh77887     2   73641500   73642500      5       2  150064       3.8795   5.2343e-05
enh77888     2   73645400   73646400      2       1  150064        2.894    0.0019017
enh77891     2   73787800   73788800      3       1  150064       4.4133   5.0894e-06
enh77894     2   73836400   73837400      2       1  150064       2.2587      0.01195
enh77895     2   73867700   73868700      3       1  150064       4.0881   2.1749e-05
enh77899     2   73986400   73987400      3       1  150064       2.8224    0.0023835
enh77902     2   74058200   74059200      3       2  150064       2.4619    0.0069097
enh77906     2   74086400   74087400      6       3  150064       2.9217    0.0017409
enh77926     2   74259100   74260100      2       1  150064       2.3726    0.0088325
enh77929     2   74319300   74320300      3       1  150064       2.4058    0.0080675
enh77975     2   74811200   74812200      1       1  150064        1.784      0.03721
enh77991     2   74968500   74969500      6       1  150064       1.9023     0.028563
enh78012     2   75113900   75114900      6       2  150064        1.803      0.03569
enh78014     2   75120100   75121100      2       1  150064       2.6601    0.0039054
enh78041     2   75602700   75603700      6       2  150064       2.5245    0.0057924
enh78064     2   75791500   75792500      4       2  150064       2.6117    0.0045053
enh78084     2   77094500   77095500      1       1  150064       1.8696      0.03077
enh78086     2   77739600   77740600      3       2  150064       3.0483    0.0011507
enh78091     2   79929800   79930800      2       1  150064       2.9159    0.0017734
enh78092     2   79939800   79940800      2       1  150064       2.2442      0.01241
enh78093     2   79940200   79941200      3       1  150064       2.0712     0.019169
enh78094     2   79943900   79944900      4       2  150064       2.0532     0.020025
enh78128     2   84714000   84715000      4       2  150064       2.2462     0.012346
enh78140     2   85066000   85067000      2       1  150064       1.8288     0.033715
enh78147     2   85125700   85126700      1       1  150064        1.984      0.02363
enh78227     2   85609900   85610900      4       2  150064       2.2774     0.011381
enh78232     2   85637000   85638000      1       1  150064       2.8371     0.002276
enh78234     2   85644600   85645600      5       2  150064       3.2498   0.00057749
enh78235     2   85646700   85647700      5       3  150064       1.9963     0.022953
enh78237     2   85655200   85656200      5       2  150064       2.2966      0.01082
enh78260     2   85832300   85833300      1       1  150064       1.8192      0.03444
enh78262     2   85836800   85837800      1       1  150064       1.8314      0.03352
enh78263     2   85844600   85845600      1       1  150064       2.0794      0.01879
enh78264     2   85846100   85847100      2       1  150064       2.1427     0.016069
enh78288     2   85998100   85999100      3       2  150064       2.1608     0.015356
enh78289     2   86000900   86001900      3       1  150064       2.1496     0.015794
enh78324     2   86293700   86294700      3       1  150064        1.704     0.044191
enh78404     2   88890600   88891600      3       2  150064       1.6466     0.049816
enh78453     2   96335600   96336600      1       1  150064       1.7518       0.0399
enh78456     2   96352200   96353200      1       1  150064       1.7291       0.0419
enh78458     2   96384400   96385400      1       1  150064       3.4295    0.0003024
enh78468     2   96841700   96842700      2       1  150064       3.4032   0.00033298
enh78470     2   96861000   96862000      2       1  150064       3.3592   0.00039078
enh78471     2   96865000   96866000      1       1  150064       3.9562    3.808e-05
enh78474     2   96875600   96876600      1       1  150064       3.9123    4.571e-05
enh78481     2   96927200   96928200      1       1  150064        3.299    0.0004851
enh78485     2   96969500   96970500      1       1  150064       3.4386    0.0002924
enh78490     2   97006600   97007600      2       1  150064       2.5722    0.0050534
enh78492     2   97019800   97020800      3       1  150064       3.2502   0.00057661
enh78504     2   97198300   97199300      3       2  150064       1.9101      0.02806
enh78506     2   97204800   97205800      1       1  150064       1.9382       0.0263
enh78507     2   97206800   97207800      4       2  150064       1.9647     0.024723
enh78512     2   97281600   97282600      1       1  150064       1.9348      0.02651
enh78514     2   97285500   97286500      2       1  150064       2.3241     0.010059
enh78518     2   97297700   97298700      1       1  150064        2.562     0.005203
enh78523     2   97395500   97396500      1       1  150064       2.3479     0.009439
enh78525     2   97413000   97414000      2       1  150064       3.9458   3.9765e-05
enh78526     2   97425400   97426400      2       1  150064       1.9136     0.027833
enh78527     2   97433800   97434800      1       1  150064       2.3494     0.009401
enh78531     2   97483300   97484300      1       1  150064       2.1714      0.01495
enh78532     2   97498300   97499300      1       1  150064       2.0026      0.02261
enh78533     2   97504400   97505400      1       1  150064       2.0077      0.02234
enh78534     2   97521800   97522800      1       1  150064       2.0007      0.02271
enh78535     2   97524800   97525800      1       1  150064       2.0166      0.02187
enh78536     2   97532000   97533000      1       1  150064       2.6807     0.003673
enh78537     2   97536600   97537600      2       1  150064       1.9317     0.026699
enh78538     2   97540400   97541400      3       1  150064       3.0089    0.0013111
enh78539     2   97547000   97548000      1       1  150064       1.7491      0.04014
enh78542     2   97563200   97564200      1       1  150064       2.7502     0.002978
enh78543     2   97564400   97565400      1       1  150064        3.734    9.424e-05
enh78544     2   97571600   97572600      6       1  150064       3.6787   0.00011723
enh78545     2   97573300   97574300      4       1  150064         3.47   0.00026018
enh78547     2   97594000   97595000      2       1  150064       4.0478   2.5853e-05
enh78550     2   97760800   97761800      4       1  150064       2.8376    0.0022727
enh78551     2   97860600   97861600      1       1  150064       3.7043     0.000106
enh78552     2   98261000   98262000      3       1  150064       2.6678    0.0038176
enh78556     2   98317800   98318800      2       1  150064       2.3276    0.0099666
enh78563     2   98466200   98467200      4       2  150064       2.1411     0.016134
enh78568     2   98550600   98551600      2       1  150064       1.7451     0.040483
enh78570     2   98561800   98562800      1       1  150064       1.7704      0.03833
enh78571     2   98566100   98567100      3       2  150064       2.9216    0.0017413
enh78572     2   98567000   98568000      6       3  150064       2.1762     0.014772
enh78573     2   98567700   98568700      3       2  150064       2.3493    0.0094037
enh78576     2   98586000   98587000      3       1  150064       2.7269     0.003197
enh78577     2   98608800   98609800      2       1  150064       2.9515     0.001581
enh78578     2   98626500   98627500      1       1  150064       3.2918    0.0004978
enh78593     2   99028800   99029800      1       1  150064        1.811      0.03507
enh78594     2   99060200   99061200      2       1  150064        1.857     0.031655
enh78596     2   99073900   99074900      2       1  150064       1.7555     0.039587
enh78599     2   99084700   99085700      4       1  150064       1.7108     0.043559
enh78601     2   99103700   99104700      1       1  150064       1.8764       0.0303
enh78603     2   99124500   99125500      2       1  150064       1.8219     0.034239
enh78608     2   99214900   99215900      2       1  150064       2.1865     0.014389
enh78609     2   99222500   99223500      2       1  150064       1.8082     0.035286
enh78619     2   99422200   99423200      3       1  150064       1.7118      0.04347
enh78665     2  100252400  100253400      2       1  150064       3.1745   0.00075046
enh78667     2  100260500  100261500      3       2  150064       3.2647   0.00054787
enh78669     2  100268200  100269200      3       1  150064       3.1125   0.00092755
enh78670     2  100273200  100274200      3       2  150064       1.8485     0.032266
enh78673     2  100308200  100309200      3       2  150064       1.8918     0.029256
enh78674     2  100313300  100314300      5       3  150064       1.7969     0.036175
enh78678     2  100345400  100346400      4       2  150064       2.1264     0.016734
enh78681     2  100423000  100424000      3       2  150064       1.8244     0.034049
enh78685     2  100453000  100454000      1       1  150064       1.7687      0.03847
enh78686     2  100457700  100458700      1       1  150064        1.704      0.04419
enh78687     2  100475400  100476400      2       1  150064       1.7498     0.040077
enh78692     2  100557200  100558200      2       1  150064       2.0487     0.020247
enh78719     2  101347800  101348800      3       2  150064       2.2737     0.011493
enh78720     2  101349300  101350300      5       2  150064       2.4804     0.006561
enh78721     2  101350300  101351300      4       1  150064       2.4104    0.0079675
enh78724     2  101364200  101365200      4       2  150064       2.3063     0.010548
enh78725     2  101369800  101370800      2       1  150064       1.7593     0.039267
enh78727     2  101383200  101384200      2       1  150064       1.7774     0.037753
enh78743     2  101541500  101542500      6       2  150064        1.864     0.031159
enh78772     2  101889000  101890000      1       1  150064       2.5485      0.00541
enh78774     2  101916100  101917100      2       1  150064       1.7458     0.040424
enh78775     2  101944300  101945300      1       1  150064       1.7071       0.0439
enh78777     2  101966500  101967500      1       1  150064       1.6514      0.04933
enh78778     2  101972500  101973500      6       2  150064       2.2884     0.011056
enh78787     2  102063300  102064300      6       2  150064       1.6949     0.045048
enh78890     2  102716600  102717600      3       1  150064       2.2144     0.013402
enh78892     2  102724100  102725100      5       2  150064       3.2903   0.00050037
enh78893     2  102733100  102734100      3       2  150064       1.7432     0.040647
enh78900     2  102775300  102776300      1       1  150064        1.752      0.03989
enh78902     2  102784300  102785300      3       2  150064       2.4697    0.0067605
enh78903     2  102791300  102792300      1       1  150064       1.6459      0.04989
enh78907     2  102804200  102805200      4       2  150064       1.8226     0.034185
enh78908     2  102822700  102823700     11       2  150064        1.698     0.044749
enh78922     2  103351500  103352500      2       1  150064       2.8196    0.0024038
enh78932     2  104995400  104996400      3       2  150064       1.8521     0.032007
enh78946     2  105856200  105857200      3       2  150064       2.1553     0.015568
enh78947     2  105864600  105865600      3       1  150064       1.8343     0.033303
enh78959     2  105977300  105978300      5       3  150064        1.705     0.044093
enh78976     2  106084600  106085600      2       1  150064       1.6794     0.046533
enh78994     2  106348500  106349500      6       3  150064        1.803     0.035692
enh78996     2  106360000  106361000      3       2  150064        1.892     0.029247
enh79021     2  106534900  106535900      2       1  150064       1.7093     0.043698
enh79055     2  107599000  107600000      4       2  150064       1.9383     0.026295
enh79086     2  108979600  108980600      2       1  150064       1.9394     0.026227
enh79088     2  109019700  109020700      4       1  150064       2.3583    0.0091788
enh79092     2  109107900  109108900      3       1  150064       1.8389     0.032962
enh79095     2  109149000  109150000      1       1  150064        1.995      0.02302
enh79109     2  109200000  109201000      3       2  150064       2.3212     0.010138
enh79113     2  109208300  109209300      7       3  150064       2.2184     0.013264
enh79117     2  109228500  109229500      1       1  150064       2.0866      0.01846
enh79193     2  110271400  110272400      3       2  150064        3.763   8.3956e-05
enh79195     2  110315500  110316500      1       1  150064       3.9136    4.546e-05
enh79196     2  110318200  110319200      2       1  150064       2.9339    0.0016739
enh79197     2  110319700  110320700      1       1  150064        4.832    6.759e-07
enh79198     2  110321200  110322200      2       1  150064       3.9741   3.5322e-05
enh79199     2  110348500  110349500      3       1  150064       3.1843   0.00072553
enh79201     2  110363900  110364900      2       1  150064       3.9318   4.2148e-05
enh79202     2  110367400  110368400      2       1  150064       3.2812   0.00051685
enh79203     2  110368200  110369200      2       1  150064       2.5291    0.0057185
enh79204     2  110374200  110375200      2       1  150064       2.7704    0.0027992
enh79205     2  110395600  110396600      5       2  150064       3.7693   8.1868e-05
enh79206     2  110401900  110402900      3       2  150064       2.6335    0.0042256
enh79212     2  110486100  110487100      2       1  150064       1.7444     0.040546
enh79215     2  110852500  110853500      3       1  150064        1.774     0.038033
enh79221     2  110878200  110879200      1       1  150064       1.9413      0.02611
enh79222     2  110883100  110884100      4       2  150064        2.339    0.0096676
enh79223     2  110906800  110907800      2       1  150064        2.578    0.0049685
enh79224     2  110913600  110914600      1       1  150064       1.9038      0.02847
enh79225     2  110924300  110925300      3       2  150064       2.4227    0.0077038
enh79229     2  110970400  110971400      3       1  150064       2.1607     0.015358
enh79246     2  111906300  111907300      6       3  150064       2.5042    0.0061369
enh79248     2  111917800  111918800      4       2  150064       1.7494     0.040109
enh79250     2  111936000  111937000      2       1  150064        2.345    0.0095133
enh79276     2  112248600  112249600      2       1  150064       1.8909     0.029318
enh79279     2  112253800  112254800      2       1  150064       1.8224     0.034198
enh79280     2  112257500  112258500      1       1  150064       2.2616      0.01186
enh79285     2  112374700  112375700      5       3  150064       1.7233     0.042419
enh79303     2  112675700  112676700      1       1  150064       2.1304      0.01657
enh79306     2  112703800  112704800      3       1  150064       1.7818     0.037389
enh79310     2  112743600  112744600      7       2  150064       1.8642     0.031149
enh79391     2  113915800  113916800      1       1  150064       1.9238      0.02719
enh79409     2  114081300  114082300      4       2  150064        1.824     0.034076
enh79432     2  114635000  114636000      4       2  150064       2.5767     0.004988
enh79435     2  114657300  114658300      5       3  150064       2.1635     0.015251
enh79437     2  114667800  114668800      5       2  150064       2.1569     0.015506
enh79441     2  114721200  114722200      1       1  150064       3.6056    0.0001557
enh79458     2  118817800  118818800      4       2  150064       1.7433     0.040641
enh79461     2  118853500  118854500      1       1  150064       2.0045      0.02251
enh79468     2  118926500  118927500      3       1  150064       1.9362     0.026422
enh79472     2  119043000  119044000      3       2  150064        1.729     0.041903
enh79473     2  119048700  119049700      1       1  150064       3.2359    0.0006062
enh79474     2  119050600  119051600      8       2  150064         3.22   0.00064087
enh79475     2  119078400  119079400      5       3  150064       2.8031    0.0025307
enh79477     2  119144900  119145900      3       1  150064       2.0439     0.020484
enh79483     2  119342000  119343000      1       1  150064       2.3171      0.01025
enh79488     2  119443800  119444800      2       1  150064       1.8348     0.033267
enh79490     2  119462100  119463100      5       3  150064       2.0408     0.020636
enh79491     2  119480700  119481700      7       3  150064       1.8135     0.034874
enh79492     2  119496100  119497100      2       1  150064       1.8167     0.034629
enh79494     2  119532400  119533400      1       1  150064        2.818     0.002416
enh79504     2  119982400  119983400     10       3  150064        1.799      0.03601
enh79552     2  120981300  120982300      4       1  150064       1.6573     0.048728
enh79565     2  121055500  121056500      3       1  150064       1.7143     0.043233
enh79568     2  121124900  121125900     10       2  150064       2.5448    0.0054677
enh79570     2  121211800  121212800      4       2  150064       2.1327     0.016476
enh79575     2  121261400  121262400      1       1  150064       2.0304      0.02116
enh79589     2  121370400  121371400      3       1  150064       2.0293     0.021216
enh79590     2  121371700  121372700      5       2  150064       2.2041      0.01376
enh79592     2  121377400  121378400      4       2  150064       1.6629      0.04817
enh79595     2  121404700  121405700      1       1  150064        1.757      0.03946
enh79612     2  121506300  121507300      3       1  150064       1.8139     0.034843
enh79668     2  121954200  121955200      4       2  150064       1.6537     0.049098
enh79690     2  122277500  122278500      3       2  150064       1.7412     0.040824
enh79692     2  122290000  122291000      4       2  150064       2.2455     0.012369
enh79719     2  122485100  122486100      1       1  150064       2.3585     0.009175
enh79724     2  122547300  122548300      1       1  150064       2.3516     0.009346
enh79725     2  122547900  122548900      2       1  150064       1.9287     0.026882
enh79747     2  125011700  125012700      4       2  150064       2.1418     0.016106
enh79748     2  125015100  125016100      8       5  150064       1.8956     0.029006
enh79750     2  125024600  125025600      2       1  150064       2.7264     0.003201
enh79751     2  125025400  125026400      3       2  150064       2.4836    0.0065037
enh79761     2  127712200  127713200      4       1  150064       1.7348     0.041392
enh79774     2  127845200  127846200      3       2  150064       3.0629    0.0010961
enh79775     2  127850500  127851500      2       1  150064       1.8863      0.02963
enh79776     2  127852000  127853000      3       1  150064       3.1578   0.00079478
enh79777     2  127853900  127854900      7       4  150064       3.0487     0.001149
enh79779     2  127859800  127860800      1       1  150064        2.592     0.004771
enh79898     2  129145700  129146700      1       1  150064       2.2652      0.01175
enh79900     2  129166000  129167000      5       2  150064       1.9077     0.028216
enh79937     2  131131900  131132900      1       1  150064       2.2907      0.01099
enh79939     2  131149600  131150600      1       1  150064       2.1072      0.01755
enh79947     2  131812600  131813600      1       1  150064       3.3102    0.0004661
enh79952     2  131848900  131849900      1       1  150064       2.5573     0.005274
enh79953     2  131851900  131852900      2       1  150064       2.6769    0.0037155
enh79954     2  131861300  131862300      4       2  150064        3.335   0.00042656
enh79955     2  131864600  131865600      2       1  150064        2.684    0.0036368
enh79965     2  132399400  132400400      1       1  150064       2.2603       0.0119
enh79970     2  132431300  132432300      2       1  150064       2.2331     0.012771
enh79974     2  133105600  133106600      1       1  150064       1.6687      0.04759
enh80011     2  133681200  133682200      3       1  150064       2.0043     0.022519
enh80015     2  133811300  133812300      1       1  150064       1.9403      0.02617
enh80030     2  134051100  134052100      1       1  150064         1.85      0.03216
enh80085     2  134517600  134518600      4       2  150064       1.9078     0.028209
enh80092     2  134570300  134571300      2       1  150064       2.0846     0.018552
enh80108     2  134856500  134857500      2       1  150064       2.0592     0.019739
enh80109     2  134860600  134861600      3       1  150064       1.6861     0.045893
enh80110     2  134875600  134876600      2       1  150064       2.7512    0.0029685
enh80112     2  134889100  134890100      1       1  150064       2.7632     0.002862
enh80113     2  134895300  134896300      3       1  150064       3.9695   3.6018e-05
enh80114     2  134900000  134901000      3       2  150064       3.1516   0.00081185
enh80115     2  134904200  134905200      1       1  150064       1.7945      0.03637
enh80163     2  135594500  135595500      1       1  150064       1.8082      0.03529
enh80164     2  135602900  135603900      3       2  150064       2.5593     0.005244
enh80166     2  135657200  135658200      2       1  150064        1.818     0.034529
enh80167     2  135674200  135675200      1       1  150064       3.0217     0.001257
enh80223     2  137848800  137849800      2       1  150064        1.787     0.036965
enh80253     2  138737600  138738600      1       1  150064        1.833       0.0334
enh80267     2  139122500  139123500      1       1  150064       2.9193     0.001754
enh80268     2  139149000  139150000      4       2  150064       2.9928    0.0013821
enh80269     2  139153300  139154300      5       1  150064       3.0641    0.0010915
enh80271     2  139190300  139191300      2       1  150064       3.3752   0.00036875
enh80272     2  139251800  139252800      3       2  150064       2.5571    0.0052776
enh80277     2  139465500  139466500      3       2  150064       2.5046    0.0061302
enh80278     2  139469300  139470300      3       2  150064       2.3454    0.0095021
enh80280     2  139705600  139706600      3       2  150064       2.4435    0.0072719
enh80282     2  139755100  139756100      2       1  150064       1.8382     0.033018
enh80284     2  141140800  141141800      2       1  150064       1.8031     0.035684
enh80285     2  141211600  141212600      5       3  150064       2.5114    0.0060122
enh80287     2  141260000  141261000      4       1  150064       3.1016   0.00096235
enh80288     2  141260800  141261800      3       1  150064       2.3549    0.0092632
enh80333     2  144230600  144231600      4       2  150064       1.8423     0.032712
enh80334     2  144232600  144233600      1       1  150064       2.5366     0.005597
enh80337     2  144262500  144263500      5       2  150064       1.9903     0.023277
enh80349     2  144457800  144458800      1       1  150064       2.6579     0.003932
enh80365     2  144857300  144858300      1       1  150064       2.1594      0.01541
enh80369     2  144901100  144902100      2       1  150064       1.9214     0.027343
enh80378     2  145087600  145088600      4       2  150064       1.7884     0.036859
enh80379     2  145090400  145091400      1       1  150064       3.2093    0.0006652
enh80382     2  145117000  145118000      1       1  150064       3.3639    0.0003842
enh80386     2  145129900  145130900      1       1  150064       2.7902     0.002634
enh80392     2  145161000  145162000      2       1  150064       4.2078   1.2891e-05
enh80394     2  145171000  145172000      4       2  150064        3.185   0.00072385
enh80395     2  145172200  145173200      2       1  150064       2.6335    0.0042255
enh80396     2  145183500  145184500      2       1  150064       3.8243   6.5569e-05
enh80397     2  145184500  145185500      2       1  150064       3.1832   0.00072837
enh80398     2  145187600  145188600      1       1  150064        3.432    0.0002996
enh80401     2  145198000  145199000      6       3  150064       2.3436    0.0095487
enh80407     2  145214600  145215600      4       2  150064       3.9364   4.1359e-05
enh80410     2  145219900  145220900      2       1  150064       2.1171     0.017124
enh80445     2  145763700  145764700      2       1  150064       2.1769     0.014746
enh80451     2  145787600  145788600      3       1  150064       2.0443     0.020464
enh80455     2  145807600  145808600      2       1  150064       2.4008    0.0081799
enh80461     2  145867000  145868000      2       1  150064       2.8295    0.0023314
enh80463     2  145874300  145875300      4       2  150064       2.5693     0.005095
enh80464     2  145915100  145916100      1       1  150064       1.8551      0.03179
enh80471     2  146113100  146114100      4       2  150064       2.8712    0.0020447
enh80483     2  146411100  146412100      3       2  150064       2.7542    0.0029414
enh80484     2  146440000  146441000      1       1  150064       5.5139    1.755e-08
enh80490     2  146559400  146560400      2       1  150064        1.901     0.028652
enh80498     2  146666600  146667600      2       1  150064       2.0504     0.020163
enh80499     2  146676200  146677200      2       1  150064       1.8994     0.028755
enh80523     2  147391900  147392900      1       1  150064       1.8679      0.03089
enh80525     2  147578800  147579800      2       1  150064       4.3816   5.8918e-06
enh80527     2  147674700  147675700      1       1  150064       2.3878     0.008475
enh80528     2  147696900  147697900      2       1  150064       1.7672     0.038597
enh80529     2  147697800  147698800      2       1  150064       1.9798     0.023861
enh80530     2  147701700  147702700      3       1  150064       1.7666     0.038647
enh80536     2  147765700  147766700      3       2  150064       2.1724     0.014915
enh80540     2  147833900  147834900      4       2  150064       1.6749     0.046975
enh80542     2  147857600  147858600      4       1  150064       2.1164     0.017156
enh80572     2  148605800  148606800      2       1  150064       1.9005     0.028685
enh80574     2  148642200  148643200      1       1  150064       2.3505     0.009373
enh80575     2  148645800  148646800      3       2  150064       1.8045     0.035575
enh80579     2  148747300  148748300      2       1  150064        1.652     0.049272
enh80586     2  149002000  149003000      3       2  150064       2.0629     0.019559
enh80587     2  149030400  149031400      3       1  150064        2.659    0.0039185
enh80589     2  149055300  149056300      3       2  150064       2.2032     0.013791
enh80590     2  149057900  149058900      1       1  150064       1.8135      0.03488
enh80591     2  149060500  149061500      1       1  150064       2.5422     0.005508
enh80592     2  149095800  149096800      3       2  150064       2.0302     0.021168
enh80596     2  149258800  149259800      1       1  150064       2.4484     0.007175
enh80599     2  149339800  149340800      2       1  150064       2.8356    0.0022872
enh80603     2  149403900  149404900      3       1  150064       1.7192     0.042789
enh80610     2  149513800  149514800      2       1  150064       2.1811     0.014587
enh80617     2  149834700  149835700      1       1  150064       2.5856     0.004861
enh80619     2  149861600  149862600      3       1  150064       2.5305    0.0056946
enh80622     2  149911800  149912800      1       1  150064       2.3951     0.008307
enh80641     2  150345000  150346000      4       2  150064       2.0084     0.022298
enh80644     2  150436900  150437900      4       2  150064       1.6986     0.044699
enh80655     2  150589800  150590800      7       1  150064       1.9361     0.026428
enh80662     2  150714500  150715500      3       2  150064        2.072     0.019133
enh80664     2  150727900  150728900      4       2  150064       2.1405     0.016158
enh80683     2  150982600  150983600      2       1  150064       1.7862     0.037035
enh80695     2  151128400  151129400      1       1  150064       2.0969        0.018
enh80697     2  151142800  151143800      2       1  150064       2.5599    0.0052345
enh80698     2  151152900  151153900      3       1  150064       1.9129     0.027881
enh80701     2  151233000  151234000      1       1  150064       1.9201      0.02742
enh80815     2  152708500  152709500      1       1  150064       2.4877     0.006429
enh80822     2  152919200  152920200      2       1  150064       1.8037     0.035642
enh80826     2  153024600  153025600      4       2  150064       1.8093     0.035202
enh80830     2  153029800  153030800      3       2  150064       3.2124   0.00065821
enh80831     2  153056300  153057300      2       1  150064       3.3625   0.00038614
enh80832     2  153057500  153058500      4       1  150064       3.4491   0.00028119
enh80834     2  153084400  153085400      2       1  150064       2.6717    0.0037739
enh80835     2  153100000  153101000      3       2  150064       2.5596    0.0052395
enh80838     2  153190500  153191500      3       1  150064       2.3965     0.008276
enh80839     2  153193800  153194800      2       1  150064       1.7091     0.043713
enh80846     2  153251100  153252100      3       1  150064       2.0931     0.018171
enh80847     2  153253200  153254200      5       2  150064       1.8374     0.033077
enh80848     2  153257100  153258100      6       2  150064       2.3195     0.010184
enh80853     2  153276600  153277600      2       1  150064       2.5243    0.0057969
enh80854     2  153282500  153283500      4       2  150064       2.3737    0.0088057
enh80857     2  153289100  153290100      1       1  150064       2.5792     0.004952
enh80862     2  153325000  153326000      1       1  150064        2.779     0.002726
enh80863     2  153325700  153326700      1       1  150064        2.779     0.002726
enh80889     2  153450700  153451700      3       1  150064       1.8641     0.031157
enh80891     2  153462400  153463400      2       1  150064       1.7695     0.038407
enh80893     2  153468800  153469800      5       2  150064       1.8902     0.029367
enh80894     2  153483400  153484400      3       2  150064       2.3147     0.010315
enh80897     2  153551400  153552400      2       1  150064        2.609    0.0045403
enh80902     2  153618200  153619200      2       1  150064        2.539    0.0055589
enh80909     2  155312400  155313400      5       3  150064       3.1786   0.00073998
enh80913     2  156751500  156752500      4       2  150064       1.6619     0.048266
enh80920     2  157200200  157201200      1       1  150064       2.1432      0.01605
enh80923     2  157255100  157256100      2       1  150064       1.9594     0.025035
enh80924     2  157279500  157280500      2       1  150064       1.8105     0.035109
enh80936     2  157322100  157323100      1       1  150064       1.9991       0.0228
enh80960     2  158046300  158047300      3       2  150064        1.784     0.037212
enh80994     2  158541400  158542400      2       1  150064       2.0116     0.022129
enh80999     2  158603800  158604800      1       1  150064       2.2924      0.01094
enh81017     2  158695200  158696200      1       1  150064       1.7127      0.04338
enh81037     2  159147600  159148600      3       1  150064       1.8389     0.032962
enh81041     2  159181800  159182800      5       2  150064         2.16     0.015386
enh81043     2  159250900  159251900      9       4  150064       2.1809     0.014596
enh81046     2  159316700  159317700      4       2  150064       3.1216    0.0008994
enh81049     2  159338800  159339800      5       2  150064       3.5198   0.00021596
enh81050     2  159342500  159343500      2       1  150064       2.6683    0.0038118
enh81051     2  159343300  159344300      5       2  150064        2.627    0.0043076
enh81052     2  159344400  159345400      5       3  150064       3.1035   0.00095612
enh81059     2  159366400  159367400      5       3  150064       2.3128     0.010367
enh81061     2  159375500  159376500      2       1  150064       1.6493     0.049542
enh81062     2  159376100  159377100      6       3  150064       2.5589    0.0052498
enh81063     2  159385600  159386600      3       2  150064        2.239     0.012579
enh81064     2  159395500  159396500      1       1  150064       1.8639      0.03117
enh81065     2  159442500  159443500      5       2  150064       2.3005     0.010709
enh81068     2  159493700  159494700      4       2  150064       3.4109   0.00032376
enh81069     2  159500400  159501400      5       2  150064       2.8096    0.0024799
enh81089     2  159698300  159699300      1       1  150064       2.2162      0.01334
enh81160     2  160373200  160374200      3       1  150064       3.2503   0.00057649
enh81166     2  160451800  160452800      1       1  150064       2.6667      0.00383
enh81167     2  160462200  160463200      5       2  150064       2.5663    0.0051388
enh81168     2  160468400  160469400      2       1  150064       2.9327      0.00168
enh81169     2  160474100  160475100      2       1  150064       3.4676   0.00026257
enh81170     2  160491500  160492500      6       3  150064       2.7532    0.0029511
enh81171     2  160494100  160495100      9       4  150064       1.8292     0.033685
enh81172     2  160515000  160516000      4       1  150064        3.206   0.00067291
enh81174     2  160540800  160541800      3       2  150064       2.6856    0.0036201
enh81176     2  160563000  160564000      8       4  150064       1.6799     0.046493
enh81177     2  160566900  160567900      5       2  150064       2.1417     0.016107
enh81178     2  160571600  160572600      4       1  150064       2.4048    0.0080913
enh81179     2  160579400  160580400      3       2  150064        1.676     0.046866
enh81180     2  160592200  160593200      6       2  150064       2.5834    0.0048923
enh81181     2  160600800  160601800      8       3  150064       3.0105    0.0013042
enh81182     2  160616400  160617400      2       1  150064       2.6327    0.0042356
enh81183     2  160651400  160652400      4       2  150064       2.2215      0.01316
enh81185     2  160655000  160656000      3       1  150064       2.7305    0.0031624
enh81191     2  160817000  160818000      2       1  150064       1.9166     0.027644
enh81206     2  161063800  161064800      3       1  150064        1.684     0.046092
enh81242     2  161202000  161203000      4       2  150064       2.0584     0.019777
enh81250     2  161230500  161231500      1       1  150064       1.8975      0.02888
enh81277     2  161327800  161328800      3       2  150064       1.8191     0.034448
enh81279     2  161338300  161339300      1       1  150064       3.1088    0.0009392
enh81297     2  161508000  161509000      2       1  150064       1.7171     0.042984
enh81305     2  161597600  161598600      4       2  150064       2.4498    0.0071463
enh81345     2  162028000  162029000      1       1  150064       3.1888    0.0007143
enh81346     2  162060900  162061900      1       1  150064        2.121      0.01696
enh81364     2  162885400  162886400      2       1  150064       3.1838   0.00072676
enh81365     2  162893200  162894200      3       2  150064       2.3263     0.010002
enh81418     2  164520700  164521700      1       1  150064       1.8013      0.03583
enh81419     2  164522300  164523300      2       1  150064       1.8257     0.033945
enh81422     2  164546800  164547800      6       3  150064       1.9131     0.027868
enh81423     2  164554800  164555800      1       1  150064       2.0803      0.01875
enh81424     2  164573800  164574800      3       2  150064       1.6894      0.04557
enh81487     2  166017400  166018400      8       2  150064       1.8846     0.029745
enh81488     2  166020200  166021200      4       1  150064       1.8563     0.031702
enh81513     2  166693500  166694500      4       2  150064       3.1035   0.00095639
enh81514     2  166724600  166725600      2       1  150064       2.1366     0.016315
enh81515     2  166733500  166734500      5       3  150064       2.0492     0.020222
enh81521     2  166949200  166950200      1       1  150064       3.8474    5.968e-05
enh81528     2  167170400  167171400      6       1  150064       2.8978     0.001879
enh81533     2  167267000  167268000      6       3  150064       2.2009     0.013872
enh81553     2  168437900  168438900      3       2  150064       1.9833     0.023666
enh81603     2  169314700  169315700      3       2  150064       2.2001     0.013901
enh81604     2  169323200  169324200      2       1  150064       1.7044     0.044157
enh81611     2  169377800  169378800      2       1  150064       1.8727     0.030553
enh81612     2  169382900  169383900      5       3  150064       1.7572     0.039444
enh81614     2  169387200  169388200      4       2  150064       2.0137     0.022021
enh81619     2  169424500  169425500      1       1  150064       1.9423      0.02605
enh81625     2  169489100  169490100      4       2  150064       2.4168     0.007829
enh81626     2  169491300  169492300      4       2  150064       3.0841    0.0010209
enh81627     2  169495700  169496700      4       2  150064       2.8634    0.0020954
enh81653     2  169948300  169949300      1       1  150064        2.361     0.009114
enh81658     2  169975600  169976600      3       1  150064       1.6999     0.044573
enh81663     2  170364600  170365600      4       2  150064       1.6791     0.046571
enh81664     2  170428300  170429300      1       1  150064       2.0183      0.02178
enh81728     2  171943300  171944300      2       1  150064       2.5562    0.0052908
enh81729     2  171990900  171991900      4       1  150064        1.931     0.026742
enh81731     2  172002900  172003900      4       2  150064       2.1514     0.015721
enh81736     2  172042400  172043400      3       2  150064       2.5819    0.0049133
enh81740     2  172128000  172129000      3       1  150064       2.4973    0.0062564
enh81772     2  172567300  172568300      4       2  150064        3.045    0.0011635
enh81774     2  172569500  172570500      3       1  150064       4.2202   1.2206e-05
enh81777     2  172619400  172620400      6       2  150064       4.4565    4.165e-06
enh81778     2  172650100  172651100      2       1  150064       3.4659   0.00026427
enh81779     2  172654800  172655800      1       1  150064       4.1125    1.957e-05
enh81780     2  172663600  172664600      3       2  150064       1.9055     0.028358
enh81786     2  172734900  172735900      1       1  150064       4.1989    1.341e-05
enh81791     2  172813000  172814000      4       2  150064       4.0204   2.9048e-05
enh81795     2  172865400  172866400      7       2  150064       3.5524   0.00019089
enh81796     2  172885400  172886400      5       2  150064       3.3846   0.00035646
enh81799     2  172910600  172911600      2       1  150064       3.8556    5.773e-05
enh81800     2  172916000  172917000      3       1  150064       2.8772     0.002006
enh81801     2  172962200  172963200      3       2  150064       1.7756     0.037897
enh81802     2  172968200  172969200      1       1  150064       3.5662    0.0001811
enh81812     2  173138900  173139900      6       3  150064       2.1399     0.016182
enh81815     2  173158400  173159400      5       2  150064       2.2216     0.013155
enh81849     2  173565800  173566800      2       1  150064       1.8664      0.03099
enh81857     2  173724200  173725200      2       1  150064       1.8579     0.031589
enh81858     2  173727700  173728700      3       2  150064       1.6726     0.047198
enh81878     2  173918200  173919200      4       2  150064       1.6821     0.046274
enh81879     2  173923100  173924100      4       2  150064       2.0627     0.019572
enh81880     2  173928700  173929700      2       1  150064       1.8992     0.028767
enh81885     2  173954600  173955600      3       2  150064       2.5413    0.0055224
enh81886     2  173955700  173956700      3       2  150064       1.6887     0.045641
enh81888     2  173972800  173973800      4       2  150064        2.457    0.0070055
enh81893     2  173988600  173989600      2       1  150064       2.2677     0.011672
enh81894     2  173991200  173992200      3       1  150064       1.6904     0.045479
enh81895     2  173999700  174000700      4       2  150064       1.7147       0.0432
enh81896     2  174001800  174002800      6       2  150064       2.9441    0.0016192
enh81898     2  174014300  174015300      3       1  150064       3.1511   0.00081342
enh81903     2  174050100  174051100      5       3  150064       2.2024      0.01382
enh81906     2  174063600  174064600      4       2  150064       2.0141     0.022001
enh81908     2  174074800  174075800      7       4  150064       2.6491    0.0040349
enh81909     2  174082900  174083900      3       2  150064       2.1942     0.014112
enh81920     2  174494900  174495900      3       2  150064       2.6863    0.0036119
enh81930     2  174787200  174788200      3       1  150064       1.9503      0.02557
enh81933     2  174805200  174806200      6       3  150064       1.8803     0.030032
enh81935     2  174813000  174814000      3       2  150064       1.7069      0.04392
enh81936     2  174816200  174817200      7       3  150064       1.9265     0.027019
enh81939     2  174825500  174826500      5       3  150064        2.569    0.0050997
enh81949     2  174874100  174875100      7       3  150064       2.5317    0.0056756
enh81951     2  174888200  174889200      2       1  150064       2.3109     0.010421
enh81953     2  174896700  174897700      4       2  150064       2.3599    0.0091409
enh81961     2  174983700  174984700      3       1  150064       2.3109     0.010418
enh81962     2  175018800  175019800      4       2  150064       2.2904     0.010999
enh81963     2  175041400  175042400      1       1  150064       2.2454      0.01237
enh81965     2  175111200  175112200      2       1  150064       2.6259    0.0043211
enh81966     2  175124500  175125500      3       2  150064        2.844    0.0022275
enh81982     2  175456500  175457500      4       2  150064       1.8431     0.032658
enh81984     2  175459900  175460900      2       1  150064          2.5    0.0062089
enh81985     2  175462800  175463800      2       1  150064       1.7884     0.036859
enh81986     2  175469100  175470100      4       1  150064       2.3146     0.010318
enh81988     2  175474500  175475500      2       1  150064       2.2738      0.01149
enh82005     2  175617200  175618200      3       1  150064       1.7109     0.043554
enh82006     2  175628500  175629500      2       1  150064       2.2582     0.011967
enh82008     2  175637300  175638300      2       1  150064       1.9154     0.027723
enh82037     2  175892200  175893200      1       1  150064        1.768      0.03853
enh82038     2  175893200  175894200      7       3  150064       1.7249     0.042276
enh82039     2  175895000  175896000      4       2  150064          2.1     0.017866
enh82040     2  175901100  175902100      6       2  150064       1.9787     0.023922
enh82071     2  177147500  177148500      1       1  150064       1.9747      0.02415
enh82072     2  177160500  177161500      3       2  150064       1.9609     0.024943
enh82073     2  177253500  177254500      2       1  150064       1.8557     0.031745
enh82080     2  177325900  177326900      3       2  150064       1.9113     0.027983
enh82176     2  178853700  178854700      3       1  150064       1.9823     0.023722
enh82177     2  178862100  178863100      4       2  150064       2.3666    0.0089766
enh82179     2  178976200  178977200      2       1  150064       1.9619     0.024889
enh82188     2  179136400  179137400      1       1  150064       1.7273      0.04206
enh82212     2  179621300  179622300      2       1  150064       1.7078     0.043833
enh82251     2  180276400  180277400      2       1  150064       1.6643     0.048029
enh82252     2  180293300  180294300      3       2  150064       2.6631    0.0038718
enh82253     2  180299400  180300400      2       1  150064       2.8607    0.0021138
enh82255     2  180324600  180325600      5       3  150064       4.9887   3.0395e-07
enh82256     2  180331700  180332700      4       2  150064       2.0776     0.018872
enh82273     2  180541500  180542500      5       3  150064       2.3609    0.0091163
enh82285     2  180877200  180878200      4       2  150064       2.3772    0.0087231
enh82286     2  180880000  180881000      2       1  150064        2.962    0.0015282
enh82288     2  180904200  180905200      2       1  150064        2.251     0.012192
enh82289     2  180905000  180906000      6       2  150064       1.8198     0.034391
enh82293     2  180990400  180991400      3       1  150064       3.7398   9.2083e-05
enh82294     2  180995000  180996000      6       3  150064       2.0648     0.019472
enh82297     2  181069600  181070600      3       2  150064       2.4369    0.0074072
enh82303     2  181369500  181370500      5       3  150064       2.0755     0.018969
enh82324     2  181772100  181773100      3       1  150064       1.7058     0.044022
enh82366     2  182780500  182781500      2       1  150064       1.7826     0.037327
enh82379     2  182932000  182933000      2       1  150064       1.8191     0.034449
enh82382     2  182993500  182994500      9       1  150064       1.7239     0.042359
enh82409     2  183369800  183370800      5       2  150064       2.5566    0.0052855
enh82414     2  183452000  183453000      3       2  150064       2.4405     0.007333
enh82416     2  183460400  183461400      1       1  150064       1.6867      0.04583
enh82419     2  183537000  183538000      5       2  150064       1.6551     0.048954
enh82428     2  183751300  183752300      4       2  150064       1.6449     0.049992
enh82430     2  183758800  183759800      2       1  150064       1.7805       0.0375
enh82436     2  183814000  183815000      2       1  150064       1.8571     0.031646
enh82437     2  183816800  183817800      2       1  150064       1.9041      0.02845
enh82440     2  183874600  183875600      2       1  150064       3.0777     0.001043
enh82443     2  183890300  183891300      5       2  150064       1.9618     0.024891
enh82445     2  183893700  183894700      4       2  150064       2.0579     0.019801
enh82448     2  183921700  183922700      3       2  150064       2.2836     0.011196
enh82453     2  183990400  183991400      9       3  150064       1.9821     0.023734
enh82486     2  187437200  187438200      3       2  150064       1.7134     0.043323
enh82524     2  188255300  188256300      1       1  150064       1.7603      0.03918
enh82525     2  188267900  188268900      1       1  150064       1.6688      0.04758
enh82535     2  188392600  188393600      1       1  150064       1.8097      0.03517
enh82541     2  188419400  188420400      2       1  150064       1.9497     0.025604
enh82551     2  188915600  188916600      5       2  150064       1.7276     0.042033
enh82558     2  189159400  189160400      5       3  150064       2.1225     0.016897
enh82559     2  189168200  189169200      2       1  150064       2.7644    0.0028516
enh82565     2  189198200  189199200      2       1  150064        2.091     0.018266
enh82567     2  189246600  189247600      2       1  150064       2.9245     0.001725
enh82571     2  189360600  189361600      3       2  150064       1.6526     0.049204
enh82572     2  189362200  189363200      3       1  150064       2.4673    0.0068067
enh82582     2  189493900  189494900      4       2  150064       1.9699     0.024422
enh82590     2  189630400  189631400      4       1  150064        2.312     0.010389
enh82591     2  189637600  189638600      3       1  150064       2.1221     0.016913
enh82593     2  189649300  189650300      5       3  150064        2.075     0.018994
enh82594     2  189654300  189655300      4       2  150064       2.8204    0.0023979
enh82600     2  189748500  189749500      4       2  150064       1.6727      0.04719
enh82621     2  189939900  189940900      2       1  150064       1.7166     0.043029
enh82624     2  189951500  189952500      4       1  150064       1.7799     0.037547
enh82700     2  190398900  190399900      1       1  150064        1.646      0.04988
enh82720     2  190528000  190529000      6       3  150064       1.7229     0.042457
enh82734     2  190708300  190709300      3       2  150064       1.9314     0.026714
enh82738     2  190734800  190735800      2       1  150064       2.1946     0.014096
enh82743     2  190974400  190975400      1       1  150064       1.8201      0.03437
enh82761     2  191217400  191218400      2       1  150064       1.8348      0.03327
enh82771     2  191365800  191366800      2       1  150064       1.9755     0.024107
enh82772     2  191393900  191394900      5       2  150064        1.753     0.039804
enh82774     2  191409200  191410200      4       2  150064       1.9001     0.028707
enh82777     2  191447200  191448200      2       1  150064       2.2845     0.011171
enh82780     2  191471500  191472500      5       3  150064       2.8597      0.00212
enh82781     2  191472600  191473600      2       1  150064       2.0576     0.019816
enh82804     2  191684100  191685100      2       1  150064       1.9923     0.023172
enh82805     2  191699000  191700000      2       1  150064       2.0952     0.018075
enh82807     2  191706000  191707000      3       2  150064       2.2496     0.012238
enh82809     2  191711600  191712600      1       1  150064       1.6837      0.04612
enh82811     2  191718500  191719500      2       1  150064       1.8457     0.032468
enh82816     2  191759400  191760400      1       1  150064       1.6961      0.04493
enh82824     2  191789300  191790300      2       1  150064        2.179     0.014668
enh82826     2  191800700  191801700      1       1  150064       1.8984      0.02882
enh82829     2  191824100  191825100      2       1  150064       2.0971     0.017993
enh82833     2  191838000  191839000      4       2  150064       1.7884     0.036852
enh82841     2  191879400  191880400      4       2  150064       1.7544     0.039678
enh82842     2  191883800  191884800      2       1  150064       2.0985     0.017931
enh82843     2  191886400  191887400      6       3  150064       2.0466     0.020346
enh82845     2  191897200  191898200      1       1  150064       2.2945      0.01088
enh82847     2  191906100  191907100      1       1  150064       2.1558      0.01555
enh82850     2  191917300  191918300      4       2  150064       1.7275     0.042036
enh82926     2  192306200  192307200      1       1  150064       1.9478      0.02572
enh82927     2  192330300  192331300      1       1  150064       2.3347      0.00978
enh82959     2  192671000  192672000      3       2  150064       1.6768     0.046789
enh82990     2  194327200  194328200      2       1  150064       3.4035   0.00033265
enh82991     2  194382400  194383400      1       1  150064       5.1445    1.341e-07
enh82992     2  194647900  194648900      1       1  150064       4.6508    1.653e-06
enh82993     2  194658100  194659100      4       1  150064        4.458   4.1364e-06
enh82994     2  194670900  194671900      2       1  150064       2.6361    0.0041939
enh83007     2  196323400  196324400      3       2  150064       1.7078     0.043838
enh83012     2  196385500  196386500      4       2  150064       3.2693   0.00053903
enh83014     2  196399900  196400900      3       2  150064       1.8555     0.031766
enh83015     2  196408900  196409900      5       2  150064       3.6552   0.00012851
enh83016     2  196427300  196428300      5       2  150064       2.6125    0.0044946
enh83017     2  196438600  196439600      5       3  150064       2.4217    0.0077233
enh83020     2  196465600  196466600      2       1  150064       2.4135    0.0079001
enh83033     2  196763100  196764100      2       1  150064       2.4382    0.0073811
enh83035     2  196932000  196933000      4       2  150064       1.7793     0.037596
enh83039     2  196965500  196966500      2       1  150064       1.6653     0.047926
enh83040     2  196974200  196975200      3       1  150064       2.0331      0.02102
enh83041     2  196976800  196977800      3       1  150064       1.8839     0.029786
enh83042     2  196978700  196979700      5       2  150064       1.9762     0.024068
enh83043     2  196988100  196989100      2       1  150064        1.928     0.026927
enh83045     2  197001700  197002700      1       1  150064       1.9742      0.02418
enh83047     2  197009600  197010600      3       1  150064       2.3431    0.0095618
enh83048     2  197022600  197023600      6       1  150064       1.7958     0.036261
enh83050     2  197026600  197027600      3       1  150064        1.851     0.032083
enh83070     2  197143300  197144300      8       2  150064       2.7112    0.0033518
enh83071     2  197148200  197149200      3       1  150064        2.549     0.005402
enh83072     2  197150300  197151300      2       1  150064       2.5238    0.0058055
enh83073     2  197156500  197157500      4       2  150064       3.1434   0.00083509
enh83074     2  197159000  197160000      2       1  150064       1.8905     0.029343
enh83083     2  197253800  197254800      3       1  150064       2.3999    0.0081995
enh83084     2  197264300  197265300      3       2  150064       1.6888     0.045631
enh83089     2  197323800  197324800     11       1  150064       2.6727     0.003762
enh83091     2  197352100  197353100      2       1  150064       2.0462     0.020369
enh83092     2  197362800  197363800      2       1  150064       2.6853     0.003623
enh83094     2  197376200  197377200      2       1  150064       2.8417    0.0022438
enh83096     2  197409300  197410300      1       1  150064       3.5218    0.0002143
enh83097     2  197431500  197432500      2       1  150064       2.4131    0.0079082
enh83098     2  197451000  197452000      6       2  150064       2.7834    0.0026896
enh83099     2  197454600  197455600      2       1  150064       2.5583    0.0052596
enh83102     2  197472200  197473200      3       1  150064       2.6602    0.0039046
enh83103     2  197483200  197484200      1       1  150064       1.7155      0.04313
enh83108     2  197623500  197624500      6       1  150064       1.9983     0.022839
enh83109     2  197648100  197649100      2       1  150064       1.6848     0.046012
enh83111     2  197666000  197667000      1       1  150064       2.2069      0.01366
enh83113     2  197716000  197717000      5       3  150064       2.8243    0.0023695
enh83115     2  197788700  197789700      1       1  150064       2.0893      0.01834
enh83116     2  197792600  197793600      2       1  150064       1.7068     0.043934
enh83117     2  197819100  197820100      2       1  150064       1.8909     0.029316
enh83120     2  197831800  197832800      2       1  150064       2.3767    0.0087347
enh83121     2  197834700  197835700      1       1  150064       2.6795     0.003687
enh83124     2  197853200  197854200      2       1  150064       2.7117    0.0033466
enh83129     2  197956800  197957800      3       2  150064        2.643    0.0041089
enh83130     2  197962100  197963100      2       1  150064       2.4016    0.0081622
enh83133     2  197994700  197995700      1       1  150064       2.5018     0.006178
enh83135     2  198017100  198018100      4       2  150064       2.1824      0.01454
enh83150     2  198107100  198108100      1       1  150064        1.867      0.03095
enh83151     2  198115200  198116200      3       1  150064       2.6266    0.0043118
enh83154     2  198123000  198124000      1       1  150064       2.6007     0.004652
enh83156     2  198130400  198131400      4       2  150064       1.8806     0.030011
enh83158     2  198143500  198144500      5       3  150064       3.7182   0.00010032
enh83159     2  198151700  198152700      1       1  150064       4.4665    3.976e-06
enh83160     2  198157500  198158500      3       1  150064        5.112   1.5937e-07
enh83162     2  198171300  198172300      2       1  150064       4.6165   1.9514e-06
enh83163     2  198173500  198174500      1       1  150064       5.3703    3.931e-08
enh83167     2  198242000  198243000      1       1  150064       6.0861    5.786e-10
enh83168     2  198242800  198243800      2       1  150064       5.6985   6.0437e-09
enh83171     2  198265400  198266400      2       1  150064       5.5233   1.6635e-08
enh83173     2  198295600  198296600      2       1  150064       1.6989     0.044668
enh83177     2  198328700  198329700      2       1  150064       5.2151   9.1857e-08
enh83178     2  198361100  198362100      1       1  150064       6.2257    2.397e-10
enh83183     2  198403000  198404000      2       1  150064       5.4894   2.0166e-08
enh83185     2  198435900  198436900      1       1  150064       6.3151     1.35e-10
enh83186     2  198440900  198441900      1       1  150064       1.8578       0.0316
enh83187     2  198444800  198445800      3       2  150064       4.9626   3.4771e-07
enh83189     2  198477600  198478600      3       1  150064        5.682   6.6565e-09
enh83190     2  198478300  198479300      2       1  150064       5.3228   5.1087e-08
enh83191     2  198491900  198492900      5       1  150064       2.9932    0.0013802
enh83192     2  198493300  198494300      6       2  150064       4.3364   7.2429e-06
enh83193     2  198512400  198513400      2       1  150064       3.3548   0.00039706
enh83194     2  198513000  198514000      3       1  150064       4.8472   6.2596e-07
enh83196     2  198541300  198542300      2       1  150064       4.6838    1.408e-06
enh83197     2  198568800  198569800      1       1  150064       4.1225    1.874e-05
enh83198     2  198573400  198574400      2       1  150064        4.101   2.0565e-05
enh83199     2  198575800  198576800      3       2  150064        4.768   9.3011e-07
enh83200     2  198668200  198669200      5       3  150064       4.8872    5.114e-07
enh83201     2  198692000  198693000      1       1  150064       5.1776    1.124e-07
enh83202     2  198693100  198694100      2       1  150064       4.6435   1.7132e-06
enh83203     2  198701900  198702900      2       1  150064       2.3539    0.0092895
enh83204     2  198703200  198704200      1       1  150064       3.0064     0.001322
enh83205     2  198711200  198712200      2       1  150064       4.2134   1.2579e-05
enh83208     2  198737800  198738800      2       1  150064       3.7759   7.9729e-05
enh83209     2  198740100  198741100      2       1  150064       4.1994    1.338e-05
enh83210     2  198743600  198744600      4       2  150064       5.2314   8.4115e-08
enh83212     2  198753500  198754500      2       1  150064       4.2409   1.1133e-05
enh83215     2  198780200  198781200      2       1  150064       3.5144   0.00022033
enh83216     2  198834000  198835000      1       1  150064        1.766       0.0387
enh83218     2  198909200  198910200      2       1  150064       4.1418   1.7229e-05
enh83237     2  199826900  199827900      2       1  150064       2.2915     0.010967
enh83240     2  200025000  200026000      4       2  150064       4.9071   4.6207e-07
enh83243     2  200137600  200138600      1       1  150064       1.9937      0.02309
enh83244     2  200142600  200143600      3       1  150064       2.6022    0.0046309
enh83245     2  200152800  200153800      1       1  150064       3.0034     0.001335
enh83246     2  200169400  200170400      1       1  150064       3.1071    0.0009446
enh83247     2  200180400  200181400      1       1  150064       3.0535     0.001131
enh83248     2  200194000  200195000      6       2  150064       4.0692   2.3587e-05
enh83249     2  200200600  200201600      1       1  150064       4.6959    1.327e-06
enh83252     2  200234400  200235400      2       1  150064       3.3635   0.00038483
enh83257     2  200275700  200276700      2       1  150064       2.2419     0.012485
enh83261     2  200306300  200307300      1       1  150064       2.2179      0.01328
enh83262     2  200307400  200308400      1       1  150064       1.7907      0.03667
enh83264     2  200312600  200313600      3       2  150064       3.8173   6.7446e-05
enh83270     2  200497200  200498200      5       1  150064       1.9941     0.023072
enh83282     2  200675000  200676000      1       1  150064       2.6814     0.003666
enh83283     2  200678700  200679700      2       1  150064       3.2866   0.00050696
enh83288     2  200774800  200775800      3       2  150064       5.8052   3.2138e-09
enh83290     2  200787200  200788200      5       2  150064       5.7762   3.8197e-09
enh83293     2  200810900  200811900      1       1  150064        6.981    1.465e-12
enh83294     2  200817700  200818700      2       1  150064       5.8308   2.7575e-09
enh83300     2  200853000  200854000      3       2  150064        1.968     0.024532
enh83302     2  200907000  200908000      3       2  150064       2.5205    0.0058592
enh83305     2  200995100  200996100      3       2  150064       2.3616    0.0090976
enh83306     2  201003000  201004000      2       1  150064        4.846      6.3e-07
enh83307     2  201020400  201021400      1       1  150064       5.3896     3.53e-08
enh83308     2  201021100  201022100      2       1  150064       4.8568   5.9644e-07
enh83309     2  201024300  201025300      3       2  150064       5.2779    6.535e-08
enh83312     2  201037000  201038000      3       2  150064       2.3702    0.0088904
enh83313     2  201042200  201043200      1       1  150064       3.5659    0.0001813
enh83315     2  201087700  201088700      7       3  150064       3.1485    0.0008206
enh83318     2  201116400  201117400      6       3  150064       4.9623   3.4828e-07
enh83320     2  201138800  201139800      2       1  150064       4.0677   2.3739e-05
enh83322     2  201162800  201163800      4       2  150064       3.7372   9.3051e-05
enh83326     2  201176300  201177300      4       2  150064       2.4416    0.0073108
enh83327     2  201179600  201180600      3       2  150064       2.5797     0.004945
enh83328     2  201181800  201182800      4       2  150064       4.1246   1.8572e-05
enh83329     2  201183600  201184600      4       2  150064        2.565    0.0051586
enh83330     2  201184400  201185400      1       1  150064       1.8854      0.02969
enh83331     2  201185000  201186000      2       1  150064       2.0784     0.018838
enh83332     2  201194200  201195200      4       2  150064       2.8612    0.0021102
enh83337     2  201212600  201213600      4       2  150064        1.711     0.043541
enh83338     2  201215600  201216600      5       3  150064       1.9377      0.02633
enh83340     2  201218200  201219200      1       1  150064       2.9942     0.001376
enh83341     2  201220700  201221700      2       1  150064       4.1552   1.6251e-05
enh83342     2  201221600  201222600      2       1  150064       4.1472   1.6826e-05
enh83346     2  201241400  201242400      4       2  150064       5.4499   2.5199e-08
enh83348     2  201245500  201246500      4       2  150064       2.2986     0.010764
enh83349     2  201247200  201248200      5       2  150064       4.4118   5.1248e-06
enh83352     2  201269700  201270700      3       1  150064       3.3255   0.00044135
enh83355     2  201276200  201277200      3       1  150064        3.257   0.00056302
enh83357     2  201302400  201303400      2       1  150064       3.9084   4.6463e-05
enh83358     2  201306900  201307900      2       1  150064       3.3803   0.00036206
enh83359     2  201319800  201320800      2       1  150064       3.1704   0.00076117
enh83360     2  201331400  201332400      2       1  150064       3.1014   0.00096296
enh83361     2  201334100  201335100      3       1  150064        2.314     0.010334
enh83363     2  201351000  201352000      1       1  150064       1.7708       0.0383
enh83364     2  201389400  201390400      2       1  150064       2.2388     0.012585
enh83366     2  201393300  201394300      2       1  150064       1.8483     0.032279
enh83368     2  201449600  201450600      1       1  150064       1.9686       0.0245
enh83371     2  201468600  201469600      4       2  150064       2.0513     0.020118
enh83372     2  201473500  201474500      5       2  150064       1.7609     0.039127
enh83384     2  201606400  201607400      5       2  150064       1.9379     0.026317
enh83388     2  201621700  201622700      3       1  150064       2.0946     0.018104
enh83391     2  201635600  201636600      2       1  150064       1.6947     0.045065
enh83392     2  201642600  201643600      5       2  150064       2.1931     0.014149
enh83393     2  201648700  201649700      1       1  150064        2.068      0.01932
enh83439     2  202118800  202119800      8       4  150064        3.382   0.00035982
enh83440     2  202120200  202121200      1       1  150064       3.2319    0.0006148
enh83441     2  202128200  202129200      1       1  150064       1.6548      0.04898
enh83442     2  202162600  202163600      4       2  150064       2.0615     0.019627
enh83479     2  202572200  202573200      6       2  150064       1.7675     0.038575
enh83504     2  202764800  202765800      1       1  150064       2.1469       0.0159
enh83512     2  202835100  202836100      5       1  150064       2.0275     0.021306
enh83554     2  203246900  203247900      3       1  150064       1.9004     0.028688
enh83568     2  203452800  203453800      1       1  150064       1.7028       0.0443
enh83569     2  203453400  203454400      2       1  150064       1.7147     0.043196
enh83581     2  203748500  203749500      4       2  150064       1.9972     0.022904
enh83584     2  203830400  203831400      7       3  150064       2.3593    0.0091552
enh83585     2  203877600  203878600      1       1  150064       2.9017     0.001856
enh83587     2  203887900  203888900      2       1  150064       2.0359     0.020878
enh83591     2  203976400  203977400      1       1  150064       2.0202      0.02168
enh83592     2  204029000  204030000      2       1  150064       2.8166    0.0024265
enh83593     2  204039600  204040600      3       2  150064       2.2608     0.011885
enh83595     2  204105400  204106400      3       1  150064        2.359    0.0091633
enh83608     2  204301400  204302400      3       2  150064       2.2493     0.012248
enh83609     2  204307000  204308000      3       1  150064       2.4006    0.0081832
enh83615     2  204328300  204329300      3       1  150064       2.3082     0.010494
enh83617     2  204336100  204337100      2       1  150064       1.8086     0.035255
enh83618     2  204337500  204338500      2       1  150064       1.8895     0.029411
enh83619     2  204338400  204339400      2       1  150064       2.3125     0.010374
enh83621     2  204355900  204356900      3       1  150064       2.4265    0.0076217
enh83626     2  204366200  204367200      4       2  150064       1.6829     0.046198
enh83630     2  204380100  204381100      1       1  150064        2.406     0.008064
enh83634     2  204388700  204389700      3       1  150064       2.3089     0.010474
enh83635     2  204390600  204391600      2       1  150064       2.3305    0.0098902
enh83637     2  204393400  204394400      2       1  150064        1.765     0.038779
enh83639     2  204413700  204414700      2       1  150064       2.4879    0.0064244
enh83752     2  206185600  206186600      2       1  150064       2.4264    0.0076258
enh83753     2  206217200  206218200      5       2  150064       2.2819     0.011248
enh83755     2  206250600  206251600      4       2  150064       1.6526     0.049202
enh83760     2  206339300  206340300      2       1  150064       2.2213     0.013167
enh83761     2  206341900  206342900      4       1  150064       1.9334     0.026594
enh83762     2  206375600  206376600      1       1  150064       2.4364     0.007418
enh83783     2  206570300  206571300      1       1  150064       2.3354     0.009761
enh83797     2  206713100  206714100      1       1  150064       2.7572     0.002915
enh83799     2  206772800  206773800      3       2  150064        1.942      0.02607
enh83800     2  206773600  206774600      1       1  150064       3.0578     0.001115
enh83812     2  207028800  207029800      5       2  150064       2.7236    0.0032285
enh83836     2  207906700  207907700      3       1  150064       1.7653     0.038753
enh83837     2  207911100  207912100      2       1  150064        1.793      0.03649
enh83882     2  208233900  208234900      4       2  150064       2.4822    0.0065282
enh83886     2  208273000  208274000      4       2  150064       2.8627    0.0021004
enh83887     2  208280400  208281400      2       1  150064       2.8422      0.00224
enh83892     2  208332200  208333200      4       2  150064       3.7581    8.559e-05
enh83894     2  208339000  208340000      5       2  150064       2.4316     0.007516
enh83895     2  208339900  208340900      3       1  150064       3.3487   0.00040597
enh83896     2  208343700  208344700      5       1  150064       1.6662     0.047841
enh83897     2  208348100  208349100      3       1  150064       1.7542     0.039696
enh83900     2  208370800  208371800      2       1  150064       3.5615   0.00018438
enh83904     2  208411000  208412000      2       1  150064       2.4754     0.006655
enh83905     2  208411800  208412800      2       1  150064       3.8334   6.3192e-05
enh83908     2  208422000  208423000      2       1  150064       3.8072   7.0284e-05
enh83909     2  208425900  208426900      2       1  150064       3.1947   0.00069982
enh83912     2  208481300  208482300      3       1  150064       3.7659    8.296e-05
enh83914     2  208497300  208498300      2       1  150064       3.4618   0.00026826
enh83915     2  208531600  208532600      3       2  150064       4.0205   2.9036e-05
enh83921     2  208578500  208579500      2       1  150064       1.7302     0.041795
enh83958     2  208961800  208962800      3       2  150064       1.8167     0.034628
enh83980     2  210340900  210341900      2       1  150064       1.9478      0.02572
enh83998     2  211368000  211369000      2       1  150064       1.6503     0.049444
enh84001     2  211449000  211450000      4       2  150064       1.6653      0.04793
enh84018     2  213092000  213093000      5       1  150064       3.0079    0.0013154
enh84019     2  213201800  213202800      2       1  150064       1.7941       0.0364
enh84022     2  213412600  213413600      1       1  150064        2.683     0.003648
enh84023     2  213414100  213415100      1       1  150064       2.7305     0.003162
enh84026     2  213587600  213588600      4       2  150064       2.2976     0.010792
enh84027     2  213641800  213642800      4       2  150064       2.0216     0.021611
enh84040     2  213836900  213837900      2       1  150064       1.6976     0.044793
enh84041     2  213839200  213840200      3       2  150064       1.8883     0.029495
enh84083     2  215407200  215408200      2       1  150064       2.4191    0.0077803
enh84093     2  216001500  216002500      4       2  150064         1.69     0.045517
enh84100     2  216193400  216194400      2       1  150064       1.6845     0.046046
enh84155     2  216531900  216532900      2       1  150064       1.7844     0.037183
enh84188     2  216693700  216694700      4       2  150064       1.7267     0.042114
enh84189     2  216698600  216699600      2       1  150064       1.9195      0.02746
enh84227     2  217086700  217087700      2       1  150064          1.7     0.044565
enh84228     2  217138600  217139600      4       1  150064        2.033     0.021027
enh84232     2  217163500  217164500      2       1  150064       1.7118     0.043465
enh84244     2  217278000  217279000      3       1  150064       2.8614    0.0021086
enh84245     2  217288500  217289500      3       1  150064       3.1787   0.00073967
enh84250     2  217342600  217343600      1       1  150064       2.8023     0.002537
enh84253     2  217360200  217361200      4       2  150064       1.8798     0.030068
enh84257     2  217375100  217376100      5       3  150064       2.2671     0.011694
enh84261     2  217404700  217405700      2       1  150064        1.993     0.023129
enh84263     2  217417800  217418800      5       3  150064       1.7594     0.039251
enh84267     2  217430200  217431200      2       1  150064       1.9011     0.028645
enh84268     2  217437900  217438900      4       2  150064       2.2594     0.011929
enh84270     2  217447600  217448600      3       2  150064       2.7106    0.0033585
enh84273     2  217483900  217484900      4       2  150064       1.9169     0.027628
enh84274     2  217502000  217503000      2       1  150064       1.9028     0.028536
enh84279     2  217522100  217523100      3       1  150064        1.825     0.033998
enh84309     2  217856300  217857300      1       1  150064       2.0359      0.02088
enh84316     2  217925000  217926000      4       2  150064        1.993     0.023128
enh84319     2  217939500  217940500     10       3  150064       1.8883     0.029496
enh84374     2  218432700  218433700      2       1  150064       1.6626     0.048194
enh84398     2  218654700  218655700      1       1  150064       2.4451      0.00724
enh84424     2  218774000  218775000      1       1  150064        3.827    6.486e-05
enh84428     2  218781500  218782500      3       2  150064       1.8527     0.031964
enh84429     2  218782700  218783700     12       4  150064       2.6941    0.0035294
enh84430     2  218783200  218784200     11       2  150064       2.4825    0.0065226
enh84437     2  218815300  218816300      2       1  150064       1.9827     0.023699
enh84513     2  219935900  219936900      3       1  150064       1.6493     0.049548
enh84517     2  219981800  219982800      3       2  150064       2.4016    0.0081625
enh84518     2  219984400  219985400      2       1  150064       2.2701     0.011602
enh84520     2  219994400  219995400      2       1  150064       2.7588    0.0029006
enh84521     2  220006800  220007800      2       1  150064       2.3236     0.010074
enh84522     2  220014100  220015100      2       1  150064       2.3677    0.0089503
enh84523     2  220023200  220024200      1       1  150064       1.9307      0.02676
enh84524     2  220025600  220026600      2       1  150064       2.6891    0.0035818
enh84526     2  220039800  220040800      2       1  150064       3.3886   0.00035125
enh84532     2  220091900  220092900      2       1  150064       1.9286     0.026889
enh84533     2  220112900  220113900      4       2  150064        2.189     0.014299
enh84554     2  220310300  220311300      2       1  150064       3.7925   7.4572e-05
enh84579     2  220526300  220527300      2       1  150064       1.7379     0.041118
enh84595     2  220914400  220915400      3       1  150064       1.7131     0.043349
enh84597     2  220930100  220931100      5       2  150064       2.0271     0.021324
enh84621     2  221572800  221573800      3       2  150064       2.0469     0.020333
enh84635     2  222308300  222309300      3       1  150064       1.7569      0.03947
enh84642     2  222393700  222394700      2       1  150064       3.0741    0.0010556
enh84643     2  222394700  222395700      2       1  150064       2.0275     0.021306
enh84653     2  222644800  222645800      3       1  150064       2.2245     0.013058
enh84701     2  223749600  223750600      1       1  150064       1.7673      0.03859
enh84742     2  223969200  223970200      2       1  150064       1.6854     0.045956
enh84747     2  224180300  224181300      4       2  150064        1.935     0.026497
enh84751     2  224307300  224308300      1       1  150064       1.9877      0.02342
enh84756     2  224372600  224373600      2       1  150064       1.9799      0.02386
enh84758     2  224396800  224397800      6       3  150064       1.7413     0.040813
enh84761     2  224428000  224429000      1       1  150064       2.1643      0.01522
enh84830     2  224890100  224891100      5       3  150064       1.7043     0.044167
enh84834     2  224905900  224906900      2       1  150064       1.8287     0.033719
enh84846     2  225010200  225011200      2       1  150064       1.8981     0.028841
enh84854     2  225075800  225076800      4       1  150064       2.5992    0.0046721
enh84856     2  225086000  225087000      1       1  150064       1.7432      0.04065
enh84870     2  225266300  225267300      6       2  150064        2.762    0.0028727
enh84871     2  225275800  225276800      2       1  150064        2.515    0.0059508
enh84872     2  225277500  225278500      3       1  150064       3.4512   0.00027905
enh84873     2  225306200  225307200     10       3  150064       2.4501    0.0071408
enh84874     2  225349700  225350700      2       1  150064       1.9061     0.028321
enh84877     2  225381900  225382900      1       1  150064       2.3599     0.009139
enh84878     2  225385200  225386200      3       2  150064       3.5683   0.00017969
enh84882     2  225392800  225393800      7       2  150064       3.0817     0.001029
enh84883     2  225409200  225410200      1       1  150064       2.3762     0.008746
enh84884     2  225411200  225412200      1       1  150064       2.1044      0.01767
enh84888     2  225425700  225426700      6       3  150064       3.0012    0.0013445
enh84892     2  225439700  225440700      6       2  150064        3.536   0.00020315
enh84894     2  225446600  225447600      3       1  150064       4.8104   7.5306e-07
enh84897     2  225543100  225544100      1       1  150064       1.9343      0.02654
enh84899     2  225587200  225588200      1       1  150064       2.7417     0.003056
enh84908     2  225701800  225702800      3       1  150064       2.1393     0.016208
enh84915     2  225768800  225769800      2       1  150064       1.6763     0.046844
enh84918     2  225779600  225780600      4       2  150064        1.946     0.025825
enh84919     2  225786800  225787800      6       3  150064       1.7546     0.039663
enh84950     2  225889600  225890600      3       2  150064       2.2588     0.011947
enh84953     2  225901700  225902700      2       1  150064       3.3212   0.00044823
enh84960     2  225968300  225969300      7       1  150064       1.7814     0.037421
enh84962     2  225973800  225974800      1       1  150064       1.7864      0.03702
enh84964     2  225984700  225985700      4       2  150064       1.8381     0.033024
enh84966     2  226029200  226030200      7       2  150064       1.8207     0.034324
enh85061     2  227702300  227703300      6       1  150064       1.8715     0.030641
enh85062     2  227733300  227734300      5       2  150064        1.886     0.029647
enh85064     2  227750400  227751400      6       1  150064        1.718     0.042899
enh85066     2  227756700  227757700      2       1  150064       2.5105    0.0060282
enh85073     2  227841800  227842800      1       1  150064       1.8402      0.03287
enh85076     2  227860400  227861400      2       1  150064       1.6823     0.046252
enh85093     2  228246300  228247300      4       2  150064       1.7776     0.037738
enh85099     2  228275900  228276900      3       2  150064       2.1261     0.016749
enh85107     2  228347400  228348400      3       2  150064       1.9634     0.024799
enh85112     2  228382600  228383600      7       3  150064        2.076     0.018949
enh85113     2  228435200  228436200      4       2  150064       1.7166     0.043029
enh85156     2  230147200  230148200      1       1  150064        1.951      0.02553
enh85157     2  230147900  230148900      1       1  150064        1.868      0.03088
enh85159     2  230165200  230166200      2       1  150064       1.6727     0.047192
enh85163     2  230211200  230212200      5       2  150064       2.1142     0.017248
enh85194     2  230845100  230846100      1       1  150064        2.353     0.009312
enh85203     2  231133300  231134300      2       1  150064       1.7095      0.04368
enh85210     2  231220500  231221500      5       2  150064       1.9516     0.025491
enh85269     2  232003200  232004200      1       1  150064       1.8867       0.0296
enh85293     2  232264600  232265600      1       1  150064       2.3044       0.0106
enh85298     2  232326100  232327100      2       1  150064       1.9244     0.027151
enh85307     2  232470100  232471100      2       1  150064       1.7846      0.03716
enh85317     2  232527200  232528200      1       1  150064       2.3914     0.008391
enh85319     2  232532000  232533000      2       1  150064       2.2746     0.011466
enh85322     2  232538700  232539700      3       2  150064       2.2061     0.013688
enh85323     2  232542200  232543200      5       3  150064       1.7949     0.036334
enh85358     2  233428000  233429000     10       2  150064       1.6679      0.04767
enh85361     2  233441100  233442100      6       2  150064       1.8407      0.03283
enh85362     2  233453500  233454500      3       1  150064       1.7228     0.042464
enh85363     2  233457300  233458300      1       1  150064       2.1019      0.01778
enh85371     2  233579200  233580200      2       1  150064       5.1594   1.2389e-07
enh85373     2  233646000  233647000      4       2  150064       4.2163    1.242e-05
enh85374     2  233660200  233661200      2       1  150064       3.8559   5.7654e-05
enh85375     2  233699900  233700900      5       3  150064       2.5359    0.0056073
enh85376     2  233702800  233703800      1       1  150064       3.5443    0.0001968
enh85377     2  233716300  233717300      5       3  150064       4.5909   2.2062e-06
enh85378     2  233719400  233720400      4       2  150064       5.6505   7.9994e-09
enh85379     2  233736500  233737500      2       1  150064       2.2883      0.01106
enh85380     2  233749100  233750100      4       2  150064       5.6711   7.0944e-09
enh85382     2  233756200  233757200      1       1  150064       4.2405    1.115e-05
enh85383     2  233765700  233766700      7       3  150064       1.7602     0.039183
enh85384     2  233766600  233767600      2       1  150064       5.2628   7.0926e-08
enh85393     2  233898000  233899000      4       2  150064       2.7711    0.0027936
enh85394     2  233903700  233904700      1       1  150064       1.7938      0.03642
enh85395     2  233918800  233919800      1       1  150064       2.5708     0.005073
enh85449     2  235043900  235044900      2       1  150064       1.8025     0.035731
enh85482     2  235355000  235356000      2       1  150064       2.1942      0.01411
enh85483     2  235357500  235358500      3       1  150064        1.688      0.04571
enh85516     2  235781900  235782900      4       2  150064       1.9651     0.024701
enh85558     2  236080300  236081300      9       3  150064       2.0679     0.019326
enh85561     2  236132600  236133600      2       1  150064       1.7565     0.039502
enh85566     2  236164100  236165100      1       1  150064       1.6697      0.04749
enh85570     2  236179100  236180100      6       2  150064       2.3616     0.009099
enh85581     2  236325400  236326400      1       1  150064       1.6815      0.04633
enh85592     2  236419600  236420600      2       1  150064        2.523    0.0058172
enh85593     2  236420200  236421200      3       2  150064       2.2755     0.011438
enh85595     2  236471600  236472600      1       1  150064       2.0511      0.02013
enh85596     2  236472000  236473000      2       1  150064       2.3953    0.0083034
enh85603     2  236514000  236515000      1       1  150064       1.8251      0.03399
enh85609     2  236543300  236544300      2       1  150064       1.8264     0.033891
enh85610     2  236549100  236550100      3       2  150064       2.2041     0.013757
enh85620     2  236617700  236618700      9       5  150064       1.9716     0.024328
enh85621     2  236627800  236628800      2       1  150064       1.9685     0.024505
enh85626     2  236747200  236748200      2       1  150064       1.8807     0.030005
enh85627     2  236785900  236786900      3       2  150064       3.2192   0.00064284
enh85630     2  236866600  236867600      1       1  150064       1.8695      0.03078
enh85633     2  237406900  237407900      1       1  150064       2.0443      0.02046
enh85657     2  237663800  237664800      2       1  150064       1.6818       0.0463
enh85658     2  237677700  237678700      4       2  150064       2.1651     0.015189
enh85660     2  237691200  237692200      3       1  150064       2.0616     0.019624
enh85766     2  238480800  238481800      1       1  150064       2.1434      0.01604
enh85782     2  238571700  238572700      5       2  150064       1.7341      0.04145
enh85805     2  238647500  238648500      2       1  150064        1.815     0.034764
enh85806     2  238651700  238652700      9       2  150064       1.7591     0.039279
enh85807     2  238653000  238654000      9       2  150064       1.7161     0.043073
enh85840     2  239068300  239069300      4       2  150064       3.0932      0.00099
enh85841     2  239071100  239072100      5       3  150064       1.8653     0.031072
enh85895     2  239850800  239851800      3       2  150064       1.6723      0.04723
enh85944     2  240421200  240422200      3       2  150064       1.8578     0.031601
enh85972     2  241359200  241360200      7       3  150064       2.2796     0.011314
enh85973     2  241363200  241364200      8       2  150064       2.9383      0.00165
enh86007     2  241948300  241949300      5       3  150064       1.8338     0.033341
enh86008     2  241949800  241950800      1       1  150064       1.6691      0.04755
enh86009     2  242000200  242001200      5       2  150064       2.6992    0.0034751
enh86026     2  242251700  242252700      2       1  150064       1.9405     0.026157
enh86030     2  242279000  242280000      3       2  150064        1.652     0.049271
enh86039     2  242320800  242321800      5       3  150064       1.9771     0.024017
enh86041     2  242350600  242351600      6       4  150064       2.4978    0.0062486
enh86051     2  242497000  242498000      5       3  150064       1.8813     0.029966
enh86058     2  242574100  242575100      3       2  150064       1.8432     0.032647
enh86059     2  242578600  242579600      2       1  150064       2.0466     0.020347
enh86060     2  242604500  242605500      3       1  150064       2.1349     0.016386
enh86073     2  242805300  242806300      2       1  150064       2.0361     0.020869
enh86074     2  242812600  242813600      8       3  150064       1.7266     0.042123
enh86080     2  242907100  242908100      2       1  150064       1.7049     0.044102
enh86085     3     104600     105600      2       1  150064        1.671      0.04736
enh86099     3    1237400    1238400      1       1  150064       2.1984      0.01396
enh86106     3    3221500    3222500      5       1  150064       1.9388     0.026265
enh86134     3    4697600    4698600      4       2  150064       2.9202    0.0017491
enh86153     3    4894600    4895600      1       1  150064       2.3182      0.01022
enh86154     3    4907800    4908800      2       1  150064       1.7891     0.036799
enh86159     3    4990900    4991900      7       3  150064       1.8771     0.030253
enh86185     3    5241000    5242000      3       1  150064       1.8008     0.035866
enh86189     3    5259500    5260500      7       2  150064       1.7606     0.039154
enh86220     3    8525500    8526500      1       1  150064       2.0306      0.02115
enh86276     3    9032300    9033300      1       1  150064       2.4414     0.007316
enh86277     3    9038200    9039200      1       1  150064       2.5868     0.004843
enh86279     3    9069500    9070500      8       3  150064       2.0257     0.021398
enh86286     3    9164200    9165200      7       2  150064       1.6923     0.045295
enh86306     3    9394800    9395800      1       1  150064       1.7965      0.03621
enh86307     3    9403300    9404300      2       1  150064       2.4557    0.0070301
enh86308     3    9426500    9427500      3       2  150064       1.7157     0.043112
enh86312     3    9449500    9450500      4       2  150064       2.0718      0.01914
enh86315     3    9462000    9463000      3       1  150064        2.576    0.0049977
enh86318     3    9493600    9494600      4       2  150064       1.7547     0.039652
enh86382     3   10235100   10236100      4       2  150064       2.2474     0.012306
enh86397     3   10398800   10399800      4       2  150064       3.0189    0.0012684
enh86399     3   10411700   10412700      3       2  150064        3.313    0.0004615
enh86401     3   10418200   10419200      7       2  150064       3.2064   0.00067212
enh86407     3   10593300   10594300      3       1  150064       2.2016     0.013848
enh86410     3   10642400   10643400      3       2  150064       1.9418     0.026081
enh86469     3   11472600   11473600      3       2  150064       1.9493     0.025629
enh86471     3   11479800   11480800      2       1  150064        2.094     0.018131
enh86478     3   11508700   11509700      5       3  150064       2.4883    0.0064171
enh86494     3   11601100   11602100      4       1  150064       1.7435     0.040624
enh86513     3   11669900   11670900      9       3  150064       2.3016     0.010678
enh86514     3   11671900   11672900      3       1  150064       2.4894    0.0063983
enh86515     3   11673200   11674200      4       1  150064       2.5872    0.0048382
enh86517     3   11685600   11686600      2       1  150064       3.9925   3.2686e-05
enh86519     3   11703000   11704000      2       1  150064       3.0804    0.0010335
enh86526     3   11798600   11799600      6       2  150064        1.875     0.030396
enh86527     3   11806200   11807200      4       2  150064       2.6584    0.0039256
enh86533     3   11886000   11887000      4       1  150064       2.4412    0.0073193
enh86534     3   11888600   11889600      1       1  150064       2.3023      0.01066
enh86535     3   12185400   12186400      5       3  150064       2.1581      0.01546
enh86537     3   12197200   12198200      5       2  150064       2.1735      0.01487
enh86542     3   12220100   12221100      1       1  150064       3.2532    0.0005705
enh86545     3   12239500   12240500      3       1  150064       1.7183     0.042869
enh86551     3   12280200   12281200      3       1  150064       2.1289     0.016632
enh86552     3   12321200   12322200      2       1  150064       2.6731    0.0037581
enh86553     3   12322000   12323000      2       1  150064          2.7    0.0034672
enh86560     3   12393200   12394200      1       1  150064       2.0992       0.0179
enh86564     3   12437000   12438000      6       3  150064       1.8087     0.035251
enh86573     3   12503700   12504700      3       1  150064       2.0879     0.018405
enh86575     3   12520700   12521700      5       2  150064       2.2124      0.01347
enh86576     3   12521200   12522200      3       1  150064       2.1194     0.017028
enh86577     3   12524300   12525300      3       1  150064       1.9132     0.027863
enh86581     3   12549600   12550600      4       2  150064       2.2149     0.013384
enh86583     3   12601200   12602200      2       1  150064       2.4155    0.0078571
enh86584     3   12604300   12605300      1       1  150064       2.5015     0.006183
enh86585     3   12617500   12618500      3       2  150064       2.9165    0.0017697
enh86589     3   12629300   12630300      3       2  150064       1.8033     0.035667
enh86590     3   12632500   12633500      3       2  150064       1.7299     0.041823
enh86591     3   12640400   12641400      1       1  150064       2.6123     0.004497
enh86592     3   12663500   12664500      2       1  150064       1.8685     0.030845
enh86596     3   12679100   12680100      2       1  150064        2.729    0.0031768
enh86601     3   12689700   12690700      3       1  150064       1.8254      0.03397
enh86604     3   12697300   12698300      2       1  150064       2.1565     0.015523
enh86606     3   12702100   12703100      4       2  150064       1.6649     0.047962
enh86607     3   12723000   12724000      1       1  150064       2.3974     0.008255
enh86608     3   12735500   12736500      5       2  150064       2.1544     0.015605
enh86609     3   12746900   12747900      1       1  150064       2.0179       0.0218
enh86636     3   13036600   13037600      5       2  150064       1.7541     0.039707
enh86645     3   13095000   13096000      2       1  150064       1.7299     0.041823
enh86648     3   13122000   13123000      6       3  150064       3.0012    0.0013447
enh86649     3   13128900   13129900      7       4  150064       2.1933     0.014143
enh86652     3   13342700   13343700      1       1  150064       1.7837      0.03724
enh86653     3   13389700   13390700      1       1  150064       1.8649       0.0311
enh86656     3   13421000   13422000      9       3  150064       2.1848     0.014453
enh86687     3   14211900   14212900      2       1  150064       2.0244     0.021464
enh86707     3   14415300   14416300      4       2  150064       1.8382     0.033017
enh86731     3   14845000   14846000      1       1  150064       1.8796      0.03008
enh86807     3   15679000   15680000      2       1  150064       1.6901     0.045507
enh86826     3   15812800   15813800      1       1  150064       2.8168     0.002425
enh86852     3   16000300   16001300      2       1  150064       2.3095     0.010458
enh86857     3   16067900   16068900      5       2  150064       1.9105     0.028031
enh86892     3   16318800   16319800      4       1  150064        2.087     0.018446
enh86897     3   16353200   16354200      3       1  150064       1.7802      0.03752
enh86909     3   16440500   16441500      4       2  150064       1.7076     0.043859
enh86941     3   16558100   16559100      2       1  150064         1.85     0.032154
enh86943     3   16589700   16590700      5       2  150064       2.6344    0.0042138
enh86953     3   16733400   16734400      7       3  150064       2.5593     0.005244
enh86955     3   16770100   16771100      5       2  150064       1.7505      0.04002
enh86958     3   16850400   16851400      7       3  150064       2.7067    0.0033975
enh86960     3   16891100   16892100      6       3  150064       2.5667    0.0051332
enh86962     3   16923800   16924800      4       2  150064       1.9248     0.027124
enh86967     3   16947400   16948400      1       1  150064       2.7404     0.003068
enh86968     3   16958500   16959500      2       1  150064       2.7259    0.0032066
enh86969     3   16974500   16975500      4       2  150064       1.7915     0.036606
enh86971     3   17081300   17082300      3       2  150064       1.8085     0.035267
enh86973     3   17118500   17119500      4       2  150064       2.7585    0.0029033
enh86974     3   17130100   17131100      3       2  150064       2.8742    0.0020252
enh86977     3   17199100   17200100      2       1  150064       1.6523     0.049232
enh86979     3   17220900   17221900      3       1  150064       4.2715   9.7099e-06
enh86981     3   17236900   17237900      2       1  150064       3.8841   5.1359e-05
enh86982     3   17248500   17249500      4       2  150064       3.8924   4.9636e-05
enh86983     3   17377400   17378400      2       1  150064       4.3328    7.362e-06
enh86984     3   17397500   17398500      3       1  150064        3.957   3.7952e-05
enh86985     3   17401400   17402400      1       1  150064       1.8031      0.03569
enh86986     3   17408500   17409500      2       1  150064       1.7077     0.043848
enh86987     3   17414100   17415100      7       3  150064       3.6946   0.00011011
enh86988     3   17443100   17444100      4       1  150064       3.0978   0.00097479
enh86989     3   17473000   17474000      2       1  150064       3.6793   0.00011695
enh86990     3   17519600   17520600      1       1  150064       3.8565     5.75e-05
enh86992     3   17576600   17577600      1       1  150064       4.1572    1.611e-05
enh86997     3   17670600   17671600      3       1  150064        3.739   9.2382e-05
enh86998     3   17673000   17674000      4       2  150064       3.1043   0.00095351
enh87001     3   17680600   17681600      2       1  150064       4.0461   2.6039e-05
enh87002     3   17685500   17686500      3       1  150064       4.0619   2.4342e-05
enh87004     3   17719400   17720400      4       1  150064       4.6646   1.5463e-06
enh87006     3   17778800   17779800      1       1  150064       4.9638    3.457e-07
enh87007     3   17780700   17781700      3       1  150064       4.7586    9.748e-07
enh87008     3   17784800   17785800      4       1  150064         2.91     0.001807
enh87009     3   17790800   17791800      1       1  150064       3.0272     0.001234
enh87010     3   17794500   17795500      1       1  150064       4.6398    1.744e-06
enh87012     3   17850100   17851100      1       1  150064       1.8388      0.03297
enh87013     3   17852000   17853000      4       2  150064       4.5326   2.9131e-06
enh87017     3   17882300   17883300      2       1  150064       4.1648   1.5584e-05
enh87018     3   17887400   17888400      3       1  150064       4.4535   4.2248e-06
enh87021     3   18050200   18051200      2       1  150064       2.1008      0.01783
enh87033     3   18231100   18232100      2       1  150064        2.774    0.0027685
enh87042     3   19929700   19930700      4       2  150064       1.6829     0.046197
enh87043     3   19931300   19932300      3       2  150064        1.655     0.048961
enh87044     3   19939800   19940800      1       1  150064       2.6437       0.0041
enh87047     3   19991200   19992200      6       3  150064       1.6766     0.046809
enh87094     3   21685700   21686700      6       2  150064       2.1213     0.016947
enh87095     3   21695800   21696800      7       3  150064       2.2574     0.011991
enh87099     3   21771200   21772200      8       3  150064       1.7913      0.03662
enh87101     3   21789100   21790100      7       3  150064       1.8403     0.032864
enh87102     3   21792800   21793800      5       3  150064       1.6692     0.047534
enh87108     3   21961100   21962100     20       3  150064        2.182     0.014554
enh87109     3   21983700   21984700      5       2  150064       1.7045     0.044146
enh87110     3   21996100   21997100      8       2  150064       2.5733    0.0050368
enh87111     3   22003400   22004400     11       3  150064       2.8033     0.002529
enh87112     3   22009800   22010800      9       5  150064       1.7987      0.03603
enh87132     3   23126700   23127700      3       1  150064       1.8855     0.029684
enh87138     3   23240100   23241100      4       2  150064        2.153      0.01566
enh87140     3   23246200   23247200      1       1  150064       1.8886      0.02947
enh87187     3   23850700   23851700      1       1  150064       2.4976     0.006252
enh87188     3   23852800   23853800      4       2  150064       3.4433    0.0002873
enh87189     3   23861000   23862000      4       2  150064       2.7034    0.0034315
enh87202     3   23988700   23989700      6       3  150064       1.8885     0.029481
enh87212     3   24040300   24041300      2       1  150064       2.0099     0.022223
enh87217     3   24138200   24139200      2       1  150064       2.9852    0.0014169
enh87218     3   24142600   24143600      9       2  150064       3.6363   0.00013831
enh87219     3   24151400   24152400      1       1  150064         3.72    9.963e-05
enh87221     3   24164800   24165800      2       1  150064       3.1042   0.00095385
enh87223     3   24176300   24177300      5       3  150064       2.4505    0.0071332
enh87224     3   24186400   24187400      3       2  150064       2.7284     0.003182
enh87227     3   24253800   24254800      5       2  150064        2.942    0.0016304
enh87233     3   24331500   24332500      3       2  150064       2.3526    0.0093217
enh87244     3   24541600   24542600      2       1  150064       2.2759     0.011425
enh87246     3   24554500   24555500      2       1  150064       3.3086   0.00046886
enh87259     3   24985500   24986500      3       1  150064       1.6562     0.048837
enh87264     3   25086700   25087700      2       1  150064       1.7817     0.037399
enh87270     3   25395700   25396700      3       2  150064       2.4166    0.0078336
enh87272     3   25421900   25422900      6       2  150064       2.0963     0.018027
enh87283     3   25521400   25522400      3       2  150064       2.1813      0.01458
enh87285     3   25531000   25532000     14       3  150064       2.1045     0.017669
enh87291     3   25569200   25570200      5       2  150064       1.6498     0.049497
enh87301     3   25634200   25635200      2       1  150064       1.7533     0.039775
enh87309     3   25822700   25823700      2       1  150064       1.8144      0.03481
enh87383     3   27699900   27700900      1       1  150064       1.7505      0.04002
enh87391     3   27799000   27800000      3       1  150064       1.8242      0.03406
enh87400     3   28363600   28364600      1       1  150064       1.7538      0.03973
enh87410     3   28833000   28834000      1       1  150064       2.7854     0.002673
enh87415     3   28958400   28959400      1       1  150064       2.1239      0.01684
enh87423     3   29106800   29107800      2       1  150064       1.8967     0.028931
enh87424     3   29113900   29114900      3       2  150064       2.0963      0.01803
enh87430     3   29243400   29244400      4       1  150064       1.8914     0.029286
enh87432     3   29267900   29268900      4       2  150064       2.4955    0.0062884
enh87433     3   29274000   29275000      4       2  150064       2.6079     0.004555
enh87454     3   29411500   29412500      5       3  150064       2.2257     0.013018
enh87460     3   29446900   29447900      6       2  150064       2.8209    0.0023942
enh87461     3   29450600   29451600      6       3  150064       2.1043     0.017675
enh87462     3   29456800   29457800      2       1  150064       1.8172     0.034591
enh87467     3   29479900   29480900      3       2  150064       2.2587     0.011952
enh87468     3   29494800   29495800      4       2  150064       2.8451    0.0022197
enh87475     3   29556100   29557100      3       1  150064       1.7095     0.043679
enh87480     3   29593500   29594500      4       2  150064       1.9572     0.025159
enh87481     3   29597500   29598500     11       4  150064       1.9788      0.02392
enh87482     3   29606200   29607200      4       2  150064       1.8976     0.028875
enh87491     3   29695100   29696100      5       2  150064       1.8344     0.033296
enh87493     3   29728300   29729300      5       1  150064       1.9859     0.023525
enh87494     3   29732000   29733000      8       2  150064       1.9478      0.02572
enh87495     3   29736700   29737700      4       1  150064       1.7659     0.038705
enh87498     3   29801600   29802600      3       1  150064       2.5746    0.0050174
enh87499     3   29805000   29806000      5       1  150064       2.9172    0.0017661
enh87505     3   29964200   29965200      3       1  150064       3.9647   3.6751e-05
enh87510     3   30018700   30019700      1       1  150064       3.8178    6.732e-05
enh87511     3   30043800   30044800      3       2  150064       3.5648   0.00018206
enh87512     3   30045600   30046600      1       1  150064       3.5731    0.0001764
enh87513     3   30071100   30072100      5       2  150064       3.9111    4.594e-05
enh87515     3   30198000   30199000      1       1  150064       3.4963    0.0002359
enh87524     3   30272800   30273800      3       2  150064       3.1731   0.00075415
enh87525     3   30275300   30276300      3       2  150064       1.6913     0.045391
enh87527     3   30302300   30303300      1       1  150064       2.8739     0.002027
enh87528     3   30304300   30305300      2       1  150064       2.2289     0.012911
enh87529     3   30314600   30315600      5       2  150064        1.744     0.040578
enh87530     3   30323400   30324400      4       2  150064       2.1982     0.013967
enh87533     3   30334300   30335300      4       2  150064       3.7404   9.1871e-05
enh87534     3   30340800   30341800      4       2  150064       2.4321    0.0075062
enh87536     3   30356500   30357500      3       2  150064       2.1243     0.016821
enh87538     3   30373900   30374900      2       1  150064       2.2932     0.010918
enh87539     3   30375500   30376500      4       2  150064       1.8437     0.032612
enh87542     3   30391400   30392400      5       2  150064       2.0295     0.021205
enh87545     3   30396900   30397900      3       2  150064        1.796     0.036249
enh87548     3   30412000   30413000      3       2  150064       3.1646   0.00077635
enh87559     3   30518000   30519000      1       1  150064       2.0844      0.01856
enh87563     3   30543800   30544800      1       1  150064       1.6976      0.04479
enh87565     3   30557600   30558600      5       3  150064       1.7197     0.042739
enh87592     3   30721900   30722900      4       2  150064         1.81     0.035146
enh87614     3   31095000   31096000      2       1  150064       1.7512     0.039954
enh87637     3   31402700   31403700      4       1  150064       2.0865     0.018467
enh87638     3   31405800   31406800      6       2  150064       1.7008     0.044487
enh87641     3   31446800   31447800      5       1  150064       2.2608     0.011885
enh87642     3   31448700   31449700      5       2  150064       2.3595    0.0091505
enh87643     3   31571900   31572900      2       1  150064       3.0998   0.00096833
enh87646     3   31581000   31582000      1       1  150064       1.6725      0.04721
enh87651     3   31654400   31655400      2       1  150064       3.2317   0.00061524
enh87652     3   31676000   31677000      2       1  150064       2.6739    0.0037483
enh87678     3   31975400   31976400      5       2  150064        2.631    0.0042566
enh87679     3   31977700   31978700      4       2  150064       2.4066    0.0080515
enh87681     3   31986700   31987700      2       1  150064       2.5406    0.0055332
enh87683     3   32003600   32004600      3       2  150064       2.4984    0.0062372
enh87687     3   32019000   32020000      6       3  150064       2.5499    0.0053882
enh87688     3   32043700   32044700      3       2  150064       3.0943   0.00098645
enh87689     3   32059800   32060800      1       1  150064       3.1554    0.0008015
enh87694     3   32123800   32124800      1       1  150064       1.8345      0.03329
enh87695     3   32132700   32133700      5       1  150064       1.9288     0.026877
enh87708     3   32345200   32346200      3       1  150064       2.1335     0.016442
enh87732     3   32673800   32674800      4       1  150064       1.9946     0.023044
enh87735     3   32744800   32745800      4       2  150064       2.4369    0.0074065
enh87740     3   32891800   32892800      2       1  150064       1.8081     0.035298
enh87752     3   33139100   33140100      1       1  150064        1.795      0.03633
enh87755     3   33157600   33158600      1       1  150064       2.0443      0.02046
enh87761     3   33175200   33176200      3       1  150064       1.6474     0.049738
enh87771     3   33318000   33319000      2       1  150064       2.6051    0.0045928
enh87776     3   33363400   33364400      6       3  150064        2.038     0.020777
enh87782     3   33402100   33403100      3       1  150064       2.8936    0.0019042
enh87784     3   33413700   33414700      1       1  150064       3.0412     0.001178
enh87785     3   33419100   33420100      1       1  150064       2.8652     0.002084
enh87786     3   33424800   33425800      2       1  150064       3.2059   0.00067324
enh87788     3   33432600   33433600      2       1  150064       1.7525      0.03984
enh87790     3   33435500   33436500      1       1  150064       2.6204     0.004391
enh87791     3   33443700   33444700      1       1  150064       2.6583     0.003927
enh87792     3   33469800   33470800      3       2  150064       3.3565    0.0003947
enh87793     3   33474800   33475800      7       3  150064         2.96    0.0015383
enh87795     3   33523400   33524400      2       1  150064       2.8429    0.0022355
enh87796     3   33619800   33620800      2       1  150064       1.6786     0.046615
enh87798     3   33638400   33639400      1       1  150064       2.2307      0.01285
enh87812     3   33843300   33844300      6       2  150064       1.6936     0.045171
enh87826     3   34052400   34053400      6       2  150064        2.814    0.0024468
enh87828     3   34098200   34099200      3       2  150064       2.0432     0.020515
enh87843     3   35464100   35465100      2       1  150064       3.1252   0.00088833
enh87844     3   35464800   35465800      3       2  150064       2.5317     0.005675
enh87862     3   36566600   36567600      1       1  150064       2.1439      0.01602
enh87863     3   36583700   36584700      4       2  150064       1.8771     0.030249
enh87864     3   36633800   36634800      3       1  150064       2.0985     0.017929
enh87878     3   36881600   36882600      2       1  150064       2.6429    0.0041105
enh87879     3   36934000   36935000      3       1  150064       2.9408    0.0016367
enh87880     3   36947800   36948800      1       1  150064       2.9594     0.001541
enh87881     3   36949800   36950800      1       1  150064       2.8166     0.002427
enh87882     3   36953200   36954200      1       1  150064       4.3847    5.808e-06
enh87884     3   36973900   36974900      2       1  150064       2.5998    0.0046632
enh87885     3   36978600   36979600      4       1  150064       3.2021   0.00068225
enh87887     3   36984600   36985600      2       1  150064       2.7253    0.0032117
enh87888     3   36998900   36999900      3       2  150064       2.8052    0.0025142
enh87890     3   37011200   37012200      2       1  150064       2.7975    0.0025753
enh87893     3   37090700   37091700      2       1  150064       2.7781    0.0027341
enh87894     3   37094200   37095200      2       1  150064       2.7405    0.0030672
enh87895     3   37095500   37096500      3       2  150064       2.6262    0.0043168
enh87896     3   37096800   37097800      2       1  150064       2.1367     0.016313
enh87898     3   37115000   37116000      1       1  150064       2.9017     0.001856
enh87900     3   37137800   37138800      1       1  150064       2.9884     0.001402
enh87901     3   37150500   37151500      3       2  150064       1.9031     0.028515
enh87904     3   37166000   37167000      1       1  150064       3.0645      0.00109
enh87905     3   37172800   37173800      1       1  150064       3.0572     0.001117
enh87909     3   37203000   37204000      1       1  150064       2.8211     0.002393
enh87911     3   37205100   37206100      2       1  150064       2.9038    0.0018435
enh87912     3   37211700   37212700      1       1  150064       3.0838     0.001022
enh87913     3   37214400   37215400      2       1  150064       2.0011     0.022689
enh87915     3   37220600   37221600      5       3  150064       2.2979     0.010784
enh87916     3   37223300   37224300      2       1  150064       2.6543    0.0039731
enh87917     3   37226000   37227000      3       1  150064       2.6488    0.0040393
enh87922     3   37254500   37255500      2       1  150064       2.1823     0.014545
enh87923     3   37262700   37263700      1       1  150064        2.913      0.00179
enh87931     3   37328800   37329800      4       2  150064       1.8577     0.031607
enh87932     3   37330600   37331600      1       1  150064       2.5916     0.004776
enh87933     3   37332000   37333000      5       2  150064       1.6897     0.045542
enh87938     3   37352400   37353400      2       1  150064        1.672     0.047267
enh87940     3   37365800   37366800      1       1  150064       1.9351      0.02649
enh87943     3   37534200   37535200      1       1  150064        1.971      0.02436
enh87944     3   37552500   37553500      2       1  150064       2.0508     0.020145
enh87949     3   37645400   37646400      2       1  150064       1.7144     0.043231
enh87957     3   37906900   37907900      2       1  150064        2.173     0.014889
enh87961     3   37948600   37949600      4       2  150064       2.1082     0.017506
enh87962     3   37951300   37952300      3       1  150064       3.3963   0.00034155
enh87963     3   37964800   37965800      2       1  150064       3.1752   0.00074856
enh87965     3   37977500   37978500      2       1  150064       3.6058    0.0001556
enh88006     3   38445400   38446400      2       1  150064       3.2406   0.00059633
enh88007     3   38497200   38498200      3       1  150064       3.1928   0.00070448
enh88008     3   38499900   38500900      3       2  150064       2.6357    0.0041986
enh88009     3   38501300   38502300      1       1  150064       3.2383    0.0006013
enh88013     3   38565500   38566500      4       2  150064       2.7617    0.0028748
enh88015     3   38764000   38765000      4       2  150064       1.7427     0.040696
enh88020     3   39027300   39028300      3       1  150064       2.2651     0.011753
enh88027     3   39100400   39101400      1       1  150064       2.6874     0.003601
enh88031     3   39149800   39150800      8       4  150064       2.0115     0.022138
enh88061     3   40003000   40004000      3       2  150064       2.9596    0.0015402
enh88068     3   40148800   40149800      2       1  150064       1.9525     0.025442
enh88093     3   40732300   40733300      3       1  150064       1.8355     0.033214
enh88127     3   41220200   41221200      3       2  150064       2.0149     0.021955
enh88206     3   42190200   42191200      3       2  150064       3.2587   0.00055968
enh88208     3   42202500   42203500      1       1  150064       1.7506      0.04001
enh88209     3   42220300   42221300      5       2  150064       2.7289    0.0031772
enh88210     3   42221200   42222200      4       2  150064       2.7444    0.0030315
enh88211     3   42224300   42225300      5       2  150064       2.3526    0.0093222
enh88212     3   42226200   42227200      7       2  150064       2.3008     0.010702
enh88213     3   42226600   42227600      7       2  150064       1.6535     0.049111
enh88214     3   42233800   42234800      6       2  150064       2.4383    0.0073782
enh88215     3   42237100   42238100      3       1  150064       2.5243    0.0057956
enh88224     3   42417500   42418500      5       2  150064       2.4807    0.0065562
enh88231     3   42644200   42645200      3       2  150064       1.7247     0.042289
enh88278     3   43358800   43359800      2       1  150064       1.7782     0.037685
enh88279     3   43368200   43369200      2       1  150064       2.3457    0.0094948
enh88281     3   43386900   43387900      2       1  150064       1.8421      0.03273
enh88285     3   43435400   43436400      3       2  150064       2.4605    0.0069373
enh88287     3   43464500   43465500      2       1  150064       1.8625     0.031267
enh88302     3   43680000   43681000      1       1  150064       1.7368      0.04121
enh88304     3   43688400   43689400      2       1  150064       2.1929     0.014158
enh88307     3   43736100   43737100      4       2  150064       1.7293     0.041875
enh88308     3   43737300   43738300      3       2  150064       2.6056    0.0045861
enh88310     3   43764000   43765000      3       1  150064       2.8491    0.0021923
enh88311     3   43769000   43770000      7       2  150064       3.5518   0.00019129
enh88313     3   43778100   43779100      1       1  150064       3.6714    0.0001206
enh88316     3   43795300   43796300      4       2  150064       3.3299   0.00043445
enh88317     3   43800200   43801200      2       1  150064       2.1932     0.014145
enh88319     3   43811800   43812800      1       1  150064       1.6469      0.04979
enh88325     3   43894900   43895900      4       2  150064       1.8481     0.032296
enh88328     3   43914700   43915700      1       1  150064       1.8833      0.02983
enh88337     3   44061200   44062200      3       2  150064       3.4337   0.00029775
enh88339     3   44072700   44073700      2       1  150064       3.9032   4.7459e-05
enh88348     3   44110600   44111600      3       2  150064       1.8397     0.032907
enh88355     3   44240000   44241000      4       2  150064       2.1694     0.015025
enh88356     3   44264200   44265200      4       2  150064         2.35    0.0093877
enh88363     3   44396800   44397800      5       2  150064        2.871    0.0020458
enh88369     3   44597500   44598500      1       1  150064       3.0287     0.001228
enh88405     3   45126300   45127300      2       1  150064       2.5509    0.0053718
enh88409     3   45154500   45155500      4       2  150064       2.0524     0.020064
enh88415     3   45180500   45181500      6       3  150064         2.03      0.02118
enh88438     3   45527700   45528700      5       3  150064       1.7421     0.040742
enh88508     3   46104000   46105000      4       2  150064       1.6508     0.049385
enh88510     3   46121600   46122600      1       1  150064       1.7406      0.04088
enh88535     3   46579500   46580500      1       1  150064       1.8384        0.033
enh88536     3   46580900   46581900      2       1  150064       1.6802      0.04646
enh88624     3   47628200   47629200      2       1  150064       1.7428     0.040684
enh88625     3   47642300   47643300      2       1  150064       1.9518      0.02548
enh88632     3   47710600   47711600      1       1  150064       2.1641      0.01523
enh88642     3   47931900   47932900      2       1  150064       1.8561     0.031721
enh88654     3   48064000   48065000      1       1  150064       1.8167      0.03463
enh88663     3   48099500   48100500      1       1  150064        1.666      0.04786
enh88664     3   48105500   48106500      1       1  150064        1.977      0.02402
enh88667     3   48118700   48119700      1       1  150064        1.742      0.04075
enh88675     3   48192800   48193800      5       1  150064       2.0903     0.018296
enh88679     3   48235800   48236800      1       1  150064       2.3208      0.01015
enh88681     3   48273700   48274700      1       1  150064       2.3819     0.008612
enh88682     3   48274200   48275200      2       1  150064       2.8184    0.0024135
enh88684     3   48281600   48282600      3       1  150064       2.1688     0.015048
enh88687     3   48325700   48326700      1       1  150064       2.3222      0.01011
enh88689     3   48343400   48344400      4       1  150064        1.983     0.023681
enh88720     3   48670800   48671800      2       1  150064       2.3217     0.010125
enh88722     3   48693800   48694800      1       1  150064        2.472     0.006718
enh88724     3   48720200   48721200      2       1  150064       1.9742      0.02418
enh88727     3   48733200   48734200      2       1  150064       1.9281     0.026919
enh88728     3   48737700   48738700      3       1  150064       2.1449      0.01598
enh88729     3   48740200   48741200      1       1  150064       2.0337      0.02099
enh88730     3   48744800   48745800      1       1  150064       2.0135      0.02203
enh88732     3   48749000   48750000      3       1  150064       2.1913     0.014217
enh88734     3   48751800   48752800      2       1  150064       2.1101     0.017423
enh88736     3   48777700   48778700      1       1  150064        1.712      0.04345
enh88743     3   48862900   48863900      1       1  150064        1.765      0.03878
enh88770     3   49155800   49156800      2       1  150064       2.1108     0.017397
enh88774     3   49199900   49200900      3       1  150064       2.4053    0.0080805
enh88777     3   49210900   49211900      1       1  150064       1.9109      0.02801
enh88780     3   49275600   49276600      5       2  150064       1.7737     0.038055
enh88781     3   49285900   49286900      3       2  150064       1.9876     0.023429
enh88785     3   49334200   49335200      4       2  150064       1.8961     0.028972
enh88788     3   49383400   49384400      1       1  150064       1.7386      0.04105
enh88793     3   49410500   49411500      1       1  150064       2.1821      0.01455
enh88794     3   49414400   49415400      3       2  150064       1.8462     0.032433
enh88798     3   49423200   49424200      2       1  150064       1.9127     0.027893
enh88799     3   49425300   49426300      1       1  150064       2.3171      0.01025
enh88802     3   49437500   49438500      5       2  150064       2.2242     0.013066
enh88803     3   49438100   49439100      3       2  150064       1.7786     0.037654
enh88810     3   49458900   49459900      3       1  150064       2.1882     0.014328
enh88811     3   49465400   49466400      2       1  150064       2.3632    0.0090586
enh88815     3   49498900   49499900      3       2  150064       2.1739     0.014857
enh88824     3   49556600   49557600      2       1  150064       1.8477     0.032325
enh88839     3   49736200   49737200      1       1  150064       1.8495      0.03219
enh88846     3   49821800   49822800      1       1  150064       2.3219      0.01012
enh88847     3   49836700   49837700      1       1  150064       1.7144      0.04323
enh88849     3   49842400   49843400      1       1  150064        1.884      0.02978
enh88851     3   49851600   49852600      2       1  150064       2.4112      0.00795
enh88853     3   49937900   49938900      1       1  150064       2.8215      0.00239
enh88854     3   49940900   49941900      1       1  150064        2.735     0.003119
enh88855     3   49942800   49943800      2       1  150064       1.6838     0.046107
enh88858     3   49961800   49962800      1       1  150064       2.1409      0.01614
enh88859     3   49965100   49966100      3       2  150064       1.7315      0.04168
enh88860     3   49967700   49968700      1       1  150064       3.0538      0.00113
enh88862     3   49997400   49998400      3       1  150064       3.1182   0.00090988
enh88863     3   50003800   50004800      1       1  150064       3.0519     0.001137
enh88867     3   50040900   50041900      2       1  150064       3.4014   0.00033515
enh88871     3   50087500   50088500      5       3  150064       2.5474     0.005427
enh88873     3   50138200   50139200      1       1  150064       3.2485    0.0005801
enh88874     3   50161800   50162800      2       1  150064       2.3336    0.0098081
enh88878     3   50196000   50197000      3       2  150064       1.8003     0.035905
enh88882     3   50207100   50208100      3       2  150064       1.7141     0.043258
enh88883     3   50207800   50208800      3       2  150064       1.8383     0.033008
enh88886     3   50249500   50250500      1       1  150064        3.317     0.000455
enh88895     3   50288300   50289300      2       1  150064       2.1402     0.016169
enh88897     3   50291800   50292800      3       2  150064       2.9169    0.0017674
enh88947     3   51320300   51321300      1       1  150064       2.5272     0.005749
enh88948     3   51376400   51377400      2       1  150064       1.8869     0.029588
enh88952     3   51409400   51410400      2       1  150064       2.2131     0.013446
enh88954     3   51425400   51426400      3       1  150064       2.0332     0.021014
enh88959     3   51521100   51522100      2       1  150064       1.9161     0.027679
enh88960     3   51532000   51533000      2       1  150064       1.8601     0.031432
enh88965     3   51593300   51594300      2       1  150064       3.1575   0.00079559
enh88967     3   51653500   51654500      1       1  150064        1.732      0.04164
enh88968     3   51655300   51656300      1       1  150064       1.7551      0.03962
enh88971     3   51707800   51708800      2       1  150064       1.8649     0.031095
enh89003     3   52142200   52143200      2       1  150064       2.0145     0.021978
enh89010     3   52205400   52206400      1       1  150064       2.2203       0.0132
enh89014     3   52230000   52231000      2       1  150064       3.5017   0.00023113
enh89015     3   52233200   52234200      1       1  150064       3.9421    4.039e-05
enh89019     3   52269400   52270400      4       2  150064         2.35    0.0093863
enh89024     3   52287100   52288100      2       1  150064       5.4157   3.0521e-08
enh89026     3   52304800   52305800      3       2  150064       4.4495   4.3037e-06
enh89028     3   52308800   52309800      4       2  150064       4.9275   4.1639e-07
enh89034     3   52347600   52348600      2       1  150064       2.8812     0.001981
enh89041     3   52488100   52489100      4       2  150064       2.5507    0.0053758
enh89042     3   52491100   52492100      3       2  150064       3.2098   0.00066409
enh89047     3   52532200   52533200      1       1  150064       3.8262    6.506e-05
enh89048     3   52541000   52542000      2       1  150064       4.3487   6.8486e-06
enh89049     3   52564300   52565300      2       1  150064       4.0701     2.35e-05
enh89051     3   52572900   52573900      4       2  150064       4.1864   1.4171e-05
enh89056     3   52603500   52604500      1       1  150064       4.7159    1.203e-06
enh89059     3   52683500   52684500      4       2  150064       4.8697   5.5886e-07
enh89061     3   52702800   52703800      2       1  150064       4.4689   3.9308e-06
enh89063     3   52706100   52707100      3       1  150064       4.8072   7.6548e-07
enh89067     3   52716400   52717400      4       1  150064       4.5002   3.3949e-06
enh89068     3   52717000   52718000      2       1  150064       4.2166   1.2399e-05
enh89069     3   52722200   52723200      2       1  150064       4.9234   4.2524e-07
enh89070     3   52726800   52727800      2       1  150064       4.2097   1.2786e-05
enh89071     3   52728500   52729500      1       1  150064       4.9168    4.399e-07
enh89072     3   52730900   52731900      3       1  150064       4.3841   5.8224e-06
enh89073     3   52741600   52742600      3       1  150064       5.1293   1.4544e-07
enh89074     3   52803000   52804000      1       1  150064       5.0609    2.086e-07
enh89077     3   52868900   52869900      2       1  150064       4.8526   6.0923e-07
enh89079     3   52882500   52883500      2       1  150064       4.9173   4.3883e-07
enh89080     3   52907600   52908600      2       1  150064       5.2718   6.7531e-08
enh89081     3   52925000   52926000      1       1  150064       4.9932    2.969e-07
enh89082     3   52927700   52928700      3       1  150064       5.1139   1.5783e-07
enh89084     3   52931800   52932800      2       1  150064        4.483   3.6795e-06
enh89085     3   52968400   52969400      2       1  150064       5.4771   2.1615e-08
enh89086     3   53000800   53001800      1       1  150064       4.8176    7.266e-07
enh89087     3   53007500   53008500      2       1  150064       5.2566   7.3354e-08
enh89089     3   53074000   53075000      3       1  150064        3.124   0.00089216
enh89090     3   53077400   53078400      2       1  150064       4.0936   2.1237e-05
enh89091     3   53105800   53106800      2       1  150064       2.1692     0.015032
enh89093     3   53117700   53118700      2       1  150064       2.4634     0.006881
enh89094     3   53138000   53139000      1       1  150064       2.8338       0.0023
enh89099     3   53174400   53175400      1       1  150064       5.8968    1.853e-09
enh89100     3   53184000   53185000      2       1  150064       1.7249     0.042276
enh89108     3   53209000   53210000      4       2  150064       1.6499     0.049486
enh89109     3   53227900   53228900      3       1  150064       1.8336     0.033355
enh89110     3   53230000   53231000      4       2  150064       3.2444    0.0005884
enh89111     3   53243800   53244800      6       2  150064       2.2269     0.012977
enh89112     3   53267300   53268300     10       3  150064       2.1506     0.015752
enh89113     3   53269200   53270200     10       2  150064       2.3096     0.010455
enh89114     3   53270800   53271800      7       2  150064       1.9452     0.025874
enh89115     3   53273000   53274000      5       2  150064       4.1058   2.0148e-05
enh89116     3   53276000   53277000      5       1  150064       2.0879     0.018403
enh89117     3   53277600   53278600      8       3  150064       2.6062    0.0045775
enh89118     3   53284500   53285500      3       2  150064       3.1891    0.0007136
enh89119     3   53290000   53291000      4       2  150064       2.6459    0.0040737
enh89120     3   53293000   53294000      5       2  150064       4.0014   3.1484e-05
enh89122     3   53303100   53304100      2       1  150064       1.7912     0.036629
enh89124     3   53321000   53322000      2       1  150064       2.2325     0.012791
enh89130     3   53362400   53363400      2       1  150064       3.4599   0.00027018
enh89131     3   53378200   53379200      1       1  150064       4.1205     1.89e-05
enh89132     3   53384500   53385500      2       1  150064       3.3363    0.0004245
enh89143     3   53913600   53914600      1       1  150064       2.2603       0.0119
enh89144     3   53923600   53924600      2       1  150064       1.9728     0.024257
enh89150     3   54561200   54562200      4       2  150064       2.1703     0.014993
enh89151     3   54562000   54563000      3       1  150064       1.8453     0.032499
enh89176     3   55108600   55109600      4       1  150064       2.7734    0.0027739
enh89180     3   55181300   55182300      5       3  150064        2.651    0.0040126
enh89185     3   55214100   55215100      3       1  150064       2.0925     0.018199
enh89206     3   55450100   55451100      2       1  150064       1.9065     0.028296
enh89233     3   56120200   56121200      2       1  150064       2.6199    0.0043979
enh89234     3   56153500   56154500      3       1  150064        2.311     0.010416
enh89245     3   56713600   56714600      4       1  150064       2.3096     0.010455
enh89259     3   56849700   56850700      4       2  150064       2.0014     0.022677
enh89261     3   56869700   56870700      4       2  150064       2.6777    0.0037061
enh89262     3   56879400   56880400      1       1  150064       2.1635      0.01525
enh89379     3   58149700   58150700      2       1  150064       1.8904      0.02935
enh89381     3   58160800   58161800      4       2  150064       2.6702    0.0037904
enh89397     3   58326600   58327600      2       1  150064       2.0399     0.020679
enh89405     3   58359800   58360800      5       2  150064        2.176     0.014776
enh89406     3   58361000   58362000      5       1  150064       2.1795     0.014646
enh89407     3   58369200   58370200      6       2  150064       2.1423     0.016086
enh89408     3   58371600   58372600      7       3  150064       1.9833     0.023669
enh89409     3   58374000   58375000      6       2  150064       2.3069     0.010529
enh89410     3   58376900   58377900      5       2  150064       1.9567      0.02519
enh89411     3   58389900   58390900      6       2  150064       2.3311    0.0098732
enh89412     3   58396300   58397300      9       3  150064       2.0013      0.02268
enh89413     3   58400000   58401000      2       1  150064       1.8105     0.035106
enh89414     3   58405300   58406300      5       1  150064       2.2201     0.013206
enh89415     3   58410300   58411300      3       1  150064       2.3536    0.0092974
enh89417     3   58417600   58418600      2       1  150064       2.2582     0.011967
enh89422     3   58456600   58457600      2       1  150064       2.2212     0.013169
enh89423     3   58469700   58470700      1       1  150064       2.4373     0.007399
enh89426     3   58476600   58477600      4       2  150064        1.802      0.03577
enh89441     3   58771200   58772200      1       1  150064       2.1033      0.01772
enh89474     3   59411300   59412300      9       2  150064       1.7329     0.041555
enh89476     3   59436900   59437900     10       2  150064        1.829     0.033697
enh89481     3   59525700   59526700      4       2  150064       3.0204     0.001262
enh89484     3   59545100   59546100      4       2  150064       1.7532     0.039782
enh89486     3   59553400   59554400      1       1  150064       2.2168      0.01332
enh89491     3   59638800   59639800      1       1  150064       1.7714      0.03825
enh89496     3   59744900   59745900      9       3  150064       2.4921    0.0063496
enh89506     3   59847800   59848800      2       1  150064       2.3908    0.0084066
enh89510     3   60050300   60051300     12       2  150064       1.8235     0.034116
enh89512     3   60146100   60147100      1       1  150064        2.155      0.01558
enh89513     3   60162200   60163200      3       2  150064        1.857     0.031658
enh89515     3   60279700   60280700      4       1  150064        3.063    0.0010957
enh89516     3   60286800   60287800      1       1  150064       3.6921    0.0001112
enh89517     3   60289200   60290200      5       2  150064       5.3693   3.9516e-08
enh89518     3   60301800   60302800      1       1  150064       3.6131    0.0001513
enh89533     3   60706600   60707600      3       2  150064       1.8599     0.031449
enh89540     3   61235600   61236600      2       1  150064       2.7964    0.0025835
enh89541     3   61237600   61238600      4       2  150064       1.7454     0.040454
enh89580     3   61827000   61828000      3       1  150064       1.7369     0.041207
enh89581     3   61833900   61834900      4       1  150064       2.2022     0.013826
enh89582     3   61840200   61841200      1       1  150064       1.9338      0.02657
enh89584     3   61861900   61862900      1       1  150064       1.8305      0.03359
enh89586     3   61889700   61890700      2       1  150064       2.0449     0.020432
enh89602     3   62051600   62052600      4       2  150064       3.0947   0.00098512
enh89603     3   62075200   62076200      6       2  150064       2.2512     0.012185
enh89605     3   62084100   62085100      4       2  150064       2.1226     0.016893
enh89606     3   62085700   62086700      3       2  150064       2.7729    0.0027782
enh89607     3   62095100   62096100      8       2  150064       1.7886     0.036836
enh89634     3   62672400   62673400      6       3  150064       2.3764     0.008742
enh89650     3   63748800   63749800      5       2  150064       2.7657    0.0028399
enh89652     3   63840800   63841800      1       1  150064       3.9631    3.699e-05
enh89653     3   63847600   63848600      1       1  150064       2.4506      0.00713
enh89654     3   63855500   63856500      1       1  150064       2.5298     0.005706
enh89655     3   63856800   63857800      4       2  150064       3.8119   6.8951e-05
enh89659     3   63871400   63872400      4       2  150064       3.3385    0.0004211
enh89661     3   63881400   63882400      2       1  150064       2.7247     0.003218
enh89662     3   63882700   63883700      2       1  150064       3.3789   0.00036387
enh89663     3   63888700   63889700      4       2  150064       4.6239   1.8834e-06
enh89664     3   63893700   63894700      2       1  150064       1.6855     0.045945
enh89665     3   63894900   63895900      2       1  150064       3.1057   0.00094917
enh89666     3   63896000   63897000      4       2  150064       2.3692    0.0089141
enh89667     3   63899900   63900900      1       1  150064       5.1478    1.318e-07
enh89668     3   63903500   63904500      2       1  150064       4.6483   1.6731e-06
enh89669     3   63919000   63920000      2       1  150064       2.2564     0.012024
enh89670     3   63925800   63926800      3       2  150064       4.6544   1.6249e-06
enh89675     3   63946400   63947400      1       1  150064       2.7057     0.003408
enh89676     3   63950800   63951800      2       1  150064       4.2679   9.8657e-06
enh89678     3   63958200   63959200      2       1  150064       1.9866     0.023486
enh89680     3   63961800   63962800      3       2  150064       3.0614    0.0011014
enh89683     3   63993800   63994800      4       2  150064       4.6468    1.686e-06
enh89684     3   63997100   63998100      4       2  150064       3.2143   0.00065381
enh89685     3   64002700   64003700      5       2  150064       3.1146   0.00092096
enh89687     3   64006700   64007700      4       2  150064       1.9426     0.026032
enh89690     3   64032800   64033800      2       1  150064       2.8327    0.0023079
enh89697     3   64136600   64137600      3       2  150064       2.4476    0.0071913
enh89700     3   64161900   64162900      5       3  150064       2.3617    0.0090953
enh89701     3   64170900   64171900      7       3  150064       3.9369   4.1279e-05
enh89702     3   64174000   64175000      3       1  150064       3.2845   0.00051086
enh89703     3   64176200   64177200      5       2  150064       1.8573     0.031632
enh89711     3   64200400   64201400      2       1  150064       2.0011     0.022691
enh89712     3   64201600   64202600      5       3  150064       1.8334     0.033373
enh89714     3   64205000   64206000      5       3  150064        1.843     0.032667
enh89718     3   64224800   64225800      4       2  150064       2.4588    0.0069698
enh89719     3   64229400   64230400      2       1  150064       1.8275     0.033815
enh89720     3   64242500   64243500      4       2  150064       2.6028    0.0046233
enh89722     3   64249200   64250200      3       2  150064       2.6781    0.0037023
enh89735     3   64403200   64404200      4       2  150064        2.592    0.0047704
enh89737     3   64444900   64445900      2       1  150064       1.6661     0.047846
enh89738     3   64448500   64449500      2       1  150064       1.6721     0.047255
enh89753     3   64751600   64752600      5       2  150064       2.4922    0.0063471
enh89764     3   64973100   64974100      8       2  150064       1.9166     0.027642
enh89810     3   65837200   65838200      1       1  150064       1.7034      0.04425
enh89813     3   65868400   65869400      7       2  150064       1.9584     0.025091
enh89814     3   65869500   65870500      7       2  150064       1.7816     0.037411
enh89815     3   65873000   65874000      3       1  150064       1.7144     0.043229
enh89858     3   66080800   66081800      2       1  150064       1.9798     0.023862
enh89914     3   66872200   66873200      1       1  150064       2.0026      0.02261
enh89925     3   67140700   67141700      3       2  150064        2.691     0.003562
enh89926     3   67144300   67145300      5       2  150064       2.2286     0.012919
enh89927     3   67411700   67412700      6       3  150064       1.6906      0.04546
enh89938     3   67655300   67656300      7       1  150064       2.6603    0.0039036
enh89939     3   67660600   67661600      8       1  150064       2.7521     0.002961
enh89941     3   67685700   67686700      3       1  150064       1.7835     0.037251
enh89943     3   67696500   67697500      5       1  150064        1.973     0.024245
enh89944     3   67697600   67698600      3       1  150064       2.0442     0.020466
enh89945     3   67699000   67700000      5       2  150064       2.3192     0.010192
enh89946     3   67702800   67703800      4       1  150064       2.1123     0.017329
enh89980     3   69355500   69356500      3       2  150064       2.7642    0.0028529
enh89981     3   69375100   69376100      2       1  150064       2.6991    0.0034768
enh89983     3   69413300   69414300     11       2  150064       3.0841    0.0010208
enh89984     3   69417600   69418600      4       1  150064       2.9483    0.0015974
enh89987     3   69437300   69438300      4       2  150064       2.7004     0.003463
enh89990     3   69469800   69470800      3       2  150064       2.3952    0.0083052
enh90000     3   69741600   69742600      2       1  150064       2.0315       0.0211
enh90002     3   69796200   69797200      2       1  150064       2.9621    0.0015276
enh90003     3   69799400   69800400      1       1  150064       3.1491    0.0008189
enh90004     3   69810600   69811600      3       2  150064       1.9183     0.027535
enh90007     3   69825800   69826800      1       1  150064       3.3402    0.0004186
enh90008     3   69834900   69835900      2       1  150064        2.464    0.0068695
enh90010     3   69840800   69841800      2       1  150064       2.8299    0.0023284
enh90011     3   69853000   69854000      2       1  150064       3.2749   0.00052852
enh90013     3   69870000   69871000     10       3  150064       3.7581   8.5596e-05
enh90014     3   69871100   69872100      3       2  150064        3.512   0.00022235
enh90015     3   69887400   69888400      5       2  150064       2.7303    0.0031637
enh90017     3   69939000   69940000      2       1  150064       2.3305    0.0098893
enh90024     3   70569100   70570100      1       1  150064       2.8143     0.002444
enh90029     3   70784900   70785900      1       1  150064       1.7541      0.03971
enh90030     3   70790900   70791900      2       1  150064       2.1442     0.016007
enh90031     3   70820000   70821000      1       1  150064         2.38     0.008657
enh90033     3   70862000   70863000      1       1  150064         1.72      0.04272
enh90038     3   70902700   70903700      1       1  150064       2.0777      0.01887
enh90063     3   71080400   71081400      2       1  150064       1.7281     0.041988
enh90070     3   71117000   71118000      1       1  150064       1.7854       0.0371
enh90073     3   71123200   71124200      2       1  150064       1.8206     0.034335
enh90074     3   71124700   71125700      1       1  150064       2.1439      0.01602
enh90075     3   71126300   71127300      2       1  150064        2.487     0.006442
enh90076     3   71127500   71128500      4       1  150064       1.8485     0.032265
enh90077     3   71129200   71130200      3       1  150064        2.188     0.014333
enh90079     3   71132800   71133800      1       1  150064       2.0983      0.01794
enh90084     3   71152600   71153600      1       1  150064       1.7794      0.03759
enh90085     3   71155900   71156900      3       2  150064       2.2134     0.013434
enh90087     3   71160000   71161000      3       2  150064       2.1035     0.017709
enh90088     3   71161700   71162700      3       2  150064       3.5233   0.00021307
enh90089     3   71165500   71166500      1       1  150064       2.3138      0.01034
enh90090     3   71166700   71167700      1       1  150064       3.1354    0.0008581
enh90091     3   71168000   71169000      1       1  150064       1.7172      0.04297
enh90092     3   71170500   71171500      4       2  150064       2.7896    0.0026389
enh90093     3   71180600   71181600      1       1  150064       1.7229      0.04245
enh90107     3   71273900   71274900      2       1  150064       4.0355    2.724e-05
enh90108     3   71276400   71277400      2       1  150064        2.926    0.0017167
enh90109     3   71288700   71289700      2       1  150064       3.6057   0.00015566
enh90113     3   71320300   71321300      3       1  150064       3.1865   0.00072006
enh90116     3   71355000   71356000      2       1  150064       2.3747    0.0087808
enh90117     3   71359100   71360100      3       1  150064       3.1417   0.00083982
enh90118     3   71366600   71367600      1       1  150064       1.8233      0.03413
enh90119     3   71390700   71391700      3       1  150064       3.1869   0.00071897
enh90120     3   71394500   71395500      4       1  150064       3.5436   0.00019735
enh90121     3   71399800   71400800      6       2  150064        3.082    0.0010282
enh90136     3   71474600   71475600      2       1  150064       1.7318     0.041655
enh90137     3   71476900   71477900      2       1  150064       1.6827     0.046221
enh90142     3   71499800   71500800      1       1  150064       2.3986     0.008229
enh90143     3   71504400   71505400      1       1  150064       3.2727    0.0005326
enh90144     3   71505800   71506800      3       2  150064        1.718     0.042898
enh90148     3   71543800   71544800      2       1  150064       4.3418   7.0648e-06
enh90149     3   71545600   71546600      5       1  150064       2.6258     0.004322
enh90150     3   71547700   71548700      2       1  150064       2.5321    0.0056698
enh90151     3   71551000   71552000      3       2  150064       4.2767   9.4847e-06
enh90152     3   71552200   71553200      2       1  150064       4.4334   4.6379e-06
enh90153     3   71553600   71554600      1       1  150064       4.8402    6.485e-07
enh90154     3   71554500   71555500      4       1  150064       3.0593    0.0011094
enh90155     3   71558800   71559800      3       2  150064       3.1655   0.00077405
enh90156     3   71561600   71562600      3       2  150064        2.298     0.010781
enh90157     3   71563400   71564400      3       1  150064       4.7037   1.2777e-06
enh90158     3   71566400   71567400      1       1  150064        2.639     0.004158
enh90159     3   71571000   71572000      4       1  150064       4.4782   3.7636e-06
enh90160     3   71572600   71573600      1       1  150064       2.6649     0.003851
enh90162     3   71581900   71582900      3       2  150064       3.6914   0.00011151
enh90164     3   71586200   71587200      2       1  150064       3.5334   0.00020511
enh90165     3   71589700   71590700      5       2  150064       2.9322    0.0016831
enh90166     3   71592200   71593200      1       1  150064       3.4803    0.0002504
enh90168     3   71599000   71600000      1       1  150064       3.4666    0.0002635
enh90170     3   71608300   71609300      4       2  150064       2.5563    0.0052896
enh90174     3   71636100   71637100      1       1  150064       3.3249    0.0004422
enh90176     3   71648300   71649300      1       1  150064         3.43    0.0003018
enh90177     3   71650800   71651800      2       1  150064       2.7169    0.0032945
enh90207     3   72192200   72193200      2       1  150064        1.733     0.041552
enh90218     3   72235000   72236000      5       2  150064       2.0673     0.019352
enh90246     3   72531200   72532200      4       1  150064       1.9651     0.024701
enh90252     3   72541300   72542300      6       2  150064       1.9363     0.026415
enh90280     3   73044800   73045800      2       1  150064       2.0258     0.021392
enh90281     3   73050700   73051700      6       1  150064       1.9276     0.026954
enh90282     3   73057400   73058400      9       2  150064       2.0777     0.018869
enh90283     3   73061800   73062800      1       1  150064       1.9581      0.02511
enh90284     3   73068800   73069800      2       1  150064       2.1292     0.016619
enh90288     3   73080400   73081400      1       1  150064       1.9126       0.0279
enh90292     3   73087300   73088300      2       1  150064       2.4145    0.0078774
enh90294     3   73094600   73095600      6       2  150064       1.8651     0.031083
enh90296     3   73103800   73104800      2       1  150064       1.7836     0.037245
enh90298     3   73108400   73109400      3       1  150064       1.8107     0.035094
enh90300     3   73110000   73111000      3       2  150064       1.6633     0.048131
enh90301     3   73114700   73115700      1       1  150064       1.6573      0.04873
enh90302     3   73116200   73117200      2       1  150064       1.9343     0.026536
enh90305     3   73118600   73119600      6       2  150064       1.6929     0.045239
enh90307     3   73134600   73135600      1       1  150064       2.1323      0.01649
enh90311     3   73275000   73276000      5       2  150064       2.1743     0.014843
enh90315     3   73427300   73428300      2       1  150064       2.5086    0.0060614
enh90356     3   73667600   73668600      1       1  150064       2.3842     0.008559
enh90358     3   73675200   73676200      1       1  150064       2.1507      0.01575
enh90366     3   73735800   73736800      3       1  150064       2.1841     0.014476
enh90368     3   73756800   73757800      4       2  150064       1.8244     0.034045
enh90413     3   76001400   76002400      2       1  150064       1.8542     0.031854
enh90459     3   79920500   79921500      3       2  150064        2.706    0.0034048
enh90461     3   80239000   80240000      2       1  150064       1.6755     0.046921
enh90465     3   81264800   81265800      3       2  150064       1.9044     0.028428
enh90473     3   81514200   81515200      2       1  150064       1.7656     0.038733
enh90475     3   81540600   81541600      2       1  150064       1.6955     0.044991
enh90481     3   81614200   81615200      2       1  150064       1.7608      0.03914
enh90487     3   81741900   81742900      2       1  150064       2.1326     0.016478
enh90490     3   81770700   81771700      2       1  150064       1.8992     0.028768
enh90496     3   81778400   81779400      2       1  150064       2.1554     0.015567
enh90497     3   81784400   81785400      2       1  150064       2.0243      0.02147
enh90504     3   81805500   81806500      1       1  150064       2.0665      0.01939
enh90505     3   81811600   81812600      5       2  150064       1.6726     0.047206
enh90577     3   87367400   87368400      7       2  150064       1.7952     0.036311
enh90613     3   88762200   88763200      4       1  150064       1.8206     0.034331
enh90663     3   93562400   93563400      3       2  150064       2.3644    0.0090301
enh90669     3   93720600   93721600      1       1  150064       2.4636     0.006877
enh90670     3   93721200   93722200      2       1  150064       2.0024      0.02262
enh90677     3   93834100   93835100      1       1  150064       2.2963      0.01083
enh90683     3   93964300   93965300      1       1  150064       2.1978      0.01398
enh90686     3   94022600   94023600      1       1  150064       1.6529      0.04918
enh90693     3   94853700   94854700     10       3  150064       2.3732    0.0088164
enh90694     3   94999400   95000400      1       1  150064       3.1928    0.0007045
enh90695     3   94999900   95000900      3       1  150064       2.8503    0.0021837
enh90698     3   95038500   95039500      3       2  150064       2.6985    0.0034824
enh90699     3   95641800   95642800      3       2  150064       1.9964     0.022946
enh90703     3   97484500   97485500      1       1  150064       2.5832     0.004895
enh90711     3   97604900   97605900      2       1  150064       1.9437     0.025968
enh90712     3   97620100   97621100      2       1  150064       1.6937      0.04516
enh90714     3   97651000   97652000      3       1  150064       1.9305     0.026771
enh90732     3   98409400   98410400      2       1  150064       1.9373     0.026355
enh90798     3   99203200   99204200      7       2  150064       1.8657     0.031041
enh90830     3   99397800   99398800      2       1  150064       1.7842     0.037195
enh90832     3   99403400   99404400      4       2  150064       2.1178     0.017097
enh90837     3   99423100   99424100      3       2  150064       1.6647     0.047988
enh90838     3   99426100   99427100      1       1  150064       2.6499     0.004026
enh90839     3   99431900   99432900      2       1  150064       2.4517    0.0071088
enh90841     3   99439900   99440900      3       1  150064       2.6473    0.0040564
enh90843     3   99466800   99467800      1       1  150064       2.6656     0.003842
enh90844     3   99469900   99470900      3       1  150064       2.3727    0.0088282
enh90845     3   99471200   99472200      5       2  150064       1.8787     0.030144
enh90846     3   99472100   99473100      2       1  150064       2.2074     0.013644
enh90968     3  100555100  100556100      3       2  150064       2.0641     0.019504
enh90981     3  100647400  100648400      4       2  150064       1.7612     0.039104
enh90995     3  100735900  100736900      5       3  150064       1.6873     0.045775
enh91063     3  101714200  101715200      2       1  150064       1.6758     0.046887
enh91067     3  101771800  101772800      1       1  150064       1.9742      0.02418
enh91068     3  101779400  101780400      6       3  150064       2.1128     0.017308
enh91084     3  101924400  101925400      5       1  150064       1.6903     0.045483
enh91088     3  102073600  102074600      1       1  150064       1.6536       0.0491
enh91122     3  104670700  104671700      5       2  150064       1.6867     0.045833
enh91124     3  104869000  104870000      9       3  150064       1.9009     0.028659
enh91128     3  104993600  104994600      2       1  150064       2.7319    0.0031484
enh91132     3  105070600  105071600      5       3  150064       1.9695     0.024445
enh91133     3  105074000  105075000      3       2  150064       1.6666     0.047795
enh91141     3  105136400  105137400      4       1  150064        2.016     0.021899
enh91149     3  105183800  105184800      3       2  150064        2.337    0.0097193
enh91151     3  105189600  105190600      3       1  150064       2.5962    0.0047134
enh91153     3  105192600  105193600      5       3  150064       2.4489    0.0071645
enh91155     3  105213400  105214400      1       1  150064       1.8111      0.03506
enh91160     3  105230500  105231500      2       1  150064       2.5219    0.0058366
enh91167     3  105272500  105273500      1       1  150064       2.0351      0.02092
enh91190     3  105498400  105499400      2       1  150064       2.1538      0.01563
enh91191     3  105499700  105500700      3       1  150064       2.7504    0.0029764
enh91194     3  105504100  105505100      2       1  150064       2.1845     0.014464
enh91195     3  105505300  105506300      2       1  150064       1.6825     0.046234
enh91198     3  105512400  105513400      4       2  150064       2.1705     0.014984
enh91202     3  105523900  105524900      3       2  150064       3.2135   0.00065565
enh91203     3  105525300  105526300      3       2  150064       2.9515     0.001581
enh91204     3  105527800  105528800      3       2  150064       2.0647     0.019475
enh91205     3  105530400  105531400      3       2  150064       2.2878     0.011075
enh91209     3  105542100  105543100      1       1  150064       1.7223      0.04251
enh91213     3  105553600  105554600      3       2  150064       1.6692     0.047542
enh91214     3  105556800  105557800      3       1  150064        1.971      0.02436
enh91217     3  105576200  105577200      3       2  150064       1.8226      0.03418
enh91221     3  105598900  105599900      3       1  150064       1.9093     0.028111
enh91223     3  105603700  105604700      3       1  150064       1.9195     0.027459
enh91247     3  105860900  105861900      4       2  150064       1.8795     0.030088
enh91249     3  105894800  105895800      4       2  150064       1.7673     0.038592
enh91254     3  105931300  105932300      1       1  150064       1.7705      0.03832
enh91255     3  105951800  105952800      6       3  150064       2.5044    0.0061325
enh91266     3  106143700  106144700      7       1  150064       2.0905     0.018286
enh91281     3  106335200  106336200      1       1  150064       2.2138      0.01342
enh91333     3  107168600  107169600      4       2  150064       2.2368      0.01265
enh91334     3  107245000  107246000      2       1  150064       2.4326    0.0074946
enh91337     3  107297500  107298500      1       1  150064       2.1095      0.01745
enh91343     3  107360300  107361300      2       1  150064       2.6226     0.004363
enh91344     3  107363200  107364200      2       1  150064       2.5721    0.0050542
enh91346     3  107378900  107379900      3       2  150064       3.0933   0.00098965
enh91360     3  107563600  107564600      3       1  150064       2.8519    0.0021726
enh91371     3  107726100  107727100      2       1  150064        2.325     0.010035
enh91374     3  107804400  107805400      2       1  150064        2.139     0.016216
enh91375     3  107804800  107805800      4       2  150064       2.6598    0.0039092
enh91377     3  107810400  107811400      2       1  150064       1.8906     0.029342
enh91381     3  107871900  107872900      2       1  150064       3.1187   0.00090816
enh91382     3  107878300  107879300      3       2  150064       2.7413    0.0030596
enh91383     3  107894000  107895000      8       2  150064       3.3726   0.00037226
enh91384     3  107898300  107899300      3       1  150064       3.3604   0.00038909
enh91385     3  107901800  107902800      9       2  150064       3.3527    0.0004002
enh91386     3  107920700  107921700      8       1  150064        3.359   0.00039106
enh91387     3  107934600  107935600      8       3  150064       3.0147    0.0012861
enh91388     3  107937300  107938300     10       2  150064       3.0084     0.001313
enh91389     3  107938000  107939000      4       1  150064       2.6989     0.003478
enh91390     3  107942500  107943500      4       2  150064       1.7249     0.042274
enh91392     3  108107200  108108200      3       1  150064        1.748      0.04023
enh91397     3  108172100  108173100      2       1  150064       2.0259     0.021386
enh91441     3  110532300  110533300      4       2  150064       1.9223     0.027283
enh91446     3  110797400  110798400      3       2  150064       1.7347     0.041396
enh91453     3  110934000  110935000      4       2  150064       2.9734    0.0014726
enh91560     3  112186200  112187200      2       1  150064       1.6624     0.048212
enh91567     3  112287100  112288100      3       1  150064        1.713     0.043357
enh91572     3  112314600  112315600      5       2  150064       2.0347      0.02094
enh91671     3  113617300  113618300      5       3  150064       2.0123     0.022093
enh91688     3  114094500  114095500      2       1  150064       1.6744     0.047028
enh91698     3  114173900  114174900      1       1  150064       3.2368    0.0006044
enh91704     3  114263500  114264500      1       1  150064       1.9326      0.02664
enh91705     3  114270700  114271700      2       1  150064       2.5016     0.006182
enh91712     3  114326000  114327000      3       1  150064       1.7862     0.037032
enh91713     3  114327400  114328400      3       2  150064        2.116     0.017173
enh91714     3  114340400  114341400      5       2  150064       2.7277    0.0031891
enh91715     3  114345700  114346700      1       1  150064       1.7002      0.04455
enh91717     3  114378400  114379400      5       3  150064       2.8274    0.0023466
enh91718     3  114388000  114389000      3       2  150064       2.0226     0.021557
enh91772     3  115100500  115101500      2       1  150064       1.8216     0.034261
enh91775     3  115116000  115117000     13       3  150064       2.6243    0.0043414
enh91778     3  115147400  115148400      6       3  150064       1.7095     0.043677
enh91793     3  115390700  115391700      2       1  150064       1.6576     0.048696
enh91794     3  115411300  115412300      1       1  150064       1.9811      0.02379
enh91798     3  115430200  115431200      5       1  150064       1.7029     0.044297
enh91801     3  115508000  115509000      1       1  150064       1.8109      0.03508
enh91863     3  117508700  117509700      1       1  150064       2.9274     0.001709
enh91865     3  117539600  117540600      4       2  150064       3.3824   0.00035924
enh91869     3  117603500  117604500      4       2  150064       2.3962    0.0082829
enh91871     3  117611500  117612500      2       1  150064        3.232   0.00061454
enh91872     3  117621800  117622800      6       3  150064       4.0283   2.8087e-05
enh91873     3  117646200  117647200      3       2  150064       4.0355   2.7249e-05
enh91874     3  117651000  117652000      3       1  150064       3.9188   4.4487e-05
enh91879     3  118651200  118652200      2       1  150064       2.1444     0.015999
enh91887     3  118913600  118914600      3       2  150064       1.6988     0.044679
enh91908     3  119049300  119050300      2       1  150064       2.5343    0.0056329
enh91920     3  119151400  119152400      5       2  150064       1.7536      0.03975
enh91923     3  119186600  119187600      4       2  150064       1.6637     0.048088
enh91930     3  119314000  119315000      2       1  150064       2.1319      0.01651
enh91978     3  119890100  119891100      5       2  150064       1.6715     0.047316
enh91986     3  120042600  120043600      1       1  150064       1.9912      0.02323
enh91987     3  120063000  120064000      2       1  150064       1.8352     0.033241
enh91990     3  120069300  120070300      1       1  150064       1.7053      0.04407
enh91998     3  120145500  120146500      2       1  150064       2.1252     0.016786
enh92007     3  120216500  120217500      4       2  150064       1.6497     0.049504
enh92010     3  120225900  120226900      1       1  150064       1.6762      0.04685
enh92013     3  120273900  120274900      2       1  150064         1.74     0.040928
enh92018     3  120287200  120288200      8       3  150064       2.2451     0.012381
enh92019     3  120314000  120315000      6       2  150064        2.292     0.010953
enh92042     3  121151300  121152300      2       1  150064       1.9809     0.023799
enh92057     3  121713900  121714900      3       1  150064        2.163     0.015272
enh92058     3  121716700  121717700      2       1  150064       2.1789     0.014668
enh92095     3  122608500  122609500      1       1  150064        3.126    0.0008861
enh92105     3  122787600  122788600      5       2  150064       2.9058    0.0018317
enh92108     3  122797400  122798400      3       1  150064       2.4276    0.0076001
enh92111     3  122806800  122807800      4       2  150064        1.674     0.047063
enh92115     3  122823000  122824000      6       3  150064       3.3621   0.00038671
enh92119     3  122906600  122907600      5       3  150064       1.6854     0.045952
enh92131     3  123301000  123302000      4       2  150064       2.1388     0.016227
enh92150     3  123412100  123413100      1       1  150064       2.2691      0.01163
enh92188     3  123588100  123589100      2       1  150064       1.6619     0.048265
enh92205     3  123845200  123846200      2       1  150064       2.0875     0.018424
enh92208     3  123887000  123888000      3       2  150064       1.8843     0.029763
enh92211     3  123967100  123968100      3       2  150064       3.1639   0.00077837
enh92213     3  123979300  123980300      5       2  150064       3.9116   4.5852e-05
enh92214     3  123981800  123982800      3       2  150064       4.4017   5.3713e-06
enh92215     3  123985100  123986100      4       2  150064       4.2001    1.334e-05
enh92216     3  123991500  123992500      3       2  150064       2.9628    0.0015243
enh92217     3  123995100  123996100      3       1  150064       3.9678    3.627e-05
enh92219     3  124034000  124035000      4       2  150064       2.1726     0.014905
enh92220     3  124082300  124083300      1       1  150064       4.5459    2.735e-06
enh92221     3  124102000  124103000      5       2  150064       2.3081     0.010496
enh92223     3  124120400  124121400      3       1  150064       3.4534   0.00027678
enh92225     3  124147200  124148200      1       1  150064       2.9762     0.001459
enh92226     3  124202400  124203400      3       1  150064        2.337    0.0097187
enh92228     3  124228800  124229800      5       2  150064       2.5619    0.0052054
enh92229     3  124233000  124234000      7       3  150064       2.0219     0.021592
enh92231     3  124277300  124278300      3       1  150064       2.8608    0.0021129
enh92270     3  124542900  124543900      3       1  150064       1.6822     0.046266
enh92275     3  124551500  124552500      1       1  150064       2.3606     0.009122
enh92287     3  124572300  124573300      4       2  150064       2.2591     0.011938
enh92290     3  124591900  124592900      6       2  150064       1.9827     0.023699
enh92291     3  124592600  124593600      5       2  150064       2.2921     0.010949
enh92294     3  124597400  124598400      2       1  150064       1.8847     0.029737
enh92301     3  124704400  124705400      4       1  150064       1.6788       0.0466
enh92323     3  124837900  124838900      2       1  150064       2.6613    0.0038921
enh92326     3  124847000  124848000      4       2  150064       2.6189    0.0044107
enh92337     3  124913400  124914400      3       2  150064       1.7976     0.036122
enh92339     3  124955000  124956000      2       1  150064       2.5184    0.0058943
enh92341     3  124999700  125000700      2       1  150064        2.218     0.013276
enh92343     3  125017900  125018900      1       1  150064       2.7501     0.002979
enh92347     3  125049600  125050600      1       1  150064       2.7366     0.003104
enh92349     3  125068100  125069100      1       1  150064       2.6005     0.004654
enh92350     3  125070000  125071000      2       1  150064       1.8656     0.031048
enh92352     3  125074200  125075200      2       1  150064        2.082     0.018672
enh92370     3  125236900  125237900      6       3  150064       1.7114     0.043499
enh92375     3  125308100  125309100      2       1  150064       2.4263     0.007626
enh92377     3  125321800  125322800      5       3  150064         1.89     0.029379
enh92390     3  125724500  125725500      4       1  150064       2.0261     0.021377
enh92391     3  125733000  125734000      5       2  150064       1.9469     0.025771
enh92434     3  126429700  126430700      1       1  150064       2.1859      0.01441
enh92444     3  126530200  126531200      1       1  150064       1.7109      0.04355
enh92452     3  126614300  126615300      1       1  150064       1.6957      0.04497
enh92457     3  126655600  126656600      2       1  150064       2.1583     0.015452
enh92470     3  126728500  126729500      6       2  150064       1.7423     0.040724
enh92471     3  126729100  126730100      8       3  150064       1.7808     0.037476
enh92473     3  126730600  126731600      3       2  150064       1.6452     0.049962
enh92488     3  127175800  127176800      6       2  150064        1.855     0.031798
enh92538     3  127729900  127730900      4       2  150064       3.0073    0.0013178
enh92539     3  127769400  127770400      3       2  150064       1.7282     0.041973
enh92542     3  127780900  127781900      1       1  150064       3.4599    0.0002702
enh92546     3  127799400  127800400      3       1  150064       1.9766     0.024045
enh92554     3  127898300  127899300      3       2  150064       3.9156   4.5091e-05
enh92555     3  127929000  127930000      3       2  150064       3.1391   0.00084735
enh92556     3  127936500  127937500      3       1  150064       4.1177   1.9132e-05
enh92557     3  127947700  127948700      3       1  150064       3.8282   6.4549e-05
enh92563     3  128072800  128073800      3       1  150064       2.0288     0.021241
enh92594     3  128505500  128506500      2       1  150064        2.623    0.0043584
enh92598     3  128516300  128517300      2       1  150064       2.1064     0.017584
enh92603     3  128539000  128540000      1       1  150064        3.316    0.0004565
enh92615     3  128805700  128806700      1       1  150064       2.0976      0.01797
enh92616     3  128824800  128825800      2       1  150064       1.6768     0.046795
enh92620     3  128841500  128842500      2       1  150064       1.7523      0.03986
enh92630     3  128930200  128931200      1       1  150064        2.084      0.01858
enh92634     3  128958200  128959200      1       1  150064       2.8863     0.001949
enh92636     3  128970800  128971800      1       1  150064       3.0812     0.001031
enh92637     3  128972000  128973000      2       1  150064       2.6676      0.00382
enh92638     3  128984100  128985100      2       1  150064       2.6247    0.0043358
enh92639     3  128995900  128996900      2       1  150064       3.1611   0.00078597
enh92640     3  128996800  128997800      4       2  150064       2.9189    0.0017562
enh92643     3  129007600  129008600      1       1  150064       3.5297     0.000208
enh92644     3  129023100  129024100      1       1  150064       3.6939    0.0001104
enh92646     3  129032500  129033500      2       1  150064       2.9966    0.0013648
enh92679     3  129310200  129311200      3       2  150064       2.0963     0.018029
enh92684     3  129334500  129335500      3       2  150064       1.7441     0.040567
enh92705     3  129511800  129512800      1       1  150064         1.87      0.03074
enh92738     3  130461400  130462400      1       1  150064       1.7941       0.0364
enh92740     3  130467500  130468500      1       1  150064       1.9268        0.027
enh92781     3  131258900  131259900      2       1  150064       2.2553     0.012057
enh92782     3  131262600  131263600      2       1  150064       1.8569     0.031664
enh92792     3  131855300  131856300      7       3  150064       1.8042     0.035596
enh92825     3  132387900  132388900      2       1  150064       2.4994    0.0062202
enh92828     3  132502000  132503000      4       2  150064       2.2388     0.012584
enh92836     3  132591600  132592600      2       1  150064       2.9756    0.0014619
enh92846     3  132929900  132930900      2       1  150064        2.422    0.0077176
enh92848     3  132975500  132976500      2       1  150064       2.3396    0.0096515
enh92850     3  133013500  133014500      5       2  150064       2.8909    0.0019205
enh92851     3  133019800  133020800      3       2  150064       1.6933     0.045199
enh92852     3  133047100  133048100      2       1  150064       2.4317    0.0075147
enh92855     3  133127300  133128300      4       2  150064       1.7826     0.037325
enh92872     3  133259600  133260600      3       1  150064       1.8878     0.029523
enh92890     3  133540200  133541200      9       4  150064       2.1688     0.015048
enh92898     3  133681200  133682200      8       3  150064       2.6187    0.0044133
enh92899     3  133681700  133682700      5       2  150064       2.1594     0.015411
enh92964     3  134428200  134429200      2       1  150064       1.8343     0.033303
enh92977     3  135277400  135278400      6       2  150064       1.9708     0.024371
enh92981     3  135614800  135615800      3       1  150064       3.0743    0.0010551
enh92982     3  135648400  135649400      2       1  150064       3.8122   6.8876e-05
enh92983     3  135663700  135664700      1       1  150064       3.9272    4.297e-05
enh92984     3  135687100  135688100      3       1  150064       3.5792   0.00017233
enh92986     3  135692400  135693400      2       1  150064       3.5942   0.00016267
enh92988     3  135706100  135707100      1       1  150064       2.7989     0.002564
enh92989     3  135707100  135708100      2       1  150064       3.6012   0.00015838
enh92990     3  135707800  135708800      2       1  150064        3.569   0.00017919
enh92991     3  135708400  135709400      3       1  150064       3.6057   0.00015564
enh92992     3  135710000  135711000      3       1  150064       3.2944   0.00049319
enh92993     3  135711200  135712200      1       1  150064       2.7636     0.002858
enh92994     3  135738400  135739400      2       1  150064       2.8865    0.0019477
enh92995     3  135788700  135789700      1       1  150064       2.7499     0.002981
enh92996     3  135793800  135794800      4       1  150064       2.4678    0.0067978
enh93001     3  135872800  135873800      2       1  150064       4.7454   1.0407e-06
enh93003     3  135889800  135890800      1       1  150064       2.2668       0.0117
enh93006     3  135906800  135907800      2       1  150064       3.4748   0.00025557
enh93008     3  135916500  135917500      2       1  150064       2.8409    0.0022496
enh93009     3  135968200  135969200      2       1  150064       3.6371   0.00013789
enh93010     3  136052000  136053000      3       2  150064        3.642   0.00013525
enh93011     3  136054800  136055800      4       2  150064       2.3513     0.009355
enh93013     3  136068400  136069400      3       1  150064       5.3841     3.64e-08
enh93016     3  136183300  136184300      1       1  150064       2.8786     0.001997
enh93017     3  136192200  136193200      3       2  150064       3.1965   0.00069542
enh93019     3  136262500  136263500      1       1  150064       1.6815      0.04633
enh93020     3  136264400  136265400      2       1  150064       1.9973     0.022896
enh93022     3  136291600  136292600      1       1  150064       3.5323     0.000206
enh93026     3  136351300  136352300      3       1  150064       1.6761     0.046861
enh93027     3  136357600  136358600      7       4  150064       5.1584   1.2456e-07
enh93029     3  136390500  136391500      2       1  150064       2.8367    0.0022794
enh93030     3  136397400  136398400      2       1  150064       4.6016    2.096e-06
enh93033     3  136449700  136450700      2       1  150064       2.5073    0.0060829
enh93035     3  136464000  136465000      2       1  150064         2.49     0.006388
enh93036     3  136465800  136466800      5       2  150064       3.7947   7.3912e-05
enh93037     3  136472600  136473600      2       1  150064       3.1548   0.00080316
enh93038     3  136502300  136503300      1       1  150064       3.1101     0.000935
enh93041     3  136508300  136509300      3       2  150064       1.8463     0.032423
enh93042     3  136521000  136522000      2       1  150064       2.3337    0.0098062
enh93043     3  136536400  136537400      3       1  150064       3.0338    0.0012075
enh93044     3  136554600  136555600      1       1  150064       2.0492      0.02022
enh93045     3  136557500  136558500      1       1  150064       2.2451      0.01238
enh93046     3  136579000  136580000      1       1  150064       3.0474     0.001154
enh93047     3  136612400  136613400      1       1  150064       3.0285     0.001229
enh93049     3  136644000  136645000      2       1  150064        2.872    0.0020397
enh93050     3  136648900  136649900      2       1  150064       2.9002    0.0018647
enh93051     3  136650300  136651300      2       1  150064       2.6076    0.0045595
enh93053     3  136661300  136662300      2       1  150064       2.4908    0.0063731
enh93054     3  136662400  136663400      3       1  150064        3.033    0.0012106
enh93056     3  136679600  136680600      1       1  150064       3.7885    7.579e-05
enh93057     3  136703400  136704400      3       1  150064       3.8106   6.9308e-05
enh93058     3  136713700  136714700      2       1  150064       1.9002     0.028701
enh93060     3  136732000  136733000      1       1  150064       4.2938    8.784e-06
enh93061     3  136742100  136743100      2       1  150064       3.8164   6.7709e-05
enh93062     3  136750600  136751600      3       1  150064       4.1327   1.7929e-05
enh93082     3  137904800  137905800      2       1  150064       1.9238     0.027192
enh93086     3  137940100  137941100      3       2  150064       2.7622     0.002871
enh93113     3  138391500  138392500      1       1  150064       2.1802      0.01462
enh93114     3  138405500  138406500      1       1  150064       2.0525      0.02006
enh93116     3  138415000  138416000      2       1  150064        2.088     0.018398
enh93118     3  138483300  138484300      1       1  150064       2.0492      0.02022
enh93125     3  138563700  138564700      1       1  150064       1.8789      0.03013
enh93180     3  140264200  140265200      3       1  150064       1.7098     0.043647
enh93184     3  140347800  140348800      6       3  150064       4.0373   2.7039e-05
enh93185     3  140355200  140356200      6       1  150064       3.6596   0.00012629
enh93188     3  140427100  140428100      3       1  150064       1.8794     0.030094
enh93189     3  140434800  140435800      8       3  150064       3.0033    0.0013353
enh93190     3  140438800  140439800      6       1  150064       2.8913     0.001918
enh93202     3  140794900  140795900      3       1  150064       1.9318     0.026695
enh93266     3  141257200  141258200      4       2  150064       1.6502     0.049446
enh93319     3  142037900  142038900      1       1  150064        1.863      0.03123
enh93335     3  142572100  142573100      1       1  150064       1.7397      0.04096
enh93350     3  142706000  142707000      3       2  150064       1.9128     0.027886
enh93353     3  142722600  142723600      4       2  150064       1.7109     0.043548
enh93369     3  143021100  143022100      5       3  150064       2.1562     0.015535
enh93372     3  143140000  143141000      6       2  150064         1.82     0.034378
enh93423     3  143828800  143829800      2       1  150064       1.9802     0.023841
enh93433     3  144362400  144363400      2       1  150064       2.1401     0.016174
enh93434     3  144395700  144396700      2       1  150064       1.7248     0.042281
enh93445     3  145654500  145655500      7       3  150064       2.3984    0.0082323
enh93530     3  146690300  146691300      1       1  150064       1.6464      0.04984
enh93531     3  146726800  146727800      3       2  150064       2.0453     0.020414
enh93537     3  147016200  147017200      2       1  150064       1.8204     0.034351
enh93540     3  147239100  147240100      1       1  150064       2.1656      0.01517
enh93567     3  147784200  147785200      2       1  150064       2.1241      0.01683
enh93606     3  148619900  148620900      4       1  150064       2.0928     0.018183
enh93628     3  148939300  148940300      5       2  150064       2.1003      0.01785
enh93629     3  148943300  148944300      1       1  150064       2.5604     0.005228
enh93633     3  148991900  148992900      3       1  150064       1.9756     0.024099
enh93635     3  149016100  149017100      2       1  150064       1.8686     0.030841
enh93715     3  149380000  149381000      1       1  150064       2.2212      0.01317
enh93751     3  149779000  149780000      2       1  150064       2.3153     0.010298
enh93756     3  149800100  149801100      2       1  150064       2.4013    0.0081681
enh93795     3  150106100  150107100      2       1  150064       1.9671     0.024587
enh93816     3  150339200  150340200      2       1  150064       2.1635     0.015253
enh93844     3  150688300  150689300      2       1  150064       2.7165    0.0032989
enh93876     3  151219400  151220400      7       2  150064       1.9339     0.026561
enh93880     3  151278300  151279300      5       3  150064       2.1231     0.016871
enh93919     3  151867000  151868000      3       1  150064        1.749     0.040143
enh93937     3  151999100  152000100      3       2  150064       2.4716    0.0067247
enh93943     3  152026100  152027100      1       1  150064       1.9048       0.0284
enh93955     3  152065600  152066600      3       2  150064        2.699    0.0034772
enh93963     3  152092800  152093800      1       1  150064       2.2571        0.012
enh93973     3  152120900  152121900      1       1  150064       2.1297       0.0166
enh93975     3  152126100  152127100      2       1  150064       1.7644     0.038832
enh93977     3  152134400  152135400      2       1  150064       2.2445     0.012401
enh93979     3  152147300  152148300      1       1  150064       1.6567      0.04879
enh93987     3  152214900  152215900      3       1  150064       1.9367      0.02639
enh93989     3  152299700  152300700      2       1  150064       2.1727     0.014902
enh93992     3  152313100  152314100      3       1  150064       2.0084       0.0223
enh93993     3  152314300  152315300      1       1  150064       2.1906      0.01424
enh93996     3  152456000  152457000      3       2  150064       2.0715     0.019155
enh93997     3  152497300  152498300      2       1  150064       1.8089      0.03523
enh93998     3  152626800  152627800      3       1  150064       2.3437    0.0095463
enh94002     3  152761900  152762900      3       2  150064       1.7691     0.038438
enh94037     3  153068100  153069100      3       1  150064       2.1485     0.015839
enh94056     3  154034900  154035900      2       1  150064       1.8875     0.029546
enh94088     3  154905400  154906400      2       1  150064       2.2893     0.011031
enh94108     3  155215700  155216700      3       1  150064       2.5181    0.0058987
enh94152     3  156018500  156019500      1       1  150064       1.6965       0.0449
enh94166     3  156210900  156211900      5       2  150064       2.1862     0.014402
enh94172     3  156239800  156240800      2       1  150064       2.2778      0.01137
enh94187     3  156353400  156354400      1       1  150064       2.2869       0.0111
enh94188     3  156360300  156361300      1       1  150064       2.0379      0.02078
enh94233     3  156793100  156794100      2       1  150064       1.6885     0.045661
enh94240     3  156816200  156817200      2       1  150064       2.6785    0.0036981
enh94242     3  156833300  156834300      2       1  150064       2.4107     0.007961
enh94255     3  156919200  156920200      1       1  150064       2.2873      0.01109
enh94319     3  157573600  157574600      8       3  150064       2.2214     0.013162
enh94371     3  158918000  158919000      5       1  150064       1.8385     0.032993
enh94381     3  159160400  159161400      2       1  150064       2.8519    0.0021732
enh94383     3  159168900  159169900      1       1  150064       3.0007     0.001347
enh94385     3  159175000  159176000      1       1  150064       2.4213     0.007733
enh94386     3  159176200  159177200      1       1  150064       2.5977     0.004693
enh94387     3  159199400  159200400      1       1  150064       2.4276     0.007599
enh94388     3  159216400  159217400      3       2  150064       2.1253     0.016782
enh94424     3  159554400  159555400      2       1  150064       1.6544     0.049027
enh94425     3  159558200  159559200      1       1  150064       1.8891      0.02944
enh94427     3  159562600  159563600      3       1  150064       2.0309     0.021132
enh94449     3  159645300  159646300      5       2  150064       2.0823     0.018656
enh94473     3  159977000  159978000      1       1  150064       1.7991        0.036
enh94478     3  160096200  160097200      3       2  150064        1.755     0.039633
enh94491     3  160191100  160192100      3       1  150064         1.89     0.029378
enh94508     3  160519200  160520200      3       1  150064       2.0256     0.021403
enh94510     3  160527800  160528800      4       2  150064       1.8615     0.031337
enh94519     3  160821400  160822400      2       1  150064       2.4988    0.0062306
enh94520     3  160823000  160824000      3       2  150064       2.1065     0.017582
enh94522     3  160867300  160868300      1       1  150064       2.4805     0.006559
enh94523     3  160880300  160881300      1       1  150064       2.2383       0.0126
enh94525     3  160899200  160900200      4       2  150064       2.7764    0.0027479
enh94530     3  160981100  160982100      2       1  150064       2.7182    0.0032818
enh94531     3  160983900  160984900      1       1  150064       1.9003       0.0287
enh94532     3  161067500  161068500      4       2  150064        1.908     0.028193
enh94534     3  161133100  161134100      1       1  150064       2.3963      0.00828
enh94542     3  161633000  161634000      5       2  150064       3.7593   8.5186e-05
enh94543     3  161657400  161658400      1       1  150064       3.5127    0.0002218
enh94545     3  161852000  161853000      3       2  150064        4.311   8.1242e-06
enh94548     3  161920900  161921900      6       2  150064       3.7562   8.6266e-05
enh94549     3  161935100  161936100      5       2  150064       2.8067    0.0025026
enh94550     3  161942000  161943000      5       2  150064       2.4095    0.0079879
enh94551     3  162003400  162004400      3       2  150064        3.393   0.00034564
enh94561     3  162775600  162776600      3       2  150064       1.7295     0.041863
enh94584     3  167531400  167532400      2       1  150064        1.852     0.032015
enh94585     3  167569400  167570400      6       2  150064       2.9282    0.0017045
enh94586     3  167579400  167580400      4       2  150064       3.4199   0.00031324
enh94588     3  167595000  167596000      1       1  150064       2.2754      0.01144
enh94590     3  167604400  167605400      4       1  150064       2.7259    0.0032059
enh94610     3  167804200  167805200      2       1  150064       2.2317     0.012816
enh94611     3  167805700  167806700      4       1  150064       2.3456    0.0094992
enh94612     3  167806800  167807800      1       1  150064       2.5034      0.00615
enh94614     3  167808700  167809700      4       1  150064       2.1899     0.014266
enh94615     3  167814700  167815700      2       1  150064       2.0918      0.01823
enh94616     3  167818500  167819500      4       1  150064       2.2673     0.011685
enh94617     3  167834300  167835300      3       1  150064       2.0051     0.022478
enh94618     3  167838800  167839800      1       1  150064       1.8286      0.03373
enh94620     3  167872500  167873500      1       1  150064       1.9312      0.02673
enh94635     3  168669800  168670800      5       3  150064       1.7386     0.041057
enh94642     3  168789800  168790800      4       1  150064       2.5271    0.0057511
enh94643     3  168799400  168800400      2       1  150064       2.2125     0.013465
enh94646     3  168808500  168809500      5       2  150064       2.1189     0.017048
enh94649     3  168829300  168830300      2       1  150064       2.6132     0.004485
enh94651     3  168935900  168936900      5       2  150064       2.5982    0.0046857
enh94660     3  169040800  169041800      1       1  150064       2.0792       0.0188
enh94665     3  169107600  169108600      1       1  150064       2.0636      0.01953
enh94677     3  169417000  169418000      2       1  150064       2.2414     0.012499
enh94679     3  169481100  169482100      1       1  150064       2.2445       0.0124
enh94681     3  169492600  169493600      1       1  150064       2.6313     0.004253
enh94682     3  169528400  169529400      3       1  150064       1.8795      0.03009
enh94683     3  169535800  169536800      1       1  150064        2.598     0.004688
enh94684     3  169554200  169555200      3       1  150064       2.4372    0.0074011
enh94686     3  169687400  169688400      3       1  150064       1.9684     0.024509
enh94687     3  169689600  169690600      3       1  150064       2.2084      0.01361
enh94688     3  169697300  169698300      1       1  150064       2.1399      0.01618
enh94689     3  169716400  169717400      3       1  150064       1.9151     0.027738
enh94691     3  169767000  169768000      2       1  150064        1.753     0.039804
enh94695     3  169825600  169826600      2       1  150064       2.1028      0.01774
enh94698     3  169880100  169881100      2       1  150064       2.5375     0.005582
enh94705     3  169944800  169945800      3       2  150064       2.7656    0.0028406
enh94732     3  170241000  170242000      6       3  150064       2.4012    0.0081714
enh94738     3  170332000  170333000      5       2  150064       2.1023     0.017761
enh94765     3  170623900  170624900      2       1  150064       1.8285     0.033735
enh94775     3  170762900  170763900      5       2  150064       2.6954    0.0035154
enh94789     3  170883400  170884400      2       1  150064       1.7317     0.041666
enh94791     3  170894300  170895300      4       1  150064       1.9176     0.027584
enh94799     3  170987100  170988100      2       1  150064       1.7063     0.043972
enh94820     3  171138500  171139500      4       2  150064       1.7525     0.039845
enh94836     3  171429700  171430700      1       1  150064       1.6568      0.04878
enh94837     3  171466100  171467100      1       1  150064       1.8479      0.03231
enh94841     3  171499600  171500600      6       2  150064       1.9964     0.022943
enh94845     3  171519000  171520000      4       2  150064       2.6381    0.0041683
enh94846     3  171520100  171521100      3       2  150064       2.0048     0.022493
enh94847     3  171521500  171522500      6       2  150064       1.9806      0.02382
enh94851     3  171530400  171531400      2       1  150064       1.6712     0.047344
enh94969     3  172074000  172075000      6       3  150064       1.8272     0.033831
enh94976     3  172229700  172230700      2       1  150064       1.6973     0.044821
enh94990     3  172311900  172312900      8       2  150064       2.7606    0.0028851
enh94991     3  172312900  172313900      3       1  150064       2.0423      0.02056
enh95005     3  172425200  172426200      3       1  150064       1.6618     0.048274
enh95008     3  172463900  172464900      3       1  150064       1.8401     0.032876
enh95017     3  173112000  173113000      5       2  150064       1.8128     0.034929
enh95018     3  173116900  173117900      3       2  150064       2.8236    0.0023741
enh95019     3  173129300  173130300      2       1  150064       2.0813     0.018704
enh95033     3  173507100  173508100      4       1  150064       3.7353   9.3758e-05
enh95034     3  173544600  173545600      4       2  150064       3.2172   0.00064732
enh95042     3  173655800  173656800      2       1  150064       1.8661     0.031013
enh95043     3  173701000  173702000      4       2  150064       2.4848    0.0064817
enh95044     3  173710400  173711400      1       1  150064       2.6597      0.00391
enh95046     3  173733800  173734800      6       2  150064       2.0149     0.021958
enh95047     3  173808300  173809300      2       1  150064       1.6662     0.047842
enh95048     3  173844800  173845800      9       2  150064       1.8799     0.030059
enh95049     3  173871500  173872500      4       1  150064       1.8179     0.034541
enh95059     3  173960700  173961700      3       2  150064        2.116     0.017171
enh95069     3  174213100  174214100      6       1  150064         2.85    0.0021863
enh95070     3  174216100  174217100      1       1  150064        2.395     0.008311
enh95093     3  175101300  175102300      5       1  150064       1.9645     0.024738
enh95095     3  175128600  175129600      1       1  150064       2.6623      0.00388
enh95096     3  175139500  175140500      4       1  150064       2.9949    0.0013726
enh95097     3  175149900  175150900      1       1  150064       3.3597    0.0003901
enh95109     3  176004300  176005300      1       1  150064       1.8062      0.03544
enh95125     3  176638200  176639200      7       2  150064       2.3057     0.010563
enh95131     3  176705500  176706500      5       3  150064       2.3054     0.010573
enh95134     3  176759200  176760200      1       1  150064        2.666     0.003838
enh95137     3  176778000  176779000      1       1  150064        3.166    0.0007728
enh95140     3  176787400  176788400      2       1  150064       2.3702    0.0088881
enh95141     3  176806700  176807700      4       2  150064       1.6843     0.046064
enh95143     3  176822000  176823000      4       2  150064       3.0597    0.0011078
enh95146     3  176827200  176828200      4       2  150064       2.7011    0.0034553
enh95151     3  176841800  176842800      2       1  150064       2.5751    0.0050104
enh95154     3  176851400  176852400      3       2  150064       2.1543     0.015608
enh95158     3  176866700  176867700      2       1  150064       2.5812    0.0049232
enh95171     3  177001900  177002900      1       1  150064       1.9435      0.02598
enh95173     3  177051300  177052300      1       1  150064       2.2524      0.01215
enh95175     3  177057900  177058900      1       1  150064       2.6273     0.004303
enh95176     3  177059400  177060400      3       1  150064       2.3562    0.0092309
enh95177     3  177062900  177063900      3       2  150064       1.7049     0.044104
enh95206     3  177314100  177315100      2       1  150064        2.111     0.017387
enh95208     3  177332600  177333600      5       3  150064       2.8736    0.0020291
enh95211     3  177348500  177349500      5       2  150064       3.5385   0.00020119
enh95213     3  177358400  177359400      4       2  150064       2.1131     0.017296
enh95269     3  177888600  177889600      3       2  150064       1.9287     0.026883
enh95273     3  177928600  177929600      5       2  150064       1.7331     0.041543
enh95274     3  177953800  177954800      3       1  150064       2.2613     0.011871
enh95278     3  178038000  178039000      7       3  150064       2.5421    0.0055099
enh95279     3  178042500  178043500      1       1  150064       2.2633      0.01181
enh95281     3  178059600  178060600      4       2  150064       2.2496     0.012238
enh95299     3  178242800  178243800      3       1  150064       1.9586     0.025077
enh95308     3  178436700  178437700      1       1  150064       1.8943      0.02909
enh95390     3  179992500  179993500      4       2  150064       2.2345     0.012725
enh95395     3  180100500  180101500      3       2  150064        1.887     0.029577
enh95396     3  180126700  180127700      5       2  150064       2.2993     0.010745
enh95402     3  180588200  180589200      4       2  150064       5.1899   1.0521e-07
enh95403     3  180589500  180590500      4       2  150064       5.7043   5.8401e-09
enh95404     3  180632700  180633700      1       1  150064       6.2898    1.589e-10
enh95405     3  180637300  180638300      4       2  150064       4.9469     3.77e-07
enh95409     3  180708200  180709200      1       1  150064       5.9882    1.061e-09
enh95434     3  182626400  182627400      1       1  150064       1.7084      0.04378
enh95435     3  182638700  182639700      3       1  150064       1.7776     0.037733
enh95442     3  182695500  182696500      2       1  150064       2.5543      0.00532
enh95446     3  182751000  182752000      5       2  150064       2.1333     0.016449
enh95456     3  182903100  182904100      1       1  150064       2.4024     0.008144
enh95487     3  183379900  183380900      8       1  150064       1.6854      0.04596
enh95490     3  183452900  183453900      1       1  150064       1.7609      0.03913
enh95500     3  183599800  183600800      2       1  150064       2.0495     0.020209
enh95507     3  183732600  183733600      1       1  150064       1.8079      0.03531
enh95565     3  184396200  184397200      2       1  150064       1.7178     0.042921
enh95573     3  184444800  184445800      7       3  150064        1.646     0.049881
enh95577     3  184473600  184474600      3       2  150064       2.2035     0.013778
enh95590     3  184531700  184532700      2       1  150064       2.2819     0.011248
enh95591     3  184533300  184534300      3       1  150064       1.6878     0.045722
enh95598     3  184889100  184890100      5       1  150064       1.8526     0.031973
enh95639     3  185405700  185406700      2       1  150064       2.3851    0.0085365
[truncated: 1,172,869 more chars]
