# Supplementary material for: Identifying enhancer properties associated with genetic risk for complex traits using regulome-wide association studies
Source: PLoS Comput Biol. 2022 Sep 7;18(9):e1010430. doi: 10.1371/journal.pcbi.1010430 (PMC9484640; doi:10.1371/journal.pcbi.1010430)
Supplement: S3 Table — Sample names are as described in the ROADMAP epigenomics project integrative analysis portal: https://egg2.wustl.edu/roadmap/web_portal/meta.html. (ZIP) [file pcbi.1010430.s010.zip › supplemental_table3/E071brain_sig_enhancers05.gcov.out]

GENE       CHR      START       STOP  NSNPS  NPARAM       N        ZSTAT            P
enh56708     1    1168500    1169500      3       1  150064       1.9619      0.02489
enh56709     1    1172200    1173200      1       1  150064       2.0969        0.018
enh56720     1    1253300    1254300      2       1  150064       1.8249     0.034007
enh56766     1    1510900    1511900      4       1  150064       1.6881     0.045692
enh56780     1    1706300    1707300      2       1  150064       2.8494    0.0021899
enh56813     1    1841300    1842300      3       1  150064       2.0797     0.018775
enh56834     1    2038300    2039300      5       2  150064       2.8336    0.0023012
enh56836     1    2043300    2044300      4       1  150064       2.5425    0.0055028
enh56837     1    2046600    2047600      6       2  150064       2.5929    0.0047589
enh56838     1    2047400    2048400      2       1  150064       1.7878     0.036905
enh56840     1    2059200    2060200      1       1  150064       2.2977      0.01079
enh56842     1    2070800    2071800      5       2  150064       3.2169   0.00064792
enh56843     1    2082100    2083100      8       2  150064       3.1532   0.00080743
enh56844     1    2084100    2085100      2       1  150064       2.5889    0.0048143
enh56845     1    2089300    2090300      2       1  150064       3.1738   0.00075222
enh56851     1    2127000    2128000      2       1  150064       2.5265    0.0057606
enh56861     1    2173700    2174700      1       1  150064       3.7831    7.743e-05
enh56867     1    2184700    2185700      7       4  150064       1.9012     0.028636
enh56875     1    2211000    2212000      3       1  150064       2.1734     0.014875
enh56876     1    2214900    2215900      5       3  150064       1.7983     0.036064
enh56895     1    2369300    2370300      4       2  150064       4.5664   2.4814e-06
enh56896     1    2372900    2373900      6       2  150064        5.326   5.0193e-08
enh56898     1    2381100    2382100      6       2  150064       4.8137   7.4073e-07
enh56899     1    2388900    2389900      5       2  150064       3.6809    0.0001162
enh56900     1    2401000    2402000      1       1  150064       3.8269    6.488e-05
enh56914     1    2485900    2486900      1       1  150064       2.5752     0.005009
enh56920     1    2524700    2525700      9       2  150064       2.9719    0.0014797
enh56921     1    2541900    2542900      1       1  150064       2.6463     0.004069
enh56948     1    3043500    3044500      3       2  150064       2.1011     0.017815
enh56962     1    3123300    3124300      3       1  150064       3.2339    0.0006105
enh56963     1    3128900    3129900      3       2  150064       3.1928   0.00070444
enh56964     1    3131900    3132900      1       1  150064       2.7633     0.002861
enh56965     1    3136700    3137700      6       2  150064       1.9972     0.022899
enh56969     1    3220500    3221500      4       2  150064       1.8363     0.033154
enh57040     1    4207400    4208400      6       2  150064       2.1529     0.015663
enh57041     1    4231300    4232300     13       5  150064       3.1378   0.00085108
enh57047     1    4507500    4508500      8       3  150064       2.9351     0.001667
enh57073     1    4838200    4839200      5       3  150064       1.8009     0.035856
enh57074     1    4856400    4857400      4       2  150064       2.5388    0.0055623
enh57077     1    5283200    5284200      6       2  150064       1.7952     0.036309
enh57078     1    5299200    5300200      4       1  150064       2.3297    0.0099103
enh57081     1    5347500    5348500     12       4  150064       1.8863     0.029628
enh57082     1    5354300    5355300     11       2  150064       2.5974     0.004696
enh57090     1    5553300    5554300      4       2  150064       1.6899      0.04552
enh57102     1    5831200    5832200      6       2  150064       2.7305    0.0031624
enh57110     1    5995300    5996300      1       1  150064        2.313      0.01036
enh57129     1    6088400    6089400      1       1  150064       2.4253     0.007648
enh57147     1    6260400    6261400      1       1  150064       1.7453      0.04047
enh57148     1    6265000    6266000      1       1  150064       2.2842      0.01118
enh57172     1    6447200    6448200      2       1  150064       1.7695     0.038403
enh57179     1    6551700    6552700      3       1  150064       1.9459     0.025835
enh57181     1    6554600    6555600      4       2  150064        1.878     0.030189
enh57183     1    6561600    6562600      2       1  150064       2.0159     0.021905
enh57193     1    6645200    6646200      3       2  150064       2.3356    0.0097571
enh57195     1    6650100    6651100      2       1  150064       1.8228     0.034167
enh57198     1    6658200    6659200      6       3  150064       1.6901     0.045505
enh57200     1    6669400    6670400      1       1  150064       1.8226      0.03418
enh57202     1    6676000    6677000      3       1  150064       2.1533     0.015649
enh57203     1    6684100    6685100      2       1  150064       2.1264     0.016733
enh57205     1    6694200    6695200      8       3  150064       2.9126     0.001792
enh57207     1    6713000    6714000      3       1  150064       3.5336   0.00020498
enh57208     1    6759800    6760800      2       1  150064       3.5669   0.00018061
enh57214     1    6847100    6848100      3       1  150064       1.7795     0.037581
enh57222     1    6867500    6868500      1       1  150064       1.8682      0.03087
enh57257     1    7045000    7046000      3       2  150064       2.4135    0.0078999
enh57287     1    7531300    7532300      5       3  150064        1.792     0.036566
enh57288     1    7536900    7537900      5       3  150064       1.6676     0.047693
enh57320     1    7829900    7830900      1       1  150064       1.8858      0.02966
enh57323     1    7846000    7847000      6       3  150064        1.993     0.023132
enh57328     1    8002400    8003400      2       1  150064       2.0947     0.018098
enh57361     1    8361900    8362900      2       1  150064       3.7709    8.133e-05
enh57362     1    8373900    8374900      3       2  150064        4.624   1.8821e-06
enh57363     1    8377200    8378200      1       1  150064       3.5064    0.0002271
enh57364     1    8378700    8379700      4       1  150064       3.2876   0.00050523
enh57365     1    8383700    8384700      3       2  150064       3.6196    0.0001475
enh57366     1    8403100    8404100      5       3  150064       3.3751   0.00036895
enh57370     1    8423200    8424200      5       2  150064       3.9983   3.1898e-05
enh57373     1    8429600    8430600      3       1  150064       2.8972    0.0018824
enh57375     1    8436100    8437100      4       2  150064       4.3432   7.0227e-06
enh57377     1    8440400    8441400      1       1  150064       3.7753     7.99e-05
enh57380     1    8445000    8446000      3       2  150064       4.7039   1.2763e-06
enh57381     1    8446800    8447800      3       1  150064       5.1215   1.5158e-07
enh57382     1    8450400    8451400      4       2  150064       2.4961    0.0062787
enh57383     1    8452600    8453600      1       1  150064       5.5087    1.807e-08
enh57384     1    8455500    8456500      1       1  150064       1.6624      0.04822
enh57385     1    8458000    8459000      1       1  150064       2.3545     0.009273
enh57386     1    8464300    8465300      2       1  150064       4.6602   1.5796e-06
enh57387     1    8466500    8467500      5       2  150064       5.5447    1.472e-08
enh57389     1    8472700    8473700      2       1  150064       4.9856   3.0891e-07
enh57393     1    8488500    8489500      2       1  150064       5.4703   2.2466e-08
enh57395     1    8495400    8496400      2       1  150064       5.0697   1.9924e-07
enh57398     1    8507800    8508800      1       1  150064       2.0523      0.02007
enh57399     1    8509800    8510800      2       1  150064       3.3195   0.00045086
enh57403     1    8516300    8517300      1       1  150064       2.5713     0.005066
enh57406     1    8535600    8536600      3       1  150064       4.3317   7.3971e-06
enh57408     1    8539200    8540200      2       1  150064       3.3125   0.00046229
enh57409     1    8542900    8543900      2       1  150064       2.1847     0.014455
enh57410     1    8552500    8553500      3       2  150064       2.8475    0.0022034
enh57412     1    8556300    8557300      2       1  150064       2.3078     0.010506
enh57413     1    8563100    8564100      1       1  150064       2.3189       0.0102
enh57415     1    8566800    8567800      3       2  150064       3.5662   0.00018112
enh57418     1    8573300    8574300      4       1  150064       2.9886    0.0014015
enh57419     1    8573800    8574800      3       2  150064       2.6573    0.0039383
enh57423     1    8582500    8583500      2       1  150064       1.9051     0.028382
enh57425     1    8607700    8608700      2       1  150064       2.3958    0.0082926
enh57426     1    8611800    8612800      2       1  150064       2.5226     0.005825
enh57427     1    8614900    8615900      2       1  150064       3.0698    0.0010711
enh57428     1    8621100    8622100      1       1  150064       2.5716     0.005062
enh57429     1    8623100    8624100      3       2  150064       2.3761    0.0087482
enh57431     1    8638400    8639400      2       1  150064       2.6621    0.0038823
enh57432     1    8650100    8651100      2       1  150064       2.4947    0.0063024
enh57433     1    8656500    8657500      2       1  150064       2.6275    0.0043008
enh57434     1    8659600    8660600      1       1  150064       3.0959    0.0009812
enh57435     1    8662900    8663900      3       1  150064       2.8042    0.0025223
enh57437     1    8686600    8687600      1       1  150064       2.9013     0.001858
enh57438     1    8692700    8693700      3       1  150064       3.2357   0.00060681
enh57441     1    8703200    8704200      1       1  150064       2.8288     0.002336
enh57445     1    8712500    8713500      2       1  150064       2.6253    0.0043289
enh57446     1    8713800    8714800      3       1  150064         2.51    0.0060361
enh57447     1    8719100    8720100      1       1  150064       2.4949       0.0063
enh57449     1    8722300    8723300      1       1  150064       2.2886      0.01105
enh57450     1    8725400    8726400      2       1  150064        2.471    0.0067368
enh57451     1    8727900    8728900      4       2  150064       1.7639     0.038877
enh57455     1    8737400    8738400      1       1  150064       2.9436     0.001622
enh57457     1    8741400    8742400      2       1  150064         2.38    0.0086572
enh57458     1    8744400    8745400      1       1  150064       2.2705      0.01159
enh57463     1    8758600    8759600      2       1  150064       2.7285     0.003181
enh57466     1    8767000    8768000      4       2  150064       2.4406    0.0073308
enh57467     1    8772000    8773000      1       1  150064       1.7195      0.04276
enh57471     1    8793200    8794200      1       1  150064       1.8197       0.0344
enh57474     1    8800100    8801100      1       1  150064       1.7758      0.03788
enh57476     1    8808100    8809100      2       1  150064       1.8948     0.029057
enh57481     1    8843600    8844600      2       1  150064       2.4847    0.0064836
enh57482     1    8846800    8847800      1       1  150064       1.9418      0.02608
enh57484     1    8866400    8867400      1       1  150064       3.1217    0.0008989
enh57485     1    8871200    8872200      5       3  150064       2.2859     0.011131
enh57493     1    8907700    8908700      1       1  150064        1.827      0.03385
enh57499     1    8932000    8933000      2       1  150064       1.6928     0.045245
enh57502     1    8943200    8944200      5       2  150064       1.8942     0.029096
enh57505     1    8950100    8951100      3       1  150064       2.8461    0.0022127
enh57507     1    8977800    8978800      4       1  150064       2.2139     0.013419
enh57508     1    8978300    8979300      4       2  150064       1.9894      0.02333
enh57525     1    9222000    9223000      1       1  150064       1.9856      0.02354
enh57573     1    9409800    9410800      1       1  150064       1.7885      0.03685
enh57655     1    9899300    9900300      1       1  150064       2.2414       0.0125
enh57658     1    9921300    9922300      6       2  150064       2.2953     0.010857
enh57659     1    9923300    9924300      3       2  150064        2.006      0.02243
enh57739     1   10317500   10318500      2       1  150064       1.6877     0.045736
enh57765     1   10391300   10392300      5       2  150064       1.7446     0.040527
enh57766     1   10397400   10398400      3       2  150064       1.7247     0.042289
enh57772     1   10418500   10419500      5       2  150064       1.6456     0.049928
enh57773     1   10433900   10434900      1       1  150064       1.6958      0.04496
enh57776     1   10448600   10449600      3       2  150064       1.9007     0.028668
enh57814     1   10774200   10775200      1       1  150064       1.9622      0.02487
enh57826     1   10960800   10961800      1       1  150064        2.658      0.00393
enh57867     1   11335700   11336700      1       1  150064       2.0523      0.02007
enh57875     1   11376100   11377100      2       1  150064       2.1794      0.01465
enh57876     1   11376700   11377700      2       1  150064       2.1261     0.016749
enh57888     1   11537300   11538300      5       2  150064       2.7598    0.0028917
enh57895     1   11712500   11713500      2       1  150064       1.7264     0.042136
enh57905     1   11767400   11768400      4       2  150064       1.7161     0.043076
enh57926     1   11981000   11982000      6       3  150064       1.9053      0.02837
enh57929     1   11990200   11991200      2       1  150064       1.7587     0.039313
enh57931     1   11995500   11996500      4       2  150064       2.1548     0.015588
enh57932     1   11997000   11998000      3       1  150064        2.566    0.0051442
enh57933     1   11997800   11998800      1       1  150064       2.7935     0.002607
enh57935     1   11999700   12000700      4       2  150064       2.6462    0.0040698
enh57936     1   12012300   12013300      9       3  150064       2.1053     0.017631
enh57947     1   12112000   12113000      4       2  150064       1.7134     0.043322
enh58016     1   12659600   12660600      6       3  150064       1.7259     0.042179
enh58040     1   14029100   14030100      3       2  150064       2.6984    0.0034838
enh58044     1   14074400   14075400      2       1  150064       1.6562     0.048838
enh58049     1   14090900   14091900      1       1  150064       1.8683      0.03086
enh58062     1   14234400   14235400      1       1  150064        2.576     0.004998
enh58070     1   14464900   14465900      7       2  150064        1.965     0.024705
enh58077     1   14579900   14580900      1       1  150064        1.942      0.02607
enh58078     1   14582300   14583300      3       1  150064       2.1735     0.014871
enh58083     1   14667400   14668400      4       2  150064       1.8799     0.030059
enh58091     1   14813000   14814000      4       2  150064       2.0007     0.022715
enh58131     1   15202000   15203000      3       2  150064       1.9802     0.023842
enh58195     1   15522700   15523700      5       1  150064       1.7537     0.039737
enh58202     1   15569600   15570600      5       2  150064       1.7734      0.03808
enh58217     1   15691000   15692000      2       1  150064       1.6764     0.046832
enh58282     1   16151900   16152900      8       1  150064        1.908     0.028199
enh58333     1   16353100   16354100      4       2  150064       2.2654     0.011743
enh58334     1   16359000   16360000      9       3  150064       1.7705     0.038325
enh58362     1   16564000   16565000      2       1  150064       2.7283    0.0031827
enh58363     1   16570300   16571300      1       1  150064        2.126      0.01675
enh58364     1   16574600   16575600      1       1  150064       2.3933     0.008348
enh58365     1   16577000   16578000      2       1  150064       1.8597     0.031464
enh58367     1   16592400   16593400      2       1  150064       2.1801     0.014627
enh58368     1   16594200   16595200      2       1  150064       1.6956     0.044977
enh58369     1   16619800   16620800      4       2  150064       2.1494     0.015801
enh58371     1   16645000   16646000      3       1  150064       2.0685     0.019295
enh58373     1   16650600   16651600      2       1  150064       1.7495       0.0401
enh58375     1   16679400   16680400      1       1  150064       2.0801      0.01876
enh58376     1   16689400   16690400      3       2  150064       1.9634     0.024801
enh58379     1   16698400   16699400      2       1  150064       1.7669     0.038622
enh58382     1   16703400   16704400      3       1  150064       2.0108     0.022174
enh58383     1   16710800   16711800      1       1  150064       1.8349      0.03326
enh58384     1   16714000   16715000      3       1  150064       1.8696     0.030773
enh58386     1   16719600   16720600      4       2  150064       2.2242     0.013068
enh58387     1   16722900   16723900      4       1  150064       2.0449      0.02043
enh58392     1   16823800   16824800      3       1  150064       1.8836     0.029809
enh58430     1   17310900   17311900      2       1  150064       2.5752    0.0050092
enh58434     1   17342300   17343300      5       2  150064       2.0112     0.022154
enh58437     1   17371300   17372300      6       2  150064        2.306     0.010557
enh58438     1   17372300   17373300      5       1  150064       2.2605     0.011895
enh58439     1   17378300   17379300      2       1  150064       2.7791    0.0027255
enh58440     1   17386200   17387200      2       1  150064       3.0875    0.0010093
enh58441     1   17389700   17390700      7       3  150064       2.3766    0.0087372
enh58442     1   17393500   17394500      4       2  150064       3.2053    0.0006746
enh58443     1   17407000   17408000      9       3  150064        2.637    0.0041819
enh58457     1   17454600   17455600      2       1  150064       1.8986     0.028807
enh58522     1   18444300   18445300      8       4  150064       1.9723     0.024287
enh58524     1   18475200   18476200     15       6  150064       1.8968      0.02893
enh58525     1   18486800   18487800      1       1  150064       2.9971     0.001363
enh58531     1   18527800   18528800      4       2  150064       1.8253     0.033981
enh58533     1   18551400   18552400      7       2  150064       2.8483    0.0021977
enh58534     1   18556800   18557800      5       2  150064       1.6692     0.047538
enh58550     1   19234300   19235300      2       1  150064       1.6468       0.0498
enh58559     1   19263300   19264300      2       1  150064        1.845     0.032521
enh58591     1   19636400   19637400      6       3  150064       1.7159     0.043089
enh58592     1   19640200   19641200      4       2  150064       2.1806     0.014606
enh58593     1   19641200   19642200      2       1  150064       2.3052     0.010576
enh58594     1   19642700   19643700      3       1  150064       1.6591     0.048543
enh58640     1   19831700   19832700      7       3  150064       1.9153     0.027725
enh58650     1   19939400   19940400      1       1  150064       1.7696       0.0384
enh58656     1   19974500   19975500      9       4  150064       1.7098     0.043651
enh58699     1   20651500   20652500      5       2  150064       2.2432     0.012442
enh58706     1   20726900   20727900      1       1  150064       1.7987      0.03603
enh58707     1   20730100   20731100      2       1  150064        2.357    0.0092122
enh58721     1   20819600   20820600      2       1  150064       1.7513      0.03995
enh58742     1   21059900   21060900      1       1  150064       2.8655     0.002082
enh58746     1   21114600   21115600      2       1  150064       2.4415    0.0073133
enh58749     1   21218300   21219300      1       1  150064       2.5743     0.005022
enh58751     1   21319300   21320300      2       1  150064       2.0949     0.018091
enh58753     1   21331600   21332600      2       1  150064        1.849     0.032229
enh58754     1   21339300   21340300      2       1  150064       2.0674     0.019346
enh58756     1   21361400   21362400      2       1  150064       1.9996     0.022773
enh58758     1   21368900   21369900      6       3  150064       2.5651    0.0051572
enh58760     1   21374900   21375900      2       1  150064       2.1017     0.017789
enh58762     1   21399300   21400300      2       1  150064       2.0127     0.022071
enh58763     1   21402700   21403700      3       1  150064       2.1445     0.015997
enh58764     1   21416500   21417500      1       1  150064       2.8478     0.002201
enh58766     1   21437700   21438700      1       1  150064       2.8777     0.002003
enh58767     1   21438800   21439800      3       1  150064       2.1512     0.015729
enh58771     1   21446400   21447400      2       1  150064       2.8828    0.0019708
enh58772     1   21448100   21449100      2       1  150064       2.8703    0.0020502
enh58774     1   21453200   21454200      2       1  150064       1.7895     0.036771
enh58775     1   21455900   21456900      1       1  150064       2.4452     0.007239
enh58776     1   21465600   21466600      1       1  150064       2.4763     0.006638
enh58779     1   21475000   21476000      3       2  150064       1.9115     0.027969
enh58780     1   21476800   21477800      4       2  150064       1.7142     0.043247
enh58782     1   21480700   21481700      3       1  150064       2.5033    0.0061521
enh58784     1   21489500   21490500      3       2  150064       2.9466    0.0016066
enh58785     1   21497600   21498600      3       1  150064       2.9716     0.001481
enh58786     1   21499800   21500800      3       1  150064       2.3763    0.0087447
enh58787     1   21521000   21522000      2       1  150064        2.607    0.0045671
enh58788     1   21521500   21522500      1       1  150064       1.7381       0.0411
enh58850     1   21918800   21919800      3       2  150064       1.8895     0.029415
enh58865     1   21998800   21999800      4       2  150064       2.1205     0.016982
enh58868     1   22030000   22031000      2       1  150064       2.5772    0.0049809
enh58869     1   22032500   22033500      4       2  150064       2.2858     0.011134
enh58871     1   22052200   22053200      4       2  150064       2.4974     0.006255
enh58872     1   22075300   22076300      1       1  150064       2.0047       0.0225
enh58873     1   22085600   22086600      5       2  150064        1.674     0.047065
enh58874     1   22090500   22091500      6       2  150064       1.6863     0.045866
enh58875     1   22092100   22093100      6       2  150064       2.2457     0.012363
enh58878     1   22100900   22101900      3       2  150064       2.2141      0.01341
enh58901     1   22350000   22351000      5       2  150064       2.2927     0.010933
enh58905     1   22374800   22375800      2       1  150064       3.2572   0.00056259
enh58906     1   22378000   22379000      4       2  150064       2.2292     0.012899
enh58908     1   22382700   22383700      4       2  150064       1.7817       0.0374
enh58909     1   22386200   22387200      4       2  150064       2.7621    0.0028718
enh58910     1   22389000   22390000      3       2  150064       2.2041      0.01376
enh58913     1   22401400   22402400      3       2  150064       2.1345     0.016401
enh58917     1   22418600   22419600      1       1  150064       1.7696       0.0384
enh58922     1   22442000   22443000      5       2  150064       2.2458     0.012358
enh58923     1   22444500   22445500      3       2  150064       1.7638     0.038881
enh58924     1   22448200   22449200      5       3  150064       3.1556   0.00080089
enh58968     1   23141000   23142000      9       2  150064       1.7441     0.040571
enh58984     1   23302500   23303500      2       1  150064       1.8716     0.030629
enh58990     1   23437800   23438800      2       1  150064       1.9202     0.027415
enh59044     1   23890800   23891800      2       1  150064       1.7402     0.040916
enh59062     1   24086700   24087700      2       1  150064        2.179     0.014666
enh59086     1   24372000   24373000      2       1  150064       2.0874     0.018425
enh59102     1   24712500   24713500      5       2  150064       1.9901     0.023292
enh59103     1   24717200   24718200      5       2  150064       1.7514     0.039939
enh59104     1   24719400   24720400      3       1  150064       2.3825    0.0085973
enh59112     1   24759200   24760200      6       2  150064        2.078     0.018854
enh59120     1   24833100   24834100      2       1  150064       1.7526     0.039832
enh59121     1   24868000   24869000      5       2  150064       2.6731    0.0037579
enh59125     1   24913300   24914300      4       2  150064       1.6901     0.045508
enh59127     1   24946600   24947600      4       2  150064       3.0953   0.00098292
enh59131     1   24967400   24968400      2       1  150064       2.5702    0.0050815
enh59151     1   25079600   25080600      2       1  150064       1.9667     0.024609
enh59356     1   26875100   26876100      1       1  150064        1.665      0.04796
enh59357     1   26877500   26878500      2       1  150064       1.9891     0.023348
enh59359     1   26881700   26882700      2       1  150064       1.8363     0.033157
enh59364     1   26900300   26901300      8       4  150064       3.0277     0.001232
enh59366     1   26903400   26904400      2       1  150064        2.503    0.0061567
enh59371     1   27017400   27018400      1       1  150064       1.9503      0.02557
enh59373     1   27033600   27034600      2       1  150064       2.6037    0.0046111
enh59374     1   27035500   27036500      2       1  150064       2.6101    0.0045264
enh59375     1   27041500   27042500      2       1  150064       1.8757     0.030351
enh59376     1   27047600   27048600      2       1  150064       2.6519    0.0040023
enh59377     1   27054300   27055300      1       1  150064       2.7077     0.003388
enh59381     1   27073200   27074200      1       1  150064       2.7082     0.003382
enh59382     1   27075500   27076500      2       1  150064       2.4826    0.0065213
enh59383     1   27076700   27077700      1       1  150064       2.7081     0.003383
enh59384     1   27078600   27079600      1       1  150064       2.7031     0.003435
enh59386     1   27085300   27086300      3       1  150064       2.6381    0.0041688
enh59388     1   27094100   27095100      1       1  150064       2.0566      0.01986
enh59389     1   27095100   27096100      1       1  150064       2.7557     0.002928
enh59390     1   27097800   27098800      1       1  150064       2.7473     0.003004
enh59392     1   27107600   27108600      2       1  150064       2.5911    0.0047833
enh59397     1   27123800   27124800      2       1  150064       2.0149     0.021956
enh59402     1   27157600   27158600      1       1  150064        2.646     0.004073
enh59404     1   27175200   27176200      1       1  150064       2.4217     0.007724
enh59406     1   27203900   27204900      1       1  150064       2.0777      0.01887
enh59407     1   27214800   27215800      1       1  150064       2.4794      0.00658
enh59409     1   27220800   27221800      3       2  150064       1.9341     0.026548
enh59411     1   27239700   27240700      1       1  150064       2.5171     0.005916
enh59412     1   27246800   27247800      1       1  150064       2.5268     0.005756
enh59413     1   27249500   27250500      1       1  150064        2.512     0.006003
enh59426     1   27397100   27398100      4       1  150064        1.756     0.039544
enh59427     1   27413900   27414900      5       3  150064       1.7316     0.041675
enh59428     1   27423600   27424600      1       1  150064       1.8901      0.02937
enh59429     1   27425600   27426600      1       1  150064         2.29      0.01101
enh59431     1   27432900   27433900      1       1  150064       1.8883      0.02949
enh59438     1   27449900   27450900      1       1  150064       1.9357      0.02645
enh59464     1   27667800   27668800      2       1  150064       2.6571    0.0039408
enh59472     1   27693700   27694700      1       1  150064       1.8301      0.03362
enh59473     1   27695400   27696400      1       1  150064       2.9448     0.001616
enh59514     1   27861200   27862200      1       1  150064       1.8429      0.03267
enh59527     1   27900000   27901000      2       1  150064       1.9362     0.026424
enh59538     1   27941200   27942200      2       1  150064       2.2872     0.011093
enh59539     1   27947800   27948800      2       1  150064       1.6501     0.049462
enh59541     1   27950500   27951500      2       1  150064       1.9898     0.023307
enh59542     1   27953300   27954300      3       1  150064       1.7153     0.043144
enh59544     1   27955400   27956400      1       1  150064       1.6769      0.04678
enh59545     1   27957500   27958500      7       3  150064       1.8081     0.035298
enh59548     1   27969900   27970900      1       1  150064       1.9646      0.02473
enh59615     1   28523000   28524000      6       4  150064       1.7939     0.036417
enh59616     1   28523900   28524900      3       2  150064        1.923      0.02724
enh59622     1   28575700   28576700      2       1  150064       1.7769     0.037792
enh59624     1   28588000   28589000      2       1  150064       2.6132    0.0044846
enh59631     1   28718100   28719100      3       1  150064       2.1312     0.016538
enh59632     1   28736200   28737200      7       2  150064       2.3137     0.010342
enh59635     1   28782200   28783200      1       1  150064       2.4036     0.008118
enh59638     1   28845600   28846600      1       1  150064       2.4689     0.006776
enh59640     1   28878200   28879200      1       1  150064       2.8194     0.002406
enh59641     1   28904900   28905900      2       1  150064       2.7673    0.0028261
enh59642     1   28905600   28906600      1       1  150064        2.917     0.001767
enh59643     1   28917100   28918100      3       2  150064        2.641    0.0041329
enh59645     1   28966900   28967900      2       1  150064       2.2745     0.011467
enh59646     1   28967600   28968600      2       1  150064       2.2942     0.010889
enh59647     1   28971000   28972000      1       1  150064       2.3123      0.01038
enh59648     1   28973600   28974600      2       1  150064       2.0484     0.020261
enh59650     1   28990600   28991600      5       2  150064       2.5201    0.0058653
enh59659     1   29111200   29112200      1       1  150064       2.4417      0.00731
enh59661     1   29156800   29157800      2       1  150064        2.512     0.006002
enh59662     1   29161600   29162600      6       2  150064       2.9663    0.0015069
enh59666     1   29210600   29211600      4       2  150064       2.7824    0.0026975
enh59667     1   29211700   29212700      5       1  150064       2.1952     0.014076
enh59673     1   29459800   29460800      2       1  150064       1.7028     0.044305
enh59681     1   29505100   29506100      2       1  150064       2.4541    0.0070626
enh59685     1   29555800   29556800      3       1  150064       2.0326     0.021045
enh59686     1   29557600   29558600      3       1  150064       2.1232     0.016867
enh59688     1   29572100   29573100      4       2  150064       1.7063     0.043975
enh59697     1   30457100   30458100      2       1  150064       4.2256   1.1917e-05
enh59698     1   30507000   30508000      4       2  150064       2.5053    0.0061176
enh59702     1   30852300   30853300      3       1  150064       2.2562     0.012028
enh59707     1   31179800   31180800      8       1  150064       1.9241     0.027168
enh59713     1   31214700   31215700      3       1  150064       2.6617    0.0038868
enh59715     1   31219000   31220000      2       1  150064        1.789     0.036811
enh59728     1   31282600   31283600      1       1  150064       1.7529      0.03981
enh59758     1   31449200   31450200      1       1  150064       1.7721      0.03819
enh59789     1   31674000   31675000      3       1  150064       2.4988    0.0062299
enh59791     1   31688000   31689000     10       2  150064       3.2172   0.00064721
enh59792     1   31691000   31692000      4       2  150064       3.5822   0.00017037
enh59793     1   31693500   31694500      4       1  150064       3.5873   0.00016706
enh59795     1   31696700   31697700      4       1  150064       3.3258   0.00044089
enh59796     1   31700800   31701800      1       1  150064       2.3908     0.008405
enh59797     1   31706500   31707500      7       2  150064       1.9323     0.026659
enh59799     1   31770900   31771900      2       1  150064       3.3482   0.00040666
enh59800     1   31771900   31772900      5       2  150064       3.9229   4.3737e-05
enh59802     1   31826900   31827900      1       1  150064       3.6317    0.0001408
enh59803     1   31837500   31838500      4       1  150064       3.4462   0.00028426
enh59804     1   31840700   31841700      1       1  150064       2.2533      0.01212
enh59805     1   31844700   31845700      3       2  150064       2.0867     0.018456
enh59806     1   31851500   31852500      4       2  150064       3.6799   0.00011668
enh59807     1   31867600   31868600      2       1  150064       2.8315    0.0023167
enh59808     1   31895200   31896200      5       2  150064       2.0482     0.020269
enh59814     1   32029600   32030600      1       1  150064       2.3782     0.008699
enh59835     1   32138100   32139100      3       1  150064       1.7157     0.043107
enh59884     1   32391000   32392000      2       1  150064       2.0527      0.02005
enh59921     1   32592700   32593700      3       2  150064       1.6917     0.045349
enh59925     1   32616800   32617800      1       1  150064       2.0177      0.02181
enh59929     1   32663100   32664100      1       1  150064       1.7481      0.04022
enh59937     1   32707400   32708400      3       1  150064       1.7063     0.043974
enh59938     1   32713000   32714000      1       1  150064       1.6948      0.04506
enh59948     1   32810700   32811700      1       1  150064        2.932     0.001684
enh59960     1   32879100   32880100      2       1  150064       1.6773     0.046739
enh59962     1   32929200   32930200      1       1  150064       1.7222      0.04252
enh59993     1   33279800   33280800      2       1  150064        1.684      0.04609
enh59995     1   33313600   33314600      2       1  150064       2.2069     0.013661
enh59999     1   33338000   33339000      2       1  150064        1.997     0.022915
enh60002     1   33357500   33358500      1       1  150064       2.1917       0.0142
enh60042     1   33564700   33565700      1       1  150064       2.2931      0.01092
enh60074     1   33758200   33759200      2       1  150064       1.7152     0.043157
enh60075     1   33761000   33762000      3       1  150064       1.8874     0.029554
enh60077     1   33766200   33767200      3       2  150064       2.3437    0.0095463
enh60163     1   35318300   35319300      4       2  150064       1.8872     0.029566
enh60164     1   35322800   35323800      4       2  150064        1.898     0.028849
enh60178     1   35647900   35648900      2       1  150064       3.4701   0.00026011
enh60183     1   35675600   35676600      4       1  150064       3.5153   0.00021964
enh60184     1   35676200   35677200      4       1  150064       3.5179   0.00021747
enh60198     1   35852100   35853100      1       1  150064       4.1153    1.933e-05
enh60199     1   35898000   35899000      3       2  150064        3.309    0.0004681
enh60218     1   36037800   36038800      1       1  150064       3.8032    7.142e-05
enh60225     1   36102000   36103000      2       1  150064       3.6011   0.00015847
enh60229     1   36140700   36141700      3       1  150064       2.4185    0.0077922
enh60230     1   36165000   36166000      1       1  150064       3.5457    0.0001958
enh60231     1   36174200   36175200      2       1  150064       2.5094    0.0060466
enh60233     1   36182000   36183000      1       1  150064       3.4063    0.0003292
enh60234     1   36190500   36191500      1       1  150064       4.0383    2.692e-05
enh60237     1   36276300   36277300      1       1  150064       1.7772      0.03777
enh60238     1   36310500   36311500      2       1  150064       2.7211    0.0032536
enh60239     1   36316600   36317600      3       2  150064       3.0233    0.0012503
enh60245     1   36398300   36399300      1       1  150064        3.492    0.0002397
enh60247     1   36401300   36402300      3       2  150064       2.5871    0.0048389
enh60250     1   36534400   36535400      1       1  150064       4.1484    1.674e-05
enh60251     1   36537600   36538600      3       1  150064        4.134   1.7823e-05
enh60253     1   36553100   36554100      1       1  150064       3.1405    0.0008432
enh60257     1   36565500   36566500      4       2  150064       2.6879    0.0035954
enh60258     1   36582600   36583600      2       1  150064       1.9427     0.026028
enh60259     1   36588500   36589500      2       1  150064       3.7128   0.00010249
enh60260     1   36591200   36592200      2       1  150064       2.7637    0.0028577
enh60261     1   36601000   36602000      1       1  150064       4.0568    2.488e-05
enh60262     1   36605700   36606700      1       1  150064       3.1162     0.000916
enh60263     1   36606500   36607500      2       1  150064       2.4713    0.0067318
enh60264     1   36607600   36608600      2       1  150064       3.3975   0.00034006
enh60265     1   36613100   36614100      3       1  150064       3.8801   5.2202e-05
enh60270     1   36634800   36635800      2       1  150064       3.7511   8.8027e-05
enh60272     1   36637400   36638400      1       1  150064       4.5633    2.518e-06
enh60275     1   36642700   36643700      2       1  150064       3.0489    0.0011484
enh60277     1   36652900   36653900      3       1  150064       2.6234    0.0043531
enh60278     1   36655200   36656200      3       2  150064       2.6751    0.0037357
enh60339     1   37169200   37170200      1       1  150064        2.832     0.002313
enh60340     1   37171100   37172100      2       1  150064       1.9777     0.023981
enh60397     1   38271800   38272800      4       2  150064       2.3417     0.009599
enh60399     1   38278800   38279800      1       1  150064       3.2541    0.0005687
enh60400     1   38281500   38282500      1       1  150064       2.8484     0.002197
enh60401     1   38283500   38284500      2       1  150064       3.2022   0.00068187
enh60408     1   38395700   38396700      3       1  150064       2.8765    0.0020106
enh60413     1   38453400   38454400      1       1  150064        2.104      0.01769
enh60438     1   38757200   38758200      6       2  150064       2.3912    0.0083978
enh60441     1   38897200   38898200      1       1  150064       2.2328      0.01278
enh60442     1   38910000   38911000      5       2  150064       2.9026    0.0018503
enh60468     1   39464300   39465300      6       2  150064       1.8299     0.033634
enh60469     1   39468400   39469400      1       1  150064       2.3639     0.009042
enh60472     1   39541900   39542900      2       1  150064       2.9168    0.0017683
enh60480     1   39574900   39575900      2       1  150064       1.7871     0.036959
enh60482     1   39577100   39578100      4       2  150064       2.0126     0.022076
enh60484     1   39581900   39582900      3       1  150064       2.2439     0.012419
enh60503     1   39636600   39637600      3       1  150064       1.7642     0.038851
enh60508     1   39651200   39652200      1       1  150064       1.6491      0.04956
enh60518     1   39668800   39669800      2       1  150064       1.7404     0.040897
enh60529     1   39696600   39697600      1       1  150064       1.7105      0.04359
enh60558     1   39859000   39860000      2       1  150064       1.7647     0.038809
enh60561     1   39863000   39864000      4       2  150064       2.4163    0.0078392
enh60582     1   39974700   39975700      5       3  150064       2.0765     0.018926
enh60602     1   40166200   40167200      1       1  150064       3.3126    0.0004621
enh60614     1   40317400   40318400      3       2  150064       1.9928      0.02314
enh60616     1   40341700   40342700      1       1  150064       1.8639      0.03117
enh60620     1   40352300   40353300      2       1  150064       2.5929    0.0047587
enh60621     1   40358300   40359300      1       1  150064       1.8066      0.03541
enh60624     1   40385000   40386000      4       2  150064       3.5465    0.0001952
enh60665     1   40842400   40843400      4       2  150064       2.3464    0.0094777
enh60671     1   40864900   40865900      3       1  150064       1.7961     0.036238
enh60683     1   40998100   40999100      3       2  150064       1.9022     0.028572
enh60684     1   41057700   41058700      2       1  150064       2.4379    0.0073854
enh60687     1   41088100   41089100      5       3  150064       1.8339     0.033338
enh60693     1   41117800   41118800      4       2  150064       2.1373     0.016287
enh60699     1   41144000   41145000      1       1  150064        2.818     0.002416
enh60700     1   41155700   41156700      3       2  150064       2.3236     0.010073
enh60706     1   41178800   41179800      3       2  150064       2.5619    0.0052053
enh60709     1   41188200   41189200      3       2  150064       2.6826    0.0036529
enh60713     1   41205100   41206100      5       3  150064       3.2739   0.00053034
enh60714     1   41220300   41221300      4       2  150064        2.841    0.0022486
enh60715     1   41230600   41231600      5       2  150064       2.8871    0.0019442
enh60723     1   41270600   41271600      6       2  150064       1.8032     0.035678
enh60744     1   41447100   41448100      2       1  150064       2.1477     0.015868
enh60746     1   41452300   41453300      2       1  150064       2.6895    0.0035779
enh60748     1   41469300   41470300      5       2  150064       2.2817     0.011254
enh60754     1   41574600   41575600      4       2  150064       2.1731     0.014886
enh60755     1   41617700   41618700      2       1  150064         2.58    0.0049407
enh60767     1   41833700   41834700      2       1  150064       3.5081   0.00022567
enh60768     1   41837100   41838100      3       2  150064       2.5112     0.006016
enh60769     1   41842900   41843900      4       2  150064       2.6422    0.0041181
enh60771     1   41848600   41849600      2       1  150064       2.8694     0.002056
enh60777     1   41873100   41874100      4       2  150064       2.9148    0.0017796
enh60780     1   41893000   41894000      6       3  150064       1.7012      0.04445
enh60781     1   41897400   41898400      7       3  150064       2.0306      0.02115
enh60782     1   41898700   41899700      2       1  150064        2.695    0.0035195
enh60786     1   41950100   41951100      7       4  150064       2.8808    0.0019834
enh60787     1   41960600   41961600      4       2  150064       3.2234    0.0006334
enh60788     1   41962400   41963400      4       2  150064       2.6271    0.0043063
enh60790     1   41968000   41969000      4       1  150064       2.4068    0.0080468
enh60884     1   42845000   42846000      1       1  150064       2.2319      0.01281
enh60920     1   43415300   43416300      8       2  150064       2.6074    0.0045611
enh60922     1   43419600   43420600      3       2  150064       2.1424      0.01608
enh60948     1   43739700   43740700      4       2  150064       1.8094     0.035197
enh60950     1   43750400   43751400      5       3  150064       1.8538     0.031883
enh60953     1   43759400   43760400      3       1  150064       2.9059    0.0018308
enh60954     1   43770500   43771500      3       2  150064       2.5064    0.0060986
enh60959     1   43810800   43811800      1       1  150064       3.4765     0.000254
enh60963     1   43819700   43820700      2       1  150064       2.3862    0.0085118
enh60964     1   43826500   43827500      1       1  150064       2.7397     0.003075
enh60967     1   43836000   43837000      3       2  150064       2.8528    0.0021666
enh60969     1   43843400   43844400      6       3  150064       2.5872    0.0048374
enh60970     1   43849600   43850600      2       1  150064       3.0105    0.0013043
enh60972     1   43856600   43857600      2       1  150064       3.2894   0.00050194
enh60973     1   43870800   43871800      3       1  150064       3.3585   0.00039177
enh60974     1   43900500   43901500      2       1  150064       3.4907   0.00024088
enh60975     1   43901500   43902500      1       1  150064       3.6156    0.0001498
enh60976     1   43905900   43906900      2       1  150064       3.4945    0.0002375
enh60979     1   43920200   43921200      3       2  150064       4.1734   1.5006e-05
enh60980     1   43938300   43939300      1       1  150064       3.0047     0.001329
enh60983     1   44001700   44002700      1       1  150064        1.985      0.02357
enh60985     1   44015200   44016200      3       1  150064       2.0885     0.018378
enh60988     1   44019700   44020700      2       1  150064       3.1776   0.00074247
enh60989     1   44022500   44023500      1       1  150064       2.9139     0.001785
enh60990     1   44025100   44026100      4       2  150064       3.2333   0.00061179
enh60991     1   44028600   44029600      3       1  150064       4.4741   3.8364e-06
enh60993     1   44034800   44035800      4       2  150064       4.0767   2.2835e-05
enh60994     1   44036400   44037400      2       1  150064         4.51   3.2414e-06
enh60995     1   44037600   44038600      2       1  150064       5.2324   8.3661e-08
enh60996     1   44039200   44040200      5       2  150064       3.3581   0.00039241
enh60997     1   44043100   44044100      3       2  150064       3.8694   5.4551e-05
enh60999     1   44052300   44053300      6       1  150064       2.3714    0.0088605
enh61001     1   44087200   44088200      2       1  150064       2.4766    0.0066327
enh61003     1   44114200   44115200      5       2  150064       4.0012   3.1507e-05
enh61005     1   44136900   44137900      2       1  150064       2.7227    0.0032376
enh61006     1   44154500   44155500      1       1  150064       3.3162    0.0004562
enh61007     1   44157800   44158800      2       1  150064       2.6823    0.0036562
enh61011     1   44177400   44178400      1       1  150064       3.1581     0.000794
enh61012     1   44195300   44196300      3       1  150064       2.9082    0.0018175
enh61013     1   44197500   44198500      1       1  150064       4.5098    3.245e-06
enh61014     1   44229300   44230300      2       1  150064       2.2777     0.011371
enh61015     1   44231400   44232400      3       1  150064       3.0996   0.00096889
enh61016     1   44232200   44233200      1       1  150064       3.2827     0.000514
enh61017     1   44252000   44253000      3       2  150064       1.9596     0.025019
enh61021     1   44300200   44301200      2       1  150064       2.7912    0.0026254
enh61024     1   44318800   44319800      3       1  150064       3.9946   3.2404e-05
enh61027     1   44334100   44335100      3       2  150064       2.4468    0.0072075
enh61029     1   44398200   44399200      1       1  150064       1.6986       0.0447
enh61030     1   44400400   44401400      4       2  150064       2.6634    0.0038677
enh61033     1   44417600   44418600      2       1  150064       2.9202    0.0017489
enh61034     1   44422300   44423300      1       1  150064       1.6923      0.04529
enh61036     1   44425400   44426400      1       1  150064       3.1761    0.0007464
enh61037     1   44430500   44431500      1       1  150064       3.2489    0.0005793
enh61040     1   44439000   44440000      2       1  150064       1.9816     0.023762
enh61041     1   44442800   44443800      5       2  150064       2.5588    0.0052521
enh61042     1   44446300   44447300      4       2  150064       1.9799      0.02386
enh61044     1   44456000   44457000      1       1  150064       2.0898      0.01832
enh61051     1   44481700   44482700      1       1  150064       2.3145      0.01032
enh61052     1   44485900   44486900      1       1  150064       1.8609      0.03138
enh61058     1   44677600   44678600      1       1  150064       2.7892     0.002642
enh61059     1   44680100   44681100      2       1  150064       1.8408     0.032822
enh61062     1   44685600   44686600      3       2  150064       1.9515     0.025502
enh61063     1   44706300   44707300      1       1  150064       2.7717     0.002788
enh61064     1   44710400   44711400      2       1  150064       1.6477     0.049711
enh61119     1   45043600   45044600      3       2  150064        1.755     0.039626
enh61122     1   45062800   45063800      4       2  150064       1.7449       0.0405
enh61289     1   46764200   46765200      1       1  150064       2.5042     0.006137
enh61304     1   46981800   46982800      6       3  150064       2.5609    0.0052202
enh61311     1   47023600   47024600      1       1  150064       2.0179       0.0218
enh61348     1   47264400   47265400      4       2  150064       1.8286      0.03373
enh61351     1   47640500   47641500      4       2  150064       1.8457     0.032464
enh61378     1   48224400   48225400      3       1  150064       1.9074     0.028235
enh61381     1   48274600   48275600      3       2  150064       1.9918     0.023196
enh61389     1   48399700   48400700      5       2  150064       1.7379     0.041113
enh61429     1   49239000   49240000      1       1  150064       1.6687      0.04759
enh61434     1   49564100   49565100      1       1  150064       2.8294     0.002332
enh61435     1   49628700   49629700      1       1  150064       2.6826     0.003653
enh61438     1   50571400   50572400      2       1  150064       3.8134   6.8526e-05
enh61449     1   51116800   51117800      1       1  150064       1.8274      0.03382
enh61465     1   51416700   51417700      2       1  150064       2.1716     0.014943
enh61469     1   51438600   51439600      2       1  150064       2.0692     0.019266
enh61470     1   51440100   51441100      1       1  150064       2.4086     0.008008
enh61486     1   51733000   51734000      2       1  150064       1.7671     0.038602
enh61488     1   51761600   51762600      4       2  150064       1.7318     0.041651
enh61513     1   51981200   51982200      5       2  150064       1.7599     0.039211
enh61514     1   51985700   51986700      4       2  150064       1.6839     0.046102
enh61614     1   53642200   53643200      4       2  150064       1.9477     0.025723
enh61616     1   53660800   53661800      2       1  150064       3.0984   0.00097272
enh61617     1   53664000   53665000      1       1  150064       2.8243     0.002369
enh61618     1   53679800   53680800      2       1  150064       2.1224     0.016902
enh61619     1   53684300   53685300      2       1  150064       2.1388     0.016228
enh61621     1   53702200   53703200      4       2  150064       2.5829    0.0048987
enh61623     1   53760000   53761000      3       2  150064        3.057    0.0011178
enh61627     1   53772200   53773200      4       2  150064       2.7235      0.00323
enh61635     1   53841400   53842400      4       2  150064       2.9327    0.0016799
enh61637     1   53858800   53859800      3       1  150064       2.3284    0.0099444
enh61664     1   54447200   54448200      3       1  150064       2.3027     0.010649
enh61682     1   54688400   54689400      4       2  150064        2.968    0.0014986
enh61722     1   54815600   54816600      1       1  150064       1.7965      0.03621
enh61725     1   54825700   54826700      3       1  150064       1.7609     0.039126
enh61726     1   54827600   54828600      2       1  150064       1.7732     0.038097
enh61729     1   54837000   54838000      1       1  150064       2.1367      0.01631
enh61730     1   54841300   54842300      3       1  150064       1.8758     0.030339
enh61732     1   54846100   54847100      4       1  150064        2.067     0.019368
enh61733     1   54849900   54850900      2       1  150064       1.8796     0.030079
enh61734     1   54851100   54852100      5       2  150064       1.7428     0.040687
enh61775     1   55326600   55327600      8       3  150064       2.1813      0.01458
enh61818     1   56001700   56002700      6       3  150064       1.9705     0.024391
enh61819     1   56005500   56006500      2       1  150064       2.3569    0.0092137
enh61820     1   56038300   56039300      5       3  150064       1.8783     0.030168
enh61822     1   56046100   56047100      4       2  150064       1.9804     0.023828
enh61830     1   56184600   56185600      2       1  150064       1.7767      0.03781
enh61832     1   56206800   56207800      1       1  150064       1.7343      0.04143
enh61899     1   57603900   57604900      4       2  150064        1.799     0.036013
enh61942     1   59323600   59324600      3       2  150064       2.1509     0.015741
enh61972     1   59617100   59618100      1       1  150064       1.7215      0.04258
enh61973     1   59622000   59623000      8       1  150064       1.6942     0.045117
enh62019     1   60217800   60218800      4       2  150064        2.363    0.0090627
enh62020     1   60224200   60225200      2       1  150064       2.2913     0.010974
enh62042     1   61013100   61014100      3       1  150064       3.3436   0.00041343
enh62044     1   61039500   61040500      1       1  150064       3.0103     0.001305
enh62047     1   61087800   61088800      4       2  150064       2.7918    0.0026211
enh62048     1   61102600   61103600      4       2  150064       1.9107     0.028024
enh62049     1   61122200   61123200      7       3  150064       3.3553   0.00039641
enh62055     1   61356000   61357000      5       2  150064       2.0167     0.021865
enh62059     1   61377200   61378200      5       3  150064       1.8739     0.030474
enh62061     1   61402000   61403000      1       1  150064       2.2825      0.01123
enh62063     1   61455500   61456500      2       1  150064       2.5657    0.0051491
enh62116     1   61696000   61697000      3       1  150064       1.8764     0.030301
enh62118     1   61698800   61699800      3       1  150064       1.7509      0.03998
enh62120     1   61703700   61704700      5       3  150064       1.6634     0.048112
enh62123     1   61709600   61710600      2       1  150064       2.0865     0.018466
enh62146     1   61809400   61810400      1       1  150064       2.4528     0.007087
enh62149     1   61859000   61860000      5       3  150064       1.9565     0.025203
enh62152     1   61868000   61869000      1       1  150064       1.8179      0.03454
enh62153     1   61869400   61870400      1       1  150064       2.1912      0.01422
enh62181     1   62849800   62850800      1       1  150064       2.0361      0.02087
enh62209     1   63476300   63477300      5       1  150064        3.502   0.00023091
enh62216     1   63664500   63665500      1       1  150064       1.8373      0.03308
enh62290     1   64959000   64960000      1       1  150064       2.5293     0.005715
enh62296     1   64974200   64975200      3       2  150064       1.8889     0.029449
enh62324     1   65340600   65341600      4       2  150064       1.7017     0.044402
enh62327     1   65360200   65361200      3       1  150064       1.8943     0.029093
enh62331     1   65376700   65377700      3       1  150064       2.6756    0.0037299
enh62334     1   65382900   65383900      3       1  150064       3.4743   0.00025612
enh62336     1   65391100   65392100      1       1  150064       2.8801     0.001988
enh62338     1   65398200   65399200      3       1  150064       2.3488    0.0094178
enh62339     1   65400200   65401200      3       2  150064       3.3548   0.00039706
enh62342     1   65412600   65413600      2       1  150064       2.8544    0.0021562
enh62344     1   65421500   65422500      2       1  150064       2.4354    0.0074375
enh62345     1   65426900   65427900      3       2  150064       2.0695     0.019248
enh62356     1   65514000   65515000      3       2  150064       2.0127     0.022073
enh62357     1   65523600   65524600      1       1  150064       2.1813      0.01458
enh62358     1   65527300   65528300      2       1  150064       2.0343     0.020959
enh62360     1   65529400   65530400      3       2  150064       1.7161     0.043068
enh62363     1   65580400   65581400      2       1  150064       2.0054      0.02246
enh62365     1   65615500   65616500      1       1  150064       2.9419     0.001631
enh62370     1   65640700   65641700      3       1  150064       1.9237     0.027198
enh62422     1   66082600   66083600      4       2  150064       1.9685     0.024505
enh62425     1   66152900   66153900      5       2  150064       2.1148     0.017222
enh62426     1   66154000   66155000      5       3  150064       1.7328     0.041564
enh62427     1   66156600   66157600      4       2  150064        1.722     0.042536
enh62428     1   66277600   66278600      1       1  150064       1.6821      0.04627
enh62429     1   66279200   66280200      1       1  150064       1.6931      0.04522
enh62432     1   66424600   66425600      4       2  150064       2.0681     0.019315
enh62434     1   66430300   66431300      2       1  150064        2.661    0.0038954
enh62435     1   66434000   66435000      1       1  150064       3.4177    0.0003158
enh62437     1   66443600   66444600      4       2  150064       2.3175     0.010237
enh62438     1   66448600   66449600      5       2  150064       2.4862    0.0064558
enh62439     1   66455800   66456800      3       2  150064       1.7148     0.043188
enh62440     1   66467000   66468000      3       1  150064       2.1827     0.014528
enh62442     1   66470800   66471800      3       1  150064       2.2634     0.011806
enh62445     1   66478400   66479400      3       2  150064        2.579    0.0049537
enh62446     1   66481100   66482100      4       2  150064       2.3629    0.0090654
enh62447     1   66482200   66483200      2       1  150064         1.71     0.043633
enh62450     1   66499400   66500400      3       1  150064       2.4706    0.0067452
enh62453     1   66508600   66509600      5       2  150064       2.4441     0.007261
enh62455     1   66516400   66517400      7       3  150064        2.116     0.017173
enh62457     1   66529600   66530600      7       3  150064       2.7136    0.0033276
enh62458     1   66537300   66538300      4       2  150064       2.7183    0.0032804
enh62459     1   66539200   66540200      4       2  150064        3.005    0.0013279
enh62460     1   66540600   66541600      4       2  150064       3.4794   0.00025127
enh62461     1   66544800   66545800      5       2  150064       2.0482     0.020268
enh62462     1   66546400   66547400      9       4  150064       3.1824   0.00073032
enh62463     1   66547900   66548900      3       1  150064       2.6065    0.0045731
enh62497     1   66735400   66736400      7       3  150064       2.9768    0.0014563
enh62499     1   66757200   66758200      3       1  150064       2.2095     0.013571
enh62501     1   66763700   66764700      3       2  150064       2.0453     0.020415
enh62502     1   66765800   66766800      8       2  150064       2.1848     0.014452
enh62504     1   66769000   66770000      3       1  150064       2.1041     0.017683
enh62505     1   66772200   66773200      4       1  150064       2.4751    0.0066593
enh62512     1   66795200   66796200      1       1  150064       2.9779     0.001451
enh62523     1   66833000   66834000      1       1  150064       3.2356     0.000607
enh62581     1   68003100   68004100      2       1  150064       2.2326     0.012789
enh62588     1   68078200   68079200      2       1  150064       1.6808     0.046401
enh62589     1   68083600   68084600      5       2  150064       2.3905    0.0084128
enh62612     1   68258200   68259200      3       2  150064       2.4451    0.0072414
enh62614     1   68269400   68270400      2       1  150064       2.3567      0.00922
enh62615     1   68278400   68279400      7       3  150064       2.1043     0.017677
enh62617     1   68280800   68281800      3       2  150064       3.1099   0.00093561
enh62618     1   68285000   68286000      3       2  150064       2.6741    0.0037461
enh62619     1   68292400   68293400      4       1  150064       1.9251     0.027109
enh62620     1   68295800   68296800      4       2  150064       3.5136     0.000221
enh62621     1   68299400   68300400      3       1  150064       3.7181   0.00010036
enh62622     1   68305200   68306200      2       1  150064       2.2469     0.012322
enh62624     1   68327200   68328200      4       2  150064       3.2694   0.00053882
enh62652     1   68795200   68796200      3       2  150064       2.1024     0.017758
enh62677     1   70198600   70199600      1       1  150064        1.799      0.03601
enh62684     1   70311200   70312200      1       1  150064       1.8971      0.02891
enh62688     1   70456800   70457800      2       1  150064       2.4572    0.0070016
enh62712     1   71548000   71549000      5       3  150064       2.0853     0.018519
enh62731     1   73530900   73531900      4       1  150064       4.7289   1.1289e-06
enh62754     1   76193100   76194100      5       3  150064       1.6523     0.049241
enh62795     1   76976800   76977800      2       1  150064       2.1659     0.015161
enh62796     1   76998400   76999400      3       1  150064       1.7492     0.040125
enh62797     1   77008100   77009100      2       1  150064       1.9918     0.023196
enh62853     1   77972400   77973400      4       2  150064       1.8029     0.035698
enh62854     1   77976700   77977700      2       1  150064       1.7428     0.040683
enh62889     1   78298900   78299900      1       1  150064       2.6962     0.003507
enh62896     1   78446500   78447500      1       1  150064        2.645     0.004084
enh62899     1   78474200   78475200      3       2  150064       2.0605     0.019677
enh62901     1   78561600   78562600      2       1  150064       1.7587     0.039313
enh62906     1   79114500   79115500      1       1  150064       2.3844     0.008554
enh62908     1   79142000   79143000      4       1  150064       1.8168     0.034626
enh62911     1   80683000   80684000      7       3  150064       1.6947     0.045064
enh62922     1   82135700   82136700      3       2  150064       2.0532     0.020027
enh62923     1   82145400   82146400      3       2  150064       2.2103     0.013542
enh62924     1   82147000   82148000      4       2  150064       1.8182     0.034516
enh62936     1   83910600   83911600      3       1  150064       2.1415     0.016115
enh62941     1   84157600   84158600      3       2  150064       2.2405     0.012529
enh62945     1   84242800   84243800      2       1  150064       2.9659    0.0015091
enh62947     1   84295100   84296100      7       3  150064       2.9703    0.0014875
enh62957     1   84377900   84378900      1       1  150064       2.8739     0.002027
enh62979     1   84540800   84541800      2       1  150064       1.9202     0.027417
enh62980     1   84541600   84542600      2       1  150064       2.0954     0.018068
enh62992     1   84622200   84623200      3       2  150064       2.3493    0.0094036
enh62996     1   84639400   84640400      1       1  150064        1.923      0.02724
enh63008     1   84762600   84763600      1       1  150064        2.096      0.01804
enh63022     1   84966600   84967600      3       2  150064       2.3468    0.0094689
enh63040     1   85219200   85220200      6       2  150064       1.7042     0.044175
enh63052     1   85528000   85529000      3       2  150064       2.2418     0.012488
enh63065     1   85808900   85809900      5       3  150064         1.97     0.024421
enh63073     1   85872700   85873700      1       1  150064       2.0853      0.01852
enh63074     1   85893300   85894300      5       2  150064        1.994     0.023076
enh63075     1   85906400   85907400      2       1  150064       1.8324     0.033445
enh63076     1   85912700   85913700      6       3  150064       1.8771     0.030254
enh63077     1   85914500   85915500      8       3  150064       2.0648     0.019472
enh63078     1   85919300   85920300      3       1  150064       2.4418    0.0073069
enh63079     1   85924700   85925700      5       2  150064       1.8171     0.034598
enh63087     1   86034600   86035600      4       2  150064        1.734     0.041458
enh63089     1   86043800   86044800      2       1  150064       2.2819     0.011249
enh63146     1   87811500   87812500      3       1  150064       1.7206     0.042657
enh63147     1   87813600   87814600      2       1  150064       2.0389     0.020731
enh63152     1   87902200   87903200      4       1  150064       1.6801     0.046465
enh63155     1   87933300   87934300      2       1  150064       2.0967     0.018008
enh63158     1   88108100   88109100      1       1  150064       2.1609      0.01535
enh63160     1   88148900   88149900      5       3  150064       2.0029     0.022593
enh63214     1   89964800   89965800      2       1  150064       1.7191     0.042794
enh63237     1   90067000   90068000      5       1  150064       1.9719     0.024311
enh63238     1   90068800   90069800      3       1  150064       1.8446     0.032545
enh63252     1   90132800   90133800      2       1  150064         2.09     0.018307
enh63256     1   90158600   90159600      1       1  150064       1.7242      0.04234
enh63261     1   90174000   90175000      1       1  150064       2.0233      0.02152
enh63262     1   90184900   90185900      1       1  150064       1.6991      0.04465
enh63276     1   90270100   90271100      5       2  150064       1.9993     0.022786
enh63277     1   90275800   90276800      1       1  150064       2.0944      0.01811
enh63280     1   90294900   90295900      1       1  150064       1.8937      0.02913
enh63281     1   90295400   90296400      1       1  150064       1.8937      0.02913
enh63283     1   90304100   90305100      1       1  150064       1.6832      0.04617
enh63285     1   90307400   90308400      4       2  150064       2.1993      0.01393
enh63316     1   90381000   90382000      1       1  150064       3.0656     0.001086
enh63335     1   91341600   91342600      2       1  150064       1.9124      0.02791
enh63337     1   91388600   91389600      1       1  150064       2.1654      0.01518
enh63338     1   91391400   91392400      2       1  150064       2.1155     0.017195
enh63340     1   91422700   91423700      1       1  150064       2.0218       0.0216
enh63342     1   91427800   91428800      4       2  150064       2.1388     0.016224
enh63343     1   91434300   91435300      1       1  150064       1.9934      0.02311
enh63345     1   91439600   91440600      1       1  150064       2.1706      0.01498
enh63351     1   91473900   91474900      1       1  150064       2.0974      0.01798
enh63352     1   91475100   91476100      5       1  150064       1.9766     0.024046
enh63353     1   91478500   91479500      3       1  150064       2.2465     0.012336
enh63354     1   91483300   91484300      1       1  150064       2.3451      0.00951
enh63355     1   91488100   91489100      3       1  150064       2.4412    0.0073191
enh63356     1   91489400   91490400      2       1  150064       3.1923   0.00070572
enh63385     1   92242800   92243800      5       2  150064       2.3494     0.009401
enh63386     1   92244500   92245500      4       1  150064       2.2105     0.013536
enh63387     1   92248000   92249000      6       1  150064       2.1202     0.016993
enh63389     1   92254500   92255500      3       2  150064       2.6423    0.0041168
enh63415     1   92765500   92766500      4       2  150064       2.8423    0.0022392
enh63416     1   92788700   92789700      1       1  150064       3.1456    0.0008286
enh63419     1   93218000   93219000      1       1  150064       1.8782      0.03018
enh63421     1   93222000   93223000      2       1  150064       1.7861     0.037044
enh63434     1   93319500   93320500      2       1  150064       2.1632     0.015261
enh63435     1   93324200   93325200      2       1  150064       1.8921     0.029236
enh63437     1   93341000   93342000      3       1  150064       1.8103     0.035123
enh63441     1   93366800   93367800      2       1  150064       1.6776     0.046711
enh63443     1   93387300   93388300      2       1  150064       1.6894     0.045572
enh63444     1   93394900   93395900      1       1  150064       1.6959      0.04495
enh63446     1   93399000   93400000      5       2  150064       1.7624     0.038997
enh63447     1   93401600   93402600      3       1  150064       1.7838     0.037224
enh63448     1   93404800   93405800      1       1  150064       1.7733      0.03809
enh63452     1   93411600   93412600      2       1  150064       1.9281     0.026923
enh63454     1   93414800   93415800      1       1  150064       1.8291      0.03369
enh63456     1   93420200   93421200      3       1  150064       2.0853      0.01852
enh63458     1   93424000   93425000      1       1  150064       1.7987      0.03603
enh63461     1   93438200   93439200      1       1  150064       1.6825      0.04624
enh63462     1   93459100   93460100      1       1  150064        1.827      0.03385
enh63578     1   94992800   94993800      1       1  150064       2.1873      0.01436
enh63608     1   95329900   95330900      5       3  150064       2.6659    0.0038386
enh63624     1   95448300   95449300      3       2  150064        1.731     0.041722
enh63627     1   95455100   95456100      1       1  150064       1.9067      0.02828
enh63628     1   95459800   95460800      2       1  150064       1.8498     0.032171
enh63635     1   95508100   95509100      3       1  150064       1.6504     0.049428
enh63636     1   95532600   95533600      2       1  150064       2.3697    0.0089024
enh63639     1   95581600   95582600      4       2  150064       4.1881   1.4067e-05
enh63642     1   95644400   95645400      2       1  150064       1.7002     0.044545
enh63648     1   95709500   95710500      4       2  150064       2.0297     0.021191
enh63649     1   95773900   95774900      5       2  150064       2.7526    0.0029562
enh63657     1   96881600   96882600      3       2  150064       2.7545    0.0029395
enh63658     1   96947400   96948400      4       2  150064       2.8408    0.0022501
enh63659     1   96951900   96952900      5       1  150064       2.9781    0.0014501
enh63660     1   96953700   96954700      2       1  150064       2.7901    0.0026349
enh63666     1   97019500   97020500      2       1  150064       2.0611     0.019648
enh63672     1   97062300   97063300      1       1  150064       2.4659     0.006834
enh63674     1   97097400   97098400      5       2  150064       2.0712     0.019168
enh63675     1   97180400   97181400      5       1  150064        2.272     0.011542
enh63676     1   97185800   97186800      2       1  150064       1.7221     0.042524
enh63677     1   97189800   97190800      3       1  150064       3.3608   0.00038864
enh63679     1   97196000   97197000      4       2  150064        3.075    0.0010527
enh63681     1   97206700   97207700      2       1  150064       2.4725    0.0067082
enh63683     1   97212800   97213800      2       1  150064       2.1013     0.017805
enh63688     1   97273100   97274100      3       1  150064       2.2841     0.011183
enh63689     1   97298400   97299400      3       2  150064       2.5248    0.0057878
enh63691     1   97471000   97472000      1       1  150064       2.2271      0.01297
enh63698     1   97610700   97611700      1       1  150064       2.1594      0.01541
enh63699     1   97623700   97624700      3       2  150064       3.0593    0.0011093
enh63701     1   97639400   97640400      1       1  150064       3.6086    0.0001539
enh63703     1   97669600   97670600      3       2  150064       3.6337   0.00013968
enh63706     1   97721300   97722300      2       1  150064       3.3607   0.00038877
enh63707     1   97736600   97737600      8       4  150064       1.8703     0.030719
enh63708     1   97769500   97770500      2       1  150064       1.9258     0.027062
enh63709     1   97813700   97814700      3       2  150064       4.1599   1.5917e-05
enh63711     1   97877100   97878100      4       2  150064         4.45    4.294e-06
enh63714     1   97922600   97923600      2       1  150064       2.4139    0.0078921
enh63718     1   98096100   98097100      1       1  150064       2.5085     0.006062
enh63720     1   98206300   98207300      2       1  150064        3.546   0.00019555
enh63723     1   98297700   98298700      2       1  150064       5.3535   4.3124e-08
enh63724     1   98315100   98316100      1       1  150064       6.4331    6.251e-11
enh63725     1   98351300   98352300      2       1  150064       4.9823   3.1417e-07
enh63727     1   98368800   98369800      1       1  150064       6.0887    5.691e-10
enh63728     1   98370700   98371700      4       2  150064       5.4629   2.3425e-08
enh63731     1   98374700   98375700      2       1  150064       5.7233   5.2251e-09
enh63732     1   98382500   98383500      1       1  150064       6.4573    5.331e-11
enh63735     1   98397500   98398500      1       1  150064       7.0289    1.041e-12
enh63736     1   98398800   98399800      1       1  150064       4.1676    1.539e-05
enh63738     1   98408400   98409400      1       1  150064       7.0518    8.832e-13
enh63739     1   98461900   98462900      2       1  150064       5.9387   1.4362e-09
enh63740     1   98499500   98500500      3       2  150064       6.0125   9.1348e-10
enh63741     1   98509000   98510000      5       1  150064       3.0333    0.0012095
enh63742     1   98518000   98519000      1       1  150064       2.4732     0.006695
enh63743     1   98519900   98520900      2       1  150064       6.4074   7.4018e-11
enh63744     1   98552200   98553200      2       1  150064       6.4431   5.8531e-11
enh63745     1   98569300   98570300      1       1  150064        3.596    0.0001616
enh63747     1   98673400   98674400      3       2  150064       2.6343    0.0042161
enh63748     1   98853500   98854500      3       2  150064        1.968     0.024534
enh63752     1   99394600   99395600      6       2  150064        1.746     0.040403
enh63805     1  101265100  101266100      2       1  150064       1.9522     0.025456
enh63811     1  101406900  101407900      3       1  150064       2.1857      0.01442
enh63819     1  101669400  101670400      4       1  150064       1.6696     0.047503
enh63829     1  103093800  103094800      1       1  150064       1.8475      0.03234
enh63839     1  107466700  107467700      1       1  150064       2.0703      0.01921
enh63855     1  108740300  108741300      7       3  150064       2.7227    0.0032374
enh63997     1  110052800  110053800      4       2  150064       1.8154     0.034728
enh64002     1  110081700  110082700      2       1  150064       2.0187     0.021761
enh64004     1  110088300  110089300      3       2  150064       1.7333     0.041525
enh64015     1  110178600  110179600      4       2  150064        2.074     0.019042
enh64016     1  110182500  110183500      1       1  150064       1.8088      0.03524
enh64018     1  110186100  110187100      2       1  150064       2.0658     0.019423
enh64019     1  110191300  110192300      6       2  150064       2.0553     0.019923
enh64044     1  110357700  110358700      1       1  150064       1.8634       0.0312
enh64080     1  110545600  110546600      1       1  150064        1.927      0.02699
enh64086     1  110576000  110577000      1       1  150064       2.1318      0.01651
enh64106     1  110745400  110746400      3       1  150064       1.7137      0.04329
enh64118     1  110852600  110853600      2       1  150064       2.0465     0.020351
enh64120     1  110855100  110856100      5       2  150064       2.4154     0.007859
enh64125     1  110892900  110893900      2       1  150064       2.1775     0.014723
enh64126     1  110926300  110927300      3       1  150064       2.6083     0.004549
enh64135     1  111009000  111010000      4       2  150064       1.8261     0.033916
enh64137     1  111033000  111034000      4       2  150064       1.8117     0.035017
enh64142     1  111107900  111108900      3       1  150064       2.4798    0.0065734
enh64158     1  111308300  111309300      6       3  150064       1.9245     0.027147
enh64159     1  111323300  111324300      3       1  150064       2.0122     0.022099
enh64181     1  111994000  111995000      3       2  150064       1.8109      0.03508
enh64196     1  112134300  112135300      3       2  150064       2.8477     0.002202
enh64199     1  112148100  112149100      2       1  150064       2.1242     0.016827
enh64201     1  112158300  112159300      3       2  150064       1.8072     0.035363
enh64203     1  112167000  112168000      5       3  150064       1.7179     0.042905
enh64204     1  112171600  112172600      2       1  150064       1.9574     0.025151
enh64215     1  112202400  112203400      3       2  150064       1.9285     0.026894
enh64216     1  112203300  112204300      3       1  150064        1.984     0.023625
enh64226     1  112283500  112284500      3       2  150064       1.7888     0.036826
enh64235     1  112388700  112389700      4       2  150064       1.6685     0.047609
enh64236     1  112391800  112392800      4       2  150064       1.7959     0.036252
enh64238     1  112399400  112400400      1       1  150064        2.006      0.02243
enh64240     1  112418900  112419900      3       1  150064       2.0891     0.018347
enh64241     1  112422800  112423800      3       2  150064       1.9172     0.027609
enh64244     1  112446600  112447600      1       1  150064       2.0661      0.01941
enh64245     1  112454200  112455200      5       2  150064       1.8456     0.032479
enh64246     1  112462900  112463900      4       1  150064       2.3463    0.0094814
enh64250     1  112498700  112499700      1       1  150064       2.0179       0.0218
enh64253     1  112506400  112507400      4       2  150064       2.1583     0.015451
enh64257     1  112529900  112530900      3       2  150064       2.0822     0.018661
enh64261     1  112604200  112605200      7       1  150064       2.1471     0.015892
enh64277     1  112936000  112937000      2       1  150064       1.8302     0.033611
enh64278     1  112937300  112938300      2       1  150064       1.9099     0.028072
enh64279     1  112941600  112942600      1       1  150064        2.381     0.008632
enh64280     1  112944300  112945300      2       1  150064       2.2625     0.011834
enh64281     1  112946400  112947400      1       1  150064        2.414     0.007889
enh64283     1  112960300  112961300      1       1  150064       2.5074     0.006082
enh64284     1  112971400  112972400      2       1  150064        2.383    0.0085869
enh64285     1  112973300  112974300      3       1  150064       2.3021     0.010664
enh64286     1  112978400  112979400      2       1  150064       2.3905    0.0084126
enh64287     1  112981300  112982300      3       2  150064       2.1976     0.013988
enh64288     1  112987200  112988200      4       1  150064       2.2709     0.011576
enh64292     1  113006800  113007800      2       1  150064       1.7463     0.040382
enh64296     1  113159500  113160500      4       2  150064       3.9287   4.2698e-05
enh64299     1  113169400  113170400      6       3  150064       2.3759    0.0087541
enh64301     1  113173200  113174200      1       1  150064       3.3565    0.0003947
enh64304     1  113181600  113182600      1       1  150064       3.5841    0.0001691
enh64307     1  113215700  113216700      4       2  150064       3.9815   3.4237e-05
enh64308     1  113218700  113219700      2       1  150064       2.7755    0.0027562
enh64310     1  113230200  113231200      3       1  150064       2.3508    0.0093666
enh64311     1  113241100  113242100      1       1  150064       2.2791      0.01133
enh64312     1  113242900  113243900      2       1  150064       2.8446    0.0022237
enh64344     1  113674600  113675600      2       1  150064       1.7731     0.038103
enh64345     1  113682800  113683800      1       1  150064       1.6575      0.04871
enh64346     1  113683500  113684500      1       1  150064       1.6575      0.04871
enh64387     1  114525700  114526700      4       2  150064         2.22      0.01321
enh64401     1  114853100  114854100      2       1  150064       2.0404     0.020656
enh64404     1  114977300  114978300      3       1  150064       2.2566     0.012018
enh64411     1  115046700  115047700      4       2  150064       1.8761     0.030323
enh64412     1  115049900  115050900      1       1  150064       2.5298     0.005706
enh64417     1  115257500  115258500      2       1  150064       1.7788     0.037633
enh64418     1  115294800  115295800      3       2  150064       2.2466     0.012332
enh64421     1  115610200  115611200      2       1  150064       2.2853     0.011149
enh64423     1  115641000  115642000      2       1  150064       1.8164     0.034656
enh64428     1  115773000  115774000      3       1  150064       2.8152    0.0024373
enh64432     1  115883200  115884200      4       2  150064       1.9647     0.024726
enh64433     1  115906500  115907500      5       2  150064       2.6172    0.0044323
enh64437     1  116185700  116186700      1       1  150064       2.1895      0.01428
enh64443     1  116219200  116220200      3       2  150064       1.8328     0.033415
enh64453     1  116451100  116452100      7       3  150064        1.667     0.047757
enh64494     1  116853400  116854400      3       1  150064       1.9122     0.027926
enh64497     1  116866900  116867900      4       1  150064       1.6622     0.048233
enh64508     1  116925800  116926800      1       1  150064        1.869      0.03081
enh64544     1  117305700  117306700      3       2  150064       2.1517     0.015709
enh64545     1  117349800  117350800      1       1  150064       3.2432    0.0005909
enh64546     1  117367500  117368500      2       1  150064       3.8933   4.9437e-05
enh64557     1  117514000  117515000      3       2  150064       1.6571     0.048752
enh64558     1  117526000  117527000      5       3  150064       1.7624     0.039001
enh64572     1  117714600  117715600      4       2  150064       2.8175    0.0024202
enh64573     1  117718400  117719400      3       1  150064       1.7114     0.043507
enh64616     1  120188200  120189200      1       1  150064       1.9527      0.02543
enh64620     1  120260900  120261900      4       2  150064       1.7108     0.043562
enh64788     1  145588000  145589000      3       1  150064       1.9471     0.025762
enh64791     1  145630400  145631400      2       1  150064       1.6689      0.04757
enh64792     1  145631700  145632700      1       1  150064       1.6837      0.04612
enh64801     1  146638800  146639800      5       3  150064       2.5768    0.0049856
enh64802     1  146640700  146641700      3       1  150064       1.9528     0.025425
enh64803     1  146645300  146646300      6       1  150064       2.0854     0.018517
enh64804     1  146694800  146695800      7       2  150064       2.5897    0.0048026
enh64805     1  146697400  146698400      6       3  150064       2.6682    0.0038132
enh64808     1  146716500  146717500      5       2  150064       2.2623     0.011838
enh64809     1  146717200  146718200     13       3  150064       2.2755     0.011437
enh64810     1  146718200  146719200      4       2  150064       1.9228     0.027254
enh64814     1  146745100  146746100      6       3  150064       2.5136    0.0059761
enh64815     1  146966600  146967600      2       1  150064       2.1904     0.014247
enh64818     1  146976900  146977900      3       2  150064       2.4113    0.0079485
enh64822     1  147057200  147058200      3       2  150064       1.8545     0.031831
enh64834     1  147233800  147234800      4       2  150064       1.9883     0.023387
enh64835     1  147240600  147241600      6       2  150064       1.7676     0.038562
enh64858     1  149897300  149898300      4       2  150064       1.7368     0.041216
enh64869     1  149955600  149956600      3       2  150064        1.737     0.041194
enh64873     1  149965500  149966500      1       1  150064       1.6983      0.04473
enh64874     1  149966600  149967600      1       1  150064       1.6967      0.04488
enh64879     1  149974400  149975400      2       1  150064       2.1726     0.014904
enh64883     1  149984100  149985100      2       1  150064       1.9331     0.026611
enh64886     1  149992900  149993900      1       1  150064       2.0556      0.01991
enh64888     1  150017800  150018800      4       1  150064       5.1694    1.174e-07
enh64890     1  150036900  150037900      1       1  150064       5.5334     1.57e-08
enh64895     1  150118800  150119800      3       1  150064       5.2081   9.5414e-08
enh64896     1  150124400  150125400      4       2  150064       4.5844    2.276e-06
enh64897     1  150126400  150127400      1       1  150064       2.7587     0.002902
enh64900     1  150136800  150137800      2       1  150064         4.73   1.1226e-06
enh64902     1  150148500  150149500      2       1  150064       4.8146   7.3729e-07
enh64903     1  150154000  150155000      1       1  150064       5.5829    1.183e-08
enh64904     1  150158400  150159400      3       2  150064       4.7642   9.4794e-07
enh64905     1  150159100  150160100      1       1  150064       5.4736    2.205e-08
enh64908     1  150209000  150210000      2       1  150064       1.9992     0.022793
enh64912     1  150241800  150242800      3       1  150064       4.9797   3.1842e-07
enh64914     1  150245800  150246800      1       1  150064        5.069        2e-07
enh64916     1  150256500  150257500      1       1  150064       4.9984    2.891e-07
enh64917     1  150266800  150267800      1       1  150064       1.7334      0.04151
enh64918     1  150267400  150268400      2       1  150064       1.9883     0.023391
enh64919     1  150273900  150274900      5       2  150064       4.5301   2.9482e-06
enh64921     1  150294800  150295800      5       2  150064       5.3544   4.2929e-08
enh64923     1  150325200  150326200      2       1  150064       4.3299   7.4599e-06
enh64924     1  150339400  150340400      3       2  150064       4.0739   2.3115e-05
enh64926     1  150343600  150344600      4       2  150064       1.8538     0.031883
enh64927     1  150346000  150347000      2       1  150064       4.3419   7.0643e-06
enh64928     1  150347600  150348600      1       1  150064       2.0361      0.02087
enh64929     1  150361800  150362800      3       2  150064       4.0914   2.1441e-05
enh64931     1  150382200  150383200      2       1  150064       3.9829   3.4041e-05
enh64934     1  150441800  150442800      4       2  150064       3.6233   0.00014541
enh64935     1  150442600  150443600      1       1  150064       1.6783      0.04664
enh64938     1  150478200  150479200      1       1  150064       1.8377      0.03305
enh64939     1  150479900  150480900      5       2  150064       1.8588      0.03153
enh64940     1  150481200  150482200      4       2  150064       4.0137   2.9892e-05
enh64941     1  150486600  150487600      1       1  150064       5.0598    2.098e-07
enh64945     1  150510300  150511300      5       2  150064       3.3805   0.00036178
enh64949     1  150536500  150537500      2       1  150064        2.174     0.014852
enh64952     1  150546100  150547100      5       2  150064       1.6844     0.046052
enh64957     1  150587200  150588200      3       2  150064       2.6146    0.0044666
enh64964     1  150825400  150826400      2       1  150064       1.8476     0.032332
enh64976     1  150964800  150965800      2       1  150064       4.3661   6.3238e-06
enh64979     1  150972300  150973300      3       2  150064        3.789   7.5637e-05
enh64980     1  150973600  150974600      4       2  150064       4.2005   1.3315e-05
enh64989     1  151041700  151042700      2       1  150064       3.0844    0.0010198
enh64990     1  151044400  151045400      6       4  150064       2.3316    0.0098612
enh64993     1  151116000  151117000      4       2  150064        3.239   0.00059973
enh64995     1  151128400  151129400      1       1  150064       2.5476     0.005424
enh64998     1  151135000  151136000      1       1  150064       2.9771     0.001455
enh64999     1  151135800  151136800      1       1  150064       2.9771     0.001455
enh65009     1  151267500  151268500      1       1  150064       2.3784     0.008695
enh65023     1  151373400  151374400      1       1  150064       3.3175    0.0004542
enh65024     1  151378300  151379300      1       1  150064       2.7838     0.002686
enh65025     1  151392300  151393300      2       1  150064       2.5833    0.0048929
enh65027     1  151413300  151414300      2       1  150064       2.4998     0.006214
enh65028     1  151416900  151417900      2       1  150064        2.118     0.017088
enh65029     1  151428400  151429400      3       1  150064       2.7731    0.0027763
enh65031     1  151444800  151445800      1       1  150064       2.5897     0.004803
enh65055     1  151675600  151676600      1       1  150064       2.5736     0.005032
enh65056     1  151679200  151680200      5       2  150064       1.7184     0.042865
enh65106     1  153497700  153498700      1       1  150064       2.0546      0.01996
enh65142     1  153669600  153670600      1       1  150064       2.0054      0.02246
enh65144     1  153702300  153703300      2       1  150064       1.9206     0.027394
enh65153     1  153761400  153762400      1       1  150064       2.5081     0.006069
enh65156     1  153769300  153770300      2       1  150064       3.2724   0.00053311
enh65157     1  153775700  153776700      1       1  150064       3.5823    0.0001703
enh65158     1  153776500  153777500      2       1  150064       3.5068   0.00022676
enh65159     1  153777500  153778500      3       1  150064       3.8478   5.9588e-05
enh65160     1  153805300  153806300      3       2  150064        3.258   0.00056092
enh65161     1  153816000  153817000      4       2  150064       2.3847    0.0085454
enh65163     1  153838500  153839500      1       1  150064       2.2649      0.01176
enh65164     1  153845500  153846500      5       2  150064       1.8966     0.028938
enh65165     1  153852100  153853100      1       1  150064       4.0063    3.084e-05
enh65168     1  153872600  153873600      3       2  150064       2.1709     0.014969
enh65171     1  153877200  153878200      1       1  150064       2.1651      0.01519
enh65173     1  153890100  153891100      2       1  150064       2.0632     0.019546
enh65175     1  153896400  153897400      2       1  150064        2.061     0.019652
enh65176     1  153899500  153900500      2       1  150064       1.9876     0.023427
enh65178     1  153904500  153905500      1       1  150064       2.2377      0.01262
enh65181     1  153926300  153927300      2       1  150064       2.1156     0.017188
enh65183     1  153931300  153932300      5       3  150064       2.2696     0.011615
enh65185     1  153933400  153934400      2       1  150064       2.7014    0.0034523
enh65186     1  153938200  153939200      2       1  150064       2.7928     0.002613
enh65187     1  153941100  153942100      2       1  150064       2.3994    0.0082099
enh65188     1  153948100  153949100      2       1  150064       2.2278     0.012946
enh65193     1  153965700  153966700      5       3  150064       3.1034   0.00095657
enh65194     1  154127100  154128100      4       2  150064       1.9295     0.026836
enh65196     1  154148700  154149700      3       2  150064       3.1236   0.00089326
enh65198     1  154152700  154153700      1       1  150064       2.3617     0.009096
enh65201     1  154195600  154196600      1       1  150064       1.9978      0.02287
enh65206     1  154306100  154307100      1       1  150064       1.8576      0.03161
enh65209     1  154324100  154325100      3       2  150064       2.1166     0.017146
enh65219     1  154394300  154395300      7       3  150064       1.8586     0.031544
enh65221     1  154399300  154400300      2       1  150064       1.7126     0.043393
enh65224     1  154405800  154406800      2       1  150064       2.2077     0.013634
enh65225     1  154407200  154408200      2       1  150064       2.6222    0.0043686
enh65231     1  154452100  154453100      1       1  150064        1.801      0.03585
enh65237     1  154528200  154529200      1       1  150064       2.2665      0.01171
enh65239     1  154539400  154540400      2       1  150064       2.2635     0.011804
enh65246     1  154581700  154582700      2       1  150064       1.6851      0.04598
enh65251     1  154595300  154596300      3       2  150064       1.7237      0.04238
enh65263     1  154746700  154747700      1       1  150064       1.9831      0.02368
enh65270     1  154780400  154781400      2       1  150064       1.6878     0.045724
enh65273     1  154792800  154793800      6       3  150064       4.3864    5.763e-06
enh65274     1  154804700  154805700      1       1  150064       1.7455      0.04045
enh65281     1  154823800  154824800      4       1  150064       2.8322    0.0023112
enh65283     1  154831400  154832400      4       2  150064       2.8871    0.0019443
enh65284     1  154834400  154835400      4       2  150064        2.368    0.0089417
enh65285     1  154837300  154838300      5       2  150064        3.737   9.3124e-05
enh65286     1  154843100  154844100      1       1  150064       3.8504    5.896e-05
enh65287     1  154850000  154851000      2       1  150064       3.2677   0.00054205
enh65289     1  154868600  154869600      3       1  150064       4.1106   1.9735e-05
enh65293     1  154910700  154911700      5       2  150064       3.8442   6.0473e-05
enh65294     1  154915400  154916400      3       1  150064       3.7877   7.6028e-05
enh65295     1  154923900  154924900      1       1  150064       2.0133      0.02204
enh65307     1  154985800  154986800      2       1  150064       3.7761   7.9665e-05
enh65308     1  154988200  154989200      3       2  150064       2.4353      0.00744
enh65309     1  154991200  154992200      1       1  150064       2.3559      0.00924
enh65311     1  155017000  155018000      2       1  150064       2.4019    0.0081556
enh65315     1  155042000  155043000      1       1  150064       1.8595      0.03148
enh65316     1  155043900  155044900      1       1  150064       2.5649     0.005161
enh65322     1  155082700  155083700      3       2  150064       1.7917     0.036592
enh65327     1  155111100  155112100      2       1  150064       1.7452     0.040475
enh65332     1  155148100  155149100      3       2  150064       1.8078     0.035319
enh65334     1  155157300  155158300      4       2  150064       1.6924     0.045283
enh65337     1  155175700  155176700      1       1  150064       1.7265      0.04213
enh65341     1  155195200  155196200      1       1  150064        2.079      0.01881
enh65344     1  155214800  155215800      1       1  150064       2.2046      0.01374
enh65346     1  155222600  155223600      3       1  150064       2.0189     0.021748
enh65350     1  155241100  155242100      3       1  150064       2.1903     0.014251
enh65352     1  155248500  155249500      1       1  150064       2.4281      0.00759
enh65353     1  155277200  155278200      2       1  150064       2.5297     0.005708
enh65354     1  155280000  155281000      1       1  150064       2.7019     0.003447
enh65355     1  155280800  155281800      1       1  150064       1.8809      0.02999
enh65356     1  155282800  155283800      1       1  150064        2.495     0.006298
enh65357     1  155289000  155290000      1       1  150064       2.5137     0.005974
enh65361     1  155363600  155364600      2       1  150064       2.3901    0.0084226
enh65363     1  155426200  155427200      1       1  150064       2.5712     0.005067
enh65375     1  155473300  155474300      2       1  150064       1.7828     0.037306
enh65380     1  155505700  155506700      1       1  150064        2.431     0.007528
enh65390     1  155606000  155607000      2       1  150064       2.5547    0.0053137
enh65392     1  155617900  155618900      2       1  150064       2.5713    0.0050652
enh65394     1  155624800  155625800      4       2  150064       2.2522     0.012156
enh65400     1  155687900  155688900      1       1  150064       2.2445       0.0124
enh65415     1  155843800  155844800      2       1  150064       1.9611     0.024934
enh65416     1  155845200  155846200      1       1  150064       3.0648     0.001089
enh65419     1  155859600  155860600      2       1  150064       2.3789    0.0086825
enh65420     1  155862700  155863700      1       1  150064       3.1041    0.0009543
enh65421     1  155868800  155869800      1       1  150064       1.9241      0.02717
enh65422     1  155879000  155880000      1       1  150064       1.9714      0.02434
enh65424     1  155899600  155900600      2       1  150064       1.7528     0.039814
enh65425     1  155904600  155905600      1       1  150064       2.0349      0.02093
enh65430     1  155929000  155930000      6       2  150064       2.5731     0.005039
enh65431     1  155930600  155931600      2       1  150064       2.8968    0.0018848
enh65434     1  155950200  155951200      2       1  150064       1.6986     0.044699
enh65437     1  155959900  155960900      2       1  150064       2.8238    0.0023733
enh65440     1  155976300  155977300      1       1  150064       3.3362    0.0004246
enh65442     1  155995500  155996500      5       3  150064       1.6783      0.04664
enh65447     1  156039700  156040700      1       1  150064       2.1843      0.01447
enh65451     1  156059700  156060700      3       1  150064       1.9285     0.026897
enh65453     1  156066800  156067800      1       1  150064       1.6961      0.04493
enh65455     1  156071200  156072200      2       1  150064       1.6755     0.046921
enh65459     1  156081700  156082700      1       1  150064       1.6693      0.04753
enh65460     1  156088500  156089500      2       1  150064       1.6726     0.047208
enh65463     1  156100200  156101200      5       1  150064       1.6464     0.049836
enh65464     1  156109900  156110900      4       2  150064       1.7656     0.038731
enh65469     1  156129100  156130100      4       2  150064       2.4699     0.006758
enh65470     1  156131800  156132800      2       1  150064       2.9325     0.001681
enh65481     1  156197900  156198900      3       2  150064       1.6802     0.046461
enh65533     1  156586100  156587100      1       1  150064       1.7177      0.04293
enh65548     1  156709400  156710400      2       1  150064       1.9691     0.024469
enh65549     1  156711500  156712500      4       2  150064       2.4346    0.0074544
enh65558     1  156760700  156761700      3       2  150064       1.8407     0.032835
enh65560     1  156767300  156768300      3       1  150064       1.7198     0.042738
enh65597     1  157961600  157962600      3       1  150064       1.7069     0.043921
enh65601     1  157971000  157972000      1       1  150064       1.7935      0.03645
enh65621     1  158082400  158083400      4       2  150064       2.5898    0.0048017
enh65641     1  159083400  159084400      2       1  150064       2.6704    0.0037886
enh65648     1  159165300  159166300      2       1  150064       1.7909     0.036658
enh65652     1  159410500  159411500      3       1  150064       1.7721     0.038191
enh65670     1  159891000  159892000      2       1  150064         1.93     0.026803
enh65675     1  159993300  159994300      3       1  150064       2.0624     0.019583
enh65690     1  160045500  160046500      6       2  150064       1.7638     0.038883
enh65691     1  160050000  160051000      4       2  150064        2.033     0.021028
enh65699     1  160075400  160076400      5       1  150064       2.1562     0.015534
enh65709     1  160142300  160143300      3       1  150064       1.9747     0.024148
enh65712     1  160161900  160162900      1       1  150064       2.1234      0.01686
enh65713     1  160163000  160164000      4       2  150064       2.5539    0.0053259
enh65714     1  160173700  160174700      1       1  150064       3.0586     0.001112
enh65720     1  160214600  160215600      1       1  150064       2.5426     0.005501
enh65721     1  160215900  160216900      4       1  150064       2.5834    0.0048914
enh65722     1  160219300  160220300      2       1  150064       2.6088    0.0045425
enh65723     1  160219800  160220800      2       1  150064       2.6088    0.0045425
enh65725     1  160226100  160227100      1       1  150064       2.5212     0.005847
enh65729     1  160260400  160261400      2       1  150064        1.783     0.037296
enh65731     1  160277500  160278500      2       1  150064       3.3489    0.0004056
enh65732     1  160284600  160285600      2       1  150064       2.8596    0.0021211
enh65737     1  160299200  160300200      3       2  150064       1.7489     0.040156
enh65739     1  160308400  160309400      2       1  150064       2.8672    0.0020704
enh65740     1  160309700  160310700      1       1  150064       2.7614     0.002878
enh65741     1  160314100  160315100      1       1  150064       2.4281     0.007589
enh65742     1  160316200  160317200      3       1  150064       2.5981    0.0046871
enh65743     1  160322700  160323700      2       1  150064       2.4236    0.0076846
enh65744     1  160323700  160324700      3       2  150064       3.1846   0.00072466
enh65745     1  160340900  160341900      3       2  150064       3.1344   0.00086112
enh65748     1  160346000  160347000      6       2  150064       2.4663    0.0068263
enh65751     1  160375700  160376700      4       2  150064       1.7151     0.043159
enh65752     1  160376900  160377900      3       1  150064        1.821     0.034304
enh65769     1  160850200  160851200      3       1  150064       2.3456    0.0094992
enh65800     1  161156000  161157000      1       1  150064       2.1109      0.01739
enh65805     1  161179800  161180800      1       1  150064       2.1338      0.01643
enh65810     1  161197500  161198500      1       1  150064       1.9315      0.02671
enh65825     1  161352000  161353000      4       2  150064       1.6675     0.047707
enh65832     1  161462600  161463600      7       2  150064       2.3677    0.0089504
enh65833     1  161469000  161470000      2       1  150064        2.616    0.0044487
enh65885     1  162166900  162167900      8       4  150064       1.6719     0.047275
enh65887     1  162182900  162183900      2       1  150064       1.7972     0.036152
enh65929     1  163141300  163142300      5       2  150064       2.3108     0.010423
enh65940     1  163412400  163413400      1       1  150064       1.7499      0.04007
enh65941     1  163811200  163812200      1       1  150064       2.5331     0.005653
enh65969     1  164597800  164598800      1       1  150064       2.1757      0.01479
enh66003     1  164743700  164744700      4       2  150064       1.7874     0.036938
enh66005     1  164755000  164756000      2       1  150064       2.3773      0.00872
enh66007     1  164763600  164764600      3       1  150064       1.8793     0.030105
enh66010     1  164774900  164775900      4       1  150064       2.0457     0.020393
enh66020     1  164951300  164952300      7       3  150064       2.0617     0.019618
enh66034     1  165412300  165413300      3       2  150064        2.782    0.0027012
enh66042     1  165570100  165571100      6       2  150064        1.822      0.03423
enh66047     1  165611200  165612200      3       1  150064       2.1864     0.014393
enh66049     1  165616500  165617500      5       2  150064       1.7689     0.038455
enh66050     1  165618000  165619000      1       1  150064       2.0077      0.02234
enh66053     1  165692700  165693700      2       1  150064       2.2419     0.012485
enh66054     1  165721200  165722200      4       2  150064       2.4999    0.0062122
enh66056     1  165739000  165740000      2       1  150064       2.3176     0.010235
enh66060     1  165811400  165812400      6       2  150064       2.0958     0.018051
enh66061     1  165822900  165823900      1       1  150064       2.4075     0.008032
enh66064     1  165826600  165827600      2       1  150064       2.5516    0.0053621
enh66080     1  166439000  166440000      2       1  150064       2.7182     0.003282
enh66087     1  166830900  166831900      5       1  150064       1.7861     0.037039
enh66091     1  166843400  166844400      2       1  150064       3.4847   0.00024635
enh66097     1  166941400  166942400      3       2  150064       2.3657    0.0089979
enh66138     1  167493700  167494700      6       2  150064        2.048     0.020279
enh66196     1  168053700  168054700      1       1  150064       2.2271      0.01297
enh66214     1  168269800  168270800      3       1  150064       1.8528     0.031952
enh66215     1  168273600  168274600      5       2  150064       2.0718     0.019143
enh66216     1  168289600  168290600      4       2  150064       1.8115     0.035028
enh66221     1  168356600  168357600      3       2  150064       2.2226     0.013122
enh66227     1  168409000  168410000      2       1  150064       2.0125     0.022083
enh66242     1  168704200  168705200      1       1  150064       1.8928      0.02919
enh66278     1  169086800  169087800      3       1  150064       1.7989     0.036021
enh66279     1  169088100  169089100      8       3  150064       2.6315    0.0042499
enh66280     1  169089300  169090300      1       1  150064       2.5028     0.006161
enh66281     1  169090600  169091600      5       2  150064       2.3255     0.010024
enh66282     1  169091800  169092800      3       1  150064       2.1157     0.017186
enh66283     1  169093100  169094100      6       1  150064        2.352    0.0093352
enh66284     1  169095700  169096700      2       1  150064       1.6933     0.045199
enh66286     1  169100000  169101000      3       1  150064       1.9924     0.023165
enh66287     1  169103300  169104300      3       2  150064       1.8182     0.034514
enh66305     1  169662600  169663600      4       2  150064       1.8144     0.034809
enh66310     1  169860200  169861200      4       2  150064       1.8634     0.031205
enh66333     1  170667400  170668400      1       1  150064       1.9528      0.02542
enh66374     1  171751800  171752800      3       1  150064       2.1709     0.014968
enh66376     1  171757600  171758600      4       2  150064       2.0175     0.021824
enh66398     1  171878600  171879600      3       2  150064       1.8472     0.032361
enh66407     1  171947300  171948300      3       1  150064       1.9493     0.025628
enh66437     1  172208300  172209300      3       1  150064       1.8908     0.029325
enh66443     1  172292100  172293100      2       1  150064       2.3255     0.010023
enh66444     1  172312100  172313100      2       1  150064       1.8722     0.030589
enh66446     1  172326200  172327200      2       1  150064       1.8137     0.034864
enh66447     1  172329200  172330200      1       1  150064       1.8053      0.03551
enh66451     1  172352200  172353200      1       1  150064       2.5269     0.005753
enh66452     1  172357600  172358600      2       1  150064       2.4815    0.0065423
enh66453     1  172361500  172362500      2       1  150064       2.4215     0.007728
enh66454     1  172367600  172368600      2       1  150064       2.0434     0.020508
enh66461     1  172500200  172501200      4       2  150064       1.8567     0.031675
enh66486     1  173388800  173389800      5       2  150064       2.6576    0.0039345
enh66487     1  173389200  173390200      3       1  150064       2.0669     0.019374
enh66489     1  173407800  173408800      3       1  150064       2.1281     0.016666
enh66493     1  173475400  173476400      2       1  150064       1.9133     0.027853
enh66499     1  173683000  173684000      1       1  150064       3.4023    0.0003341
enh66500     1  173685600  173686600      1       1  150064       3.4989    0.0002336
enh66501     1  173702700  173703700      3       1  150064       3.4193    0.0003139
enh66505     1  173838600  173839600      2       1  150064       3.0471    0.0011552
enh66507     1  173916400  173917400      1       1  150064       3.4498    0.0002805
enh66508     1  173967200  173968200      3       1  150064       3.5217   0.00021441
enh66509     1  173969600  173970600      1       1  150064       3.4298     0.000302
enh66510     1  173974000  173975000      2       1  150064       2.9816    0.0014339
enh66511     1  173977500  173978500      7       1  150064       3.3508   0.00040295
enh66513     1  173985900  173986900      1       1  150064       3.4224    0.0003103
enh66514     1  173987500  173988500      3       2  150064       3.4074   0.00032796
enh66515     1  174009300  174010300      1       1  150064       3.5075    0.0002262
enh66516     1  174021100  174022100      2       1  150064       3.2355   0.00060717
enh66517     1  174129600  174130600      2       1  150064       3.0947   0.00098495
enh66518     1  174134500  174135500      2       1  150064       2.1375     0.016277
enh66519     1  174135200  174136200      2       1  150064       2.7675    0.0028248
enh66520     1  174231300  174232300      3       2  150064       2.4088    0.0080024
enh66521     1  174232200  174233200      3       2  150064       2.9935    0.0013788
enh66522     1  174233800  174234800      1       1  150064       1.9451      0.02588
enh66524     1  174302400  174303400      3       2  150064       2.6119    0.0045025
enh66527     1  174336200  174337200      4       2  150064       3.4883   0.00024303
enh66531     1  174767600  174768600      1       1  150064       3.2494    0.0005783
enh66532     1  174770800  174771800      2       1  150064       2.0604      0.01968
enh66533     1  174778000  174779000      1       1  150064       2.9966     0.001365
enh66534     1  174784000  174785000      2       1  150064       1.9926     0.023153
enh66536     1  174808000  174809000      2       1  150064       2.9205    0.0017475
enh66537     1  174809000  174810000      2       1  150064       1.8593     0.031493
enh66538     1  174844400  174845400      3       2  150064       2.4762    0.0066398
enh66541     1  174897400  174898400      3       2  150064       2.7199    0.0032651
enh66550     1  174936400  174937400      1       1  150064       2.9175     0.001764
enh66558     1  175040600  175041600      3       2  150064       1.7792     0.037602
enh66564     1  175155200  175156200      2       1  150064       2.6587     0.003922
enh66566     1  175159300  175160300      2       1  150064       3.0324    0.0012129
enh66567     1  175162400  175163400      5       1  150064       3.3626   0.00038601
enh66573     1  175287300  175288300      1       1  150064       2.0206      0.02166
enh66591     1  175652400  175653400      3       1  150064       2.0105     0.022191
enh66592     1  175670900  175671900      7       2  150064       1.9329     0.026626
enh66594     1  175684500  175685500      2       1  150064       1.8515     0.032046
enh66596     1  175709400  175710400      3       2  150064       1.8099     0.035158
enh66599     1  175752000  175753000      1       1  150064       2.3676     0.008952
enh66600     1  175757100  175758100      3       1  150064         3.44    0.0002909
enh66605     1  175835500  175836500      3       2  150064       2.1315     0.016522
enh66607     1  175850500  175851500      2       1  150064       1.8606     0.031404
enh66611     1  176042400  176043400      4       2  150064       1.8718      0.03062
enh66617     1  176625700  176626700      3       2  150064       1.8445     0.032556
enh66625     1  176873100  176874100      3       1  150064       2.2242     0.013068
enh66626     1  176888900  176889900      2       1  150064       1.7548     0.039643
enh66629     1  176965300  176966300      2       1  150064       2.0625     0.019579
enh66630     1  176992500  176993500      6       2  150064       2.8394    0.0022601
enh66642     1  177132100  177133100      8       4  150064       2.0243     0.021472
enh66654     1  177251100  177252100      1       1  150064       4.1675     1.54e-05
enh66656     1  177271200  177272200      4       2  150064       4.9563    3.592e-07
enh66660     1  177319900  177320900      2       1  150064       1.8755     0.030364
enh66661     1  177323000  177324000      2       1  150064       3.6525   0.00012987
enh66662     1  177393500  177394500      5       2  150064       3.7079   0.00010451
enh66663     1  177395000  177396000      2       1  150064       3.6696   0.00012145
enh66665     1  177614000  177615000      1       1  150064       1.9874      0.02344
enh66667     1  177710300  177711300      4       2  150064       1.8984      0.02882
enh66688     1  178025700  178026700      2       1  150064       2.0695     0.019247
enh66689     1  178029900  178030900      4       2  150064        2.698    0.0034877
enh66712     1  178341400  178342400      1       1  150064       3.3527    0.0004002
enh66713     1  178357600  178358600      1       1  150064       1.8337      0.03335
enh66714     1  178455000  178456000      1       1  150064       2.4263     0.007627
enh66715     1  178455800  178456800      3       2  150064        2.969    0.0014937
enh66723     1  178620300  178621300      2       1  150064       1.7408     0.040858
enh66747     1  179095800  179096800      2       1  150064       1.6824      0.04625
enh66748     1  179098200  179099200      4       1  150064       1.6833     0.046155
enh66751     1  179111000  179112000      1       1  150064       1.9879      0.02341
enh66753     1  179138700  179139700      1       1  150064       2.1591      0.01542
enh66758     1  179174400  179175400      1       1  150064       2.2842      0.01118
enh66765     1  179199500  179200500      1       1  150064       1.8435      0.03263
enh66771     1  179333800  179334800      5       3  150064       2.8804    0.0019862
enh66774     1  179782800  179783800      1       1  150064        2.367     0.008966
enh66781     1  179844700  179845700      1       1  150064       1.9217      0.02732
enh66789     1  179938400  179939400      3       1  150064       1.7133     0.043328
enh66814     1  180503000  180504000      3       2  150064       2.0381     0.020769
enh66816     1  180513000  180514000      3       1  150064        1.762     0.039033
enh66821     1  180612500  180613500      3       2  150064       3.8602   5.6639e-05
enh66822     1  180751000  180752000      2       1  150064       3.3287   0.00043619
enh66828     1  180882900  180883900      1       1  150064        2.595      0.00473
enh66829     1  180891800  180892800      2       1  150064        2.083     0.018625
enh66889     1  181175400  181176400      3       2  150064       2.2117     0.013492
enh66894     1  181398700  181399700      6       2  150064       1.9071     0.028256
enh66922     1  182116100  182117100      4       2  150064         2.35    0.0093856
enh66932     1  182226500  182227500      3       1  150064       1.8808     0.030002
enh66937     1  182262000  182263000      4       1  150064       1.7366     0.041233
enh66945     1  182318000  182319000      3       2  150064       2.3673    0.0089584
enh66949     1  182353000  182354000      1       1  150064       2.2811      0.01127
enh66950     1  182354000  182355000      2       1  150064       1.9755     0.024107
enh66951     1  182364000  182365000      2       1  150064       2.2552     0.012059
enh66969     1  182731000  182732000      3       2  150064       1.7371     0.041183
enh66979     1  182998000  182999000      5       2  150064       1.8251     0.033992
enh67012     1  183285000  183286000      1       1  150064       2.3343     0.009789
enh67018     1  183322400  183323400      1       1  150064       2.3222      0.01011
enh67020     1  183373300  183374300      3       1  150064       2.3074     0.010516
enh67023     1  183443500  183444500      2       1  150064       3.0031    0.0013362
enh67026     1  183449400  183450400      1       1  150064       3.0575     0.001116
enh67029     1  183486700  183487700      2       1  150064         2.63    0.0042698
enh67032     1  183512400  183513400      2       1  150064       2.7729     0.002778
enh67063     1  183783100  183784100      1       1  150064       1.9374      0.02635
enh67084     1  183841900  183842900      3       2  150064        2.321     0.010143
enh67098     1  183895600  183896600      1       1  150064       2.0017      0.02266
enh67125     1  184029000  184030000      3       1  150064        1.772     0.038196
enh67126     1  184037200  184038200      2       1  150064       1.7625      0.03899
enh67130     1  184120400  184121400      1       1  150064       2.2839      0.01119
enh67134     1  184187400  184188400      2       1  150064       3.2756   0.00052715
enh67135     1  184253000  184254000      2       1  150064       2.2839     0.011189
enh67145     1  184458800  184459800      2       1  150064       2.3194     0.010188
enh67146     1  184460800  184461800      4       2  150064       2.2105     0.013535
enh67147     1  184463000  184464000      2       1  150064        1.661     0.048356
enh67150     1  184476200  184477200      1       1  150064       2.4618     0.006913
enh67152     1  184503700  184504700      5       3  150064       2.6296    0.0042748
enh67153     1  184524500  184525500      3       2  150064       2.2174     0.013297
enh67155     1  184543600  184544600      4       2  150064        1.876      0.03033
enh67167     1  184630400  184631400      1       1  150064       2.0644      0.01949
enh67170     1  184638000  184639000      1       1  150064       1.7861      0.03704
enh67172     1  184714800  184715800      4       2  150064       2.0694     0.019256
enh67174     1  184724900  184725900      3       1  150064       2.1648       0.0152
enh67183     1  184950800  184951800      3       1  150064        2.411    0.0079547
enh67191     1  185127700  185128700      2       1  150064       2.1308     0.016552
enh67218     1  186345900  186346900      1       1  150064       1.7256      0.04221
enh67235     1  190098700  190099700      3       2  150064       2.1511     0.015735
enh67241     1  192129100  192130100      2       1  150064       1.6571     0.048746
enh67242     1  192130200  192131200      2       1  150064       2.1281     0.016666
enh67258     1  193036800  193037800      4       2  150064       2.4109    0.0079566
enh67260     1  193072000  193073000      1       1  150064       3.0838     0.001022
enh67261     1  193074800  193075800      5       2  150064       2.2378     0.012616
enh67263     1  193093100  193094100      3       1  150064       3.1849   0.00072396
enh67264     1  193126200  193127200      2       1  150064       2.6826    0.0036527
enh67265     1  193147200  193148200      3       1  150064       2.9891     0.001399
enh67268     1  193158700  193159700      2       1  150064       2.6785    0.0036974
enh67269     1  193185700  193186700      4       2  150064       2.0235     0.021512
enh67277     1  193558400  193559400      4       1  150064       1.7019     0.044389
enh67283     1  196066300  196067300      3       2  150064       2.4068    0.0080454
enh67285     1  196369800  196370800      1       1  150064       2.2115       0.0135
enh67288     1  197072300  197073300      1       1  150064       1.9892      0.02334
enh67290     1  197165400  197166400      3       2  150064       2.8876    0.0019407
enh67295     1  197244200  197245200      2       1  150064       1.9846     0.023597
enh67306     1  197329100  197330100      4       2  150064       1.8205     0.034343
enh67308     1  197438600  197439600      2       1  150064       2.1834     0.014503
enh67311     1  197702200  197703200      3       1  150064       2.1119     0.017347
enh67312     1  197742000  197743000      2       1  150064       1.9392      0.02624
enh67348     1  198649400  198650400      1       1  150064       2.0325      0.02105
enh67349     1  198650900  198651900      3       2  150064       2.0517     0.020101
enh67354     1  198757200  198758200      1       1  150064         2.26      0.01191
enh67357     1  198806000  198807000      1       1  150064       3.2068    0.0006712
enh67358     1  198814300  198815300      2       1  150064       2.8075    0.0024966
enh67369     1  198849700  198850700      1       1  150064       1.8131      0.03491
enh67414     1  200258900  200259900      2       1  150064       2.7771    0.0027421
enh67415     1  200270000  200271000      2       1  150064       1.8872     0.029566
enh67417     1  200289300  200290300      1       1  150064       2.4154     0.007858
enh67418     1  200290300  200291300      2       1  150064        2.627    0.0043067
enh67421     1  200321200  200322200      1       1  150064       2.9111     0.001801
enh67422     1  200322000  200323000      4       1  150064       2.8377    0.0022719
enh67423     1  200328900  200329900      6       1  150064       3.0312    0.0012178
enh67424     1  200334700  200335700      4       1  150064       2.8025    0.0025355
enh67425     1  200342300  200343300      3       2  150064       2.9832    0.0014262
enh67426     1  200348000  200349000      1       1  150064       2.9142     0.001783
enh67427     1  200349300  200350300      5       2  150064       2.7283    0.0031826
enh67428     1  200361100  200362100      4       1  150064       2.9582     0.001547
enh67429     1  200364000  200365000      4       2  150064       3.3574   0.00039339
enh67430     1  200365400  200366400      4       2  150064       3.7035   0.00010631
enh67431     1  200367200  200368200      3       2  150064       2.2781     0.011362
enh67436     1  200379600  200380600      2       1  150064         2.31     0.010443
enh67439     1  200406400  200407400      1       1  150064       3.4739    0.0002565
enh67441     1  200494000  200495000      4       2  150064       2.0448     0.020439
enh67442     1  200505800  200506800      6       3  150064       2.0601     0.019694
enh67452     1  200714400  200715400      2       1  150064       2.1138     0.017268
enh67460     1  200747700  200748700      2       1  150064       1.8162     0.034672
enh67464     1  200771600  200772600      1       1  150064       2.3823     0.008602
enh67465     1  200774100  200775100      2       1  150064       2.2644     0.011775
enh67468     1  200799100  200800100      3       2  150064       1.6987     0.044691
enh67472     1  200928600  200929600      7       4  150064       3.9057   4.6973e-05
enh67473     1  200941200  200942200      7       3  150064       1.8872     0.029566
enh67474     1  200943500  200944500      4       1  150064       1.6721     0.047256
enh67475     1  200950600  200951600      3       2  150064       4.5685   2.4565e-06
enh67479     1  200981700  200982700      2       1  150064       2.7206     0.003258
enh67481     1  200987200  200988200      3       2  150064       1.8632     0.031214
enh67482     1  200988100  200989100      2       1  150064       2.1491     0.015811
enh67483     1  200995500  200996500      1       1  150064       2.3237      0.01007
enh67484     1  201005200  201006200      6       2  150064       3.4663   0.00026382
enh67485     1  201007300  201008300      1       1  150064       3.9599    3.749e-05
enh67486     1  201011600  201012600      7       3  150064         3.71   0.00010363
enh67487     1  201022900  201023900      4       1  150064       2.8093    0.0024826
enh67488     1  201025100  201026100      3       1  150064       2.0282     0.021271
enh67490     1  201053300  201054300      3       2  150064       1.8395     0.032922
enh67493     1  201084100  201085100      2       1  150064       1.9144     0.027783
enh67494     1  201106500  201107500      2       1  150064       1.7983     0.036062
enh67589     1  201726400  201727400      2       1  150064       2.4865    0.0064499
enh67601     1  201776500  201777500      2       1  150064       1.6633      0.04813
enh67606     1  201811400  201812400      4       2  150064       2.3203     0.010162
enh67608     1  201818600  201819600      1       1  150064       1.6978      0.04477
enh67610     1  201844900  201845900      2       1  150064       1.6456     0.049919
enh67615     1  201869000  201870000      1       1  150064        1.818      0.03453
enh67616     1  201873300  201874300      2       1  150064        1.955     0.025293
enh67617     1  201877800  201878800      4       1  150064       2.5387    0.0055626
enh67643     1  202090400  202091400      5       3  150064       1.6736     0.047107
enh67645     1  202102900  202103900      2       1  150064       2.5603    0.0052294
enh67698     1  202587500  202588500      1       1  150064       1.7735      0.03807
enh67701     1  202688500  202689500      4       2  150064       1.9076     0.028221
enh67730     1  203058500  203059500      1       1  150064       2.1543      0.01561
enh67733     1  203094000  203095000      2       1  150064       2.4548    0.0070479
enh67734     1  203101600  203102600      6       4  150064        1.912     0.027935
enh67758     1  203232400  203233400      1       1  150064       1.8487      0.03225
enh67777     1  203323000  203324000      2       1  150064        1.962     0.024882
enh67778     1  203328200  203329200      4       1  150064       1.8237     0.034098
enh67808     1  203593900  203594900      1       1  150064       1.7035      0.04424
enh67844     1  204010400  204011400      3       2  150064       2.1398     0.016185
enh67847     1  204041100  204042100      3       2  150064       3.7423   9.1186e-05
enh67848     1  204045600  204046600      2       1  150064       2.5349    0.0056243
enh67850     1  204050800  204051800      5       3  150064       1.9449     0.025893
enh67856     1  204065800  204066800      2       1  150064       1.6759     0.046877
enh67858     1  204071600  204072600      2       1  150064       1.9284     0.026901
enh67859     1  204076400  204077400      2       1  150064       2.4232    0.0076912
enh67860     1  204078200  204079200      1       1  150064       1.9543      0.02533
enh67866     1  204117900  204118900      1       1  150064        2.079      0.01881
enh67876     1  204219400  204220400      5       2  150064       1.8485     0.032265
enh67877     1  204225500  204226500      1       1  150064       2.1865      0.01439
enh67878     1  204232900  204233900      5       1  150064       1.9658     0.024662
enh67880     1  204241700  204242700      4       2  150064       1.7027     0.044308
enh67881     1  204244400  204245400      7       3  150064       2.3691    0.0089146
enh67884     1  204254400  204255400      9       2  150064       2.6249    0.0043339
enh67914     1  204407100  204408100      1       1  150064       2.0255      0.02141
enh67916     1  204411500  204412500      1       1  150064       2.1158      0.01718
enh67917     1  204414800  204415800      1       1  150064       1.9797      0.02387
enh67918     1  204417700  204418700      5       1  150064       1.9721     0.024298
enh67919     1  204421300  204422300      3       1  150064       2.1428     0.016064
enh67920     1  204423200  204424200      3       2  150064       3.6519   0.00013016
enh67921     1  204425200  204426200      5       2  150064       2.3419    0.0095937
enh67922     1  204428000  204429000      2       1  150064       1.9549       0.0253
enh67923     1  204431400  204432400      4       1  150064       2.2817     0.011255
enh67924     1  204432400  204433400      2       1  150064       1.9799     0.023857
enh67926     1  204435300  204436300      2       1  150064       2.0783     0.018842
enh67932     1  204445200  204446200      2       1  150064       2.1175     0.017111
enh67934     1  204454000  204455000      5       2  150064       2.4964    0.0062729
enh67935     1  204455400  204456400      2       1  150064       3.2538   0.00056936
enh67936     1  204457300  204458300      2       1  150064        3.035    0.0012027
enh67938     1  204464400  204465400      3       2  150064       2.2606     0.011893
enh67941     1  204481000  204482000      3       1  150064       3.3557   0.00039586
enh67942     1  204487300  204488300      1       1  150064       3.3525    0.0004004
enh67943     1  204489700  204490700      2       1  150064       2.1818     0.014561
enh67945     1  204537600  204538600      4       2  150064        1.814      0.03484
enh67946     1  204543700  204544700      3       2  150064       1.9152     0.027734
enh67947     1  204547100  204548100      1       1  150064       3.4754     0.000255
enh67948     1  204548500  204549500      5       2  150064       2.8774    0.0020045
enh67949     1  204553100  204554100      3       1  150064       2.8378    0.0022712
enh67950     1  204586600  204587600      5       2  150064        2.841    0.0022485
enh67952     1  204593100  204594100      1       1  150064       3.3053    0.0004743
enh67953     1  204599300  204600300      6       2  150064       2.0742     0.019029
enh67954     1  204602200  204603200      2       1  150064       1.9687     0.024496
enh67955     1  204606700  204607700      7       3  150064       2.4211    0.0077358
enh67982     1  204828500  204829500      2       1  150064       2.8119    0.0024622
enh68007     1  204903900  204904900      4       2  150064       1.8297     0.033649
enh68008     1  204908400  204909400      4       2  150064       1.8467     0.032398
enh68009     1  204912400  204913400      6       2  150064       1.7189     0.042817
enh68013     1  204927500  204928500      3       2  150064       2.7992    0.0025615
enh68016     1  204939300  204940300      2       1  150064       2.5667    0.0051331
enh68017     1  204940700  204941700      1       1  150064        2.746     0.003016
enh68020     1  204955400  204956400      4       2  150064       1.9437     0.025965
enh68022     1  204972300  204973300      4       2  150064       2.0254     0.021411
enh68023     1  204975500  204976500      9       3  150064       2.2853     0.011147
enh68024     1  204979900  204980900      2       1  150064       2.4975    0.0062537
enh68025     1  204981500  204982500      3       1  150064       2.1307     0.016558
enh68030     1  205001500  205002500      3       2  150064       1.7721     0.038191
enh68033     1  205017100  205018100      6       2  150064       1.9281     0.026922
enh68035     1  205031100  205032100      3       1  150064       4.0043   3.1095e-05
enh68036     1  205034600  205035600      2       1  150064       4.7823   8.6644e-07
enh68038     1  205040500  205041500      6       2  150064       3.4151   0.00031876
enh68039     1  205042100  205043100      4       2  150064       3.8273   6.4789e-05
enh68041     1  205048500  205049500      3       2  150064       4.8553   6.0097e-07
enh68043     1  205077800  205078800      5       2  150064       4.1366   1.7627e-05
enh68044     1  205088400  205089400      1       1  150064         1.98      0.02385
enh68045     1  205110500  205111500      4       2  150064       3.4959   0.00023627
enh68047     1  205144300  205145300      2       1  150064       4.1479   1.6775e-05
enh68048     1  205148800  205149800      4       1  150064       3.7945   7.3984e-05
enh68049     1  205151800  205152800      4       2  150064       4.6659   1.5364e-06
enh68050     1  205153000  205154000      5       2  150064       4.7307   1.1188e-06
enh68051     1  205156600  205157600      2       1  150064       3.8869   5.0768e-05
enh68052     1  205159600  205160600      1       1  150064       3.9929    3.264e-05
enh68054     1  205168200  205169200      3       1  150064       4.0127   3.0014e-05
enh68055     1  205173100  205174100      4       1  150064       4.1403    1.734e-05
enh68056     1  205178300  205179300      2       1  150064       3.9688   3.6121e-05
enh68057     1  205181200  205182200      2       1  150064       3.1831   0.00072844
enh68061     1  205202800  205203800      2       1  150064       2.0452      0.02042
enh68062     1  205207000  205208000      4       2  150064       3.0386    0.0011882
enh68063     1  205208500  205209500      4       2  150064       2.0174     0.021829
enh68064     1  205210000  205211000      3       2  150064       2.4617    0.0069143
enh68065     1  205211400  205212400      1       1  150064       1.7726      0.03815
enh68066     1  205214700  205215700      3       2  150064       2.6335    0.0042253
enh68069     1  205221300  205222300      5       2  150064       3.2236   0.00063291
enh68070     1  205224100  205225100      3       2  150064       2.0196     0.021712
enh68072     1  205232400  205233400      4       1  150064       1.7304     0.041782
enh68073     1  205233800  205234800      3       2  150064       2.2537     0.012106
enh68077     1  205263000  205264000      3       2  150064       2.0907      0.01828
enh68085     1  205329700  205330700      3       2  150064       2.3744    0.0087894
enh68096     1  205463700  205464700      2       1  150064       2.5456     0.005454
enh68099     1  205478000  205479000      3       2  150064       1.9895     0.023322
enh68106     1  205500700  205501700      8       3  150064       2.0693      0.01926
enh68112     1  205546100  205547100      1       1  150064       1.7414      0.04081
enh68113     1  205551400  205552400      4       2  150064       1.6664     0.047813
enh68117     1  205562700  205563700      5       2  150064       1.7678     0.038543
enh68118     1  205567900  205568900      9       3  150064       2.4451    0.0072407
enh68133     1  205636100  205637100      3       2  150064       2.1154     0.017199
enh68136     1  205662200  205663200      3       1  150064       2.0239     0.021491
enh68154     1  205761100  205762100      3       1  150064       2.5277    0.0057412
enh68156     1  205774600  205775600      3       1  150064       1.7156     0.043116
enh68185     1  206589100  206590100      2       1  150064       1.6656     0.047892
enh68249     1  207218700  207219700      1       1  150064       3.3826     0.000359
enh68250     1  207220000  207221000      2       1  150064        3.258   0.00056106
enh68252     1  207225000  207226000      2       1  150064       2.7994    0.0025596
enh68256     1  207238000  207239000      1       1  150064       2.4979     0.006247
enh68258     1  207243500  207244500      2       1  150064       2.9267    0.0017129
enh68259     1  207245900  207246900      1       1  150064        2.916     0.001773
enh68261     1  207250600  207251600      2       1  150064       2.7064    0.0034006
enh68285     1  207923700  207924700      2       1  150064       3.7753   7.9905e-05
enh68286     1  207926900  207927900      7       4  150064       2.1126     0.017319
enh68287     1  207928200  207929200      1       1  150064       3.3754    0.0003685
enh68288     1  207971700  207972700      2       1  150064       3.4269   0.00030525
enh68292     1  207988200  207989200      3       2  150064       2.0122     0.022101
enh68293     1  207991200  207992200      2       1  150064       3.2939   0.00049399
enh68295     1  208002000  208003000      1       1  150064       4.9466    3.777e-07
enh68296     1  208004600  208005600      2       1  150064       2.2068     0.013663
enh68297     1  208008000  208009000      3       2  150064       1.7097     0.043665
enh68298     1  208010600  208011600      4       2  150064       2.7929    0.0026119
enh68300     1  208013100  208014100      3       2  150064       3.9261   4.3175e-05
enh68301     1  208014200  208015200      3       2  150064       3.7764   7.9544e-05
enh68302     1  208016200  208017200      5       2  150064       3.2802   0.00051868
enh68303     1  208019000  208020000      2       1  150064       3.1619   0.00078367
enh68304     1  208021200  208022200      3       2  150064       3.0595    0.0011085
enh68305     1  208024600  208025600      3       2  150064       1.8867       0.0296
enh68306     1  208029800  208030800      3       1  150064       3.5388   0.00020095
enh68307     1  208032000  208033000      9       4  150064       3.0265    0.0012372
enh68308     1  208033500  208034500      4       2  150064       3.5683   0.00017964
enh68309     1  208034800  208035800      6       2  150064       3.2288   0.00062155
enh68310     1  208036300  208037300      6       3  150064       3.2735   0.00053106
enh68311     1  208037700  208038700      6       3  150064       3.0892    0.0010036
enh68312     1  208043700  208044700      5       3  150064       2.1184      0.01707
enh68313     1  208046300  208047300      4       2  150064       2.8049    0.0025164
enh68315     1  208058300  208059300      4       1  150064       2.3278    0.0099622
enh68339     1  208262600  208263600      4       2  150064       2.7157    0.0033072
enh68340     1  208266900  208267900      3       2  150064       2.4617    0.0069144
enh68342     1  208277800  208278800      3       2  150064       2.1668     0.015124
enh68343     1  208293400  208294400      4       1  150064       2.0968     0.018006
enh68344     1  208301000  208302000     10       2  150064       3.0871    0.0010106
enh68345     1  208303000  208304000      3       1  150064       2.8442    0.0022263
enh68346     1  208304800  208305800      4       2  150064       2.4882    0.0064191
enh68364     1  208386100  208387100      3       1  150064       2.2668       0.0117
enh68368     1  208407600  208408600      3       1  150064         1.77     0.038364
enh68388     1  209585300  209586300      1       1  150064       1.8765      0.03029
enh68400     1  209799600  209800600      4       2  150064       1.7928     0.036499
enh68401     1  209803100  209804100      2       1  150064       1.7491     0.040137
enh68425     1  209943500  209944500      2       1  150064       1.7275     0.042039
enh68450     1  210409200  210410200      1       1  150064       2.4304     0.007541
enh68480     1  210793700  210794700      3       2  150064       1.6874     0.045761
enh68491     1  210888600  210889600      2       1  150064       1.9934      0.02311
enh68514     1  211209900  211210900      2       1  150064       1.9052     0.028377
enh68520     1  211434600  211435600      6       3  150064       3.0256    0.0012408
enh68521     1  211445100  211446100      3       2  150064       2.1764     0.014762
enh68543     1  211747200  211748200      4       2  150064       1.9394     0.026223
enh68576     1  211948200  211949200      3       2  150064       1.6519      0.04928
enh68628     1  212420300  212421300      2       1  150064       1.9187     0.027512
enh68629     1  212428800  212429800      7       2  150064       2.3348    0.0097762
enh68637     1  212469400  212470400      4       2  150064       1.7928     0.036501
enh68638     1  212474500  212475500      2       1  150064       1.8451     0.032513
enh68639     1  212483300  212484300      1       1  150064       2.2238      0.01308
enh68641     1  212538100  212539100      3       2  150064       1.9483      0.02569
enh68648     1  212604100  212605100      2       1  150064       1.7314      0.04169
enh68678     1  212769200  212770200      5       3  150064       2.1181     0.017082
enh68725     1  214078300  214079300      1       1  150064       2.6749     0.003738
enh68729     1  214175600  214176600      3       1  150064       3.3592    0.0003908
enh68734     1  214197500  214198500      2       1  150064        1.673     0.047161
enh68750     1  214492200  214493200      3       2  150064       2.9578     0.001549
enh68771     1  214715300  214716300      5       2  150064       1.8872     0.029567
enh68773     1  214721100  214722100      1       1  150064       2.3529     0.009314
enh68834     1  218620400  218621400      2       1  150064       2.1532     0.015652
enh68835     1  218632800  218633800      2       1  150064       2.0383     0.020761
enh68873     1  220217500  220218500      2       1  150064       2.0112     0.022151
enh68882     1  220392300  220393300      2       1  150064       2.3684    0.0089325
enh68885     1  220398500  220399500      1       1  150064       1.6537      0.04909
enh68897     1  220905400  220906400      2       1  150064        1.773     0.038112
enh68911     1  221457000  221458000      4       2  150064          2.4    0.0081972
enh68917     1  221509900  221510900      2       1  150064       1.6949      0.04505
enh68959     1  222627600  222628600      2       1  150064       2.7827    0.0026954
enh68960     1  222628600  222629600      2       1  150064       2.4603    0.0069407
enh68966     1  222792800  222793800      3       1  150064       1.7014     0.044431
enh68967     1  222818300  222819300      1       1  150064       2.1321       0.0165
enh68972     1  222911900  222912900      1       1  150064       2.4579     0.006987
enh68976     1  222940100  222941100      5       2  150064       2.3412    0.0096108
enh68977     1  222944400  222945400      3       1  150064       2.0187     0.021758
enh68978     1  222945800  222946800      4       1  150064       2.4529     0.007086
enh68979     1  222946600  222947600      3       1  150064        1.735     0.041374
enh69010     1  223421200  223422200      1       1  150064       1.8133      0.03489
enh69019     1  223888100  223889100      1       1  150064       1.9712      0.02435
enh69020     1  223891900  223892900      4       2  150064       2.6177     0.004426
enh69022     1  223898500  223899500      5       2  150064       3.4557   0.00027439
enh69023     1  223903100  223904100      4       2  150064       2.8247    0.0023662
enh69024     1  223904100  223905100      4       1  150064        2.426    0.0076332
enh69025     1  223908400  223909400      6       2  150064       3.0468    0.0011563
enh69026     1  223913000  223914000      1       1  150064       2.8498     0.002187
enh69027     1  223915000  223916000      2       1  150064       2.8231    0.0023782
enh69028     1  223917900  223918900      2       1  150064       2.7587    0.0029013
enh69030     1  223922200  223923200      1       1  150064       3.3609    0.0003884
enh69031     1  223924100  223925100      1       1  150064       4.0595    2.459e-05
enh69032     1  223926600  223927600      1       1  150064       1.6616       0.0483
enh69033     1  223930500  223931500     11       2  150064       1.6803     0.046445
enh69035     1  223936800  223937800      3       1  150064       2.5361    0.0056044
enh69036     1  223942500  223943500      1       1  150064       2.7558     0.002927
enh69037     1  223944000  223945000      1       1  150064       2.5062     0.006102
enh69040     1  223959200  223960200      4       2  150064       3.7196   9.9754e-05
enh69041     1  223962900  223963900      2       1  150064       3.5699   0.00017853
enh69042     1  223964600  223965600      5       2  150064       2.9739    0.0014704
enh69043     1  223967600  223968600      1       1  150064       3.5356    0.0002034
enh69044     1  223968600  223969600      1       1  150064       3.5079    0.0002258
enh69045     1  223969600  223970600      5       3  150064       2.6205    0.0043904
enh69046     1  223970500  223971500      3       2  150064       2.8236    0.0023747
enh69050     1  223980100  223981100      3       2  150064       2.9981    0.0013584
enh69055     1  223988000  223989000      1       1  150064       3.5536      0.00019
enh69056     1  223991300  223992300      3       1  150064       3.4382   0.00029277
enh69058     1  224007800  224008800      1       1  150064        2.297      0.01081
enh69060     1  224014400  224015400      1       1  150064       3.5115    0.0002228
enh69061     1  224019100  224020100      4       2  150064       3.2273   0.00062475
enh69063     1  224022500  224023500      5       2  150064       3.0214    0.0012579
enh69064     1  224025300  224026300      2       1  150064       2.0076     0.022345
enh69066     1  224027900  224028900      3       1  150064       2.8672    0.0020706
enh69067     1  224028800  224029800      2       1  150064       3.7203   9.9492e-05
enh69095     1  224546200  224547200      2       1  150064       2.3981    0.0082411
enh69096     1  224564200  224565200      2       1  150064       2.2896     0.011023
enh69097     1  224566400  224567400      2       1  150064       2.4161    0.0078444
enh69099     1  224617300  224618300      3       2  150064       2.1806     0.014606
enh69106     1  224689500  224690500      3       2  150064       2.1965     0.014029
enh69107     1  224690200  224691200      3       2  150064         2.69    0.0035731
enh69183     1  225934000  225935000      3       2  150064       1.8934     0.029152
enh69196     1  226002800  226003800      2       1  150064       1.9121     0.027931
enh69200     1  226012500  226013500      9       4  150064       1.7881     0.036883
enh69205     1  226037600  226038600      4       2  150064       1.7418     0.040769
enh69207     1  226044700  226045700      6       3  150064       2.2947     0.010874
enh69209     1  226054600  226055600      4       2  150064       1.9512     0.025517
enh69223     1  226184100  226185100      2       1  150064        1.676     0.046864
enh69231     1  226253900  226254900      2       1  150064        2.767    0.0028287
enh69232     1  226269800  226270800      2       1  150064       2.3561    0.0092342
enh69235     1  226299500  226300500      3       2  150064       1.8205     0.034338
enh69237     1  226312200  226313200      3       2  150064       2.0554     0.019921
enh69240     1  226315200  226316200      4       2  150064       1.6576       0.0487
enh69241     1  226315900  226316900      4       2  150064       1.9077     0.028218
enh69242     1  226322500  226323500      1       1  150064       2.6331     0.004231
enh69251     1  226540800  226541800      1       1  150064        1.734      0.04146
enh69254     1  226584700  226585700      3       1  150064       1.7595     0.039244
enh69256     1  226591400  226592400      2       1  150064       2.2468     0.012325
enh69257     1  226593200  226594200      4       1  150064       1.8849     0.029721
enh69258     1  226596000  226597000      5       2  150064       1.6976     0.044794
enh69263     1  226681500  226682500      2       1  150064       1.7204      0.04268
enh69281     1  226831700  226832700      4       2  150064       1.8042     0.035604
enh69282     1  226835400  226836400      5       2  150064       1.6807     0.046413
enh69290     1  226872000  226873000      5       3  150064       2.7479    0.0029993
enh69298     1  226896000  226897000      3       2  150064       2.3533    0.0093048
enh69304     1  226916400  226917400      2       1  150064       2.1689     0.015043
enh69305     1  226917600  226918600      1       1  150064       2.6623     0.003881
enh69306     1  226928100  226929100      2       1  150064       2.1571     0.015498
enh69316     1  227059200  227060200      2       1  150064       1.9534     0.025384
enh69317     1  227063100  227064100      4       2  150064       1.6895     0.045558
enh69318     1  227070000  227071000      2       1  150064       2.4803    0.0065635
enh69320     1  227073500  227074500      3       2  150064       2.4116    0.0079421
enh69341     1  227340800  227341800      4       2  150064         1.71     0.043629
enh69348     1  227422900  227423900      5       2  150064       1.6671     0.047744
enh69349     1  227426400  227427400      5       2  150064       2.0699     0.019231
enh69357     1  227454300  227455300      9       3  150064       1.6491     0.049562
enh69372     1  227517900  227518900      4       2  150064       2.9753    0.0014634
enh69374     1  227544600  227545600      5       2  150064        2.537    0.0055896
enh69375     1  227547600  227548600      5       2  150064       1.9087      0.02815
enh69448     1  228677500  228678500      1       1  150064       1.6749      0.04698
enh69456     1  228869800  228870800      2       1  150064       1.8273     0.033824
enh69488     1  229075600  229076600      2       1  150064       1.8997     0.028734
enh69490     1  229089100  229090100      8       3  150064       2.2478     0.012295
enh69608     1  230220600  230221600      2       1  150064       1.8316     0.033502
enh69609     1  230222200  230223200      1       1  150064       2.1121      0.01734
enh69611     1  230238600  230239600      3       1  150064       3.3488   0.00040584
enh69612     1  230241600  230242600      5       3  150064        2.823     0.002379
enh69613     1  230243200  230244200      5       3  150064       3.2921    0.0004972
enh69614     1  230246100  230247100      4       2  150064       3.5479   0.00019418
enh69615     1  230249800  230250800      3       1  150064       3.5765   0.00017411
enh69619     1  230263400  230264400      9       3  150064       3.2828   0.00051388
enh69620     1  230264300  230265300      3       2  150064       2.7238    0.0032271
enh69622     1  230271300  230272300      8       3  150064       1.7179     0.042903
enh69623     1  230273200  230274200      6       3  150064       2.7839    0.0026857
enh69624     1  230274900  230275900      6       2  150064        3.592   0.00016408
enh69625     1  230276300  230277300      5       3  150064       2.5174    0.0059112
enh69633     1  230300900  230301900      5       2  150064       1.7598     0.039222
enh69636     1  230309100  230310100      6       2  150064       1.9345     0.026529
enh69637     1  230313300  230314300      6       2  150064       2.0396     0.020694
enh69638     1  230321800  230322800      5       2  150064       1.7516     0.039924
enh69639     1  230324700  230325700      3       1  150064        1.723     0.042444
enh69641     1  230328600  230329600      4       2  150064       1.6655     0.047909
enh69659     1  230406200  230407200      2       1  150064       2.0144     0.021985
enh69672     1  230473500  230474500      1       1  150064       1.8954      0.02902
enh69675     1  230495700  230496700      5       1  150064       1.8488     0.032243
enh69681     1  230519700  230520700      4       2  150064       2.5432    0.0054921
enh69719     1  230847400  230848400      5       3  150064        1.755     0.039628
enh69802     1  231558900  231559900      2       1  150064       2.0492     0.020222
enh69804     1  231603400  231604400      2       1  150064       2.0019     0.022648
enh69809     1  231682200  231683200      1       1  150064       1.9496      0.02561
enh69862     1  232571200  232572200      6       3  150064       2.2176     0.013292
enh69863     1  232573400  232574400      3       1  150064       2.5378    0.0055771
enh69864     1  232608700  232609700      1       1  150064        2.439     0.007363
enh69920     1  233426300  233427300      3       1  150064       1.6804     0.046444
enh69925     1  233645000  233646000      4       2  150064       2.2662     0.011718
enh69926     1  233653900  233654900      1       1  150064       3.5236    0.0002129
enh69927     1  233656100  233657100      5       2  150064       1.9912     0.023228
enh69960     1  233926100  233927100      3       1  150064       1.6651     0.047947
enh69966     1  234238100  234239100      4       1  150064       1.9164     0.027658
enh69972     1  234398000  234399000      3       2  150064       2.2873     0.011088
enh69975     1  234417200  234418200      6       4  150064       1.7986     0.036043
enh69983     1  234610800  234611800     11       2  150064       1.8984      0.02882
enh69984     1  234611700  234612700      6       3  150064        1.893     0.029176
enh69987     1  234620600  234621600      5       2  150064       1.7944     0.036371
enh69989     1  234623200  234624200      2       1  150064       1.9415     0.026101
enh69990     1  234630700  234631700      6       2  150064       1.6752     0.046947
enh69991     1  234634000  234635000      7       2  150064       2.8238    0.0023726
enh69992     1  234636000  234637000      3       2  150064       1.8352     0.033238
enh69994     1  234651000  234652000      2       1  150064       2.7282    0.0031841
enh69995     1  234653600  234654600      9       2  150064       2.7428    0.0030454
enh70004     1  234697800  234698800      2       1  150064       1.9754     0.024111
enh70006     1  234706000  234707000      5       2  150064       3.0113    0.0013005
enh70007     1  234707200  234708200      2       1  150064        3.019    0.0012679
enh70036     1  234895800  234896800      3       2  150064       1.7982     0.036074
enh70057     1  235095100  235096100      6       2  150064        1.916     0.027685
enh70117     1  235587200  235588200      1       1  150064       2.2959      0.01084
enh70121     1  235809400  235810400      2       1  150064        2.468    0.0067932
enh70168     1  236665600  236666600      1       1  150064       1.7372      0.04118
enh70179     1  236879600  236880600      6       2  150064       1.6991     0.044647
enh70204     1  237522900  237523900      4       1  150064       1.9204     0.027406
enh70211     1  238564200  238565200      2       1  150064       1.8819     0.029926
enh70214     1  239275400  239276400      3       2  150064       2.5974    0.0046971
enh70215     1  239289100  239290100      7       3  150064       2.7511    0.0029694
enh70241     1  240356600  240357600      4       2  150064       3.3749   0.00036917
enh70244     1  241006900  241007900      8       1  150064       2.1963     0.014034
enh70245     1  241237500  241238500      1       1  150064       2.4299     0.007552
enh70257     1  241800000  241801000      6       3  150064         1.78     0.037537
enh70292     1  243348600  243349600      1       1  150064       3.0624     0.001098
enh70293     1  243368200  243369200      1       1  150064       3.2555    0.0005659
enh70294     1  243381100  243382100      1       1  150064       3.8197    6.681e-05
enh70295     1  243397900  243398900      1       1  150064        2.666     0.003838
enh70297     1  243402600  243403600      2       1  150064       4.1434   1.7112e-05
enh70298     1  243404800  243405800      2       1  150064        2.784    0.0026849
enh70299     1  243407400  243408400      1       1  150064       3.8631    5.598e-05
enh70300     1  243410700  243411700      4       2  150064       3.2022   0.00068191
enh70301     1  243413600  243414600      2       1  150064       3.7783   7.8938e-05
enh70304     1  243427400  243428400      2       1  150064       3.9425   4.0322e-05
enh70307     1  243430900  243431900      1       1  150064       4.8918    4.997e-07
enh70308     1  243433600  243434600      1       1  150064       4.9018    4.748e-07
enh70309     1  243449100  243450100      1       1  150064       4.8785    5.346e-07
enh70312     1  243486100  243487100      4       2  150064       3.9979   3.1949e-05
enh70315     1  243518100  243519100      2       1  150064       3.4178    0.0003157
enh70318     1  243554300  243555300      2       1  150064       6.4018   7.6777e-11
enh70325     1  243603400  243604400      2       1  150064       2.6914    0.0035571
enh70330     1  243614800  243615800      9       3  150064       4.5065   3.2946e-06
enh70336     1  243640500  243641500      3       1  150064       4.5811   2.3125e-06
enh70337     1  243644600  243645600      2       1  150064       4.1066   2.0075e-05
enh70338     1  243646800  243647800      3       1  150064       3.6675   0.00012246
enh70339     1  243651600  243652600      1       1  150064        3.979     3.46e-05
enh70343     1  243659900  243660900      1       1  150064       2.4736     0.006688
enh70344     1  243664000  243665000      4       2  150064       5.2183   9.0264e-08
enh70347     1  243689000  243690000      3       1  150064       2.7487    0.0029918
enh70348     1  243788800  243789800      2       1  150064       4.5493   2.6912e-06
enh70349     1  243791600  243792600      2       1  150064       4.5568   2.5972e-06
enh70353     1  243874700  243875700      2       1  150064       3.0015    0.0013432
enh70354     1  243877800  243878800      2       1  150064       4.8436   6.3738e-07
enh70359     1  243890000  243891000      1       1  150064       2.4401     0.007341
enh70360     1  243891200  243892200      2       1  150064       4.1132   1.9514e-05
enh70361     1  243891800  243892800      1       1  150064        3.791    7.501e-05
enh70362     1  243892900  243893900      1       1  150064       3.3494    0.0004049
enh70363     1  243894600  243895600      2       1  150064       3.8836   5.1468e-05
enh70365     1  243901500  243902500      1       1  150064       2.1589      0.01543
enh70366     1  243908400  243909400      1       1  150064       4.8466     6.28e-07
enh70367     1  243911300  243912300      2       1  150064       3.8305    6.393e-05
enh70368     1  243914600  243915600      2       1  150064        3.559   0.00018614
enh70370     1  243917300  243918300      3       1  150064       3.3696   0.00037632
enh70371     1  243930000  243931000      3       2  150064       3.2508   0.00057541
enh70372     1  243946200  243947200      1       1  150064        4.608    2.033e-06
enh70373     1  243947000  243948000      1       1  150064       2.9342     0.001672
enh70377     1  243954300  243955300      4       2  150064        3.657   0.00012762
enh70378     1  243957800  243958800      1       1  150064       3.3098    0.0004668
enh70379     1  243966700  243967700      2       1  150064       4.3381   7.1872e-06
enh70380     1  243990300  243991300      3       1  150064       4.3839   5.8276e-06
enh70381     1  243993900  243994900      1       1  150064       4.6335    1.798e-06
enh70384     1  244010000  244011000      1       1  150064        4.007    3.075e-05
enh70386     1  244014700  244015700      1       1  150064       3.3251     0.000442
enh70387     1  244065900  244066900      1       1  150064        3.855    5.787e-05
enh70388     1  244079500  244080500      2       1  150064       2.4985    0.0062356
enh70389     1  244081400  244082400      2       1  150064       2.8917    0.0019159
enh70390     1  244087800  244088800      1       1  150064       4.2458    1.089e-05
enh70391     1  244094200  244095200      1       1  150064       2.6135     0.004481
enh70407     1  244259900  244260900      2       1  150064       1.7952     0.036309
enh70416     1  244372800  244373800      8       2  150064       2.6228      0.00436
enh70417     1  244376200  244377200      5       2  150064       3.2832   0.00051322
enh70419     1  244394000  244395000      2       1  150064       2.1176     0.017106
enh70435     1  244593100  244594100      3       2  150064       1.8828     0.029861
enh70436     1  244594900  244595900      3       1  150064        1.733     0.041545
enh70439     1  244602000  244603000      5       2  150064       2.2166     0.013325
enh70442     1  244607600  244608600      1       1  150064       2.2307      0.01285
enh70444     1  244612200  244613200      2       1  150064       2.3452    0.0095087
enh70445     1  244623300  244624300      1       1  150064       1.7102      0.04361
enh70449     1  244827400  244828400      3       1  150064       2.1247     0.016805
enh70450     1  244828600  244829600      7       3  150064       2.0573     0.019829
enh70452     1  244841900  244842900      6       3  150064       3.1325   0.00086674
enh70484     1  245534100  245535100      3       1  150064       1.9775     0.023995
enh70495     1  245762100  245763100      8       2  150064       2.5045    0.0061312
enh70503     1  246160700  246161700      9       3  150064       2.1372     0.016291
enh70506     1  246362600  246363600      3       1  150064          1.9     0.028714
enh70508     1  246378200  246379200     16       2  150064        2.163     0.015269
enh70509     1  246437800  246438800      8       1  150064       2.0767     0.018916
enh70522     1  246747600  246748600      2       1  150064       1.6642     0.048033
enh70523     1  246750100  246751100      1       1  150064       1.7767      0.03781
enh70525     1  246771900  246772900      2       1  150064       2.2501      0.01222
enh70526     1  246773900  246774900      3       2  150064       1.8071     0.035373
enh70527     1  246776200  246777200      5       2  150064       2.0101     0.022209
enh70528     1  246780400  246781400      2       1  150064       1.9448     0.025902
enh70542     1  246859500  246860500      3       1  150064       2.1281     0.016664
enh70543     1  246861600  246862600      6       3  150064        1.869     0.030814
enh70546     1  246932000  246933000      1       1  150064       1.7346      0.04141
enh70552     1  247000800  247001800      1       1  150064       1.6903      0.04549
enh70601     1  249134500  249135500      1       1  150064       2.4173     0.007817
enh70604     1  249149300  249150300      4       1  150064       1.9329     0.026627
enh70607     1  249156400  249157400      1       1  150064       1.8718      0.03062
enh79867     2     193100     194100      5       2  150064         2.05      0.02018
enh79893     2     826800     827800      6       2  150064       1.7331     0.041538
enh79894     2    1005800    1006800      2       1  150064       2.2477     0.012297
enh79916     2    1733800    1734800      6       2  150064        1.825     0.033997
enh79917     2    1743900    1744900      3       2  150064       1.8442     0.032579
enh79918     2    1745500    1746500      8       2  150064       2.2944     0.010884
enh79962     2    2315300    2316300      8       4  150064       3.3097     0.000467
enh79964     2    2336100    2337100      1       1  150064       3.3525    0.0004004
enh79967     2    2527600    2528600      7       2  150064       2.4281    0.0075891
enh79986     2    2842700    2843700      7       3  150064       1.8802     0.030041
enh79988     2    2871600    2872600      2       1  150064       1.8742      0.03045
enh79995     2    3146800    3147800      2       1  150064       1.9284     0.026903
enh80001     2    3204100    3205100      6       2  150064       1.6769     0.046783
enh80002     2    3226700    3227700      4       1  150064       2.5833    0.0048931
enh80003     2    3260700    3261700      5       2  150064       1.6683     0.047625
enh80004     2    3267800    3268800      2       1  150064       2.4762    0.0066389
enh80007     2    3287500    3288500      5       2  150064       3.2549   0.00056708
enh80009     2    3292000    3293000      4       2  150064        2.049     0.020233
enh80010     2    3293700    3294700      2       1  150064       2.0121     0.022106
enh80012     2    3307300    3308300      4       1  150064       2.7783    0.0027318
enh80044     2    3621500    3622500      1       1  150064       2.0286      0.02125
enh80047     2    3642200    3643200      4       2  150064        2.878    0.0020011
enh80058     2    5375700    5376700      2       1  150064       2.8545     0.002155
enh80063     2    6055600    6056600      3       1  150064        1.743     0.040671
enh80075     2    6104600    6105600      4       2  150064       1.9428     0.026022
enh80086     2    6321700    6322700      2       1  150064       1.7199     0.042729
enh80100     2    7055400    7056400      2       1  150064       3.4444    0.0002862
enh80101     2    7062200    7063200      4       2  150064       3.0894    0.0010026
enh80102     2    7062600    7063600      9       2  150064        3.055    0.0011254
enh80104     2    7071300    7072300      3       2  150064       2.0562      0.01988
enh80137     2    7517900    7518900      1       1  150064       2.0749        0.019
enh80196     2    8778300    8779300      2       1  150064       2.1681     0.015074
enh80198     2    8784400    8785400      4       2  150064        1.822     0.034225
enh80208     2    8961600    8962600      2       1  150064       2.3217     0.010124
enh80211     2    9012700    9013700      2       1  150064       2.2586     0.011954
enh80252     2    9330300    9331300      3       1  150064       2.1347     0.016392
enh80253     2    9331300    9332300      3       2  150064       1.7224     0.042501
enh80257     2    9352500    9353500      5       3  150064       1.9588     0.025067
enh80258     2    9354800    9355800      2       1  150064       3.0313    0.0012177
enh80259     2    9355700    9356700      3       1  150064       2.9002    0.0018646
enh80263     2    9368900    9369900      1       1  150064        3.181    0.0007338
enh80264     2    9372500    9373500      1       1  150064       1.8161      0.03468
enh80265     2    9374500    9375500      1       1  150064       3.1764    0.0007455
enh80266     2    9375700    9376700      3       1  150064       1.7175     0.042942
enh80271     2    9391400    9392400      7       2  150064        3.044    0.0011674
enh80276     2    9404200    9405200      1       1  150064        3.188    0.0007163
enh80278     2    9408400    9409400      4       2  150064       2.3659    0.0089922
enh80279     2    9409400    9410400      3       2  150064       1.9146     0.027771
enh80313     2    9685400    9686400      2       1  150064       2.1667     0.015128
enh80335     2    9790200    9791200      2       1  150064       2.2059     0.013696
enh80336     2    9793500    9794500      3       2  150064       1.8423     0.032713
enh80363     2   10146500   10147500      9       4  150064       1.7009     0.044479
enh80372     2   10187300   10188300      1       1  150064       1.7217      0.04256
enh80418     2   10544500   10545500      3       1  150064       1.8053     0.035513
enh80419     2   10547800   10548800      9       2  150064       2.0494     0.020211
enh80434     2   10947700   10948700      9       2  150064       1.8183     0.034506
enh80436     2   10954300   10955300      4       2  150064       2.5586    0.0052546
enh80495     2   11529800   11530800      7       2  150064       1.6586     0.048597
enh80496     2   11533600   11534600      2       1  150064       2.2141     0.013412
enh80500     2   11586500   11587500      4       1  150064       1.8761     0.030323
enh80537     2   11890300   11891300      3       2  150064       1.7271     0.042078
enh80542     2   11904300   11905300      2       1  150064       1.7834      0.03726
enh80545     2   11918600   11919600      2       1  150064        1.751      0.03997
enh80546     2   11924700   11925700      2       1  150064       2.6214     0.004379
enh80561     2   12282100   12283100      9       1  150064       2.5248    0.0057889
enh80565     2   12332700   12333700      3       2  150064       2.1241     0.016831
enh80566     2   12339800   12340800      4       1  150064       1.7075     0.043865
enh80578     2   12677600   12678600      1       1  150064       1.7193      0.04278
enh80590     2   12880900   12881900      3       2  150064       2.0345     0.020951
enh80616     2   15309800   15310800      5       2  150064       2.4187    0.0077875
enh80620     2   15578200   15579200      2       1  150064       2.0762     0.018936
enh80622     2   15634700   15635700      3       1  150064       1.7243     0.042331
enh80623     2   15654700   15655700      3       1  150064       1.7592     0.039275
enh80625     2   15699000   15700000      4       1  150064       1.8447     0.032539
enh80637     2   15943000   15944000      3       2  150064       1.8319     0.033483
enh80696     2   16894200   16895200      1       1  150064       2.0847      0.01855
enh80708     2   17815800   17816800      3       2  150064       2.3007     0.010704
enh80711     2   17824500   17825500      3       2  150064       1.7718     0.038217
enh80714     2   17933000   17934000      1       1  150064       2.0415       0.0206
enh80717     2   17981600   17982600      2       1  150064       2.3354    0.0097612
enh80718     2   17985600   17986600      5       2  150064       1.7924     0.036535
enh80720     2   17996700   17997700      3       1  150064       2.3427    0.0095728
enh80721     2   18002600   18003600      3       2  150064       2.6326    0.0042366
enh80722     2   18011000   18012000      3       2  150064       2.0112      0.02215
enh80723     2   18012000   18013000      1       1  150064        1.924      0.02718
enh80724     2   18032800   18033800      6       4  150064       2.1164     0.017156
enh80725     2   18062200   18063200      5       3  150064       1.9642     0.024754
enh80726     2   18073800   18074800      6       3  150064       3.1105   0.00093398
enh80727     2   18092700   18093700      5       3  150064       2.9652    0.0015125
enh80728     2   18096500   18097500      4       2  150064       2.9331    0.0016782
enh80729     2   18099800   18100800      6       3  150064       2.0066     0.022397
enh80753     2   19314200   19315200      1       1  150064       2.6166     0.004441
enh80754     2   19319700   19320700      4       2  150064       2.5082    0.0060678
enh80774     2   20241900   20242900      4       2  150064       1.9159     0.027689
enh80778     2   20261800   20262800      4       2  150064       2.4096    0.0079844
enh80788     2   20369400   20370400      6       3  150064       1.8979     0.028855
enh80790     2   20406300   20407300      3       2  150064       2.6101    0.0045264
enh80800     2   20541600   20542600      3       1  150064       1.7864      0.03702
enh80834     2   20765300   20766300      4       2  150064       1.7603     0.039179
enh80835     2   20768000   20769000      7       3  150064       2.3394    0.0096584
enh80836     2   20774000   20775000      4       2  150064       2.8532    0.0021637
enh80838     2   20789600   20790600      5       2  150064       1.8173     0.034583
enh80845     2   20828500   20829500      7       3  150064       1.7189     0.042814
enh80846     2   20829500   20830500      4       2  150064       1.8948      0.02906
enh80864     2   21486300   21487300      1       1  150064       1.8933      0.02916
enh80868     2   21511600   21512600      3       1  150064       2.1364     0.016322
enh80871     2   21538100   21539100      3       1  150064       2.7001    0.0034659
enh80877     2   22112800   22113800      5       2  150064        3.053    0.0011327
enh80879     2   22605400   22606400      3       2  150064       3.8428   6.0826e-05
enh80880     2   22672200   22673200      2       1  150064       3.0763     0.001048
enh80881     2   22673800   22674800      2       1  150064       3.8957    4.895e-05
enh80883     2   22801700   22802700      3       1  150064       1.7785     0.037657
enh80901     2   23703500   23704500      4       2  150064       1.8388     0.032972
enh80938     2   23869400   23870400      5       3  150064        2.266     0.011725
enh80943     2   23920500   23921500     11       3  150064       1.9402     0.026177
enh80947     2   23980200   23981200      1       1  150064       2.0403      0.02066
enh80950     2   24124800   24125800      1       1  150064       2.0809      0.01872
enh80951     2   24126900   24127900      3       2  150064       1.9028     0.028531
enh80954     2   24151200   24152200      2       1  150064       1.9116     0.027966
enh80955     2   24161500   24162500      1       1  150064       2.2362      0.01267
enh80957     2   24166400   24167400      4       2  150064       2.6341    0.0042175
enh80958     2   24167500   24168500      3       2  150064       1.7523     0.039858
enh80959     2   24184600   24185600      7       3  150064       2.7282     0.003184
enh80966     2   24347300   24348300      2       1  150064       1.6722     0.047238
enh80997     2   24659100   24660100      3       1  150064       2.4573    0.0069987
enh81009     2   24728400   24729400      2       1  150064       2.0495     0.020206
enh81021     2   24809100   24810100      1       1  150064       2.3914     0.008392
enh81030     2   24946700   24947700      3       2  150064       1.7307     0.041749
enh81075     2   25293200   25294200      2       1  150064       2.1428     0.016063
enh81080     2   25320800   25321800      2       1  150064       1.9089     0.028136
enh81082     2   25328400   25329400      3       1  150064       3.6525   0.00012984
enh81083     2   25346300   25347300      4       1  150064       3.6785   0.00011729
enh81086     2   25384300   25385300      3       1  150064       4.1609   1.5851e-05
enh81087     2   25418900   25419900      2       1  150064       3.1712   0.00075895
enh81088     2   25420200   25421200      2       1  150064       2.6263    0.0043163
enh81089     2   25452300   25453300      5       2  150064       4.0983   2.0809e-05
enh81094     2   25487500   25488500      5       3  150064       2.1024     0.017758
enh81097     2   25495600   25496600      3       1  150064       1.8418      0.03275
enh81098     2   25497700   25498700      1       1  150064       2.1462      0.01593
enh81101     2   25509800   25510800      2       1  150064       2.1409      0.01614
enh81102     2   25512100   25513100      4       2  150064       2.7444    0.0030312
enh81103     2   25515000   25516000      1       1  150064       2.9953     0.001371
enh81104     2   25520100   25521100      1       1  150064       2.2963      0.01083
enh81108     2   25530300   25531300      4       2  150064        3.316   0.00045658
enh81109     2   25532800   25533800      2       1  150064       2.5395    0.0055509
enh81110     2   25535600   25536600      2       1  150064       1.7002     0.044545
enh81112     2   25545800   25546800      2       1  150064       1.7595     0.039251
enh81113     2   25548100   25549100      3       2  150064       2.0021     0.022638
enh81114     2   25550500   25551500      2       1  150064       2.0405     0.020648
enh81117     2   25559900   25560900      1       1  150064       1.7268       0.0421
enh81125     2   25598200   25599200      4       2  150064       3.7367   9.3221e-05
enh81142     2   25826100   25827100      1       1  150064       2.1906      0.01424
enh81147     2   25887200   25888200      2       1  150064       1.8753     0.030376
enh81155     2   26075200   26076200      5       2  150064       1.9901     0.023289
enh81162     2   26179200   26180200      5       2  150064       1.7587      0.03931
enh81170     2   26205800   26206800      2       1  150064       1.6586     0.048595
enh81171     2   26214500   26215500      4       2  150064       3.7867   7.6332e-05
enh81172     2   26220200   26221200      7       3  150064       2.8477    0.0022021
enh81174     2   26231300   26232300      5       1  150064         1.72     0.042716
enh81177     2   26254800   26255800      2       1  150064        2.286     0.011128
enh81179     2   26262800   26263800      2       1  150064       2.6277    0.0042987
enh81181     2   26267100   26268100      3       1  150064       2.7329    0.0031394
enh81191     2   26309000   26310000      5       2  150064       1.9481       0.0257
enh81194     2   26320800   26321800      2       1  150064       2.9095      0.00181
enh81195     2   26322500   26323500      1       1  150064       1.9555      0.02526
enh81203     2   26398200   26399200      5       2  150064       2.2219     0.013146
enh81204     2   26402400   26403400      3       1  150064        1.709     0.043728
enh81217     2   26523300   26524300      3       2  150064       1.6587     0.048589
enh81230     2   26929900   26930900      1       1  150064       2.0956      0.01806
enh81236     2   26985800   26986800      2       1  150064       3.1708   0.00076023
enh81237     2   26989600   26990600      4       2  150064       3.0451     0.001163
enh81238     2   26991200   26992200      1       1  150064       3.3193    0.0004512
enh81240     2   26995600   26996600      1       1  150064       3.3202    0.0004497
enh81241     2   26996900   26997900      2       1  150064       3.1335   0.00086353
enh81242     2   27007500   27008500      3       2  150064       2.1143     0.017246
enh81243     2   27030500   27031500      2       1  150064       3.2377   0.00060239
enh81244     2   27065700   27066700      4       2  150064       3.2778   0.00052308
enh81247     2   27080400   27081400      3       1  150064       2.4674    0.0068044
enh81248     2   27082500   27083500      4       1  150064       2.8058    0.0025092
enh81252     2   27097800   27098800      2       1  150064       2.8885    0.0019353
enh81254     2   27103300   27104300      1       1  150064       3.1922     0.000706
enh81255     2   27106400   27107400      1       1  150064       3.1421    0.0008386
enh81260     2   27130700   27131700      2       1  150064       2.9626    0.0015253
enh81261     2   27134200   27135200      1       1  150064       3.0729      0.00106
enh81262     2   27137500   27138500      3       1  150064       2.9681    0.0014983
enh81263     2   27141200   27142200      4       1  150064       3.2442   0.00058898
enh81266     2   27155600   27156600      4       1  150064       3.1323   0.00086736
enh81267     2   27165200   27166200      1       1  150064       2.8733     0.002031
enh81268     2   27169000   27170000      4       1  150064       3.0715    0.0010651
enh81269     2   27172500   27173500      4       2  150064       2.9261    0.0017164
enh81270     2   27174800   27175800      1       1  150064       3.1156    0.0009178
enh81273     2   27197700   27198700      2       1  150064       2.5514    0.0053643
enh81274     2   27198900   27199900      3       1  150064       3.2493    0.0005785
enh81276     2   27204600   27205600      2       1  150064       2.6912    0.0035593
enh81277     2   27207900   27208900      1       1  150064       3.2606    0.0005558
enh81278     2   27211200   27212200      1       1  150064       3.2155     0.000651
enh81279     2   27213800   27214800      1       1  150064       2.5416     0.005518
enh81283     2   27242800   27243800      3       1  150064        3.198   0.00069193
enh81284     2   27244100   27245100      1       1  150064       3.3136    0.0004605
enh81286     2   27254200   27255200      1       1  150064       3.0193     0.001267
enh81288     2   27271800   27272800      2       1  150064       3.4335   0.00029787
enh81290     2   27291400   27292400      1       1  150064       3.7026    0.0001067
enh81291     2   27298000   27299000      2       1  150064       2.0918     0.018229
enh81293     2   27307500   27308500      2       1  150064       2.5213    0.0058457
enh81294     2   27310200   27311200      2       1  150064       2.2794     0.011321
enh81298     2   27345200   27346200      2       1  150064       2.6162    0.0044459
enh81300     2   27355200   27356200      2       1  150064       2.4193    0.0077762
enh81308     2   27441000   27442000      9       3  150064       2.3197      0.01018
enh81309     2   27525400   27526400      1       1  150064       2.1382      0.01625
enh81310     2   27526000   27527000      2       1  150064       2.4601    0.0069449
enh81318     2   27595000   27596000      2       1  150064       2.3713    0.0088636
enh81320     2   27604200   27605200      1       1  150064       3.0578     0.001115
enh81322     2   27630300   27631300      1       1  150064       3.1035    0.0009562
enh81328     2   27668400   27669400      2       1  150064        1.806     0.035459
enh81330     2   27711000   27712000      6       3  150064       2.9034    0.0018458
enh81331     2   27716400   27717400      1       1  150064        3.188    0.0007163
enh81333     2   27807300   27808300      4       2  150064       2.3097     0.010454
enh81335     2   27852600   27853600      4       2  150064       1.6601     0.048445
enh81338     2   27906000   27907000      2       1  150064       1.7749     0.037961
enh81342     2   27937200   27938200      2       1  150064       2.0899     0.018314
enh81343     2   27938200   27939200      2       1  150064       3.5124   0.00022205
enh81347     2   27952100   27953100      3       1  150064       3.8446   6.0373e-05
enh81351     2   27988800   27989800      3       2  150064       4.4211   4.9099e-06
enh81352     2   27993400   27994400      1       1  150064       3.8587      5.7e-05
enh81355     2   27999100   28000100      1       1  150064       2.4833     0.006508
enh81357     2   28019000   28020000      6       1  150064        4.483   3.6802e-06
enh81358     2   28021400   28022400      1       1  150064       3.8846    5.125e-05
enh81359     2   28022100   28023100      3       2  150064        3.992   3.2759e-05
enh81360     2   28023300   28024300      3       1  150064        4.441   4.4763e-06
enh81361     2   28031800   28032800      2       1  150064       4.1818   1.4459e-05
enh81365     2   28114500   28115500      1       1  150064       1.9473      0.02575
enh81370     2   28142800   28143800      1       1  150064       3.6355    0.0001387
enh81378     2   28324900   28325900      1       1  150064       2.2133      0.01344
enh81404     2   28601200   28602200      3       2  150064       2.6305    0.0042631
enh81405     2   28611700   28612700      2       1  150064       3.1887   0.00071447
enh81408     2   28629200   28630200      4       1  150064       2.7622    0.0028708
enh81409     2   28646100   28647100      6       3  150064       3.0378    0.0011914
enh81412     2   28761100   28762100      6       2  150064       2.8356    0.0022873
enh81413     2   28762300   28763300      6       3  150064       2.2269     0.012975
enh81415     2   28768600   28769600      7       3  150064       2.1193     0.017033
enh81446     2   28985100   28986100      1       1  150064        2.729     0.003176
enh81448     2   28989900   28990900      4       2  150064        2.634    0.0042194
enh81449     2   28992400   28993400      4       2  150064       2.8241    0.0023707
enh81450     2   28994400   28995400      2       1  150064       2.6083    0.0045499
enh81452     2   28997900   28998900      3       2  150064       2.5028    0.0061607
enh81454     2   29032400   29033400      3       1  150064       3.1758   0.00074719
enh81457     2   29093600   29094600      6       3  150064         1.99     0.023295
enh81473     2   29276200   29277200      6       3  150064       2.1929     0.014157
enh81474     2   29282800   29283800      4       2  150064       1.7994     0.035979
enh81487     2   29342200   29343200      3       2  150064       2.6316    0.0042488
enh81501     2   29642900   29643900      4       2  150064       3.1042   0.00095382
enh81503     2   29678200   29679200      4       2  150064       2.1187     0.017056
enh81519     2   30368200   30369200      2       1  150064       1.8372     0.033087
enh81528     2   30446400   30447400      3       1  150064        1.922     0.027304
enh81529     2   30447400   30448400      5       2  150064       2.1539     0.015623
enh81578     2   31547300   31548300      2       1  150064       1.6604     0.048421
enh81684     2   33905300   33906300      1       1  150064       1.9595      0.02503
enh81690     2   34321300   34322300      2       1  150064       2.0925     0.018197
enh81718     2   36632000   36633000      6       3  150064        2.015     0.021951
enh81721     2   36636200   36637200      1       1  150064       1.8342      0.03331
enh81726     2   36641500   36642500      4       2  150064       2.2387     0.012587
enh81728     2   36647300   36648300      1       1  150064       2.3588     0.009167
enh81733     2   36661600   36662600      1       1  150064       2.1714      0.01495
enh81741     2   36688100   36689100      2       1  150064       2.0103     0.022198
enh81744     2   36713100   36714100      1       1  150064       1.9852      0.02356
enh81746     2   36716600   36717600      1       1  150064       1.7143      0.04324
enh81760     2   36817200   36818200      2       1  150064       1.9193     0.027473
enh81769     2   37068000   37069000      1       1  150064       2.1964      0.01403
enh81772     2   37116700   37117700      2       1  150064       2.0112     0.022153
enh81776     2   37178300   37179300      4       2  150064        1.784     0.037209
enh81777     2   37179400   37180400      2       1  150064       2.8784    0.0019983
enh81779     2   37194700   37195700      1       1  150064       2.9809     0.001437
enh81780     2   37247200   37248200      1       1  150064       3.0485      0.00115
enh81786     2   37314400   37315400      1       1  150064       2.2203       0.0132
enh81789     2   37422600   37423600      1       1  150064       3.5202    0.0002156
enh81790     2   37424700   37425700      4       2  150064       3.0807    0.0010325
enh81791     2   37456400   37457400      3       2  150064       2.2591     0.011938
enh81792     2   37460000   37461000      5       2  150064        3.157   0.00079709
enh81793     2   37528400   37529400      7       2  150064       3.2505    0.0005761
enh81794     2   37531800   37532800      6       3  150064       3.5524   0.00019087
enh81796     2   37548600   37549600      2       1  150064       3.6531   0.00012954
enh81798     2   37570600   37571600      7       3  150064        3.884   5.1384e-05
enh81800     2   37603800   37604800      8       4  150064       1.8991     0.028778
enh81802     2   37641400   37642400      4       2  150064       2.1762      0.01477
enh81805     2   37733700   37734700      4       1  150064       1.8585     0.031551
enh81820     2   37883100   37884100      1       1  150064       2.3419     0.009592
enh81825     2   38022200   38023200      3       1  150064       2.0831     0.018622
enh81834     2   38151100   38152100      4       2  150064       1.9939     0.023079
enh81842     2   38323000   38324000      2       1  150064       2.0748     0.019001
enh81861     2   38605000   38606000      5       3  150064       1.8909     0.029318
enh81866     2   38665400   38666400      3       2  150064       2.0174     0.021826
enh81892     2   38948500   38949500      5       2  150064       2.5385    0.0055665
enh81893     2   38963700   38964700      3       1  150064       2.2612     0.011875
enh81894     2   38967700   38968700      1       1  150064       2.2486      0.01227
enh81898     2   39032800   39033800      1       1  150064       2.8935     0.001905
enh81906     2   39299800   39300800      3       2  150064       1.7475     0.040276
enh81907     2   39320400   39321400      3       1  150064       1.6751     0.046955
enh81914     2   39454600   39455600      4       2  150064            2      0.02275
enh81921     2   39609600   39610600      3       1  150064       1.9472     0.025758
enh81922     2   39614200   39615200      3       1  150064       1.6713     0.047327
enh81952     2   39820600   39821600      1       1  150064        2.696     0.003509
enh81957     2   39866900   39867900      1       1  150064        2.064      0.01951
enh81969     2   39999200   40000200      6       3  150064       2.5035    0.0061493
enh81970     2   40000700   40001700      1       1  150064       2.0746      0.01901
enh81981     2   40467000   40468000      5       2  150064       2.5466    0.0054393
enh81983     2   40500700   40501700      4       1  150064       1.6571     0.048748
enh81986     2   40511600   40512600      2       1  150064       1.7162     0.043063
enh81987     2   40573000   40574000      6       3  150064       1.9061     0.028321
enh81989     2   40598700   40599700      6       2  150064       1.9226     0.027263
enh81991     2   40630100   40631100      3       1  150064       2.0112     0.022152
enh81994     2   40645900   40646900      1       1  150064       1.9016      0.02861
enh81998     2   40660600   40661600      5       2  150064       1.9355     0.026467
enh81999     2   40661800   40662800      5       2  150064       2.1392     0.016211
enh82000     2   40662900   40663900      4       1  150064       2.0552     0.019932
enh82004     2   40681500   40682500      3       2  150064       2.9861     0.001413
enh82005     2   40715200   40716200      3       1  150064       1.7557      0.03957
enh82006     2   41825000   41826000      6       1  150064       2.0005     0.022722
enh82011     2   42067000   42068000      1       1  150064       3.0482     0.001151
enh82012     2   42068600   42069600      5       1  150064       2.4789    0.0065887
enh82087     2   42981100   42982100      3       2  150064       1.9159     0.027691
enh82096     2   43072100   43073100      4       2  150064       1.9494     0.025626
enh82100     2   43106800   43107800      3       1  150064       1.6831     0.046179
enh82118     2   43233800   43234800      4       2  150064       1.7101      0.04362
enh82121     2   43246500   43247500      6       3  150064       1.7558     0.039558
enh82142     2   43379600   43380600      4       2  150064       1.9039      0.02846
enh82232     2   44409900   44410900      4       1  150064       1.8436     0.032623
enh82233     2   44411000   44412000      3       1  150064       1.7758     0.037883
enh82235     2   44418100   44419100      1       1  150064       1.7877      0.03691
enh82256     2   44907400   44908400      1       1  150064       1.7653      0.03876
enh82275     2   45881400   45882400      2       1  150064       1.8739     0.030473
enh82276     2   45882400   45883400      2       1  150064       2.2782     0.011357
enh82280     2   45902100   45903100      3       2  150064       1.9215     0.027334
enh82290     2   45940000   45941000      1       1  150064       1.7881      0.03688
enh82296     2   45986300   45987300      2       1  150064       2.3983    0.0082368
enh82314     2   46063400   46064400      7       3  150064       2.0339     0.020983
enh82316     2   46068600   46069600      8       3  150064       1.7943     0.036386
enh82317     2   46070900   46071900      4       2  150064       2.5011    0.0061902
enh82329     2   46131900   46132900      1       1  150064       1.7814      0.03742
enh82330     2   46134200   46135200      4       2  150064       2.0038     0.022547
enh82339     2   46196100   46197100     11       2  150064       2.3409    0.0096176
enh82341     2   46215900   46216900      4       2  150064       2.5214    0.0058439
enh82342     2   46219500   46220500      3       2  150064       2.4645    0.0068611
enh82346     2   46256900   46257900      2       1  150064       2.2846     0.011169
enh82348     2   46269300   46270300      3       2  150064       2.1418     0.016107
enh82349     2   46284800   46285800      5       3  150064        2.454    0.0070639
enh82350     2   46290000   46291000      4       2  150064         3.29    0.0005009
enh82421     2   46773400   46774400      1       1  150064       1.6782      0.04665
enh82425     2   46790200   46791200      1       1  150064       1.7709      0.03829
enh82451     2   47007600   47008600      2       1  150064       1.7339     0.041472
enh82513     2   47322300   47323300      8       3  150064       2.0287     0.021246
enh82515     2   47359200   47360200      2       1  150064       1.6513     0.049337
enh82526     2   47448700   47449700      6       2  150064       2.3732    0.0088178
enh82528     2   47455100   47456100      1       1  150064       1.9045      0.02842
enh82544     2   47563600   47564600      3       1  150064       1.6973     0.044819
enh82563     2   47748800   47749800      3       2  150064       1.8383     0.033008
enh82573     2   47994400   47995400      3       2  150064        2.471    0.0067377
enh82577     2   48012100   48013100      6       3  150064       2.3277    0.0099645
enh82579     2   48018000   48019000      7       3  150064       2.4782    0.0066025
enh82585     2   48088300   48089300      3       1  150064       1.6619     0.048267
enh82586     2   48092700   48093700      4       2  150064       2.7056    0.0034093
enh82587     2   48096600   48097600      2       1  150064       2.5491    0.0053994
enh82588     2   48115600   48116600      5       3  150064       3.1409   0.00084206
enh82589     2   48120700   48121700      3       1  150064       2.5496    0.0053923
enh82592     2   48128800   48129800      1       1  150064       2.9361     0.001662
enh82594     2   48274100   48275100      4       2  150064       4.0028   3.1302e-05
enh82598     2   48340400   48341400      1       1  150064       2.0415       0.0206
enh82600     2   48371500   48372500      2       1  150064       1.9717     0.024323
enh82605     2   48476200   48477200      1       1  150064       2.1128      0.01731
enh82607     2   48539600   48540600      2       1  150064       2.0353      0.02091
enh82608     2   48546100   48547100      1       1  150064       2.7125     0.003339
enh82610     2   48550600   48551600      3       1  150064       3.1945   0.00070043
enh82612     2   48554000   48555000      6       3  150064       3.7069    0.0001049
enh82616     2   48565100   48566100      4       1  150064       2.6868     0.003607
enh82620     2   48572600   48573600      6       3  150064       2.6522    0.0039982
enh82621     2   48573900   48574900      4       2  150064       1.9354     0.026472
enh82623     2   48581100   48582100      2       1  150064       1.9507     0.025544
enh82626     2   48589100   48590100      2       1  150064        2.646    0.0040726
enh82628     2   48601800   48602800      3       1  150064        2.613    0.0044869
enh82629     2   48607000   48608000      5       2  150064       2.1485     0.015838
enh82632     2   48624200   48625200      1       1  150064       2.0927      0.01819
enh82634     2   48633600   48634600      5       2  150064       2.7309    0.0031577
enh82640     2   48671000   48672000      6       2  150064        1.709     0.043722
enh82649     2   48701500   48702500      1       1  150064       2.5272     0.005748
enh82653     2   48736100   48737100      2       1  150064       2.8269      0.00235
enh82656     2   48754500   48755500      6       3  150064       1.9294     0.026842
enh82659     2   48787200   48788200      6       2  150064       1.8341     0.033317
enh82660     2   48794200   48795200      5       3  150064       2.5187    0.0058902
enh82661     2   48799700   48800700      5       2  150064       1.7464     0.040375
enh82666     2   48946600   48947600      2       1  150064       2.1779     0.014705
enh82678     2   50068000   50069000      1       1  150064       3.0332      0.00121
enh82684     2   50542000   50543000      1       1  150064       3.2133    0.0006561
enh82685     2   50570800   50571800      1       1  150064       3.4575    0.0002726
enh82687     2   50756200   50757200      2       1  150064        2.325     0.010036
enh82706     2   51056600   51057600      6       3  150064       1.7543     0.039689
enh82732     2   53920900   53921900      6       3  150064       3.7012   0.00010731
enh82733     2   53923900   53924900      4       2  150064       2.7804     0.002715
enh82734     2   53941100   53942100      2       1  150064       3.3743   0.00037005
enh82736     2   53956300   53957300      4       2  150064       3.2907   0.00049973
enh82737     2   53966400   53967400      1       1  150064       2.3887     0.008455
enh82739     2   53979200   53980200      2       1  150064       2.6461    0.0040715
enh82740     2   53993000   53994000      5       3  150064       2.1501     0.015772
enh82741     2   53995700   53996700      4       2  150064       2.0615     0.019627
enh82742     2   54009100   54010100      4       2  150064       2.3661    0.0089876
enh82743     2   54010700   54011700      2       1  150064        3.487   0.00024424
enh82744     2   54015400   54016400      4       1  150064       2.2744     0.011472
enh82746     2   54054500   54055500      2       1  150064       3.0715    0.0010648
enh82747     2   54083900   54084900      4       2  150064       2.0646     0.019482
enh82752     2   54129800   54130800      2       1  150064       3.2613   0.00055447
enh82756     2   54158500   54159500      2       1  150064        2.705    0.0034156
enh82757     2   54167900   54168900      7       3  150064       2.4696    0.0067637
enh82758     2   54168800   54169800      2       1  150064       2.6875    0.0035994
enh82759     2   54169200   54170200      2       1  150064       3.1589   0.00079192
enh82760     2   54172100   54173100      2       1  150064       1.7235     0.042399
enh82761     2   54176500   54177500      4       2  150064       2.1102     0.017419
enh82763     2   54184200   54185200      2       1  150064       2.3289    0.0099325
enh82767     2   54194200   54195200      4       2  150064       2.1943     0.014107
enh82770     2   54216300   54217300      3       1  150064       2.3442     0.009535
enh82774     2   54242700   54243700      1       1  150064       2.2655      0.01174
enh82776     2   54266200   54267200      3       2  150064       1.7135     0.043311
enh82778     2   54275700   54276700      2       1  150064        2.575    0.0050122
enh82780     2   54290600   54291600      3       1  150064       2.0956     0.018058
enh82781     2   54292300   54293300      3       1  150064       1.9107     0.028019
enh82782     2   54304300   54305300      2       1  150064       2.4129    0.0079141
enh82783     2   54307100   54308100      2       1  150064       1.6742      0.04705
enh82785     2   54315000   54316000      2       1  150064       1.8354     0.033224
enh82787     2   54330600   54331600      4       2  150064       2.5832    0.0048945
enh82789     2   54335300   54336300      8       3  150064       3.0956   0.00098216
enh82790     2   54341000   54342000      6       2  150064       2.1043     0.017675
enh82793     2   54387100   54388100      5       3  150064       2.8567    0.0021401
enh82794     2   54403700   54404700      1       1  150064       3.7477    8.924e-05
enh82823     2   54662500   54663500      2       1  150064       3.1466   0.00082577
enh82825     2   54666900   54667900      1       1  150064       2.5264     0.005762
enh82827     2   54677800   54678800      2       1  150064       2.4727    0.0067056
enh82842     2   54711100   54712100      5       2  150064       1.9319     0.026683
enh82848     2   54721800   54722800      1       1  150064       3.9814    3.425e-05
enh82849     2   54724100   54725100      3       1  150064       2.0938     0.018138
enh82857     2   54746800   54747800      1       1  150064       3.4624    0.0002677
enh82858     2   54750100   54751100      2       1  150064       1.8078     0.035319
enh82859     2   54751000   54752000      4       2  150064       2.0948     0.018095
enh82861     2   54753100   54754100      2       1  150064       1.8279     0.033784
enh82862     2   54755500   54756500      2       1  150064        1.838     0.033028
enh82869     2   54773000   54774000      2       1  150064       2.0531      0.02003
enh82872     2   54779800   54780800      2       1  150064       1.8259     0.033934
enh82875     2   54790000   54791000      3       2  150064        1.831      0.03355
enh82880     2   54798800   54799800     10       5  150064       2.1893     0.014289
enh82881     2   54801200   54802200      4       2  150064       2.6339    0.0042205
enh82882     2   54804500   54805500      4       1  150064       1.8542     0.031853
enh82883     2   54806800   54807800      5       1  150064       1.6783     0.046641
enh82885     2   54819800   54820800      2       1  150064       2.1912     0.014219
enh82886     2   54822200   54823200      5       3  150064       2.3515     0.009349
enh82887     2   54826800   54827800      2       1  150064       1.7435     0.040623
enh82891     2   54840400   54841400      5       2  150064       2.0938     0.018138
enh82892     2   54844700   54845700     11       4  150064       2.7776     0.002738
enh82894     2   54852600   54853600      2       1  150064       2.1353     0.016367
enh82898     2   54863000   54864000      3       2  150064       2.8068    0.0025018
enh82901     2   54885800   54886800      2       1  150064       1.7686     0.038478
enh82904     2   54896700   54897700      3       2  150064       1.7683     0.038502
enh82908     2   54907300   54908300      7       4  150064       2.7969    0.0025797
enh82910     2   54936500   54937500      2       1  150064       1.7007     0.044496
enh82914     2   55067800   55068800      6       2  150064       3.5577   0.00018707
enh82918     2   55126800   55127800      3       2  150064       2.3378    0.0096983
enh82921     2   55133300   55134300      5       3  150064       3.5043   0.00022892
enh82924     2   55165800   55166800      5       2  150064       2.9385    0.0016493
enh82925     2   55168500   55169500      1       1  150064       1.9058      0.02834
enh82926     2   55172000   55173000      3       1  150064       3.3971   0.00034048
enh82927     2   55174100   55175100      1       1  150064       1.8238      0.03409
enh82938     2   55222900   55223900      3       2  150064       2.4238    0.0076804
enh82941     2   55241300   55242300      2       1  150064       2.0963     0.018028
enh82944     2   55279000   55280000      3       2  150064        1.742     0.040758
enh82945     2   55283000   55284000      2       1  150064       2.3913    0.0083942
enh82958     2   55380300   55381300      3       2  150064       1.9716     0.024326
enh82975     2   55608900   55609900      5       3  150064       1.9397     0.026208
enh82977     2   55619500   55620500      7       1  150064        1.959     0.025059
enh82982     2   55628500   55629500      4       2  150064       1.9065     0.028296
enh82991     2   55650800   55651800      5       2  150064       1.8522     0.031998
enh82992     2   55658700   55659700      6       3  150064       1.9133     0.027856
enh83013     2   56030900   56031900      3       1  150064       2.9454    0.0016128
enh83014     2   56032100   56033100      3       1  150064       2.5365    0.0055991
enh83030     2   57272100   57273100      5       2  150064        1.745     0.040491
enh83032     2   57947400   57948400      2       1  150064       3.7924   7.4597e-05
enh83033     2   57948000   57949000      2       1  150064       3.8989   4.8315e-05
enh83039     2   58106400   58107400      2       1  150064       3.2818   0.00051576
enh83041     2   58110200   58111200      3       2  150064       6.0392   7.7438e-10
enh83043     2   58133400   58134400      4       2  150064       6.4625   5.1484e-11
enh83044     2   58135600   58136600      2       1  150064       5.5118   1.7754e-08
enh83045     2   58136700   58137700      2       1  150064       5.0782    1.905e-07
enh83046     2   58138200   58139200      3       2  150064       5.4083   3.1805e-08
enh83047     2   58147300   58148300      3       2  150064       4.9104   4.5453e-07
enh83048     2   58168700   58169700      9       3  150064       6.0101   9.2689e-10
enh83049     2   58204400   58205400      4       2  150064        4.091   2.1473e-05
enh83050     2   58272200   58273200      3       1  150064       3.1905   0.00071004
enh83051     2   58275400   58276400      2       1  150064       3.6076   0.00015451
enh83053     2   58283800   58284800      3       2  150064       2.5033    0.0061523
enh83055     2   58315500   58316500      3       2  150064       4.9901   3.0174e-07
enh83057     2   58335300   58336300      4       2  150064       4.6608   1.5748e-06
enh83059     2   58360200   58361200      1       1  150064        4.089    2.166e-05
enh83060     2   58364000   58365000      1       1  150064       2.0191      0.02174
enh83061     2   58384200   58385200      2       1  150064       3.3539   0.00039839
enh83065     2   58452200   58453200      5       2  150064       3.2021   0.00068213
enh83066     2   58465100   58466100      2       1  150064       3.0863    0.0010133
enh83067     2   58468600   58469600      2       1  150064       2.0489     0.020238
enh83069     2   58519900   58520900      1       1  150064       2.0708      0.01919
enh83070     2   58588600   58589600      4       2  150064        2.956    0.0015585
enh83071     2   58617200   58618200      7       2  150064       3.1132   0.00092521
enh83072     2   58652600   58653600      4       2  150064        2.873    0.0020328
enh83073     2   58656700   58657700      3       2  150064       3.3275   0.00043812
enh83075     2   58674800   58675800      3       2  150064       2.7116    0.0033483
enh83078     2   58734800   58735800      1       1  150064        1.764      0.03887
enh83080     2   58749400   58750400      3       1  150064       2.2655     0.011741
enh83093     2   60291600   60292600      2       1  150064       3.1996   0.00068807
enh83094     2   60333100   60334100      2       1  150064       2.2643     0.011778
enh83095     2   60440700   60441700      3       2  150064        2.635    0.0042066
enh83097     2   60479400   60480400      4       1  150064       1.7638     0.038882
enh83098     2   60521300   60522300      8       2  150064        2.098     0.017954
enh83099     2   60522800   60523800      6       3  150064       1.8884     0.029489
enh83105     2   60705200   60706200      2       1  150064        3.395   0.00034316
enh83109     2   60730900   60731900      3       2  150064       2.7966    0.0025825
enh83110     2   60735100   60736100      2       1  150064       1.6603     0.048424
enh83111     2   60740800   60741800      2       1  150064       3.0157     0.001282
enh83112     2   60742900   60743900      2       1  150064       2.0799     0.018768
enh83118     2   60808000   60809000      1       1  150064       2.5605     0.005226
enh83119     2   60901400   60902400      3       2  150064       3.4617   0.00026839
enh83137     2   61372700   61373700      2       1  150064       1.6976     0.044788
enh83139     2   61409200   61410200      1       1  150064       2.4981     0.006243
enh83145     2   61476500   61477500      1       1  150064       2.2365      0.01266
enh83147     2   61562500   61563500      2       1  150064       2.2599     0.011912
enh83148     2   61583100   61584100      3       2  150064       2.6574     0.003937
enh83149     2   61583800   61584800      3       2  150064       2.0802     0.018755
enh83150     2   61607500   61608500      4       1  150064       1.8222     0.034214
enh83155     2   61663100   61664100      3       2  150064        2.757     0.002917
enh83161     2   61685400   61686400      2       1  150064        1.899     0.028781
enh83164     2   61692200   61693200      3       2  150064       2.6498    0.0040264
enh83166     2   61699400   61700400      1       1  150064        1.971      0.02436
enh83167     2   61704800   61705800      1       1  150064       3.2429    0.0005917
enh83212     2   62536100   62537100      1       1  150064       2.1125      0.01732
enh83218     2   62680800   62681800      3       2  150064       2.6534     0.003984
enh83219     2   62683200   62684200      1       1  150064       1.9283      0.02691
enh83221     2   62688200   62689200      5       3  150064       2.0356     0.020893
enh83225     2   62713100   62714100      2       1  150064       2.3474     0.009452
enh83226     2   62715900   62716900      3       2  150064       2.7455    0.0030209
enh83228     2   62733600   62734600      4       2  150064        2.598    0.0046888
enh83229     2   62798200   62799200      3       2  150064        1.649      0.04957
enh83230     2   62805300   62806300      5       3  150064       2.5011    0.0061906
enh83232     2   62816500   62817500      3       2  150064       3.1268   0.00088369
enh83233     2   62869800   62870800      1       1  150064       1.6466      0.04982
enh83234     2   62889200   62890200      3       2  150064       2.9105    0.0018042
enh83235     2   62891000   62892000      3       1  150064       2.3306    0.0098876
enh83236     2   62913100   62914100      2       1  150064       2.4747     0.006667
enh83240     2   62952600   62953600      1       1  150064       2.6627     0.003876
enh83242     2   63011200   63012200      1       1  150064       2.8579     0.002132
enh83262     2   64064000   64065000      2       1  150064       1.8105     0.035108
enh83288     2   64291200   64292200      2       1  150064       1.9995     0.022775
enh83304     2   64365700   64366700      3       1  150064       1.7403     0.040901
enh83347     2   64741700   64742700      1       1  150064       1.7887      0.03683
enh83348     2   64749200   64750200      2       1  150064        1.778     0.037704
enh83354     2   64814100   64815100      5       2  150064       1.8407      0.03283
enh83355     2   64826300   64827300      7       2  150064       2.5498    0.0053895
enh83356     2   64833400   64834400      1       1  150064       2.7279     0.003187
enh83485     2   65653500   65654500      3       2  150064       1.9779     0.023972
enh83492     2   65772800   65773800      2       1  150064       2.6961    0.0035078
enh83494     2   65801700   65802700      2       1  150064        1.762     0.039034
enh83519     2   66759900   66760900      2       1  150064       2.5608    0.0052209
enh83521     2   66768600   66769600      2       1  150064       2.7324    0.0031434
enh83522     2   66772800   66773800      3       1  150064       1.9378     0.026322
enh83546     2   68349100   68350100      3       2  150064       1.7271     0.042072
enh83551     2   68386200   68387200      5       2  150064       2.8937    0.0019034
enh83561     2   68454400   68455400      3       1  150064         2.73    0.0031666
enh83565     2   68473900   68474900      1       1  150064       2.9655     0.001511
enh83568     2   68483100   68484100      1       1  150064       2.8455     0.002217
enh83570     2   68498800   68499800      3       2  150064        2.588    0.0048273
enh83571     2   68499600   68500600      3       1  150064       2.1958     0.014052
enh83586     2   68661700   68662700      1       1  150064       1.7723      0.03817
enh83590     2   68679000   68680000      5       2  150064       1.7643     0.038842
enh83609     2   68992700   68993700      2       1  150064       1.7172     0.042969
enh83721     2   69997000   69998000      1       1  150064       1.7877      0.03691
enh83723     2   70017700   70018700      3       1  150064       1.7801     0.037527
enh83727     2   70031200   70032200      2       1  150064       2.2369     0.012646
enh83731     2   70062900   70063900      5       2  150064       1.7778     0.037719
enh83732     2   70120000   70121000      3       1  150064       1.6926     0.045261
enh83734     2   70128500   70129500      1       1  150064       1.7754      0.03792
enh83736     2   70138700   70139700      2       1  150064       1.6613     0.048325
enh83737     2   70145100   70146100      3       1  150064       1.8214      0.03427
enh83745     2   70213000   70214000      1       1  150064       1.6722      0.04724
enh83748     2   70261800   70262800      2       1  150064       1.6648     0.047979
enh83751     2   70295000   70296000      1       1  150064       1.8048      0.03555
enh83779     2   70487300   70488300      2       1  150064       1.6595     0.048504
enh83781     2   70527400   70528400      2       1  150064       2.0229     0.021543
enh83818     2   71381000   71382000      9       2  150064       1.6959     0.044952
enh83819     2   71383600   71384600      2       1  150064       2.0445     0.020453
enh83827     2   71505900   71506900      2       1  150064       2.2914      0.01097
enh83831     2   71526500   71527500      5       3  150064       1.9126     0.027898
enh83834     2   71562800   71563800      2       1  150064        2.399    0.0082196
enh83836     2   71568200   71569200      2       1  150064       2.7855    0.0026725
enh83839     2   71601700   71602700      4       2  150064       1.9484     0.025683
enh83842     2   71647300   71648300      5       2  150064       1.7478     0.040245
enh83844     2   71679500   71680500      2       1  150064       2.3736    0.0088076
enh83845     2   71682900   71683900      1       1  150064       2.0494      0.02021
enh83846     2   71685400   71686400      4       1  150064       2.4576     0.006994
enh83874     2   71947700   71948700      1       1  150064       2.6898     0.003575
enh83886     2   72357200   72358200      2       1  150064       2.9769    0.0014561
enh83887     2   72365900   72366900      4       1  150064       2.4733     0.006694
enh83889     2   72400600   72401600      1       1  150064       1.6707      0.04739
enh83893     2   72463200   72464200      1       1  150064        2.753     0.002953
enh83899     2   72742800   72743800      2       1  150064       3.2781   0.00052246
enh83909     2   72905100   72906100      2       1  150064       2.0716     0.019151
enh83913     2   72957900   72958900      1       1  150064       2.1857      0.01442
enh83922     2   73031400   73032400      1       1  150064       1.9696      0.02444
enh83933     2   73163600   73164600      5       2  150064       3.3412   0.00041702
enh83936     2   73211100   73212100      1       1  150064       4.2793    9.375e-06
enh83937     2   73217400   73218400      3       1  150064       4.7849   8.5532e-07
enh83939     2   73219600   73220600      4       2  150064       3.6106   0.00015277
enh83940     2   73227100   73228100      2       1  150064        3.489   0.00024239
enh83941     2   73231100   73232100      1       1  150064       3.9539    3.844e-05
enh83942     2   73247500   73248500      2       1  150064       3.2817   0.00051588
enh83943     2   73248700   73249700      1       1  150064       4.0252    2.846e-05
enh83946     2   73264800   73265800      2       1  150064       3.6009   0.00015858
enh83947     2   73269900   73270900      1       1  150064       3.9959    3.223e-05
enh83948     2   73271800   73272800      1       1  150064       3.8852    5.113e-05
enh83952     2   73289600   73290600      5       2  150064       2.1708     0.014974
enh83954     2   73295100   73296100      3       1  150064       3.5055   0.00022786
enh83957     2   73307800   73308800      2       1  150064       2.1077     0.017528
enh83958     2   73311500   73312500      2       1  150064       2.6832    0.0036458
enh83961     2   73319200   73320200      1       1  150064       3.3252    0.0004417
enh83962     2   73330000   73331000      5       2  150064        3.059    0.0011102
enh83963     2   73334400   73335400      2       1  150064       3.4372   0.00029392
enh83964     2   73336700   73337700      3       1  150064       3.0143    0.0012878
enh83966     2   73439000   73440000      2       1  150064       3.0255    0.0012412
enh83967     2   73439900   73440900      2       1  150064       2.4099    0.0079777
enh83969     2   73462700   73463700      3       1  150064       3.7782   7.8976e-05
enh83972     2   73470800   73471800      2       1  150064       3.2132   0.00065622
enh83976     2   73614500   73615500      1       1  150064       3.1555    0.0008012
enh83977     2   73645500   73646500      2       1  150064        2.894    0.0019017
enh83978     2   73673500   73674500      2       1  150064       3.9931   3.2606e-05
enh83979     2   73815100   73816100      2       1  150064       3.7373   9.3018e-05
enh83980     2   73867500   73868500      3       1  150064       4.0881   2.1749e-05
enh83982     2   73929000   73930000      2       1  150064       3.3607   0.00038869
enh83986     2   73986300   73987300      3       1  150064       2.8224    0.0023835
enh83990     2   74058200   74059200      3       2  150064       2.4619    0.0069097
enh83991     2   74059400   74060400      1       1  150064       2.7245      0.00322
enh83995     2   74117300   74118300      3       2  150064       1.6864     0.045857
enh84014     2   74237300   74238300      1       1  150064       2.0266      0.02135
enh84016     2   74248300   74249300      3       1  150064       2.0334     0.021008
enh84018     2   74253200   74254200      4       1  150064        3.009    0.0013105
enh84019     2   74257200   74258200      5       2  150064       2.6848    0.0036282
enh84020     2   74259800   74260800      2       1  150064       2.6726    0.0037635
enh84023     2   74271900   74272900      2       1  150064       2.4259    0.0076357
enh84026     2   74293500   74294500      6       2  150064         2.91    0.0018072
enh84028     2   74302400   74303400      2       1  150064       2.5748    0.0050147
enh84029     2   74303500   74304500      1       1  150064        2.801     0.002547
enh84030     2   74307100   74308100      1       1  150064       2.8324      0.00231
enh84040     2   74408300   74409300      3       1  150064       2.1042      0.01768
enh84082     2   74968000   74969000      6       1  150064       1.8074     0.035354
enh84126     2   76386500   76387500      4       2  150064       3.7361    9.343e-05
enh84137     2   77695600   77696600      4       2  150064       2.7041    0.0034248
enh84138     2   77707000   77708000      5       2  150064       2.5054    0.0061161
enh84149     2   78495800   78496800      1       1  150064        2.009      0.02227
enh84150     2   78500800   78501800      2       1  150064       2.2872     0.011091
enh84154     2   78531400   78532400      2       1  150064       1.6724     0.047226
enh84157     2   79422000   79423000      2       1  150064       2.3172     0.010245
enh84158     2   79446400   79447400      6       3  150064        1.809     0.035229
enh84166     2   79620500   79621500      1       1  150064       1.9993      0.02279
enh84172     2   79748700   79749700      1       1  150064       1.8974      0.02889
enh84180     2   80060400   80061400      1       1  150064       1.7596      0.03924
enh84184     2   80087100   80088100      3       2  150064       1.9647     0.024726
enh84185     2   80133100   80134100      1       1  150064       1.8603      0.03142
enh84186     2   80137200   80138200      3       2  150064       2.8715    0.0020426
enh84198     2   80469300   80470300      4       1  150064       1.6988     0.044679
enh84211     2   80746200   80747200      4       2  150064       2.5524     0.005349
enh84224     2   84676000   84677000      4       2  150064       2.5654    0.0051521
enh84273     2   85384700   85385700      2       1  150064       1.8849     0.029719
enh84307     2   85567300   85568300      1       1  150064       1.7273      0.04206
enh84310     2   85621100   85622100      3       2  150064       2.1436     0.016034
enh84311     2   85623500   85624500      2       1  150064       1.6886     0.045644
enh84316     2   85637600   85638600      3       1  150064       3.2094   0.00066513
enh84318     2   85646700   85647700      5       3  150064       1.9963     0.022953
enh84357     2   85844600   85845600      1       1  150064       2.0794      0.01879
enh84366     2   85914100   85915100      3       2  150064       2.1934      0.01414
enh84379     2   85985700   85986700      4       2  150064       2.0005     0.022723
enh84383     2   85998700   85999700      3       1  150064       2.2507     0.012201
enh84384     2   86001400   86002400      4       1  150064       1.8896     0.029408
enh84398     2   86088600   86089600      4       2  150064       1.9851     0.023567
enh84435     2   86295200   86296200      5       2  150064       2.1538      0.01563
enh84467     2   86521800   86522800      1       1  150064       1.6685      0.04761
enh84490     2   86858700   86859700      3       2  150064       2.2344     0.012729
enh84494     2   86902200   86903200      2       1  150064       2.3893    0.0084397
enh84496     2   86930100   86931100      1       1  150064       2.7007      0.00346
enh84498     2   86973800   86974800      3       2  150064        4.089   2.1663e-05
enh84505     2   87010500   87011500      1       1  150064       2.1132      0.01729
enh84535     2   88928100   88929100      2       1  150064       2.2154     0.013366
enh84603     2   96830600   96831600      1       1  150064        1.833       0.0334
enh84606     2   96865200   96866200      1       1  150064       3.9562    3.808e-05
enh84608     2   96871900   96872900      2       1  150064       2.6324    0.0042391
enh84609     2   96875600   96876600      1       1  150064       3.9123    4.571e-05
enh84613     2   96920000   96921000      3       1  150064       3.8285   6.4456e-05
enh84616     2   96927300   96928300      1       1  150064        3.299    0.0004851
enh84624     2   97019100   97020100      2       1  150064       3.3859   0.00035477
enh84628     2   97059700   97060700      3       2  150064       2.5624    0.0051981
enh84630     2   97063200   97064200      2       1  150064       2.5724      0.00505
enh84644     2   97207100   97208100      4       2  150064       1.7377     0.041128
enh84648     2   97219300   97220300      2       1  150064       2.1345     0.016403
enh84654     2   97282000   97283000      1       1  150064       1.9348      0.02651
enh84655     2   97288500   97289500      2       1  150064       3.0718    0.0010638
enh84658     2   97297700   97298700      1       1  150064        2.562     0.005203
enh84664     2   97351000   97352000      2       1  150064       2.5752    0.0050088
enh84667     2   97404200   97405200      1       1  150064       1.9779      0.02397
enh84668     2   97424900   97425900      3       1  150064        2.197     0.014011
enh84669     2   97430800   97431800      1       1  150064        2.061      0.01965
enh84672     2   97434000   97435000      1       1  150064       2.3494     0.009401
enh84673     2   97435400   97436400      3       1  150064       1.7792     0.037603
enh84674     2   97437700   97438700      2       1  150064       2.9127    0.0017917
enh84675     2   97453800   97454800      2       1  150064       2.3678     0.008946
enh84678     2   97477000   97478000      1       1  150064        2.391     0.008401
enh84679     2   97486900   97487900      3       1  150064       2.6319    0.0042454
enh84680     2   97488700   97489700      1       1  150064       2.4668     0.006816
enh84681     2   97497900   97498900      1       1  150064       2.0026      0.02261
enh84683     2   97520500   97521500      3       1  150064       2.1065     0.017579
enh84684     2   97521600   97522600      1       1  150064       2.0007      0.02271
enh84685     2   97524900   97525900      1       1  150064       2.0166      0.02187
enh84688     2   97536800   97537800      2       1  150064       1.9317     0.026699
enh84689     2   97540100   97541100      2       1  150064        2.489    0.0064044
enh84690     2   97543700   97544700      2       1  150064       3.9637   3.6895e-05
enh84691     2   97547100   97548100      1       1  150064       1.7491      0.04014
enh84694     2   97558800   97559800      4       2  150064       2.7063    0.0034016
enh84695     2   97563100   97564100      2       1  150064       1.8191     0.034449
enh84696     2   97564400   97565400      1       1  150064        3.734    9.424e-05
enh84697     2   97565400   97566400      3       2  150064        2.443    0.0072828
enh84698     2   97569100   97570100      4       2  150064       3.6646   0.00012388
enh84699     2   97571600   97572600      6       1  150064       3.6787   0.00011723
enh84701     2   97577400   97578400      5       2  150064       3.7506   8.8209e-05
enh84702     2   97579500   97580500      1       1  150064       3.8659    5.535e-05
enh84705     2   97595900   97596900      3       1  150064       2.0826     0.018644
enh84706     2   97599400   97600400      4       2  150064       3.6065   0.00015517
enh84710     2   97622800   97623800      5       2  150064       1.7894     0.036779
enh84718     2   97761200   97762200      6       1  150064       2.4276    0.0075996
enh84722     2   98260700   98261700      2       1  150064       2.3703    0.0088868
enh84724     2   98276600   98277600      1       1  150064       2.7464     0.003013
enh84728     2   98344400   98345400      2       1  150064       1.9617     0.024899
enh84732     2   98486500   98487500      2       1  150064       1.8509     0.032095
enh84733     2   98545800   98546800      2       1  150064        1.712     0.043445
enh84734     2   98547000   98548000      1       1  150064       2.0043      0.02252
enh84736     2   98550600   98551600      2       1  150064       1.7451     0.040483
enh84739     2   98567000   98568000      6       3  150064       2.1762     0.014772
enh84741     2   98579000   98580000      3       1  150064       1.9914      0.02322
enh84744     2   98589600   98590600      3       2  150064       2.2864     0.011116
enh84748     2   98609000   98610000      1       1  150064       2.9188     0.001757
enh84749     2   98612900   98613900      3       1  150064       2.9854     0.001416
enh84755     2   98750500   98751500      2       1  150064       2.2184     0.013264
enh84760     2   98779900   98780900      3       2  150064       1.6779     0.046682
enh84771     2   99001100   99002100      1       1  150064       1.6937      0.04516
enh84772     2   99063300   99064300      4       1  150064       2.1696     0.015019
enh84773     2   99065000   99066000      2       1  150064       1.6915     0.045375
enh84774     2   99067900   99068900      1       1  150064        1.848       0.0323
enh84778     2   99078100   99079100      2       1  150064       1.7664     0.038666
enh84782     2   99087800   99088800      4       1  150064       1.6985      0.04471
enh84786     2   99100300   99101300      1       1  150064       1.8484      0.03227
enh84791     2   99107500   99108500      2       1  150064       1.8631     0.031224
enh84794     2   99120800   99121800      1       1  150064       1.8763      0.03031
enh84795     2   99124900   99125900      1       1  150064       1.8758      0.03034
enh84797     2   99132600   99133600      3       1  150064       1.6999     0.044576
enh84798     2   99133300   99134300      2       1  150064       1.8211     0.034297
enh84806     2   99227200   99228200      1       1  150064       1.8062      0.03544
enh84836     2   99422300   99423300      3       1  150064       1.7118      0.04347
enh84842     2   99449700   99450700      3       1  150064       1.7629     0.038962
enh84892     2  100252600  100253600      2       1  150064       3.1745   0.00075046
enh84893     2  100260300  100261300      4       2  150064       3.0465    0.0011575
enh84895     2  100277000  100278000      1       1  150064       2.0517       0.0201
enh84897     2  100293700  100294700      2       1  150064       1.8927     0.029201
enh84898     2  100316800  100317800      4       2  150064       1.8381     0.033027
enh84908     2  100577000  100578000      1       1  150064        1.887      0.02958
enh84948     2  101349800  101350800      7       2  150064       2.4091    0.0079954
enh84949     2  101396500  101397500      4       2  150064       1.8887     0.029469
enh84969     2  101541600  101542600      6       2  150064        1.864     0.031159
enh84997     2  101917000  101918000      5       2  150064       2.3846    0.0085493
enh85006     2  101966600  101967600      1       1  150064       1.6514      0.04933
enh85012     2  102050800  102051800      8       2  150064       1.7087     0.043751
enh85117     2  102757800  102758800      8       2  150064        1.946     0.025826
enh85119     2  102782500  102783500      2       1  150064       1.7915     0.036605
enh85125     2  103351400  103352400      2       1  150064       2.8196    0.0024038
enh85131     2  103595700  103596700      3       1  150064       2.2441     0.012412
enh85134     2  104575300  104576300      2       1  150064       1.6937     0.045158
enh85145     2  105045200  105046200      4       1  150064       1.8739     0.030475
enh85157     2  105122200  105123200      1       1  150064       2.5794     0.004949
enh85191     2  105564200  105565200      2       1  150064        1.648      0.04968
enh85244     2  106347200  106348200      3       1  150064       2.3015     0.010683
enh85246     2  106359700  106360700      2       1  150064       2.2947     0.010874
enh85248     2  106371000  106372000      6       2  150064       1.9135      0.02784
enh85251     2  106380200  106381200      7       2  150064       1.6886     0.045649
enh85293     2  106535400  106536400      3       2  150064       1.6844     0.046052
enh85321     2  107456100  107457100      3       1  150064       2.6817    0.0036626
enh85341     2  108884600  108885600      8       3  150064       1.8399      0.03289
enh85349     2  109175800  109176800      1       1  150064        2.077       0.0189
enh85356     2  109200000  109201000      3       2  150064       2.3212     0.010138
enh85360     2  109208800  109209800      3       2  150064       2.0332     0.021014
enh85364     2  109228600  109229600      1       1  150064       2.0866      0.01846
enh85370     2  109236700  109237700      1       1  150064       2.0736      0.01906
enh85397     2  109750900  109751900      2       1  150064       1.8365     0.033142
enh85469     2  110271300  110272300      3       2  150064        3.763   8.3956e-05
enh85471     2  110352100  110353100      4       2  150064       3.6982   0.00010858
enh85474     2  110363200  110364200      2       1  150064       4.0565   2.4907e-05
enh85475     2  110365200  110366200      1       1  150064       3.0332      0.00121
enh85477     2  110395600  110396600      5       2  150064       3.7693   8.1868e-05
enh85478     2  110402000  110403000      3       2  150064       2.6335    0.0042256
enh85484     2  110858800  110859800      3       2  150064       1.9862     0.023508
enh85485     2  110884200  110885200      2       1  150064       2.2133     0.013439
enh85491     2  111528700  111529700      3       1  150064       2.5835    0.0048899
enh85523     2  112676500  112677500      2       1  150064       2.1086     0.017491
enh85524     2  112680000  112681000      3       1  150064        1.951      0.02553
enh85528     2  112690000  112691000      1       1  150064       2.1835       0.0145
enh85531     2  112704200  112705200      4       1  150064       2.1025     0.017753
enh85532     2  112710200  112711200      3       1  150064       1.7893     0.036785
enh85540     2  112743600  112744600      7       2  150064       1.8642     0.031149
enh85543     2  112783800  112784800      4       2  150064       1.8046     0.035565
enh85545     2  112789500  112790500      5       3  150064        2.035     0.020927
enh85552     2  113008700  113009700      2       1  150064       2.2526     0.012141
enh85557     2  113047800  113048800      1       1  150064       1.8886      0.02947
enh85561     2  113248300  113249300      3       1  150064       2.4391    0.0073627
enh85563     2  113251700  113252700      2       1  150064       1.7793     0.037599
enh85603     2  113943200  113944200      2       1  150064        2.212     0.013483
enh85617     2  114081400  114082400      4       2  150064        1.824     0.034076
enh85681     2  119077700  119078700      2       1  150064       1.9302     0.026789
enh85683     2  119513300  119514300      3       2  150064        1.982     0.023738
enh85689     2  119982900  119983900      6       3  150064       1.7663     0.038673
enh85703     2  120072500  120073500      4       2  150064       1.8852     0.029703
enh85754     2  120984800  120985800      1       1  150064        1.671      0.04736
enh85760     2  121015000  121016000      2       1  150064        1.702     0.044374
enh85769     2  121076200  121077200      2       1  150064        1.706     0.044004
enh85773     2  121198600  121199600      1       1  150064       1.9763      0.02406
enh85788     2  121416600  121417600      4       2  150064        2.045     0.020425
enh85790     2  121419400  121420400      2       1  150064       1.8985     0.028813
enh85840     2  121954000  121955000      3       1  150064        1.845     0.032521
enh85847     2  122120500  122121500      2       1  150064       1.8867     0.029603
enh85882     2  122290200  122291200      2       1  150064        2.287     0.011099
enh85889     2  122323300  122324300      2       1  150064       1.7881      0.03688
enh85915     2  122511700  122512700      1       1  150064       1.8269      0.03386
enh85918     2  122568900  122569900      3       2  150064       2.1401     0.016174
enh85919     2  122626200  122627200     10       2  150064       2.6479    0.0040494
enh85923     2  122777100  122778100      2       1  150064       1.9756       0.0241
enh85931     2  125024800  125025800      2       1  150064       2.7264     0.003201
enh85947     2  126950400  126951400      2       1  150064       1.9309     0.026746
enh85963     2  127533600  127534600      4       2  150064       2.4173    0.0078178
enh85982     2  127849000  127850000      6       4  150064       2.2857     0.011137
enh85983     2  127856600  127857600      3       1  150064       3.1255   0.00088759
enh85984     2  127857000  127858000      3       2  150064       3.0098    0.0013072
enh85985     2  127867900  127868900      4       2  150064       1.8191      0.03445
enh85986     2  127873700  127874700      6       3  150064       2.2655      0.01174
enh85987     2  127878800  127879800      2       1  150064       2.0543     0.019971
enh85990     2  127911000  127912000      3       2  150064       1.7048     0.044116
enh86054     2  128612900  128613900      2       1  150064       1.9235     0.027207
enh86067     2  128782900  128783900      1       1  150064         1.67      0.04746
enh86068     2  128786400  128787400      2       1  150064       1.7097     0.043657
enh86161     2  131132100  131133100      1       1  150064       2.2907      0.01099
enh86162     2  131134000  131135000      3       2  150064       1.7561     0.039535
enh86168     2  131556400  131557400      3       1  150064       1.6877     0.045738
enh86178     2  131605300  131606300      4       2  150064       2.7049    0.0034164
enh86184     2  131654200  131655200      2       1  150064        2.202     0.013834
enh86198     2  131793100  131794100      1       1  150064       3.3064    0.0004725
enh86199     2  131795500  131796500      2       1  150064       3.2381   0.00060156
enh86200     2  131799600  131800600      1       1  150064       3.1839    0.0007265
enh86203     2  131812500  131813500      1       1  150064       3.3102    0.0004661
enh86205     2  131817000  131818000      2       1  150064       3.1497   0.00081711
enh86207     2  131821700  131822700      2       1  150064       3.1467   0.00082561
enh86211     2  131843500  131844500      1       1  150064       1.6489      0.04958
enh86212     2  131848900  131849900      1       1  150064       2.5573     0.005274
enh86214     2  131861300  131862300      4       2  150064        3.335   0.00042656
enh86215     2  131864400  131865400      2       1  150064        2.684    0.0036368
enh86225     2  132398800  132399800      1       1  150064       2.2584      0.01196
enh86228     2  132431600  132432600      3       1  150064       2.3255     0.010023
enh86231     2  133105600  133106600      1       1  150064       1.6687      0.04759
enh86256     2  133736100  133737100      1       1  150064       1.7248      0.04228
enh86258     2  133811600  133812600      2       1  150064       1.8736      0.03049
enh86274     2  134051200  134052200      1       1  150064         1.85      0.03216
enh86305     2  134418200  134419200      1       1  150064       1.7338      0.04148
enh86323     2  134880500  134881500      2       1  150064       2.8151    0.0024384
enh86327     2  134895500  134896500      2       1  150064       3.4136    0.0003206
enh86328     2  134898400  134899400      4       2  150064       4.0039   3.1154e-05
enh86329     2  134900400  134901400      2       1  150064       3.3207   0.00044901
enh86330     2  134904000  134905000      1       1  150064       1.7945      0.03637
enh86345     2  134945400  134946400      7       3  150064       1.6896     0.045554
enh86348     2  134955900  134956900      3       1  150064        1.683      0.04619
enh86403     2  135201100  135202100      3       2  150064       1.8179     0.034542
enh86419     2  135678200  135679200      2       1  150064         2.09      0.01831
enh86460     2  136788500  136789500      6       2  150064       2.3859    0.0085192
enh86468     2  136878600  136879600      1       1  150064       2.3105      0.01043
enh86473     2  136940500  136941500      3       2  150064         2.25     0.012224
enh86490     2  138737600  138738600      1       1  150064        1.833       0.0334
enh86497     2  138944000  138945000      1       1  150064       1.6611      0.04835
enh86498     2  139228000  139229000      1       1  150064       3.9459    3.975e-05
enh86505     2  139293400  139294400      4       2  150064        2.345    0.0095147
enh86507     2  139465600  139466600      3       2  150064       2.5046    0.0061302
enh86562     2  144232800  144233800      1       1  150064       2.5366     0.005597
enh86576     2  144598100  144599100      2       1  150064       2.3509    0.0093633
enh86577     2  144660600  144661600      1       1  150064       3.2983    0.0004863
enh86582     2  144710600  144711600      1       1  150064       2.9854     0.001416
enh86583     2  144712900  144713900      1       1  150064       2.9506     0.001586
enh86592     2  144995300  144996300      2       1  150064       1.7785     0.037657
enh86596     2  145029600  145030600      2       1  150064       2.6122    0.0044977
enh86601     2  145087400  145088400      2       1  150064       2.3347    0.0097797
enh86602     2  145090900  145091900      1       1  150064       3.2093    0.0006652
enh86607     2  145130200  145131200      1       1  150064       2.7902     0.002634
enh86608     2  145136000  145137000      1       1  150064       4.2102    1.276e-05
enh86609     2  145139500  145140500      1       1  150064       4.5198    3.095e-06
enh86613     2  145152700  145153700      2       1  150064       4.3022   8.4556e-06
enh86619     2  145164100  145165100      3       2  150064        3.003    0.0013365
enh86620     2  145168800  145169800      4       2  150064       2.3319     0.009852
enh86621     2  145169400  145170400      3       2  150064       2.6232    0.0043554
enh86622     2  145170600  145171600      3       1  150064       3.1929   0.00070419
enh86623     2  145172800  145173800      3       1  150064       3.1608   0.00078681
enh86625     2  145183200  145184200      1       1  150064       4.6396    1.745e-06
enh86626     2  145190900  145191900      1       1  150064        3.911    4.595e-05
enh86629     2  145200000  145201000      1       1  150064       2.5062     0.006102
enh86685     2  145787400  145788400      2       1  150064       1.8813     0.029967
enh86686     2  145788100  145789100      3       1  150064       2.0443     0.020464
enh86687     2  145793300  145794300      3       2  150064       1.8872     0.029566
enh86689     2  145800100  145801100      3       2  150064       2.8491    0.0021921
enh86694     2  145874500  145875500      2       1  150064       2.9264    0.0017147
enh86695     2  145880900  145881900      2       1  150064       2.1712     0.014957
enh86696     2  145915300  145916300      1       1  150064       1.8551      0.03179
enh86705     2  146676200  146677200      2       1  150064       1.8994     0.028755
enh86713     2  148109000  148110000      3       1  150064       2.4473    0.0071973
enh86717     2  148607300  148608300      3       1  150064       2.6279    0.0042959
enh86721     2  148734700  148735700      1       1  150064        1.891      0.02931
enh86733     2  149404000  149405000      3       1  150064       1.7192     0.042789
enh86742     2  149513400  149514400      2       1  150064       2.1811     0.014587
enh86747     2  149631800  149632800      1       1  150064       2.3019      0.01067
enh86750     2  149639700  149640700      1       1  150064       2.4998     0.006213
enh86766     2  149792400  149793400      7       2  150064       1.8404     0.032854
enh86774     2  149835000  149836000      1       1  150064       2.5856     0.004861
enh86779     2  149862100  149863100      2       1  150064       2.2215      0.01316
enh86785     2  150185400  150186400      3       2  150064       1.6818       0.0463
enh86787     2  150345000  150346000      4       2  150064       2.0084     0.022298
enh86790     2  150436400  150437400      2       1  150064       1.6765     0.046816
enh86793     2  150453600  150454600      3       2  150064       2.2572     0.011997
enh86794     2  150454400  150455400      2       1  150064       1.9964     0.022947
enh86802     2  151153000  151154000      2       1  150064       1.9978     0.022869
enh86826     2  152252900  152253900      3       2  150064       1.8168     0.034622
enh86828     2  152272700  152273700      1       1  150064       2.5558     0.005297
enh86861     2  152906000  152907000      1       1  150064       1.7838      0.03723
enh86863     2  152946000  152947000      3       1  150064       3.3436   0.00041349
enh86869     2  153022600  153023600      1       1  150064        3.211    0.0006614
enh86870     2  153024900  153025900      5       2  150064       2.5492     0.005398
enh86873     2  153030100  153031100      2       1  150064       2.0004     0.022726
enh86874     2  153056800  153057800      2       1  150064       3.3625   0.00038614
enh86875     2  153078400  153079400      1       1  150064       2.8402     0.002254
enh86877     2  153099700  153100700      3       2  150064       2.5596    0.0052395
enh86878     2  153103500  153104500      4       2  150064       2.1947     0.014094
enh86879     2  153190400  153191400      3       1  150064       2.3965     0.008276
enh86880     2  153196900  153197900      5       2  150064       2.5531    0.0053387
enh86898     2  153228400  153229400      7       3  150064       2.7054     0.003411
enh86899     2  153229800  153230800      2       1  150064       2.2351     0.012706
enh86901     2  153232800  153233800      4       2  150064       2.2087     0.013597
enh86908     2  153249600  153250600      5       2  150064       2.4043    0.0081009
enh86909     2  153255400  153256400      5       2  150064       2.0827     0.018638
enh86911     2  153261100  153262100      1       1  150064       1.6925      0.04528
enh86915     2  153273400  153274400     10       2  150064       1.9619     0.024887
enh86916     2  153277800  153278800      2       1  150064       2.4095    0.0079867
enh86920     2  153283000  153284000      4       2  150064       2.4042    0.0081031
enh86935     2  153334600  153335600      3       2  150064       2.2969     0.010813
enh86983     2  153463600  153464600      4       2  150064       2.8339    0.0022994
enh86985     2  153468900  153469900      5       2  150064       1.8902     0.029367
enh86986     2  153471500  153472500      2       1  150064       2.8341    0.0022979
enh86987     2  153473200  153474200      4       1  150064       2.9256    0.0017187
enh86989     2  153477300  153478300      3       2  150064       2.8344    0.0022954
enh86990     2  153482100  153483100      1       1  150064       3.1314    0.0008699
enh86992     2  153503700  153504700      1       1  150064       2.9765     0.001458
enh86993     2  153532600  153533600      3       2  150064       2.2561     0.012033
enh86995     2  153550800  153551800      2       1  150064        2.609    0.0045403
enh86997     2  153576800  153577800      2       1  150064        2.911    0.0018013
enh86998     2  153618400  153619400      2       1  150064       3.9656   3.6599e-05
enh87016     2  156448600  156449600      3       1  150064       1.9375      0.02634
enh87027     2  157255000  157256000      2       1  150064       1.9594     0.025035
enh87077     2  158604200  158605200      1       1  150064       2.2924      0.01094
enh87096     2  159036000  159037000      3       2  150064       1.8551     0.031791
enh87100     2  159259600  159260600      5       3  150064       1.7041     0.044185
enh87101     2  159298600  159299600      4       2  150064       2.0827     0.018641
enh87103     2  159320900  159321900      3       2  150064        2.027     0.021333
enh87104     2  159322200  159323200      2       1  150064       1.7272     0.042067
enh87105     2  159326100  159327100      2       1  150064        2.204     0.013761
enh87106     2  159327200  159328200      4       2  150064       2.1395     0.016197
enh87110     2  159341100  159342100      5       2  150064        1.803     0.035691
enh87111     2  159343000  159344000      5       2  150064        2.627    0.0043076
enh87112     2  159344400  159345400      5       3  150064       3.1035   0.00095612
enh87114     2  159346700  159347700      1       1  150064       1.9251      0.02711
enh87116     2  159349700  159350700      6       2  150064       2.8574    0.0021356
enh87117     2  159351400  159352400      4       2  150064        2.028     0.021278
enh87121     2  159361500  159362500      4       2  150064        2.261     0.011878
enh87122     2  159366500  159367500      4       2  150064       1.8071     0.035376
enh87124     2  159369600  159370600      4       2  150064       3.2103   0.00066298
enh87126     2  159375600  159376600      4       2  150064       1.8868     0.029594
enh87129     2  159400700  159401700      3       1  150064       2.4125    0.0079224
enh87130     2  159402600  159403600      5       3  150064       3.1457   0.00082843
enh87132     2  159455000  159456000      6       3  150064       1.8831     0.029841
enh87135     2  159463600  159464600      4       2  150064       1.7704     0.038332
enh87136     2  159489400  159490400      4       2  150064        2.613     0.004487
enh87138     2  159493600  159494600      4       2  150064       3.4109   0.00032376
enh87139     2  159511800  159512800      6       2  150064       1.9942     0.023063
enh87228     2  160373900  160374900      3       2  150064       3.3424   0.00041536
enh87229     2  160380500  160381500      2       1  150064        2.001     0.022699
enh87230     2  160413600  160414600      2       1  150064       1.8039     0.035624
enh87233     2  160448000  160449000      4       2  150064       2.2423      0.01247
enh87234     2  160448700  160449700      4       1  150064       2.5188    0.0058886
enh87235     2  160451800  160452800      1       1  150064       2.6667      0.00383
enh87236     2  160457000  160458000      2       1  150064       1.7557      0.03957
enh87237     2  160461100  160462100      8       2  150064       2.6222    0.0043678
enh87238     2  160462200  160463200      5       2  150064       2.5663    0.0051388
enh87240     2  160464900  160465900      3       2  150064       1.9367     0.026389
enh87241     2  160465800  160466800      3       2  150064       1.8426     0.032695
enh87242     2  160474200  160475200      2       1  150064       3.4676   0.00026257
enh87243     2  160476100  160477100      2       1  150064       2.0143     0.021987
enh87244     2  160566800  160567800      5       2  150064       2.1417     0.016107
enh87245     2  160572600  160573600      5       2  150064       1.9591      0.02505
enh87248     2  160584800  160585800      4       1  150064       2.5944    0.0047382
enh87249     2  160600500  160601500      9       3  150064       3.1078    0.0009424
enh87252     2  160649000  160650000      1       1  150064       3.0243     0.001246
enh87256     2  160657800  160658800      4       2  150064       2.4114    0.0079461
enh87264     2  161064400  161065400      1       1  150064       2.3001      0.01072
enh87288     2  161241000  161242000      2       1  150064       1.6706       0.0474
enh87297     2  161276600  161277600      2       1  150064       1.7479     0.040244
enh87311     2  161507900  161508900      3       1  150064       1.8646      0.03112
enh87313     2  161560200  161561200      4       2  150064       1.6628     0.048171
enh87346     2  162850900  162851900      3       2  150064       2.8175    0.0024203
enh87347     2  162858000  162859000      3       2  150064       3.9424   4.0337e-05
enh87348     2  162858800  162859800      3       2  150064       3.1137    0.0009239
enh87349     2  162870000  162871000      2       1  150064       1.6887     0.045639
enh87382     2  164547500  164548500      3       2  150064       2.0261     0.021379
enh87384     2  164554500  164555500      1       1  150064       2.0803      0.01875
enh87387     2  164563400  164564400      2       1  150064        1.745     0.040494
enh87389     2  164569300  164570300      1       1  150064       2.0118      0.02212
enh87390     2  164571900  164572900      1       1  150064       2.1163      0.01716
enh87391     2  164573700  164574700      3       2  150064       1.6894      0.04557
enh87397     2  164583100  164584100      1       1  150064       1.9761      0.02407
enh87430     2  165970500  165971500      1       1  150064       1.6512      0.04935
enh87435     2  166151800  166152800      6       4  150064       2.2071     0.013653
enh87462     2  166556500  166557500      1       1  150064       2.1232      0.01687
enh87466     2  166754200  166755200      1       1  150064       2.0391      0.02072
enh87470     2  166806700  166807700      4       2  150064       1.8817     0.029935
enh87472     2  166811100  166812100      2       1  150064       3.2935   0.00049468
enh87478     2  166996600  166997600      5       2  150064       2.3571    0.0092094
enh87483     2  168293800  168294800      1       1  150064       1.6493      0.04954
enh87488     2  168438400  168439400      1       1  150064       1.9985      0.02283
enh87489     2  168448500  168449500      2       1  150064        2.636    0.0041948
enh87515     2  168988000  168989000      2       1  150064       1.7147     0.043203
enh87547     2  169315300  169316300      3       2  150064       2.2001     0.013901
enh87550     2  169322900  169323900      2       1  150064       1.7044     0.044157
enh87551     2  169326600  169327600      1       1  150064       2.2774      0.01138
enh87557     2  169374700  169375700      4       1  150064       1.9087     0.028151
enh87558     2  169377600  169378600      2       1  150064       1.8727     0.030553
enh87559     2  169380100  169381100      1       1  150064       1.6585      0.04861
enh87562     2  169386000  169387000      2       1  150064       1.8604     0.031415
enh87564     2  169406000  169407000      2       1  150064       2.6406    0.0041385
enh87565     2  169406800  169407800      4       2  150064       2.4677    0.0067991
enh87574     2  169482600  169483600      5       2  150064       3.3347   0.00042701
enh87575     2  169489100  169490100      4       2  150064       2.4168     0.007829
enh87576     2  169491400  169492400      3       1  150064       3.4519   0.00027834
enh87577     2  169495700  169496700      4       2  150064       2.8634    0.0020954
enh87613     2  170221400  170222400      3       1  150064        1.691     0.045415
enh87618     2  170428800  170429800      2       1  150064        1.851     0.032082
enh87677     2  171787300  171788300      2       1  150064       1.8763     0.030307
enh87678     2  171817100  171818100      1       1  150064       2.9574     0.001551
enh87680     2  171890400  171891400      1       1  150064       2.0347      0.02094
enh87683     2  171943200  171944200      2       1  150064       2.5562    0.0052908
enh87685     2  172002700  172003700      4       2  150064       2.1514     0.015721
enh87688     2  172014100  172015100      2       1  150064       1.9045     0.028423
enh87705     2  172517400  172518400      3       2  150064       2.0276     0.021302
enh87706     2  172525300  172526300      5       2  150064       3.2471   0.00058295
enh87708     2  172546800  172547800      1       1  150064       1.9937      0.02309
enh87709     2  172558200  172559200      5       3  150064        2.381    0.0086319
enh87710     2  172559800  172560800      2       1  150064       3.6407   0.00013594
enh87712     2  172568600  172569600      2       1  150064       4.0196   2.9148e-05
enh87716     2  172619600  172620600      5       1  150064       4.2655   9.9723e-06
enh87717     2  172641500  172642500      3       2  150064       3.3622   0.00038656
enh87718     2  172651200  172652200      1       1  150064       3.1278    0.0008806
enh87719     2  172735000  172736000      2       1  150064       3.4282   0.00030383
enh87723     2  172780000  172781000      5       3  150064       3.3223   0.00044639
enh87725     2  172812500  172813500      7       3  150064        3.976   3.5049e-05
enh87726     2  172857300  172858300      5       2  150064       2.7038    0.0034273
enh87728     2  172865300  172866300      5       2  150064       3.2481   0.00058082
enh87731     2  172916700  172917700      2       1  150064       2.9718    0.0014805
enh87738     2  173108200  173109200      3       1  150064       2.3694     0.008908
enh87744     2  173145500  173146500      5       1  150064       1.8893     0.029428
enh87745     2  173149500  173150500      5       2  150064       2.0878     0.018406
enh87747     2  173158200  173159200      3       2  150064       2.0545     0.019965
enh87749     2  173176000  173177000      2       1  150064       1.8297     0.033646
enh87786     2  173675500  173676500      7       2  150064       1.9357      0.02645
enh87787     2  173687800  173688800      1       1  150064       2.2274      0.01296
enh87789     2  173723800  173724800      2       1  150064       1.8378     0.033047
enh87807     2  173942800  173943800      4       2  150064       2.7003    0.0034641
enh87809     2  173955700  173956700      3       2  150064       1.6887     0.045641
enh87811     2  173988800  173989800      2       1  150064       3.1026   0.00095925
enh87812     2  174000800  174001800      2       1  150064       1.6468       0.0498
enh87813     2  174024700  174025700      3       2  150064       1.7499     0.040064
enh87816     2  174075000  174076000      6       3  150064       2.7938    0.0026043
enh87817     2  174082900  174083900      3       2  150064       2.1942     0.014112
enh87818     2  174091700  174092700      4       2  150064       2.1194     0.017029
enh87828     2  174778800  174779800      1       1  150064        2.247      0.01232
enh87829     2  174784600  174785600      4       1  150064       2.2755     0.011437
enh87830     2  174786200  174787200      3       2  150064       2.2868     0.011104
enh87832     2  174794000  174795000      5       2  150064       1.9286     0.026891
enh87833     2  174796200  174797200      3       2  150064       1.9462     0.025813
enh87836     2  174805300  174806300      5       3  150064       2.2863     0.011119
enh87838     2  174813000  174814000      3       2  150064       1.7069      0.04392
enh87839     2  174814700  174815700      4       1  150064       2.0412     0.020615
enh87843     2  174824100  174825100      4       2  150064       1.6724     0.047225
enh87852     2  174878700  174879700      2       1  150064       1.7088     0.043747
enh87858     2  175041400  175042400      1       1  150064       2.2454      0.01237
enh87859     2  175061900  175062900      3       1  150064        3.002    0.0013411
enh87860     2  175099800  175100800      4       2  150064       1.8187      0.03448
enh87861     2  175111200  175112200      2       1  150064       2.6259    0.0043211
enh87867     2  175389400  175390400      1       1  150064       2.5303     0.005699
enh87869     2  175411300  175412300      5       2  150064       2.4807     0.006556
enh87889     2  175464200  175465200      1       1  150064       1.9423      0.02605
enh87890     2  175466200  175467200      2       1  150064       1.7359     0.041293
enh87891     2  175468100  175469100      1       1  150064       2.3897     0.008432
enh87892     2  175469300  175470300      4       1  150064       2.3146     0.010318
enh87893     2  175470600  175471600      1       1  150064       2.5642     0.005171
enh87896     2  175474900  175475900      3       2  150064       2.8635    0.0020949
enh87917     2  175615400  175616400      4       2  150064       1.9811     0.023792
enh87918     2  175626900  175627900      4       2  150064       2.0317      0.02109
enh87919     2  175628600  175629600      3       2  150064       1.9024     0.028562
enh87921     2  175637300  175638300      2       1  150064       1.9154     0.027723
enh87968     2  177156000  177157000      2       1  150064       1.8023     0.035745
enh87971     2  177230000  177231000      1       1  150064       1.6893      0.04558
enh87973     2  177256900  177257900      1       1  150064       1.8763      0.03031
enh88020     2  178221300  178222300      5       2  150064       1.9921     0.023179
enh88050     2  178976200  178977200      2       1  150064       1.9619     0.024889
enh88051     2  178978200  178979200      2       1  150064       2.7261    0.0032045
enh88060     2  179120500  179121500      1       1  150064       2.0193      0.02173
enh88072     2  179693800  179694800      2       1  150064       2.0022     0.022631
enh88121     2  180292700  180293700      5       2  150064       2.4388    0.0073686
enh88122     2  180332400  180333400      2       1  150064       2.1823     0.014545
enh88123     2  180541200  180542200      7       3  150064       2.1037     0.017701
enh88126     2  180872000  180873000      7       3  150064       3.1971    0.0006941
enh88127     2  180989800  180990800      1       1  150064       3.4796    0.0002511
enh88128     2  180990400  180991400      3       1  150064       3.7398   9.2083e-05
enh88193     2  183376200  183377200      8       3  150064       2.8776    0.0020033
enh88194     2  183382200  183383200      7       3  150064       2.8776    0.0020033
enh88195     2  183388100  183389100      2       1  150064       2.1855     0.014426
enh88209     2  183814100  183815100      2       1  150064       1.8571     0.031646
enh88212     2  183874600  183875600      2       1  150064       3.0777     0.001043
enh88216     2  183893900  183894900      4       2  150064       2.0579     0.019801
enh88221     2  183990600  183991600     10       4  150064       1.8414     0.032778
enh88224     2  184479300  184480300      3       2  150064       1.9353     0.026477
enh88237     2  187408400  187409400      2       1  150064       2.5653    0.0051545
enh88274     2  187919800  187920800      2       1  150064       1.7201     0.042704
enh88291     2  189160600  189161600      7       2  150064       1.8025     0.035735
enh88292     2  189198300  189199300      2       1  150064        2.091     0.018266
enh88293     2  189494100  189495100      5       2  150064       1.7189     0.042821
enh88294     2  189651500  189652500      2       1  150064       2.6071    0.0045662
enh88311     2  190433700  190434700      2       1  150064       2.1181     0.017084
enh88330     2  190974900  190975900      2       1  150064       1.9553     0.025275
enh88349     2  191212800  191213800      4       2  150064       2.5023    0.0061703
enh88350     2  191213200  191214200      3       1  150064       2.3848    0.0085449
enh88354     2  191222800  191223800      1       1  150064       2.4581     0.006983
enh88360     2  191271200  191272200      5       2  150064       2.4158    0.0078514
enh88363     2  191281700  191282700      3       2  150064       1.8238     0.034087
enh88364     2  191284600  191285600      3       2  150064       2.9428    0.0016261
enh88369     2  191303200  191304200      5       2  150064       2.5679    0.0051159
enh88370     2  191309300  191310300      3       2  150064       2.2746     0.011465
enh88372     2  191323200  191324200      2       1  150064       1.9778     0.023977
enh88375     2  191328700  191329700      2       1  150064       3.0486    0.0011494
enh88379     2  191359100  191360100      1       1  150064       2.0531      0.02003
enh88381     2  191365800  191366800      2       1  150064       1.9755     0.024107
enh88391     2  191447300  191448300      3       1  150064       2.2885     0.011053
enh88395     2  191471400  191472400      6       3  150064       2.9733     0.001473
enh88414     2  191668200  191669200      4       2  150064       1.7563     0.039521
enh88420     2  191750600  191751600      1       1  150064       1.7059      0.04401
enh88423     2  191756000  191757000      1       1  150064       1.6797      0.04651
enh88432     2  191879400  191880400      4       2  150064       1.7544     0.039678
enh88433     2  191884200  191885200      3       2  150064       1.8504     0.032126
enh88434     2  191885900  191886900      4       2  150064       2.4662    0.0068282
enh88437     2  191916400  191917400      2       1  150064       1.6677     0.047691
enh88491     2  192909700  192910700      2       1  150064       1.8086     0.035254
enh88492     2  192911800  192912800      2       1  150064       1.7047     0.044127
enh88493     2  192918500  192919500      2       1  150064       1.6872     0.045783
enh88513     2  193032000  193033000      5       3  150064       2.7951    0.0025942
enh88515     2  193040400  193041400      5       3  150064       2.8032      0.00253
enh88518     2  193048500  193049500      3       2  150064       2.0194     0.021723
enh88527     2  193118900  193119900      3       1  150064       2.0979     0.017957
enh88534     2  196398700  196399700      3       2  150064       2.4275    0.0076017
enh88536     2  196460000  196461000      4       1  150064       1.7159     0.043092
enh88543     2  196552000  196553000      1       1  150064       2.1163      0.01716
enh88546     2  196976700  196977700      3       1  150064       1.8839     0.029786
enh88547     2  196978500  196979500      1       1  150064       2.1625      0.01529
enh88552     2  197066100  197067100      2       1  150064       2.5229    0.0058194
enh88567     2  197203200  197204200      2       1  150064       1.7945      0.03637
enh88570     2  197235000  197236000      3       1  150064       1.9985     0.022829
enh88573     2  197264300  197265300      3       2  150064       1.6888     0.045631
enh88581     2  197346600  197347600      2       1  150064       3.5831   0.00016979
enh88582     2  197350900  197351900      2       1  150064       2.1744     0.014838
enh88583     2  197354100  197355100      4       1  150064       3.2399   0.00059795
enh88584     2  197372600  197373600      3       2  150064       3.0449    0.0011637
enh88585     2  197379400  197380400      3       2  150064       2.9546    0.0015654
enh88586     2  197393300  197394300      3       1  150064       3.7095   0.00010383
enh88588     2  197401000  197402000      2       1  150064        2.996    0.0013677
enh88589     2  197402600  197403600      2       1  150064       1.8597     0.031466
enh88592     2  197409400  197410400      1       1  150064       3.5218    0.0002143
enh88593     2  197416900  197417900      1       1  150064       2.0682      0.01931
enh88594     2  197423000  197424000      2       1  150064       2.2387     0.012587
enh88595     2  197426100  197427100      3       2  150064       3.1295   0.00087557
enh88596     2  197431500  197432500      2       1  150064       2.4131    0.0079082
enh88597     2  197436800  197437800      1       1  150064       2.4813     0.006546
enh88598     2  197437800  197438800      5       1  150064       2.2344     0.012728
enh88599     2  197450900  197451900      6       2  150064       2.7834    0.0026896
enh88600     2  197458900  197459900      2       1  150064       2.4797    0.0065755
enh88601     2  197466100  197467100      2       1  150064       2.7355    0.0031146
enh88602     2  197471400  197472400      2       1  150064       2.9931     0.001381
enh88604     2  197623000  197624000      4       1  150064       1.6927     0.045255
enh88605     2  197661800  197662800      1       1  150064       2.2505      0.01221
enh88607     2  197716000  197717000      5       3  150064       2.8243    0.0023695
enh88611     2  197831000  197832000      3       1  150064        1.838     0.033033
enh88613     2  197853000  197854000      1       1  150064       2.8627       0.0021
enh88617     2  197875800  197876800      5       2  150064        3.215   0.00065213
enh88620     2  197940300  197941300      2       1  150064       2.8695    0.0020559
enh88622     2  197945800  197946800      3       2  150064       2.1822     0.014548
enh88625     2  197954900  197955900      2       1  150064       2.7055    0.0034098
enh88626     2  197962300  197963300      2       1  150064        2.217     0.013311
enh88637     2  198017200  198018200      3       2  150064       2.4125    0.0079219
enh88640     2  198026200  198027200      2       1  150064       2.2899     0.011013
enh88642     2  198030600  198031600      5       3  150064       1.6754     0.046925
enh88659     2  198113200  198114200      3       1  150064       2.5013    0.0061868
enh88660     2  198114500  198115500      3       1  150064       2.5013     0.006186
enh88669     2  198144000  198145000      5       2  150064       5.1584   1.2456e-07
enh88670     2  198148300  198149300      6       1  150064        4.107   2.0039e-05
enh88673     2  198152200  198153200      2       1  150064       4.1386   1.7469e-05
enh88674     2  198157200  198158200      2       1  150064       5.0005   2.8587e-07
enh88676     2  198161000  198162000      1       1  150064       5.3602    4.157e-08
enh88677     2  198161600  198162600      2       1  150064       4.4682   3.9434e-06
enh88678     2  198166300  198167300      2       1  150064       4.9679   3.3832e-07
enh88680     2  198168900  198169900      4       2  150064       5.1597   1.2367e-07
enh88681     2  198169800  198170800      2       1  150064       4.8199   7.1826e-07
enh88682     2  198170400  198171400      4       1  150064       5.0277   2.4814e-07
enh88683     2  198171600  198172600      3       2  150064       5.2905   6.0986e-08
enh88685     2  198214000  198215000      2       1  150064       3.9687   3.6128e-05
enh88686     2  198242800  198243800      2       1  150064       5.6985   6.0437e-09
enh88687     2  198243400  198244400      1       1  150064       4.7819    8.681e-07
enh88689     2  198292900  198293900      1       1  150064       6.4019    7.671e-11
enh88690     2  198308100  198309100      1       1  150064        5.405     3.24e-08
enh88694     2  198361400  198362400      1       1  150064       6.2257    2.397e-10
enh88699     2  198402900  198403900      2       1  150064       5.4894   2.0166e-08
enh88700     2  198404000  198405000      1       1  150064       3.5715    0.0001775
enh88707     2  198462500  198463500      1       1  150064        6.002    9.745e-10
enh88709     2  198478200  198479200      2       1  150064       5.3228   5.1087e-08
enh88710     2  198484600  198485600      1       1  150064       5.9155    1.654e-09
enh88711     2  198490600  198491600      2       1  150064       5.4037   3.2635e-08
enh88712     2  198493400  198494400      6       2  150064       4.3364   7.2429e-06
enh88713     2  198497700  198498700      4       2  150064       5.5073   1.8221e-08
enh88714     2  198512300  198513300      2       1  150064       3.3548   0.00039706
enh88715     2  198513500  198514500      2       1  150064       5.2128   9.2999e-08
enh88716     2  198521800  198522800      4       2  150064       5.1526   1.2845e-07
enh88718     2  198541300  198542300      2       1  150064       4.6838    1.408e-06
enh88719     2  198568700  198569700      1       1  150064       4.1225    1.874e-05
enh88720     2  198573400  198574400      2       1  150064        4.101   2.0565e-05
enh88723     2  198667800  198668800      3       2  150064       5.3473   4.4647e-08
enh88724     2  198672900  198673900      3       1  150064       4.7274    1.137e-06
enh88725     2  198702000  198703000      1       1  150064       2.7909     0.002628
enh88726     2  198703600  198704600      1       1  150064       3.0064     0.001322
enh88727     2  198704800  198705800      1       1  150064       5.1701     1.17e-07
enh88728     2  198715500  198716500      1       1  150064       5.1095    1.615e-07
enh88729     2  198721900  198722900      2       1  150064       4.8696   5.5923e-07
enh88735     2  198743000  198744000      1       1  150064       5.1723    1.156e-07
enh88736     2  198754000  198755000      2       1  150064       4.2409   1.1133e-05
enh88737     2  198756000  198757000      2       1  150064        3.961   3.7311e-05
enh88740     2  198762500  198763500      2       1  150064       4.6561   1.6112e-06
enh88741     2  198771800  198772800      1       1  150064        5.169    1.177e-07
enh88743     2  198779600  198780600      4       2  150064       4.8745   5.4533e-07
enh88744     2  198780800  198781800      1       1  150064       4.2784    9.411e-06
enh88746     2  198785300  198786300      2       1  150064       4.1705   1.5194e-05
enh88747     2  198788800  198789800      2       1  150064       3.9616   3.7217e-05
enh88748     2  198791800  198792800      2       1  150064       4.2593   1.0255e-05
enh88749     2  198795200  198796200      3       1  150064       4.9063     4.64e-07
enh88751     2  198801400  198802400      2       1  150064        3.331   0.00043267
enh88752     2  198809000  198810000      7       2  150064       4.6393    1.748e-06
enh88753     2  198809700  198810700      4       2  150064       4.2454   1.0909e-05
enh88755     2  198814700  198815700      2       1  150064       4.2573   1.0345e-05
enh88756     2  198823800  198824800      2       1  150064       4.2555    1.043e-05
enh88758     2  198836900  198837900      3       2  150064       3.1101   0.00093507
enh88760     2  198860800  198861800      2       1  150064       4.6088   2.0249e-06
enh88764     2  198894300  198895300      4       1  150064       1.8906     0.029341
enh88765     2  198901700  198902700      1       1  150064       4.6077    2.036e-06
enh88766     2  198905500  198906500      4       1  150064       1.9829     0.023687
enh88767     2  198914000  198915000      3       2  150064       4.5564   2.6022e-06
enh88768     2  198919300  198920300      1       1  150064       5.4065    3.214e-08
enh88770     2  198927800  198928800      2       1  150064       5.1748   1.1405e-07
enh88779     2  198976800  198977800      1       1  150064       1.7405      0.04089
enh88782     2  198984000  198985000      1       1  150064       1.9244      0.02715
enh88783     2  198988000  198989000      1       1  150064       1.8571      0.03165
enh88802     2  200137400  200138400      1       1  150064       1.9937      0.02309
enh88804     2  200467000  200468000      2       1  150064       1.9952     0.023013
enh88807     2  200498700  200499700      6       1  150064       2.1644     0.015217
enh88817     2  200695100  200696100      4       2  150064       4.0418   2.6523e-05
enh88818     2  200697900  200698900      2       1  150064       1.9281      0.02692
enh88819     2  200714300  200715300      2       1  150064       4.4982   3.4271e-06
enh88820     2  200716100  200717100      1       1  150064       7.4192     5.89e-14
enh88821     2  200725200  200726200      1       1  150064       7.1708    3.728e-13
enh88822     2  200777200  200778200      3       2  150064        5.733   4.9335e-09
enh88823     2  200778600  200779600      2       1  150064        3.754   8.7032e-05
enh88824     2  200787400  200788400      4       2  150064       6.1855   3.0962e-10
enh88826     2  200795400  200796400      2       1  150064        2.607    0.0045669
enh88829     2  200810800  200811800      1       1  150064        6.981    1.465e-12
enh88830     2  200817900  200818900      3       2  150064       5.7811   3.7108e-09
enh88832     2  200822800  200823800      7       3  150064       5.5571   1.3718e-08
enh88834     2  200850100  200851100      4       2  150064       4.2116   1.2676e-05
enh88840     2  201138700  201139700      2       1  150064       4.0677   2.3739e-05
enh88841     2  201173600  201174600      1       1  150064       4.7124    1.224e-06
enh88842     2  201175500  201176500      2       1  150064       4.3751   6.0675e-06
enh88843     2  201181200  201182200      4       2  150064       4.6447    1.703e-06
enh88844     2  201184000  201185000      2       1  150064       1.8411     0.032803
enh88847     2  201193800  201194800      3       2  150064       3.5441   0.00019701
enh88848     2  201195000  201196000      3       1  150064       2.9176    0.0017637
enh88858     2  201221200  201222200      3       2  150064       3.8805   5.2131e-05
enh88859     2  201228000  201229000      2       1  150064       4.1036   2.0343e-05
enh88860     2  201229300  201230300      5       2  150064       5.5553   1.3855e-08
enh88861     2  201231900  201232900      5       3  150064       4.3295   7.4723e-06
enh88862     2  201238500  201239500      2       1  150064       4.4098   5.1728e-06
enh88863     2  201241500  201242500      3       2  150064       5.6536    7.856e-09
enh88864     2  201245500  201246500      4       2  150064       2.2986     0.010764
enh88865     2  201246600  201247600      4       2  150064       4.1246   1.8573e-05
enh88869     2  201276200  201277200      3       1  150064        3.257   0.00056302
enh88870     2  201281400  201282400      3       1  150064       3.8097    6.956e-05
enh88873     2  201308400  201309400      2       1  150064       3.3635   0.00038477
enh88874     2  201313600  201314600      4       2  150064       4.4385   4.5296e-06
enh88875     2  201318000  201319000      2       1  150064       3.8497   5.9124e-05
enh88876     2  201320800  201321800      2       1  150064       3.6016   0.00015812
enh88877     2  201323700  201324700      4       2  150064       4.0231   2.8723e-05
enh88878     2  201330500  201331500      4       1  150064        4.274   9.5982e-06
enh88879     2  201333200  201334200      4       2  150064       1.7148     0.043188
enh88885     2  201451200  201452200      2       1  150064       2.7795    0.0027221
enh88888     2  201559600  201560600      4       2  150064       2.2416     0.012495
enh88889     2  201563200  201564200      4       2  150064       1.6998     0.044588
enh88898     2  201606300  201607300      5       2  150064       1.9379     0.026317
enh88905     2  201751900  201752900      2       1  150064       2.0896     0.018329
enh88940     2  202100700  202101700      4       2  150064       2.0478      0.02029
enh88942     2  202118900  202119900      9       4  150064       3.3699   0.00037591
enh88944     2  202125500  202126500      2       1  150064       2.4295    0.0075591
enh88946     2  202127100  202128100      8       4  150064       2.3391     0.009666
enh88965     2  202560500  202561500      5       2  150064       1.7065     0.043955
enh88984     2  202829000  202830000      3       2  150064          1.7     0.044564
enh89034     2  203830300  203831300      7       3  150064       2.0758     0.018955
enh89035     2  203882000  203883000      3       2  150064       3.0312    0.0012177
enh89038     2  204105300  204106300      3       1  150064        2.359    0.0091633
enh89039     2  204114800  204115800      1       1  150064       2.5861     0.004853
enh89043     2  204200800  204201800      5       2  150064       2.2404     0.012534
enh89049     2  204265600  204266600      3       1  150064       2.1662     0.015147
enh89050     2  204276700  204277700      3       1  150064       1.8478     0.032316
enh89054     2  204327700  204328700      4       1  150064       2.1728     0.014899
enh89055     2  204329600  204330600      2       1  150064       1.8619     0.031306
enh89056     2  204348800  204349800      2       1  150064       2.4373    0.0073984
enh89066     2  204521300  204522300      6       2  150064       1.6772     0.046752
enh89082     2  204876500  204877500      4       2  150064       1.8888     0.029457
enh89085     2  204976400  204977400      1       1  150064       1.6775      0.04672
enh89123     2  205837200  205838200      1       1  150064       2.1553      0.01557
enh89135     2  206231000  206232000      3       1  150064       2.8589    0.0021257
enh89136     2  206250500  206251500      5       2  150064       2.5524    0.0053487
enh89149     2  206570300  206571300      1       1  150064       2.3354     0.009761
enh89180     2  207028700  207029700      5       2  150064       2.7236    0.0032285
enh89201     2  207900500  207901500      1       1  150064       1.7684       0.0385
enh89203     2  207906500  207907500      2       1  150064       1.7968     0.036182
enh89204     2  207911200  207912200      3       2  150064       1.8611     0.031363
enh89241     2  208086500  208087500      5       3  150064       2.5598    0.0052368
enh89244     2  208092800  208093800      7       4  150064       2.5194    0.0058775
enh89255     2  208216800  208217800      4       2  150064       2.5132    0.0059825
enh89258     2  208272300  208273300      4       2  150064       3.0147    0.0012862
enh89259     2  208273600  208274600      3       1  150064       2.5903    0.0047951
enh89262     2  208339300  208340300      5       2  150064       3.0452    0.0011627
enh89268     2  208398200  208399200      1       1  150064       4.0619    2.434e-05
enh89271     2  208425800  208426800      2       1  150064       3.1947   0.00069982
enh89272     2  208430000  208431000      2       1  150064       3.3069   0.00047174
enh89273     2  208467700  208468700      4       2  150064       3.6386   0.00013705
enh89274     2  208481400  208482400      3       1  150064       3.7659    8.296e-05
enh89277     2  208501200  208502200      5       2  150064       3.4496   0.00028075
enh89324     2  209047800  209048800      2       1  150064       1.7042     0.044168
enh89325     2  209051400  209052400      2       1  150064       1.7519     0.039893
enh89344     2  210341000  210342000      1       1  150064       2.6414     0.004128
enh89388     2  211363600  211364600      3       2  150064          1.9     0.028715
enh89405     2  211899200  211900200      1       1  150064       1.6624      0.04822
enh89409     2  212258400  212259400      4       2  150064       1.7961     0.036238
enh89410     2  212261400  212262400      2       1  150064       2.8841    0.0019626
enh89414     2  212319700  212320700      2       1  150064       2.7823    0.0026985
enh89415     2  212352200  212353200      3       2  150064       1.6806     0.046416
enh89424     2  212792400  212793400      3       2  150064       1.9842     0.023618
enh89430     2  213092200  213093200      3       1  150064       2.8025    0.0025353
enh89431     2  213128600  213129600      1       1  150064       2.0849      0.01854
enh89432     2  213130800  213131800      4       2  150064       1.7207     0.042656
enh89434     2  213148600  213149600      1       1  150064       1.8912       0.0293
enh89435     2  213194300  213195300      6       3  150064       3.1935   0.00070282
enh89436     2  213200900  213201900      4       2  150064       3.4011   0.00033552
enh89437     2  213202100  213203100      4       2  150064        2.752    0.0029621
enh89439     2  213222500  213223500      4       2  150064       2.9178    0.0017625
enh89445     2  213279800  213280800      2       1  150064       1.8631     0.031221
enh89454     2  213392500  213393500      1       1  150064       3.1771    0.0007439
enh89455     2  213394900  213395900      5       2  150064       1.8913     0.029293
enh89456     2  213397500  213398500      5       3  150064       2.6079    0.0045549
enh89458     2  213404300  213405300      4       1  150064       3.7447   9.0304e-05
enh89459     2  213412600  213413600      1       1  150064        2.683     0.003648
enh89460     2  213414000  213415000      1       1  150064       2.7305     0.003162
enh89461     2  213551000  213552000      5       3  150064       1.9955     0.022994
enh89462     2  213556600  213557600      2       1  150064       1.9231     0.027233
enh89463     2  213557000  213558000      3       1  150064       1.6927     0.045255
enh89465     2  213641500  213642500      4       1  150064       1.8196     0.034408
enh89488     2  215347300  215348300      5       3  150064       2.3709    0.0088717
enh89526     2  216636200  216637200      4       2  150064       1.6582     0.048642
enh89532     2  216700400  216701400      1       1  150064       2.2695      0.01162
enh89557     2  217042400  217043400      2       1  150064       2.1384     0.016242
enh89558     2  217046300  217047300      2       1  150064        1.784     0.037212
enh89561     2  217157300  217158300      3       2  150064       1.6991     0.044647
enh89564     2  217278000  217279000      3       1  150064       2.8614    0.0021086
enh89568     2  217342700  217343700      1       1  150064       2.8023     0.002537
enh89575     2  217404400  217405400      2       1  150064       1.9987     0.022821
enh89581     2  217448300  217449300      4       2  150064       2.5625    0.0051966
enh89587     2  217530300  217531300      6       2  150064       2.2926     0.010935
enh89656     2  218621200  218622200      4       2  150064       1.7297     0.041843
enh89659     2  218653500  218654500      7       3  150064       2.2778     0.011369
enh89660     2  218655100  218656100      2       1  150064       2.4467    0.0072085
enh89694     2  218788400  218789400      5       2  150064       1.9002     0.028701
enh89699     2  218816200  218817200      2       1  150064        1.951     0.025528
enh89794     2  219947000  219948000      5       2  150064       1.8635     0.031196
enh89799     2  220025600  220026600      2       1  150064       2.6891    0.0035818
enh89802     2  220044200  220045200      2       1  150064       3.8727   5.3813e-05
enh89803     2  220046700  220047700      3       1  150064       4.0379    2.697e-05
enh89810     2  220091800  220092800      2       1  150064       1.9286     0.026889
enh89833     2  220310900  220311900      1       1  150064       2.7536     0.002947
enh89838     2  220340000  220341000      3       1  150064         2.09     0.018311
enh89858     2  220780600  220781600      6       3  150064       2.0114     0.022141
enh89879     2  222393400  222394400      4       2  150064       2.8771     0.002007
enh89887     2  222464400  222465400      1       1  150064       2.3271      0.00998
enh89889     2  222471000  222472000      4       2  150064       1.8783     0.030173
enh89925     2  223728100  223729100      2       1  150064       1.6604     0.048413
enh89962     2  224393000  224394000      6       2  150064       2.0139     0.022012
enh90004     2  224906300  224907300      2       1  150064       1.8287     0.033719
enh90010     2  225075300  225076300      3       1  150064       2.0679     0.019323
enh90014     2  225266600  225267600      7       2  150064       2.7121    0.0033427
enh90015     2  225297800  225298800     14       3  150064       2.5366    0.0055963
enh90017     2  225349800  225350800      2       1  150064       1.9061     0.028321
enh90018     2  225381800  225382800      1       1  150064       2.3599     0.009139
enh90020     2  225384600  225385600      3       2  150064       3.6737   0.00011953
enh90025     2  225396900  225397900      3       2  150064       4.8399   6.4939e-07
enh90027     2  225403000  225404000      4       2  150064       3.6805   0.00011638
enh90030     2  225428000  225429000      2       1  150064       1.9548     0.025302
enh90032     2  225432300  225433300      1       1  150064       5.3071     5.57e-08
enh90035     2  225445500  225446500      1       1  150064       2.4706     0.006744
enh90037     2  225515000  225516000      4       2  150064       1.6757     0.046903
enh90044     2  225702200  225703200      4       2  150064         2.31     0.010443
enh90045     2  225706700  225707700      2       1  150064       1.6627     0.048185
enh90049     2  225730400  225731400      2       1  150064       2.4796    0.0065759
enh90053     2  225755000  225756000      3       2  150064       1.9421     0.026064
enh90055     2  225759100  225760100      4       2  150064       2.1264     0.016733
enh90058     2  225770200  225771200      1       1  150064       1.6828      0.04621
enh90059     2  225774200  225775200      6       2  150064        1.783     0.037296
enh90071     2  225812700  225813700      2       1  150064       1.8687     0.030836
enh90078     2  225827400  225828400      2       1  150064       1.7652     0.038761
enh90115     2  225970100  225971100      1       1  150064       1.6958      0.04496
enh90117     2  225976300  225977300      6       1  150064       1.7621     0.039023
enh90118     2  225979800  225980800      6       3  150064       2.0248     0.021443
enh90149     2  227699000  227700000      3       2  150064       2.6478    0.0040509
enh90150     2  227701900  227702900      2       1  150064        1.826     0.033928
enh90151     2  227704600  227705600      3       1  150064       1.7194     0.042769
enh90153     2  227733500  227734500      3       1  150064       1.8115     0.035032
enh90155     2  227739400  227740400      2       1  150064       2.0421     0.020573
enh90156     2  227742000  227743000      2       1  150064        2.199     0.013939
enh90158     2  227772600  227773600      3       1  150064       2.0618     0.019612
enh90159     2  227778300  227779300      4       1  150064        1.688     0.045707
enh90183     2  228280200  228281200      4       2  150064       2.6493    0.0040327
enh90187     2  228324600  228325600      2       1  150064       2.2257     0.013016
enh90188     2  228327800  228328800      5       2  150064       1.7974     0.036134
enh90192     2  228347400  228348400      3       2  150064       1.9634     0.024799
enh90198     2  228380400  228381400      5       2  150064       2.0463     0.020364
enh90199     2  228383200  228384200      8       4  150064       2.3467    0.0094713
enh90200     2  228435300  228436300      4       2  150064       2.0015     0.022668
enh90216     2  229522400  229523400      1       1  150064       1.9566       0.0252
enh90218     2  229952100  229953100      6       3  150064       2.8356    0.0022871
enh90219     2  229953400  229954400      3       2  150064       1.9184      0.02753
enh90228     2  230130800  230131800      2       1  150064       1.7272     0.042064
enh90247     2  230388600  230389600      1       1  150064       1.7109      0.04355
enh90266     2  230560800  230561800      4       2  150064       1.7997     0.035954
enh90267     2  230562600  230563600      3       1  150064       2.6316    0.0042491
enh90269     2  230569200  230570200      4       1  150064       3.2412   0.00059515
enh90271     2  230576900  230577900      9       1  150064       3.2297   0.00061955
enh90272     2  230580100  230581100      7       1  150064       3.2328   0.00061297
enh90283     2  230711900  230712900      4       2  150064        1.645     0.049989
enh90290     2  230724400  230725400      1       1  150064       1.9243      0.02716
enh90300     2  230779700  230780700      2       1  150064       2.3138      0.01034
enh90302     2  230845000  230846000      1       1  150064        2.353     0.009312
enh90315     2  231133300  231134300      2       1  150064       1.7095      0.04368
enh90317     2  231190800  231191800      5       1  150064       1.6993     0.044628
enh90419     2  232263800  232264800      3       2  150064       1.7419      0.04076
enh90425     2  232326200  232327200      2       1  150064       1.9244     0.027151
enh90426     2  232330000  232331000      2       1  150064       2.7802    0.0027166
enh90441     2  232480100  232481100      4       2  150064       2.0104     0.022193
enh90442     2  232481500  232482500      3       2  150064       1.8251     0.033991
enh90451     2  232528600  232529600      3       1  150064       2.1975     0.013994
enh90454     2  232542100  232543100      5       3  150064       1.7949     0.036334
enh90489     2  232949300  232950300      1       1  150064       1.8687      0.03083
enh90495     2  233033000  233034000      1       1  150064       1.8686      0.03084
enh90506     2  233153000  233154000      1       1  150064       2.8522     0.002171
enh90510     2  233174500  233175500      4       2  150064       2.0692     0.019262
enh90512     2  233183300  233184300      1       1  150064       2.1382      0.01625
enh90516     2  233234200  233235200     13       6  150064        2.259     0.011941
enh90522     2  233416500  233417500      1       1  150064       1.6581      0.04865
enh90527     2  233453000  233454000      4       1  150064       1.7787     0.037648
enh90528     2  233457400  233458400      1       1  150064       2.1019      0.01778
enh90547     2  233553900  233554900      6       3  150064       4.4505   4.2842e-06
enh90548     2  233560800  233561800      3       2  150064       4.9199   4.3302e-07
enh90550     2  233565400  233566400      2       1  150064       5.4685    2.269e-08
enh90552     2  233621800  233622800      2       1  150064       2.8904     0.001924
enh90553     2  233641500  233642500      3       1  150064       4.3075   8.2555e-06
enh90554     2  233644000  233645000      2       1  150064       5.6406   8.4732e-09
enh90556     2  233660000  233661000      2       1  150064       3.8559   5.7654e-05
enh90559     2  233698200  233699200      2       1  150064       5.7733   3.8855e-09
enh90560     2  233700000  233701000      6       3  150064       4.0566   2.4895e-05
enh90561     2  233703300  233704300      2       1  150064       6.0443   7.5018e-10
enh90562     2  233712800  233713800      1       1  150064       6.5309    3.268e-11
enh90563     2  233718000  233719000      3       2  150064       5.9004    1.813e-09
enh90564     2  233736600  233737600      2       1  150064       2.2883      0.01106
enh90567     2  233748600  233749600      1       1  150064       5.7901    3.518e-09
enh90568     2  233751200  233752200      3       2  150064       2.3377    0.0097019
enh90570     2  233766000  233767000      4       2  150064       1.6502     0.049452
enh90574     2  233904000  233905000      1       1  150064       1.7938      0.03642
enh90575     2  233918500  233919500      1       1  150064       2.5708     0.005073
enh90625     2  234347500  234348500      1       1  150064       2.3988     0.008225
enh90628     2  234361900  234362900      3       2  150064         1.78     0.037542
enh90640     2  234473600  234474600      1       1  150064       2.1638      0.01524
enh90659     2  235354700  235355700      3       1  150064       2.1345     0.016401
enh90732     2  236195400  236196400      6       1  150064       2.0366     0.020844
enh90748     2  236408800  236409800      2       1  150064       1.6704     0.047417
enh90752     2  236420200  236421200      3       2  150064       2.2755     0.011438
enh90774     2  236472300  236473300      1       1  150064       1.7814      0.03742
enh90789     2  236494800  236495800      3       1  150064       2.1065      0.01758
enh90808     2  236542200  236543200      1       1  150064        1.893      0.02918
enh90809     2  236542900  236543900      3       1  150064        2.049     0.020229
enh90811     2  236549600  236550600      3       1  150064        2.016     0.021899
enh90814     2  236554800  236555800      8       2  150064       1.7358     0.041302
enh90815     2  236556200  236557200      3       1  150064       2.3053     0.010575
enh90816     2  236557700  236558700      6       1  150064       1.7785     0.037665
enh90817     2  236559800  236560800      3       2  150064       1.7058     0.044018
enh90843     2  236614200  236615200      4       2  150064       1.6747     0.046996
enh90844     2  236616600  236617600      6       2  150064       2.0647     0.019478
enh90848     2  236622700  236623700      2       1  150064       1.7865     0.037007
enh90864     2  236660800  236661800      1       1  150064       2.8582      0.00213
enh90875     2  236776700  236777700      3       2  150064       2.7815    0.0027056
enh90878     2  236812200  236813200      4       2  150064       2.2398     0.012552
enh90879     2  236822500  236823500      2       1  150064         3.38   0.00036241
enh90882     2  236831500  236832500      3       1  150064       1.8105      0.03511
enh90912     2  237242000  237243000      8       2  150064       2.8033    0.0025295
enh90914     2  237250400  237251400      4       2  150064       2.0149     0.021956
enh90915     2  237254400  237255400      4       1  150064        1.974     0.024193
enh90919     2  237365200  237366200      2       1  150064       2.2402     0.012539
enh90921     2  237406800  237407800      1       1  150064       2.0443      0.02046
enh90935     2  237551000  237552000      4       2  150064       2.2977     0.010791
enh90946     2  237695600  237696600      4       2  150064       1.7292     0.041889
enh90997     2  238480800  238481800      1       1  150064       2.1434      0.01604
enh91035     2  238650600  238651600      7       2  150064       1.8662     0.031008
enh91036     2  238652000  238653000      8       2  150064       1.8747     0.030416
enh91037     2  238653000  238654000      9       2  150064       1.7161     0.043073
enh91077     2  239066600  239067600      3       2  150064       2.4862    0.0064553
enh91078     2  239069100  239070100      6       3  150064       2.5976    0.0046935
enh91081     2  239084900  239085900      3       2  150064       2.8864    0.0019484
enh91082     2  239090700  239091700      4       2  150064       2.7976    0.0025742
enh91083     2  239091600  239092600      4       2  150064       1.8797     0.030071
enh91086     2  239107100  239108100      5       2  150064       1.8796     0.030084
enh91087     2  239108600  239109600      4       2  150064       1.9215     0.027336
enh91099     2  239169100  239170100      2       1  150064       1.6853     0.045966
enh91151     2  240024600  240025600      4       2  150064       2.4252    0.0076489
enh91296     2  240885300  240886300      8       3  150064       1.7472     0.040305
enh91303     2  240930300  240931300      1       1  150064       1.7514      0.03994
enh91326     2  241226100  241227100      7       2  150064       1.8008     0.035868
enh91331     2  241279300  241280300      2       1  150064       1.9267      0.02701
enh91332     2  241291100  241292100      6       3  150064       2.0395       0.0207
enh91341     2  241387000  241388000     10       2  150064       1.6862     0.045881
enh91380     2  241779300  241780300      2       1  150064       1.7503     0.040032
enh91394     2  241947800  241948800      3       2  150064       1.7005     0.044517
enh91405     2  242155500  242156500      3       2  150064       2.1119     0.017349
enh91408     2  242166500  242167500      3       2  150064        2.276     0.011423
enh91426     2  242259300  242260300      1       1  150064        1.911        0.028
enh91433     2  242303800  242304800      1       1  150064       1.9684      0.02451
enh91440     2  242317600  242318600      5       3  150064       2.5228    0.0058207
enh91443     2  242320400  242321400      4       2  150064       2.5005    0.0062008
enh91444     2  242325800  242326800      4       2  150064       2.6583    0.0039269
enh91451     2  242350100  242351100      5       3  150064       2.7348    0.0031213
enh91453     2  242354100  242355100      4       2  150064       1.7862     0.037037
enh91466     2  242497000  242498000      5       3  150064       1.8813     0.029966
enh91479     2  242574100  242575100      3       2  150064       1.8432     0.032647
enh91484     2  242605100  242606100      5       2  150064       1.9051     0.028381
enh91502     2  242820100  242821100      2       1  150064       1.9287     0.026884
enh91508     2  242843500  242844500      8       2  150064       1.9265     0.027021
enh91521     3     104600     105600      2       1  150064        1.671      0.04736
enh91539     3     525300     526300      1       1  150064       1.6813      0.04635
enh91541     3    1098500    1099500      3       2  150064       1.7492     0.040129
enh91549     3    2552100    2553100      1       1  150064       2.3313     0.009868
enh91550     3    2553000    2554000      3       2  150064        4.068   2.3711e-05
enh91562     3    3221400    3222400      4       2  150064       1.7359     0.041293
enh91571     3    4313100    4314100      3       2  150064       1.6998     0.044587
enh91594     3    4575100    4576100      3       1  150064       1.7872     0.036951
enh91600     3    4697200    4698200      6       4  150064        2.378    0.0087036
enh91601     3    4697600    4698600      4       2  150064       2.9202    0.0017491
enh91602     3    4714300    4715300      4       2  150064        1.712     0.043447
enh91607     3    4771600    4772600      2       1  150064       1.9906     0.023263
enh91621     3    4890800    4891800      3       1  150064       2.2764     0.011412
enh91622     3    4894800    4895800      1       1  150064       2.3182      0.01022
enh91626     3    4947700    4948700      1       1  150064       1.7906      0.03668
enh91651     3    5231000    5232000      5       2  150064       2.0782     0.018843
enh91658     3    5259200    5260200      5       1  150064       2.0245     0.021459
enh91717     3    9064700    9065700      1       1  150064       1.9689      0.02448
enh91718     3    9069100    9070100      6       2  150064       3.5214   0.00021466
enh91722     3    9108700    9109700      4       1  150064       2.1654     0.015178
enh91723     3    9113800    9114800      5       2  150064       1.8241     0.034071
enh91733     3    9171900    9172900      4       2  150064       1.9296     0.026829
enh91734     3    9175400    9176400      2       1  150064       1.9232     0.027225
enh91737     3    9183100    9184100      1       1  150064       2.2035      0.01378
enh91739     3    9189300    9190300      1       1  150064       1.8999      0.02872
enh91743     3    9207800    9208800      2       1  150064       1.7208     0.042641
enh91746     3    9220800    9221800      1       1  150064       1.6988      0.04468
enh91747     3    9222600    9223600      3       2  150064        2.042     0.020577
enh91762     3    9287600    9288600      3       2  150064       1.8487     0.032249
enh91771     3    9406100    9407100      6       2  150064       2.3866    0.0085018
enh91772     3    9435900    9436900      4       2  150064       1.7764     0.037835
enh91776     3    9450700    9451700      2       1  150064       1.6539      0.04907
enh91779     3    9461200    9462200      2       1  150064       2.2432     0.012441
enh91780     3    9462400    9463400      2       1  150064       2.5539    0.0053266
enh91781     3    9463400    9464400      4       2  150064       1.8364     0.033152
enh91782     3    9466200    9467200      4       1  150064       1.7865     0.037012
enh91783     3    9480500    9481500      6       3  150064       2.0262      0.02137
enh91784     3    9489700    9490700      2       1  150064       1.6739     0.047079
enh91793     3    9757000    9758000      5       2  150064       1.9452     0.025878
enh91843     3   10136400   10137400      1       1  150064       1.8465      0.03241
enh91874     3   10381500   10382500      3       1  150064       1.6451     0.049974
enh91876     3   10398600   10399600      4       2  150064       3.0189    0.0012684
enh91878     3   10411600   10412600      3       2  150064        3.313    0.0004615
enh91880     3   10418200   10419200      7       2  150064       3.2064   0.00067212
enh91881     3   10422600   10423600      5       2  150064       3.2879   0.00050474
enh91883     3   10439700   10440700      4       2  150064       3.8903   5.0053e-05
enh91885     3   10452200   10453200      5       2  150064       2.4083    0.0080139
enh91886     3   10470000   10471000      3       1  150064       1.8259     0.033929
enh91890     3   10505900   10506900      4       2  150064       1.8755     0.030364
enh91901     3   10594000   10595000      4       2  150064       1.9307     0.026758
enh91903     3   10612300   10613300      3       1  150064       2.5338    0.0056413
enh91904     3   10622800   10623800      5       2  150064       1.6559     0.048868
enh91907     3   10650700   10651700      4       2  150064       1.9531     0.025403
enh91908     3   10677000   10678000      3       2  150064       1.7613     0.039095
enh91913     3   10800000   10801000      7       3  150064       3.8808   5.2061e-05
enh91915     3   10805200   10806200      5       3  150064       3.3804   0.00036194
enh91972     3   11412500   11413500      7       2  150064       1.8872     0.029568
enh91975     3   11426800   11427800      2       1  150064       1.8283     0.033751
enh91977     3   11474600   11475600      2       1  150064       1.7552      0.03961
enh91995     3   11586600   11587600      1       1  150064       1.7357      0.04131
enh91998     3   11595800   11596800      4       2  150064       1.9959      0.02297
enh92007     3   11619100   11620100      2       1  150064       1.8641     0.031155
enh92026     3   11674300   11675300      1       1  150064       2.7667     0.002831
enh92028     3   11685500   11686500      2       1  150064       3.9925   3.2686e-05
enh92030     3   11698400   11699400      2       1  150064       3.3805   0.00036181
enh92031     3   11702100   11703100      3       1  150064       2.5495    0.0053936
enh92034     3   11780600   11781600      4       2  150064       1.9608     0.024953
enh92039     3   11885800   11886800      5       1  150064       2.4592    0.0069617
enh92043     3   12037800   12038800      5       2  150064       2.6846    0.0036307
enh92044     3   12185400   12186400      5       3  150064       2.1581      0.01546
enh92055     3   12436800   12437800      4       2  150064        2.046     0.020379
enh92056     3   12462600   12463600      3       1  150064       2.1853     0.014434
enh92060     3   12503500   12504500      4       2  150064       1.9011     0.028642
enh92062     3   12521000   12522000      3       1  150064       2.2586     0.011955
enh92063     3   12524400   12525400      3       1  150064       1.9132     0.027863
enh92065     3   12549300   12550300      4       2  150064       2.2149     0.013384
enh92067     3   12601000   12602000      3       1  150064       2.5321    0.0056684
enh92068     3   12603000   12604000      1       1  150064       2.2235      0.01309
enh92069     3   12604200   12605200      2       1  150064       2.4083    0.0080139
enh92073     3   12659500   12660500      2       1  150064       1.9195     0.027463
enh92074     3   12663400   12664400      2       1  150064       1.8685     0.030845
enh92076     3   12679300   12680300      1       1  150064       2.3523     0.009328
enh92078     3   12685400   12686400      2       1  150064       1.7638     0.038879
enh92082     3   12697600   12698600      1       1  150064       2.2325      0.01279
enh92085     3   12723600   12724600      1       1  150064       2.3974     0.008255
enh92087     3   12761400   12762400      5       1  150064       2.2083      0.01361
enh92105     3   12943100   12944100      3       2  150064       2.0957     0.018056
enh92125     3   13027900   13028900      2       1  150064       2.5218    0.0058384
enh92128     3   13034400   13035400      5       3  150064       2.9602    0.0015374
enh92136     3   13075800   13076800      2       1  150064       2.8081    0.0024914
enh92137     3   13085100   13086100      5       2  150064        2.193     0.014154
enh92140     3   13112100   13113100     11       3  150064       1.6536     0.049108
enh92144     3   13136700   13137700      4       2  150064        2.111     0.017385
enh92148     3   13179400   13180400      8       4  150064       2.2118     0.013489
enh92149     3   13184500   13185500      3       2  150064       1.8573     0.031632
enh92169     3   13333400   13334400     10       3  150064       2.9917    0.0013873
enh92170     3   13342500   13343500      1       1  150064       1.7837      0.03724
enh92171     3   13349600   13350600      3       2  150064       1.7905     0.036685
enh92172     3   13357900   13358900      5       1  150064       2.0869      0.01845
enh92176     3   13420700   13421700      6       3  150064       2.0208      0.02165
enh92177     3   13426700   13427700      5       3  150064       1.8607     0.031393
enh92183     3   13462300   13463300      4       2  150064       2.1871     0.014368
enh92185     3   13494300   13495300      4       2  150064       1.7537     0.039739
enh92233     3   14216500   14217500      1       1  150064       2.1846      0.01446
enh92245     3   14415000   14416000      4       2  150064       1.8382     0.033017
enh92246     3   14419200   14420200      7       1  150064       2.3153     0.010298
enh92276     3   14550300   14551300      5       3  150064       1.7129     0.043363
enh92277     3   14565300   14566300      5       2  150064       1.8904     0.029356
enh92280     3   14581600   14582600      3       2  150064       3.3328    0.0004299
enh92282     3   14595400   14596400      2       1  150064       2.5403    0.0055377
enh92283     3   14690000   14691000      3       1  150064       1.7374     0.041157
enh92284     3   14691600   14692600      2       1  150064       1.7422     0.040736
enh92301     3   14962300   14963300      2       1  150064       2.6052    0.0045911
enh92312     3   15084700   15085700      3       2  150064       1.8871     0.029576
enh92316     3   15138600   15139600      2       1  150064       1.7907     0.036672
enh92381     3   15678700   15679700      1       1  150064         2.33     0.009902
enh92465     3   16353100   16354100      3       1  150064       1.7802      0.03752
enh92481     3   16440900   16441900      5       2  150064       2.0809      0.01872
enh92512     3   16843100   16844100      1       1  150064       3.4167    0.0003169
enh92513     3   16851900   16852900      3       1  150064        3.146   0.00082768
enh92516     3   16891100   16892100      6       3  150064       2.5667    0.0051332
enh92517     3   16923900   16924900      2       1  150064       1.7256     0.042211
enh92526     3   16946500   16947500      2       1  150064       2.0614     0.019632
enh92527     3   16948200   16949200      2       1  150064       2.0693     0.019258
enh92529     3   16951200   16952200      3       1  150064       3.5851   0.00016849
enh92530     3   16954000   16955000      2       1  150064       2.9331    0.0016779
enh92533     3   17036000   17037000      8       4  150064       1.6567     0.048792
enh92534     3   17047500   17048500      2       1  150064       2.2391     0.012573
enh92535     3   17052900   17053900      3       2  150064       3.1564   0.00079874
enh92537     3   17081200   17082200      3       2  150064       1.8085     0.035267
enh92538     3   17085200   17086200      3       2  150064       1.9608     0.024949
enh92541     3   17118200   17119200      4       2  150064       1.7193     0.042784
enh92542     3   17130500   17131500      4       2  150064       2.1466     0.015912
enh92545     3   17202200   17203200      3       2  150064       1.9001     0.028707
enh92549     3   17235800   17236800      3       1  150064       4.3497   6.8148e-06
enh92550     3   17245400   17246400      2       1  150064       4.2965   8.6766e-06
enh92551     3   17274200   17275200      3       1  150064       4.2418   1.1085e-05
enh92552     3   17274600   17275600      2       1  150064       4.2502   1.0681e-05
enh92554     3   17345400   17346400      2       1  150064       4.1553   1.6243e-05
enh92555     3   17443200   17444200      5       1  150064       2.8105    0.0024729
enh92556     3   17450900   17451900      4       2  150064       3.5109   0.00022333
enh92557     3   17472700   17473700      3       2  150064       3.5197   0.00021602
enh92558     3   17523900   17524900      5       1  150064        1.901     0.028648
enh92564     3   17666200   17667200      2       1  150064       1.6449     0.049993
enh92565     3   17667800   17668800      3       2  150064       4.6506   1.6548e-06
enh92566     3   17686600   17687600      2       1  150064       1.6738     0.047088
enh92567     3   17697200   17698200      3       1  150064       4.4147   5.0579e-06
enh92569     3   17711900   17712900      1       1  150064       2.2832      0.01121
enh92572     3   17780500   17781500      2       1  150064       4.6121   1.9928e-06
enh92573     3   17784800   17785800      4       1  150064         2.91     0.001807
enh92574     3   17786400   17787400      1       1  150064       5.0485    2.226e-07
enh92575     3   17794800   17795800      1       1  150064       4.6398    1.744e-06
enh92576     3   17801400   17802400      3       1  150064       4.6665   1.5318e-06
enh92578     3   17882300   17883300      2       1  150064       4.1648   1.5584e-05
enh92590     3   18442000   18443000      4       2  150064       1.9426     0.026031
enh92593     3   18467800   18468800      2       1  150064       1.8385     0.032998
enh92630     3   19929700   19930700      4       2  150064       1.6829     0.046197
enh92632     3   19990800   19991800      6       3  150064       2.0977     0.017964
enh92656     3   20158600   20159600      2       1  150064       2.0025     0.022617
enh92658     3   20171200   20172200      4       2  150064       1.8524     0.031981
enh92666     3   21686400   21687400      5       2  150064       1.9394     0.026225
enh92667     3   21707000   21708000      3       2  150064       2.0251     0.021429
enh92668     3   21792800   21793800      5       3  150064       1.6692     0.047534
enh92677     3   23246200   23247200      1       1  150064       1.8886      0.02947
enh92684     3   23277900   23278900      6       2  150064       1.8372     0.033087
enh92688     3   23284400   23285400      2       1  150064       1.6741     0.047059
enh92744     3   23852900   23853900      4       2  150064       3.4433    0.0002873
enh92746     3   23859400   23860400      2       1  150064       2.1381     0.016252
enh92747     3   23860400   23861400      3       1  150064       1.7092     0.043702
enh92754     3   23877900   23878900      2       1  150064       2.3853    0.0085317
enh92758     3   23902700   23903700      3       2  150064       2.8137    0.0024484
enh92779     3   24022900   24023900      2       1  150064       2.6626    0.0038765
enh92782     3   24040400   24041400      2       1  150064       2.0099     0.022223
enh92786     3   24160600   24161600      1       1  150064       3.2787    0.0005214
enh92788     3   24226900   24227900      4       2  150064       2.5787    0.0049592
enh92789     3   24233300   24234300      3       2  150064       1.6506      0.04941
enh92790     3   24254200   24255200      7       3  150064       3.1012   0.00096359
enh92810     3   24518800   24519800      3       2  150064       2.3291    0.0099256
enh92811     3   24532800   24533800      5       3  150064       2.2592     0.011936
enh92813     3   24560500   24561500      2       1  150064       1.9326     0.026643
enh92814     3   24561700   24562700      4       1  150064        1.965     0.024707
enh92825     3   25421300   25422300      4       1  150064       1.7061     0.043994
enh92841     3   25522500   25523500      2       1  150064        1.901     0.028651
enh92845     3   25569200   25570200      5       2  150064       1.6498     0.049497
enh92848     3   25634200   25635200      2       1  150064       1.7533     0.039775
enh92860     3   25822500   25823500      1       1  150064       2.0353      0.02091
enh92862     3   25833600   25834600      2       1  150064       2.2508     0.012198
enh92908     3   29106800   29107800      2       1  150064       1.8967     0.028931
enh92911     3   29206100   29207100      3       2  150064       1.6738     0.047085
enh92923     3   29495200   29496200      4       2  150064       2.8451    0.0022197
enh92931     3   29724500   29725500      4       2  150064       1.8435     0.032628
enh92932     3   29736700   29737700      4       1  150064       1.7659     0.038705
enh92933     3   29799100   29800100      1       1  150064       2.6222     0.004368
enh92934     3   29799900   29800900      1       1  150064       2.8172     0.002422
enh92941     3   30272300   30273300      4       2  150064       3.0129    0.0012937
enh92942     3   30273400   30274400      4       2  150064       1.7554     0.039599
enh92945     3   30391300   30392300      5       2  150064       2.0295     0.021205
enh92985     3   30706000   30707000      2       1  150064       2.5237    0.0058069
enh93015     3   32020300   32021300      3       1  150064       2.4148     0.007872
enh93016     3   32023200   32024200      7       2  150064       2.1443     0.016005
enh93024     3   32167800   32168800      1       1  150064       2.2396      0.01256
enh93028     3   32344400   32345400      5       2  150064       2.2564     0.012023
enh93067     3   33208800   33209800      3       2  150064       1.8827     0.029868
enh93073     3   33399300   33400300      1       1  150064       2.0858       0.0185
enh93074     3   33413900   33414900      1       1  150064       3.0412     0.001178
enh93076     3   33468000   33469000      2       1  150064       3.1168   0.00091427
enh93077     3   33470800   33471800      2       1  150064       2.2573     0.011995
enh93078     3   33473200   33474200      4       2  150064       3.2911   0.00049894
enh93080     3   33478000   33479000      4       2  150064        3.137   0.00085329
enh93081     3   33483100   33484100      6       3  150064       2.7076    0.0033882
enh93082     3   33563000   33564000      2       1  150064       1.6735     0.047117
enh93096     3   33696000   33697000      2       1  150064       1.8818     0.029929
enh93097     3   33696800   33697800      1       1  150064       1.7512      0.03996
enh93115     3   34575800   34576800      3       2  150064       1.7731     0.038106
enh93122     3   35690300   35691300      2       1  150064       1.9686     0.024497
enh93123     3   35694200   35695200      3       2  150064       1.7928       0.0365
enh93127     3   35711000   35712000      3       2  150064       1.7443     0.040551
enh93136     3   35800800   35801800      1       1  150064       2.0401      0.02067
enh93147     3   36599800   36600800      2       1  150064       2.5452    0.0054607
enh93150     3   36909800   36910800      2       1  150064       3.0448    0.0011641
enh93151     3   36933800   36934800      3       1  150064       2.9408    0.0016367
enh93152     3   36936200   36937200      1       1  150064       3.0229     0.001252
enh93155     3   36953400   36954400      2       1  150064       3.6101   0.00015303
enh93156     3   36966000   36967000      2       1  150064       3.5707     0.000178
enh93158     3   37011100   37012100      2       1  150064       2.7975    0.0025753
enh93160     3   37035800   37036800      3       2  150064       3.0748    0.0010533
enh93161     3   37066000   37067000      3       1  150064       2.7628    0.0028651
enh93162     3   37072100   37073100      4       2  150064       2.2722     0.011537
enh93163     3   37073900   37074900      3       2  150064       2.4249    0.0076563
enh93164     3   37091100   37092100      2       1  150064       2.7781    0.0027341
enh93165     3   37095000   37096000      1       1  150064       2.4176     0.007812
enh93166     3   37096800   37097800      2       1  150064       2.1367     0.016313
enh93168     3   37123800   37124800      1       1  150064       2.8137     0.002449
enh93169     3   37133600   37134600      2       1  150064       2.8014    0.0025438
enh93172     3   37186800   37187800      3       1  150064       2.7523    0.0029586
enh93174     3   37196000   37197000      2       1  150064        2.251     0.012192
enh93176     3   37204500   37205500      3       1  150064       3.0441    0.0011669
enh93177     3   37211500   37212500      1       1  150064       3.0838     0.001022
enh93178     3   37214500   37215500      2       1  150064       2.0011     0.022689
enh93181     3   37220700   37221700      5       3  150064       2.2979     0.010784
enh93182     3   37223300   37224300      2       1  150064       2.6543    0.0039731
enh93183     3   37226100   37227100      2       1  150064       2.2465     0.012336
enh93184     3   37239200   37240200      2       1  150064       2.1644     0.015216
enh93185     3   37254400   37255400      2       1  150064       2.1823     0.014545
enh93186     3   37259300   37260300      2       1  150064       2.7376    0.0030947
enh93190     3   37298600   37299600      6       3  150064       2.0675     0.019341
enh93191     3   37307900   37308900      2       1  150064       1.9375     0.026341
enh93193     3   37332600   37333600      4       2  150064       1.6768     0.046792
enh93194     3   37344000   37345000      1       1  150064       1.8619      0.03131
enh93201     3   37376800   37377800      1       1  150064       2.1194      0.01703
enh93209     3   37534200   37535200      1       1  150064        1.971      0.02436
enh93214     3   37579100   37580100      5       2  150064       2.4097    0.0079819
enh93215     3   37587700   37588700      4       2  150064       1.8356      0.03321
enh93219     3   37664400   37665400      5       2  150064       1.6613     0.048324
enh93222     3   37703800   37704800      4       2  150064        1.779     0.037623
enh93223     3   37710100   37711100      2       1  150064       1.6831     0.046177
enh93227     3   37804700   37805700      1       1  150064       1.8124      0.03496
enh93231     3   37828600   37829600      2       1  150064       2.2195     0.013226
enh93235     3   37894600   37895600      2       1  150064       2.4824    0.0065249
enh93239     3   37906400   37907400      3       2  150064       1.7673     0.038591
enh93251     3   37945300   37946300      2       1  150064       3.3195   0.00045092
enh93252     3   37948400   37949400      5       2  150064       1.9275     0.026959
enh93254     3   37952300   37953300      4       1  150064       3.5504    0.0001923
enh93255     3   37959300   37960300      3       1  150064       2.3769    0.0087299
enh93256     3   37960800   37961800      4       2  150064       1.7385     0.041061
enh93257     3   37964300   37965300      2       1  150064       3.1752   0.00074856
enh93258     3   37972200   37973200      4       2  150064       2.4987    0.0062324
enh93259     3   37973600   37974600      7       3  150064       3.9796   3.4522e-05
enh93260     3   37977700   37978700      3       2  150064       3.4565    0.0002736
enh93263     3   37986900   37987900      3       2  150064       2.8174    0.0024209
enh93264     3   37991100   37992100      2       1  150064       2.6342    0.0042167
enh93269     3   38015700   38016700      3       2  150064       1.6536     0.049107
enh93272     3   38037800   38038800      2       1  150064        1.715     0.043174
enh93282     3   38090600   38091600      1       1  150064       1.8965      0.02895
enh93297     3   38424000   38425000      6       2  150064       3.2188   0.00064357
enh93298     3   38494000   38495000      3       1  150064       3.1473   0.00082402
enh93299     3   38497600   38498600      5       1  150064       3.0905   0.00099896
enh93300     3   38499300   38500300      1       1  150064       3.5425    0.0001982
enh93301     3   38501800   38502800      1       1  150064       3.2383    0.0006013
enh93302     3   38513900   38514900      2       1  150064       3.2491    0.0005789
enh93303     3   38527900   38528900      2       1  150064       3.1162   0.00091593
enh93308     3   39092200   39093200      1       1  150064       2.7488     0.002991
enh93315     3   39149900   39150900      6       3  150064       2.1038     0.017697
enh93376     3   40003300   40004300      2       1  150064       1.8905     0.029347
enh93377     3   40022600   40023600      2       1  150064       2.5566     0.005285
enh93390     3   40213300   40214300      3       2  150064       2.6078    0.0045565
enh93425     3   40732300   40733300      3       1  150064       1.8355     0.033214
enh93426     3   40782900   40783900      2       1  150064       1.9293     0.026846
enh93502     3   42189300   42190300      1       1  150064       2.5325     0.005663
enh93503     3   42193200   42194200      1       1  150064       2.0794      0.01879
enh93504     3   42201700   42202700      2       1  150064       1.8176     0.034561
enh93505     3   42202400   42203400      1       1  150064       1.7506      0.04001
enh93506     3   42202900   42203900      1       1  150064       1.7506      0.04001
enh93508     3   42206100   42207100      3       1  150064        2.118     0.017088
enh93509     3   42208500   42209500      3       2  150064       2.7294    0.0031728
enh93514     3   42218900   42219900      5       2  150064       2.6776    0.0037074
enh93515     3   42220800   42221800      5       2  150064       2.6508    0.0040146
enh93516     3   42222200   42223200      5       2  150064       2.3051      0.01058
enh93517     3   42223700   42224700      4       2  150064       2.7401    0.0030709
enh93518     3   42225500   42226500      4       2  150064       2.1872     0.014365
enh93519     3   42228200   42229200      7       3  150064       2.5916    0.0047772
enh93520     3   42230800   42231800     10       3  150064        2.079     0.018808
enh93521     3   42234300   42235300      3       2  150064       2.4016    0.0081626
enh93522     3   42235800   42236800      7       2  150064       2.2635     0.011802
enh93523     3   42236800   42237800      2       1  150064       2.2165     0.013329
enh93525     3   42257300   42258300      5       2  150064       1.9468     0.025782
enh93534     3   42416900   42417900      3       2  150064       2.4645    0.0068601
enh93580     3   42742800   42743800      2       1  150064       1.9889     0.023356
enh93618     3   43131800   43132800      5       2  150064       2.1664     0.015139
enh93631     3   43333400   43334400      3       2  150064       1.6519      0.04928
enh93638     3   43358400   43359400      2       1  150064       1.7782     0.037685
enh93640     3   43368300   43369300      2       1  150064       2.3457    0.0094948
enh93646     3   43435400   43436400      3       2  150064       2.4605    0.0069373
enh93649     3   43455100   43456100      3       2  150064       1.9851     0.023566
enh93659     3   43691000   43692000      2       1  150064       2.2161     0.013341
enh93662     3   43737300   43738300      3       2  150064       2.6056    0.0045861
enh93665     3   43760900   43761900      7       2  150064        1.918     0.027557
enh93667     3   43785200   43786200      3       1  150064        1.859     0.031514
enh93669     3   43800500   43801500      3       2  150064       2.8163    0.0024292
enh93671     3   43811600   43812600      1       1  150064       1.6469      0.04979
enh93674     3   43914200   43915200      1       1  150064       1.8833      0.02983
enh93689     3   44226100   44227100      5       2  150064       3.0204    0.0012624
enh93690     3   44240000   44241000      4       2  150064       2.1694     0.015025
enh93693     3   44396400   44397400      1       1  150064       3.0103     0.001305
enh93695     3   44512700   44513700      2       1  150064       3.2187    0.0006439
enh93701     3   44597500   44598500      1       1  150064       3.0287     0.001228
enh93706     3   44727200   44728200      4       2  150064       1.8496     0.032183
enh93801     3   46131400   46132400      3       2  150064       1.6808     0.046405
enh93924     3   47436700   47437700      1       1  150064       1.6514      0.04933
enh93943     3   47536800   47537800      2       1  150064        2.471     0.006737
enh93950     3   47616500   47617500      4       2  150064       1.8669     0.030961
enh93954     3   47642300   47643300      2       1  150064       1.9518      0.02548
enh93962     3   47710800   47711800      1       1  150064       2.1641      0.01523
enh93981     3   47929900   47930900      2       1  150064       2.0315     0.021103
enh93982     3   47931500   47932500      2       1  150064       1.8561     0.031721
enh93993     3   48054500   48055500      2       1  150064       1.6954        0.045
enh94008     3   48099400   48100400      1       1  150064        1.666      0.04786
enh94014     3   48131100   48132100      1       1  150064       1.7805       0.0375
enh94017     3   48192600   48193600      4       1  150064       1.8757     0.030347
enh94020     3   48235700   48236700      1       1  150064       2.3208      0.01015
enh94023     3   48274400   48275400      2       1  150064       2.8184    0.0024135
enh94024     3   48281300   48282300      2       1  150064       1.7938     0.036423
enh94034     3   48445700   48446700      1       1  150064        2.354     0.009286
enh94070     3   48671000   48672000      2       1  150064       2.3372    0.0097139
enh94074     3   48699200   48700200      1       1  150064       2.4003      0.00819
enh94076     3   48720200   48721200      2       1  150064       1.9742      0.02418
enh94078     3   48724400   48725400      2       1  150064       2.5576    0.0052695
enh94079     3   48729200   48730200      2       1  150064       2.5266    0.0057582
enh94081     3   48733000   48734000      1       1  150064       2.2761      0.01142
enh94083     3   48735000   48736000      4       2  150064       2.0676     0.019339
enh94085     3   48745600   48746600      2       1  150064       1.6997     0.044593
enh94087     3   48748700   48749700      4       1  150064       2.3221     0.010114
enh94088     3   48750100   48751100      1       1  150064       2.0126      0.02208
enh94090     3   48754800   48755800      1       1  150064       2.1125      0.01732
enh94106     3   48918400   48919400      1       1  150064       1.8089      0.03523
enh94115     3   48986000   48987000      1       1  150064       1.9022      0.02857
enh94118     3   48988300   48989300      1       1  150064       2.0953      0.01807
enh94120     3   48992000   48993000      2       1  150064       1.8739     0.030472
enh94141     3   49155800   49156800      2       1  150064       2.1108     0.017397
enh94147     3   49200000   49201000      3       1  150064       2.4053    0.0080805
enh94155     3   49275600   49276600      5       2  150064       1.7737     0.038055
enh94157     3   49303600   49304600      2       1  150064       1.8698     0.030754
enh94161     3   49334300   49335300      4       2  150064       1.8961     0.028972
enh94165     3   49378600   49379600      3       1  150064       1.7785     0.037657
enh94171     3   49410500   49411500      1       1  150064       2.1821      0.01455
enh94173     3   49423300   49424300      4       2  150064       1.9758     0.024089
enh94174     3   49425300   49426300      1       1  150064       2.3171      0.01025
enh94176     3   49437100   49438100      4       2  150064       2.0955     0.018063
enh94180     3   49450800   49451800      3       2  150064       1.7453     0.040468
enh94182     3   49458300   49459300      3       1  150064       2.1251      0.01679
enh94185     3   49465200   49466200      2       1  150064       2.3632    0.0090586
enh94186     3   49467200   49468200      1       1  150064        2.313      0.01036
enh94191     3   49502800   49503800      2       1  150064        1.769     0.038446
enh94206     3   49590000   49591000      3       2  150064        2.041     0.020626
enh94224     3   49695500   49696500      2       1  150064       2.2021     0.013828
enh94233     3   49740700   49741700      1       1  150064       1.8435      0.03263
enh94241     3   49812200   49813200      4       2  150064       1.9975     0.022883
enh94242     3   49812800   49813800      4       2  150064       1.8744     0.030437
enh94245     3   49819600   49820600      4       2  150064       2.0121     0.022104
enh94247     3   49821300   49822300      4       2  150064       1.8472     0.032356
enh94255     3   49894200   49895200      2       1  150064       2.0486     0.020249
enh94258     3   49910200   49911200      3       2  150064       1.9178     0.027566
enh94259     3   49918500   49919500      1       1  150064       1.9222      0.02729
enh94265     3   49965100   49966100      3       2  150064       1.7315      0.04168
enh94266     3   49967900   49968900      1       1  150064       3.0538      0.00113
enh94267     3   49978400   49979400      2       1  150064        2.531    0.0056873
enh94270     3   49997000   49998000      2       1  150064       2.9313    0.0016877
enh94271     3   50003800   50004800      1       1  150064       3.0519     0.001137
enh94273     3   50040700   50041700      1       1  150064       3.2735    0.0005312
enh94276     3   50128400   50129400      3       1  150064       2.8875    0.0019418
enh94277     3   50158900   50159900      2       1  150064       2.4627    0.0068945
enh94278     3   50161900   50162900      1       1  150064       2.7576     0.002911
enh94279     3   50173700   50174700      4       2  150064       2.7415    0.0030583
enh94282     3   50202100   50203100      5       3  150064       2.7117     0.003347
enh94298     3   50288000   50289000      2       1  150064       2.1402     0.016169
enh94300     3   50293700   50294700      2       1  150064       1.7534     0.039767
enh94314     3   50362100   50363100      1       1  150064       2.1638      0.01524
enh94330     3   50409600   50410600      3       2  150064       3.0316    0.0012165
enh94337     3   50480200   50481200      2       1  150064       2.4453    0.0072371
enh94374     3   50736500   50737500      2       1  150064       2.0888     0.018362
enh94382     3   50878200   50879200      2       1  150064       1.8597     0.031463
enh94386     3   51008800   51009800      2       1  150064       2.0342     0.020965
enh94394     3   51392200   51393200      2       1  150064       1.8105     0.035106
enh94395     3   51409100   51410100      3       1  150064        2.325     0.010035
enh94398     3   51426100   51427100      1       1  150064        2.068      0.01932
enh94404     3   51535500   51536500      1       1  150064       2.2004      0.01389
enh94405     3   51553700   51554700      1       1  150064       2.0006      0.02272
enh94409     3   51593100   51594100      3       2  150064       3.2458   0.00058557
enh94410     3   51601400   51602400      3       2  150064       2.1767      0.01475
enh94411     3   51602500   51603500      1       1  150064       1.8619      0.03131
enh94419     3   51707100   51708100      1       1  150064        2.137       0.0163
enh94425     3   51737800   51738800      3       2  150064       2.4528    0.0070866
enh94454     3   52143600   52144600      1       1  150064       2.0967      0.01801
enh94461     3   52206100   52207100      1       1  150064       2.2203       0.0132
enh94464     3   52217600   52218600      2       1  150064       2.7869    0.0026611
enh94465     3   52223600   52224600      1       1  150064       3.4801    0.0002506
enh94466     3   52227300   52228300      2       1  150064       3.3259   0.00044073
enh94467     3   52229800   52230800      2       1  150064       3.5017   0.00023113
enh94468     3   52233700   52234700      2       1  150064       3.6533   0.00012944
enh94469     3   52235900   52236900      2       1  150064       3.5856   0.00016812
enh94473     3   52255700   52256700      1       1  150064       4.1248    1.855e-05
enh94476     3   52266800   52267800      3       1  150064       3.3796   0.00036295
enh94477     3   52268700   52269700      5       3  150064        4.523    3.048e-06
enh94480     3   52282200   52283200      1       1  150064       1.8029       0.0357
enh94481     3   52286800   52287800      4       2  150064       5.2262   8.6532e-08
enh94491     3   52333100   52334100      4       2  150064        5.256   7.3611e-08
enh94493     3   52347500   52348500      2       1  150064       2.8812     0.001981
enh94506     3   52466500   52467500      4       2  150064       3.9566   3.8006e-05
enh94507     3   52467300   52468300      3       2  150064       2.2348     0.012717
enh94510     3   52478600   52479600      2       1  150064       2.5522    0.0053525
enh94513     3   52491500   52492500      4       2  150064       2.6284    0.0042894
enh94521     3   52532600   52533600      1       1  150064       3.1157    0.0009176
enh94523     3   52558900   52559900      2       1  150064       4.4184   4.9711e-06
enh94525     3   52564500   52565500      3       1  150064       3.3555   0.00039616
enh94526     3   52569000   52570000      3       1  150064       2.5991    0.0046734
enh94527     3   52572500   52573500      4       2  150064       3.1443   0.00083228
enh94528     3   52573600   52574600      3       1  150064       3.1335   0.00086361
enh94531     3   52584800   52585800      1       1  150064       5.0111    2.706e-07
enh94535     3   52626600   52627600      1       1  150064       4.5808    2.316e-06
enh94536     3   52630600   52631600      2       1  150064       3.2955   0.00049123
enh94537     3   52640400   52641400      1       1  150064        4.617    1.947e-06
enh94543     3   52716200   52717200      3       2  150064       4.2563   1.0391e-05
enh94544     3   52717400   52718400      2       1  150064       4.4416   4.4639e-06
enh94545     3   52720800   52721800      1       1  150064       4.9238    4.245e-07
enh94546     3   52737500   52738500      1       1  150064       4.5918    2.197e-06
enh94547     3   52741700   52742700      3       1  150064       5.1293   1.4544e-07
enh94548     3   52746300   52747300      3       2  150064       3.6398   0.00013643
enh94549     3   52796900   52797900      1       1  150064       5.0263      2.5e-07
enh94550     3   52803000   52804000      1       1  150064       5.0609    2.086e-07
enh94552     3   52867300   52868300      2       1  150064       4.9948   2.9443e-07
enh94554     3   52882600   52883600      2       1  150064       4.9173   4.3883e-07
enh94555     3   52890600   52891600      3       2  150064       4.3832   5.8482e-06
enh94557     3   52907400   52908400      1       1  150064       5.6131    9.939e-09
enh94558     3   52923700   52924700      2       1  150064       4.7464   1.0355e-06
enh94559     3   52925300   52926300      1       1  150064       4.9932    2.969e-07
enh94561     3   52928200   52929200      4       2  150064       5.2742   6.6653e-08
enh94562     3   52931800   52932800      2       1  150064        4.483   3.6795e-06
enh94563     3   52968400   52969400      2       1  150064       5.4771   2.1615e-08
enh94565     3   53069800   53070800      4       2  150064       4.3119   8.0933e-06
enh94566     3   53077400   53078400      2       1  150064       4.0936   2.1237e-05
enh94567     3   53085100   53086100      4       2  150064       5.1753   1.1375e-07
enh94568     3   53105600   53106600      2       1  150064       2.1692     0.015032
enh94580     3   53184000   53185000      2       1  150064       1.7249     0.042276
enh94586     3   53209400   53210400      4       2  150064       1.6499     0.049486
enh94588     3   53227800   53228800      2       1  150064       2.4444    0.0072547
enh94589     3   53230000   53231000      4       2  150064       3.2444    0.0005884
enh94593     3   53269200   53270200     10       2  150064       2.3096     0.010455
enh94594     3   53270600   53271600      8       2  150064       1.8191     0.034449
enh94595     3   53272000   53273000      5       2  150064       3.0313    0.0012175
enh94596     3   53275400   53276400      6       2  150064       2.1885     0.014316
enh94597     3   53278400   53279400      1       1  150064       2.1743      0.01484
enh94598     3   53281400   53282400      4       2  150064       2.2884     0.011057
enh94603     3   53298600   53299600      1       1  150064       3.9283    4.277e-05
enh94605     3   53320600   53321600      1       1  150064       2.3112      0.01041
enh94606     3   53327800   53328800      3       1  150064       2.2368     0.012651
enh94607     3   53333200   53334200      1       1  150064       4.0704    2.347e-05
enh94610     3   53357800   53358800      3       1  150064       1.8416     0.032765
enh94611     3   53362500   53363500      2       1  150064       3.4599   0.00027018
enh94613     3   53527100   53528100      3       2  150064       3.8933   4.9435e-05
enh94615     3   53532400   53533400      1       1  150064       3.5172    0.0002181
enh94618     3   53558500   53559500      1       1  150064       1.6755      0.04692
enh94645     3   53914000   53915000      1       1  150064       2.2603       0.0119
enh94648     3   53923700   53924700      2       1  150064       1.9728     0.024257
enh94655     3   54212200   54213200      2       1  150064       2.1388     0.016227
enh94664     3   54520200   54521200      1       1  150064       1.6538      0.04908
enh94718     3   56644400   56645400      5       2  150064       2.1792     0.014659
enh94720     3   56713800   56714800      4       1  150064       2.3096     0.010455
enh94722     3   56761800   56762800      1       1  150064        1.876      0.03033
enh94746     3   56870900   56871900      5       2  150064       3.0119    0.0012982
enh94747     3   56873700   56874700      3       1  150064       2.7889    0.0026446
enh94748     3   56883400   56884400      4       2  150064       2.0763     0.018934
enh94750     3   56889200   56890200      3       1  150064       2.2903     0.011001
enh94751     3   56890000   56891000      2       1  150064         1.66     0.048452
enh94796     3   57572000   57573000      4       2  150064       1.6587     0.048593
enh94841     3   58024700   58025700      2       1  150064       1.6579     0.048667
enh94868     3   58150000   58151000      2       1  150064       1.8904      0.02935
enh94872     3   58161300   58162300      2       1  150064       2.6584    0.0039256
enh94874     3   58163800   58164800     10       2  150064       1.7864     0.037017
enh94875     3   58174700   58175700      1       1  150064       1.7401      0.04092
enh94876     3   58184300   58185300      3       2  150064       2.2361     0.012672
enh94892     3   58270500   58271500      2       1  150064        1.954     0.025348
enh94893     3   58273000   58274000      2       1  150064        2.578    0.0049682
enh94895     3   58282700   58283700      8       2  150064       1.9167      0.02764
enh94896     3   58294700   58295700      3       2  150064       2.0731     0.019083
enh94897     3   58306800   58307800      3       1  150064       1.6712      0.04734
enh94906     3   58337300   58338300      2       1  150064       1.8801     0.030046
enh94913     3   58353400   58354400      6       3  150064       1.7661     0.038693
enh94915     3   58360300   58361300      2       1  150064       2.2346     0.012722
enh94916     3   58362900   58363900      2       1  150064       2.2108     0.013526
enh94918     3   58371500   58372500      6       3  150064       1.7624     0.039003
enh94919     3   58374700   58375700      4       2  150064       1.7034      0.04425
enh94920     3   58377800   58378800      5       2  150064       2.1401     0.016175
enh94921     3   58379300   58380300      4       1  150064       2.1969     0.014015
enh94922     3   58383000   58384000      6       2  150064       2.2534     0.012116
enh94923     3   58387000   58388000      6       2  150064       1.8981     0.028842
enh94924     3   58390200   58391200      9       3  150064       2.3533     0.009304
enh94925     3   58395100   58396100      4       2  150064       1.7233     0.042419
enh94926     3   58397400   58398400      6       2  150064       2.2109     0.013523
enh94927     3   58398700   58399700      8       3  150064       2.1322     0.016495
enh94929     3   58403600   58404600      7       2  150064       2.3073     0.010519
enh94930     3   58405600   58406600      2       1  150064       2.1534     0.015644
enh94931     3   58409700   58410700      9       4  150064       1.8766     0.030287
enh94933     3   58417300   58418300      3       1  150064       2.3392    0.0096615
enh94935     3   58437600   58438600      1       1  150064       1.7108      0.04356
enh94938     3   58456700   58457700      3       2  150064       2.0161     0.021894
enh94940     3   58470000   58471000      2       1  150064       2.5911    0.0047839
enh94959     3   58589500   58590500      3       2  150064       1.8572     0.031645
enh94972     3   59501000   59502000      7       2  150064        2.096     0.018042
enh94973     3   59526000   59527000      4       2  150064       3.0798    0.0010358
enh94977     3   59630300   59631300      2       1  150064       1.6479     0.049688
enh94978     3   59639100   59640100      2       1  150064        2.347    0.0094631
enh94988     3   59954100   59955100      5       2  150064       1.8662     0.031007
enh94990     3   60061600   60062600      6       2  150064       1.9222     0.027292
enh94998     3   60275900   60276900      2       1  150064       2.9482    0.0015982
enh95007     3   61159200   61160200      3       2  150064       2.1758     0.014783
enh95008     3   61163300   61164300      4       2  150064       3.1412   0.00084138
enh95009     3   61168100   61169100      3       2  150064       2.8428    0.0022357
enh95013     3   61222000   61223000      2       1  150064       1.7241     0.042347
enh95016     3   61237800   61238800      5       2  150064       1.9063     0.028308
enh95052     3   61826700   61827700      2       1  150064        1.969     0.024476
enh95053     3   61833400   61834400      3       1  150064       2.2755     0.011438
enh95056     3   61851000   61852000      3       2  150064       1.8873     0.029559
enh95057     3   61857300   61858300      1       1  150064       1.9515       0.0255
enh95063     3   61902200   61903200      2       1  150064       1.6589     0.048564
enh95064     3   61902900   61903900      1       1  150064       1.8039      0.03562
enh95073     3   62085900   62086900      4       2  150064       2.4222     0.007714
enh95074     3   62086800   62087800      7       3  150064       2.6657     0.003841
enh95091     3   62709200   62710200      8       4  150064       1.6575     0.048708
enh95098     3   63840900   63841900      2       1  150064       3.5977   0.00016054
enh95099     3   63844400   63845400      2       1  150064       2.4633    0.0068825
enh95101     3   63850600   63851600      5       2  150064       2.7717    0.0027884
enh95104     3   63880400   63881400      1       1  150064       2.5306     0.005694
enh95105     3   63881200   63882200      1       1  150064       3.1377    0.0008513
enh95106     3   63896200   63897200      4       2  150064       2.3692    0.0089141
enh95107     3   63899800   63900800      1       1  150064       5.1478    1.318e-07
enh95109     3   63912400   63913400      3       2  150064       2.7253    0.0032117
enh95110     3   63913700   63914700      2       1  150064       4.1739   1.4972e-05
enh95111     3   63919100   63920100      2       1  150064       2.2564     0.012024
enh95113     3   63924600   63925600      2       1  150064       3.1717   0.00075786
enh95117     3   63949700   63950700      3       2  150064       2.3367    0.0097271
enh95118     3   63950600   63951600      2       1  150064       2.0097     0.022229
enh95120     3   63954400   63955400      3       1  150064       2.8903    0.0019243
enh95123     3   63958000   63959000      2       1  150064       1.9866     0.023486
enh95124     3   63961600   63962600      2       1  150064       2.3863    0.0085094
enh95127     3   63979100   63980100      3       2  150064       2.2365      0.01266
enh95128     3   63997000   63998000      4       2  150064       3.2143   0.00065381
enh95129     3   64006400   64007400      4       2  150064       1.9426     0.026032
enh95130     3   64007000   64008000      3       2  150064       2.3156     0.010291
enh95132     3   64033100   64034100      1       1  150064        2.156      0.01554
enh95134     3   64107600   64108600      7       3  150064       2.6501    0.0040238
enh95139     3   64136200   64137200      5       2  150064        3.605   0.00015606
enh95140     3   64147600   64148600      4       2  150064       1.9557     0.025252
enh95141     3   64164800   64165800      4       2  150064       3.3708   0.00037472
enh95142     3   64172000   64173000      7       2  150064       3.3892   0.00035048
enh95143     3   64174300   64175300      3       1  150064       3.8714   5.4105e-05
enh95144     3   64176000   64177000      5       2  150064       2.1433     0.016043
enh95149     3   64196100   64197100      2       1  150064       1.6875     0.045755
enh95151     3   64201500   64202500      5       3  150064       1.8334     0.033373
enh95153     3   64204700   64205700      5       2  150064       1.7065     0.043957
enh95154     3   64212000   64213000      4       2  150064       2.0376     0.020796
enh95155     3   64224400   64225400      4       2  150064       2.4588    0.0069698
enh95157     3   64242700   64243700      4       2  150064       3.6287   0.00014245
enh95160     3   64249200   64250200      3       2  150064       2.6781    0.0037023
enh95171     3   64448900   64449900      2       1  150064       1.6721     0.047255
enh95187     3   64751300   64752300      6       2  150064       2.4083    0.0080132
enh95236     3   65605000   65606000      3       1  150064       1.9305     0.026775
enh95256     3   65869000   65870000      8       2  150064       1.9126     0.027897
enh95287     3   66427800   66428800      4       2  150064       1.6945     0.045084
enh95312     3   66498000   66499000      1       1  150064       1.6467      0.04981
enh95340     3   66744400   66745400      8       2  150064       1.6953     0.045012
enh95353     3   67047400   67048400      2       1  150064       1.8736     0.030492
enh95356     3   67685200   67686200      4       1  150064       1.8647     0.031114
enh95357     3   67690200   67691200      5       2  150064       1.7375      0.04115
enh95358     3   67699800   67700800      3       2  150064       2.2937     0.010905
enh95359     3   67703100   67704100      4       1  150064       2.1242     0.016827
enh95389     3   69246200   69247200      7       3  150064       1.6538      0.04908
enh95399     3   69297500   69298500      2       1  150064       2.1239     0.016838
enh95402     3   69317000   69318000      2       1  150064       1.8402     0.032872
enh95413     3   69374800   69375800      3       2  150064       2.8601    0.0021175
enh95416     3   69382700   69383700      2       1  150064       2.0759     0.018954
enh95417     3   69388400   69389400      3       1  150064       2.1564     0.015526
enh95418     3   69391100   69392100      1       1  150064       3.3897    0.0003499
enh95421     3   69403700   69404700      5       1  150064       2.1347     0.016391
enh95422     3   69406200   69407200      7       2  150064       2.6268     0.004309
enh95424     3   69413300   69414300     11       2  150064       3.0841    0.0010208
enh95425     3   69417800   69418800      5       1  150064       2.9526    0.0015755
enh95433     3   69431600   69432600      5       2  150064       2.6119    0.0045022
enh95436     3   69452100   69453100      1       1  150064       2.0689      0.01928
enh95438     3   69457900   69458900      4       1  150064         2.25     0.012224
enh95441     3   69469700   69470700      3       2  150064       2.3952    0.0083052
enh95443     3   69480100   69481100      4       2  150064       2.3007     0.010706
enh95445     3   69488000   69489000      1       1  150064       2.3859     0.008519
enh95446     3   69492500   69493500      3       1  150064       1.8161      0.03468
enh95449     3   69509300   69510300      2       1  150064       2.0248     0.021445
enh95469     3   69628400   69629400      4       2  150064       1.7068     0.043925
enh95477     3   69790900   69791900      1       1  150064       2.9376     0.001654
enh95479     3   69795700   69796700      1       1  150064       3.1258    0.0008866
enh95480     3   69800600   69801600      2       1  150064       3.6982   0.00010856
enh95484     3   69830500   69831500      1       1  150064       2.9796     0.001443
enh95486     3   69840300   69841300      2       1  150064       3.6867   0.00011358
enh95487     3   69860300   69861300      6       1  150064       3.1544   0.00080424
enh95488     3   69865500   69866500      1       1  150064        2.924     0.001728
enh95489     3   69871000   69872000      3       2  150064        3.512   0.00022235
enh95490     3   69880700   69881700     11       2  150064       2.3416    0.0096008
enh95491     3   69885700   69886700      2       1  150064       3.8883   5.0481e-05
enh95492     3   69887500   69888500      7       2  150064       2.8075    0.0024963
enh95493     3   69889200   69890200      4       2  150064       3.3951   0.00034304
enh95494     3   69897000   69898000      3       2  150064       3.3998   0.00033724
enh95495     3   69904700   69905700      1       1  150064       3.2983    0.0004863
enh95499     3   69924200   69925200      1       1  150064       2.4668     0.006816
enh95510     3   69994800   69995800      3       2  150064       2.9663    0.0015068
enh95512     3   70011300   70012300      2       1  150064       2.0603     0.019683
enh95513     3   70016600   70017600      2       1  150064       1.6895     0.045559
enh95524     3   70279700   70280700      2       1  150064       2.6824    0.0036544
enh95525     3   70280500   70281500      3       2  150064       2.4613    0.0069222
enh95527     3   70294900   70295900      1       1  150064       2.7907      0.00263
enh95535     3   71012500   71013500      2       1  150064       2.3281    0.0099531
enh95539     3   71033000   71034000      1       1  150064       1.8091      0.03522
enh95566     3   71122000   71123000      2       1  150064       1.6546     0.049006
enh95567     3   71123500   71124500      2       1  150064       1.8206     0.034335
enh95568     3   71125900   71126900      2       1  150064        2.893    0.0019082
enh95569     3   71127700   71128700      4       1  150064       1.8485     0.032265
enh95571     3   71156700   71157700      1       1  150064       2.2562      0.01203
enh95573     3   71161300   71162300      3       2  150064       3.5233   0.00021307
enh95574     3   71166600   71167600      1       1  150064       3.1354    0.0008581
enh95575     3   71172000   71173000      2       1  150064       3.4366    0.0002945
enh95577     3   71182700   71183700      1       1  150064       1.6936      0.04517
enh95578     3   71185900   71186900      4       1  150064       1.6911     0.045409
enh95584     3   71255600   71256600      2       1  150064       4.4936   3.5016e-06
enh95586     3   71258000   71259000      4       1  150064       1.7293     0.041879
enh95588     3   71274500   71275500      4       2  150064       3.4814   0.00024942
enh95589     3   71276000   71277000      1       1  150064       2.5692     0.005097
enh95592     3   71288800   71289800      2       1  150064       3.6057   0.00015566
enh95595     3   71296500   71297500      4       2  150064       3.8755   5.3204e-05
enh95598     3   71311600   71312600      1       1  150064       2.4199     0.007763
enh95611     3   71465900   71466900      1       1  150064       2.1696      0.01502
enh95613     3   71472100   71473100      3       2  150064        2.349    0.0094126
enh95614     3   71476900   71477900      2       1  150064       1.6827     0.046221
enh95622     3   71499800   71500800      1       1  150064       2.3986     0.008229
enh95624     3   71504200   71505200      1       1  150064       3.2727    0.0005326
enh95625     3   71514800   71515800      2       1  150064       2.0771     0.018897
enh95628     3   71541600   71542600      1       1  150064       4.7729    9.079e-07
enh95629     3   71545200   71546200      4       2  150064       2.5037    0.0061447
enh95630     3   71548200   71549200      4       1  150064       3.0141    0.0012888
enh95631     3   71551000   71552000      3       2  150064       4.2767   9.4847e-06
enh95632     3   71554600   71555600      5       2  150064       3.2233   0.00063353
enh95635     3   71564600   71565600      1       1  150064        4.929    4.133e-07
enh95636     3   71570900   71571900      4       1  150064       4.4782   3.7636e-06
enh95637     3   71578300   71579300      2       1  150064       4.4115   5.1324e-06
enh95639     3   71592400   71593400      1       1  150064       3.4803    0.0002504
enh95641     3   71598800   71599800      1       1  150064       3.4666    0.0002635
enh95657     3   71777900   71778900      4       1  150064       2.2928     0.010929
enh95688     3   72235600   72236600      3       1  150064       1.8386     0.032986
enh95699     3   72320000   72321000      4       2  150064       1.9397     0.026208
enh95704     3   72338900   72339900      3       2  150064       1.8379     0.033036
enh95705     3   72339900   72340900      2       1  150064       1.7788      0.03764
enh95706     3   72347600   72348600      4       2  150064       2.2237     0.013086
enh95710     3   72372400   72373400      3       2  150064       1.9217     0.027321
enh95711     3   72378300   72379300      2       1  150064       2.3925    0.0083672
enh95726     3   72453400   72454400      2       1  150064       2.2206      0.01319
enh95739     3   72531300   72532300      4       1  150064       1.9651     0.024701
enh95743     3   72572600   72573600      3       1  150064       2.2677     0.011675
enh95744     3   72596000   72597000      3       1  150064       2.2551     0.012062
enh95745     3   72598500   72599500      1       1  150064       2.2517      0.01217
enh95772     3   72981200   72982200      1       1  150064       2.2998      0.01073
enh95780     3   73040600   73041600      3       2  150064       2.1261     0.016745
enh95781     3   73050200   73051200      7       2  150064       1.8969     0.028919
enh95783     3   73053100   73054100      6       2  150064       2.2029     0.013801
enh95784     3   73058200   73059200      6       1  150064       2.1628     0.015278
enh95786     3   73069900   73070900      2       1  150064       2.2792     0.011327
enh95787     3   73071900   73072900      5       2  150064       2.1799     0.014632
enh95790     3   73080600   73081600      1       1  150064       1.8203      0.03436
enh95792     3   73083800   73084800      1       1  150064       1.7893      0.03678
enh95794     3   73090000   73091000      4       2  150064       1.7969      0.03618
enh95795     3   73093700   73094700      6       2  150064        2.088     0.018399
enh95797     3   73104400   73105400      1       1  150064       1.6871      0.04579
enh95800     3   73135000   73136000      1       1  150064       2.1323      0.01649
enh95801     3   73149900   73150900      1       1  150064       1.9443      0.02593
enh95824     3   73565900   73566900      2       1  150064       1.8688     0.030822
enh95825     3   73568800   73569800      1       1  150064       1.7643      0.03884
enh95839     3   73668400   73669400      4       2  150064       1.8895     0.029413
enh95841     3   73685900   73686900      4       2  150064       1.6474     0.049734
enh95866     3   76614700   76615700      2       1  150064       1.6459     0.049896
enh95889     3   78887200   78888200      1       1  150064       2.1497      0.01579
enh95920     3   80704200   80705200      2       1  150064       4.4114   5.1352e-06
enh95927     3   81792200   81793200      4       2  150064       1.8977     0.028867
enh95946     3   84953700   84954700      7       2  150064        3.333   0.00042959
enh96036     3   89155800   89156800      3       2  150064       1.9893     0.023333
enh96071     3   94035500   94036500      2       1  150064       2.0022     0.022633
enh96076     3   97484500   97485500      1       1  150064       2.5832     0.004895
enh96083     3   97549200   97550200      1       1  150064       1.7722      0.03818
enh96089     3   97620000   97621000      2       1  150064       1.6937      0.04516
enh96099     3   98047800   98048800      5       2  150064       1.9949     0.023028
enh96118     3   98411600   98412600      1       1  150064       2.4857     0.006465
enh96148     3   99491200   99492200      5       2  150064        2.252      0.01216
enh96205     3  100597600  100598600      7       2  150064       1.6875     0.045755
enh96266     3  104856400  104857400      4       2  150064       2.2175     0.013294
enh96284     3  105136500  105137500      4       1  150064        2.016     0.021899
enh96286     3  105145700  105146700      2       1  150064       2.1069     0.017564
enh96288     3  105149800  105150800      7       3  150064       1.8594     0.031489
enh96292     3  105162600  105163600      4       2  150064       2.1505     0.015759
enh96294     3  105169400  105170400      5       1  150064       1.6767     0.046804
enh96300     3  105181600  105182600      2       1  150064       2.5002    0.0062068
enh96302     3  105185800  105186800      5       2  150064       2.3397    0.0096497
enh96304     3  105193200  105194200      3       1  150064       2.5864    0.0048489
enh96306     3  105203200  105204200      6       3  150064       2.4045    0.0080971
enh96307     3  105203600  105204600      3       1  150064       2.6832    0.0036461
enh96316     3  105231000  105232000      3       2  150064       1.7502     0.040046
enh96317     3  105233700  105234700      8       4  150064       2.2184     0.013264
enh96318     3  105236300  105237300      4       2  150064       2.6341    0.0042175
enh96321     3  105259000  105260000      3       1  150064       2.2823     0.011236
enh96325     3  105502200  105503200      2       1  150064       2.3491    0.0094087
enh96326     3  105509300  105510300      2       1  150064       1.9028     0.028535
enh96327     3  105511200  105512200      2       1  150064        1.791     0.036649
enh96329     3  105520100  105521100      6       3  150064       1.9951     0.023018
enh96330     3  105528000  105529000      2       1  150064       2.1377     0.016272
enh96331     3  105529700  105530700      1       1  150064       2.4344     0.007458
enh96332     3  105541900  105542900      1       1  150064       1.7223      0.04251
enh96335     3  105554300  105555300      1       1  150064        2.238      0.01261
enh96342     3  105583200  105584200      5       3  150064       1.7659     0.038705
enh96347     3  105657000  105658000      2       1  150064       1.8676     0.030909
enh96354     3  106176600  106177600      2       1  150064       2.1095     0.017452
enh96409     3  107245300  107246300      1       1  150064       2.1432      0.01605
enh96410     3  107261600  107262600      3       1  150064       2.3593    0.0091556
enh96415     3  107297100  107298100      2       1  150064       2.4149    0.0078701
enh96416     3  107297800  107298800      2       1  150064       2.2799     0.011308
enh96420     3  107322800  107323800      2       1  150064       1.6703     0.047434
enh96424     3  107386700  107387700      2       1  150064       1.9639     0.024768
enh96428     3  107408400  107409400      2       1  150064       3.1199   0.00090465
enh96464     3  107771600  107772600      1       1  150064       2.9289     0.001701
enh96467     3  107810900  107811900      3       2  150064       2.6597    0.0039109
enh96470     3  107921000  107922000      6       1  150064       3.4074   0.00032792
enh96471     3  107937800  107938800      5       1  150064       2.6892    0.0035816
enh96472     3  107942400  107943400      3       2  150064       1.9197     0.027449
enh96473     3  108107100  108108100      3       1  150064        1.748      0.04023
enh96522     3  111685900  111686900      2       1  150064        2.109     0.017473
enh96572     3  112769500  112770500      2       1  150064       2.8347    0.0022934
enh96585     3  112966700  112967700      6       3  150064       1.7387     0.041046
enh96588     3  112977100  112978100      6       2  150064       2.1753     0.014803
enh96635     3  114054200  114055200      3       1  150064       2.2815     0.011259
enh96637     3  114057500  114058500      1       1  150064       2.6984     0.003484
enh96663     3  114174400  114175400      3       1  150064       2.7301    0.0031653
enh96677     3  114306500  114307500      3       2  150064       1.7561     0.039533
enh96682     3  114335900  114336900      3       2  150064       2.6356    0.0041996
enh96683     3  114340600  114341600      6       2  150064        3.197   0.00069442
enh96684     3  114345400  114346400      1       1  150064       1.7002      0.04455
enh96687     3  114368200  114369200      2       1  150064       2.6685    0.0038092
enh96688     3  114377900  114378900      4       2  150064        2.748    0.0029978
enh96691     3  114387600  114388600      2       1  150064       2.4754    0.0066549
enh96763     3  115411500  115412500      1       1  150064       1.9811      0.02379
enh96764     3  115412800  115413800      1       1  150064       1.7291       0.0419
enh96765     3  115432000  115433000      1       1  150064       1.7239      0.04236
enh96771     3  115617700  115618700      1       1  150064       2.1602      0.01538
enh96809     3  115970000  115971000      5       2  150064       1.6903     0.045487
enh96812     3  115984600  115985600      5       2  150064       2.2064     0.013677
enh96836     3  116164900  116165900      1       1  150064       1.7874      0.03694
enh96843     3  116435000  116436000      4       2  150064       2.4641    0.0068685
enh96845     3  116476200  116477200      4       2  150064       1.7085     0.043774
enh96847     3  116582200  116583200      4       1  150064       1.6974     0.044814
enh96884     3  117098000  117099000      2       1  150064       2.0779     0.018859
enh96917     3  117482000  117483000      3       2  150064       2.0568     0.019852
enh96919     3  117508800  117509800      1       1  150064       2.9274     0.001709
enh96920     3  117517300  117518300      4       2  150064       3.7483   8.9006e-05
enh96921     3  117530400  117531400      4       2  150064       3.0079    0.0013152
enh96922     3  117555900  117556900      2       1  150064       1.7717     0.038221
enh96923     3  117592300  117593300      3       1  150064       2.4023    0.0081459
enh96924     3  117603800  117604800      3       2  150064       2.7086    0.0033781
enh96925     3  117611500  117612500      2       1  150064        3.232   0.00061454
enh96926     3  117629400  117630400      6       2  150064       4.4043   5.3053e-06
enh96927     3  117639600  117640600      3       1  150064       4.3608   6.4803e-06
enh96928     3  117657700  117658700      1       1  150064       4.0317    2.769e-05
enh96929     3  117672500  117673500      3       2  150064        3.563   0.00018335
enh96938     3  118627200  118628200      1       1  150064       2.3975     0.008253
enh96943     3  118651900  118652900      1       1  150064       2.3654     0.009006
enh96977     3  119049200  119050200      3       2  150064        2.109     0.017472
enh96980     3  119064500  119065500      4       2  150064       1.8738     0.030476
enh96987     3  119186400  119187400      4       2  150064       1.6637     0.048088
enh96994     3  119313800  119314800      3       2  150064       1.7198     0.042734
enh97036     3  119889900  119890900      5       2  150064        1.672     0.047266
enh97043     3  120069200  120070200      1       1  150064       1.7053      0.04407
enh97049     3  120136800  120137800      1       1  150064       1.8344       0.0333
enh97064     3  120179300  120180300      4       2  150064       2.1302     0.016576
enh97065     3  120188500  120189500      4       2  150064       1.6518     0.049284
enh97070     3  120286400  120287400      5       3  150064       2.6967    0.0035017
enh97071     3  120313900  120314900      5       2  150064       2.3142     0.010328
enh97073     3  120319300  120320300      3       1  150064       1.8187     0.034478
enh97113     3  121632800  121633800      6       1  150064       2.1467      0.01591
enh97115     3  121713700  121714700      4       2  150064       1.9991     0.022798
enh97116     3  121716100  121717100      2       1  150064       2.4384    0.0073755
enh97141     3  122397000  122398000      8       3  150064       1.6724     0.047221
enh97146     3  122493000  122494000      3       1  150064       1.7403     0.040902
enh97149     3  122510900  122511900      5       3  150064       1.6935     0.045178
enh97151     3  122608800  122609800      2       1  150064       2.9809    0.0014368
enh97171     3  122787200  122788200      2       1  150064       2.6726    0.0037634
enh97172     3  122789000  122790000      4       1  150064       2.8865     0.001948
enh97176     3  122809500  122810500      3       2  150064       1.9898     0.023309
enh97178     3  122815800  122816800      1       1  150064       2.3623     0.009082
enh97179     3  122817000  122818000      2       1  150064       2.0628     0.019564
enh97180     3  122823200  122824200      5       3  150064       2.9594    0.0015412
enh97218     3  123223000  123224000      2       1  150064       1.6632     0.048133
enh97226     3  123287400  123288400      2       1  150064       1.7983     0.036061
enh97228     3  123301200  123302200      3       1  150064         2.43    0.0075492
enh97232     3  123339600  123340600      2       1  150064       1.8527     0.031962
enh97251     3  123432500  123433500      2       1  150064       2.3138      0.01034
enh97266     3  123753800  123754800      2       1  150064       1.6497     0.049503
enh97279     3  123861000  123862000      4       2  150064       1.9818      0.02375
enh97284     3  123967600  123968600      4       2  150064       3.1128   0.00092672
enh97286     3  123978900  123979900      4       1  150064       3.3847    0.0003563
enh97287     3  123980000  123981000      4       2  150064        3.791   7.5017e-05
enh97288     3  123981600  123982600      2       1  150064       3.0798    0.0010357
enh97289     3  123985100  123986100      4       2  150064       4.2001    1.334e-05
enh97290     3  123987000  123988000      2       1  150064       3.8658   5.5355e-05
enh97291     3  123994800  123995800      1       1  150064       3.8505    5.893e-05
enh97292     3  124000200  124001200      2       1  150064       3.7227   9.8564e-05
enh97295     3  124070500  124071500      4       2  150064       3.4943   0.00023761
enh97296     3  124080600  124081600      2       1  150064       3.8148   6.8154e-05
enh97297     3  124082400  124083400      3       2  150064       3.3314   0.00043202
enh97298     3  124091800  124092800      5       2  150064       3.2465   0.00058414
enh97300     3  124104000  124105000      3       2  150064       3.3107   0.00046536
enh97303     3  124139300  124140300      3       1  150064       2.9154    0.0017762
enh97305     3  124232700  124233700      7       3  150064       2.0219     0.021592
enh97307     3  124276800  124277800      2       1  150064       2.7882    0.0026505
enh97337     3  124551400  124552400      1       1  150064       2.3606     0.009122
enh97341     3  124570200  124571200      3       1  150064       1.8537     0.031891
enh97343     3  124577700  124578700      3       2  150064       2.3357    0.0097542
enh97349     3  124602100  124603100      4       1  150064       2.1112     0.017377
enh97352     3  124688100  124689100      4       2  150064       1.8736      0.03049
enh97373     3  124837900  124838900      2       1  150064       2.6613    0.0038921
enh97377     3  124854800  124855800      2       1  150064       1.9399     0.026198
enh97382     3  124874200  124875200      9       4  150064       2.0717     0.019148
enh97386     3  124898100  124899100      1       1  150064       2.8678     0.002067
enh97391     3  124999800  125000800      2       1  150064        2.218     0.013276
enh97395     3  125070500  125071500      2       1  150064       1.8656     0.031048
enh97398     3  125078000  125079000      1       1  150064       2.6884      0.00359
enh97408     3  125237000  125238000      6       3  150064       1.7114     0.043499
enh97414     3  125308100  125309100      2       1  150064       2.4263     0.007626
enh97416     3  125322100  125323100      5       2  150064       1.7648       0.0388
enh97417     3  125340000  125341000      3       1  150064       1.7449       0.0405
enh97422     3  125485600  125486600     11       2  150064       1.9404     0.026168
enh97426     3  125733000  125734000      5       2  150064       1.9469     0.025771
enh97463     3  126113800  126114800      1       1  150064       2.1292      0.01662
enh97520     3  126857000  126858000      6       3  150064        1.739     0.041021
enh97526     3  127170800  127171800      8       4  150064        2.172     0.014928
enh97527     3  127177400  127178400      5       2  150064       1.6843     0.046059
enh97540     3  127349200  127350200      2       1  150064       1.9376     0.026336
enh97543     3  127389800  127390800      1       1  150064        1.789      0.03681
enh97545     3  127394600  127395600      1       1  150064       1.7855      0.03709
enh97546     3  127397000  127398000      3       2  150064       1.9677     0.024549
enh97595     3  127769400  127770400      3       2  150064       1.7282     0.041973
enh97603     3  127818700  127819700      4       2  150064       3.7889   7.5662e-05
enh97609     3  127897800  127898800      3       2  150064       3.9156   4.5091e-05
enh97610     3  127899500  127900500      3       1  150064       3.5797     0.000172
enh97611     3  127912600  127913600      2       1  150064       2.6484    0.0040443
enh97614     3  127935000  127936000      4       2  150064       4.2966    8.671e-06
enh97615     3  127944200  127945200      1       1  150064       4.0685    2.366e-05
enh97617     3  127947800  127948800      3       1  150064       3.8282   6.4549e-05
enh97627     3  128067300  128068300      2       1  150064       1.8786     0.030149
enh97629     3  128072800  128073800      3       1  150064       2.0288     0.021241
enh97634     3  128101100  128102100      2       1  150064       1.9899       0.0233
enh97635     3  128113900  128114900      1       1  150064       2.3185      0.01021
enh97639     3  128291600  128292600      3       2  150064        1.862     0.031304
enh97677     3  128565200  128566200      3       2  150064        1.823      0.03415
enh97689     3  128805700  128806700      1       1  150064       2.0976      0.01797
enh97693     3  128841600  128842600      2       1  150064       1.7523      0.03986
enh97694     3  128877800  128878800      2       1  150064       1.6767     0.046798
enh97701     3  128923500  128924500      1       1  150064       1.8554      0.03177
enh97704     3  128930100  128931100      1       1  150064        2.084      0.01858
enh97706     3  128947600  128948600      2       1  150064       2.1499     0.015783
enh97710     3  128996400  128997400      3       2  150064        3.131   0.00087118
enh97711     3  128999000  129000000      4       1  150064       3.2928   0.00049596
enh97715     3  129031800  129032800      1       1  150064       3.4849    0.0002462
enh97733     3  129208600  129209600      3       1  150064       1.7024     0.044341
enh97747     3  129319300  129320300      2       1  150064       1.9546     0.025315
enh97750     3  129334300  129335300      3       2  150064       1.7441     0.040567
enh97774     3  129511800  129512800      1       1  150064         1.87      0.03074
enh97802     3  130461400  130462400      1       1  150064       1.7941       0.0364
enh97804     3  130466900  130467900      1       1  150064       1.7512      0.03996
enh97816     3  130742500  130743500      2       1  150064       1.6971     0.044839
enh97818     3  130746000  130747000      3       2  150064       1.8342     0.033309
enh97857     3  132388000  132389000      1       1  150064       3.1672    0.0007695
enh97866     3  132760400  132761400      5       2  150064       2.1616     0.015325
enh97873     3  132887800  132888800      1       1  150064       1.9294      0.02684
enh97875     3  132930100  132931100      2       1  150064        2.422    0.0077176
enh97876     3  132955600  132956600      2       1  150064       2.8653    0.0020829
enh97879     3  133089000  133090000      2       1  150064        1.699     0.044661
enh97880     3  133093500  133094500      3       2  150064        2.346    0.0094879
enh97881     3  133099900  133100900      3       2  150064       2.0014     0.022677
enh97891     3  133160300  133161300      2       1  150064       1.7137     0.043293
enh97901     3  133259600  133260600      3       1  150064       1.8878     0.029523
enh97925     3  133540000  133541000      6       3  150064       1.6594     0.048515
enh97931     3  133583100  133584100      3       2  150064       2.2145     0.013397
enh97932     3  133588800  133589800      6       3  150064       2.5663     0.005139
enh97933     3  133594400  133595400      6       2  150064       2.0905     0.018286
enh97934     3  133598600  133599600      3       2  150064       3.1149   0.00092008
enh97935     3  133602100  133603100      8       3  150064       3.1666   0.00077128
enh97938     3  133615300  133616300      3       1  150064       3.2166   0.00064866
enh97942     3  133657800  133658800      2       1  150064       2.0396     0.020694
enh97999     3  134428100  134429100      2       1  150064       1.7915     0.036604
enh98024     3  135648500  135649500      2       1  150064       3.8122   6.8876e-05
enh98025     3  135683000  135684000      2       1  150064       3.2415   0.00059451
enh98026     3  135686900  135687900      2       1  150064       3.6211   0.00014665
enh98029     3  135693600  135694600      3       1  150064       3.7048   0.00010578
enh98030     3  135694600  135695600      2       1  150064       3.7104   0.00010347
enh98031     3  135707500  135708500      3       1  150064       3.5913   0.00016452
enh98032     3  135716300  135717300      4       2  150064       3.5966   0.00016121
enh98033     3  135717400  135718400      1       1  150064       2.4948     0.006302
enh98043     3  135880100  135881100      1       1  150064       3.9002    4.805e-05
enh98049     3  135907000  135908000      2       1  150064       3.4748   0.00025557
enh98050     3  135916400  135917400      2       1  150064       2.8409    0.0022496
enh98051     3  135925900  135926900      4       2  150064       3.5623   0.00018378
enh98056     3  135980600  135981600      1       1  150064       4.3687     6.25e-06
enh98057     3  135995300  135996300      2       1  150064       3.6965   0.00010931
enh98060     3  136068800  136069800      4       2  150064       3.9783   3.4701e-05
enh98063     3  136314500  136315500      2       1  150064       1.9771     0.024016
enh98064     3  136348800  136349800      3       2  150064       2.8764    0.0020111
enh98066     3  136351100  136352100      4       2  150064        1.773     0.038114
enh98072     3  136444300  136445300      2       1  150064       4.9473   3.7617e-07
enh98075     3  136449800  136450800      2       1  150064       2.5073    0.0060829
enh98077     3  136464000  136465000      2       1  150064         2.49     0.006388
enh98078     3  136465800  136466800      5       2  150064       3.7947   7.3912e-05
enh98079     3  136467700  136468700      3       2  150064       3.8258    6.517e-05
enh98080     3  136472700  136473700      1       1  150064       3.1262    0.0008854
enh98083     3  136520600  136521600      3       2  150064       1.9048     0.028405
enh98084     3  136521500  136522500      2       1  150064       3.4399   0.00029099
enh98085     3  136536200  136537200      3       1  150064       3.0338    0.0012075
enh98086     3  136554200  136555200      1       1  150064       3.0806     0.001033
enh98087     3  136555200  136556200      2       1  150064        2.781    0.0027097
enh98088     3  136557800  136558800      3       1  150064       3.4112   0.00032336
enh98090     3  136575400  136576400      2       1  150064        2.911    0.0018013
enh98091     3  136576700  136577700      2       1  150064       3.6356   0.00013865
enh98092     3  136578300  136579300      2       1  150064       2.9288    0.0017013
enh98093     3  136582200  136583200      3       1  150064       2.8193    0.0024062
enh98094     3  136612600  136613600      1       1  150064       3.0285     0.001229
enh98095     3  136617800  136618800      2       1  150064       2.4929    0.0063349
enh98096     3  136625400  136626400      2       1  150064       2.5703    0.0050805
enh98099     3  136649600  136650600      1       1  150064       3.0615     0.001101
enh98100     3  136651500  136652500      4       2  150064       3.1736   0.00075286
enh98101     3  136661600  136662600      3       2  150064       2.6271    0.0043052
enh98102     3  136673500  136674500      3       2  150064       3.5259     0.000211
enh98103     3  136712700  136713700      1       1  150064       3.4756    0.0002549
enh98104     3  136714300  136715300      1       1  150064       1.7135      0.04331
enh98105     3  136732000  136733000      1       1  150064       4.2938    8.784e-06
enh98106     3  136733200  136734200      1       1  150064       4.5297    2.954e-06
enh98107     3  136751600  136752600      4       1  150064       4.0187   2.9265e-05
enh98122     3  137904800  137905800      2       1  150064       1.9238     0.027192
enh98128     3  137925100  137926100      1       1  150064       2.3348     0.009777
enh98129     3  137940100  137941100      3       2  150064       2.7622     0.002871
enh98137     3  138051200  138052200      1       1  150064       1.8888      0.02946
enh98138     3  138070500  138071500      2       1  150064       1.8739     0.030472
enh98141     3  138072800  138073800      6       3  150064       1.9171     0.027613
enh98142     3  138076300  138077300      4       2  150064       1.9046     0.028416
enh98145     3  138089900  138090900      1       1  150064       1.9296      0.02683
enh98175     3  138494400  138495400      1       1  150064       1.9841      0.02362
enh98178     3  138522000  138523000      2       1  150064       1.9634     0.024798
enh98179     3  138525000  138526000      2       1  150064       2.0458     0.020388
enh98180     3  138536600  138537600      1       1  150064       1.8135      0.03488
enh98236     3  139726900  139727900      8       3  150064       2.8856    0.0019536
enh98237     3  139731600  139732600      6       3  150064       2.0884     0.018379
enh98252     3  140287600  140288600      4       2  150064       1.7456      0.04044
enh98254     3  140582000  140583000      3       2  150064       1.7084      0.04378
enh98261     3  140794600  140795600      3       1  150064       1.9477     0.025724
enh98275     3  141022200  141023200      5       3  150064       1.7786     0.037652
enh98299     3  141137900  141138900      3       1  150064       1.7613     0.039097
enh98300     3  141138600  141139600      5       2  150064       2.2662      0.01172
enh98302     3  141143600  141144600      5       2  150064       1.9295     0.026832
enh98361     3  142572400  142573400      1       1  150064       1.7397      0.04096
enh98364     3  142721700  142722700      1       1  150064       2.6068     0.004569
enh98365     3  142837000  142838000      3       1  150064       2.4642    0.0068664
enh98376     3  143021200  143022200      5       3  150064       2.5356     0.005613
enh98378     3  143047900  143048900      6       3  150064        1.882      0.02992
enh98382     3  143137600  143138600      5       2  150064       2.6506     0.004017
enh98399     3  143469800  143470800      2       1  150064       1.7099     0.043645
enh98404     3  143514200  143515200      3       1  150064       1.9925     0.023161
enh98410     3  143549800  143550800      1       1  150064       2.0766      0.01892
enh98457     3  144110200  144111200      5       3  150064       2.6514    0.0040075
enh98458     3  144125800  144126800      7       3  150064       1.6577     0.048689
enh98460     3  144362000  144363000      3       1  150064       2.6498    0.0040272
enh98461     3  144362600  144363600      1       1  150064       2.8391     0.002262
enh98462     3  144382400  144383400      3       1  150064       2.4381    0.0073816
enh98516     3  147793400  147794400      1       1  150064       1.7152      0.04315
enh98520     3  147875900  147876900      4       2  150064       1.7744     0.037999
enh98555     3  148915000  148916000      4       1  150064       2.1274     0.016692
enh98558     3  148939800  148940800      5       2  150064       2.2566     0.012017
enh98671     3  149800300  149801300      2       1  150064       2.4013    0.0081681
enh98693     3  150067100  150068100      3       2  150064        1.648     0.049676
enh98697     3  150137600  150138600      4       2  150064       1.9643     0.024748
enh98793     3  151999400  152000400      3       2  150064       2.4716    0.0067247
enh98802     3  152024600  152025600      1       1  150064       2.1079      0.01752
enh98823     3  152081900  152082900      1       1  150064       2.5358      0.00561
enh98826     3  152092000  152093000      2       1  150064       1.8112     0.035054
enh98838     3  152121700  152122700      1       1  150064       2.1297       0.0166
enh98840     3  152126200  152127200      2       1  150064       1.7644     0.038832
enh98846     3  152156500  152157500      1       1  150064       2.1006      0.01784
enh98848     3  152169900  152170900      2       1  150064       2.0707     0.019194
enh98855     3  152190000  152191000      3       2  150064       1.7883     0.036867
enh98858     3  152313000  152314000      3       1  150064       2.0084       0.0223
enh98859     3  152314300  152315300      1       1  150064       2.1906      0.01424
enh98866     3  152389700  152390700      5       2  150064       2.1414     0.016119
enh98868     3  152456100  152457100      3       2  150064       2.0715     0.019155
enh98889     3  153965000  153966000      1       1  150064       1.9874      0.02344
enh98902     3  155431900  155432900      3       2  150064       1.7073     0.043885
enh98903     3  155455400  155456400      1       1  150064        2.304      0.01061
enh98937     3  156037800  156038800      1       1  150064       2.1058      0.01761
enh98960     3  156360300  156361300      1       1  150064       2.0379      0.02078
enh98988     3  156791900  156792900      1       1  150064       1.6942      0.04511
enh98989     3  156794800  156795800      5       1  150064       2.0288     0.021238
enh98990     3  156797300  156798300      7       1  150064       1.6704     0.047416
enh98994     3  156808600  156809600      1       1  150064       1.7382      0.04109
enh98995     3  156817600  156818600      3       1  150064       2.2332     0.012767
enh98999     3  156833400  156834400      2       1  150064       2.4107     0.007961
enh99007     3  156922000  156923000      3       2  150064       2.0205     0.021666
enh99048     3  159074400  159075400      1       1  150064       1.8383      0.03301
enh99064     3  159510700  159511700      2       1  150064       2.0033     0.022571
enh99077     3  159554000  159555000      2       1  150064       1.6507     0.049398
enh99078     3  159555900  159556900      3       1  150064        1.902     0.028585
enh99081     3  159565000  159566000      3       2  150064       1.6484     0.049635
enh99097     3  159612300  159613300      2       1  150064       2.5505    0.0053789
enh99100     3  159621300  159622300      1       1  150064       2.5983     0.004684
enh99141     3  160514800  160515800      7       3  150064       1.9394     0.026227
enh99142     3  160519200  160520200      3       1  150064       2.0256     0.021403
enh99148     3  160559600  160560600      1       1  150064       2.6254     0.004327
enh99150     3  160587300  160588300      3       1  150064       2.0913     0.018249
enh99151     3  160594000  160595000      1       1  150064         2.06       0.0197
enh99153     3  160603800  160604800      3       2  150064       2.4849    0.0064802
enh99154     3  160629000  160630000      4       2  150064       2.4229    0.0076988
enh99155     3  160647000  160648000      4       2  150064       2.8185    0.0024121
enh99158     3  160821400  160822400      2       1  150064       2.4988    0.0062306
enh99159     3  160823200  160824200      2       1  150064       1.6716       0.0473
enh99167     3  161090800  161091800      4       1  150064       3.3021   0.00047987
enh99169     3  161133500  161134500      1       1  150064       2.3963      0.00828
enh99170     3  161147900  161148900      4       2  150064       2.4951     0.006296
enh99171     3  161277200  161278200      3       1  150064       1.7193     0.042778
enh99172     3  161277900  161278900      6       3  150064       1.9645     0.024737
enh99173     3  161407700  161408700      1       1  150064       2.4593      0.00696
enh99174     3  161632500  161633500      3       2  150064       2.0855      0.01851
enh99175     3  161657100  161658100      5       2  150064       3.6607   0.00012575
enh99176     3  161658000  161659000      3       2  150064       2.7059    0.0034056
enh99178     3  161737300  161738300      5       2  150064       3.5574   0.00018726
enh99179     3  161740600  161741600      2       1  150064        3.837   6.2272e-05
enh99180     3  162017900  162018900      4       2  150064       2.5788    0.0049576
enh99197     3  167454500  167455500      1       1  150064       2.9064     0.001828
enh99198     3  167458000  167459000      1       1  150064       2.8842     0.001962
enh99202     3  167531800  167532800      1       1  150064       1.9569      0.02518
enh99203     3  167569400  167570400      6       2  150064       2.9282    0.0017045
enh99207     3  167594400  167595400      3       2  150064        1.731      0.04173
enh99209     3  167653500  167654500      3       2  150064       2.3146     0.010317
enh99221     3  167804100  167805100      1       1  150064       2.4413     0.007318
enh99222     3  167805700  167806700      4       1  150064       2.3456    0.0094992
enh99224     3  167809200  167810200      4       1  150064       2.0899     0.018313
enh99225     3  167814300  167815300      2       1  150064       2.0918      0.01823
enh99226     3  167833800  167834800      7       1  150064       2.1306     0.016563
enh99227     3  167838900  167839900      1       1  150064       1.8286      0.03373
enh99235     3  168759400  168760400      3       1  150064       1.8583     0.031562
enh99239     3  169040600  169041600      2       1  150064       2.0347     0.020941
enh99245     3  169417000  169418000      2       1  150064       2.2414     0.012499
enh99246     3  169481000  169482000      1       1  150064       2.2445       0.0124
enh99255     3  169688600  169689600      2       1  150064       2.0416     0.020596
enh99256     3  169689500  169690500      3       1  150064       2.2084      0.01361
enh99261     3  169762800  169763800      1       1  150064       2.0343      0.02096
enh99262     3  169868900  169869900      1       1  150064       2.5128     0.005989
enh99285     3  170165400  170166400      4       1  150064       2.2046     0.013742
enh99287     3  170180600  170181600      4       2  150064       2.3721    0.0088439
enh99296     3  170241300  170242300     10       4  150064       3.1712   0.00075902
enh99305     3  170310200  170311200      3       1  150064        1.661     0.048358
enh99307     3  170315300  170316300      1       1  150064       2.4466      0.00721
enh99308     3  170326200  170327200      1       1  150064       1.6557      0.04889
enh99309     3  170329100  170330100      2       1  150064       2.1546     0.015597
enh99314     3  170357500  170358500      1       1  150064        3.072     0.001063
enh99334     3  170552800  170553800      2       1  150064       2.1544     0.015605
enh99337     3  170585400  170586400      3       1  150064        2.065      0.01946
enh99339     3  170675800  170676800      1       1  150064       3.8132    6.859e-05
enh99341     3  170715700  170716700      2       1  150064       3.1957    0.0006974
enh99356     3  170883200  170884200      2       1  150064       1.7317     0.041666
enh99358     3  170890500  170891500      4       2  150064       1.9976     0.022878
enh99387     3  171046400  171047400      1       1  150064       2.0855      0.01851
enh99388     3  171049800  171050800      3       2  150064       2.8073    0.0024977
enh99427     3  171173700  171174700      2       1  150064        1.803     0.035695
enh99444     3  171429600  171430600      1       1  150064       1.6568      0.04878
enh99459     3  171499700  171500700      6       2  150064       1.9964     0.022943
enh99464     3  171506800  171507800      5       2  150064       2.1151     0.017209
enh99466     3  171511700  171512700      2       1  150064       1.9332     0.026603
enh99468     3  171515500  171516500      1       1  150064       2.3048      0.01059
enh99469     3  171516200  171517200      3       2  150064       1.7381     0.041098
enh99470     3  171519400  171520400      5       2  150064       2.0718     0.019141
enh99562     3  172312300  172313300      7       2  150064       2.7684    0.0028162
enh99563     3  172313700  172314700      6       2  150064       2.8667    0.0020741
enh99573     3  172419200  172420200      5       2  150064       1.8783      0.03017
enh99581     3  173112000  173113000      5       2  150064       1.8128     0.034929
enh99582     3  173116700  173117700      3       2  150064       2.8236    0.0023741
enh99583     3  173120100  173121100      2       1  150064       2.1847     0.014456
enh99586     3  173270900  173271900      4       2  150064       1.6888     0.045625
enh99596     3  173514400  173515400      6       2  150064       4.5386    2.831e-06
enh99601     3  173655800  173656800      2       1  150064       1.8661     0.031013
enh99604     3  173740900  173741900      2       1  150064       1.9715     0.024334
enh99605     3  173812200  173813200      6       3  150064        1.982     0.023737
enh99624     3  175165100  175166100      2       1  150064       2.4344    0.0074586
enh99630     3  175809400  175810400      3       1  150064       2.8096      0.00248
enh99634     3  176590000  176591000      2       1  150064       1.8537     0.031893
enh99635     3  176638000  176639000      7       2  150064       2.2051     0.013722
enh99636     3  176645300  176646300      3       1  150064       2.3916     0.008387
enh99638     3  176758000  176759000      3       2  150064       2.8982    0.0018768
enh99640     3  176765700  176766700      1       1  150064       2.6919     0.003552
enh99641     3  176769400  176770400      2       1  150064       1.9527     0.025427
enh99646     3  176781100  176782100      1       1  150064       2.7491     0.002988
enh99648     3  176792400  176793400      4       2  150064       2.4124     0.007924
enh99649     3  176794200  176795200      3       1  150064       3.1396   0.00084599
enh99651     3  176806700  176807700      4       2  150064       1.6843     0.046064
enh99653     3  176821900  176822900      4       2  150064       3.0597    0.0011078
enh99655     3  176826800  176827800      2       1  150064       2.0003     0.022736
enh99657     3  176835000  176836000      1       1  150064       3.0322     0.001214
enh99661     3  176846000  176847000      3       1  150064       2.2848     0.011162
enh99663     3  176851500  176852500      3       2  150064       2.1543     0.015608
enh99669     3  176867900  176868900      4       2  150064       2.2678      0.01167
enh99692     3  177051200  177052200      1       1  150064       2.2524      0.01215
enh99695     3  177057800  177058800      1       1  150064       2.6273     0.004303
enh99696     3  177059400  177060400      3       1  150064       2.3562    0.0092309
enh99736     3  177314000  177315000      2       1  150064        2.111     0.017387
enh99739     3  177325000  177326000      1       1  150064       1.7224       0.0425
enh99741     3  177332700  177333700      4       2  150064       2.7936    0.0026061
enh99747     3  177370700  177371700      2       1  150064       3.2658    0.0005457
enh99748     3  177375300  177376300      3       2  150064       2.9391    0.0016459
enh99770     3  177540800  177541800      1       1  150064       1.7585      0.03933
enh99771     3  177542300  177543300      2       1  150064       1.6874      0.04576
enh99785     3  177869700  177870700      1       1  150064       2.5967     0.004706
enh99786     3  177899300  177900300      6       3  150064       2.3451     0.009511
enh99788     3  177919900  177920900      6       2  150064       2.8979    0.0018783
enh99790     3  177962300  177963300      2       1  150064       2.1968     0.014016
enh99791     3  178038100  178039100      7       2  150064       2.0287     0.021243
enh99792     3  178042600  178043600      1       1  150064       2.2633      0.01181
enh99914     3  179833900  179834900      2       1  150064       2.9676    0.0015006
enh99915     3  180052700  180053700      4       2  150064       2.5352    0.0056194
enh99920     3  180543400  180544400      1       1  150064       5.0405    2.322e-07
enh99921     3  180544900  180545900      2       1  150064        4.315   7.9816e-06
enh99923     3  180629000  180630000      2       1  150064       5.4446   2.5956e-08
enh99924     3  180632000  180633000      4       2  150064       5.8872   1.9634e-09
enh99925     3  180632700  180633700      1       1  150064       6.2898    1.589e-10
enh99926     3  180637500  180638500      2       1  150064       5.1035   1.6676e-07
enh99927     3  180638300  180639300      5       2  150064       5.1468   1.3248e-07
enh99928     3  180639200  180640200      2       1  150064       5.6167   9.7306e-09
enh99929     3  180640800  180641800      1       1  150064       6.1819    3.166e-10
enh99931     3  180649600  180650600      3       2  150064       1.8696     0.030767
enh99932     3  180651300  180652300      4       2  150064       5.8488   2.4754e-09
enh99934     3  180679900  180680900      1       1  150064       1.7162      0.04306
enh99937     3  180708200  180709200      1       1  150064       5.9882    1.061e-09
enh99939     3  180901300  180902300      2       1  150064       3.3952   0.00034293
enh99942     3  181030800  181031800      1       1  150064       2.3311     0.009874
enh99943     3  181035000  181036000      1       1  150064        5.194    1.029e-07
enh99944     3  181046300  181047300      2       1  150064       2.1054     0.017626
enh99947     3  181101500  181102500      2       1  150064       3.7763   7.9599e-05
enh99950     3  181136200  181137200      3       1  150064       2.9787    0.0014473
enh99954     3  181176300  181177300      2       1  150064       3.3755   0.00036845
[truncated: 1,265,405 more chars]
