# Supplementary material for: Identifying enhancer properties associated with genetic risk for complex traits using regulome-wide association studies
Source: PLoS Comput Biol. 2022 Sep 7;18(9):e1010430. doi: 10.1371/journal.pcbi.1010430 (PMC9484640; doi:10.1371/journal.pcbi.1010430)
Supplement: S3 Table — Sample names are as described in the ROADMAP epigenomics project integrative analysis portal: https://egg2.wustl.edu/roadmap/web_portal/meta.html. (ZIP) [file pcbi.1010430.s010.zip › supplemental_table3/E120muscle_sig_enhancers05.gcov.out]

GENE       CHR      START       STOP  NSNPS  NPARAM       N        ZSTAT            P
enh42893     1     841300     842300      1       1  150064       1.8239      0.03408
enh42915     1    1168300    1169300      2       1  150064       1.7908     0.036659
enh42916     1    1172500    1173500      1       1  150064       2.0969        0.018
enh42926     1    1253300    1254300      2       1  150064       1.8249     0.034007
enh42953     1    1501800    1502800      1       1  150064       1.9612      0.02493
enh42981     1    1841200    1842200      3       1  150064       2.0797     0.018775
enh42987     1    2063300    2064300      1       1  150064       2.0727       0.0191
enh42988     1    2065000    2066000      5       2  150064       3.2658   0.00054572
enh42997     1    2126700    2127700      2       1  150064       2.5265    0.0057606
enh43005     1    2173800    2174800      1       1  150064       3.7831    7.743e-05
enh43013     1    2210800    2211800      1       1  150064       2.1079      0.01752
enh43032     1    2378600    2379600      5       2  150064       2.8075    0.0024964
enh43033     1    2381500    2382500      4       1  150064       4.8839   5.1999e-07
enh43034     1    2384100    2385100      5       2  150064       2.7358    0.0031111
enh43035     1    2391100    2392100      5       2  150064       4.0566     2.49e-05
enh43046     1    2486600    2487600      1       1  150064       2.5752     0.005009
enh43048     1    2516100    2517100      1       1  150064       3.2766    0.0005254
enh43050     1    2525200    2526200      3       1  150064        2.806    0.0025081
enh43051     1    2542200    2543200      1       1  150064       2.6463     0.004069
enh43055     1    3043600    3044600      2       1  150064       1.6696     0.047495
enh43122     1    6260200    6261200      1       1  150064       1.7453      0.04047
enh43123     1    6264900    6265900      1       1  150064       2.2842      0.01118
enh43155     1    6551700    6552700      3       1  150064       1.9459     0.025835
enh43156     1    6555400    6556400      2       1  150064       2.0574     0.019824
enh43159     1    6561500    6562500      3       2  150064       1.6621      0.04825
enh43160     1    6567000    6568000      1       1  150064       2.3208      0.01015
enh43161     1    6568900    6569900      6       2  150064       2.8282    0.0023403
enh43162     1    6574300    6575300      4       2  150064        1.748     0.040236
enh43170     1    6649000    6650000      4       2  150064       1.7673     0.038589
enh43173     1    6684200    6685200      2       1  150064       2.1264     0.016733
enh43175     1    6688400    6689400      2       1  150064       3.2864    0.0005074
enh43178     1    6748800    6749800      2       1  150064       2.2099     0.013556
enh43179     1    6759700    6760700      2       1  150064       3.5669   0.00018061
enh43190     1    6863200    6864200      6       2  150064       2.5204    0.0058613
enh43198     1    7020000    7021000      1       1  150064       1.9101      0.02806
enh43211     1    7315300    7316300      4       1  150064        1.857     0.031656
enh43295     1    8196700    8197700      3       2  150064         1.91     0.028065
enh43320     1    8361500    8362500      3       1  150064       4.3294   7.4745e-06
enh43321     1    8362900    8363900      3       1  150064       2.8474    0.0022042
enh43322     1    8374000    8375000      3       2  150064        4.624   1.8821e-06
enh43324     1    8403900    8404900      2       1  150064       3.1255   0.00088761
enh43326     1    8427200    8428200      1       1  150064       2.9348     0.001669
enh43327     1    8429800    8430800      3       1  150064       2.8972    0.0018824
enh43328     1    8431400    8432400      4       2  150064       5.2959   5.9221e-08
enh43330     1    8438700    8439700      1       1  150064       5.5166    1.728e-08
enh43332     1    8444500    8445500      2       1  150064       4.8974   4.8548e-07
enh43334     1    8454300    8455300      2       1  150064       3.3185   0.00045251
enh43335     1    8457100    8458100      1       1  150064       1.6541      0.04905
enh43337     1    8466800    8467800      3       2  150064       4.5486   2.6996e-06
enh43339     1    8472600    8473600      2       1  150064       4.9856   3.0891e-07
enh43341     1    8484500    8485500      3       2  150064       5.1566   1.2572e-07
enh43342     1    8495400    8496400      2       1  150064       5.0697   1.9924e-07
enh43343     1    8498600    8499600      1       1  150064        5.656    7.747e-09
enh43344     1    8500900    8501900      2       1  150064       4.5893   2.2235e-06
enh43345     1    8508300    8509300      1       1  150064       2.0523      0.02007
enh43347     1    8516000    8517000      2       1  150064       3.2735   0.00053114
enh43348     1    8519700    8520700      2       1  150064       2.4722    0.0067138
enh43349     1    8524000    8525000      5       3  150064       2.7613    0.0028785
enh43350     1    8535900    8536900      1       1  150064       4.4399    4.499e-06
enh43352     1    8557300    8558300      3       1  150064       2.7505     0.002975
enh43357     1    8586000    8587000      3       1  150064        2.376    0.0087516
enh43358     1    8600400    8601400      3       2  150064       3.6892    0.0001125
enh43359     1    8614900    8615900      2       1  150064       3.0698    0.0010711
enh43360     1    8623400    8624400      3       2  150064       2.3761    0.0087482
enh43362     1    8655600    8656600      2       1  150064       2.6443    0.0040927
enh43363     1    8657700    8658700      4       1  150064       2.8939    0.0019027
enh43364     1    8658500    8659500      4       1  150064        3.028    0.0012308
enh43365     1    8686300    8687300      1       1  150064       2.9013     0.001858
enh43367     1    8690900    8691900      2       1  150064        2.889    0.0019323
enh43369     1    8712200    8713200      2       1  150064       2.6253    0.0043289
enh43370     1    8719400    8720400      1       1  150064       2.4949       0.0063
enh43372     1    8726000    8727000      1       1  150064       2.8965     0.001887
enh43374     1    8730400    8731400      2       1  150064       2.3313     0.009868
enh43377     1    8740600    8741600      3       2  150064       2.7617    0.0028751
enh43381     1    8766800    8767800      3       2  150064       2.0001     0.022746
enh43383     1    8773000    8774000      1       1  150064       2.6506     0.004018
enh43384     1    8800000    8801000      1       1  150064       1.7758      0.03788
enh43394     1    8918200    8919200      3       2  150064       1.8549     0.031802
enh43397     1    8931700    8932700      1       1  150064       1.8274      0.03382
enh43400     1    8943200    8944200      5       2  150064       1.8942     0.029096
enh43401     1    8949700    8950700      1       1  150064       2.1693      0.01503
enh43402     1    8960000    8961000      2       1  150064       1.9551     0.025288
enh43403     1    8963300    8964300      4       2  150064       1.9326     0.026642
enh43435     1    9326700    9327700      4       2  150064       1.9922     0.023176
enh43436     1    9330300    9331300      4       2  150064       1.9758     0.024088
enh43437     1    9334600    9335600     14       2  150064       2.6648    0.0038515
enh43441     1    9351400    9352400      3       2  150064       2.4918    0.0063544
enh43453     1    9408700    9409700      7       3  150064       2.0271     0.021327
enh43455     1    9423000    9424000      1       1  150064       2.1297       0.0166
enh43497     1    9960300    9961300      1       1  150064       1.9806      0.02382
enh43525     1   10367700   10368700      3       1  150064       1.7143     0.043237
enh43561     1   10960600   10961600      2       1  150064       2.4648    0.0068552
enh43582     1   11335000   11336000      1       1  150064       2.0523      0.02007
enh43586     1   11715300   11716300      1       1  150064       2.4441      0.00726
enh43596     1   11849500   11850500      1       1  150064       2.1348      0.01639
enh43605     1   11990200   11991200      2       1  150064       1.7587     0.039313
enh43606     1   11997300   11998300      3       1  150064       2.7109    0.0033549
enh43607     1   11997800   11998800      1       1  150064       2.7935     0.002607
enh43608     1   11999000   12000000      5       2  150064       2.1527     0.015672
enh43609     1   12000400   12001400      4       1  150064       2.0448     0.020437
enh43610     1   12012300   12013300      9       3  150064       2.1053     0.017631
enh43616     1   12107100   12108100      1       1  150064       3.1955    0.0006979
enh43619     1   12128300   12129300      2       1  150064       2.6411    0.0041314
enh43673     1   12660100   12661100      7       3  150064       1.6979     0.044762
enh43692     1   14074400   14075400      2       1  150064       1.6562     0.048838
enh43697     1   14090600   14091600      1       1  150064       1.7987      0.03603
enh43705     1   14234400   14235400      1       1  150064        2.576     0.004998
enh43708     1   14467300   14468300      5       1  150064       1.7796     0.037574
enh43723     1   14812800   14813800      6       3  150064       1.8795     0.030086
enh43725     1   14847700   14848700      1       1  150064       2.0798      0.01877
enh43779     1   15742900   15743900      3       2  150064       1.6896     0.045552
enh43848     1   16345800   16346800      8       3  150064       1.9396     0.026214
enh43849     1   16353000   16354000      4       2  150064       2.2654     0.011743
enh43878     1   16542600   16543600      6       2  150064       2.2943     0.010888
enh43881     1   16563900   16564900      2       1  150064       2.7283    0.0031827
enh43882     1   16570400   16571400      1       1  150064        2.126      0.01675
enh43886     1   16593000   16594000      4       1  150064       2.1781       0.0147
enh43888     1   16644800   16645800      3       1  150064       2.0685     0.019295
enh43890     1   16650300   16651300      1       1  150064       2.2849      0.01116
enh43891     1   16674800   16675800      1       1  150064       1.9579      0.02512
enh43893     1   16690600   16691600      3       1  150064       1.9097     0.028088
enh43895     1   16698500   16699500      2       1  150064       1.7669     0.038622
enh43898     1   16703400   16704400      3       1  150064       2.0108     0.022174
enh43901     1   16714200   16715200      2       1  150064       1.7653      0.03876
enh43903     1   16722900   16723900      4       1  150064       2.0449      0.02043
enh43923     1   17286600   17287600      3       2  150064       2.1024      0.01776
enh43924     1   17287700   17288700      3       2  150064       1.8156     0.034716
enh43927     1   17308000   17309000      4       2  150064       2.1727     0.014903
enh43928     1   17310800   17311800      3       2  150064        4.112   1.9615e-05
enh43933     1   17342400   17343400      5       2  150064       2.0112     0.022154
enh43934     1   17378500   17379500      2       1  150064       2.7791    0.0027255
enh43935     1   17386000   17387000      4       2  150064       2.9968     0.001364
enh43936     1   17390000   17391000      7       3  150064       2.3775    0.0087148
enh43951     1   17552500   17553500      5       3  150064       2.0997     0.017877
enh44038     1   19639700   19640700      5       3  150064       1.6512     0.049344
enh44039     1   19641600   19642600      4       2  150064       1.8414     0.032783
enh44082     1   19831500   19832500      6       3  150064       1.6887     0.045639
enh44083     1   19835400   19836400      6       2  150064       1.6627     0.048186
enh44089     1   19943000   19944000      1       1  150064       1.9601      0.02499
enh44091     1   19966600   19967600      1       1  150064       2.3371     0.009718
enh44133     1   20651700   20652700      6       2  150064       2.2421     0.012477
enh44136     1   20732300   20733300      5       1  150064       2.2927     0.010932
enh44160     1   21043400   21044400      5       1  150064        2.545    0.0054636
enh44161     1   21059900   21060900      1       1  150064       2.8655     0.002082
enh44162     1   21065600   21066600      3       1  150064       2.7123    0.0033411
enh44165     1   21114600   21115600      2       1  150064       2.4415    0.0073133
enh44167     1   21140200   21141200      3       1  150064       2.4477    0.0071881
enh44168     1   21156400   21157400      3       1  150064        2.265     0.011755
enh44170     1   21194400   21195400      2       1  150064        2.217      0.01331
enh44172     1   21232800   21233800      2       1  150064       2.4483    0.0071758
enh44173     1   21247600   21248600      1       1  150064       2.4741     0.006678
enh44174     1   21288600   21289600      2       1  150064       1.7163     0.043052
enh44180     1   21349200   21350200      3       1  150064       2.0656     0.019431
enh44181     1   21368800   21369800      6       3  150064       2.5651    0.0051572
enh44182     1   21369600   21370600      3       2  150064       1.9724     0.024282
enh44184     1   21376300   21377300      3       1  150064       2.3494     0.009401
enh44185     1   21385400   21386400      4       2  150064       2.3221     0.010114
enh44186     1   21395600   21396600      2       1  150064       1.9849      0.02358
enh44188     1   21415700   21416700      3       1  150064       2.7094    0.0033702
enh44189     1   21417200   21418200      2       1  150064       2.9799    0.0014419
enh44191     1   21465800   21466800      1       1  150064       2.4763     0.006638
enh44192     1   21477000   21478000      5       2  150064        2.379    0.0086793
enh44193     1   21491900   21492900      4       2  150064       2.5446    0.0054697
enh44194     1   21497400   21498400      3       1  150064       2.9716     0.001481
enh44195     1   21499900   21500900      1       1  150064       2.4774     0.006618
enh44198     1   21521100   21522100      1       1  150064       1.7381       0.0411
enh44241     1   22029600   22030600      2       1  150064       1.8437     0.032617
enh44242     1   22033100   22034100      6       3  150064       2.6391    0.0041561
enh44243     1   22090900   22091900      3       1  150064        1.892     0.029244
enh44272     1   22350000   22351000      5       2  150064       2.2927     0.010933
enh44277     1   22374500   22375500      4       2  150064       3.2881   0.00050426
enh44279     1   22382200   22383200      2       1  150064       2.7113    0.0033512
enh44281     1   22398600   22399600      1       1  150064       3.3647    0.0003831
enh44285     1   22418600   22419600      1       1  150064       1.7696       0.0384
enh44290     1   22448700   22449700      7       4  150064       1.7571     0.039447
enh44393     1   23912300   23913300      1       1  150064        1.799      0.03601
enh44397     1   23936200   23937200      3       2  150064       1.8928     0.029192
enh44407     1   24073700   24074700      1       1  150064       2.1532      0.01565
enh44410     1   24106300   24107300      1       1  150064       1.6674      0.04772
enh44435     1   24372800   24373800      4       2  150064       2.5537      0.00533
enh44456     1   24676200   24677200      1       1  150064       2.1953      0.01407
enh44457     1   24678200   24679200      1       1  150064       2.2798      0.01131
enh44458     1   24690300   24691300      6       3  150064       2.2173     0.013303
enh44462     1   24719400   24720400      3       1  150064       2.3825    0.0085973
enh44466     1   24744500   24745500      2       1  150064       2.1965     0.014027
enh44470     1   24829800   24830800      2       1  150064       1.9913     0.023224
enh44471     1   24867400   24868400      7       3  150064       2.6823    0.0036556
enh44473     1   24967400   24968400      2       1  150064       2.5702    0.0050815
enh44494     1   25079400   25080400      1       1  150064       2.1026      0.01775
enh44627     1   26699900   26700900      2       1  150064        1.667      0.04776
enh44628     1   26701400   26702400      5       2  150064       1.7922     0.036551
enh44632     1   26757600   26758600      1       1  150064       1.8722      0.03059
enh44639     1   26881800   26882800      3       1  150064       2.0804     0.018747
enh44640     1   26900800   26901800      6       3  150064       2.2813     0.011264
enh44642     1   26945200   26946200      1       1  150064       1.9284       0.0269
enh44646     1   27020400   27021400      2       1  150064       2.5533    0.0053346
enh44648     1   27033500   27034500      2       1  150064       2.6037    0.0046111
enh44650     1   27048200   27049200      1       1  150064       2.7248     0.003217
enh44651     1   27051800   27052800      4       1  150064       2.7077    0.0033878
enh44652     1   27056200   27057200      1       1  150064       2.7026      0.00344
enh44653     1   27057200   27058200      1       1  150064       2.7106     0.003358
enh44656     1   27070100   27071100      3       2  150064        1.957     0.025176
enh44658     1   27094400   27095400      1       1  150064       2.7557     0.002928
enh44669     1   27175200   27176200      1       1  150064       2.4217     0.007724
enh44670     1   27179400   27180400      1       1  150064       3.8436    6.061e-05
enh44676     1   27249400   27250400      1       1  150064        2.512     0.006003
enh44688     1   27397400   27398400      1       1  150064       4.1275    1.834e-05
enh44691     1   27426100   27427100      3       1  150064       1.7636     0.038902
enh44713     1   27667700   27668700      1       1  150064       2.8448     0.002222
enh44764     1   27932800   27933800      2       1  150064       1.9507     0.025546
enh44765     1   27957400   27958400      7       3  150064       1.8081     0.035298
enh44802     1   28431200   28432200      2       1  150064       1.9801     0.023844
enh44803     1   28439000   28440000      4       2  150064       1.7302     0.041799
enh44810     1   28500000   28501000      2       1  150064       3.6693   0.00012161
enh44816     1   28575100   28576100      5       2  150064       1.6932      0.04521
enh44819     1   28588000   28589000      2       1  150064       2.6132    0.0044846
enh44824     1   28622500   28623500      2       1  150064        2.398    0.0082421
enh44828     1   28695200   28696200      2       1  150064       1.9333     0.026598
enh44829     1   28697200   28698200      2       1  150064         3.39   0.00034946
enh44830     1   28700500   28701500      2       1  150064       2.4677    0.0067987
enh44831     1   28718100   28719100      3       1  150064       2.1312     0.016538
enh44832     1   28721400   28722400      5       1  150064       1.7638     0.038882
enh44833     1   28743400   28744400      2       1  150064       2.0408     0.020638
enh44837     1   28766000   28767000      2       1  150064       1.7025     0.044334
enh44838     1   28767800   28768800      8       3  150064        2.093     0.018175
enh44840     1   28782100   28783100      2       1  150064       1.8159     0.034693
enh44841     1   28837100   28838100      6       3  150064       2.5989    0.0046767
enh44842     1   28839800   28840800      2       1  150064       1.9974      0.02289
enh44844     1   28845600   28846600      1       1  150064       2.4689     0.006776
enh44845     1   28853200   28854200      4       1  150064       2.7444    0.0030313
enh44851     1   28967600   28968600      2       1  150064       2.2942     0.010889
enh44852     1   28970900   28971900      1       1  150064       2.3123      0.01038
enh44853     1   28975300   28976300      4       2  150064       2.0615     0.019626
enh44854     1   28990300   28991300      4       2  150064       3.3981   0.00033927
enh44862     1   29210800   29211800      3       2  150064       2.8059    0.0025088
enh44863     1   29211600   29212600      5       1  150064       2.1952     0.014076
enh44864     1   29212900   29213900      3       1  150064       1.7521     0.039878
enh44865     1   29241600   29242600      3       2  150064       2.7864    0.0026653
enh44868     1   29462600   29463600      5       3  150064       1.8254      0.03397
enh44871     1   29497200   29498200      5       3  150064       1.7057     0.044029
enh44878     1   29549100   29550100      4       2  150064       2.5173    0.0059122
enh44884     1   29572200   29573200      5       2  150064        1.794     0.036405
enh44885     1   29575500   29576500      4       2  150064       2.1119     0.017348
enh44887     1   29585500   29586500      2       1  150064       2.6601    0.0039063
enh44898     1   30112700   30113700      5       3  150064       1.8202     0.034367
enh44906     1   30446600   30447600      3       2  150064       1.9486     0.025671
enh44911     1   30851300   30852300      6       2  150064       2.4502    0.0071393
enh44916     1   31142800   31143800      4       2  150064       1.9636     0.024786
enh44917     1   31148200   31149200      3       1  150064       1.8175      0.03457
enh44919     1   31180300   31181300     12       2  150064       1.6714     0.047325
enh44931     1   31278000   31279000      1       1  150064       1.7053      0.04407
enh44932     1   31281500   31282500      1       1  150064        1.797      0.03617
enh44938     1   31350000   31351000      3       2  150064       1.8692     0.030796
enh44939     1   31351900   31352900      2       1  150064        1.785     0.037131
enh44953     1   31448900   31449900      2       1  150064       1.7234     0.042407
enh44958     1   31463400   31464400      3       2  150064       1.7212     0.042607
enh44977     1   31770800   31771800      2       1  150064       3.3482   0.00040666
enh44978     1   31771900   31772900      5       2  150064       3.9229   4.3737e-05
enh44979     1   31778700   31779700      1       1  150064       2.1675       0.0151
enh44980     1   31799700   31800700      4       2  150064       3.2139   0.00065476
enh44982     1   31844200   31845200      2       1  150064       2.3547    0.0092677
enh44983     1   31847100   31848100      2       1  150064       2.7671    0.0028278
enh44985     1   31854900   31855900      3       1  150064       4.3238   7.6683e-06
enh44986     1   31866800   31867800      4       1  150064       2.8658    0.0020799
enh44987     1   31869800   31870800      2       1  150064       3.7043   0.00010597
enh44988     1   31872800   31873800      3       1  150064       4.2675   9.8859e-06
enh44989     1   31878500   31879500      5       2  150064        2.883    0.0019695
enh44990     1   31883300   31884300      4       1  150064       2.6219    0.0043719
enh44991     1   31888400   31889400      2       1  150064        2.709    0.0033745
enh44993     1   31891200   31892200      2       1  150064       2.9711    0.0014836
enh45002     1   32029600   32030600      1       1  150064       2.3782     0.008699
enh45077     1   32616500   32617500      1       1  150064       2.0177      0.02181
enh45089     1   32707800   32708800      3       1  150064       1.7063     0.043974
enh45090     1   32712500   32713500      2       1  150064         1.78     0.037539
enh45117     1   33101800   33102800      3       2  150064       1.7108     0.043555
enh45125     1   33165800   33166800      2       1  150064       2.0665      0.01939
enh45133     1   33233000   33234000      2       1  150064       2.3703    0.0088876
enh45137     1   33257200   33258200      4       2  150064       2.1256     0.016767
enh45140     1   33279800   33280800      2       1  150064        1.684      0.04609
enh45141     1   33338200   33339200      2       1  150064        1.997     0.022915
enh45170     1   33593500   33594500      1       1  150064       2.1316      0.01652
enh45174     1   33618600   33619600      2       1  150064       1.9122     0.027923
enh45183     1   33724200   33725200      3       2  150064       2.2615     0.011863
enh45184     1   33734400   33735400      1       1  150064       1.6893      0.04558
enh45185     1   33766100   33767100      3       2  150064       2.3437    0.0095463
enh45217     1   33937000   33938000      2       1  150064       2.4899    0.0063881
enh45228     1   35323100   35324100      3       2  150064       2.0918     0.018229
enh45265     1   36174000   36175000      2       1  150064       2.7847    0.0026785
enh45267     1   36181200   36182200      1       1  150064       3.4063    0.0003292
enh45269     1   36275300   36276300      3       2  150064       4.1596    1.594e-05
enh45271     1   36311000   36312000      2       1  150064       2.7211    0.0032536
enh45272     1   36316500   36317500      4       2  150064        3.494    0.0002379
enh45278     1   36553400   36554400      1       1  150064       3.1405    0.0008432
enh45279     1   36555600   36556600      3       2  150064        3.192   0.00070642
enh45280     1   36565400   36566400      5       2  150064       2.4394    0.0073568
enh45281     1   36571600   36572600      2       1  150064       1.8625     0.031269
enh45283     1   36581000   36582000      3       1  150064       2.1813     0.014579
enh45284     1   36584700   36585700      2       1  150064       1.8279     0.033785
enh45285     1   36593200   36594200      1       1  150064       3.8529    5.836e-05
enh45286     1   36600300   36601300      3       1  150064       3.6681   0.00012219
enh45287     1   36602900   36603900      3       1  150064       3.7723   8.0882e-05
enh45289     1   36613200   36614200      3       1  150064       3.8801   5.2202e-05
enh45291     1   36624600   36625600      3       2  150064       2.2319     0.012811
enh45292     1   36628000   36629000      2       1  150064       3.9956   3.2268e-05
enh45293     1   36631300   36632300      2       1  150064       3.9408   4.0604e-05
enh45296     1   36641000   36642000      2       1  150064       2.6942    0.0035279
enh45298     1   36653100   36654100      3       1  150064       2.6234    0.0043531
enh45355     1   38275600   38276600      2       1  150064       2.7272    0.0031936
enh45356     1   38323400   38324400      1       1  150064       3.1702    0.0007616
enh45358     1   38330900   38331900      2       1  150064       3.2236   0.00063292
enh45360     1   38395800   38396800      3       1  150064       2.8765    0.0020106
enh45390     1   38910000   38911000      5       2  150064       2.9026    0.0018503
enh45392     1   39193800   39194800      2       1  150064        1.899      0.02878
enh45394     1   39205900   39206900      3       1  150064       1.6518     0.049287
enh45400     1   39407300   39408300      2       1  150064       1.6718     0.047283
enh45407     1   39468400   39469400      1       1  150064       2.3639     0.009042
enh45408     1   39490800   39491800      2       1  150064       1.8507     0.032107
enh45410     1   39541800   39542800      2       1  150064       2.9168    0.0017683
enh45415     1   39568500   39569500      1       1  150064        1.984      0.02363
enh45417     1   39575100   39576100      3       2  150064       1.7509     0.039984
enh45420     1   39582100   39583100      3       1  150064       2.0265     0.021356
enh45442     1   39648300   39649300      2       1  150064       1.8156     0.034712
enh45443     1   39650300   39651300      1       1  150064       1.7696       0.0384
enh45455     1   39696600   39697600      1       1  150064       1.7105      0.04359
enh45470     1   39859100   39860100      2       1  150064       1.7647     0.038809
enh45471     1   39862600   39863600      3       2  150064       1.9221       0.0273
enh45485     1   39974900   39975900      5       3  150064       2.0765     0.018926
enh45549     1   40997800   40998800      1       1  150064       1.8274      0.03382
enh45556     1   41168900   41169900      5       2  150064       1.8471      0.03237
enh45559     1   41178400   41179400      2       1  150064        2.522    0.0058352
enh45562     1   41211200   41212200      2       1  150064       2.5283    0.0057315
enh45583     1   41433200   41434200      8       3  150064       2.6821    0.0036576
enh45584     1   41442900   41443900      1       1  150064        1.752      0.03989
enh45585     1   41447900   41448900      1       1  150064       1.7839      0.03722
enh45586     1   41449400   41450400      5       2  150064       1.9318     0.026692
enh45587     1   41468800   41469800      5       2  150064        2.221     0.013176
enh45593     1   41574800   41575800      3       2  150064       2.5747     0.005017
enh45594     1   41588900   41589900      1       1  150064       1.6686       0.0476
enh45595     1   41617800   41618800      3       2  150064        2.078     0.018855
enh45607     1   41845200   41846200      3       2  150064       4.2002   1.3332e-05
enh45611     1   41888800   41889800      3       1  150064       2.1375      0.01628
enh45613     1   41897300   41898300      6       2  150064       2.0776     0.018874
enh45614     1   41898900   41899900      2       1  150064        2.695    0.0035195
enh45615     1   41901000   41902000      6       3  150064       2.1093     0.017461
enh45622     1   41951300   41952300      5       3  150064       2.0822     0.018664
enh45624     1   41960500   41961500      4       2  150064       3.2234    0.0006334
enh45626     1   41981200   41982200      1       1  150064       1.7727      0.03814
enh45673     1   42317200   42318200      2       1  150064       1.8417     0.032759
enh45744     1   43420400   43421400      2       1  150064       2.2412     0.012506
enh45746     1   43432500   43433500      7       3  150064       2.1356     0.016354
enh45759     1   43739700   43740700      4       2  150064       1.8094     0.035197
enh45764     1   43826600   43827600      1       1  150064       2.7397     0.003075
enh45765     1   43831200   43832200      3       2  150064       1.9251     0.027108
enh45769     1   43856400   43857400      4       2  150064       4.1648   1.5578e-05
enh45770     1   43901000   43902000      3       1  150064       3.4623   0.00026778
enh45772     1   43920100   43921100      3       2  150064       4.1734   1.5006e-05
enh45773     1   43938200   43939200      1       1  150064       3.0047     0.001329
enh45774     1   43941300   43942300      3       1  150064       3.6843   0.00011465
enh45779     1   44006100   44007100      1       1  150064       2.9099     0.001808
enh45780     1   44011000   44012000      2       1  150064       3.4093   0.00032567
enh45781     1   44023900   44024900      1       1  150064       3.1078    0.0009423
enh45782     1   44030500   44031500      1       1  150064       3.1202    0.0009035
enh45783     1   44031500   44032500      3       2  150064       3.2668   0.00054392
enh45784     1   44047500   44048500      5       2  150064       2.8226    0.0023819
enh45785     1   44052600   44053600      4       1  150064       1.9153     0.027727
enh45786     1   44071000   44072000      4       2  150064       4.0893   2.1635e-05
enh45787     1   44114300   44115300      5       2  150064       4.0012   3.1507e-05
enh45788     1   44132200   44133200      2       1  150064       2.9682     0.001498
enh45790     1   44136900   44137900      2       1  150064       2.7227    0.0032376
enh45791     1   44153700   44154700      1       1  150064       3.5304    0.0002075
enh45797     1   44177800   44178800      2       1  150064       2.5679    0.0051161
enh45799     1   44182100   44183100      2       1  150064       3.3199   0.00045018
enh45800     1   44185200   44186200      3       2  150064       3.4994   0.00023311
enh45801     1   44195400   44196400      2       1  150064       2.5985    0.0046822
enh45802     1   44228600   44229600      1       1  150064       3.2448    0.0005877
enh45803     1   44232200   44233200      1       1  150064       3.2827     0.000514
enh45804     1   44239900   44240900      2       1  150064       2.7456    0.0030204
enh45805     1   44241800   44242800      2       1  150064       2.4065    0.0080536
enh45806     1   44246500   44247500      1       1  150064       2.9904     0.001393
enh45807     1   44248900   44249900      3       2  150064       3.7981   7.2899e-05
enh45808     1   44252100   44253100      4       2  150064       1.8474     0.032347
enh45809     1   44255600   44256600      4       2  150064       3.5689   0.00017926
enh45814     1   44301200   44302200      1       1  150064       2.9436     0.001622
enh45816     1   44318800   44319800      3       1  150064       3.9946   3.2404e-05
enh45818     1   44326500   44327500      4       2  150064       2.9253    0.0017207
enh45819     1   44333900   44334900      2       1  150064       2.8449    0.0022214
enh45820     1   44344800   44345800      1       1  150064       3.7447     9.03e-05
enh45822     1   44378000   44379000      3       2  150064       2.5971    0.0047002
enh45823     1   44387000   44388000      3       2  150064       1.9916     0.023209
enh45824     1   44395200   44396200      6       2  150064       2.3778    0.0087089
enh45826     1   44401900   44402900      4       2  150064       1.7159     0.043093
enh45827     1   44413700   44414700      6       3  150064       3.4752   0.00025521
enh45829     1   44439300   44440300      3       2  150064       3.1146   0.00092101
enh45830     1   44442700   44443700      5       2  150064       2.5588    0.0052521
enh45831     1   44446400   44447400      4       2  150064       1.9799      0.02386
enh45832     1   44456000   44457000      1       1  150064       2.0898      0.01832
enh45834     1   44480800   44481800      1       1  150064       1.7054      0.04406
enh45840     1   44525200   44526200      2       1  150064       2.3398    0.0096476
enh45843     1   44555000   44556000      5       2  150064       1.7225     0.042493
enh45844     1   44573500   44574500      7       3  150064       1.9387     0.026266
enh45845     1   44677800   44678800      1       1  150064       2.7892     0.002642
enh45846     1   44679800   44680800      1       1  150064       2.3252      0.01003
enh45847     1   44685900   44686900      2       1  150064       2.0377     0.020791
enh45848     1   44704700   44705700      2       1  150064       2.6077    0.0045579
enh45855     1   44821000   44822000      2       1  150064       1.9614     0.024916
enh45996     1   46985200   46986200      2       1  150064       2.3539    0.0092893
enh45997     1   46987200   46988200      4       1  150064       1.6758      0.04689
enh46052     1   49344000   49345000      1       1  150064       1.6698      0.04748
enh46053     1   49396800   49397800      6       3  150064       2.6789    0.0036929
enh46057     1   49571600   49572600      1       1  150064       3.0436     0.001169
enh46069     1   51440300   51441300      1       1  150064       2.4086     0.008008
enh46104     1   51985600   51986600      4       2  150064       1.6839     0.046102
enh46192     1   53642000   53643000      3       2  150064        2.092     0.018219
enh46193     1   53645600   53646600      4       2  150064       2.1028     0.017741
enh46195     1   53661200   53662200      1       1  150064       2.0792       0.0188
enh46197     1   53702400   53703400      4       2  150064       2.5829    0.0048987
enh46198     1   53711800   53712800      1       1  150064       3.3865    0.0003539
enh46201     1   53730900   53731900      4       1  150064       2.7243    0.0032216
enh46206     1   53859100   53860100      3       1  150064       2.3284    0.0099444
enh46207     1   53866000   53867000      5       2  150064        1.811     0.035068
enh46248     1   54436900   54437900      1       1  150064       2.2144       0.0134
enh46249     1   54448000   54449000      1       1  150064       2.3145      0.01032
enh46258     1   54623400   54624400      1       1  150064       2.1553      0.01557
enh46262     1   54685400   54686400      4       2  150064       2.1891     0.014296
enh46285     1   54850400   54851400      1       1  150064       2.1615      0.01533
enh46306     1   55326500   55327500      9       3  150064       2.0259     0.021389
enh46360     1   56001900   56002900      6       3  150064       1.9712     0.024351
enh46363     1   56040900   56041900      3       1  150064       2.3513    0.0093545
enh46365     1   56047200   56048200      4       2  150064       2.3035     0.010626
enh46369     1   56078300   56079300      2       1  150064       1.8587     0.031536
enh46376     1   56161100   56162100      8       2  150064       1.9231     0.027235
enh46377     1   56165900   56166900      6       3  150064       2.1211     0.016956
enh46382     1   56206700   56207700      1       1  150064       1.7343      0.04143
enh46450     1   57176300   57177300      2       1  150064       1.7906     0.036678
enh46504     1   59323700   59324700      3       2  150064       2.1509     0.015741
enh46545     1   59617100   59618100      1       1  150064       1.7215      0.04258
enh46547     1   59621400   59622400      8       3  150064       1.6505     0.049417
enh46549     1   59630800   59631800      4       1  150064       1.6903     0.045484
enh46550     1   59635500   59636500      9       3  150064       2.2814     0.011263
enh46551     1   59639200   59640200      1       1  150064       1.7361      0.04127
enh46553     1   59651900   59652900      1       1  150064        2.723     0.003235
enh46608     1   60203800   60204800      5       3  150064       2.3562    0.0092322
enh46610     1   60224200   60225200      2       1  150064       2.2913     0.010974
enh46619     1   60451800   60452800      4       2  150064       1.7871     0.036963
enh46620     1   60452300   60453300      1       1  150064       2.4008      0.00818
enh46627     1   60636900   60637900      2       1  150064       2.6792    0.0036897
enh46634     1   61062500   61063500      5       2  150064        3.723   9.8433e-05
enh46636     1   61227900   61228900      1       1  150064       2.8777     0.002003
enh46637     1   61340400   61341400      3       2  150064        1.782     0.037372
enh46646     1   61455400   61456400      2       1  150064       2.5657    0.0051491
enh46666     1   61709600   61710600      2       1  150064       2.0865     0.018466
enh46676     1   61853800   61854800      3       2  150064       1.6613      0.04833
enh46678     1   61946400   61947400      3       2  150064       1.9899     0.023299
enh46679     1   61956600   61957600      7       2  150064       2.1492     0.015807
enh46702     1   62847600   62848600      2       1  150064       1.7637     0.038895
enh46703     1   62850100   62851100      1       1  150064       2.0361      0.02087
enh46828     1   65376500   65377500      3       1  150064       2.6756    0.0037299
enh46832     1   65382900   65383900      3       1  150064       3.4743   0.00025612
enh46836     1   65389000   65390000      5       2  150064       2.6206    0.0043893
enh46837     1   65397800   65398800      2       1  150064       2.5747    0.0050159
enh46838     1   65400300   65401300      3       2  150064       3.3548   0.00039706
enh46839     1   65402200   65403200      5       3  150064       2.9461    0.0016092
enh46840     1   65422000   65423000      3       1  150064       2.7844    0.0026814
enh46845     1   65606800   65607800      4       2  150064       1.8617     0.031322
enh46848     1   65641600   65642600      3       2  150064       2.0039     0.022542
enh46849     1   65655100   65656100      3       1  150064       1.8458     0.032457
enh46872     1   65932800   65933800      8       3  150064       1.8564     0.031702
enh46881     1   66277700   66278700      1       1  150064       1.6821      0.04627
enh46882     1   66279300   66280300      1       1  150064       1.6931      0.04522
enh46887     1   66346500   66347500      2       1  150064       2.4155    0.0078573
enh46889     1   66362000   66363000      3       2  150064       2.1505     0.015759
enh46891     1   66418200   66419200      2       1  150064       2.4171    0.0078227
enh46892     1   66444700   66445700      1       1  150064       2.6173     0.004432
enh46903     1   66732500   66733500      1       1  150064       2.7441     0.003034
enh46904     1   66736000   66737000      4       2  150064       2.8558    0.0021463
enh46905     1   66738000   66739000      3       1  150064       2.4017    0.0081602
enh46906     1   66740000   66741000      3       2  150064       1.7193     0.042784
enh46908     1   66758700   66759700      2       1  150064       2.2821     0.011242
enh46910     1   66765700   66766700      5       1  150064       2.1653     0.015182
enh46911     1   66767100   66768100      3       1  150064        2.034     0.020978
enh46928     1   66901800   66902800      2       1  150064       2.4514    0.0071153
enh46958     1   67197900   67198900      3       1  150064       1.7139      0.04327
enh46983     1   67873200   67874200      1       1  150064       1.8369      0.03311
enh47003     1   68077000   68078000      3       2  150064        2.535    0.0056228
enh47004     1   68078300   68079300      2       1  150064       1.6808     0.046401
enh47006     1   68083400   68084400      5       2  150064        2.693    0.0035411
enh47007     1   68084700   68085700      2       1  150064       2.6242    0.0043429
enh47014     1   68147800   68148800      5       2  150064       1.8909     0.029316
enh47015     1   68154800   68155800      5       2  150064       2.4228    0.0077013
enh47016     1   68169700   68170700      2       1  150064       2.1803     0.014618
enh47019     1   68183300   68184300      2       1  150064        1.779     0.037617
enh47029     1   68214100   68215100      2       1  150064       2.0104     0.022192
enh47031     1   68219300   68220300      4       2  150064       1.8291     0.033689
enh47042     1   68260200   68261200      3       1  150064       3.3003   0.00048284
enh47044     1   68269600   68270600      2       1  150064       2.3567      0.00922
enh47047     1   68280500   68281500      3       2  150064       3.1099   0.00093561
enh47048     1   68285000   68286000      3       2  150064       2.6741    0.0037461
enh47049     1   68299600   68300600      2       1  150064       3.1481   0.00082179
enh47050     1   68305000   68306000      2       1  150064       2.2469     0.012322
enh47051     1   68316000   68317000      5       2  150064       2.6032    0.0046185
enh47052     1   68321000   68322000      3       2  150064       2.4524    0.0070961
enh47054     1   68345600   68346600      2       1  150064       1.7791     0.037609
enh47057     1   68363000   68364000      6       2  150064       2.9791    0.0014456
enh47059     1   68411200   68412200      4       2  150064       1.8077      0.03533
enh47062     1   68444800   68445800      1       1  150064       1.6489      0.04958
enh47094     1   69036600   69037600      1       1  150064       1.8468      0.03239
enh47100     1   70448400   70449400      2       1  150064       1.8532     0.031928
enh47101     1   70459700   70460700      7       1  150064       2.5949    0.0047311
enh47122     1   71244500   71245500      3       2  150064       1.9523     0.025453
enh47128     1   72103700   72104700      2       1  150064       2.2705     0.011588
enh47129     1   72125500   72126500      3       1  150064        3.711   0.00010324
enh47130     1   72132200   72133200      1       1  150064       3.6204    0.0001471
enh47131     1   72171500   72172500      1       1  150064       4.2587    1.028e-05
enh47134     1   72471600   72472600      5       2  150064       1.6568     0.048785
enh47141     1   72751700   72752700      3       2  150064       2.4332    0.0074836
enh47143     1   72900300   72901300      5       2  150064       2.1645     0.015215
enh47146     1   73243000   73244000      3       1  150064       2.9826    0.0014292
enh47150     1   75195300   75196300      2       1  150064        1.885     0.029718
enh47157     1   76193200   76194200      5       3  150064       1.6523     0.049241
enh47167     1   76620000   76621000      2       1  150064       1.6795     0.046531
enh47180     1   77464000   77465000      6       3  150064       2.0772     0.018891
enh47210     1   77939200   77940200      5       2  150064       2.0343     0.020962
enh47214     1   77972300   77973300      4       2  150064       1.8029     0.035698
enh47215     1   77976600   77977600      2       1  150064       1.7428     0.040683
enh47220     1   78005800   78006800      4       1  150064       2.4117    0.0079398
enh47222     1   78011300   78012300      2       1  150064       2.2619     0.011851
enh47241     1   78352600   78353600      5       3  150064       1.6727     0.047194
enh47246     1   78446600   78447600      1       1  150064        2.645     0.004084
enh47248     1   78465700   78466700      2       1  150064       1.8103     0.035124
enh47253     1   78524300   78525300      1       1  150064       1.9996      0.02277
enh47255     1   78536500   78537500      4       2  150064       1.7825     0.037335
enh47260     1   78561400   78562400      2       1  150064       1.7587     0.039313
enh47289     1   79147800   79148800      7       2  150064       2.1398     0.016187
enh47291     1   79155800   79156800      7       2  150064       1.8075     0.035345
enh47292     1   79178500   79179500      2       1  150064       2.2995     0.010739
enh47293     1   79180900   79181900      6       2  150064        2.132     0.016502
enh47295     1   79188100   79189100     10       3  150064       3.0191    0.0012675
enh47321     1   82135700   82136700      3       2  150064       2.0532     0.020027
enh47322     1   82145500   82146500      3       2  150064       2.2103     0.013542
enh47323     1   82147200   82148200      5       2  150064       2.5307    0.0056916
enh47325     1   82164600   82165600      4       2  150064       2.7781    0.0027337
enh47326     1   82168700   82169700      4       2  150064       3.0071    0.0013188
enh47327     1   82172300   82173300      8       4  150064       3.1806    0.0007349
enh47328     1   82182400   82183400      3       2  150064       2.0123     0.022096
enh47338     1   84155400   84156400      4       2  150064       1.9433     0.025992
enh47342     1   84375600   84376600      6       3  150064       1.7596     0.039242
enh47345     1   84542100   84543100      1       1  150064       1.8123      0.03497
enh47352     1   84611500   84612500      2       1  150064       1.9793     0.023889
enh47353     1   84621800   84622800      2       1  150064       2.1147     0.017226
enh47354     1   84639500   84640500      1       1  150064        1.923      0.02724
enh47358     1   84766200   84767200      3       1  150064       1.6966     0.044884
enh47391     1   85316900   85317900      5       2  150064        1.781     0.037452
enh47392     1   85319900   85320900      2       1  150064       1.8872     0.029564
enh47395     1   85438200   85439200      3       1  150064       1.9533     0.025393
enh47397     1   85528200   85529200      4       2  150064       2.1272     0.016702
enh47408     1   85710100   85711100      4       2  150064       1.7827     0.037317
enh47421     1   85783600   85784600      1       1  150064       2.1437      0.01603
enh47430     1   85807500   85808500      3       2  150064       2.3851    0.0085377
enh47437     1   85845000   85846000      5       2  150064       2.2581     0.011969
enh47438     1   85864000   85865000      4       2  150064       2.0858     0.018498
enh47441     1   85892800   85893800      2       1  150064       2.0435     0.020503
enh47443     1   85909800   85910800      4       2  150064       1.9564     0.025208
enh47446     1   85919200   85920200      2       1  150064       1.8111     0.035059
enh47488     1   86534100   86535100      3       1  150064       1.7232      0.04243
enh47534     1   87929400   87930400      4       2  150064       2.0591     0.019742
enh47537     1   88148900   88149900      5       3  150064       2.0029     0.022593
enh47601     1   90186600   90187600      1       1  150064       1.9352      0.02648
enh47604     1   90223000   90224000      3       2  150064       1.8802     0.030044
enh47607     1   90273700   90274700      1       1  150064       2.1419       0.0161
enh47609     1   90307600   90308600      3       2  150064       2.4101    0.0079752
enh47634     1   91391200   91392200      2       1  150064       2.1155     0.017195
enh47635     1   91422800   91423800      2       1  150064       1.9565     0.025204
enh47638     1   91484900   91485900      5       2  150064       1.8113     0.035044
enh47639     1   91488000   91489000      3       1  150064       2.4412    0.0073191
enh47640     1   91965200   91966200      3       2  150064       2.3068     0.010532
enh47644     1   92021100   92022100      6       2  150064       1.7445     0.040537
enh47664     1   92247900   92248900      6       2  150064       2.1497     0.015791
enh47688     1   93003800   93004800      2       1  150064       3.2544   0.00056808
enh47690     1   93175200   93176200      1       1  150064        1.834      0.03333
enh47691     1   93194000   93195000      2       1  150064        1.881     0.029985
enh47692     1   93218600   93219600      2       1  150064       1.8372      0.03309
enh47702     1   93324300   93325300      1       1  150064        1.779      0.03762
enh47703     1   93366900   93367900      2       1  150064       1.6776     0.046711
enh47706     1   93394800   93395800      1       1  150064       1.6959      0.04495
enh47707     1   93399700   93400700      2       1  150064       2.8085     0.002489
enh47708     1   93405400   93406400      1       1  150064       1.7733      0.03809
enh47709     1   93415900   93416900      3       1  150064       1.8399     0.032888
enh47711     1   93455400   93456400      1       1  150064       2.1102      0.01742
enh47715     1   93481100   93482100      3       1  150064       1.8628     0.031247
enh47805     1   94533600   94534600      2       1  150064       1.6821     0.046279
enh47888     1   95364600   95365600      3       2  150064       2.0663     0.019401
enh47908     1   95453000   95454000      1       1  150064       3.0715     0.001065
enh47912     1   95477700   95478700      2       1  150064       2.9762    0.0014594
enh47918     1   95500300   95501300      1       1  150064        2.611     0.004514
enh47919     1   95505600   95506600      5       2  150064       1.9867     0.023477
enh47920     1   95506800   95507800      3       1  150064       2.1884     0.014321
enh47921     1   95508200   95509200      4       1  150064       1.8448     0.032535
enh47924     1   95552500   95553500      3       2  150064       2.3225     0.010102
enh47927     1   95697900   95698900      3       2  150064       2.4746    0.0066694
enh47930     1   96772100   96773100      5       2  150064       3.0973   0.00097654
enh47931     1   96774700   96775700      6       2  150064       2.4151    0.0078664
enh47932     1   96778300   96779300      2       1  150064       2.0762      0.01894
enh47933     1   96825800   96826800      3       1  150064       2.2154     0.013367
enh47934     1   96828900   96829900      3       2  150064       2.8368    0.0022785
enh47935     1   96835900   96836900      7       2  150064       2.8287    0.0023366
enh47937     1   96853900   96854900      5       2  150064       2.0425     0.020553
enh47938     1   96881600   96882600      3       2  150064       2.7545    0.0029395
enh47939     1   96952800   96953800      2       1  150064       2.3162     0.010272
enh47945     1   97063600   97064600      1       1  150064       2.7308     0.003159
enh47946     1   97229400   97230400      2       1  150064       3.0763    0.0010478
enh47947     1   97230000   97231000      1       1  150064       2.3465     0.009476
enh47962     1   97609900   97610900      1       1  150064       3.3871    0.0003532
enh47964     1   97658000   97659000      1       1  150064       3.7842    7.709e-05
enh47965     1   97717000   97718000      6       2  150064       2.3111     0.010415
enh47967     1   97799000   97800000      3       2  150064        3.219   0.00064322
enh47970     1   97829700   97830700      5       2  150064       3.2497   0.00057767
enh47971     1   97842800   97843800      5       2  150064       3.2009   0.00068509
enh47972     1   97849800   97850800      7       2  150064       4.5794   2.3319e-06
enh47974     1   98113200   98114200      1       1  150064       4.2566    1.038e-05
enh47975     1   98186500   98187500      1       1  150064       2.3469     0.009464
enh47980     1   98279200   98280200      2       1  150064       2.8517    0.0021743
enh47981     1   98315100   98316100      1       1  150064       6.4331    6.251e-11
enh47982     1   98359100   98360100      3       1  150064       5.5964   1.0941e-08
enh47985     1   98369700   98370700      4       2  150064       5.9064   1.7479e-09
enh47987     1   98383200   98384200      3       2  150064       5.4966   1.9356e-08
enh47989     1   98403100   98404100      1       1  150064       5.2412    7.977e-08
enh47990     1   98408400   98409400      1       1  150064       7.0518    8.832e-13
enh47991     1   98409000   98410000      5       2  150064       6.3305   1.2217e-10
enh47993     1   98464500   98465500      2       1  150064       1.9696     0.024443
enh47995     1   98494200   98495200      3       1  150064       6.6107   1.9119e-11
enh47997     1   98499600   98500600      4       2  150064       6.0297   8.2138e-10
enh47998     1   98500900   98501900      4       2  150064       2.6143    0.0044706
enh47999     1   98508500   98509500      5       1  150064       3.0335    0.0012085
enh48000     1   98511800   98512800      2       1  150064       6.5055   3.8722e-11
enh48002     1   98518000   98519000      1       1  150064       2.4732     0.006695
enh48003     1   98520200   98521200      1       1  150064       7.8334    2.374e-15
enh48005     1   98567500   98568500      2       1  150064       3.3867   0.00035373
enh48006     1   98569500   98570500      1       1  150064        3.596    0.0001616
enh48010     1   98643200   98644200      1       1  150064       3.0876     0.001009
enh48011     1   98666900   98667900      3       2  150064        3.117   0.00091348
enh48021     1   98853700   98854700      3       2  150064        1.968     0.024534
enh48022     1   98864100   98865100      1       1  150064       3.1699    0.0007624
enh48023     1   98870800   98871800      5       2  150064         2.96    0.0015384
enh48024     1   98932600   98933600      1       1  150064       1.7209      0.04263
enh48028     1   99142500   99143500      1       1  150064        2.136      0.01634
enh48030     1   99385300   99386300      5       2  150064       2.4506    0.0071302
enh48049     1  100109300  100110300      4       2  150064       2.3833    0.0085792
enh48095     1  101195500  101196500      1       1  150064       1.9257      0.02707
enh48096     1  101200800  101201800      1       1  150064       1.7563      0.03952
enh48099     1  101260600  101261600      1       1  150064       1.7041      0.04418
enh48100     1  101265200  101266200      2       1  150064       1.9522     0.025456
enh48102     1  101326900  101327900      3       1  150064       1.8631     0.031225
enh48103     1  101330900  101331900      3       1  150064       3.2502   0.00057662
enh48104     1  101331600  101332600      2       1  150064       2.9172    0.0017657
enh48111     1  101434400  101435400      2       1  150064       1.6689     0.047566
enh48125     1  101655500  101656500      9       3  150064       1.9609     0.024943
enh48127     1  101669200  101670200      4       1  150064       1.6779     0.046679
enh48143     1  103316600  103317600      7       3  150064       2.3691    0.0089161
enh48145     1  103357400  103358400      4       2  150064       2.6328    0.0042344
enh48146     1  103362900  103363900      7       4  150064        3.014    0.0012892
enh48147     1  103385300  103386300      6       2  150064        2.785    0.0026767
enh48154     1  103636200  103637200      4       2  150064       1.7249      0.04227
enh48173     1  107618600  107619600      2       1  150064       2.6095    0.0045338
enh48186     1  108508200  108509200      5       3  150064       2.2686     0.011647
enh48187     1  108518800  108519800      3       2  150064       1.8953     0.029025
enh48195     1  108660500  108661500      6       3  150064       1.9794     0.023886
enh48196     1  108692200  108693200      2       1  150064       2.5442    0.0054765
enh48197     1  108740300  108741300      7       3  150064       2.7227    0.0032374
enh48280     1  110078100  110079100      2       1  150064         1.88     0.030057
enh48293     1  110178600  110179600      4       2  150064        2.074     0.019042
enh48295     1  110191500  110192500      3       2  150064       2.0587     0.019761
enh48325     1  110438200  110439200      5       2  150064       1.9161     0.027674
enh48326     1  110446800  110447800      1       1  150064       1.7552      0.03961
enh48346     1  110598800  110599800      1       1  150064       2.2328      0.01278
enh48347     1  110634000  110635000      5       2  150064       1.8878     0.029525
enh48354     1  110745600  110746600      1       1  150064       2.2414       0.0125
enh48362     1  110851200  110852200      6       3  150064       1.8731     0.030529
enh48366     1  110892700  110893700      2       1  150064       2.1775     0.014723
enh48369     1  110925600  110926600      4       2  150064         2.06     0.019699
enh48377     1  111019500  111020500      2       1  150064        2.358    0.0091872
enh48406     1  112134500  112135500      3       2  150064       2.8477     0.002202
enh48408     1  112147700  112148700      4       2  150064       2.5009     0.006194
enh48410     1  112164200  112165200      6       3  150064       2.1895     0.014281
enh48412     1  112202600  112203600      4       2  150064       2.3038     0.010617
enh48427     1  112447100  112448100      3       1  150064       2.1347     0.016393
enh48428     1  112462600  112463600      3       1  150064       2.4432    0.0072786
enh48442     1  112935600  112936600      2       1  150064       1.8298     0.033641
enh48443     1  112944600  112945600      1       1  150064       2.3152       0.0103
enh48444     1  112947200  112948200      3       1  150064       2.1838     0.014487
enh48447     1  112954000  112955000      2       1  150064       2.5996    0.0046672
enh48448     1  112986400  112987400      2       1  150064       2.4024    0.0081436
enh48449     1  112988200  112989200      2       1  150064        2.242     0.012479
enh48450     1  112993500  112994500      2       1  150064        2.373    0.0088219
enh48453     1  113007300  113008300      1       1  150064       2.0222      0.02158
enh48457     1  113055500  113056500      2       1  150064        4.041   2.6614e-05
enh48463     1  113079400  113080400      1       1  150064       3.4164    0.0003173
enh48466     1  113099800  113100800      2       1  150064       3.0521    0.0011361
enh48467     1  113117800  113118800      3       1  150064       3.5424   0.00019825
enh48468     1  113159500  113160500      4       2  150064       3.9287   4.2698e-05
enh48472     1  113179200  113180200      1       1  150064       3.2955    0.0004912
enh48473     1  113215800  113216800      2       1  150064       3.0364    0.0011973
enh48474     1  113218400  113219400      3       2  150064       2.2042     0.013755
enh48475     1  113242400  113243400      2       1  150064       2.5148    0.0059553
enh48476     1  113244600  113245600      2       1  150064       1.7851     0.037121
enh48477     1  113246100  113247100      4       2  150064       2.5308    0.0056894
enh48545     1  114568900  114569900      2       1  150064       1.7717      0.03822
enh48553     1  114853300  114854300      3       1  150064       2.3074     0.010518
enh48554     1  114857300  114858300      5       2  150064       1.8405     0.032847
enh48555     1  114860900  114861900      2       1  150064       1.6813     0.046355
enh48558     1  114883700  114884700      2       1  150064       2.1314     0.016528
enh48562     1  115000400  115001400      2       1  150064       2.0958     0.018052
enh48563     1  115050200  115051200      1       1  150064       2.5298     0.005706
enh48574     1  115261400  115262400      1       1  150064       3.1647    0.0007761
enh48575     1  115287800  115288800      3       2  150064       2.3344    0.0097876
enh48576     1  115294600  115295600      2       1  150064       2.6518    0.0040031
enh48580     1  115604900  115605900      2       1  150064       2.1718     0.014936
enh48581     1  115606900  115607900      4       2  150064       2.8084    0.0024896
enh48582     1  115610700  115611700      3       2  150064       1.8631     0.031224
enh48584     1  115632700  115633700      5       2  150064       1.8358     0.033193
enh48585     1  115640800  115641800      3       2  150064        1.736     0.041281
enh48586     1  115642400  115643400      6       2  150064       3.8735   5.3648e-05
enh48590     1  115677000  115678000      3       1  150064       3.7871     7.62e-05
enh48595     1  115721900  115722900     13       4  150064       3.0345    0.0012047
enh48596     1  115724600  115725600      5       2  150064         2.54     0.005542
enh48601     1  115794200  115795200      3       1  150064        2.657    0.0039421
enh48606     1  115856100  115857100      3       1  150064       1.9811     0.023788
enh48607     1  115867200  115868200      4       2  150064        2.125     0.016792
enh48609     1  115879100  115880100      2       1  150064        1.645     0.049989
enh48610     1  115906600  115907600      6       2  150064       2.6484    0.0040439
enh48612     1  115919700  115920700      5       3  150064       2.8172    0.0024222
enh48615     1  115971900  115972900      3       2  150064       2.8146    0.0024421
enh48616     1  115974200  115975200      3       2  150064       1.8856     0.029676
enh48625     1  116185600  116186600      4       1  150064       2.7837     0.002687
enh48626     1  116189100  116190100      2       1  150064       1.9397     0.026207
enh48694     1  117305400  117306400      2       1  150064       2.5856    0.0048606
enh48695     1  117320300  117321300      3       1  150064       3.3991   0.00033806
enh48696     1  117362800  117363800      4       2  150064        3.243    0.0005913
enh48697     1  117367700  117368700      3       1  150064       3.6779   0.00011757
enh48712     1  117514700  117515700      2       1  150064       1.6803     0.046453
enh48729     1  117689400  117690400      7       1  150064        1.791     0.036649
enh48765     1  118678500  118679500      4       2  150064       1.7842     0.037199
enh48774     1  118837600  118838600      1       1  150064        1.886      0.02965
enh48818     1  120188200  120189200      1       1  150064       1.9527      0.02543
enh49025     1  145588200  145589200      2       1  150064       1.9785     0.023935
enh49028     1  145630500  145631500      2       1  150064       1.6689      0.04757
enh49037     1  145726500  145727500      1       1  150064       1.9945      0.02305
enh49042     1  146637600  146638600      1       1  150064       2.3965     0.008276
enh49043     1  146638500  146639500      2       1  150064       2.0992     0.017899
enh49044     1  146639600  146640600      4       2  150064       2.4289    0.0075732
enh49045     1  146645100  146646100      5       1  150064       2.1289     0.016633
enh49047     1  146649400  146650400      6       2  150064       2.1536     0.015638
enh49049     1  146716600  146717600      7       2  150064       2.3656    0.0090009
enh49082     1  149887700  149888700      1       1  150064       1.7468      0.04034
enh49083     1  149889400  149890400      1       1  150064       1.7202       0.0427
enh49084     1  149897400  149898400      4       2  150064       1.7368     0.041216
enh49098     1  149992900  149993900      1       1  150064       2.0556      0.01991
enh49100     1  150037300  150038300      1       1  150064       5.5334     1.57e-08
enh49103     1  150107400  150108400      1       1  150064       5.7086    5.695e-09
enh49106     1  150129300  150130300      4       1  150064       5.7552   4.3264e-09
enh49107     1  150131800  150132800      4       1  150064       5.4742   2.1975e-08
enh49108     1  150133200  150134200      3       1  150064       5.6361   8.6982e-09
enh49111     1  150158600  150159600      3       2  150064       4.7642   9.4794e-07
enh49112     1  150159600  150160600      1       1  150064       5.4736    2.205e-08
enh49113     1  150165100  150166100      3       1  150064       1.9888     0.023361
enh49114     1  150185200  150186200      4       2  150064       4.4565   4.1649e-06
enh49116     1  150209000  150210000      2       1  150064       1.9992     0.022793
enh49117     1  150228900  150229900      1       1  150064        2.696     0.003509
enh49118     1  150241600  150242600      2       1  150064       4.7005   1.2976e-06
enh49120     1  150245700  150246700      1       1  150064        5.069        2e-07
enh49124     1  150282000  150283000      4       1  150064       1.8087     0.035251
enh49125     1  150294800  150295800      5       2  150064       5.3544   4.2929e-08
enh49126     1  150334800  150335800      5       2  150064       4.6395   1.7465e-06
enh49127     1  150339400  150340400      3       2  150064       4.0739   2.3115e-05
enh49128     1  150347800  150348800      1       1  150064       2.0361      0.02087
enh49129     1  150382600  150383600      3       1  150064       4.4272   4.7728e-06
enh49130     1  150449700  150450700      4       2  150064       4.7494   1.0199e-06
enh49131     1  150479700  150480700      5       2  150064       1.8588      0.03153
enh49132     1  150481600  150482600      5       3  150064       4.8443   6.3533e-07
enh49134     1  150488600  150489600      1       1  150064       2.0011      0.02269
enh49137     1  150508700  150509700      2       1  150064       5.3119   5.4258e-08
enh49141     1  150537200  150538200      4       2  150064       2.2919     0.010955
enh49146     1  150546000  150547000      6       3  150064       1.7778     0.037718
enh49155     1  150736700  150737700      2       1  150064       3.4244   0.00030811
enh49156     1  150737200  150738200      5       2  150064        2.891    0.0019202
enh49157     1  150737800  150738800      6       3  150064       1.8918     0.029256
enh49169     1  150951000  150952000      3       1  150064       2.2704     0.011591
enh49170     1  150953700  150954700      3       2  150064       1.9093     0.028113
enh49171     1  150967900  150968900      3       2  150064       3.7924     7.46e-05
enh49178     1  151021000  151022000      1       1  150064       3.8789    5.247e-05
enh49181     1  151035600  151036600      2       1  150064       2.0734     0.019068
enh49183     1  151041600  151042600      3       2  150064       3.2928   0.00049598
enh49185     1  151069500  151070500      3       2  150064       2.5844    0.0048774
enh49186     1  151079100  151080100      2       1  150064       3.5595   0.00018577
enh49187     1  151115300  151116300      6       2  150064       2.8935     0.001905
enh49188     1  151119700  151120700      3       2  150064       2.7149    0.0033143
enh49209     1  151373800  151374800      2       1  150064       3.1435   0.00083467
enh49210     1  151388600  151389600      2       1  150064       3.0277    0.0012323
enh49211     1  151407100  151408100      1       1  150064       2.8154     0.002436
enh49214     1  151428800  151429800      4       2  150064       2.1558     0.015551
enh49216     1  151445000  151446000      1       1  150064       2.5897     0.004803
enh49239     1  151611700  151612700      1       1  150064       2.6561     0.003953
enh49278     1  152414800  152415800      8       2  150064       2.0014     0.022674
enh49281     1  152549600  152550600      1       1  150064       1.6672      0.04774
enh49317     1  153641400  153642400      3       2  150064         1.92     0.027429
enh49327     1  153756200  153757200      1       1  150064       2.9848     0.001419
enh49328     1  153761600  153762600      1       1  150064       2.5081     0.006069
enh49330     1  153776900  153777900      2       1  150064       3.3589   0.00039121
enh49331     1  153814000  153815000      1       1  150064       3.6578    0.0001272
enh49332     1  153852700  153853700      2       1  150064       3.3154   0.00045762
enh49334     1  153868800  153869800      1       1  150064       2.1646      0.01521
enh49335     1  153876600  153877600      1       1  150064       3.5105    0.0002236
enh49337     1  153896400  153897400      2       1  150064        2.061     0.019652
enh49338     1  153901000  153902000      3       1  150064       2.0779      0.01886
enh49339     1  153917000  153918000      3       2  150064        2.213     0.013448
enh49340     1  153919200  153920200      1       1  150064       2.1821      0.01455
enh49343     1  153933700  153934700      2       1  150064       2.7014    0.0034523
enh49344     1  153938300  153939300      3       2  150064       2.5737    0.0050309
enh49345     1  153940800  153941800      1       1  150064       2.3237      0.01007
enh49353     1  154148500  154149500      3       2  150064       3.1236   0.00089326
enh49354     1  154150800  154151800      1       1  150064       2.3861     0.008513
enh49355     1  154152700  154153700      1       1  150064       2.3617     0.009096
enh49356     1  154158700  154159700      2       1  150064       2.1452     0.015968
enh49359     1  154186000  154187000      2       1  150064       1.6805     0.046433
enh49363     1  154245800  154246800      1       1  150064       2.0864      0.01847
enh49364     1  154278100  154279100      2       1  150064       2.2473      0.01231
enh49370     1  154324200  154325200      4       2  150064       2.4754    0.0066543
enh49376     1  154406100  154407100      2       1  150064       2.2077     0.013634
enh49377     1  154414200  154415200      2       1  150064       2.7097    0.0033674
enh49378     1  154418200  154419200      3       1  150064       2.5301     0.005701
enh49382     1  154451800  154452800      1       1  150064        1.801      0.03585
enh49388     1  154571400  154572400      2       1  150064       1.6811     0.046373
enh49389     1  154581600  154582600      2       1  150064       1.6851      0.04598
enh49390     1  154596200  154597200      2       1  150064       1.9355     0.026463
enh49398     1  154781900  154782900      4       2  150064       2.5325    0.0056619
enh49399     1  154794600  154795600      8       3  150064       3.8532   5.8289e-05
enh49401     1  154832800  154833800      2       1  150064       2.5961     0.004714
enh49404     1  154910300  154911300      3       1  150064       3.6817   0.00011585
enh49405     1  154914300  154915300      2       1  150064       3.8289   6.4357e-05
enh49408     1  154926400  154927400      1       1  150064       2.0764      0.01893
enh49418     1  154979600  154980600      3       2  150064       2.1948      0.01409
enh49419     1  154980200  154981200      2       1  150064       2.5568    0.0052819
enh49420     1  154984100  154985100      1       1  150064       2.1154       0.0172
enh49421     1  154988900  154989900      2       1  150064       1.7026     0.044321
enh49422     1  154990800  154991800      1       1  150064       2.3559      0.00924
enh49423     1  154994400  154995400      2       1  150064       3.5619   0.00018408
enh49425     1  155017100  155018100      2       1  150064       2.4019    0.0081556
enh49429     1  155035200  155036200      1       1  150064       3.0684     0.001076
enh49431     1  155042600  155043600      4       1  150064        2.767    0.0028289
enh49432     1  155043600  155044600      2       1  150064       2.7308    0.0031594
enh49439     1  155111200  155112200      2       1  150064       1.7452     0.040475
enh49445     1  155175400  155176400      1       1  150064       1.7265      0.04213
enh49453     1  155214800  155215800      1       1  150064       2.2046      0.01374
enh49454     1  155219800  155220800      1       1  150064       2.0947       0.0181
enh49457     1  155230100  155231100      1       1  150064       2.0678      0.01933
enh49460     1  155241200  155242200      2       1  150064       2.0835     0.018604
enh49461     1  155247900  155248900      2       1  150064       2.2396     0.012558
enh49462     1  155275400  155276400      2       1  150064        2.481    0.0065508
enh49463     1  155277200  155278200      2       1  150064       2.5297     0.005708
enh49464     1  155279800  155280800      1       1  150064       2.7019     0.003447
enh49471     1  155433400  155434400      1       1  150064        2.346     0.009487
enh49475     1  155501000  155502000      2       1  150064       1.9459     0.025832
enh49478     1  155540400  155541400      1       1  150064       2.7528     0.002954
enh49480     1  155606800  155607800      1       1  150064       2.6181     0.004421
enh49482     1  155618200  155619200      2       1  150064       1.8937     0.029134
enh49487     1  155675500  155676500      1       1  150064        3.092     0.000994
enh49498     1  155843400  155844400      2       1  150064       1.9611     0.024934
enh49501     1  155861800  155862800      2       1  150064       1.9774     0.024001
enh49503     1  155879200  155880200      3       1  150064       2.5211    0.0058489
enh49506     1  155899600  155900600      2       1  150064       1.7528     0.039814
enh49507     1  155907600  155908600      1       1  150064       3.2358    0.0006065
enh49508     1  155910600  155911600      1       1  150064       1.8582      0.03157
enh49509     1  155914400  155915400      2       1  150064        1.843     0.032664
enh49510     1  155929500  155930500      4       1  150064       2.4357    0.0074308
enh49511     1  155930700  155931700      2       1  150064       2.8968    0.0018848
enh49515     1  155943300  155944300      1       1  150064        2.173      0.01489
enh49519     1  155976300  155977300      1       1  150064       3.3362    0.0004246
enh49525     1  156066100  156067100      1       1  150064       1.6961      0.04493
enh49526     1  156070100  156071100      1       1  150064       1.9914      0.02322
enh49527     1  156073300  156074300      1       1  150064       1.7129      0.04337
enh49531     1  156100200  156101200      5       1  150064       1.6464     0.049836
enh49535     1  156115600  156116600      2       1  150064       2.5663    0.0051388
enh49538     1  156131200  156132200      3       1  150064       3.3314   0.00043213
enh49578     1  156627200  156628200      2       1  150064        1.661     0.048354
enh49591     1  156709200  156710200      3       2  150064        1.714     0.043261
enh49592     1  156711000  156712000      3       2  150064        2.387    0.0084932
enh49602     1  156770800  156771800      2       1  150064       1.8357     0.033201
enh49631     1  157961200  157962200      4       1  150064       1.7179      0.04291
enh49632     1  157961900  157962900      1       1  150064        1.748      0.04023
enh49665     1  159564200  159565200      2       1  150064       2.9841    0.0014223
enh49690     1  159965800  159966800      1       1  150064       2.1487      0.01583
enh49691     1  159988500  159989500      6       1  150064       1.9949     0.023028
enh49709     1  160162700  160163700      7       2  150064       2.1637     0.015243
enh49710     1  160173900  160174900      1       1  150064       3.0586     0.001112
enh49714     1  160226400  160227400      2       1  150064       2.4212    0.0077354
enh49715     1  160229300  160230300      3       2  150064       2.3705    0.0088829
enh49719     1  160278800  160279800      1       1  150064       2.2495      0.01224
enh49720     1  160309800  160310800      1       1  150064       2.7614     0.002878
enh49721     1  160329200  160330200      1       1  150064       2.7642     0.002853
enh49722     1  160345400  160346400      5       2  150064       2.9387    0.0016479
enh49752     1  161155300  161156300      3       1  150064       1.8047      0.03556
enh49759     1  161179300  161180300      1       1  150064       2.1338      0.01643
enh49761     1  161194800  161195800      1       1  150064        1.863      0.03123
enh49809     1  161989900  161990900      2       1  150064       1.9721       0.0243
enh49817     1  162182900  162183900      2       1  150064       1.7972     0.036152
enh49833     1  162529800  162530800      2       1  150064       1.9254      0.02709
enh49834     1  162534800  162535800      3       2  150064       1.8788     0.030133
enh49858     1  162679300  162680300      3       2  150064        1.952     0.025469
enh49882     1  162954100  162955100      2       1  150064       2.6337    0.0042235
enh49883     1  162957400  162958400      2       1  150064       2.0317      0.02109
enh49885     1  162967000  162968000      2       1  150064       1.6523     0.049241
enh49893     1  163133600  163134600      3       2  150064       3.3199   0.00045024
enh49895     1  163141200  163142200      5       2  150064       2.3108     0.010423
enh49899     1  163277200  163278200      4       2  150064       2.0914     0.018244
enh49900     1  163289800  163290800      2       1  150064       1.8664     0.030993
enh49902     1  163741200  163742200      2       1  150064       2.8695    0.0020559
enh49903     1  163793100  163794100      3       1  150064       2.8249    0.0023646
enh49904     1  163812800  163813800      8       3  150064       2.4769    0.0066256
enh49929     1  164743600  164744600      4       2  150064       1.7874     0.036938
enh49932     1  164763400  164764400      2       1  150064       1.8374     0.033078
enh49945     1  165739200  165740200      2       1  150064       2.3176     0.010235
enh49952     1  165810500  165811500      2       1  150064       2.1065      0.01758
enh49954     1  165820200  165821200      2       1  150064       1.7741      0.03802
enh49955     1  165821600  165822600      2       1  150064       2.2491     0.012252
enh49957     1  165827900  165828900      1       1  150064       2.9694     0.001492
enh49975     1  166813200  166814200      1       1  150064       2.1447      0.01599
enh49976     1  166875200  166876200      1       1  150064        1.796      0.03625
enh49978     1  166902500  166903500      2       1  150064       3.4897   0.00024181
enh49981     1  166921100  166922100      2       1  150064       1.7373     0.041168
enh49987     1  167117300  167118300      3       2  150064       1.9656     0.024672
enh49988     1  167118400  167119400      4       2  150064       2.3333    0.0098172
enh49989     1  167127500  167128500      3       2  150064       1.8823     0.029897
enh49992     1  167165100  167166100      2       1  150064       2.1517      0.01571
enh49993     1  167188100  167189100      1       1  150064       2.7692      0.00281
enh50038     1  168013900  168014900      4       2  150064       2.0466     0.020351
enh50040     1  168053400  168054400      1       1  150064       2.2271      0.01297
enh50054     1  168270400  168271400      1       1  150064       1.7344      0.04142
enh50088     1  169088200  169089200      7       3  150064       2.7534    0.0029491
enh50089     1  169098400  169099400      6       3  150064       2.2334     0.012761
enh50115     1  169860200  169861200      4       2  150064       1.8634     0.031205
enh50116     1  169883500  169884500      5       2  150064       1.7891     0.036801
enh50122     1  170001200  170002200      4       1  150064       1.6686       0.0476
enh50123     1  170042000  170043000      3       1  150064       2.0649     0.019466
enh50188     1  171404200  171405200      6       2  150064       1.8904     0.029352
enh50191     1  171436900  171437900      3       1  150064       1.8908     0.029328
enh50208     1  171757600  171758600      4       2  150064       2.0175     0.021824
enh50209     1  171762600  171763600      2       1  150064       1.7148     0.043193
enh50215     1  171879100  171880100      2       1  150064       2.0567     0.019859
enh50227     1  172215600  172216600      2       1  150064        1.893     0.029181
enh50235     1  172292400  172293400      3       2  150064       2.5438    0.0054828
enh50237     1  172311400  172312400      1       1  150064       2.2439      0.01242
enh50240     1  172325600  172326600      3       2  150064       1.7834     0.037264
enh50241     1  172328900  172329900      1       1  150064       1.8053      0.03551
enh50243     1  172352400  172353400      2       1  150064       2.4364    0.0074169
enh50244     1  172359600  172360600      5       2  150064       2.3137     0.010341
enh50245     1  172363200  172364200      6       2  150064       1.8056     0.035494
enh50246     1  172367900  172368900      2       1  150064       2.4344    0.0074585
enh50255     1  172500200  172501200      4       2  150064       1.8567     0.031675
enh50283     1  172864400  172865400      1       1  150064       1.8182      0.03452
enh50286     1  172878600  172879600      2       1  150064       2.5529    0.0053414
enh50287     1  172885900  172886900      3       2  150064       2.1389     0.016222
enh50289     1  172897700  172898700      3       1  150064       2.3776     0.008713
enh50292     1  172910200  172911200      3       1  150064       1.9855     0.023546
enh50293     1  172916800  172917800      2       1  150064       2.4995    0.0062178
enh50294     1  172921000  172922000      4       1  150064       2.3375     0.009706
enh50328     1  173352400  173353400      2       1  150064       2.0558       0.0199
enh50331     1  173378700  173379700      2       1  150064       1.8757     0.030349
enh50334     1  173388800  173389800      5       2  150064       2.6576    0.0039345
enh50335     1  173395000  173396000      3       1  150064       1.9225     0.027271
enh50337     1  173422800  173423800      2       1  150064       2.2138     0.013423
enh50340     1  173443300  173444300      4       2  150064       1.7862     0.037036
enh50341     1  173448900  173449900      2       1  150064       2.3269    0.0099847
enh50344     1  173683000  173684000      1       1  150064       3.4023    0.0003341
enh50345     1  173685700  173686700      1       1  150064       3.4989    0.0002336
enh50347     1  173822000  173823000      1       1  150064        3.358    0.0003926
enh50349     1  173838200  173839200      1       1  150064       1.8369      0.03311
enh50350     1  173966900  173967900      3       1  150064       3.5217   0.00021441
enh50351     1  173974100  173975100      2       1  150064       2.9816    0.0014339
enh50352     1  173976300  173977300      3       1  150064       3.1941    0.0007014
enh50353     1  173977000  173978000      6       1  150064        3.256   0.00056493
enh50354     1  173986200  173987200      3       1  150064       3.3591   0.00039099
enh50355     1  173987400  173988400      4       2  150064       3.5258    0.0002111
enh50356     1  173988400  173989400      1       1  150064       3.5227    0.0002136
enh50357     1  173992100  173993100      2       1  150064       2.9267    0.0017129
enh50358     1  174008900  174009900      1       1  150064       3.3996    0.0003374
enh50359     1  174020700  174021700      3       1  150064       3.5117   0.00022261
enh50360     1  174595200  174596200      2       1  150064       2.8606     0.002114
enh50362     1  174767800  174768800      1       1  150064       3.2494    0.0005783
enh50363     1  174783900  174784900      3       1  150064       1.8162     0.034669
enh50364     1  174808400  174809400      2       1  150064       2.9205    0.0017475
enh50370     1  174945500  174946500      1       1  150064       2.8844     0.001961
enh50371     1  174958600  174959600      2       1  150064       1.7845     0.037175
enh50378     1  175119400  175120400      3       2  150064       2.5913    0.0047812
enh50379     1  175162300  175163300      6       1  150064       3.3997   0.00033735
enh50385     1  176079100  176080100      3       2  150064       2.4922    0.0063472
enh50392     1  176625000  176626000      2       1  150064       1.7214     0.042593
enh50395     1  177059900  177060900      1       1  150064       1.6988      0.04468
enh50400     1  177243300  177244300      1       1  150064       4.1036    2.034e-05
enh50405     1  177714200  177715200      3       1  150064       2.3383    0.0096851
enh50407     1  177769500  177770500      4       2  150064       1.8572     0.031642
enh50410     1  177841900  177842900      3       2  150064       2.0415       0.0206
enh50422     1  178025800  178026800      2       1  150064       2.0695     0.019247
enh50443     1  178124500  178125500      1       1  150064        2.104      0.01769
enh50445     1  178142100  178143100      3       2  150064       2.1867     0.014381
enh50447     1  178200800  178201800      2       1  150064       1.6832      0.04617
enh50461     1  178306200  178307200      3       2  150064       2.1156      0.01719
enh50465     1  178314700  178315700      1       1  150064       1.7373      0.04117
enh50471     1  178357600  178358600      1       1  150064       1.8337      0.03335
enh50498     1  178942100  178943100      1       1  150064       2.9835     0.001425
enh50518     1  179097100  179098100      3       1  150064       2.0794      0.01879
enh50519     1  179099300  179100300      4       2  150064       1.7937      0.03643
enh50524     1  179115500  179116500      1       1  150064       1.9682      0.02452
enh50526     1  179128000  179129000      1       1  150064       1.8182      0.03452
enh50528     1  179132400  179133400      3       1  150064       1.8274     0.033818
enh50532     1  179137800  179138800      4       2  150064       2.0175     0.021824
enh50533     1  179139100  179140100      2       1  150064       2.1194     0.017028
enh50535     1  179149200  179150200      2       1  150064       1.8232     0.034133
enh50540     1  179200900  179201900      7       2  150064       2.4017     0.008159
enh50542     1  179261800  179262800      1       1  150064       1.7587      0.03931
enh50553     1  179895300  179896300      2       1  150064       1.8109     0.035077
enh50556     1  179938500  179939500      4       2  150064       1.6696     0.047502
enh50581     1  180477300  180478300      5       2  150064       1.6684     0.047619
enh50593     1  180602800  180603800      4       2  150064       2.1448     0.015983
enh50594     1  180612500  180613500      3       2  150064       3.8602   5.6639e-05
enh50595     1  180731800  180732800      2       1  150064       3.1415   0.00084032
enh50596     1  180742200  180743200      5       3  150064       2.5442     0.005476
enh50597     1  180754000  180755000      2       1  150064       1.7704     0.038334
enh50600     1  180811100  180812100      2       1  150064       1.9967     0.022931
enh50603     1  180867400  180868400      3       2  150064       2.1412      0.01613
enh50606     1  180891700  180892700      2       1  150064        2.083     0.018625
enh50607     1  180895200  180896200      6       3  150064       2.0865     0.018469
enh50634     1  181105300  181106300      1       1  150064       2.4147     0.007875
enh50658     1  182318000  182319000      3       2  150064       2.3673    0.0089584
enh50660     1  182366700  182367700      2       1  150064        2.099     0.017907
enh50668     1  182668700  182669700      5       2  150064       2.5274    0.0057449
enh50731     1  183449800  183450800      3       2  150064       2.6169    0.0044365
enh50734     1  183537000  183538000      5       2  150064       2.1417     0.016109
enh50778     1  184029900  184030900      1       1  150064       1.9989      0.02281
enh50779     1  184031800  184032800      3       2  150064        1.769     0.038444
enh50790     1  184191600  184192600      4       1  150064       1.6733     0.047132
enh50793     1  184228900  184229900      6       2  150064       3.2979   0.00048701
enh50808     1  184468400  184469400      2       1  150064       2.5748    0.0050144
enh50810     1  184476400  184477400      1       1  150064       2.4618     0.006913
enh50812     1  184504100  184505100      2       1  150064       2.5883    0.0048226
enh50814     1  184543500  184544500      5       2  150064       2.3178      0.01023
enh50823     1  184714600  184715600      4       2  150064       2.0694     0.019256
enh50825     1  184724800  184725800      3       1  150064       2.1648       0.0152
enh50833     1  184922800  184923800      4       1  150064        1.903     0.028518
enh50834     1  184927800  184928800      7       4  150064        2.168     0.015079
enh50836     1  184939600  184940600      2       1  150064       2.7954    0.0025919
enh50850     1  185369200  185370200      5       3  150064         1.71     0.043633
enh50881     1  186124200  186125200      3       2  150064       1.9593     0.025038
enh50914     1  192102300  192103300      1       1  150064       2.6099     0.004528
enh50918     1  192311900  192312900      2       1  150064       1.8795     0.030089
enh50945     1  192608700  192609700      3       1  150064       2.2244     0.013059
enh50947     1  192670200  192671200      1       1  150064       2.0749        0.019
enh50949     1  192735000  192736000      1       1  150064       1.7087      0.04375
enh50956     1  192872400  192873400      2       1  150064        2.104     0.017691
enh50957     1  192876200  192877200      3       2  150064       1.6553     0.048931
enh50967     1  193071800  193072800      2       1  150064       3.3456   0.00041054
enh50968     1  193074800  193075800      5       2  150064       2.2378     0.012616
enh50971     1  193089800  193090800      2       1  150064       3.0646    0.0010898
enh50972     1  193093300  193094300      1       1  150064       3.2159    0.0006501
enh50974     1  193157100  193158100      3       1  150064       3.2071   0.00067052
enh50975     1  193157800  193158800      4       2  150064       2.9851    0.0014173
enh50976     1  193159100  193160100      1       1  150064       3.2848    0.0005103
enh50978     1  193180700  193181700      2       1  150064       1.7494     0.040114
enh50983     1  193239600  193240600      2       1  150064        3.396   0.00034186
enh50984     1  193252000  193253000      2       1  150064       2.5974    0.0046969
enh50986     1  193291000  193292000      6       1  150064       2.9842    0.0014216
enh50988     1  193306900  193307900      1       1  150064       3.0384     0.001189
enh50989     1  193317000  193318000      2       1  150064       2.4488    0.0071664
enh50993     1  193458200  193459200      4       2  150064       1.8694     0.030787
enh50996     1  193538600  193539600      4       2  150064       1.7268     0.042105
enh50999     1  196129100  196130100      1       1  150064       1.6995      0.04461
enh51000     1  196150100  196151100      6       2  150064       2.9482    0.0015981
enh51002     1  196369700  196370700      1       1  150064       2.2115       0.0135
enh51027     1  197752100  197753100      2       1  150064       3.0654    0.0010869
enh51028     1  197767900  197768900      8       3  150064       2.1571     0.015501
enh51029     1  197807300  197808300      1       1  150064        2.235      0.01271
enh51032     1  197924100  197925100      2       1  150064       1.7924     0.036537
enh51079     1  198637200  198638200      2       1  150064       1.8331     0.033396
enh51082     1  198650300  198651300      4       2  150064       2.1116     0.017359
enh51093     1  198778200  198779200      3       2  150064       2.9717    0.0014806
enh51117     1  199363700  199364700      3       2  150064       2.3142     0.010328
enh51118     1  199372600  199373600      4       2  150064       2.8817    0.0019776
enh51119     1  199417500  199418500      3       2  150064       1.6491     0.049561
enh51120     1  199459900  199460900      5       2  150064       2.6812    0.0036676
enh51121     1  199518600  199519600      4       1  150064       2.7483    0.0029956
enh51127     1  199825800  199826800      2       1  150064       1.7008     0.044489
enh51139     1  200201300  200202300      4       1  150064       2.6067     0.004571
enh51141     1  200270500  200271500      6       2  150064       2.2726     0.011527
enh51145     1  200292500  200293500      3       1  150064       2.2584     0.011959
enh51146     1  200301800  200302800      1       1  150064       2.8441     0.002227
enh51147     1  200305400  200306400      2       1  150064       2.1533     0.015649
enh51148     1  200311700  200312700      2       1  150064       3.0997   0.00096868
enh51149     1  200315200  200316200      4       1  150064       3.0148    0.0012856
enh51150     1  200320200  200321200      1       1  150064       2.8818     0.001977
enh51151     1  200321900  200322900      3       1  150064       2.7268    0.0031978
enh51152     1  200328400  200329400      6       1  150064       2.8889     0.001933
enh51153     1  200334300  200335300      6       2  150064       2.7733    0.0027747
enh51155     1  200341000  200342000      1       1  150064       2.9427     0.001627
enh51157     1  200348300  200349300      1       1  150064       2.9142     0.001783
enh51158     1  200360900  200361900      2       1  150064       2.5699     0.005087
enh51161     1  200379400  200380400      2       1  150064         2.31     0.010443
enh51163     1  200398000  200399000      4       2  150064        2.779    0.0027264
enh51165     1  200406200  200407200      1       1  150064       3.4739    0.0002565
enh51166     1  200406800  200407800      1       1  150064       3.4739    0.0002565
enh51167     1  200407800  200408800      2       1  150064       1.8712     0.030659
enh51170     1  200442800  200443800      2       1  150064       2.6782    0.0037013
enh51171     1  200452500  200453500      4       1  150064       2.1779     0.014706
enh51172     1  200456400  200457400      4       2  150064       2.2883      0.01106
enh51173     1  200457300  200458300      3       2  150064       2.6382    0.0041671
enh51174     1  200480900  200481900      7       4  150064       3.6463   0.00013304
enh51187     1  200719600  200720600      4       2  150064       1.9246     0.027138
enh51196     1  200892400  200893400      3       2  150064       3.2463   0.00058452
enh51204     1  201096400  201097400      8       3  150064       1.8316     0.033506
enh51205     1  201106400  201107400      2       1  150064       1.7983     0.036062
enh51209     1  201142100  201143100      5       3  150064       2.3798    0.0086602
enh51220     1  201271300  201272300      2       1  150064       1.8281     0.033768
enh51226     1  201353000  201354000      5       2  150064       2.3105      0.01043
enh51296     1  201685000  201686000      5       2  150064       1.6717     0.047294
enh51299     1  201690600  201691600      3       1  150064       2.0628     0.019566
enh51317     1  201742600  201743600      3       1  150064       1.9669     0.024595
enh51326     1  201814300  201815300      2       1  150064       1.7378      0.04112
enh51330     1  201856800  201857800      2       1  150064       2.2893     0.011031
enh51333     1  201873400  201874400      1       1  150064       2.5303     0.005699
enh51385     1  202587400  202588400      1       1  150064       1.7735      0.03807
enh51405     1  203015700  203016700      1       1  150064       2.0533      0.02002
enh51411     1  203041500  203042500      3       1  150064        2.255     0.012066
enh51414     1  203067900  203068900      1       1  150064       2.2344      0.01273
enh51428     1  203232800  203233800      1       1  150064       1.8195      0.03442
enh51440     1  203323300  203324300      2       1  150064        1.962     0.024882
enh51473     1  203599400  203600400      1       1  150064        1.656      0.04886
enh51508     1  204010400  204011400      3       2  150064       2.1398     0.016185
enh51509     1  204026100  204027100      4       2  150064        3.103   0.00095787
enh51510     1  204044400  204045400      4       2  150064       3.3482   0.00040665
enh51511     1  204047300  204048300      3       2  150064       3.0915   0.00099578
enh51514     1  204057500  204058500      3       2  150064       2.9892    0.0013987
enh51522     1  204219500  204220500      5       2  150064       1.8485     0.032265
enh51523     1  204222900  204223900      1       1  150064       2.5598     0.005237
enh51555     1  204407100  204408100      1       1  150064       2.0255      0.02141
enh51557     1  204435500  204436500      1       1  150064       2.2552      0.01206
enh51561     1  204489300  204490300      1       1  150064       3.3424    0.0004153
enh51563     1  204513200  204514200      2       1  150064       2.7219    0.0032453
enh51564     1  204529300  204530300      2       1  150064       2.8064     0.002505
enh51565     1  204534300  204535300      4       2  150064       1.9212     0.027355
enh51566     1  204558200  204559200      2       1  150064       3.1674   0.00076899
enh51567     1  204560800  204561800      5       2  150064       3.3124   0.00046246
enh51568     1  204606500  204607500      7       3  150064       2.3109     0.010419
enh51582     1  204940900  204941900      1       1  150064        2.746     0.003016
enh51584     1  204982600  204983600      5       2  150064       1.6684     0.047616
enh51585     1  205046000  205047000      1       1  150064       4.2927    8.824e-06
enh51586     1  205089000  205090000      5       1  150064       2.1342     0.016412
enh51587     1  205113600  205114600      1       1  150064       2.8371     0.002276
enh51591     1  205144500  205145500      2       1  150064       3.8883   5.0474e-05
enh51592     1  205148500  205149500      2       1  150064       3.7131   0.00010237
enh51593     1  205152400  205153400      4       1  150064       4.0881   2.1748e-05
enh51594     1  205159800  205160800      1       1  150064       3.9929    3.264e-05
enh51595     1  205168200  205169200      3       1  150064       4.0127   3.0014e-05
enh51596     1  205172600  205173600      3       1  150064       3.7427   9.1036e-05
enh51597     1  205173600  205174600      2       1  150064       3.7212   9.9155e-05
enh51598     1  205180800  205181800      2       1  150064       2.9775    0.0014529
enh51601     1  205208400  205209400      3       2  150064       2.1507     0.015751
enh51602     1  205216300  205217300      5       2  150064       2.0254     0.021415
enh51603     1  205218000  205219000      3       2  150064       2.3691    0.0089157
enh51604     1  205227700  205228700      1       1  150064       1.8197       0.0344
enh51608     1  205263300  205264300      2       1  150064        1.951     0.025529
enh51609     1  205268600  205269600      2       1  150064       1.9678     0.024543
enh51612     1  205286200  205287200      3       1  150064       1.8951     0.029038
enh51616     1  205344500  205345500      2       1  150064       2.3517    0.0093442
enh51621     1  205461900  205462900      4       2  150064       2.3781    0.0087014
enh51623     1  205481200  205482200      1       1  150064       1.7082       0.0438
enh51626     1  205489000  205490000      5       2  150064       1.7145     0.043222
enh51629     1  205568400  205569400      7       3  150064       1.9821     0.023735
enh51635     1  205649600  205650600      2       1  150064       2.2197     0.013221
enh51645     1  205761500  205762500      5       2  150064       2.0941     0.018124
enh51647     1  205779600  205780600      1       1  150064       2.4157     0.007853
enh51682     1  206645400  206646400      6       3  150064       1.6566     0.048801
enh51689     1  206711400  206712400      1       1  150064       1.8291      0.03369
enh51690     1  206713300  206714300      1       1  150064       1.7644      0.03883
enh51731     1  207208200  207209200      1       1  150064       3.4425    0.0002882
enh51733     1  207218700  207219700      1       1  150064       3.3826     0.000359
enh51734     1  207220000  207221000      2       1  150064        3.258   0.00056106
enh51736     1  207225100  207226100      2       1  150064       2.7994    0.0025596
enh51746     1  207880100  207881100     11       3  150064       2.9633    0.0015216
enh51748     1  207926900  207927900      7       4  150064       2.1126     0.017319
enh51750     1  207972000  207973000      1       1  150064       3.7794     7.86e-05
enh51751     1  207979200  207980200      2       1  150064       3.2204   0.00063997
enh51752     1  207983300  207984300      5       3  150064       2.7015    0.0034518
enh51753     1  207985200  207986200      2       1  150064       2.6418    0.0041237
enh51755     1  207990800  207991800      3       2  150064       3.3647   0.00038314
enh51756     1  207991900  207992900      1       1  150064       4.9996    2.872e-07
enh51757     1  207997400  207998400      4       2  150064       3.6915   0.00011146
enh51758     1  207997900  207998900      5       3  150064       3.7165     0.000101
enh51759     1  207999800  208000800      3       2  150064       3.7421   9.1233e-05
enh51760     1  208000300  208001300      3       2  150064       4.0616   2.4372e-05
enh51761     1  208001400  208002400      1       1  150064       4.9466    3.777e-07
enh51762     1  208004700  208005700      2       1  150064       2.2068     0.013663
enh51763     1  208011500  208012500      2       1  150064       2.2074     0.013642
enh51764     1  208017800  208018800      8       3  150064       4.6857   1.3953e-06
enh51765     1  208021100  208022100      2       1  150064       3.4104   0.00032436
enh51766     1  208026300  208027300      5       2  150064       2.5168    0.0059219
enh51767     1  208031800  208032800      6       3  150064       3.0814    0.0010301
enh51768     1  208034500  208035500      6       2  150064       3.2288   0.00062155
enh51769     1  208035200  208036200      6       3  150064       3.7508   8.8118e-05
enh51770     1  208035800  208036800      5       2  150064       3.1403   0.00084393
enh51771     1  208039300  208040300      7       4  150064        3.108   0.00094166
enh51773     1  208046300  208047300      4       2  150064       2.8049    0.0025164
enh51787     1  208204300  208205300      2       1  150064       1.8622     0.031289
enh51792     1  208263200  208264200      4       2  150064       3.0281    0.0012306
enh51794     1  208281000  208282000      4       2  150064       1.8807     0.030007
enh51796     1  208290800  208291800      2       1  150064       1.9083     0.028175
enh51797     1  208293200  208294200      5       2  150064       2.2735     0.011499
enh51813     1  208385800  208386800      3       1  150064       2.2668       0.0117
enh51814     1  208386700  208387700      2       1  150064       2.0546     0.019961
enh51817     1  208390300  208391300      5       3  150064       2.7706    0.0027974
enh51818     1  208393100  208394100      2       1  150064       2.9953    0.0013711
enh51823     1  208407600  208408600      3       1  150064         1.77     0.038364
enh51843     1  209245500  209246500      4       2  150064       1.8196     0.034407
enh51859     1  209571600  209572600      1       1  150064       2.1746      0.01483
enh51869     1  209740700  209741700      3       2  150064       2.2307      0.01285
enh51872     1  209799300  209800300      3       2  150064        2.096     0.018041
enh51949     1  210943800  210944800      2       1  150064       1.6514     0.049333
enh51961     1  211303600  211304600      1       1  150064       1.8145       0.0348
enh51964     1  211430200  211431200      6       3  150064       1.9841     0.023623
enh51969     1  211530000  211531000      4       2  150064       2.1085     0.017494
enh51972     1  211556800  211557800      4       2  150064       2.1653     0.015181
enh51975     1  211687200  211688200      5       2  150064       1.6472     0.049762
enh51980     1  211748000  211749000      1       1  150064       2.1797      0.01464
enh52018     1  212420300  212421300      2       1  150064       1.9187     0.027512
enh52022     1  212474600  212475600      3       2  150064       2.1792     0.014659
enh52023     1  212485000  212486000      2       1  150064       1.9171     0.027611
enh52028     1  212606800  212607800      1       1  150064       2.1962      0.01404
enh52103     1  214175400  214176400      3       2  150064       2.9538    0.0015695
enh52106     1  214280200  214281200      4       2  150064       1.9413      0.02611
enh52109     1  214421600  214422600      2       1  150064        1.672     0.047259
enh52110     1  214432600  214433600      1       1  150064       3.8431    6.075e-05
enh52114     1  214469800  214470800      2       1  150064       1.8409     0.032815
enh52117     1  214491900  214492900      5       2  150064       2.2788     0.011339
enh52121     1  214522600  214523600      1       1  150064       2.5352     0.005619
enh52135     1  214600700  214601700     11       5  150064       1.6712     0.047346
enh52138     1  214616900  214617900      2       1  150064         1.72     0.042713
enh52143     1  214639800  214640800      5       2  150064       1.6772     0.046753
enh52144     1  214646600  214647600      3       1  150064       1.6741     0.047054
enh52153     1  214693600  214694600      2       1  150064       1.9989     0.022807
enh52158     1  214731400  214732400      4       2  150064       2.2984      0.01077
enh52159     1  214741300  214742300      3       1  150064       2.0141     0.022002
enh52168     1  214965000  214966000      7       1  150064       2.3565    0.0092247
enh52171     1  215015900  215016900      1       1  150064       2.3321     0.009849
enh52190     1  215463100  215464100      2       1  150064        2.183     0.014518
enh52210     1  216018300  216019300      1       1  150064       2.3515     0.009349
enh52215     1  216636700  216637700      2       1  150064       3.2306   0.00061769
enh52216     1  216637600  216638600      4       2  150064       2.5911    0.0047831
enh52279     1  218620200  218621200      4       1  150064        1.672     0.047265
enh52280     1  218625800  218626800      2       1  150064       2.5741    0.0050247
enh52281     1  218632300  218633300      3       2  150064       2.6463    0.0040688
enh52282     1  218633900  218634900      2       1  150064       1.9764     0.024054
enh52319     1  219041400  219042400      5       1  150064       2.4024    0.0081435
enh52320     1  219047500  219048500      5       3  150064       1.8487     0.032253
enh52364     1  220392200  220393200      3       2  150064       2.7374    0.0030962
enh52367     1  220446000  220447000      3       2  150064       1.7546     0.039665
enh52411     1  221456700  221457700      4       2  150064          2.4    0.0081972
enh52414     1  221509500  221510500      1       1  150064       1.7772      0.03777
enh52416     1  221554900  221555900      2       1  150064       1.7499     0.040068
enh52442     1  221889100  221890100      1       1  150064       2.0218       0.0216
enh52484     1  222257800  222258800      2       1  150064       2.1035     0.017713
enh52485     1  222260000  222261000      1       1  150064       2.2808      0.01128
enh52486     1  222260500  222261500      3       1  150064       2.0372     0.020816
enh52508     1  222628900  222629900      2       1  150064        1.982     0.023738
enh52518     1  222818400  222819400      1       1  150064       2.1321       0.0165
enh52519     1  222828300  222829300      3       2  150064       2.1824     0.014538
enh52566     1  223896000  223897000      1       1  150064       1.8497      0.03218
enh52567     1  223898700  223899700      4       2  150064       3.3897    0.0003498
enh52568     1  223906200  223907200      7       2  150064       3.0932   0.00098999
enh52569     1  223908400  223909400      6       2  150064       3.0468    0.0011563
enh52570     1  223909100  223910100      7       1  150064       2.9523    0.0015773
enh52572     1  223913200  223914200      1       1  150064       2.8498     0.002187
enh52573     1  223915100  223916100      3       1  150064       2.7735    0.0027725
enh52574     1  223917500  223918500      3       2  150064       2.3796    0.0086658
enh52576     1  223925000  223926000      3       2  150064       2.2327     0.012785
enh52578     1  223929200  223930200      2       1  150064       1.6798     0.046502
enh52579     1  223930300  223931300      9       2  150064        1.693     0.045231
enh52580     1  223932900  223933900     10       1  150064       1.8922     0.029232
enh52581     1  223935800  223936800      1       1  150064       1.9807      0.02381
enh52582     1  223952800  223953800      3       1  150064       2.5186    0.0058919
enh52583     1  223957700  223958700      2       1  150064       3.8742   5.3491e-05
enh52584     1  223959500  223960500      5       2  150064       3.4798   0.00025089
enh52585     1  223960400  223961400      6       2  150064       2.1735     0.014873
enh52586     1  223962600  223963600      2       1  150064       3.5699   0.00017853
enh52588     1  223979600  223980600      2       1  150064       3.0106    0.0013035
enh52590     1  224007300  224008300      2       1  150064       3.1117   0.00093001
enh52592     1  224010400  224011400      5       2  150064       3.6324   0.00014041
enh52593     1  224014700  224015700      1       1  150064       3.5115    0.0002228
enh52594     1  224019200  224020200      4       2  150064       3.2273   0.00062475
enh52596     1  224021500  224022500      5       2  150064       2.3553    0.0092551
enh52597     1  224023600  224024600      1       1  150064       3.4465     0.000284
enh52598     1  224028300  224029300      3       2  150064       3.4412   0.00028959
enh52599     1  224030200  224031200      1       1  150064       3.5734    0.0001762
enh52626     1  224545800  224546800      1       1  150064       2.4353     0.007439
enh52627     1  224564300  224565300      3       1  150064       2.3911    0.0083999
enh52628     1  224595400  224596400      3       2  150064       2.2521     0.012159
enh52630     1  224617200  224618200      2       1  150064       2.3121     0.010386
enh52631     1  224623600  224624600      2       1  150064       2.0591     0.019744
enh52633     1  224644400  224645400      3       2  150064       2.0156     0.021919
enh52636     1  224685000  224686000      1       1  150064       2.0878      0.01841
enh52637     1  224686700  224687700      6       3  150064       2.2552     0.012062
enh52639     1  224690700  224691700      2       1  150064       2.2192     0.013236
enh52648     1  224766800  224767800      6       4  150064       2.0396     0.020697
enh52653     1  224822800  224823800      2       1  150064       2.6604    0.0039026
enh52655     1  224827200  224828200      2       1  150064       2.4575    0.0069946
enh52710     1  225934800  225935800      4       2  150064       1.8791     0.030115
enh52720     1  226003000  226004000      2       1  150064       1.9121     0.027931
enh52722     1  226012900  226013900      3       2  150064       2.0645     0.019485
enh52726     1  226053500  226054500      2       1  150064         2.39    0.0084246
enh52728     1  226065200  226066200      4       1  150064       2.1929     0.014158
enh52734     1  226184100  226185100      2       1  150064        1.676     0.046864
enh52735     1  226187600  226188600      3       2  150064       1.8656     0.031051
enh52740     1  226269800  226270800      2       1  150064       2.3561    0.0092342
enh52747     1  226311300  226312300      1       1  150064       2.6169     0.004437
enh52748     1  226315800  226316800      3       2  150064        1.988     0.023406
enh52754     1  226460100  226461100      1       1  150064       2.2138      0.01342
enh52759     1  226551500  226552500      3       2  150064       2.2393      0.01257
enh52762     1  226584800  226585800      3       1  150064       1.7595     0.039244
enh52763     1  226591900  226592900      3       1  150064       1.8195      0.03442
enh52771     1  226828100  226829100      2       1  150064       3.2911   0.00049897
enh52773     1  226833100  226834100      3       2  150064       3.0417    0.0011762
enh52784     1  226926800  226927800      1       1  150064       2.7597     0.002893
enh52785     1  226951600  226952600      1       1  150064       2.1459      0.01594
enh52788     1  226971400  226972400      2       1  150064       1.8073     0.035354
enh52791     1  227004200  227005200      2       1  150064       1.9432     0.025994
enh52793     1  227015300  227016300      1       1  150064       1.6988      0.04468
enh52797     1  227070300  227071300      3       1  150064       2.2435     0.012432
enh52817     1  227544100  227545100      6       2  150064       2.4737    0.0066859
enh52820     1  227560200  227561200      4       2  150064       1.7758     0.037881
enh52876     1  228677400  228678400      1       1  150064       1.6749      0.04698
enh52932     1  230209700  230210700      5       2  150064       1.6575     0.048706
enh52939     1  230226700  230227700      6       4  150064       2.6397    0.0041491
enh52940     1  230227700  230228700      4       2  150064       2.0673     0.019352
enh52941     1  230238400  230239400      5       2  150064       3.7274   9.6741e-05
enh52942     1  230240200  230241200      5       2  150064       4.1046   2.0248e-05
enh52943     1  230241600  230242600      5       3  150064        2.823     0.002379
enh52944     1  230245300  230246300      4       2  150064       3.6121   0.00015187
enh52945     1  230248000  230249000      2       1  150064       3.1926    0.0007051
enh52946     1  230250200  230251200      2       1  150064       3.5472   0.00019464
enh52948     1  230275000  230276000      7       3  150064        3.821   6.6448e-05
enh52949     1  230276600  230277600      6       3  150064       2.6529    0.0039905
enh52961     1  230321300  230322300      3       2  150064       1.7254     0.042229
enh52962     1  230324500  230325500      3       1  150064        1.723     0.042444
enh52973     1  230405700  230406700      2       1  150064       2.0144     0.021985
enh52974     1  230439300  230440300      4       2  150064       2.2481     0.012286
enh52979     1  230495200  230496200      6       2  150064        2.207     0.013657
enh53097     1  232564800  232565800      1       1  150064       2.6404     0.004141
enh53098     1  232576100  232577100      4       2  150064       2.3185     0.010212
enh53099     1  232585800  232586800      1       1  150064       2.9876     0.001406
enh53100     1  232608300  232609300      3       1  150064       2.1716     0.014942
enh53101     1  232610500  232611500      4       2  150064       2.5783    0.0049644
enh53102     1  232612900  232613900      1       1  150064       1.8193      0.03443
enh53103     1  232622000  232623000      3       1  150064       2.4342    0.0074614
enh53154     1  234622800  234623800      4       2  150064       1.7362     0.041268
enh53156     1  234631400  234632400      9       2  150064       1.8844     0.029753
enh53157     1  234634100  234635100      7       2  150064       2.8238    0.0023726
enh53159     1  234640900  234641900      4       2  150064       1.8159     0.034691
enh53161     1  234651100  234652100      2       1  150064       2.7282    0.0031841
enh53162     1  234652900  234653900      7       2  150064       2.9419    0.0016313
enh53196     1  234895800  234896800      3       2  150064       1.7982     0.036074
enh53277     1  235751900  235752900      2       1  150064       1.7542     0.039695
enh53327     1  236665600  236666600      1       1  150064       1.7372      0.04118
enh53328     1  236670500  236671500      5       2  150064       1.9783     0.023947
enh53339     1  236879200  236880200      5       2  150064        1.697      0.04485
enh53354     1  238935700  238936700      2       1  150064         1.71      0.04363
enh53362     1  240190200  240191200      5       2  150064       1.6725     0.047213
enh53363     1  240194200  240195200      4       2  150064       3.1986   0.00069042
enh53364     1  240207600  240208600      6       2  150064       2.8136    0.0024496
enh53376     1  240315700  240316700      4       2  150064       1.7757     0.037895
enh53378     1  240356600  240357600      4       2  150064       3.3749   0.00036917
enh53379     1  240357400  240358400      3       2  150064       3.0896    0.0010023
enh53382     1  240398000  240399000      3       1  150064       2.3288    0.0099345
enh53383     1  240406500  240407500      7       2  150064       1.7975     0.036125
enh53385     1  240421300  240422300      4       1  150064       2.0804     0.018746
enh53395     1  240549200  240550200      3       1  150064       1.9693     0.024461
enh53396     1  240554100  240555100      2       1  150064       1.8071     0.035372
enh53397     1  240559400  240560400      4       1  150064        1.764     0.038864
enh53425     1  240994000  240995000      1       1  150064       1.8921      0.02924
enh53426     1  241265200  241266200      5       2  150064       2.2632     0.011813
enh53427     1  241416700  241417700      1       1  150064       2.2495      0.01224
enh53468     1  243268000  243269000      1       1  150064       1.7947      0.03635
enh53471     1  243367900  243368900      1       1  150064       3.2555    0.0005659
enh53473     1  243376600  243377600      3       1  150064       2.4689    0.0067765
enh53475     1  243410500  243411500      4       2  150064       3.2022   0.00068191
enh53476     1  243412800  243413800      2       1  150064       4.0336   2.7463e-05
enh53478     1  243427500  243428500      2       1  150064       3.9425   4.0322e-05
enh53481     1  243435000  243436000      2       1  150064       4.2646   1.0011e-05
enh53483     1  243450200  243451200      1       1  150064       4.8728    5.502e-07
enh53485     1  243457600  243458600      1       1  150064       5.0243    2.527e-07
enh53486     1  243486400  243487400      2       1  150064       1.7109     0.043553
enh53490     1  243644900  243645900      2       1  150064       4.1066   2.0075e-05
enh53491     1  243654200  243655200      1       1  150064       4.2856    9.112e-06
enh53493     1  243664000  243665000      4       2  150064       5.2183   9.0264e-08
enh53494     1  243676900  243677900      1       1  150064       3.9017    4.776e-05
enh53497     1  243722800  243723800      2       1  150064       4.2275   1.1816e-05
enh53498     1  243731600  243732600      3       1  150064       4.6278   1.8479e-06
enh53500     1  243760100  243761100      1       1  150064       1.9669       0.0246
enh53502     1  243786600  243787600      1       1  150064       4.0627    2.425e-05
enh53503     1  243806300  243807300      1       1  150064       4.7159    1.203e-06
enh53504     1  243875800  243876800      1       1  150064       4.9795    3.187e-07
enh53505     1  243877900  243878900      2       1  150064       4.8436   6.3738e-07
enh53507     1  243881900  243882900      1       1  150064       4.6394    1.747e-06
enh53508     1  243894900  243895900      1       1  150064       3.8931    4.948e-05
enh53511     1  243908400  243909400      1       1  150064       4.8466     6.28e-07
enh53513     1  243962300  243963300      2       1  150064       4.5191   3.1046e-06
enh53515     1  243982100  243983100      1       1  150064       3.4162    0.0003175
enh53516     1  244003200  244004200      1       1  150064       3.3165    0.0004557
enh53520     1  244011100  244012100      2       1  150064       3.4812   0.00024957
enh53521     1  244046500  244047500      1       1  150064       2.9643     0.001517
enh53522     1  244079400  244080400      2       1  150064       2.4985    0.0062356
enh53523     1  244081400  244082400      2       1  150064       2.8917    0.0019159
enh53544     1  244377300  244378300      6       2  150064       2.5072    0.0060851
enh53561     1  244552100  244553100      2       1  150064       3.4996   0.00023301
enh53564     1  244599600  244600600      1       1  150064       2.2411      0.01251
enh53565     1  244608000  244609000      1       1  150064       2.2307      0.01285
enh53566     1  244609100  244610100      1       1  150064       1.6759      0.04688
enh53567     1  244611900  244612900      1       1  150064       2.1862       0.0144
enh53569     1  244623600  244624600      3       2  150064       1.7861     0.037045
enh53574     1  244828700  244829700      6       2  150064       2.0592     0.019736
enh53597     1  245762100  245763100      8       2  150064       2.5045    0.0061312
enh53622     1  246150200  246151200      4       2  150064       2.4657     0.006838
enh53623     1  246160700  246161700      9       3  150064       2.1372     0.016291
enh53631     1  246377900  246378900      9       2  150064       1.8542     0.031852
enh53632     1  246384700  246385700     15       3  150064       2.7052     0.003413
enh53633     1  246408600  246409600      5       2  150064       2.6563    0.0039505
enh53634     1  246410900  246411900     14       2  150064       2.6865    0.0036102
enh53648     1  246670600  246671600     11       5  150064       2.4897    0.0063921
enh53652     1  246741900  246742900      4       2  150064        1.728     0.041997
enh53653     1  246746700  246747700      3       2  150064         1.74     0.040928
enh53654     1  246747900  246748900      1       1  150064       2.0615      0.01963
enh53657     1  246760300  246761300      2       1  150064       1.7267     0.042114
enh53658     1  246771900  246772900      2       1  150064       2.2501      0.01222
enh53659     1  246780200  246781200      2       1  150064       1.9448     0.025902
enh53665     1  246859900  246860900      3       1  150064       1.7629     0.038958
enh53669     1  246932200  246933200      2       1  150064        1.668     0.047662
enh53700     1  249153600  249154600      1       1  150064       1.7791      0.03761
enh53701     1  249157600  249158600      4       1  150064       1.6878      0.04572
enh60342     2     193000     194000      4       2  150064       2.1163      0.01716
enh60343     2     202900     203900      6       3  150064       1.7162     0.043058
enh60394     2    1726900    1727900      1       1  150064       1.6887      0.04564
enh60398     2    1739200    1740200      1       1  150064       1.7441      0.04057
enh60401     2    1759400    1760400      4       2  150064       2.0788     0.018817
enh60478     2    6321600    6322600      2       1  150064       1.7199     0.042729
enh60480     2    6507900    6508900      3       2  150064       2.1117     0.017357
enh60481     2    6511900    6512900      3       2  150064       2.0307     0.021142
enh60484     2    6646300    6647300      3       1  150064       1.6492     0.049558
enh60494     2    7832800    7833800      2       1  150064       2.1234     0.016861
enh60527     2    8587500    8588500      4       1  150064       2.6439     0.004098
enh60530     2    8665600    8666600      2       1  150064       1.6534     0.049129
enh60550     2    8961400    8962400      1       1  150064       2.3737     0.008805
enh60579     2    9314800    9315800      4       1  150064       2.0648     0.019473
enh60582     2    9327500    9328500      5       1  150064       1.9464     0.025804
enh60588     2    9352400    9353400      6       4  150064       1.7396     0.040964
enh60589     2    9355600    9356600      3       1  150064       2.9002    0.0018646
enh60594     2    9368900    9369900      1       1  150064        3.181    0.0007338
enh60596     2    9373200    9374200      1       1  150064       1.8161      0.03468
enh60598     2    9374600    9375600      2       1  150064       2.4192    0.0077773
enh60604     2    9392200    9393200      1       1  150064       3.1605    0.0007874
enh60609     2    9404300    9405300      1       1  150064        3.188    0.0007163
enh60611     2    9408500    9409500      4       2  150064       2.3659    0.0089922
enh60628     2    9471800    9472800      2       1  150064       2.5718    0.0050588
enh60669     2    9751000    9752000      1       1  150064       1.7362      0.04126
enh60712     2   10132300   10133300      6       2  150064        2.695    0.0035195
enh60754     2   10542300   10543300      1       1  150064       1.8595      0.03148
enh60755     2   10544000   10545000      7       2  150064       1.6485     0.049621
enh60834     2   11533600   11534600      2       1  150064       2.2141     0.013412
enh60854     2   11888600   11889600      2       1  150064       2.1385     0.016237
enh60855     2   11890400   11891400      3       2  150064       1.7271     0.042078
enh60857     2   11914700   11915700      4       2  150064       2.0882     0.018391
enh60858     2   11924700   11925700      2       1  150064       2.6214     0.004379
enh60884     2   12272100   12273100      4       2  150064       1.6938     0.045149
enh60890     2   12368000   12369000      3       1  150064       2.9012    0.0018589
enh60914     2   12642500   12643500      4       2  150064       2.0144     0.021983
enh60919     2   12695700   12696700      1       1  150064       2.5332     0.005651
enh60923     2   12777000   12778000      3       1  150064        3.304   0.00047661
enh60962     2   14656800   14657800      6       3  150064       2.6397    0.0041484
enh60971     2   15310500   15311500      6       2  150064       2.5621    0.0052025
enh60972     2   15317000   15318000      3       2  150064        2.255     0.012068
enh60973     2   15363900   15364900      2       1  150064       2.6988    0.0034797
enh60980     2   15699200   15700200      3       1  150064       1.8802     0.030041
enh60982     2   15719500   15720500      4       1  150064       1.7595     0.039247
enh61008     2   16798600   16799600      4       2  150064       1.6607     0.048384
enh61031     2   17389400   17390400      4       1  150064        2.041     0.020627
enh61044     2   17815600   17816600      3       2  150064       2.3007     0.010704
enh61048     2   17853900   17854900      4       1  150064       1.8137     0.034864
enh61050     2   17932300   17933300      3       1  150064       1.9908     0.023252
enh61052     2   17961700   17962700      3       2  150064       2.0591     0.019741
enh61054     2   17981700   17982700      1       1  150064       2.2026      0.01381
enh61055     2   17986800   17987800      1       1  150064       1.9595      0.02503
enh61056     2   17993600   17994600      2       1  150064       1.9517     0.025486
enh61058     2   17996500   17997500      3       2  150064       3.3749   0.00036922
enh61059     2   18003200   18004200      3       2  150064        2.641    0.0041333
enh61060     2   18038200   18039200      7       3  150064       4.0172   2.9448e-05
enh61061     2   18093200   18094200      7       4  150064       2.5386    0.0055653
enh61071     2   18258400   18259400      8       2  150064        1.903      0.02852
enh61075     2   18334900   18335900      7       2  150064       2.7479    0.0029987
enh61085     2   18554800   18555800      8       2  150064       1.8489     0.032234
enh61132     2   19314200   19315200      1       1  150064       2.6166     0.004441
enh61133     2   19319700   19320700      4       2  150064       2.5082    0.0060678
enh61134     2   19321300   19322300      4       2  150064       1.9945     0.023048
enh61135     2   19323600   19324600      3       1  150064       1.8783      0.03017
enh61138     2   19376200   19377200      1       1  150064       2.1964      0.01403
enh61146     2   19548000   19549000      2       1  150064        2.264     0.011786
enh61147     2   19550000   19551000      4       2  150064       3.1476   0.00082295
enh61150     2   19673700   19674700      2       1  150064       1.8197     0.034405
enh61184     2   20240100   20241100      2       1  150064        1.747     0.040321
enh61187     2   20262200   20263200      5       2  150064       2.2205     0.013193
enh61188     2   20266700   20267700      1       1  150064       1.7132      0.04334
enh61200     2   20366100   20367100      2       1  150064       1.6935     0.045183
enh61219     2   20610600   20611600      4       2  150064       1.9372      0.02636
enh61247     2   20768400   20769400      8       3  150064       2.2647     0.011765
enh61248     2   20773200   20774200      5       2  150064       2.7001    0.0034658
enh61249     2   20778200   20779200      4       2  150064       2.1941     0.014115
enh61251     2   20789800   20790800      5       2  150064       1.8173     0.034583
enh61253     2   20798600   20799600      3       2  150064       2.2061      0.01369
enh61257     2   20813900   20814900      6       2  150064       1.6763     0.046836
enh61277     2   22059400   22060400      2       1  150064       1.9162     0.027669
enh61278     2   23264900   23265900      7       3  150064       1.7888      0.03682
enh61300     2   23703500   23704500      4       2  150064       1.8388     0.032972
enh61318     2   23920400   23921400     11       3  150064       1.9402     0.026177
enh61321     2   23980500   23981500      1       1  150064       2.0403      0.02066
enh61327     2   24065900   24066900      2       1  150064       2.5154    0.0059445
enh61328     2   24082700   24083700      4       2  150064       2.0489     0.020234
enh61329     2   24122900   24123900      3       1  150064       1.7631     0.038946
enh61331     2   24124800   24125800      1       1  150064       2.0809      0.01872
enh61332     2   24127300   24128300      2       1  150064       2.0112     0.022153
enh61333     2   24139200   24140200      2       1  150064       1.8339     0.033332
enh61335     2   24150600   24151600      4       2  150064       1.9124     0.027912
enh61336     2   24151300   24152300      2       1  150064       1.9116     0.027966
enh61338     2   24167300   24168300      4       2  150064       2.5825    0.0049048
enh61361     2   24658100   24659100      3       2  150064       3.2274   0.00062465
enh61362     2   24658800   24659800      3       1  150064       2.6048    0.0045969
enh61375     2   24945000   24946000      3       2  150064       2.4362    0.0074209
enh61376     2   24946600   24947600      3       2  150064       1.7307     0.041749
enh61400     2   25327800   25328800      2       1  150064       3.7146   0.00010178
enh61401     2   25328400   25329400      3       1  150064       3.6525   0.00012984
enh61403     2   25350200   25351200      2       1  150064       3.4789   0.00025176
enh61405     2   25420400   25421400      2       1  150064       2.6263    0.0043163
enh61410     2   25486400   25487400      4       2  150064       3.4615    0.0002686
enh61411     2   25497900   25498900      1       1  150064       2.1462      0.01593
enh61412     2   25501000   25502000      2       1  150064       1.7057      0.04403
enh61413     2   25513500   25514500      2       1  150064       2.3009     0.010698
enh61415     2   25518100   25519100      3       1  150064       1.9816      0.02376
enh61418     2   25528700   25529700      1       1  150064       3.7197    9.974e-05
enh61419     2   25545700   25546700      2       1  150064       1.7595     0.039251
enh61436     2   25750600   25751600      1       1  150064       1.8522        0.032
enh61439     2   25840200   25841200      1       1  150064       2.0558       0.0199
enh61445     2   26066800   26067800      3       1  150064       1.8093     0.035201
enh61446     2   26074700   26075700      6       3  150064       2.4939    0.0063167
enh61454     2   26187400   26188400      4       2  150064       1.7664     0.038662
enh61460     2   26214300   26215300      3       1  150064        3.715   0.00010161
enh61461     2   26220300   26221300      7       3  150064       2.8477    0.0022021
enh61463     2   26231600   26232600      4       2  150064       2.5424    0.0055052
enh61467     2   26267000   26268000      3       1  150064       2.7329    0.0031394
enh61471     2   26309000   26310000      5       2  150064       1.9481       0.0257
enh61472     2   26322400   26323400      1       1  150064       1.9555      0.02526
enh61508     2   26929700   26930700      1       1  150064       2.0956      0.01806
enh61512     2   26979000   26980000      1       1  150064       3.3366    0.0004241
enh61515     2   26989500   26990500      3       2  150064       2.4141     0.007887
enh61516     2   26991600   26992600      2       1  150064       3.1258   0.00088647
enh61517     2   26994500   26995500      3       1  150064        3.144   0.00083325
enh61518     2   27007500   27008500      3       2  150064       2.1143     0.017246
enh61520     2   27015300   27016300      5       2  150064       3.1777   0.00074218
enh61521     2   27076700   27077700      1       1  150064       2.7701     0.002802
enh61526     2   27211000   27212000      1       1  150064       3.2155     0.000651
enh61527     2   27213800   27214800      1       1  150064       2.5416     0.005518
enh61528     2   27226400   27227400      1       1  150064       3.3039    0.0004768
enh61529     2   27233500   27234500      2       1  150064       3.1174   0.00091222
enh61531     2   27243800   27244800      1       1  150064       3.3136    0.0004605
enh61532     2   27249000   27250000      1       1  150064       3.3146    0.0004588
enh61533     2   27254400   27255400      1       1  150064       3.0193     0.001267
enh61536     2   27271800   27272800      2       1  150064       3.4335   0.00029787
enh61538     2   27295300   27296300      1       1  150064       2.9142     0.001783
enh61539     2   27297500   27298500      3       1  150064       2.5994    0.0046699
enh61542     2   27307700   27308700      2       1  150064       2.5213    0.0058457
enh61543     2   27309800   27310800      1       1  150064        2.979     0.001446
enh61546     2   27405600   27406600      3       2  150064       2.0776     0.018873
enh61548     2   27441000   27442000      9       3  150064       2.3197      0.01018
enh61550     2   27472100   27473100      1       1  150064       2.2392      0.01257
enh61552     2   27503600   27504600      1       1  150064       2.3305     0.009891
enh61556     2   27557500   27558500      1       1  150064       2.2842      0.01118
enh61562     2   27603900   27604900      1       1  150064       3.0578     0.001115
enh61563     2   27630200   27631200      1       1  150064       3.1035    0.0009562
enh61564     2   27632800   27633800      2       1  150064       2.0799     0.018769
enh61565     2   27650200   27651200      1       1  150064       3.1686     0.000766
enh61567     2   27665300   27666300      1       1  150064       3.1687    0.0007655
enh61568     2   27711200   27712200      4       2  150064       3.6298   0.00014183
enh61571     2   27724700   27725700      1       1  150064        3.175    0.0007491
enh61572     2   27789000   27790000      1       1  150064       3.0656     0.001086
enh61574     2   27807400   27808400      4       2  150064       2.3097     0.010454
enh61576     2   27829400   27830400      3       2  150064       2.4612    0.0069235
enh61579     2   27860900   27861900      2       1  150064        1.682      0.04628
enh61580     2   27888200   27889200      2       1  150064        1.985     0.023573
enh61582     2   27911900   27912900      2       1  150064       3.4993   0.00023321
enh61583     2   27919100   27920100      1       1  150064       2.4891     0.006403
enh61585     2   27930700   27931700      1       1  150064       4.0723    2.328e-05
enh61586     2   27937200   27938200      2       1  150064       2.0899     0.018314
enh61592     2   27958600   27959600      2       1  150064       3.4552   0.00027493
enh61594     2   27977100   27978100      1       1  150064       2.4741     0.006678
enh61597     2   27988500   27989500      3       2  150064       4.4211   4.9099e-06
enh61598     2   27993400   27994400      1       1  150064       3.8587      5.7e-05
enh61602     2   28020700   28021700      4       2  150064       5.0404   2.3226e-07
enh61605     2   28055300   28056300      2       1  150064       3.5611   0.00018463
enh61607     2   28078300   28079300      1       1  150064       4.0674    2.377e-05
enh61613     2   28114200   28115200      1       1  150064       1.9473      0.02575
enh61616     2   28142900   28143900      1       1  150064       3.6355    0.0001387
enh61617     2   28155100   28156100      3       1  150064       3.6442    0.0001341
enh61619     2   28180000   28181000      3       2  150064       2.9638    0.0015194
enh61620     2   28183800   28184800      2       1  150064       3.1366    0.0008547
enh61621     2   28189200   28190200      4       2  150064       2.5946    0.0047346
enh61625     2   28246100   28247100      2       1  150064        1.732     0.041638
enh61633     2   28324700   28325700      1       1  150064       2.2133      0.01344
enh61638     2   28385200   28386200      2       1  150064       1.7823     0.037347
enh61666     2   28600800   28601800      1       1  150064       2.1429      0.01606
enh61668     2   28611900   28612900      1       1  150064        2.969     0.001494
enh61670     2   28627100   28628100      1       1  150064       2.7405     0.003067
enh61671     2   28629700   28630700      4       2  150064       1.9916      0.02321
enh61673     2   28635300   28636300      1       1  150064       2.5742     0.005024
enh61675     2   28646300   28647300      6       3  150064       3.0378    0.0011914
enh61676     2   28650800   28651800      2       1  150064        2.569    0.0050992
enh61677     2   28660000   28661000      1       1  150064       2.1128      0.01731
enh61680     2   28766400   28767400      4       2  150064       1.9596     0.025021
enh61710     2   29025200   29026200      1       1  150064       2.8096      0.00248
enh61711     2   29032500   29033500      2       1  150064        3.181   0.00073373
enh61717     2   29150400   29151400      3       2  150064       1.9268     0.027002
enh61731     2   29330700   29331700      3       1  150064       1.9753     0.024119
enh61737     2   29388200   29389200      3       1  150064       1.8139     0.034846
enh61747     2   29627900   29628900      3       1  150064       2.0191     0.021739
enh61748     2   29643800   29644800      3       1  150064       3.8457   6.0109e-05
enh61749     2   29682400   29683400      3       1  150064       2.3845    0.0085508
enh61750     2   29685000   29686000      8       3  150064       2.4311    0.0075262
enh61751     2   29686700   29687700      3       1  150064        2.588    0.0048274
enh61770     2   30368200   30369200      2       1  150064       1.8372     0.033087
enh61775     2   30447400   30448400      5       2  150064       2.1539     0.015623
enh61795     2   30588900   30589900      1       1  150064       1.8188      0.03447
enh61797     2   30594700   30595700      1       1  150064       1.7274      0.04205
enh61856     2   32236400   32237400      3       2  150064       2.2825     0.011229
enh61924     2   33546200   33547200      2       1  150064       2.0047     0.022498
enh61960     2   36614700   36615700      7       3  150064       1.7482     0.040212
enh61961     2   36616800   36617800      5       3  150064       2.0453     0.020413
enh61972     2   36655900   36656900      3       2  150064       1.9532     0.025396
enh61974     2   36661600   36662600      1       1  150064       2.1714      0.01495
enh61977     2   36667400   36668400      5       2  150064       1.6541     0.049051
enh61979     2   36676100   36677100      1       1  150064       2.2365      0.01266
enh61989     2   36709800   36710800      2       1  150064       1.8705     0.030706
enh61990     2   36712900   36713900      2       1  150064       1.9432     0.025999
enh61992     2   36718600   36719600      4       1  150064       2.0248     0.021445
enh62007     2   36791800   36792800      4       2  150064       2.0243      0.02147
enh62013     2   36822400   36823400      6       2  150064       1.9998     0.022759
enh62028     2   37116700   37117700      2       1  150064       2.0112     0.022153
enh62031     2   37178300   37179300      4       2  150064        1.784     0.037209
enh62033     2   37247400   37248400      1       1  150064       3.0485      0.00115
enh62035     2   37325500   37326500      2       1  150064       2.1263     0.016739
enh62038     2   37382300   37383300      8       2  150064        1.672     0.047258
enh62039     2   37384400   37385400      3       1  150064       1.8706     0.030697
enh62040     2   37394900   37395900      5       3  150064       1.9394     0.026228
enh62042     2   37424600   37425600      3       2  150064       1.7105      0.04359
enh62046     2   37456200   37457200      3       2  150064       2.2591     0.011938
enh62047     2   37510000   37511000      3       2  150064       2.3853     0.008532
enh62048     2   37545200   37546200      1       1  150064       3.9736     3.54e-05
enh62049     2   37549000   37550000      2       1  150064       3.3541   0.00039817
enh62050     2   37570800   37571800      5       3  150064       2.4303    0.0075439
enh62056     2   37641600   37642600      4       2  150064       2.1762      0.01477
enh62080     2   37882900   37883900      1       1  150064       2.3419     0.009592
enh62122     2   38209100   38210100      2       1  150064        1.731     0.041726
enh62124     2   38240800   38241800      4       2  150064       1.9911     0.023237
enh62148     2   38601800   38602800      2       1  150064       1.8326     0.033433
enh62150     2   38622200   38623200      1       1  150064       2.1086      0.01749
enh62151     2   38665900   38666900      3       2  150064       2.0174     0.021826
enh62166     2   38840000   38841000      1       1  150064        1.815      0.03476
enh62175     2   38943000   38944000      3       2  150064       2.0726     0.019104
enh62176     2   38948400   38949400      5       2  150064       2.5385    0.0055665
enh62179     2   38992200   38993200      3       2  150064        1.769     0.038445
enh62204     2   39605900   39606900      1       1  150064       1.6731      0.04715
enh62209     2   39635700   39636700      6       2  150064       1.7581     0.039364
enh62229     2   39730400   39731400      2       1  150064       2.6074    0.0045611
enh62239     2   39795900   39796900      2       1  150064       2.4136    0.0078969
enh62242     2   39820600   39821600      1       1  150064        2.696     0.003509
enh62243     2   39830000   39831000      3       1  150064       2.8516    0.0021749
enh62246     2   39859000   39860000      2       1  150064       2.7981    0.0025706
enh62248     2   39888000   39889000      1       1  150064       1.9092      0.02812
enh62252     2   39955400   39956400      2       1  150064       2.1194     0.017027
enh62253     2   39958900   39959900      1       1  150064       2.0788      0.01882
enh62256     2   39970300   39971300      6       3  150064       2.0941     0.018126
enh62258     2   39998700   39999700      4       1  150064       2.6811     0.003669
enh62260     2   40000600   40001600      2       1  150064       1.9537     0.025369
enh62262     2   40003800   40004800      2       1  150064       2.1676     0.015094
enh62263     2   40006400   40007400      2       1  150064       2.0011      0.02269
enh62266     2   40009900   40010900      1       1  150064       1.6763      0.04684
enh62274     2   40169500   40170500      1       1  150064        1.909      0.02813
enh62275     2   40174900   40175900      2       1  150064       2.6604     0.003902
enh62276     2   40181400   40182400      6       3  150064       2.8149    0.0024393
enh62278     2   40221200   40222200      5       2  150064       2.3334    0.0098125
enh62279     2   40223300   40224300      2       1  150064       2.5613    0.0052144
enh62281     2   40255600   40256600      4       2  150064       2.3215     0.010129
enh62284     2   40264000   40265000      6       2  150064       2.0286     0.021249
enh62287     2   40275300   40276300      5       2  150064       2.5702    0.0050819
enh62291     2   40353700   40354700      3       1  150064       2.1162     0.017165
enh62292     2   40374400   40375400      2       1  150064       2.5675    0.0051213
enh62294     2   40405800   40406800      4       2  150064       2.1584     0.015447
enh62296     2   40426600   40427600      4       2  150064       1.9995     0.022778
enh62301     2   40466900   40467900      4       2  150064       2.6961    0.0035077
enh62302     2   40470600   40471600      3       2  150064       2.3736    0.0088074
enh62305     2   40511500   40512500      2       1  150064       1.7162     0.043063
enh62306     2   40513700   40514700      1       1  150064       1.7342      0.04144
enh62311     2   40570900   40571900      5       2  150064       1.8612     0.031356
enh62312     2   40573200   40574200      4       2  150064       2.1624     0.015294
enh62314     2   40579200   40580200      3       2  150064       2.3671     0.008964
enh62315     2   40587600   40588600      3       1  150064        1.653      0.04917
enh62323     2   40630300   40631300      4       1  150064       1.9185     0.027521
enh62325     2   40639300   40640300      5       2  150064       2.3911     0.008399
enh62326     2   40645400   40646400      3       1  150064       1.7315      0.04168
enh62327     2   40660300   40661300      5       2  150064       2.0326     0.021047
enh62329     2   40667500   40668500      5       2  150064       2.0459     0.020383
enh62333     2   40715100   40716100      4       2  150064       1.9466     0.025791
enh62334     2   40715600   40716600      4       2  150064       1.7139      0.04327
enh62335     2   40738100   40739100      2       1  150064        2.759     0.002899
enh62336     2   40739200   40740200      4       1  150064       3.0293    0.0012257
enh62339     2   40893200   40894200      2       1  150064       2.7074    0.0033901
enh62340     2   40895100   40896100      5       3  150064       2.0646      0.01948
enh62347     2   41824900   41825900      4       1  150064       1.8613     0.031351
enh62353     2   42068400   42069400      3       1  150064       2.5474    0.0054272
enh62354     2   42086900   42087900      4       2  150064       2.2208     0.013182
enh62425     2   42981300   42982300      4       2  150064       1.8783      0.03017
enh62435     2   43072000   43073000      4       2  150064       1.9494     0.025626
enh62438     2   43106700   43107700      3       1  150064       1.6831     0.046179
enh62442     2   43134000   43135000      6       2  150064       2.2987     0.010761
enh62456     2   43251900   43252900      5       2  150064       1.7227      0.04247
enh62494     2   43560100   43561100      2       1  150064       1.6723     0.047229
enh62538     2   44330000   44331000      5       3  150064       2.1278     0.016678
enh62543     2   44398500   44399500      3       2  150064       2.0651     0.019455
enh62617     2   45671800   45672800      6       3  150064       1.9395     0.026221
enh62623     2   45781400   45782400      4       1  150064       1.9771     0.024014
enh62631     2   45896100   45897100      4       2  150064        2.375    0.0087753
enh62635     2   45982600   45983600      6       2  150064        2.001     0.022695
enh62636     2   45986300   45987300      2       1  150064       2.3983    0.0082368
enh62643     2   46076500   46077500      6       3  150064       1.7618     0.039054
enh62661     2   46195400   46196400      6       2  150064        2.202     0.013834
enh62662     2   46219400   46220400      4       2  150064       2.4906    0.0063764
enh62664     2   46235300   46236300      2       1  150064       1.8846     0.029744
enh62665     2   46236900   46237900      5       1  150064       2.1935     0.014134
enh62670     2   46290200   46291200      4       2  150064         3.29    0.0005009
enh62730     2   46794200   46795200      2       1  150064       1.7672     0.038598
enh62774     2   47212600   47213600      1       1  150064       1.7302       0.0418
enh62791     2   47321300   47322300      9       2  150064       1.9616     0.024903
enh62794     2   47396200   47397200      3       1  150064        2.097     0.017995
enh62801     2   47435700   47436700      3       1  150064       2.2505     0.012207
enh62820     2   47712400   47713400      3       1  150064       1.9607     0.024958
enh62828     2   47979100   47980100      3       2  150064       1.6925     0.045279
enh62829     2   47994600   47995600      3       2  150064        2.471    0.0067377
enh62831     2   48011900   48012900      9       4  150064       2.0754     0.018974
enh62833     2   48094200   48095200      5       2  150064       2.4631    0.0068862
enh62834     2   48096800   48097800      2       1  150064       2.5491    0.0053994
enh62835     2   48118600   48119600      6       3  150064       2.1698     0.015012
enh62838     2   48128900   48129900      1       1  150064       2.9361     0.001662
enh62842     2   48340200   48341200      1       1  150064       2.0415       0.0206
enh62843     2   48355900   48356900      2       1  150064        2.628    0.0042945
enh62845     2   48401900   48402900      4       2  150064       1.9252     0.027104
enh62852     2   48533700   48534700      3       2  150064       1.8526     0.031967
enh62853     2   48543600   48544600      1       1  150064       2.8941     0.001901
enh62854     2   48568400   48569400      5       2  150064       3.3176   0.00045403
enh62857     2   48572800   48573800      4       2  150064       2.3954    0.0083022
enh62858     2   48573400   48574400      4       2  150064       3.3607   0.00038872
enh62859     2   48579400   48580400      3       2  150064       1.6704     0.047424
enh62860     2   48580300   48581300      3       2  150064       1.7898     0.036746
enh62861     2   48642400   48643400      6       4  150064       2.5081    0.0060695
enh62862     2   48647000   48648000      5       3  150064       1.6782      0.04665
enh62868     2   48701400   48702400      2       1  150064       2.2353     0.012699
enh62870     2   48723400   48724400      5       2  150064       2.1216     0.016934
enh62872     2   48736100   48737100      2       1  150064       2.8269      0.00235
enh62878     2   48793700   48794700      4       2  150064       1.8201      0.03437
enh62879     2   48794900   48795900      5       3  150064       2.1054     0.017629
enh62881     2   48941800   48942800      4       2  150064       2.0892     0.018347
enh62882     2   48949500   48950500      6       3  150064       1.9674     0.024568
enh62902     2   51577300   51578300      3       1  150064        2.011     0.022163
enh62908     2   52766200   52767200      1       1  150064       2.1948      0.01409
enh62922     2   53803100   53804100      3       1  150064       2.0095     0.022241
enh62925     2   53859900   53860900      4       2  150064       2.3414     0.009605
enh62927     2   53971500   53972500      3       1  150064       3.2686   0.00054047
enh62928     2   53978600   53979600      2       1  150064       2.6112    0.0045118
enh62930     2   53995400   53996400      3       1  150064       1.9562     0.025221
enh62931     2   54011000   54012000      1       1  150064        3.377    0.0003664
enh62933     2   54015400   54016400      4       1  150064       2.2744     0.011472
enh62934     2   54053200   54054200      5       3  150064       2.3992    0.0082157
enh62938     2   54172400   54173400      2       1  150064       1.7235     0.042399
enh62942     2   54242800   54243800      1       1  150064       2.2655      0.01174
enh62943     2   54265600   54266600      4       2  150064       1.6884     0.045669
enh62946     2   54275000   54276000      2       1  150064       2.0324     0.021057
enh62947     2   54286500   54287500      1       1  150064       1.7875      0.03693
enh62948     2   54292400   54293400      2       1  150064        1.855     0.031798
enh62949     2   54295000   54296000      3       2  150064       3.8093   6.9669e-05
enh62950     2   54330600   54331600      4       2  150064       2.5832    0.0048945
enh62951     2   54341400   54342400      5       2  150064        2.161     0.015346
enh62970     2   54650200   54651200      2       1  150064       2.7509    0.0029718
enh62973     2   54661100   54662100      5       1  150064       2.4495    0.0071526
enh62980     2   54700400   54701400      6       4  150064       2.0561     0.019884
enh62985     2   54711100   54712100      5       2  150064       1.9319     0.026683
enh62995     2   54750300   54751300      3       2  150064       2.1909     0.014229
enh62998     2   54755500   54756500      2       1  150064        1.838     0.033028
enh63003     2   54796100   54797100      5       2  150064       1.7598     0.039218
enh63004     2   54801600   54802600      7       3  150064        2.267     0.011695
enh63005     2   54805100   54806100     10       1  150064       1.6721     0.047248
enh63007     2   54816400   54817400      2       1  150064       1.7745     0.037992
enh63008     2   54823500   54824500      6       2  150064       2.0396     0.020693
enh63009     2   54826300   54827300      2       1  150064       1.7435     0.040623
enh63010     2   54830600   54831600      6       3  150064       3.0577    0.0011151
enh63012     2   54840600   54841600      4       2  150064       2.3714    0.0088612
enh63013     2   54851800   54852800      2       1  150064       2.8326    0.0023083
enh63014     2   54853000   54854000      3       2  150064       1.7994     0.035982
enh63018     2   54863000   54864000      3       2  150064       2.8068    0.0025018
enh63020     2   54885200   54886200      4       2  150064       2.9491    0.0015937
enh63021     2   54893000   54894000      1       1  150064       2.0337      0.02099
enh63022     2   54896600   54897600      1       1  150064       1.6458       0.0499
enh63023     2   54898800   54899800      3       2  150064       2.8951    0.0018954
enh63026     2   54907400   54908400      8       4  150064       2.6705    0.0037871
enh63031     2   55036800   55037800      7       3  150064       2.1214     0.016946
enh63032     2   55087000   55088000      4       2  150064       3.0483    0.0011507
enh63035     2   55126400   55127400      1       1  150064       3.3506    0.0004032
enh63039     2   55133200   55134200      4       2  150064       2.9952    0.0013715
enh63041     2   55154000   55155000      4       2  150064       2.6708    0.0037839
enh63042     2   55172700   55173700      5       2  150064       2.3761    0.0087491
enh63049     2   55222400   55223400      5       2  150064       2.7688     0.002813
enh63050     2   55224700   55225700      1       1  150064       2.2283      0.01293
enh63057     2   55264200   55265200      3       2  150064       1.7492     0.040128
enh63059     2   55270900   55271900      4       2  150064       2.0356     0.020893
enh63061     2   55282900   55283900      3       2  150064       2.0073     0.022358
enh63074     2   55373400   55374400      1       1  150064       2.4398     0.007348
enh63108     2   55999300   56000300      2       1  150064       3.0079    0.0013153
enh63109     2   56006800   56007800      5       3  150064       1.6914     0.045376
enh63110     2   56037700   56038700      5       3  150064       1.6586     0.048597
enh63111     2   56054600   56055600      5       2  150064       2.8425    0.0022383
enh63116     2   56097300   56098300      2       1  150064        1.962     0.024881
enh63122     2   56126900   56127900      2       1  150064       2.8072    0.0024986
enh63123     2   56128300   56129300      6       3  150064       2.4107    0.0079605
enh63129     2   56188500   56189500      7       2  150064       1.9899     0.023301
enh63130     2   56192800   56193800      6       2  150064         1.78      0.03754
enh63131     2   56193300   56194300      5       2  150064       1.9158     0.027693
enh63133     2   56219900   56220900      6       3  150064       2.1746     0.014831
enh63135     2   56235700   56236700      2       1  150064        2.049     0.020231
enh63145     2   56466200   56467200      8       3  150064       2.9484    0.0015969
enh63151     2   56607800   56608800      8       3  150064       1.9761      0.02407
enh63165     2   57947100   57948100      3       2  150064       4.1313   1.8035e-05
enh63166     2   57948200   57949200      1       1  150064       4.7256    1.147e-06
enh63168     2   58109800   58110800      1       1  150064       4.0681     2.37e-05
enh63169     2   58118200   58119200      2       1  150064       3.9261   4.3161e-05
enh63172     2   58269300   58270300      2       1  150064       3.1586   0.00079263
enh63173     2   58272500   58273500      2       1  150064       4.0931   2.1281e-05
enh63175     2   58333900   58334900      1       1  150064       3.5709    0.0001779
enh63176     2   58335600   58336600      5       3  150064       4.6927   1.3479e-06
enh63179     2   58364500   58365500      1       1  150064       2.0191      0.02174
enh63180     2   58383800   58384800      2       1  150064       5.2865   6.2345e-08
enh63181     2   58710700   58711700      1       1  150064       2.1928      0.01416
enh63183     2   58860900   58861900      2       1  150064       1.7805     0.037496
enh63184     2   59126600   59127600      3       1  150064       2.2278     0.012946
enh63188     2   60332200   60333200      4       2  150064       2.4515    0.0071133
enh63190     2   60743100   60744100      1       1  150064       2.4357     0.007432
enh63191     2   60754800   60755800      3       2  150064       2.0133      0.02204
enh63195     2   60982400   60983400      4       2  150064       2.3444    0.0095296
enh63214     2   61583700   61584700      3       2  150064       2.0802     0.018755
enh63216     2   61662800   61663800      4       2  150064       2.6209    0.0043846
enh63218     2   61666100   61667100      1       1  150064       3.3974    0.0003401
enh63221     2   61699400   61700400      1       1  150064        1.971      0.02436
enh63252     2   62443900   62444900      1       1  150064       2.2089      0.01359
enh63254     2   62491900   62492900      5       2  150064       2.5851    0.0048677
enh63255     2   62492800   62493800      5       1  150064       1.9393      0.02623
enh63256     2   62493900   62494900      3       1  150064       2.2941     0.010892
enh63261     2   62683300   62684300      1       1  150064       1.9283      0.02691
enh63262     2   62684400   62685400      1       1  150064       1.9612      0.02493
enh63266     2   62712900   62713900      2       1  150064       2.3474     0.009452
enh63267     2   62716200   62717200      5       3  150064       2.9446    0.0016166
enh63268     2   62728700   62729700      5       2  150064       2.6717     0.003774
enh63269     2   62731800   62732800      2       1  150064       1.7793     0.037599
enh63270     2   62733600   62734600      4       2  150064        2.598    0.0046888
enh63271     2   62797800   62798800      1       1  150064       1.9716      0.02433
enh63273     2   62805400   62806400      7       3  150064       1.6492      0.04955
enh63275     2   62816600   62817600      4       2  150064       3.0652    0.0010876
enh63278     2   62886700   62887700      2       1  150064       1.6574     0.048718
enh63279     2   62890100   62891100      3       1  150064       2.4757    0.0066482
enh63284     2   62969200   62970200      1       1  150064       2.8907     0.001922
enh63285     2   62970300   62971300      1       1  150064       2.5492     0.005399
enh63286     2   62987300   62988300      4       2  150064       3.0513    0.0011394
enh63288     2   63012800   63013800      1       1  150064       2.8445     0.002224
enh63291     2   63052800   63053800      2       1  150064       1.7936     0.036435
enh63292     2   63166700   63167700      3       1  150064       3.0863    0.0010132
enh63329     2   64290800   64291800      2       1  150064       1.9995     0.022775
enh63463     2   65764600   65765600      6       2  150064       2.8061    0.0025074
enh63464     2   65772700   65773700      1       1  150064       3.1367    0.0008544
enh63484     2   66782200   66783200      2       1  150064       2.3121     0.010385
enh63508     2   67616300   67617300      3       2  150064       1.7722     0.038178
enh63509     2   67620900   67621900      3       1  150064       2.2859     0.011129
enh63516     2   67788100   67789100      1       1  150064        1.647      0.04978
enh63544     2   68351300   68352300      3       2  150064       1.8592     0.031496
enh63545     2   68386300   68387300      3       2  150064       3.0763     0.001048
enh63555     2   68473600   68474600      1       1  150064        2.958     0.001548
enh63558     2   68482800   68483800      1       1  150064       2.8455     0.002217
enh63569     2   68653800   68654800      1       1  150064       1.7287      0.04193
enh63592     2   69158800   69159800      5       2  150064        1.901     0.028653
enh63634     2   69423100   69424100      2       1  150064       2.1456     0.015953
enh63647     2   69525600   69526600      7       2  150064       2.2894     0.011029
enh63655     2   69662500   69663500      1       1  150064       2.0166      0.02187
enh63686     2   69995000   69996000      2       1  150064       2.1241     0.016832
enh63691     2   70008200   70009200      1       1  150064        1.646      0.04988
enh63693     2   70017700   70018700      3       1  150064       1.7801     0.037527
enh63697     2   70055200   70056200      5       3  150064       2.4311    0.0075272
enh63701     2   70154100   70155100      2       1  150064       1.6894     0.045569
enh63707     2   70261800   70262800      2       1  150064       1.6648     0.047979
enh63708     2   70268400   70269400      1       1  150064        1.811      0.03507
enh63731     2   70487400   70488400      1       1  150064       1.7068      0.04393
enh63733     2   70584600   70585600      2       1  150064       2.0984     0.017934
enh63757     2   71533300   71534300      5       2  150064       3.2038   0.00067802
enh63758     2   71563500   71564500      2       1  150064        2.399    0.0082196
enh63762     2   71678900   71679900      2       1  150064       2.3736    0.0088076
enh63784     2   71942500   71943500      4       2  150064       1.8521     0.032003
enh63789     2   71986100   71987100      3       2  150064       1.6697     0.047492
enh63812     2   72365800   72366800      2       1  150064        2.425    0.0076542
enh63814     2   72431900   72432900      1       1  150064       2.5554     0.005303
enh63815     2   72438800   72439800      2       1  150064       2.4292    0.0075662
enh63818     2   72463100   72464100      1       1  150064        2.753     0.002953
enh63825     2   72641900   72642900      1       1  150064        1.685      0.04599
enh63830     2   72803300   72804300      1       1  150064       1.7126      0.04339
enh63835     2   72904900   72905900      2       1  150064       2.0716     0.019151
enh63840     2   72992700   72993700      1       1  150064       2.5217     0.005839
enh63851     2   73167600   73168600      3       1  150064       4.1935   1.3735e-05
enh63852     2   73207500   73208500      1       1  150064       4.2077     1.29e-05
enh63853     2   73227100   73228100      2       1  150064        3.489   0.00024239
enh63855     2   73248000   73249000      4       2  150064        3.782   7.7791e-05
enh63859     2   73295900   73296900      1       1  150064       3.5033    0.0002298
enh63865     2   73328700   73329700      3       1  150064       3.6104   0.00015284
enh63866     2   73329800   73330800      6       2  150064       3.1284   0.00087891
enh63867     2   73333000   73334000      2       1  150064       3.1442   0.00083265
enh63869     2   73336900   73337900      1       1  150064       3.2819    0.0005155
enh63871     2   73344400   73345400      1       1  150064        2.439     0.007364
enh63872     2   73361200   73362200      5       2  150064       2.6975    0.0034936
enh63874     2   73462800   73463800      3       1  150064       3.7782   7.8976e-05
enh63876     2   73611600   73612600      2       1  150064       3.7349   9.3901e-05
enh63878     2   73641400   73642400      4       2  150064       4.0448   2.6182e-05
enh63879     2   73645300   73646300      2       1  150064        2.894    0.0019017
enh63880     2   73726500   73727500      4       2  150064        4.964   3.4532e-07
enh63882     2   73743300   73744300      3       2  150064       3.6968   0.00010915
enh63889     2   74058200   74059200      3       2  150064       2.4619    0.0069097
enh63893     2   74086400   74087400      6       3  150064       2.9217    0.0017409
enh63914     2   74259200   74260200      3       1  150064       2.8353    0.0022892
enh63916     2   74272200   74273200      2       1  150064       2.4259    0.0076357
enh63927     2   74428300   74429300      2       1  150064        2.288     0.011069
enh63966     2   74789300   74790300      3       2  150064        1.786     0.037053
enh63970     2   74811000   74812000      1       1  150064        1.784      0.03721
enh63973     2   74967100   74968100      1       1  150064        2.028      0.02128
enh63974     2   74968500   74969500      6       1  150064       1.9023     0.028563
enh63987     2   75114500   75115500      6       2  150064       2.0817     0.018687
enh63988     2   75120100   75121100      2       1  150064       2.6601    0.0039054
enh64000     2   75360900   75361900      3       2  150064       1.6752     0.046944
enh64004     2   75466400   75467400      2       1  150064       1.7895     0.036764
enh64010     2   75547700   75548700      5       2  150064       2.2264     0.012995
enh64011     2   75602800   75603800      6       2  150064       2.5245    0.0057924
enh64044     2   79944000   79945000      2       1  150064       1.9691     0.024473
enh64066     2   83591800   83592800      6       1  150064       1.7615     0.039078
enh64067     2   83596800   83597800      8       2  150064       1.8122     0.034975
enh64153     2   85601800   85602800      2       1  150064       1.8923     0.029224
enh64154     2   85610100   85611100      2       1  150064       2.2184     0.013263
enh64160     2   85636400   85637400      1       1  150064       2.1964      0.01403
enh64161     2   85637200   85638200      2       1  150064       3.2842   0.00051131
enh64162     2   85644600   85645600      5       2  150064       3.2498   0.00057749
enh64163     2   85646600   85647600      3       2  150064       2.2518     0.012167
enh64200     2   85914100   85915100      3       2  150064       2.1934      0.01414
enh64213     2   85986200   85987200      2       1  150064       2.0883     0.018384
enh64216     2   85994500   85995500      1       1  150064        2.303      0.01064
enh64217     2   85999000   86000000      2       1  150064       2.0752     0.018985
enh64218     2   86001400   86002400      4       1  150064       1.8896     0.029408
enh64250     2   86295700   86296700      6       2  150064       1.8888     0.029457
enh64287     2   86930200   86931200      1       1  150064       2.7007      0.00346
enh64289     2   86974800   86975800      2       1  150064       2.5472    0.0054289
enh64347     2   95699400   95700400      1       1  150064       2.4341     0.007464
enh64371     2   96335600   96336600      1       1  150064       1.7518       0.0399
enh64385     2   96813900   96814900      1       1  150064       1.8958      0.02899
enh64389     2   96841600   96842600      2       1  150064       3.2632   0.00055072
enh64391     2   96861100   96862100      1       1  150064       4.0923    2.136e-05
enh64392     2   96865200   96866200      1       1  150064       3.9562    3.808e-05
enh64393     2   96868500   96869500      1       1  150064       3.8922    4.966e-05
enh64394     2   96872000   96873000      2       1  150064       2.6324    0.0042391
enh64395     2   96875500   96876500      1       1  150064       3.9123    4.571e-05
enh64400     2   96924600   96925600      3       2  150064       3.7121   0.00010279
enh64420     2   97204800   97205800      1       1  150064       1.9382       0.0263
enh64427     2   97297600   97298600      1       1  150064        2.562     0.005203
enh64430     2   97395600   97396600      1       1  150064       2.3479     0.009439
enh64432     2   97413100   97414100      2       1  150064       3.9458   3.9765e-05
enh64433     2   97425400   97426400      2       1  150064       1.9136     0.027833
enh64439     2   97477200   97478200      1       1  150064        2.391     0.008401
enh64440     2   97483200   97484200      1       1  150064       2.1714      0.01495
enh64441     2   97498000   97499000      1       1  150064       2.0026      0.02261
enh64443     2   97524700   97525700      1       1  150064       2.0166      0.02187
enh64445     2   97536500   97537500      2       1  150064       1.9317     0.026699
enh64446     2   97541100   97542100      1       1  150064       3.2988    0.0004855
enh64447     2   97547100   97548100      1       1  150064       1.7491      0.04014
enh64450     2   97561100   97562100      5       2  150064       2.9332    0.0016776
enh64451     2   97563300   97564300      2       1  150064       1.7908     0.036665
enh64452     2   97564300   97565300      1       1  150064        3.734    9.424e-05
enh64453     2   97572500   97573500      4       1  150064       3.6494   0.00013143
enh64454     2   97594000   97595000      2       1  150064       4.0478   2.5853e-05
enh64455     2   97606600   97607600      4       2  150064       3.4461   0.00028438
enh64458     2   97760800   97761800      4       1  150064       2.8376    0.0022727
enh64460     2   98276400   98277400      2       1  150064        1.907     0.028261
enh64461     2   98317800   98318800      2       1  150064       2.3276    0.0099666
enh64462     2   98344200   98345200      2       1  150064       1.9617     0.024899
enh64467     2   98466200   98467200      4       2  150064       2.1411     0.016134
enh64468     2   98481000   98482000      2       1  150064       1.9097     0.028084
enh64470     2   98484600   98485600      3       2  150064       1.8073     0.035357
enh64471     2   98486600   98487600      2       1  150064       1.8509     0.032095
enh64475     2   98562000   98563000      1       1  150064       1.7704      0.03833
enh64476     2   98566100   98567100      3       2  150064       2.9216    0.0017413
enh64477     2   98566900   98567900      5       2  150064       2.1116     0.017362
enh64478     2   98567700   98568700      3       2  150064       2.3493    0.0094037
enh64481     2   98598900   98599900      2       1  150064        2.456    0.0070248
enh64482     2   98609000   98610000      1       1  150064       2.9188     0.001757
enh64483     2   98612800   98613800      3       1  150064       2.9854     0.001416
enh64497     2   99062600   99063600      4       2  150064         2.21     0.013552
enh64499     2   99073700   99074700      2       1  150064       1.7555     0.039587
enh64502     2   99084900   99085900      2       1  150064        1.699     0.044663
enh64503     2   99088200   99089200      5       1  150064       1.7535     0.039756
enh64508     2   99124400   99125400      3       1  150064       1.8078      0.03532
enh64511     2   99178500   99179500      1       1  150064       1.8114      0.03504
enh64513     2   99222800   99223800      3       1  150064       1.6702     0.047443
enh64516     2   99422200   99423200      3       1  150064       1.7118      0.04347
enh64549     2  100221400  100222400      3       1  150064       1.6487     0.049605
enh64550     2  100252800  100253800      2       1  150064       2.3472    0.0094585
enh64552     2  100260400  100261400      4       2  150064       3.0465    0.0011575
enh64553     2  100264400  100265400      2       1  150064       1.9657     0.024669
enh64555     2  100297700  100298700      3       1  150064       1.8327     0.033426
enh64557     2  100307800  100308800      4       2  150064        2.347    0.0094629
enh64558     2  100311900  100312900      1       1  150064       1.9067      0.02828
enh64559     2  100314600  100315600      4       2  150064       2.1083     0.017502
enh64562     2  100423100  100424100      4       2  150064       2.0716     0.019151
enh64566     2  100474000  100475000      5       1  150064       1.7779     0.037714
enh64571     2  100576900  100577900      1       1  150064        1.887      0.02958
enh64584     2  101347700  101348700      3       2  150064       2.2737     0.011493
enh64585     2  101349700  101350700      7       2  150064        2.554    0.0053241
enh64588     2  101364200  101365200      4       2  150064       2.3063     0.010548
enh64589     2  101369800  101370800      2       1  150064       1.7593     0.039267
enh64591     2  101383200  101384200      2       1  150064       1.7774     0.037753
enh64592     2  101396700  101397700      3       2  150064        2.002     0.022641
enh64604     2  101494000  101495000      4       2  150064       1.9468     0.025777
enh64609     2  101541400  101542400      6       2  150064        1.864     0.031159
enh64631     2  101867800  101868800      4       2  150064        1.782     0.037378
enh64642     2  102051300  102052300      5       2  150064       1.8033     0.035667
enh64725     2  102689000  102690000      3       1  150064       1.8303     0.033606
enh64730     2  102716600  102717600      3       1  150064       2.2144     0.013402
enh64732     2  102723300  102724300      5       3  150064       1.9141     0.027802
enh64733     2  102727000  102728000     10       2  150064        2.932    0.0016842
enh64734     2  102728100  102729100      4       2  150064       2.7562    0.0029238
enh64736     2  102735500  102736500      5       2  150064       2.3514    0.0093522
enh64737     2  102738200  102739200      3       1  150064       2.1821     0.014551
enh64738     2  102743600  102744600      2       1  150064        1.908     0.028196
enh64739     2  102746700  102747700      2       1  150064       3.0076    0.0013167
enh64740     2  102757200  102758200      5       2  150064       2.1286     0.016643
enh64743     2  102775400  102776400      1       1  150064        1.752      0.03989
enh64744     2  102782300  102783300      2       1  150064       2.2052     0.013721
enh64747     2  102804200  102805200      4       2  150064       1.8226     0.034185
enh64748     2  102822400  102823400     12       2  150064        1.712     0.043453
enh64764     2  103351600  103352600      2       1  150064       2.8196    0.0024038
enh64766     2  103377700  103378700      4       2  150064       3.4113   0.00032324
enh64783     2  105856100  105857100      3       2  150064       2.1553     0.015568
enh64790     2  105942400  105943400      1       1  150064       2.1515      0.01572
enh64799     2  106002000  106003000      1       1  150064       1.7877      0.03691
enh64809     2  106053000  106054000      6       3  150064       1.8002     0.035917
enh64810     2  106053500  106054500      4       2  150064       1.9749     0.024142
enh64811     2  106055600  106056600      6       3  150064        1.772     0.038197
enh64827     2  106348400  106349400      7       4  150064       2.0342     0.020965
enh64829     2  106360000  106361000      3       2  150064        1.892     0.029247
enh64831     2  106370500  106371500      4       2  150064       2.3328     0.009829
enh64899     2  108836400  108837400      3       2  150064       2.0397     0.020691
enh64907     2  108979200  108980200      2       1  150064       1.9394     0.026227
enh64912     2  109108200  109109200      3       1  150064       1.8389     0.032962
enh64926     2  109200400  109201400      6       3  150064       1.6519      0.04928
enh64929     2  109208100  109209100      8       3  150064       1.9565     0.025204
enh64934     2  109228500  109229500      1       1  150064       2.0866      0.01846
enh64936     2  109230500  109231500      3       2  150064       1.6929     0.045236
enh64937     2  109231500  109232500      3       1  150064       1.8293     0.033678
enh64977     2  109870000  109871000      1       1  150064       1.8539      0.03188
enh65012     2  110271400  110272400      3       2  150064        3.763   8.3956e-05
enh65014     2  110315600  110316600      2       1  150064       3.8335   6.3177e-05
enh65015     2  110317900  110318900      2       1  150064       2.9339    0.0016739
enh65016     2  110319800  110320800      1       1  150064        4.832    6.759e-07
enh65018     2  110363300  110364300      2       1  150064       4.0565   2.4907e-05
enh65019     2  110365100  110366100      1       1  150064       3.0332      0.00121
enh65020     2  110367300  110368300      2       1  150064       3.2812   0.00051685
enh65021     2  110368600  110369600      4       2  150064       2.5369    0.0055916
enh65022     2  110395600  110396600      5       2  150064       3.7693   8.1868e-05
enh65023     2  110401800  110402800      4       2  150064       2.3766    0.0087369
enh65028     2  110486100  110487100      2       1  150064       1.7444     0.040546
enh65033     2  110882800  110883800      4       2  150064        2.339    0.0096676
enh65034     2  110906900  110907900      2       1  150064        2.578    0.0049685
enh65050     2  111918100  111919100      4       2  150064       1.7494     0.040109
enh65082     2  112253800  112254800      2       1  150064       1.8224     0.034198
enh65088     2  112374700  112375700      5       3  150064       1.7233     0.042419
enh65090     2  112380000  112381000      2       1  150064       1.6795     0.046528
enh65113     2  112789400  112790400      4       2  150064       2.2383     0.012601
enh65169     2  113915800  113916800      1       1  150064       1.9238      0.02719
enh65189     2  114081300  114082300      4       2  150064        1.824     0.034076
enh65203     2  114635000  114636000      4       2  150064       2.5767     0.004988
enh65206     2  114650600  114651600      5       2  150064        1.947     0.025765
enh65207     2  114654900  114655900      3       1  150064       1.9474     0.025744
enh65208     2  114667400  114668400      5       2  150064        2.007     0.022376
enh65226     2  118817700  118818700      2       1  150064          2.3     0.010723
enh65227     2  118844800  118845800      3       2  150064       1.9882     0.023393
enh65237     2  119066600  119067600      1       1  150064       2.1578      0.01547
enh65238     2  119144900  119145900      3       1  150064       2.0439     0.020484
enh65245     2  119400400  119401400      4       2  150064       2.0114     0.022142
enh65250     2  119443400  119444400      2       1  150064       1.8348     0.033267
enh65251     2  119480700  119481700      7       3  150064       1.8135     0.034874
enh65252     2  119495800  119496800      1       1  150064       1.8814      0.02996
enh65253     2  119510300  119511300      3       2  150064       2.4205    0.0077495
enh65257     2  119618900  119619900      4       2  150064       2.2226      0.01312
enh65264     2  119982400  119983400     10       3  150064        1.799      0.03601
enh65297     2  120774400  120775400      3       1  150064       1.6981     0.044745
enh65304     2  120981200  120982200      4       1  150064       1.6573     0.048728
enh65313     2  121044600  121045600      3       1  150064       1.7418     0.040776
enh65317     2  121125000  121126000     10       2  150064       2.5448    0.0054677
enh65318     2  121126200  121127200      7       3  150064       1.7278     0.042013
enh65325     2  121261400  121262400      1       1  150064       2.0304      0.02116
enh65341     2  121377300  121378300      4       2  150064       1.6629      0.04817
enh65352     2  121460900  121461900      1       1  150064       1.6851      0.04598
enh65359     2  121497800  121498800      2       1  150064       1.8336      0.03336
enh65455     2  122529300  122530300      1       1  150064       1.9179      0.02756
enh65456     2  122547700  122548700      1       1  150064       2.3516     0.009346
enh65465     2  125011600  125012600      3       2  150064       2.4424    0.0072953
enh65485     2  127841500  127842500      7       3  150064       2.7282    0.0031841
enh65486     2  127843500  127844500      7       2  150064       2.4133    0.0079045
enh65487     2  127851000  127852000      1       1  150064       3.4108    0.0003239
enh65488     2  127858800  127859800      7       3  150064       1.9129     0.027878
enh65595     2  129153400  129154400      9       1  150064       1.9032      0.02851
enh65596     2  129166100  129167100      6       3  150064       1.7116     0.043487
enh65618     2  131131800  131132800      3       1  150064       2.1006     0.017839
enh65619     2  131132300  131133300      1       1  150064       2.2907      0.01099
enh65621     2  131149500  131150500      1       1  150064       2.1072      0.01755
enh65629     2  131812400  131813400      1       1  150064       3.3102    0.0004661
enh65632     2  131861300  131862300      4       2  150064        3.335   0.00042656
enh65633     2  131864500  131865500      2       1  150064        2.684    0.0036368
enh65639     2  132398700  132399700      1       1  150064       2.2584      0.01196
enh65643     2  132431400  132432400      2       1  150064       2.2331     0.012771
enh65647     2  133131800  133132800      1       1  150064       1.7173      0.04296
enh65665     2  133811300  133812300      1       1  150064       1.9403      0.02617
enh65670     2  134051200  134052200      1       1  150064         1.85      0.03216
enh65700     2  134522800  134523800      1       1  150064       1.9128      0.02789
enh65705     2  134570300  134571300      2       1  150064       2.0846     0.018552
enh65707     2  134578600  134579600      4       2  150064       1.8406      0.03284
enh65718     2  134889000  134890000      1       1  150064       2.7632     0.002862
enh65720     2  134895300  134896300      3       1  150064       3.9695   3.6018e-05
enh65721     2  134897400  134898400      1       1  150064       4.2027    1.319e-05
enh65722     2  134900200  134901200      2       1  150064       3.3207   0.00044901
enh65723     2  134904000  134905000      1       1  150064       1.7945      0.03637
enh65762     2  135602900  135603900      3       2  150064       2.5593     0.005244
enh65764     2  135657300  135658300      2       1  150064        1.818     0.034529
enh65800     2  136788700  136789700      6       2  150064       2.3859    0.0085192
enh65836     2  139122500  139123500      1       1  150064       2.9193     0.001754
enh65838     2  139153000  139154000      2       1  150064       3.2053   0.00067457
enh65840     2  139190400  139191400      1       1  150064       3.6078    0.0001544
enh65844     2  139358800  139359800      1       1  150064       2.0686      0.01929
enh65846     2  139465200  139466200      5       3  150064       2.3918    0.0083829
enh65847     2  139469400  139470400      2       1  150064       1.7082     0.043798
enh65849     2  139704900  139705900      2       1  150064       1.6969      0.04486
enh65850     2  139705700  139706700      3       2  150064       2.4435    0.0072719
enh65852     2  141260300  141261300      4       2  150064        3.241   0.00059564
enh65882     2  144230600  144231600      4       2  150064       1.8423     0.032712
enh65883     2  144232600  144233600      1       1  150064       2.5366     0.005597
enh65894     2  144658200  144659200      4       2  150064       1.9513     0.025511
enh65895     2  144659100  144660100      5       3  150064       1.7364     0.041249
enh65905     2  144844000  144845000      1       1  150064       2.1123      0.01733
enh65906     2  144857200  144858200      1       1  150064       2.1594      0.01541
enh65922     2  145129800  145130800      1       1  150064       2.7902     0.002634
enh65925     2  145137000  145138000      2       1  150064       3.5341    0.0002046
enh65927     2  145158800  145159800      1       1  150064       4.6476    1.679e-06
enh65930     2  145184300  145185300      2       1  150064       3.2428   0.00059181
enh65931     2  145187100  145188100      1       1  150064        3.432    0.0002996
enh65934     2  145201600  145202600      1       1  150064       4.3878    5.724e-06
enh65938     2  145213500  145214500      2       1  150064       1.9976     0.022878
enh65941     2  145219900  145220900      2       1  150064       2.1171     0.017124
enh65952     2  145259600  145260600      1       1  150064       1.9658      0.02466
enh65976     2  145763700  145764700      2       1  150064       2.1769     0.014746
enh65985     2  145849300  145850300      1       1  150064       2.3328      0.00983
enh65987     2  145866900  145867900      2       1  150064       2.8295    0.0023314
enh65989     2  145874300  145875300      4       2  150064       2.5693     0.005095
enh65990     2  145915100  145916100      1       1  150064       1.8551      0.03179
enh65993     2  146137800  146138800      5       2  150064       1.7188     0.042827
enh66000     2  146411200  146412200      3       2  150064       2.5035    0.0061482
enh66021     2  147391900  147392900      1       1  150064       1.8679      0.03089
enh66026     2  147578800  147579800      2       1  150064       4.3816   5.8918e-06
enh66027     2  147611100  147612100      2       1  150064       3.5042   0.00022899
enh66029     2  147697200  147698200      2       1  150064       1.7672     0.038597
enh66036     2  147765800  147766800      3       2  150064       2.1724     0.014915
enh66039     2  147907200  147908200      3       2  150064       1.9226     0.027267
enh66040     2  147930800  147931800      3       2  150064       1.9619     0.024887
enh66053     2  148472300  148473300      2       1  150064       2.0403      0.02066
enh66069     2  149002000  149003000      3       2  150064       2.0629     0.019559
enh66070     2  149013300  149014300      1       1  150064       2.1846      0.01446
enh66071     2  149030600  149031600      2       1  150064        2.932     0.001684
enh66073     2  149057900  149058900      1       1  150064       1.8135      0.03488
enh66074     2  149095800  149096800      3       2  150064       2.0302     0.021168
enh66079     2  149403800  149404800      3       1  150064       1.7192     0.042789
enh66086     2  149513700  149514700      2       1  150064       2.1811     0.014587
enh66094     2  149861600  149862600      3       1  150064       2.5305    0.0056946
enh66096     2  149875600  149876600      1       1  150064       2.7211     0.003253
enh66108     2  149985900  149986900      6       2  150064       1.9774     0.023998
enh66114     2  150220400  150221400      2       1  150064       2.2779     0.011366
enh66120     2  150418300  150419300      1       1  150064       2.1357      0.01635
enh66121     2  150436000  150437000      1       1  150064       2.1749      0.01482
enh66122     2  150436900  150437900      4       2  150064       1.6986     0.044699
enh66125     2  150453700  150454700      3       2  150064       2.2572     0.011997
enh66126     2  150454400  150455400      2       1  150064       1.9964     0.022947
enh66127     2  150468000  150469000      1       1  150064       1.6918      0.04534
enh66133     2  150589500  150590500     10       1  150064       1.9262      0.02704
enh66144     2  150848200  150849200      4       2  150064       1.7901     0.036723
enh66145     2  150850600  150851600      2       1  150064       1.7055      0.04405
enh66155     2  150982500  150983500      2       1  150064       1.7862     0.037035
enh66165     2  151128500  151129500      1       1  150064       2.0969        0.018
enh66167     2  151138700  151139700      1       1  150064       2.5858     0.004858
enh66168     2  151143100  151144100      1       1  150064       2.3427     0.009572
enh66169     2  151152900  151153900      3       1  150064       1.9129     0.027881
enh66261     2  152708100  152709100      2       1  150064       2.2955     0.010852
enh66262     2  152709200  152710200      1       1  150064       2.5111     0.006017
enh66267     2  152919400  152920400      2       1  150064       1.8037     0.035642
enh66269     2  153022200  153023200      3       2  150064       3.2706   0.00053656
enh66270     2  153023600  153024600      2       1  150064       2.3393    0.0096609
enh66272     2  153030100  153031100      2       1  150064       2.0004     0.022726
enh66274     2  153056500  153057500      2       1  150064       3.3625   0.00038614
enh66275     2  153057200  153058200      1       1  150064       3.1018    0.0009618
enh66276     2  153079700  153080700      1       1  150064       2.8087     0.002487
enh66277     2  153084300  153085300      4       1  150064        2.749    0.0029893
enh66280     2  153251400  153252400      4       2  150064       2.1877     0.014347
enh66281     2  153253000  153254000      4       2  150064       2.0615     0.019628
enh66284     2  153263800  153264800      3       2  150064       1.6451     0.049974
enh66287     2  153277700  153278700      2       1  150064       2.4095    0.0079867
enh66288     2  153282300  153283300      5       2  150064       1.9843     0.023611
enh66292     2  153325400  153326400      1       1  150064        2.779     0.002726
enh66308     2  153450700  153451700      3       1  150064       1.8641     0.031157
enh66311     2  153468700  153469700      5       2  150064       1.8902     0.029367
enh66315     2  153551100  153552100      2       1  150064        2.609    0.0045403
enh66320     2  153618200  153619200      2       1  150064        2.539    0.0055589
enh66325     2  155000000  155001000      4       2  150064       1.6465     0.049832
enh66329     2  157196800  157197800      1       1  150064       2.1873      0.01436
enh66330     2  157200100  157201100      1       1  150064       2.1432      0.01605
enh66385     2  158548700  158549700      2       1  150064       1.8019      0.03578
enh66417     2  159181600  159182600      4       2  150064       2.3855    0.0085283
enh66418     2  159251000  159252000      9       3  150064       2.5617    0.0052078
enh66419     2  159267800  159268800      5       3  150064       2.8682     0.002064
enh66422     2  159316000  159317000      5       3  150064        2.406    0.0080642
enh66423     2  159338800  159339800      5       2  150064       3.5198   0.00021596
enh66424     2  159343300  159344300      5       2  150064        2.627    0.0043076
enh66426     2  159349800  159350800      4       2  150064       3.4879   0.00024343
enh66427     2  159351500  159352500      4       2  150064        2.028     0.021278
enh66428     2  159353800  159354800      4       2  150064       1.9155     0.027716
enh66430     2  159356000  159357000      2       1  150064       3.3414   0.00041675
enh66432     2  159361500  159362500      4       2  150064        2.261     0.011878
enh66433     2  159366600  159367600      3       2  150064       2.1495     0.015796
enh66434     2  159385800  159386800      3       2  150064        2.239     0.012579
enh66435     2  159395500  159396500      1       1  150064       1.8639      0.03117
enh66436     2  159442700  159443700      4       2  150064       2.3947    0.0083161
enh66440     2  159493500  159494500      4       2  150064       3.4109   0.00032376
enh66441     2  159500300  159501300      5       2  150064       2.8096    0.0024799
enh66455     2  159698400  159699400      1       1  150064       2.2162      0.01334
enh66514     2  160373000  160374000      1       1  150064       2.9792     0.001445
enh66516     2  160473800  160474800      3       2  150064       2.6837    0.0036405
enh66517     2  160491400  160492400      5       3  150064       2.4369     0.007407
enh66518     2  160494000  160495000      9       4  150064       1.8292     0.033685
enh66522     2  160592800  160593800      7       2  150064       2.4862    0.0064553
enh66523     2  160600700  160601700     10       4  150064       3.0965   0.00097898
enh66524     2  160651700  160652700      1       1  150064       2.7293     0.003173
enh66525     2  160653100  160654100      2       1  150064       1.8829     0.029859
enh66530     2  160802600  160803600      1       1  150064       2.0456       0.0204
enh66531     2  160817000  160818000      2       1  150064       1.9166     0.027644
enh66591     2  161230400  161231400      1       1  150064       1.8975      0.02888
enh66597     2  161249100  161250100      1       1  150064       2.4211     0.007737
enh66614     2  161338000  161339000      1       1  150064       3.1088    0.0009392
enh66627     2  161508000  161509000      2       1  150064       1.7171     0.042984
enh66661     2  162019800  162020800      1       1  150064       1.9518      0.02548
enh66670     2  162831800  162832800      2       1  150064       2.4165    0.0078348
enh66673     2  162879200  162880200      1       1  150064       3.1915    0.0007078
enh66675     2  162885300  162886300      2       1  150064       3.1838   0.00072676
enh66676     2  162893200  162894200      3       2  150064       2.3263     0.010002
enh66771     2  165970100  165971100      1       1  150064       1.6512      0.04935
enh66772     2  166017400  166018400      8       2  150064       1.8846     0.029745
enh66782     2  166556400  166557400      1       1  150064       2.1232      0.01687
enh66790     2  166811000  166812000      2       1  150064       3.2935   0.00049468
enh66797     2  167170200  167171200      6       2  150064       3.1725   0.00075571
enh66798     2  167197400  167198400      1       1  150064       3.5942    0.0001627
enh66800     2  167218000  167219000      2       1  150064       1.7105     0.043587
enh66801     2  167244700  167245700      3       2  150064       2.7953    0.0025926
enh66802     2  167267100  167268100      5       3  150064       2.1642     0.015224
enh66804     2  167350800  167351800      4       2  150064       3.2406   0.00059635
enh66821     2  168438400  168439400      1       1  150064       1.9985      0.02283
enh66823     2  168800600  168801600      2       1  150064       2.2084      0.01361
enh66866     2  169323100  169324100      2       1  150064       1.7044     0.044157
enh66872     2  169375400  169376400      5       2  150064       1.9554     0.025268
enh66874     2  169377900  169378900      3       1  150064       1.8093     0.035205
enh66875     2  169382800  169383800      5       3  150064       1.7572     0.039444
enh66876     2  169386000  169387000      2       1  150064       1.8604     0.031415
enh66882     2  169425300  169426300      2       1  150064       1.8069      0.03539
enh66888     2  169491300  169492300      4       2  150064       3.0841    0.0010209
enh66889     2  169495700  169496700      4       2  150064       2.8634    0.0020954
enh66896     2  169673000  169674000      8       2  150064       1.9061     0.028322
enh66910     2  170364400  170365400      4       2  150064       1.6791     0.046571
enh66959     2  172042400  172043400      3       2  150064       2.5819    0.0049133
enh66961     2  172101000  172102000      4       2  150064       1.8396     0.032913
enh66962     2  172128000  172129000      3       1  150064       2.4973    0.0062564
enh66982     2  172543200  172544200      4       2  150064       3.5842   0.00016909
enh66985     2  172560000  172561000      2       1  150064       4.2947   8.7484e-06
enh66988     2  172569900  172570900      1       1  150064       2.8532     0.002164
enh66990     2  172619400  172620400      6       2  150064       4.4565    4.165e-06
enh66991     2  172654700  172655700      2       1  150064       3.7259   9.7329e-05
enh66995     2  172734600  172735600      1       1  150064       4.1989    1.341e-05
enh67004     2  172865400  172866400      7       2  150064       3.5524   0.00019089
enh67006     2  172903700  172904700      5       3  150064       2.7485    0.0029934
enh67007     2  172962300  172963300      3       2  150064       1.7756     0.037897
enh67009     2  172967900  172968900      2       1  150064        3.105   0.00095133
enh67016     2  173139000  173140000      6       3  150064       2.1399     0.016182
enh67017     2  173149300  173150300      6       2  150064       2.1033     0.017718
enh67018     2  173158400  173159400      5       2  150064       2.2216     0.013155
enh67049     2  173507700  173508700      8       3  150064       1.9746     0.024154
enh67050     2  173511500  173512500      4       2  150064       1.7638     0.038881
enh67051     2  173519800  173520800      3       1  150064       2.1114      0.01737
enh67057     2  173565700  173566700      2       1  150064       1.8664      0.03099
enh67075     2  173918000  173919000      3       2  150064       1.9752     0.024123
enh67077     2  173943100  173944100      4       2  150064       1.7994     0.035978
enh67082     2  173971000  173972000      2       1  150064       1.8199     0.034386
enh67083     2  173973500  173974500      3       2  150064       1.6966     0.044891
enh67085     2  173988400  173989400      2       1  150064       2.2677     0.011672
enh67086     2  173991200  173992200      3       1  150064       1.6904     0.045479
enh67087     2  173995000  173996000      1       1  150064       1.6463      0.04985
enh67089     2  174014800  174015800      4       2  150064       2.5967    0.0047058
enh67090     2  174024900  174025900      3       2  150064       1.7499     0.040064
enh67091     2  174036500  174037500      5       2  150064       3.2094     0.000665
enh67093     2  174052400  174053400      4       2  150064       2.7049    0.0034158
enh67094     2  174055800  174056800      1       1  150064       2.3478     0.009442
enh67096     2  174074900  174075900      6       3  150064       2.7938    0.0026043
enh67097     2  174082800  174083800      4       2  150064         1.95     0.025587
enh67113     2  174787000  174788000      3       1  150064       1.9503      0.02557
enh67116     2  174823800  174824800      4       2  150064       1.6724     0.047225
enh67122     2  174874400  174875400      7       3  150064       2.6558    0.0039564
enh67128     2  174897000  174898000      2       1  150064       2.7309    0.0031579
enh67134     2  174983700  174984700      3       1  150064       2.3109     0.010418
enh67135     2  175018600  175019600      2       1  150064       2.2438     0.012424
enh67136     2  175041600  175042600      2       1  150064       1.9012     0.028638
enh67138     2  175111300  175112300      2       1  150064       2.6259    0.0043211
enh67139     2  175113600  175114600      3       2  150064       2.9971    0.0013628
enh67141     2  175258200  175259200      1       1  150064       1.7408      0.04086
enh67147     2  175325600  175326600      2       1  150064       2.2162     0.013339
enh67154     2  175460600  175461600      2       1  150064       1.8773      0.03024
enh67156     2  175467500  175468500      3       1  150064       2.0291     0.021226
enh67157     2  175470500  175471500      1       1  150064       2.5642     0.005171
enh67158     2  175474800  175475800      2       1  150064       2.2738      0.01149
enh67164     2  175545100  175546100      2       1  150064       2.6965    0.0035033
enh67168     2  175617800  175618800      1       1  150064       1.8642      0.03115
enh67172     2  175637200  175638200      2       1  150064       1.9154     0.027723
enh67183     2  175690600  175691600      1       1  150064       2.8696     0.002055
enh67187     2  175698300  175699300      1       1  150064       1.9179      0.02756
enh67202     2  175816300  175817300      1       1  150064       2.1397      0.01619
enh67214     2  175893200  175894200      7       3  150064       1.7249     0.042276
enh67215     2  175895000  175896000      4       2  150064          2.1     0.017866
enh67216     2  175900500  175901500      5       2  150064        2.088     0.018401
enh67222     2  176396000  176397000      4       1  150064       1.7776     0.037738
enh67241     2  177325400  177326400      3       2  150064       2.3574    0.0092027
enh67299     2  178853700  178854700      3       1  150064       1.9823     0.023722
enh67300     2  178862400  178863400      6       3  150064       2.1267     0.016722
enh67302     2  178978300  178979300      2       1  150064       2.7261    0.0032045
enh67312     2  179120900  179121900      3       2  150064       1.7142     0.043249
enh67316     2  179192900  179193900      4       1  150064       1.7464     0.040369
enh67329     2  179621100  179622100      3       1  150064       1.8507     0.032107
enh67364     2  180276400  180277400      2       1  150064       1.6643     0.048029
enh67366     2  180324900  180325900      3       2  150064       4.3777   5.9962e-06
enh67375     2  180541400  180542400      7       3  150064       2.1037     0.017701
enh67382     2  180870000  180871000      2       1  150064       2.6466    0.0040648
enh67383     2  180881100  180882100      5       2  150064       1.8173     0.034584
enh67385     2  180904200  180905200      2       1  150064        2.251     0.012192
enh67386     2  180905100  180906100      7       2  150064       1.6929      0.04524
enh67388     2  180990000  180991000      1       1  150064       3.4796    0.0002511
enh67454     2  182993200  182994200     10       1  150064       1.7381     0.041097
enh67472     2  183368000  183369000      7       2  150064       2.3562    0.0092303
enh67473     2  183369500  183370500      6       3  150064       2.5151    0.0059504
enh67480     2  183452000  183453000      3       2  150064       2.4405     0.007333
enh67483     2  183536900  183537900      4       2  150064       1.8584     0.031559
enh67484     2  183579200  183580200      2       1  150064       2.4001    0.0081953
enh67489     2  183758700  183759700      2       1  150064       1.7805       0.0375
enh67493     2  183817200  183818200      4       2  150064        1.843     0.032663
enh67494     2  183874600  183875600      2       1  150064       3.0777     0.001043
enh67504     2  183990400  183991400      9       3  150064       1.9821     0.023734
enh67530     2  187437100  187438100      3       2  150064       1.7134     0.043323
enh67556     2  188255500  188256500      1       1  150064       1.7603      0.03918
enh67557     2  188267900  188268900      1       1  150064       1.6688      0.04758
enh67574     2  188419400  188420400      2       1  150064       1.9497     0.025604
enh67584     2  188915200  188916200      3       1  150064        1.735     0.041375
enh67589     2  189168200  189169200      2       1  150064       2.7644    0.0028516
enh67595     2  189198200  189199200      2       1  150064        2.091     0.018266
enh67597     2  189246700  189247700      3       2  150064       2.6179    0.0044238
enh67600     2  189360600  189361600      3       2  150064       1.6526     0.049204
enh67601     2  189362200  189363200      3       1  150064       2.4673    0.0068067
enh67606     2  189494000  189495000      4       2  150064       1.9699     0.024422
enh67612     2  189630300  189631300      4       1  150064        2.312     0.010389
enh67614     2  189648400  189649400      4       1  150064       2.1516     0.015713
enh67615     2  189650200  189651200      3       2  150064       2.4841    0.0064939
enh67616     2  189653700  189654700      3       1  150064       2.3462    0.0094837
enh67620     2  189748500  189749500      4       2  150064       1.6727      0.04719
enh67646     2  189978800  189979800      3       1  150064       1.7928       0.0365
enh67710     2  190398800  190399800      1       1  150064        1.646      0.04988
enh67730     2  190708500  190709500      3       2  150064       1.9314     0.026714
enh67747     2  191315900  191316900      1       1  150064       2.2173       0.0133
enh67754     2  191447200  191448200      2       1  150064       2.2845     0.011171
enh67755     2  191472000  191473000      1       1  150064       2.1667      0.01513
enh67757     2  191493100  191494100      2       1  150064       2.4091    0.0079953
enh67759     2  191511400  191512400      5       2  150064       1.9909     0.023245
enh67776     2  191684100  191685100      2       1  150064       1.9923     0.023172
enh67778     2  191705900  191706900      3       2  150064       2.2496     0.012238
enh67791     2  191777300  191778300      1       1  150064       1.6536       0.0491
enh67793     2  191803500  191804500      1       1  150064       1.9523      0.02545
enh67799     2  191884200  191885200      3       2  150064       1.8504     0.032126
enh67800     2  191886000  191887000      4       2  150064       2.4662    0.0068282
enh67802     2  191897200  191898200      1       1  150064       2.2945      0.01088
enh67804     2  191906100  191907100      1       1  150064       2.1558      0.01555
enh67805     2  191909500  191910500      1       1  150064       2.2359      0.01268
enh67851     2  192265600  192266600      2       1  150064        2.081     0.018719
enh67854     2  192306200  192307200      1       1  150064       1.9478      0.02572
enh67855     2  192330200  192331200      1       1  150064       2.3347      0.00978
enh67919     2  193130100  193131100      2       1  150064       1.9584     0.025091
enh67922     2  194382500  194383500      1       1  150064       5.1445    1.341e-07
enh67938     2  196385200  196386200      5       2  150064        3.413    0.0003213
enh67940     2  196399200  196400200      2       1  150064       1.9021     0.028581
enh67952     2  196762700  196763700      4       2  150064       2.5099     0.006039
enh67953     2  196763800  196764800      2       1  150064       1.9542     0.025338
enh67955     2  196965600  196966600      2       1  150064       1.6653     0.047926
enh67956     2  196976800  196977800      3       1  150064       1.8839     0.029786
enh67957     2  196978500  196979500      1       1  150064       2.1625      0.01529
enh67958     2  196988100  196989100      2       1  150064        1.928     0.026927
enh67959     2  197001900  197002900      2       1  150064       1.9748     0.024144
enh67961     2  197023300  197024300      5       2  150064       1.7801     0.037534
enh67963     2  197026100  197027100      2       1  150064       1.8671     0.030943
enh67977     2  197143200  197144200      8       2  150064       2.7112    0.0033518
enh67978     2  197149200  197150200      1       1  150064       2.4366     0.007413
enh67979     2  197156600  197157600      4       2  150064       3.1434   0.00083509
enh67986     2  197264500  197265500      2       1  150064       1.7996     0.035958
enh67991     2  197351900  197352900      2       1  150064       2.0462     0.020369
enh67992     2  197354000  197355000      4       1  150064       3.2399   0.00059795
enh67994     2  197431400  197432400      2       1  150064       2.4131    0.0079082
enh67995     2  197451000  197452000      6       2  150064       2.7834    0.0026896
enh67997     2  197465800  197466800      1       1  150064       2.9887     0.001401
enh67998     2  197472300  197473300      2       1  150064       2.5373    0.0055858
enh68002     2  197648000  197649000      2       1  150064       1.6848     0.046012
enh68006     2  197789000  197790000      1       1  150064       2.0893      0.01834
enh68007     2  197792600  197793600      2       1  150064       1.7068     0.043934
enh68008     2  197830800  197831800      2       1  150064       2.1154     0.017198
enh68009     2  197848000  197849000      5       3  150064       1.7695     0.038403
enh68011     2  197853300  197854300      2       1  150064       2.7117    0.0033466
enh68013     2  197962000  197963000      2       1  150064       2.4016    0.0081622
enh68015     2  197989600  197990600      3       2  150064       2.0113     0.022146
enh68017     2  198016900  198017900      3       1  150064       2.2758     0.011429
enh68019     2  198026500  198027500      2       1  150064       2.2899     0.011013
enh68028     2  198107100  198108100      1       1  150064        1.867      0.03095
enh68029     2  198115400  198116400      3       1  150064       2.6266    0.0043118
enh68031     2  198123100  198124100      1       1  150064       2.6007     0.004652
enh68035     2  198170800  198171800      4       2  150064       4.5313   2.9317e-06
enh68036     2  198173100  198174100      1       1  150064       5.3703    3.931e-08
enh68039     2  198242000  198243000      1       1  150064       6.0861    5.786e-10
enh68040     2  198243400  198244400      1       1  150064       4.7819    8.681e-07
enh68041     2  198244300  198245300      3       1  150064       4.2811   9.2995e-06
enh68042     2  198293400  198294400      2       1  150064       5.5238   1.6585e-08
enh68045     2  198361700  198362700      2       1  150064       5.7981   3.3529e-09
enh68049     2  198402800  198403800      2       1  150064       5.4894   2.0166e-08
enh68050     2  198436000  198437000      1       1  150064       6.3151     1.35e-10
enh68053     2  198492000  198493000      5       1  150064       2.9932    0.0013802
enh68054     2  198493000  198494000      3       2  150064       3.3914   0.00034772
enh68055     2  198513000  198514000      3       1  150064       4.8472   6.2596e-07
enh68056     2  198573300  198574300      2       1  150064        4.101   2.0565e-05
enh68057     2  198711000  198712000      2       1  150064       4.2134   1.2579e-05
enh68059     2  198737800  198738800      2       1  150064       3.7759   7.9729e-05
enh68060     2  198743200  198744200      1       1  150064       5.1723    1.156e-07
enh68061     2  198753600  198754600      2       1  150064       4.2409   1.1133e-05
enh68063     2  198780000  198781000      2       1  150064       3.5144   0.00022033
enh68064     2  198780700  198781700      1       1  150064       4.2784    9.411e-06
enh68068     2  198976800  198977800      1       1  150064       1.7405      0.04089
enh68079     2  200024500  200025500      2       1  150064       4.3863   5.7647e-06
enh68080     2  200025300  200026300      3       1  150064       4.7889   8.3864e-07
enh68082     2  200137600  200138600      1       1  150064       1.9937      0.02309
enh68083     2  200142600  200143600      3       1  150064       2.6022    0.0046309
enh68084     2  200167000  200168000      1       1  150064       2.2458      0.01236
enh68085     2  200168800  200169800      1       1  150064       3.1071    0.0009446
enh68093     2  200308100  200309100      2       1  150064        1.758     0.039378
enh68094     2  200314200  200315200      1       1  150064       4.4852    3.643e-06
enh68100     2  200675200  200676200      2       1  150064       4.4392   4.5156e-06
enh68101     2  200678800  200679800      2       1  150064       3.2866   0.00050696
enh68102     2  200714600  200715600      3       2  150064        6.421   6.7675e-11
enh68104     2  200739400  200740400      1       1  150064       2.3984     0.008233
enh68105     2  200778100  200779100      4       2  150064       3.3334   0.00042892
enh68108     2  200822300  200823300      5       2  150064       3.5162   0.00021886
enh68112     2  200850200  200851200      4       2  150064       4.2116   1.2676e-05
enh68114     2  200853400  200854400      4       2  150064       2.4655     0.006841
enh68116     2  200893400  200894400      4       2  150064       2.2285     0.012923
enh68117     2  200903800  200904800      2       1  150064        2.015      0.02195
enh68118     2  200906900  200907900      3       2  150064       2.5205    0.0058592
enh68119     2  200915700  200916700     10       3  150064       6.5781   2.3819e-11
enh68121     2  200941300  200942300      5       2  150064        4.424   4.8434e-06
enh68124     2  200995300  200996300      3       2  150064       2.3616    0.0090976
enh68125     2  201003000  201004000      2       1  150064        4.846      6.3e-07
enh68126     2  201012800  201013800      2       1  150064       4.2353   1.1412e-05
enh68127     2  201023900  201024900      2       1  150064       5.4442   2.6026e-08
enh68129     2  201036800  201037800      4       2  150064       1.8382     0.033019
enh68130     2  201042400  201043400      1       1  150064       3.5659    0.0001813
enh68132     2  201087900  201088900      4       2  150064       3.9746   3.5247e-05
enh68136     2  201139700  201140700      1       1  150064       1.7913      0.03662
enh68137     2  201162300  201163300      3       1  150064       2.3924    0.0083696
enh68141     2  201176400  201177400      4       2  150064       2.4416    0.0073108
enh68147     2  201194000  201195000      4       2  150064       2.8612    0.0021102
enh68150     2  201203700  201204700      6       3  150064       1.9621     0.024874
enh68152     2  201215400  201216400      6       4  150064       1.7277     0.042018
enh68155     2  201221100  201222100      2       1  150064       4.1552   1.6251e-05
enh68157     2  201229300  201230300      5       2  150064       5.5553   1.3855e-08
enh68160     2  201241500  201242500      3       2  150064       5.6536    7.856e-09
enh68162     2  201247000  201248000      5       2  150064       4.4118   5.1248e-06
enh68166     2  201270000  201271000      3       1  150064       3.3255   0.00044135
enh68170     2  201276200  201277200      3       1  150064        3.257   0.00056302
enh68172     2  201306800  201307800      2       1  150064       3.3803   0.00036206
enh68173     2  201319800  201320800      2       1  150064       3.1704   0.00076117
enh68174     2  201332800  201333800      4       2  150064       3.5728   0.00017662
enh68176     2  201351000  201352000      1       1  150064       1.7708       0.0383
enh68181     2  201468800  201469800      7       3  150064       2.4407    0.0073294
enh68183     2  201474200  201475200      7       3  150064       1.8347     0.033274
enh68193     2  201606400  201607400      5       2  150064       1.9379     0.026317
enh68196     2  201621500  201622500      2       1  150064       1.8124     0.034959
enh68199     2  201642300  201643300      2       1  150064        2.272     0.011543
enh68201     2  201648600  201649600      1       1  150064        2.068      0.01932
enh68230     2  202100700  202101700      4       2  150064       2.0478      0.02029
enh68231     2  202118700  202119700      7       3  150064       2.9491    0.0015935
enh68235     2  202128200  202129200      1       1  150064       1.6548      0.04898
enh68261     2  202560700  202561700      5       2  150064       1.6744     0.047023
enh68290     2  202834400  202835400      4       1  150064        2.104      0.01769
enh68292     2  202837600  202838600      3       2  150064       2.2077     0.013634
enh68326     2  203453100  203454100      2       1  150064       1.7147     0.043196
enh68338     2  203830400  203831400      7       3  150064       2.3593    0.0091552
enh68339     2  203884000  203885000      2       1  150064       1.6528      0.04919
enh68344     2  204039600  204040600      3       2  150064       2.2608     0.011885
enh68346     2  204105200  204106200      3       1  150064        2.359    0.0091633
enh68351     2  204267400  204268400      1       1  150064       2.4154     0.007858
enh68352     2  204276600  204277600      1       1  150064       2.1054      0.01763
enh68355     2  204316500  204317500      2       1  150064       2.4105    0.0079651
enh68356     2  204327800  204328800      4       1  150064       2.1728     0.014899
enh68357     2  204349000  204350000      2       1  150064       2.4373    0.0073984
enh68358     2  204356900  204357900      1       1  150064       2.4938     0.006319
enh68443     2  206185400  206186400      3       2  150064       2.1538     0.015628
enh68444     2  206217200  206218200      5       2  150064       2.2819     0.011248
enh68446     2  206250500  206251500      5       2  150064       2.5524    0.0053487
enh68449     2  206339500  206340500      1       1  150064       2.3101      0.01044
enh68450     2  206342200  206343200      3       1  150064       2.0398     0.020685
enh68454     2  206360800  206361800      1       1  150064       1.8446      0.03255
enh68480     2  206713200  206714200      2       1  150064       2.9118    0.0017968
enh68484     2  206772800  206773800      3       2  150064        1.942      0.02607
enh68493     2  207076300  207077300      1       1  150064       1.6566       0.0488
enh68510     2  207905800  207906800      1       1  150064        1.648      0.04968
enh68511     2  207911200  207912200      3       2  150064       1.8611     0.031363
enh68525     2  208014000  208015000      4       2  150064       1.8513     0.032066
enh68529     2  208044700  208045700      2       1  150064       1.9359     0.026438
enh68550     2  208259100  208260100      8       4  150064       1.7264     0.042134
enh68551     2  208273000  208274000      4       2  150064       2.8627    0.0021004
enh68554     2  208332100  208333100      4       2  150064       3.7581    8.559e-05
enh68561     2  208370700  208371700      2       1  150064       3.5615   0.00018438
enh68565     2  208398000  208399000      1       1  150064       4.0619    2.434e-05
enh68567     2  208411200  208412200      3       2  150064       4.0868   2.1867e-05
enh68569     2  208421900  208422900      2       1  150064       3.8072   7.0284e-05
enh68570     2  208425900  208426900      2       1  150064       3.1947   0.00069982
enh68571     2  208481200  208482200      3       1  150064       3.7659    8.296e-05
enh68573     2  208497600  208498600      1       1  150064       4.1488    1.671e-05
enh68619     2  210335400  210336400      2       1  150064       2.0155     0.021926
enh68620     2  210337700  210338700      2       1  150064       1.6664     0.047818
enh68621     2  210340700  210341700      2       1  150064       1.9478      0.02572
enh68625     2  210479200  210480200      3       2  150064       2.1778     0.014711
enh68626     2  210494000  210495000      1       1  150064       2.4534     0.007075
enh68650     2  211368000  211369000      2       1  150064       1.6503     0.049444
enh68665     2  213550900  213551900      7       4  150064       2.1618     0.015318
enh68666     2  213556900  213557900      3       1  150064       1.6927     0.045255
enh68668     2  213587600  213588600      4       2  150064       2.2976     0.010792
enh68669     2  213602400  213603400      2       1  150064       2.3177     0.010234
enh68670     2  213641600  213642600      4       1  150064       1.8196     0.034408
enh68678     2  213839300  213840300      3       2  150064       1.9201      0.02742
enh68715     2  216035700  216036700      2       1  150064       1.6919     0.045331
enh68762     2  216523700  216524700      1       1  150064       1.8565      0.03169
enh68807     2  216876900  216877900      5       2  150064        1.857     0.031652
enh68809     2  216880300  216881300      2       1  150064       1.7857     0.037073
enh68827     2  217138600  217139600      4       1  150064        2.033     0.021027
enh68831     2  217163500  217164500      2       1  150064       1.7118     0.043465
enh68847     2  217277900  217278900      3       1  150064       2.8614    0.0021086
enh68850     2  217342700  217343700      1       1  150064       2.8023     0.002537
enh68854     2  217366400  217367400      5       3  150064       1.8357     0.033204
enh68855     2  217375000  217376000      5       3  150064       2.2671     0.011694
enh68859     2  217404300  217405300      2       1  150064       1.9987     0.022821
enh68861     2  217418900  217419900      3       2  150064       2.3819    0.0086119
enh68864     2  217437900  217438900      4       2  150064       2.2594     0.011929
enh68866     2  217447600  217448600      3       2  150064       2.7106    0.0033585
enh68869     2  217484000  217485000      4       2  150064       1.9169     0.027628
enh68876     2  217522200  217523200      3       1  150064        1.825     0.033998
enh68877     2  217529200  217530200      3       1  150064        2.344    0.0095387
enh68878     2  217544200  217545200      3       1  150064       2.0846     0.018553
enh68910     2  217919400  217920400      3       2  150064       1.6572     0.048735
enh68912     2  217925000  217926000      4       2  150064        1.993     0.023128
enh68914     2  217939500  217940500     10       3  150064       1.8883     0.029496
enh68971     2  218492900  218493900      2       1  150064       2.4716    0.0067248
enh68994     2  218654700  218655700      1       1  150064       2.4451      0.00724
enh68995     2  218657600  218658600      5       2  150064       2.6313    0.0042529
enh69020     2  218784100  218785100     12       3  150064       2.4097    0.0079822
enh69028     2  218815800  218816800      3       1  150064       2.1666     0.015132
enh69030     2  218824300  218825300      6       2  150064       1.7144     0.043231
enh69051     2  219140100  219141100      1       1  150064       1.8132       0.0349
enh69094     2  220006800  220007800      2       1  150064       2.3236     0.010074
enh69095     2  220023600  220024600      2       1  150064       2.5513    0.0053659
enh69096     2  220025600  220026600      2       1  150064       2.6891    0.0035818
enh69098     2  220039800  220040800      2       1  150064       3.3886   0.00035125
enh69103     2  220092100  220093100      1       1  150064        2.173      0.01489
enh69107     2  220113100  220114100      4       2  150064        2.189     0.014299
enh69128     2  220304600  220305600      1       1  150064       2.5317     0.005676
enh69130     2  220310600  220311600      2       1  150064       3.7925   7.4572e-05
enh69155     2  220526400  220527400      2       1  150064       1.7379     0.041118
enh69196     2  221572900  221573900      2       1  150064       2.1709     0.014969
enh69200     2  221700000  221701000      2       1  150064       1.7867     0.036993
enh69203     2  221823800  221824800      1       1  150064       2.5469     0.005435
enh69212     2  222183300  222184300      4       2  150064       1.7585     0.039332
enh69215     2  222308400  222309400      4       1  150064       1.6987     0.044684
enh69221     2  222394400  222395400      1       1  150064       2.8599     0.002119
enh69228     2  222644600  222645600      3       1  150064        2.206     0.013693
enh69268     2  223728200  223729200      4       2  150064       1.9622     0.024867
enh69269     2  223729000  223730000      2       1  150064       1.8571     0.031651
enh69372     2  224890100  224891100      5       3  150064       1.7043     0.044167
enh69381     2  225010600  225011600      2       1  150064       1.8981     0.028841
enh69386     2  225075600  225076600      4       1  150064       2.5992    0.0046721
enh69387     2  225081900  225082900      1       1  150064        1.802      0.03577
enh69389     2  225085900  225086900      2       1  150064       1.7259     0.042182
enh69400     2  225270400  225271400      5       1  150064       2.8005    0.0025512
enh69401     2  225275900  225276900      2       1  150064        2.515    0.0059508
enh69402     2  225277500  225278500      3       1  150064       3.4512   0.00027905
enh69403     2  225307200  225308200      5       2  150064       1.7142     0.043248
enh69404     2  225349800  225350800      2       1  150064       1.9061     0.028321
enh69406     2  225383800  225384800      1       1  150064       4.0748    2.303e-05
enh69409     2  225410200  225411200      1       1  150064       2.3812     0.008627
enh69410     2  225410900  225411900      2       1  150064       2.7169    0.0032953
enh69414     2  225439500  225440500      5       2  150064       3.4801   0.00025064
enh69416     2  225446800  225447800      2       1  150064       4.7216   1.1702e-06
enh69419     2  225543200  225544200      1       1  150064       1.9343      0.02654
enh69427     2  225702200  225703200      4       2  150064         2.31     0.010443
enh69434     2  225774400  225775400      8       3  150064       2.0747     0.019006
enh69441     2  225812600  225813600      2       1  150064       1.8687     0.030836
enh69457     2  225890500  225891500      4       2  150064       1.6587     0.048585
enh69462     2  225968500  225969500      7       1  150064       1.7811     0.037451
enh69464     2  225984400  225985400      6       2  150064       1.8353     0.033228
enh69465     2  226029100  226030100      6       2  150064       1.8714     0.030647
enh69505     2  227348400  227349400      3       2  150064       2.1959      0.01405
enh69547     2  227704500  227705500      3       1  150064       1.7486     0.040177
enh69548     2  227750400  227751400      6       1  150064        1.718     0.042899
enh69550     2  227756500  227757500      3       1  150064        2.351    0.0093605
enh69555     2  227841900  227842900      1       1  150064       1.8402      0.03287
enh69557     2  227859800  227860800      2       1  150064       1.6823     0.046252
enh69574     2  228276000  228277000      2       1  150064       2.4091    0.0079961
enh69575     2  228280300  228281300      4       2  150064       2.6493    0.0040327
enh69577     2  228324800  228325800      1       1  150064       2.7341     0.003128
enh69581     2  228347300  228348300      2       1  150064       2.2438     0.012421
enh69585     2  228382800  228383800      7       3  150064        2.076     0.018949
enh69607     2  229553000  229554000      3       1  150064       1.6887     0.045635
enh69626     2  230308900  230309900      7       3  150064       1.7606     0.039153
enh69646     2  230845000  230846000      1       1  150064        2.353     0.009312
enh69656     2  231220600  231221600      5       2  150064       1.9516     0.025491
enh69665     2  231384900  231385900      8       3  150064       2.2996     0.010736
enh69668     2  231532600  231533600      3       2  150064       1.8141     0.034828
enh69703     2  232003100  232004100      2       1  150064       1.6765      0.04682
enh69728     2  232264500  232265500      1       1  150064       2.3044       0.0106
enh69732     2  232326400  232327400      4       2  150064       1.8857     0.029669
enh69733     2  232330000  232331000      2       1  150064       2.7802    0.0027166
enh69743     2  232470100  232471100      2       1  150064       1.7846      0.03716
enh69752     2  232531900  232532900      2       1  150064       2.2746     0.011466
enh69775     2  233061000  233062000      3       1  150064       2.7182    0.0032822
enh69787     2  233416400  233417400      1       1  150064       1.6581      0.04865
enh69790     2  233441400  233442400      5       2  150064        1.965     0.024706
enh69791     2  233453300  233454300      3       1  150064       1.7228     0.042464
enh69792     2  233457300  233458300      1       1  150064       2.1019      0.01778
enh69796     2  233560800  233561800      3       2  150064       4.9199   4.3302e-07
enh69798     2  233660200  233661200      2       1  150064       3.8559   5.7654e-05
enh69799     2  233700000  233701000      6       3  150064       4.0566   2.4895e-05
enh69800     2  233702700  233703700      1       1  150064       3.5443    0.0001968
enh69801     2  233716300  233717300      5       3  150064       4.5909   2.2062e-06
enh69802     2  233719600  233720600      3       2  150064       6.1793   3.2185e-10
enh69804     2  233766200  233767200      2       1  150064       5.2903   6.1042e-08
enh69805     2  233807400  233808400      3       2  150064       5.0643     2.05e-07
enh69810     2  233897300  233898300      3       2  150064       2.6575    0.0039359
enh69811     2  233913500  233914500      2       1  150064       2.4535    0.0070742
enh69897     2  235353700  235354700      6       3  150064        1.738     0.041107
enh69898     2  235357800  235358800      5       1  150064       1.8513     0.032063
enh69904     2  235473600  235474600      5       2  150064       1.7049      0.04411
enh69961     2  236015300  236016300     13       3  150064       1.7277     0.042021
enh69968     2  236155500  236156500      3       1  150064        1.924     0.027177
enh69971     2  236179200  236180200      6       2  150064       2.4309    0.0075312
enh69980     2  236325400  236326400      1       1  150064       1.6815      0.04633
enh69985     2  236408400  236409400      1       1  150064       2.2549      0.01207
enh69990     2  236419800  236420800      1       1  150064       2.9263     0.001715
enh70003     2  236543200  236544200      3       1  150064        2.049     0.020229
enh70004     2  236546900  236547900      6       2  150064       1.7048     0.044114
enh70030     2  237406900  237407900      1       1  150064       2.0443      0.02046
enh70038     2  237551100  237552100      5       2  150064       2.1875     0.014351
enh70040     2  237573400  237574400      8       3  150064       1.7286     0.041936
enh70144     2  238480800  238481800      1       1  150064       2.1434      0.01604
enh70187     2  238647500  238648500      2       1  150064        1.815     0.034764
enh70188     2  238652400  238653400      7       1  150064       1.8832     0.029837
enh70212     2  239017200  239018200      4       1  150064       1.6738      0.04709
enh70223     2  239068600  239069600      6       4  150064       2.8569    0.0021392
enh70225     2  239084800  239085800      3       2  150064       2.8864    0.0019484
enh70283     2  240024700  240025700      3       2  150064       2.3248     0.010041
enh70347     2  241331600  241332600      7       2  150064       2.1881     0.014333
enh70348     2  241351800  241352800      8       4  150064       2.0946     0.018101
enh70383     2  241948300  241949300      5       3  150064       1.8338     0.033341
enh70392     2  242155500  242156500      3       2  150064       2.1119     0.017349
enh70401     2  242259300  242260300      1       1  150064        1.911        0.028
enh70410     2  242350600  242351600      6       4  150064       2.4978    0.0062486
enh70412     2  242430500  242431500      1       1  150064       2.6246     0.004337
enh70420     2  242497000  242498000      5       3  150064       1.8813     0.029966
enh70425     2  242574300  242575300      3       2  150064       1.8432     0.032647
enh70426     2  242578400  242579400      3       1  150064       2.3244     0.010052
enh70427     2  242604500  242605500      3       1  150064       2.1349     0.016386
enh70437     2  242796000  242797000      4       1  150064       1.8131     0.034905
enh70439     2  242805300  242806300      2       1  150064       2.0361     0.020869
enh70440     2  242812600  242813600      8       3  150064       1.7266     0.042123
enh70444     2  242841400  242842400      6       2  150064        1.655     0.048964
enh70447     2  242907200  242908200      2       1  150064       1.7049     0.044102
enh70467     3    4347900    4348900      3       2  150064       2.4356    0.0074327
enh70477     3    4574800    4575800      5       2  150064       1.7767      0.03781
enh70506     3    4894700    4895700      1       1  150064       2.3182      0.01022
enh70507     3    4907800    4908800      2       1  150064       1.7891     0.036799
enh70522     3    5068600    5069600      7       2  150064       2.3887    0.0084543
enh70536     3    5259500    5260500      7       2  150064       1.7606     0.039154
enh70549     3    8525300    8526300      1       1  150064       2.0306      0.02115
enh70567     3    8622100    8623100     12       2  150064       1.6669      0.04777
enh70568     3    8623500    8624500      3       1  150064       1.6787     0.046603
enh70610     3    9032400    9033400      1       1  150064       2.4414     0.007316
enh70612     3    9069500    9070500      8       3  150064       2.0257     0.021398
enh70617     3    9164200    9165200      7       2  150064       1.6923     0.045295
enh70628     3    9435600    9436600      4       2  150064       1.7764     0.037835
enh70630     3    9451400    9452400      1       1  150064       2.0714      0.01916
enh70632     3    9462600    9463600      3       2  150064       2.2163     0.013337
enh70633     3    9465400    9466400      2       1  150064       1.9569     0.025179
enh70639     3    9757500    9758500      4       2  150064       1.8084     0.035269
enh70685     3   10240400   10241400      2       1  150064       1.7216     0.042573
enh70698     3   10398800   10399800      4       2  150064       3.0189    0.0012684
enh70700     3   10411800   10412800      3       2  150064        3.313    0.0004615
enh70701     3   10415400   10416400      3       1  150064       1.9155     0.027715
enh70705     3   10593200   10594200      3       1  150064       2.3492     0.009407
enh70706     3   10622300   10623300      2       1  150064       1.8094     0.035196
enh70755     3   11475200   11476200      1       1  150064       2.2191      0.01324
enh70756     3   11479800   11480800      2       1  150064        2.094     0.018131
enh70776     3   11601100   11602100      4       1  150064       1.7435     0.040624
enh70777     3   11608100   11609100      3       2  150064       2.5511    0.0053695
enh70798     3   11670800   11671800      3       2  150064       1.7874     0.036933
enh70799     3   11673200   11674200      4       1  150064       2.5872    0.0048382
enh70802     3   11685600   11686600      2       1  150064       3.9925   3.2686e-05
enh70803     3   11703000   11704000      2       1  150064       3.0804    0.0010335
enh70811     3   11798600   11799600      6       2  150064        1.875     0.030396
enh70812     3   11806100   11807100      4       2  150064       2.6584    0.0039256
enh70817     3   11886100   11887100      7       1  150064       2.3975    0.0082534
enh70818     3   11888400   11889400      3       1  150064       2.1749      0.01482
enh70819     3   12176400   12177400      2       1  150064       2.8207    0.0023956
enh70820     3   12185200   12186200      2       1  150064       2.9421    0.0016298
enh70821     3   12197300   12198300      3       2  150064       2.3819    0.0086111
enh70830     3   12239300   12240300      3       1  150064       1.7183     0.042869
enh70835     3   12344500   12345500      2       1  150064          1.7     0.044561
enh70839     3   12391800   12392800      3       1  150064       1.8904     0.029351
enh70847     3   12480700   12481700      3       2  150064       3.3621   0.00038669
enh70849     3   12484800   12485800      6       3  150064        3.476   0.00025446
enh70852     3   12521100   12522100      4       1  150064       2.2434     0.012436
enh70853     3   12524600   12525600      3       1  150064       1.9132     0.027863
enh70857     3   12549500   12550500      4       2  150064       2.2149     0.013384
enh70859     3   12601000   12602000      3       1  150064       2.5321    0.0056684
enh70860     3   12604200   12605200      2       1  150064       2.4083    0.0080139
enh70861     3   12617500   12618500      3       2  150064       2.9165    0.0017697
enh70863     3   12629100   12630100      3       2  150064       1.8033     0.035667
enh70864     3   12663400   12664400      2       1  150064       1.8685     0.030845
enh70867     3   12679400   12680400      1       1  150064       2.3523     0.009328
enh70872     3   12694400   12695400      2       1  150064       1.7605     0.039158
enh70873     3   12698100   12699100      2       1  150064       2.2178     0.013283
enh70876     3   12723000   12724000      1       1  150064       2.3974     0.008255
enh70878     3   12747400   12748400      2       1  150064       1.9656     0.024671
enh70881     3   12760800   12761800      1       1  150064       1.7088      0.04374
enh70882     3   12770200   12771200      2       1  150064       2.1333     0.016449
enh70895     3   12973700   12974700      1       1  150064       1.6512      0.04935
enh70904     3   13034400   13035400      5       3  150064       2.9602    0.0015374
enh70905     3   13036500   13037500      5       2  150064       1.7541     0.039707
enh70912     3   13094400   13095400      2       1  150064       1.7649     0.038794
enh70914     3   13121900   13122900      5       3  150064       2.7452    0.0030242
enh70919     3   13342800   13343800      1       1  150064       1.7837      0.03724
enh70921     3   13420700   13421700      6       3  150064       2.0208      0.02165
enh70923     3   13493800   13494800      4       2  150064       1.9606     0.024965
enh70952     3   14211900   14212900      2       1  150064       2.0244     0.021464
enh70954     3   14216900   14217900      5       2  150064       1.8216     0.034258
enh70974     3   14414600   14415600      3       2  150064        2.212     0.013484
enh70976     3   14443000   14444000      1       1  150064       1.7653      0.03876
enh70994     3   14564800   14565800      4       1  150064       1.9049     0.028399
enh70995     3   14567100   14568100      6       3  150064       1.7142     0.043245
enh71001     3   14845100   14846100      1       1  150064       1.8796      0.03008
enh71056     3   15679000   15680000      2       1  150064       1.6901     0.045507
enh71087     3   16000300   16001300      2       1  150064       2.3095     0.010458
enh71092     3   16067900   16068900      5       2  150064       1.9105     0.028031
enh71104     3   16144400   16145400      4       2  150064       1.6756     0.046913
enh71128     3   16318500   16319500      4       1  150064        2.074     0.019039
enh71132     3   16353300   16354300      3       1  150064       1.7802      0.03752
enh71140     3   16420100   16421100      7       3  150064       1.6682     0.047641
enh71144     3   16440900   16441900      5       2  150064       2.0809      0.01872
enh71165     3   16558200   16559200      1       1  150064       2.2691      0.01163
enh71169     3   16770000   16771000      5       2  150064        1.682     0.046286
enh71173     3   16878700   16879700      2       1  150064       2.6737    0.0037508
enh71174     3   16890800   16891800      5       3  150064       1.8073     0.035355
enh71177     3   16948200   16949200      2       1  150064       2.0693     0.019258
enh71179     3   16958500   16959500      2       1  150064       2.7259    0.0032066
enh71180     3   17081300   17082300      3       2  150064       1.8085     0.035267
enh71182     3   17199100   17200100      2       1  150064       1.6523     0.049232
enh71184     3   17220800   17221800      2       1  150064       4.2979   8.6213e-06
enh71186     3   17236800   17237800      2       1  150064       3.8841   5.1359e-05
enh71188     3   17328400   17329400      3       2  150064       4.3661   6.3241e-06
enh71189     3   17414200   17415200      6       3  150064       2.9563    0.0015569
enh71190     3   17473000   17474000      2       1  150064       3.6793   0.00011695
enh71193     3   17673400   17674400      3       2  150064       3.3203   0.00044954
enh71195     3   17680600   17681600      2       1  150064       4.0461   2.6039e-05
enh71196     3   17685400   17686400      1       1  150064        4.335    7.287e-06
enh71197     3   17719400   17720400      4       1  150064       4.6646   1.5463e-06
enh71198     3   17781200   17782200      4       1  150064       4.7449   1.0431e-06
enh71199     3   17784600   17785600      5       1  150064       2.6322    0.0042412
enh71200     3   17794600   17795600      1       1  150064       4.6398    1.744e-06
enh71202     3   17850100   17851100      1       1  150064       1.8388      0.03297
enh71203     3   17851700   17852700      2       1  150064       4.1243   1.8593e-05
enh71204     3   17852400   17853400      7       3  150064       4.1121   1.9606e-05
enh71207     3   18050000   18051000      5       2  150064       2.8802    0.0019872
enh71220     3   19929700   19930700      4       2  150064       1.6829     0.046197
enh71223     3   19939800   19940800      1       1  150064       2.6437       0.0041
enh71225     3   19990800   19991800      6       3  150064       2.0977     0.017964
enh71251     3   21686000   21687000      4       2  150064       2.0058     0.022438
enh71253     3   21695800   21696800      7       3  150064       2.2574     0.011991
enh71257     3   21771300   21772300      7       3  150064         1.78     0.037541
enh71261     3   21867600   21868600      5       3  150064       1.6926     0.045264
enh71265     3   21961100   21962100     20       3  150064        2.182     0.014554
enh71266     3   21995900   21996900      6       2  150064       2.4989    0.0062284
enh71267     3   22003400   22004400     11       3  150064       2.8033     0.002529
enh71283     3   23127300   23128300      6       2  150064       1.6634     0.048121
enh71284     3   23137100   23138100      2       1  150064       1.9492     0.025634
enh71287     3   23201000   23202000      4       2  150064       1.9902     0.023283
enh71302     3   23531600   23532600      1       1  150064       1.9515       0.0255
enh71323     3   23852600   23853600      4       2  150064       3.4433    0.0002873
enh71345     3   24089200   24090200      3       2  150064       2.9405    0.0016382
enh71347     3   24138200   24139200      2       1  150064       2.9852    0.0014169
enh71348     3   24142700   24143700      9       2  150064       3.6363   0.00013831
enh71350     3   24164700   24165700      2       1  150064       3.1042   0.00095385
enh71351     3   24169500   24170500      1       1  150064       1.8406      0.03284
enh71355     3   24186400   24187400      3       2  150064       2.7284     0.003182
enh71359     3   24254100   24255100      7       3  150064       3.1012   0.00096359
enh71361     3   24263900   24264900      5       2  150064       2.6633    0.0038686
enh71372     3   24554500   24555500      2       1  150064       3.3086   0.00046886
enh71390     3   25513900   25514900      1       1  150064       2.9928     0.001382
enh71392     3   25522600   25523600      3       1  150064       2.1411     0.016132
enh71402     3   25634200   25635200      2       1  150064       1.7533     0.039775
enh71406     3   25822800   25823800      2       1  150064       1.8144      0.03481
enh71413     3   25927000   25928000      1       1  150064       1.7445      0.04054
enh71462     3   27799000   27800000      3       1  150064       1.8242      0.03406
enh71467     3   28363600   28364600      1       1  150064       1.7538      0.03973
enh71477     3   28832900   28833900      1       1  150064       2.7854     0.002673
enh71484     3   29106700   29107700      3       2  150064       2.1703     0.014993
enh71490     3   29243400   29244400      4       1  150064       1.8914     0.029286
enh71492     3   29267900   29268900      4       2  150064       2.4955    0.0062884
enh71493     3   29274000   29275000      4       2  150064       2.6079     0.004555
enh71506     3   29412000   29413000      5       3  150064       2.1366     0.016317
enh71510     3   29447400   29448400      6       2  150064       2.2667     0.011705
enh71516     3   29479900   29480900      3       2  150064       2.2587     0.011952
enh71517     3   29482100   29483100      8       4  150064       1.9267     0.027011
enh71518     3   29494700   29495700      4       2  150064       2.8451    0.0022197
enh71522     3   29555400   29556400      7       2  150064       1.8506     0.032115
enh71524     3   29597100   29598100      7       2  150064       2.0933      0.01816
enh71531     3   29724500   29725500      4       2  150064       1.8435     0.032628
enh71532     3   29728100   29729100      5       2  150064       1.9444     0.025924
enh71533     3   29731700   29732700      5       2  150064       1.9181     0.027551
enh71534     3   29735100   29736100      3       2  150064       2.1283     0.016657
enh71538     3   29804900   29805900      6       2  150064        2.876    0.0020138
enh71543     3   29964200   29965200      3       1  150064       3.9647   3.6751e-05
enh71545     3   30013700   30014700      2       1  150064       2.7151    0.0033126
enh71547     3   30084300   30085300      6       2  150064       1.6774     0.046737
enh71549     3   30154300   30155300      2       1  150064       2.8283      0.00234
enh71557     3   30275400   30276400      3       2  150064       1.6913     0.045391
enh71559     3   30302300   30303300      1       1  150064       2.8739     0.002027
enh71560     3   30304600   30305600      3       1  150064       2.5268    0.0057558
enh71562     3   30314800   30315800      5       2  150064        2.031     0.021128
enh71563     3   30323500   30324500      5       3  150064       2.4395    0.0073537
enh71566     3   30334400   30335400      3       1  150064       3.3719   0.00037331
enh71568     3   30356500   30357500      3       2  150064       2.1243     0.016821
enh71576     3   30412000   30413000      3       2  150064       3.1646   0.00077635
enh71583     3   30481600   30482600      4       2  150064       1.7556      0.03958
enh71587     3   30518000   30519000      1       1  150064       2.0844      0.01856
enh71588     3   30525400   30526400      3       1  150064       2.1668     0.015126
enh71591     3   30543600   30544600      1       1  150064       1.6976      0.04479
enh71616     3   30706300   30707300      2       1  150064       2.5237    0.0058069
enh71638     3   31118700   31119700      3       2  150064       1.8417     0.032756
enh71653     3   31401900   31402900      5       2  150064       1.6796     0.046514
enh71654     3   31403100   31404100      2       1  150064       1.6575     0.048711
enh71655     3   31405700   31406700      6       2  150064       1.7008     0.044487
enh71656     3   31411200   31412200      2       1  150064       1.7529     0.039807
enh71658     3   31446700   31447700      5       1  150064       2.2608     0.011885
enh71659     3   31448700   31449700      5       2  150064       2.3595    0.0091505
enh71660     3   31507300   31508300      1       1  150064       2.3346     0.009781
enh71661     3   31572100   31573100      3       1  150064       3.3787   0.00036418
enh71664     3   31589000   31590000      2       1  150064       2.6997    0.0034698
enh71681     3   31986700   31987700      2       1  150064       2.5406    0.0055332
enh71689     3   32020200   32021200      3       1  150064       2.4148     0.007872
enh71722     3   32744800   32745800      4       2  150064       2.4369    0.0074065
enh71727     3   32891800   32892800      2       1  150064       1.8081     0.035298
enh71737     3   33175100   33176100      3       1  150064       1.6474     0.049738
enh71748     3   33359600   33360600      2       1  150064       1.8748     0.030408
enh71753     3   33413800   33414800      1       1  150064       3.0412     0.001178
enh71754     3   33419100   33420100      1       1  150064       2.8652     0.002084
enh71756     3   33443500   33444500      1       1  150064       2.6583     0.003927
enh71757     3   33466600   33467600      5       3  150064       2.7032    0.0034338
enh71758     3   33473400   33474400      4       2  150064       3.2911   0.00049894
enh71759     3   33475000   33476000      6       3  150064       2.9285    0.0017031
enh71760     3   33477300   33478300      3       2  150064       2.9535    0.0015711
enh71761     3   33483000   33484000      6       3  150064       2.7076    0.0033882
enh71762     3   33620100   33621100      2       1  150064       1.6786     0.046615
enh71784     3   34050800   34051800      7       3  150064       2.7294    0.0031728
enh71785     3   34052900   34053900      4       1  150064       2.6965    0.0035033
enh71793     3   35464600   35465600      4       2  150064       3.5067   0.00022685
enh71794     3   35533300   35534300      1       1  150064       2.3019      0.01067
enh71796     3   35546400   35547400      6       3  150064       1.7172     0.042974
enh71799     3   35692900   35693900      1       1  150064       2.1741      0.01485
enh71814     3   36566400   36567400      1       1  150064       2.1439      0.01602
enh71823     3   36855400   36856400      5       3  150064       5.3635   4.0804e-08
enh71824     3   36934500   36935500      3       1  150064       3.0222    0.0012545
enh71825     3   36949800   36950800      1       1  150064       2.8166     0.002427
enh71829     3   36978700   36979700      3       1  150064       3.2207   0.00063934
enh71831     3   36984600   36985600      2       1  150064       2.7253    0.0032117
enh71832     3   36999200   37000200      1       1  150064       2.6176     0.004428
enh71833     3   37011100   37012100      2       1  150064       2.7975    0.0025753
enh71836     3   37095400   37096400      3       2  150064       2.6262    0.0043168
enh71837     3   37114900   37115900      1       1  150064       2.9017     0.001856
enh71838     3   37137900   37138900      1       1  150064       2.9884     0.001402
enh71844     3   37180600   37181600      2       1  150064       2.7607    0.0028837
enh71845     3   37204300   37205300      3       1  150064       3.0441    0.0011669
enh71846     3   37211600   37212600      1       1  150064       3.0838     0.001022
enh71847     3   37214600   37215600      2       1  150064       2.0011     0.022689
enh71849     3   37219600   37220600      1       1  150064        2.948     0.001599
enh71850     3   37224400   37225400      4       2  150064       2.4973    0.0062576
enh71851     3   37239300   37240300      2       1  150064       2.1644     0.015216
enh71854     3   37254400   37255400      2       1  150064       2.1823     0.014545
enh71855     3   37262800   37263800      3       1  150064       2.6039    0.0046085
enh71859     3   37290100   37291100      1       1  150064       1.7628      0.03897
enh71863     3   37328800   37329800      4       2  150064       1.8577     0.031607
enh71864     3   37332000   37333000      5       2  150064       1.6897     0.045542
enh71867     3   37535600   37536600      8       1  150064       1.8473     0.032353
enh71879     3   37948700   37949700      4       2  150064       1.8508     0.032096
enh71880     3   37950400   37951400      2       1  150064       3.6389   0.00013692
enh71881     3   37952000   37953000      2       1  150064       3.6433   0.00013458
enh71882     3   37964400   37965400      2       1  150064       3.1752   0.00074856
enh71883     3   37966200   37967200      4       2  150064       2.8943    0.0019001
enh71884     3   37975500   37976500      2       1  150064       3.1936   0.00070256
enh71885     3   37977400   37978400      3       2  150064        3.341    0.0004174
enh71893     3   38015300   38016300      2       1  150064       1.8799     0.030058
enh71918     3   38497000   38498000      3       2  150064       2.5849    0.0048697
enh71919     3   38500100   38501100      3       2  150064       2.6357    0.0041986
enh71920     3   38501700   38502700      1       1  150064       3.2383    0.0006013
enh71922     3   38536900   38537900      4       2  150064       2.8552    0.0021503
enh71926     3   38565400   38566400      3       2  150064       1.8969     0.028919
enh71929     3   38589600   38590600      1       1  150064       3.2215    0.0006375
enh71930     3   38602900   38603900      1       1  150064        3.249    0.0005791
enh71931     3   38621100   38622100      2       1  150064       1.8995     0.028748
enh71933     3   38675100   38676100      1       1  150064        2.288      0.01107
enh71947     3   39149600   39150600      8       4  150064       2.0115     0.022138
enh72094     3   42201600   42202600      2       1  150064       1.8176     0.034561
enh72095     3   42206500   42207500      3       1  150064        2.118     0.017088
enh72096     3   42220300   42221300      5       2  150064       2.7289    0.0031772
enh72097     3   42221200   42222200      4       2  150064       2.7444    0.0030315
enh72098     3   42225100   42226100      4       2  150064       2.3803    0.0086498
enh72099     3   42233800   42234800      6       2  150064       2.4383    0.0073782
enh72102     3   42255700   42256700      2       1  150064       1.6871     0.045787
enh72108     3   42417400   42418400      4       1  150064       2.5323    0.0056658
enh72117     3   42692900   42693900      2       1  150064       2.1973     0.013999
enh72139     3   43212900   43213900      2       1  150064        1.814     0.034838
enh72150     3   43358800   43359800      2       1  150064       1.7782     0.037685
enh72151     3   43368200   43369200      2       1  150064       2.3457    0.0094948
enh72153     3   43386900   43387900      2       1  150064       1.8421      0.03273
enh72156     3   43404900   43405900      4       2  150064       1.9069     0.028268
enh72163     3   43464500   43465500      2       1  150064       1.8625     0.031267
enh72175     3   43737000   43738000      4       2  150064       2.3367    0.0097286
enh72177     3   43764100   43765100      3       1  150064       2.8491    0.0021923
enh72178     3   43768900   43769900      7       2  150064       3.5518   0.00019129
enh72180     3   43778000   43779000      1       1  150064       3.6714    0.0001206
enh72182     3   43795200   43796200      4       2  150064       3.3299   0.00043445
enh72183     3   43800200   43801200      2       1  150064       2.1932     0.014145
enh72184     3   43807000   43808000      5       3  150064       1.9787     0.023927
enh72187     3   43811500   43812500      1       1  150064       1.6469      0.04979
enh72211     3   44264200   44265200      4       2  150064         2.35    0.0093877
enh72214     3   44396800   44397800      5       2  150064        2.871    0.0020458
enh72250     3   45126300   45127300      2       1  150064       2.5509    0.0053718
enh72254     3   45155000   45156000      6       3  150064       2.3941    0.0083298
enh72258     3   45180400   45181400      7       4  150064       2.1191      0.01704
enh72269     3   45315000   45316000      3       2  150064       3.7135   0.00010222
enh72375     3   46593000   46594000      9       4  150064       1.7635     0.038906
enh72451     3   47710600   47711600      1       1  150064       2.1641      0.01523
enh72460     3   47937700   47938700      1       1  150064       1.9806      0.02382
enh72461     3   47952500   47953500      1       1  150064       1.9299      0.02681
enh72477     3   48099400   48100400      1       1  150064        1.666      0.04786
enh72485     3   48166300   48167300      1       1  150064       1.8551      0.03179
enh72487     3   48192800   48193800      5       1  150064       2.0903     0.018296
enh72491     3   48274000   48275000      2       1  150064       2.8184    0.0024135
enh72492     3   48281600   48282600      3       1  150064       2.1688     0.015048
enh72498     3   48326100   48327100      1       1  150064       2.3222      0.01011
enh72524     3   48670800   48671800      2       1  150064       2.3217     0.010125
enh72526     3   48693800   48694800      1       1  150064        2.472     0.006718
enh72530     3   48720200   48721200      2       1  150064       1.9742      0.02418
enh72532     3   48724500   48725500      2       1  150064       2.5576    0.0052695
enh72533     3   48730000   48731000      2       1  150064       2.2037     0.013774
enh72534     3   48737800   48738800      3       1  150064       2.1449      0.01598
enh72535     3   48745400   48746400      1       1  150064       2.0145      0.02198
enh72537     3   48751900   48752900      1       1  150064       2.2268      0.01298
enh72538     3   48754600   48755600      1       1  150064       2.1125      0.01732
enh72539     3   48777200   48778200      1       1  150064        1.712      0.04345
enh72543     3   48863800   48864800      1       1  150064        1.765      0.03878
enh72555     3   49003800   49004800      1       1  150064       1.8945      0.02908
enh72571     3   49156100   49157100      2       1  150064       2.1108     0.017397
enh72574     3   49201800   49202800      1       1  150064       2.1306      0.01656
enh72579     3   49275700   49276700      5       2  150064       1.7737     0.038055
enh72580     3   49285800   49286800      3       2  150064       1.9876     0.023429
enh72585     3   49334300   49335300      4       2  150064       1.8961     0.028972
enh72588     3   49378200   49379200      3       1  150064       1.7785     0.037657
enh72595     3   49414700   49415700      3       2  150064       1.8462     0.032433
enh72598     3   49425600   49426600      2       1  150064       2.6292    0.0042788
enh72603     3   49458900   49459900      3       1  150064       2.1882     0.014328
enh72604     3   49465400   49466400      2       1  150064       2.3632    0.0090586
enh72608     3   49497700   49498700      1       1  150064       2.1711      0.01496
enh72612     3   49521400   49522400      2       1  150064       1.6896     0.045553
enh72617     3   49556600   49557600      2       1  150064       1.8477     0.032325
enh72626     3   49736100   49737100      2       1  150064       2.2933     0.010915
enh72631     3   49836700   49837700      1       1  150064       1.7144      0.04323
enh72633     3   49842400   49843400      1       1  150064        1.884      0.02978
enh72636     3   49876600   49877600      1       1  150064       1.9625      0.02485
enh72637     3   49937900   49938900      1       1  150064       2.8215      0.00239
enh72638     3   49941000   49942000      1       1  150064        2.735     0.003119
enh72641     3   49961800   49962800      1       1  150064       2.1409      0.01614
enh72643     3   49967600   49968600      1       1  150064       3.0538      0.00113
enh72645     3   50003900   50004900      1       1  150064       3.0519     0.001137
enh72647     3   50008600   50009600      2       1  150064       2.5866    0.0048468
enh72648     3   50010100   50011100      2       1  150064       2.5611    0.0052175
enh72650     3   50040800   50041800      1       1  150064       3.2735    0.0005312
enh72653     3   50087400   50088400      5       3  150064       2.5474     0.005427
enh72656     3   50161800   50162800      2       1  150064       2.3336    0.0098081
enh72661     3   50199600   50200600      5       3  150064       2.0638     0.019518
enh72662     3   50202600   50203600      4       2  150064       2.1295     0.016605
enh72664     3   50207700   50208700      2       1  150064       1.8387     0.032981
enh72666     3   50249100   50250100      1       1  150064        3.317     0.000455
enh72668     3   50267800   50268800      1       1  150064       2.4402     0.007339
enh72723     3   51320300   51321300      1       1  150064       2.5272     0.005749
enh72724     3   51376500   51377500      2       1  150064       1.8869     0.029588
enh72728     3   51425000   51426000      2       1  150064       2.0497     0.020197
enh72731     3   51521100   51522100      2       1  150064       1.9161     0.027679
enh72732     3   51532000   51533000      2       1  150064       1.8601     0.031432
enh72735     3   51593300   51594300      2       1  150064       3.1575   0.00079559
enh72738     3   51655300   51656300      1       1  150064       1.7551      0.03962
enh72768     3   52142100   52143100      1       1  150064       2.0807      0.01873
enh72775     3   52205400   52206400      1       1  150064       2.2203       0.0132
enh72778     3   52229700   52230700      3       2  150064       3.2081   0.00066815
enh72785     3   52287200   52288200      2       1  150064       5.4157   3.0521e-08
enh72787     3   52305500   52306500      3       2  150064        4.546   2.7339e-06
enh72788     3   52309100   52310100      4       2  150064       1.9093     0.028112
enh72794     3   52347600   52348600      2       1  150064       2.8812     0.001981
enh72803     3   52491100   52492100      3       2  150064       3.2098   0.00066409
enh72809     3   52532100   52533100      2       1  150064       2.9165    0.0017697
enh72810     3   52540900   52541900      1       1  150064        4.988     3.05e-07
enh72813     3   52565000   52566000      3       1  150064       3.3555   0.00039616
enh72814     3   52568600   52569600      3       2  150064       4.5318   2.9247e-06
enh72816     3   52572100   52573100      3       1  150064       3.9099   4.6163e-05
enh72817     3   52572900   52573900      4       2  150064       4.1864   1.4171e-05
enh72820     3   52603700   52604700      1       1  150064       4.7159    1.203e-06
enh72821     3   52683400   52684400      4       2  150064       4.8697   5.5886e-07
enh72822     3   52702800   52703800      2       1  150064       4.4689   3.9308e-06
enh72825     3   52716100   52717100      3       2  150064       4.2563   1.0391e-05
enh72826     3   52717400   52718400      2       1  150064       4.4416   4.4639e-06
enh72827     3   52721400   52722400      1       1  150064       5.8825     2.02e-09
enh72828     3   52731100   52732100      3       1  150064       4.3841   5.8224e-06
enh72829     3   52741200   52742200      1       1  150064       3.4679    0.0002623
enh72830     3   52797000   52798000      1       1  150064       5.0263      2.5e-07
enh72832     3   52828200   52829200      1       1  150064       5.0643    2.049e-07
enh72835     3   52861200   52862200      4       1  150064       5.0249   2.5181e-07
enh72837     3   52869300   52870300      2       1  150064       4.6622   1.5639e-06
enh72839     3   52878900   52879900      2       1  150064       1.6982     0.044735
enh72840     3   52882400   52883400      2       1  150064       4.9173   4.3883e-07
enh72841     3   52907500   52908500      1       1  150064       5.6131    9.939e-09
enh72842     3   52925900   52926900      1       1  150064       1.7418      0.04077
enh72844     3   53074000   53075000      3       1  150064        3.124   0.00089216
enh72845     3   53078000   53079000      1       1  150064       4.8187    7.226e-07
enh72846     3   53105900   53106900      3       1  150064       1.8597     0.031461
enh72847     3   53117700   53118700      2       1  150064       2.4634     0.006881
enh72852     3   53174400   53175400      1       1  150064       5.8968    1.853e-09
enh72853     3   53183900   53184900      2       1  150064       1.7249     0.042276
enh72861     3   53229900   53230900      4       2  150064       3.2444    0.0005884
enh72863     3   53269300   53270300     10       2  150064       2.3101     0.010442
enh72864     3   53271500   53272500      3       1  150064       1.8499     0.032165
enh72865     3   53276300   53277300      6       2  150064       2.9045    0.0018391
enh72866     3   53284600   53285600      3       2  150064       3.1891    0.0007136
enh72868     3   53292900   53293900      4       2  150064       3.4983   0.00023411
enh72870     3   53303100   53304100      2       1  150064       1.7912     0.036629
enh72872     3   53320800   53321800      2       1  150064       2.2325     0.012791
enh72882     3   53913900   53914900      1       1  150064       2.2603       0.0119
enh72883     3   53923600   53924600      2       1  150064       1.9728     0.024257
enh72913     3   55108500   55109500      4       1  150064       2.7734    0.0027739
enh72922     3   55214100   55215100      3       1  150064       2.0925     0.018199
enh72939     3   55450100   55451100      2       1  150064       1.9065     0.028296
enh72956     3   55720500   55721500      1       1  150064       1.9092      0.02812
enh72962     3   56119800   56120800      3       1  150064       2.4704     0.006748
enh72963     3   56153500   56154500      3       1  150064        2.311     0.010416
enh72974     3   56766800   56767800      6       2  150064       1.9837     0.023642
enh72988     3   56869400   56870400      4       1  150064       2.0906      0.01828
enh72990     3   56873600   56874600      3       1  150064       2.7889    0.0026446
enh72991     3   56883600   56884600      3       1  150064       1.9285     0.026897
enh72993     3   56889800   56890800      2       1  150064         1.66     0.048452
enh73081     3   58149900   58150900      2       1  150064       1.8904      0.02935
enh73083     3   58160900   58161900      4       2  150064       2.6702    0.0037904
enh73085     3   58163600   58164600     11       2  150064       1.8072     0.035367
enh73102     3   58371700   58372700      7       3  150064       1.9833     0.023669
enh73103     3   58376400   58377400      4       2  150064       2.4184     0.007794
enh73105     3   58389900   58390900      6       2  150064       2.3311    0.0098732
enh73106     3   58396400   58397400     10       4  150064       2.0892     0.018345
enh73107     3   58399900   58400900      2       1  150064       1.8105     0.035106
enh73108     3   58405500   58406500      3       1  150064       2.1585     0.015444
enh73112     3   58456700   58457700      3       2  150064       2.0161     0.021894
enh73115     3   58476600   58477600      4       2  150064        1.802      0.03577
enh73116     3   58479300   58480300      2       1  150064       1.9968     0.022922
enh73146     3   59411400   59412400      9       2  150064       1.7329     0.041555
enh73147     3   59436900   59437900     10       2  150064        1.829     0.033697
enh73151     3   59525800   59526800      3       1  150064       3.1024   0.00095994
enh73153     3   59545100   59546100      4       2  150064       1.7532     0.039782
enh73157     3   59639300   59640300      4       2  150064       2.2378     0.012618
enh73161     3   59744800   59745800     10       3  150064       2.5525    0.0053484
enh73171     3   59847800   59848800      2       1  150064       2.3908    0.0084066
enh73173     3   60050300   60051300     12       2  150064       1.8235     0.034116
enh73174     3   60286800   60287800      1       1  150064       3.6921    0.0001112
enh73175     3   60289300   60290300      5       2  150064       5.3693   3.9516e-08
enh73180     3   60706600   60707600      3       2  150064       1.8599     0.031449
enh73186     3   61235800   61236800      2       1  150064       2.7964    0.0025835
enh73187     3   61237600   61238600      4       2  150064       1.7454     0.040454
enh73226     3   61826900   61827900      3       1  150064       1.7369     0.041207
enh73227     3   61833800   61834800      4       1  150064       2.2022     0.013826
enh73228     3   61841000   61842000      2       1  150064       2.8095    0.0024807
enh73230     3   61860600   61861600      1       1  150064        1.974      0.02419
enh73246     3   62095200   62096200      7       2  150064       1.9881     0.023402
enh73250     3   62146500   62147500      2       1  150064       2.0078      0.02233
enh73264     3   62672200   62673200      2       1  150064       1.9158     0.027698
enh73265     3   62689000   62690000      9       2  150064       2.5523    0.0053504
enh73278     3   63747700   63748700      4       2  150064       3.4182   0.00031524
enh73279     3   63748600   63749600      7       3  150064       3.4198   0.00031332
enh73280     3   63842800   63843800      1       1  150064       2.4446      0.00725
enh73281     3   63847600   63848600      1       1  150064       2.4506      0.00713
enh73282     3   63855500   63856500      1       1  150064       2.5298     0.005706
enh73286     3   63882100   63883100      2       1  150064       2.1238     0.016843
enh73288     3   63899600   63900600      1       1  150064       5.1478    1.318e-07
enh73289     3   63903600   63904600      3       2  150064       4.6502   1.6583e-06
enh73290     3   63919500   63920500      1       1  150064       2.6535     0.003983
enh73291     3   63925800   63926800      3       2  150064       4.6544   1.6249e-06
enh73295     3   63946200   63947200      1       1  150064       2.7057     0.003408
enh73298     3   63953700   63954700      3       1  150064       2.7563    0.0029231
enh73304     3   63994100   63995100      4       2  150064       4.9005   4.7802e-07
enh73305     3   63996600   63997600      2       1  150064       1.9559     0.025236
enh73306     3   63997400   63998400      5       3  150064       3.0089    0.0013109
enh73307     3   64002600   64003600      4       1  150064       3.0768    0.0010462
enh73308     3   64007000   64008000      3       2  150064       2.3156     0.010291
enh73311     3   64017500   64018500      2       1  150064          2.2     0.013905
enh73313     3   64033700   64034700      2       1  150064       1.8105     0.035106
enh73315     3   64044900   64045900      1       1  150064        1.965      0.02471
enh73321     3   64136400   64137400      5       2  150064       3.3518   0.00040138
enh73323     3   64161700   64162700      5       3  150064       2.3617    0.0090953
enh73324     3   64170200   64171200      3       1  150064       4.0908   2.1498e-05
enh73325     3   64171700   64172700     11       3  150064       3.7107   0.00010334
enh73326     3   64175300   64176300      5       2  150064       1.6603     0.048426
enh73332     3   64200300   64201300      2       1  150064       2.0011     0.022691
enh73334     3   64205300   64206300      5       3  150064       2.0308     0.021138
enh73338     3   64224700   64225700      4       2  150064       2.4588    0.0069698
enh73339     3   64242600   64243600      3       2  150064       2.8856    0.0019532
enh73341     3   64249600   64250600      3       2  150064       2.6781    0.0037023
enh73357     3   64403300   64404300      4       2  150064        2.592    0.0047704
enh73358     3   64412600   64413600      3       2  150064       2.3227     0.010098
enh73361     3   64443300   64444300      3       1  150064       1.6656     0.047894
enh73362     3   64446100   64447100      4       2  150064       1.9387     0.026269
enh73363     3   64448500   64449500      2       1  150064       1.6721     0.047255
enh73402     3   65604700   65605700      5       2  150064       1.8333     0.033382
enh73425     3   65869100   65870100      8       2  150064       1.9126     0.027897
enh73445     3   65983500   65984500      4       2  150064       1.6736     0.047109
enh73503     3   67047400   67048400      2       1  150064       1.8736     0.030492
enh73506     3   67432600   67433600      8       3  150064       2.3931     0.008354
enh73514     3   67655300   67656300      7       1  150064       2.6603    0.0039036
enh73515     3   67660700   67661700      9       1  150064       2.7459    0.0030174
enh73517     3   67685800   67686800      2       1  150064       1.9451     0.025884
enh73518     3   67690200   67691200      5       2  150064       1.7375      0.04115
enh73519     3   67696400   67697400      6       1  150064       1.9801     0.023845
enh73520     3   67698100   67699100      4       1  150064       2.0394     0.020704
enh73521     3   67700600   67701600      3       2  150064       3.1657   0.00077359
enh73522     3   67702800   67703800      4       1  150064       2.1123     0.017329
enh73542     3   69223800   69224800      1       1  150064        1.761      0.03912
enh73548     3   69355000   69356000      2       1  150064       2.7099    0.0033647
enh73549     3   69355700   69356700      6       3  150064       1.9619     0.024885
enh73550     3   69375000   69376000      3       2  150064       2.8601    0.0021175
enh73554     3   69413200   69414200     10       2  150064       3.0746    0.0010539
enh73555     3   69417500   69418500      8       1  150064       3.0117    0.0012991
enh73559     3   69469800   69470800      3       2  150064       2.3952    0.0083052
enh73572     3   69796800   69797800      3       1  150064       3.3623   0.00038646
enh73573     3   69811900   69812900      1       1  150064       3.0159     0.001281
enh73574     3   69819800   69820800      1       1  150064       3.3429    0.0004145
enh73578     3   69840500   69841500      2       1  150064       3.6867   0.00011358
enh73579     3   69855800   69856800      2       1  150064       2.9099    0.0018079
enh73580     3   69871000   69872000      3       2  150064        3.512   0.00022235
enh73581     3   69887500   69888500      7       2  150064       2.8075    0.0024963
enh73583     3   69939000   69940000      2       1  150064       2.3305    0.0098893
enh73590     3   70820000   70821000      1       1  150064         2.38     0.008657
enh73591     3   70861500   70862500      1       1  150064       2.1434      0.01604
enh73595     3   70889300   70890300      5       1  150064        1.675     0.046965
enh73597     3   70902600   70903600      3       2  150064       2.1184     0.017072
enh73605     3   71032200   71033200      1       1  150064       1.8091      0.03522
enh73617     3   71104900   71105900      1       1  150064       1.9914      0.02322
enh73622     3   71123500   71124500      2       1  150064       1.8206     0.034335
enh73623     3   71125600   71126600      3       1  150064       2.8853    0.0019552
enh73624     3   71127600   71128600      4       1  150064       1.8485     0.032265
enh73627     3   71151200   71152200      2       1  150064       2.9617    0.0015298
enh73629     3   71166200   71167200      1       1  150064       3.1354    0.0008581
enh73630     3   71168000   71169000      1       1  150064       1.7172      0.04297
enh73643     3   71257400   71258400      2       1  150064       1.7361     0.041276
enh73646     3   71288600   71289600      2       1  150064       3.6057   0.00015566
enh73647     3   71294500   71295500      3       1  150064       1.9355     0.026462
enh73653     3   71354800   71355800      2       1  150064       3.3036   0.00047728
enh73654     3   71359200   71360200      3       1  150064       3.1417   0.00083982
enh73655     3   71366500   71367500      1       1  150064       1.8233      0.03413
enh73656     3   71390600   71391600      3       1  150064       3.1869   0.00071897
enh73664     3   71472000   71473000      3       2  150064        2.349    0.0094126
enh73669     3   71505100   71506100      2       1  150064       2.8391    0.0022621
enh73671     3   71517600   71518600      2       1  150064       3.1919    0.0007068
enh73672     3   71544100   71545100      2       1  150064       4.3418   7.0648e-06
enh73673     3   71546500   71547500      3       1  150064       2.8922    0.0019129
enh73674     3   71551600   71552600      5       2  150064       4.7648   9.4506e-07
enh73675     3   71554000   71555000      2       1  150064       3.9255    4.327e-05
enh73677     3   71563300   71564300      3       1  150064       4.7037   1.2777e-06
enh73680     3   71581700   71582700      3       2  150064       3.6914   0.00011151
enh73681     3   71584800   71585800      1       1  150064       3.1928    0.0007044
enh73682     3   71586400   71587400      2       1  150064       3.6802   0.00011652
enh73683     3   71590300   71591300      2       1  150064       2.0398     0.020683
enh73684     3   71592200   71593200      1       1  150064       3.4803    0.0002504
enh73686     3   71608200   71609200      3       1  150064       2.3828    0.0085908
enh73712     3   72235000   72236000      5       2  150064       2.0673     0.019352
enh73736     3   72531200   72532200      4       1  150064       1.9651     0.024701
enh73741     3   72569500   72570500      2       1  150064       1.9664     0.024624
enh73750     3   72894000   72895000      1       1  150064       1.8205      0.03434
enh73764     3   73057200   73058200      6       2  150064       1.9181     0.027549
enh73765     3   73057800   73058800      6       1  150064       2.1869     0.014374
enh73768     3   73094900   73095900      6       2  150064       1.8651     0.031083
enh73770     3   73104800   73105800      1       1  150064       1.6871      0.04579
enh73774     3   73119900   73120900      2       1  150064       2.3643    0.0090329
enh73794     3   73552100   73553100      2       1  150064       1.6967      0.04488
enh73840     3   75865600   75866600      1       1  150064        2.068      0.01932
enh73875     3   79920500   79921500      3       2  150064        2.706    0.0034048
enh73876     3   80239200   80240200      2       1  150064       1.6755     0.046921
enh73878     3   81264800   81265800      3       2  150064       1.9044     0.028428
enh73879     3   81265400   81266400      4       1  150064        1.746     0.040407
enh73883     3   81514200   81515200      2       1  150064       1.7656     0.038733
enh73885     3   81540700   81541700      2       1  150064       1.6955     0.044991
enh73917     3   86643600   86644600      2       1  150064       1.7792       0.0376
enh73976     3   88762300   88763300      4       1  150064       1.8206     0.034331
enh73983     3   89229000   89230000      2       1  150064       1.6688     0.047577
enh73998     3   93562400   93563400      3       2  150064       2.3644    0.0090301
enh74008     3   93964600   93965600      1       1  150064       2.1978      0.01398
enh74009     3   94012800   94013800      4       2  150064       1.6849        0.046
enh74013     3   95038100   95039100      3       1  150064       1.8868     0.029592
enh74014     3   95641600   95642600      2       1  150064       2.1384     0.016243
enh74016     3   97484100   97485100      1       1  150064       2.5832     0.004895
enh74086     3   99203500   99204500      4       2  150064       2.1575     0.015485
enh74103     3   99363200   99364200      3       2  150064       1.9448       0.0259
enh74112     3   99392900   99393900      1       1  150064       2.1444        0.016
enh74113     3   99396700   99397700      3       1  150064       2.0202      0.02168
enh74116     3   99418800   99419800      2       1  150064       1.8588     0.031527
enh74117     3   99421500   99422500      2       1  150064         1.82     0.034376
enh74118     3   99426200   99427200      1       1  150064       2.6499     0.004026
enh74119     3   99432700   99433700      2       1  150064       2.4835    0.0065042
enh74121     3   99439700   99440700      2       1  150064       2.5173     0.005913
enh74122     3   99466400   99467400      2       1  150064       2.1725     0.014908
enh74123     3   99470700   99471700      4       2  150064       1.9688     0.024488
enh74127     3   99485300   99486300      2       1  150064       1.9361      0.02643
enh74129     3   99495500   99496500      4       2  150064       2.5322    0.0056675
enh74230     3  100555000  100556000      3       2  150064       2.0641     0.019504
enh74312     3  101772000  101773000      1       1  150064       1.9742      0.02418
enh74328     3  101908300  101909300      1       1  150064       1.7893      0.03678
enh74345     3  104670700  104671700      5       2  150064       1.6867     0.045833
enh74347     3  104993500  104994500      3       2  150064       2.2729     0.011516
enh74349     3  105071000  105072000      4       2  150064       1.8549     0.031806
enh74350     3  105071800  105072800      1       1  150064       2.2165      0.01333
enh74353     3  105081500  105082500      4       2  150064       1.9458     0.025839
enh74362     3  105213200  105214200      1       1  150064       1.8111      0.03506
enh74364     3  105229800  105230800      4       2  150064       1.9772     0.024008
enh74367     3  105252300  105253300      6       3  150064         1.75     0.040059
enh74387     3  105524700  105525700      4       2  150064       3.0575    0.0011159
enh74388     3  105527600  105528600      3       2  150064       2.0647     0.019475
enh74389     3  105530800  105531800      1       1  150064       2.3545     0.009275
enh74396     3  105556800  105557800      3       1  150064        1.971      0.02436
enh74429     3  106066900  106067900      1       1  150064       1.9372      0.02636
enh74430     3  106143600  106144600      6       1  150064       2.0983     0.017941
enh74437     3  106335300  106336300      1       1  150064       2.2138      0.01342
enh74488     3  107323000  107324000      1       1  150064       2.4233      0.00769
enh74490     3  107360300  107361300      2       1  150064       2.6226     0.004363
enh74491     3  107363200  107364200      2       1  150064       2.5721    0.0050542
enh74493     3  107379000  107380000      2       1  150064       3.1589   0.00079185
enh74496     3  107389600  107390600      4       2  150064       1.9121     0.027929
enh74500     3  107403000  107404000      1       1  150064       2.6608     0.003898
enh74524     3  107810200  107811200      3       2  150064       2.2722     0.011539
enh74525     3  107811300  107812300      1       1  150064       2.6782     0.003701
enh74526     3  107817900  107818900      3       2  150064        2.417    0.0078241
enh74529     3  107872000  107873000      3       1  150064       3.3614   0.00038777
enh74530     3  107878400  107879400      2       1  150064       3.0694    0.0010724
enh74531     3  107894100  107895100      9       2  150064       3.3607   0.00038875
enh74532     3  107898700  107899700      6       1  150064       3.2258   0.00062811
enh74533     3  107920700  107921700      8       1  150064        3.359   0.00039106
enh74534     3  107937500  107938500      8       2  150064       2.7199    0.0032649
enh74535     3  107942200  107943200      2       1  150064       2.5167    0.0059228
enh74536     3  108107000  108108000      3       1  150064        1.748      0.04023
enh74539     3  108172400  108173400      2       1  150064       2.0259     0.021386
enh74574     3  110532300  110533300      4       2  150064       1.9223     0.027283
enh74589     3  111040300  111041300      7       2  150064       2.0106     0.022185
enh74638     3  111685900  111686900      2       1  150064        2.109     0.017473
enh74670     3  112287100  112288100      3       1  150064        1.713     0.043357
enh74671     3  112317400  112318400      3       1  150064       1.6831     0.046174
enh74674     3  112337700  112338700      3       2  150064       1.7669     0.038618
enh74741     3  113467500  113468500      2       1  150064       2.1893     0.014287
enh74750     3  113617500  113618500      5       3  150064       2.0123     0.022093
enh74779     3  114171000  114172000      4       1  150064        4.265   9.9939e-06
enh74780     3  114171600  114172600      5       2  150064        4.349   6.8365e-06
enh74781     3  114173900  114174900      1       1  150064       3.2368    0.0006044
enh74786     3  114263500  114264500      1       1  150064       1.9326      0.02664
enh74787     3  114270800  114271800      2       1  150064       2.5016     0.006182
enh74794     3  114326000  114327000      3       1  150064       1.7862     0.037032
enh74795     3  114327400  114328400      3       2  150064        2.116     0.017173
enh74797     3  114340500  114341500      5       2  150064       3.1661   0.00077254
enh74798     3  114345400  114346400      1       1  150064       1.7002      0.04455
enh74801     3  114378400  114379400      5       3  150064       2.8274    0.0023466
enh74802     3  114388100  114389100      2       1  150064       2.3689    0.0089197
enh74813     3  114565200  114566200      3       2  150064       1.9302     0.026794
enh74844     3  115115900  115116900     12       3  150064       2.5631    0.0051871
enh74863     3  115508000  115509000      1       1  150064       1.8109      0.03508
enh74890     3  117611200  117612200      3       2  150064       2.7136    0.0033275
enh74891     3  117621400  117622400      5       3  150064       3.6279   0.00014284
enh74896     3  118913500  118914500      3       2  150064       1.6988     0.044679
enh74910     3  119064700  119065700      6       3  150064       1.9084     0.028172
enh74914     3  119186600  119187600      4       2  150064       1.6637     0.048088
enh74919     3  119313800  119314800      3       2  150064       1.7198     0.042734
enh74960     3  119911000  119912000      3       1  150064       2.1699     0.015007
enh74964     3  120069200  120070200      1       1  150064       1.7053      0.04407
enh74969     3  120144800  120145800      1       1  150064       1.7654      0.03875
enh74979     3  120216200  120217200      4       2  150064       1.6497     0.049504
enh74981     3  120243400  120244400      3       1  150064       1.8668     0.030964
enh74985     3  120285800  120286800      5       3  150064       2.2948     0.010871
enh74986     3  120286400  120287400      5       3  150064       2.6967    0.0035017
enh74987     3  120316200  120317200      9       3  150064       2.5555    0.0053016
enh75015     3  121713800  121714800      3       1  150064        2.163     0.015272
enh75035     3  122511400  122512400      6       3  150064        1.796     0.036246
enh75044     3  122787600  122788600      5       2  150064       2.9058    0.0018317
enh75045     3  122793800  122794800      4       1  150064       2.6548    0.0039675
enh75047     3  122798300  122799300      2       1  150064       2.8705    0.0020494
enh75048     3  122799500  122800500      1       1  150064       2.5913     0.004781
enh75049     3  122802700  122803700      3       1  150064       2.2688     0.011639
enh75053     3  122822900  122823900      6       3  150064       3.3621   0.00038671
enh75085     3  123452200  123453200      3       2  150064       1.8659     0.031027
enh75103     3  123588300  123589300      2       1  150064       1.6619     0.048265
enh75119     3  123859400  123860400      2       1  150064        1.706        0.044
enh75122     3  123967000  123968000      3       2  150064       3.1639   0.00077837
enh75124     3  123979300  123980300      5       2  150064       3.9116   4.5852e-05
enh75125     3  123981700  123982700      3       2  150064       4.4017   5.3713e-06
enh75126     3  123991600  123992600      3       2  150064       2.9628    0.0015243
enh75128     3  123995900  123996900      3       2  150064        2.927    0.0017114
enh75130     3  124033800  124034800      5       2  150064       2.4135       0.0079
enh75131     3  124070300  124071300      4       2  150064       3.4943   0.00023761
enh75132     3  124101500  124102500      6       2  150064       3.1182   0.00090978
enh75133     3  124120200  124121200      4       1  150064       3.1812   0.00073335
enh75134     3  124147400  124148400      1       1  150064       2.9762     0.001459
enh75136     3  124228700  124229700      5       2  150064       2.5619    0.0052054
enh75137     3  124277300  124278300      3       1  150064       2.8608    0.0021129
enh75168     3  124545500  124546500      4       1  150064       1.9968     0.022925
enh75178     3  124591900  124592900      6       2  150064       1.9827     0.023699
enh75179     3  124595000  124596000      4       2  150064       1.7681     0.038524
enh75181     3  124598000  124599000      3       1  150064        2.243     0.012449
enh75182     3  124601700  124602700      3       1  150064       1.8416      0.03277
enh75188     3  124722500  124723500      2       1  150064       1.9773     0.024002
enh75205     3  124802300  124803300     10       2  150064       1.7211     0.042619
enh75209     3  124838300  124839300      5       2  150064       2.5925    0.0047644
enh75212     3  124844600  124845600      8       3  150064       3.3295   0.00043499
enh75213     3  124847200  124848200      4       2  150064       2.6189    0.0044107
enh75224     3  124913400  124914400      3       2  150064       1.7976     0.036122
enh75227     3  125018300  125019300      1       1  150064       2.7501     0.002979
enh75230     3  125070500  125071500      2       1  150064       1.8656     0.031048
enh75237     3  125113300  125114300      1       1  150064       2.9539     0.001569
enh75239     3  125121900  125122900      1       1  150064       2.3882     0.008465
enh75250     3  125308200  125309200      2       1  150064       2.4263     0.007626
enh75251     3  125311400  125312400      3       2  150064       1.6546     0.049005
enh75253     3  125321800  125322800      5       3  150064         1.89     0.029379
enh75263     3  125733000  125734000      5       2  150064       1.9469     0.025771
enh75299     3  126429800  126430800      1       1  150064       2.1859      0.01441
enh75304     3  126496000  126497000      2       1  150064       2.5596    0.0052402
enh75306     3  126530200  126531200      1       1  150064       1.7109      0.04355
enh75315     3  126645000  126646000      2       1  150064       2.1119     0.017349
enh75386     3  127780800  127781800      2       1  150064       2.7241    0.0032236
enh75391     3  127799200  127800200      3       1  150064       1.9766     0.024045
enh75402     3  128072600  128073600      2       1  150064       2.8475    0.0022029
enh75426     3  128505400  128506400      3       2  150064       2.1619     0.015314
enh75444     3  128805700  128806700      1       1  150064       2.0976      0.01797
enh75456     3  128930200  128931200      1       1  150064        2.084      0.01858
enh75458     3  128947500  128948500      2       1  150064       2.1499     0.015783
enh75460     3  128958900  128959900      3       1  150064       2.8831    0.0019688
enh75462     3  128971600  128972600      1       1  150064       3.0267     0.001236
enh75463     3  128996400  128997400      3       2  150064        3.131   0.00087118
enh75464     3  129000800  129001800      3       1  150064       3.2125   0.00065798
enh75465     3  129007700  129008700      1       1  150064       3.5297     0.000208
enh75466     3  129022400  129023400      2       1  150064       2.7247    0.0032184
enh75468     3  129032300  129033300      2       1  150064       2.9966    0.0013648
enh75493     3  129305800  129306800      5       2  150064       1.7562     0.039524
enh75494     3  129310700  129311700      5       3  150064       2.1873     0.014359
enh75496     3  129317200  129318200      4       2  150064       1.8621     0.031294
enh75497     3  129318700  129319700      2       1  150064       1.9711     0.024356
enh75502     3  129340900  129341900      3       1  150064       2.5042    0.0061371
enh75549     3  130377100  130378100      1       1  150064         1.75      0.04006
enh75552     3  130462000  130463000      3       1  150064       1.6826     0.046222
enh75554     3  130467000  130468000      2       1  150064       1.7932     0.036469
enh75555     3  130467800  130468800      2       1  150064       1.6542     0.049047
enh75567     3  130746000  130747000      3       2  150064       1.8342     0.033309
enh75592     3  131924000  131925000      8       3  150064        1.754     0.039712
enh75616     3  132388000  132389000      1       1  150064       3.1672    0.0007695
enh75619     3  132491300  132492300      2       1  150064       1.7753     0.037924
enh75621     3  132502700  132503700      8       4  150064       1.9768     0.024031
enh75642     3  133012900  133013900      2       1  150064       1.8865     0.029612
enh75643     3  133015000  133016000      3       2  150064       2.5373    0.0055851
enh75644     3  133019700  133020700      2       1  150064       2.0727     0.019099
enh75646     3  133127400  133128400      4       2  150064       1.7826     0.037325
enh75660     3  133259600  133260600      3       1  150064       1.8878     0.029523
enh75677     3  133540200  133541200      9       4  150064       2.1688     0.015048
enh75681     3  133681400  133682400      8       2  150064       2.4644    0.0068626
enh75705     3  134048400  134049400      1       1  150064       1.8043      0.03559
enh75747     3  135579400  135580400      1       1  150064       2.5182     0.005898
enh75751     3  135614800  135615800      3       1  150064       3.0743    0.0010551
enh75752     3  135648500  135649500      2       1  150064       3.8122   6.8876e-05
enh75753     3  135663400  135664400      2       1  150064       3.6769   0.00011802
enh75754     3  135686700  135687700      2       1  150064       3.6211   0.00014665
enh75757     3  135706200  135707200      1       1  150064       3.7969    7.325e-05
enh75758     3  135707700  135708700      3       1  150064       3.5913   0.00016452
enh75759     3  135710200  135711200      2       1  150064       2.1566     0.015519
enh75761     3  135741400  135742400      3       2  150064       2.1236     0.016853
enh75762     3  135788800  135789800      1       1  150064       2.7499     0.002981
enh75763     3  135794200  135795200      4       1  150064       2.4678    0.0067978
enh75768     3  135889700  135890700      1       1  150064       2.2668       0.0117
enh75769     3  135904900  135905900      2       1  150064       3.3858   0.00035485
enh75771     3  135916400  135917400      2       1  150064       2.8409    0.0022496
enh75773     3  135941700  135942700      2       1  150064       4.3451   6.9599e-06
enh75774     3  135968200  135969200      2       1  150064       3.6371   0.00013789
enh75775     3  135984900  135985900      2       1  150064       1.6934     0.045191
enh75776     3  136000600  136001600      2       1  150064       4.8233   7.0616e-07
enh75778     3  136054600  136055600      4       2  150064       2.3513     0.009355
enh75780     3  136069200  136070200      4       2  150064       3.9783   3.4701e-05
enh75782     3  136183100  136184100      5       2  150064       2.3833    0.0085789
enh75783     3  136192200  136193200      3       2  150064       3.1965   0.00069542
enh75784     3  136351100  136352100      4       2  150064        1.773     0.038114
enh75785     3  136351800  136352800      2       1  150064       1.7074     0.043873
enh75788     3  136390400  136391400      2       1  150064       2.8367    0.0022794
enh75793     3  136472400  136473400      3       2  150064       3.2031   0.00067987
enh75795     3  136502300  136503300      1       1  150064       3.1101     0.000935
enh75798     3  136520900  136521900      2       1  150064       2.3337    0.0098062
enh75799     3  136536600  136537600      3       1  150064       3.0338    0.0012075
enh75800     3  136539000  136540000      3       1  150064       2.9199    0.0017506
enh75801     3  136554600  136555600      1       1  150064       2.0492      0.02022
enh75802     3  136557500  136558500      1       1  150064       2.2451      0.01238
enh75803     3  136582200  136583200      3       1  150064       2.8193    0.0024062
enh75804     3  136612400  136613400      1       1  150064       3.0285     0.001229
enh75805     3  136649000  136650000      2       1  150064       2.9002    0.0018647
enh75807     3  136662000  136663000      3       1  150064       3.0587    0.0011114
enh75808     3  136674300  136675300      3       2  150064       3.5954   0.00016192
enh75809     3  136679700  136680700      1       1  150064       3.7885    7.579e-05
enh75810     3  136703500  136704500      2       1  150064       3.5526   0.00019072
enh75811     3  136713600  136714600      2       1  150064       1.9002     0.028701
enh75813     3  136733200  136734200      1       1  150064       4.5297    2.954e-06
enh75814     3  136751400  136752400      5       1  150064       4.0192   2.9198e-05
enh75829     3  137904800  137905800      2       1  150064       1.9238     0.027192
enh75835     3  138057100  138058100      4       1  150064       1.8589     0.031519
enh75839     3  138072800  138073800      6       3  150064       1.9171     0.027613
enh75840     3  138073600  138074600      5       3  150064       1.9627     0.024842
enh75841     3  138077400  138078400      3       1  150064       1.7532     0.039781
enh75862     3  138405500  138406500      1       1  150064       2.0525      0.02006
enh75864     3  138415000  138416000      2       1  150064        2.088     0.018398
enh75865     3  138483400  138484400      1       1  150064       2.0492      0.02022
enh75934     3  140206800  140207800      1       1  150064        1.822      0.03423
enh75939     3  140264200  140265200      3       1  150064       1.7098     0.043647
enh75940     3  140299300  140300300      7       2  150064       1.8968     0.028929
enh75941     3  140304200  140305200      1       1  150064       2.7908     0.002629
enh75942     3  140307200  140308200      4       2  150064       2.6495    0.0040308
enh75944     3  140315200  140316200      2       1  150064       3.9225   4.3822e-05
enh75945     3  140347800  140348800      6       3  150064       4.0373   2.7039e-05
enh75946     3  140355200  140356200      6       1  150064       3.6596   0.00012629
enh75947     3  140374300  140375300      4       2  150064       3.8167   6.7622e-05
enh75950     3  140434900  140435900      8       3  150064       3.0033    0.0013353
enh75951     3  140438600  140439600      6       1  150064       2.8913     0.001918
enh75965     3  140794700  140795700      3       1  150064       1.9477     0.025724
enh75977     3  140974300  140975300      1       1  150064       1.7661      0.03869
enh76019     3  141257200  141258200      4       2  150064       1.6502     0.049446
enh76038     3  141613200  141614200      3       2  150064       2.4923    0.0063461
enh76059     3  142037400  142038400      1       1  150064        1.863      0.03123
enh76071     3  142572000  142573000      1       1  150064       1.7397      0.04096
enh76078     3  142706300  142707300      3       2  150064        1.845     0.032515
enh76083     3  142797600  142798600      2       1  150064       1.7239     0.042359
enh76095     3  142971500  142972500      4       2  150064         2.16     0.015386
enh76097     3  143021200  143022200      5       3  150064       2.5356     0.005613
enh76098     3  143140000  143141000      6       2  150064         1.82     0.034378
enh76125     3  143550000  143551000      2       1  150064       2.3039     0.010615
enh76147     3  144362400  144363400      2       1  150064       2.1401     0.016174
enh76148     3  144395700  144396700      2       1  150064       1.7248     0.042281
enh76198     3  146467800  146468800      7       3  150064       1.8998      0.02873
enh76199     3  146498600  146499600      5       2  150064       1.8532     0.031928
enh76207     3  146690600  146691600      3       1  150064        1.907     0.028263
enh76214     3  147016200  147017200      2       1  150064       1.8204     0.034351
enh76246     3  148474900  148475900      1       1  150064       2.0657      0.01943
enh76251     3  148619800  148620800      3       1  150064       2.1331     0.016459
enh76270     3  148917000  148918000      1       1  150064       2.3391     0.009664
enh76273     3  148961400  148962400      4       2  150064       2.3973    0.0082574
enh76278     3  149016200  149017200      1       1  150064       2.4873     0.006435
enh76378     3  149779000  149780000      2       1  150064       2.3153     0.010298
enh76417     3  150066900  150067900      2       1  150064       1.7574     0.039424
enh76422     3  150106300  150107300      1       1  150064       2.0441      0.02047
enh76455     3  150688300  150689300      2       1  150064       2.7165    0.0032989
enh76531     3  152049500  152050500      1       1  150064       2.1107       0.0174
enh76532     3  152065000  152066000      3       2  150064        2.464    0.0068701
enh76539     3  152092100  152093100      2       1  150064       1.8112     0.035054
enh76550     3  152121000  152122000      1       1  150064       2.1297       0.0166
enh76553     3  152147300  152148300      1       1  150064       1.6567      0.04879
enh76561     3  152313500  152314500      2       1  150064       1.8285     0.033737
enh76562     3  152314100  152315100      2       1  150064        1.938     0.026311
enh76563     3  152497300  152498300      2       1  150064       1.8089      0.03523
enh76597     3  153068000  153069000      2       1  150064       2.0813     0.018702
enh76607     3  154034900  154035900      2       1  150064       1.8875     0.029546
enh76645     3  155215600  155216600      1       1  150064       2.3069      0.01053
enh76676     3  156210200  156211200      5       2  150064       2.1742     0.014845
enh76708     3  156469600  156470600      2       1  150064       1.9412     0.026119
enh76727     3  156794400  156795400      2       1  150064       2.2162     0.013339
enh76730     3  156807300  156808300      1       1  150064       1.9919      0.02319
enh76732     3  156816200  156817200      2       1  150064       2.6785    0.0036981
enh76734     3  156833300  156834300      2       1  150064       2.4107     0.007961
enh76741     3  156922400  156923400      4       2  150064        1.993     0.023131
enh76777     3  157181500  157182500      3       2  150064       1.7955     0.036284
enh76833     3  158917900  158918900      4       1  150064       1.7684     0.038495
enh76839     3  159168900  159169900      1       1  150064       3.0007     0.001347
enh76841     3  159175100  159176100      1       1  150064       2.4213     0.007733
enh76872     3  159554500  159555500      2       1  150064       1.6544     0.049027
enh76873     3  159558300  159559300      1       1  150064       1.8891      0.02944
enh76875     3  159563200  159564200      3       1  150064       2.2407     0.012523
enh76896     3  159645300  159646300      5       2  150064       2.0823     0.018656
enh76929     3  160191100  160192100      3       1  150064         1.89     0.029378
enh76943     3  160519400  160520400      3       1  150064       2.0256     0.021403
enh76945     3  160527500  160528500      4       2  150064        1.854     0.031867
enh76950     3  160821600  160822600      2       1  150064       2.4988    0.0062306
enh76951     3  160867000  160868000      1       1  150064       2.4805     0.006559
enh76952     3  160880400  160881400      1       1  150064       2.2383       0.0126
enh76957     3  161067400  161068400      4       2  150064        1.908     0.028193
enh76959     3  161133300  161134300      1       1  150064       2.3963      0.00828
enh76962     3  161632000  161633000      1       1  150064       2.2101      0.01355
enh76964     3  161752100  161753100      5       2  150064       2.5486    0.0054085
enh76966     3  161921000  161922000      6       3  150064       3.9064   4.6844e-05
enh76967     3  161934800  161935800      4       2  150064       2.8281    0.0023412
enh76968     3  162003300  162004300      3       2  150064        3.393   0.00034564
enh76983     3  167453600  167454600      4       2  150064       3.3812   0.00036082
enh76984     3  167531600  167532600      2       1  150064        1.852     0.032015
enh76985     3  167579000  167580000      2       1  150064       2.9752    0.0014641
enh76986     3  167594400  167595400      3       2  150064        1.731      0.04173
enh76999     3  167804200  167805200      2       1  150064       2.2317     0.012816
enh77000     3  167805700  167806700      4       1  150064       2.3456    0.0094992
enh77001     3  167809700  167810700      3       1  150064       1.9128     0.027889
enh77002     3  167814500  167815500      2       1  150064       2.0918      0.01823
enh77003     3  167818500  167819500      4       1  150064       2.2673     0.011685
enh77004     3  167834700  167835700      1       1  150064       1.9032      0.02851
enh77005     3  167838900  167839900      1       1  150064       1.8286      0.03373
enh77016     3  168759200  168760200      3       1  150064       1.8583     0.031562
enh77019     3  168799300  168800300      1       1  150064       2.6943     0.003527
enh77022     3  168808500  168809500      5       2  150064       2.1189     0.017048
enh77024     3  168829000  168830000      4       2  150064       2.4055    0.0080754
enh77035     3  169417200  169418200      2       1  150064       2.2414     0.012499
enh77039     3  169536000  169537000      2       1  150064       1.9428     0.026023
enh77047     3  169944700  169945700      3       2  150064       2.7656    0.0028406
enh77051     3  170039200  170040200      1       1  150064       1.8439       0.0326
enh77065     3  170241000  170242000      6       3  150064       2.4012    0.0081714
enh77070     3  170331800  170332800      4       2  150064       2.1998     0.013912
enh77101     3  170715700  170716700      2       1  150064       3.1957    0.0006974
enh77104     3  170723300  170724300      4       1  150064         1.84     0.032883
enh77107     3  170762800  170763800      4       2  150064       2.9499    0.0015896
enh77115     3  170893800  170894800      5       2  150064       1.7852     0.037112
enh77120     3  171001700  171002700      6       2  150064       1.6521      0.04926
enh77139     3  171135200  171136200      2       1  150064        1.944     0.025946
enh77149     3  171429700  171430700      1       1  150064       1.6568      0.04878
enh77151     3  171466200  171467200      1       1  150064       1.8479      0.03231
enh77154     3  171499200  171500200      2       1  150064       2.4706    0.0067445
enh77157     3  171519300  171520300      4       2  150064       2.2414     0.012501
enh77254     3  172229800  172230800      2       1  150064       1.6973     0.044821
enh77263     3  172313200  172314200      4       2  150064       1.8172     0.034597
enh77281     3  172463900  172464900      3       1  150064       1.8401     0.032876
enh77290     3  173710600  173711600      1       1  150064       2.6597      0.00391
enh77291     3  173733600  173734600      8       2  150064       2.1445     0.015997
enh77292     3  173808200  173809200      2       1  150064       1.6662     0.047842
enh77295     3  173960500  173961500      3       2  150064        2.116     0.017171
enh77301     3  174160000  174161000      1       1  150064       1.8057      0.03548
enh77302     3  174213200  174214200      5       1  150064       2.9349    0.0016683
enh77308     3  174674000  174675000      3       2  150064       1.9898     0.023308
enh77319     3  175129200  175130200      3       2  150064       2.8948    0.0018968
enh77320     3  175139100  175140100      3       1  150064       2.9647    0.0015149
enh77321     3  175149800  175150800      1       1  150064       3.3597    0.0003901
enh77329     3  176163000  176164000      5       2  150064         2.03      0.02118
enh77334     3  176637900  176638900      6       2  150064       2.1173     0.017118
enh77340     3  176758700  176759700      1       1  150064        2.666     0.003838
enh77341     3  176768000  176769000      1       1  150064       3.1557    0.0008007
enh77343     3  176779800  176780800      1       1  150064        2.688     0.003594
enh77344     3  176787400  176788400      2       1  150064       2.3702    0.0088881
enh77345     3  176789100  176790100      1       1  150064       3.2019    0.0006826
enh77346     3  176806700  176807700      4       2  150064       1.6843     0.046064
enh77348     3  176827200  176828200      4       2  150064       2.7011    0.0034553
enh77350     3  176864300  176865300      4       2  150064       2.6453     0.004081
enh77351     3  176867300  176868300      5       3  150064       2.0497     0.020198
enh77356     3  177001900  177002900      1       1  150064       1.9435      0.02598
enh77360     3  177051400  177052400      1       1  150064       2.2524      0.01215
enh77362     3  177057800  177058800      1       1  150064       2.6273     0.004303
enh77371     3  177143200  177144200      9       4  150064       1.7395     0.040971
enh77393     3  177314500  177315500      2       1  150064        2.111     0.017387
enh77396     3  177332600  177333600      5       3  150064       2.8736    0.0020291
enh77425     3  177553200  177554200      3       2  150064       1.6687     0.047587
enh77441     3  177888500  177889500      3       2  150064       1.9287     0.026883
enh77444     3  177919800  177920800      5       2  150064       2.8924    0.0019118
enh77446     3  177928300  177929300      7       2  150064       1.8041     0.035606
enh77448     3  178037900  178038900      7       3  150064       2.5421    0.0055099
enh77449     3  178042600  178043600      1       1  150064       2.2633      0.01181
enh77450     3  178059600  178060600      4       2  150064       2.2496     0.012238
enh77525     3  179898200  179899200      2       1  150064       2.1856     0.014422
enh77528     3  180126300  180127300      3       2  150064       2.8978    0.0018792
enh77531     3  180522500  180523500      4       2  150064       1.8163     0.034665
enh77532     3  180543400  180544400      1       1  150064       5.0405    2.322e-07
enh77533     3  180589200  180590200      3       2  150064       4.8158   7.3294e-07
enh77535     3  180629000  180630000      2       1  150064       5.4446   2.5956e-08
enh77536     3  180632500  180633500      1       1  150064       6.2898    1.589e-10
enh77537     3  180651200  180652200      4       2  150064       5.8488   2.4754e-09
enh77545     3  181955600  181956600      2       1  150064       2.4327    0.0074928
enh77549     3  182044700  182045700      4       2  150064       1.7424     0.040718
enh77559     3  182507000  182508000      2       1  150064       2.5008    0.0061962
enh77562     3  182627000  182628000      2       1  150064       2.4509    0.0071246
enh77564     3  182639200  182640200      2       1  150064       2.0181     0.021793
enh77575     3  182903100  182904100      1       1  150064       2.4024     0.008144
enh77594     3  183098700  183099700      3       1  150064       2.0802     0.018754
enh77612     3  183453200  183454200      1       1  150064       1.7609      0.03913
enh77617     3  183517300  183518300      2       1  150064       2.0624     0.019584
enh77621     3  183600100  183601100      2       1  150064       2.0495     0.020209
enh77629     3  183732600  183733600      1       1  150064       1.8079      0.03531
enh77682     3  184396200  184397200      2       1  150064       1.7178     0.042921
enh77693     3  184474400  184475400      6       3  150064       2.0598     0.019708
enh77703     3  184532700  184533700      3       1  150064       1.6878     0.045722
enh77722     3  185216800  185217800      1       1  150064       1.9695      0.02445
enh77742     3  185411600  185412600      2       1  150064       2.2588     0.011948
enh77743     3  185419800  185420800      1       1  150064       1.8946      0.02907
enh77749     3  185442400  185443400      2       1  150064        2.733    0.0031385
enh77750     3  185445500  185446500      5       3  150064       2.0433     0.020511
enh77751     3  185447200  185448200      1       1  150064       1.8907      0.02933
enh77768     3  185514500  185515500      2       1  150064       2.4146    0.0078752
enh77777     3  185676500  185677500      1       1  150064       2.4354     0.007437
enh77784     3  185775400  185776400      2       1  150064       2.0255     0.021406
enh77785     3  185808600  185809600      1       1  150064       2.8366      0.00228
enh77789     3  185823100  185824100      2       1  150064       2.2587     0.011953
enh77800     3  185998800  185999800      6       3  150064       1.9533     0.025394
enh77802     3  186005700  186006700      7       3  150064       2.8441    0.0022271
enh77819     3  186507700  186508700      6       3  150064       2.4143    0.0078828
enh77839     3  186822300  186823300      5       2  150064       1.7653     0.038753
enh77842     3  186904300  186905300      2       1  150064       1.8023     0.035749
enh77844     3  186911200  186912200      3       2  150064       2.2249     0.013044
enh77890     3  187794600  187795600      6       3  150064       2.2971     0.010806
enh77896     3  187876400  187877400      5       3  150064       2.1425     0.016076
enh77897     3  187887100  187888100      8       3  150064       4.4921   3.5266e-06
enh77898     3  187897000  187898000      6       2  150064       1.8421     0.032731
enh77902     3  187914200  187915200      4       2  150064       2.3358    0.0097514
enh77922     3  187990700  187991700      5       2  150064       1.6857     0.045929
enh77938     3  188079900  188080900      9       3  150064       1.6473      0.04975
enh77944     3  188186700  188187700      3       2  150064       4.2612   1.0166e-05
enh77950     3  188224900  188225900      2       1  150064       1.7455     0.040453
enh77969     3  188349100  188350100      3       2  150064       2.5282    0.0057319
enh77970     3  188352800  188353800      4       2  150064       2.9446     0.001617
enh77993     3  188550200  188551200      2       1  150064       1.6838     0.046108
enh78008     3  188719100  188720100      2       1  150064       2.2897      0.01102
enh78015     3  188987300  188988300      1       1  150064       2.6057     0.004585
enh78038     3  189490200  189491200      1       1  150064       2.3545     0.009274
enh78049     3  189712800  189713800      4       2  150064       1.8734     0.030509
enh78050     3  189718500  189719500      6       3  150064       2.3531    0.0093076
enh78051     3  189721200  189722200      4       2  150064       2.0486     0.020251
enh78052     3  189726100  189727100      3       1  150064        1.654     0.049062
enh78053     3  189729500  189730500      4       2  150064        2.007     0.022373
enh78054     3  189735000  189736000      5       2  150064       2.0192     0.021735
enh78105     3  190298600  190299600      3       2  150064       2.0301     0.021171
enh78116     3  190783600  190784600      6       2  150064       1.8234     0.034123
enh78139     3  191479600  191480600      2       1  150064       1.8475     0.032335
enh78140     3  191480200  191481200      3       1  150064       2.1016     0.017794
enh78141     3  191492700  191493700      6       3  150064       2.5502    0.0053827
enh78144     3  191809300  191810300      5       2  150064       1.7765     0.037829
enh78174     3  193540800  193541800      3       1  150064       1.9562     0.025218
enh78177     3  193587300  193588300      9       4  150064       2.5995    0.0046685
enh78190     3  193789200  193790200      3       1  150064       1.9691     0.024473
enh78193     3  193807100  193808100      6       3  150064       2.2949     0.010871
enh78198     3  193866000  193867000      7       2  150064       2.7371    0.0030991
enh78244     3  194360500  194361500      6       3  150064        1.825     0.033999
enh78277     3  194928400  194929400      1       1  150064       1.7171      0.04298
enh78287     3  195006600  195007600      2       1  150064        1.707     0.043912
enh78344     3  195929000  195930000      8       3  150064       2.9195    0.0017532
enh78345     3  195945400  195946400      3       2  150064       2.5484    0.0054108
enh78346     3  195946300  195947300      2       1  150064        2.403    0.0081312
enh78349     3  195973600  195974600      2       1  150064       3.0091      0.00131
enh78351     3  196005800  196006800      5       1  150064       1.7428     0.040681
enh78353     3  196010200  196011200      1       1  150064       1.8952      0.02903
enh78355     3  196015200  196016200      6       2  150064        2.365    0.0090155
enh78356     3  196050600  196051600      5       2  150064       1.6958     0.044964
enh78357     3  196054000  196055000      7       2  150064       2.2808     0.011281
enh78358     3  196064100  196065100      3       2  150064       2.4127    0.0079172
enh78359     3  196066300  196067300      2       1  150064       2.4248    0.0076579
enh78360     3  196126200  196127200      1       1  150064       2.9415     0.001633
enh78362     3  196146100  196147100      2       1  150064       1.9822      0.02373
enh78363     3  196149600  196150600      1       1  150064       2.6902      0.00357
enh78364     3  196156800  196157800      3       2  150064       1.8914     0.029284
enh78365     3  196160000  196161000      2       1  150064       3.1878   0.00071689
enh78369     3  196311400  196312400      1       1  150064       2.3127      0.01037
enh78382     3  196481100  196482100      3       2  150064       3.0527    0.0011339
enh78383     3  196484500  196485500      6       3  150064       2.3279    0.0099574
enh78387     3  196519800  196520800      4       2  150064       2.5114    0.0060134
enh78397     3  196908300  196909300      2       1  150064       1.8588     0.031526
enh78399     3  196930500  196931500      2       1  150064       1.6528     0.049188
enh78402     3  196949400  196950400      4       2  150064       2.9987    0.0013557
enh78403     3  196952800  196953800      3       2  150064       1.7607      0.03914
enh78404     3  196983800  196984800      2       1  150064       2.1764     0.014762
enh78406     3  197016300  197017300      5       2  150064       2.3296    0.0099139
enh78407     3  197020200  197021200      7       1  150064       2.6481     0.004047
enh78426     3  197183800  197184800      3       2  150064       1.9565     0.025205
enh78427     3  197191000  197192000      4       2  150064       2.1054      0.01763
enh78428     3  197194900  197195900      3       1  150064        2.345    0.0095129
enh78432     3  197208700  197209700      5       2  150064       2.3751    0.0087727
enh78433     3  197216400  197217400      6       2  150064       2.6825    0.0036541
enh78434     3  197221400  197222400      4       2  150064       3.4503   0.00027995
enh78435     3  197223200  197224200      1       1  150064       2.8096      0.00248
enh78441     3  197247500  197248500      5       2  150064       1.9196     0.027454
enh78476     4     666400     667400      3       2  150064        2.863    0.0020979
enh78477     4     670600     671600      2       1  150064       2.8569    0.0021387
enh78479     4     677400     678400      1       1  150064       2.4305     0.007538
enh78482     4     703100     704100      5       1  150064       2.2577     0.011983
enh78483     4     714200     715200      4       2  150064       3.1488   0.00081976
enh78485     4     716600     717600      2       1  150064       2.0027     0.022603
enh78486     4     717800     718800      1       1  150064       2.9809     0.001437
enh78487     4     719100     720100      3       1  150064       2.0285     0.021256
enh78489     4     723100     724100      4       2  150064       2.8246    0.0023668
enh78490     4     734200     735200      4       2  150064       3.0973    0.0009763
enh78492     4     743000     744000      5       2  150064       2.8496    0.0021886
enh78493     4     744300     745300      3       1  150064       2.1655     0.015174
enh78496     4     765900     766900      4       2  150064       2.1678     0.015088
enh78523     4    1191800    1192800      5       3  150064       2.0467     0.020342
enh78526     4    1202600    1203600      4       1  150064       1.8479      0.03231
enh78527     4    1226500    1227500      1       1  150064       1.9941      0.02307
enh78530     4    1239100    1240100      4       2  150064       2.0628     0.019567
enh78542     4    1338600    1339600      4       1  150064       2.2306     0.012855
enh78544     4    1345300    1346300      6       3  150064       2.1873      0.01436
enh78564     4    1844300    1845300      1       1  150064       2.2104      0.01354
enh78570     4    1878900    1879900      1       1  150064       1.8009      0.03586
enh78581     4    2102600    2103600      1       1  150064       2.0253      0.02142
enh78589     4    2267500    2268500      4       2  150064       2.4549    0.0070471
enh78591     4    2331200    2332200      2       1  150064       2.3742    0.0087926
enh78649     4    2959200    2960200      2       1  150064       1.7861     0.037043
enh78683     4    3343800    3344800      2       1  150064       2.0143      0.02199
enh78726     4    4428500    4429500     10       3  150064       2.3177     0.010233
enh78728     4    4445300    4446300      5       2  150064       2.3325    0.0098381
enh78731     4    4475300    4476300      6       3  150064       3.2381   0.00060156
enh78732     4    4479200    4480200      4       2  150064       2.5209    0.0058526
enh78733     4    4482400    4483400      4       2  150064       2.5993    0.0046702
enh78734     4    4490100    4491100      2       1  150064       1.7919     0.036571
enh78738     4    4541200    4542200      4       2  150064       2.4288    0.0075743
enh78739     4    4544400    4545400      2       1  150064        1.997     0.022911
enh78747     4    4615000    4616000      1       1  150064       2.3378     0.009699
enh78748     4    4642100    4643100      6       3  150064       1.7938      0.03642
enh78756     4    4793800    4794800      5       2  150064       1.7531     0.039794
enh78759     4    4945500    4946500     15       5  150064       2.0045     0.022507
enh78760     4    4970600    4971600      5       3  150064       1.8036     0.035646
enh78770     4    5167700    5168700      5       3  150064       2.0139      0.02201
enh78777     4    5383300    5384300      4       2  150064       1.7209     0.042632
enh78783     4    5708200    5709200      5       3  150064       2.2642     0.011779
enh78786     4    5732600    5733600      5       2  150064       1.8332     0.033389
enh78790     4    5774600    5775600      3       2  150064       1.9838     0.023641
enh78815     4    6689600    6690600     11       4  150064       2.1116      0.01736
enh78816     4    6691100    6692100      1       1  150064       1.8193      0.03443
enh78852     4    6955500    6956500      7       2  150064       1.8253     0.033977
enh78876     4    7136400    7137400      8       3  150064       2.1365     0.016321
enh78900     4    7513200    7514200      7       3  150064       1.7204     0.042677
enh78911     4    7752200    7753200      3       1  150064       3.0084    0.0013131
enh78915     4    7799800    7800800     11       4  150064       1.6726     0.047198
enh78920     4    7810200    7811200      4       2  150064       1.8463     0.032422
enh78921     4    7811900    7812900      7       3  150064       2.3764     0.008741
enh78999     4    8428400    8429400      3       2  150064       2.0252     0.021422
enh79000     4    8430400    8431400      3       1  150064         1.77     0.038365
enh79001     4    8440500    8441500      5       3  150064       2.1675     0.015099
enh79002     4    8445000    8446000      1       1  150064       1.8267      0.03387
enh79005     4    8503300    8504300      4       2  150064       2.0883     0.018384
enh79006     4    8508200    8509200     12       4  150064       1.6808     0.046398
enh79008     4    8517700    8518700      2       1  150064       1.9601     0.024992
enh79022     4    9530600    9531600      4       2  150064       1.9963      0.02295
enh79031     4   10033800   10034800      2       1  150064       1.7062     0.043989
enh79038     4   10109600   10110600      1       1  150064       2.0615      0.01963
enh79042     4   10130800   10131800      9       3  150064       1.9905     0.023268
enh79112     4   14112700   14113700      2       1  150064       1.7472     0.040302
enh79119     4   14347000   14348000      5       3  150064       2.5716    0.0050615
enh79128     4   15032900   15033900      5       2  150064       1.7776     0.037735
enh79129     4   15034400   15035400      2       1  150064       1.7483     0.040206
enh79135     4   15102400   15103400      7       3  150064       1.6885     0.045659
enh79175     4   15652500   15653500      1       1  150064       1.7645      0.03882
enh79178     4   15661000   15662000      3       2  150064       1.9296     0.026829
enh79187     4   15718400   15719400      2       1  150064       2.2255     0.013025
enh79202     4   16208200   16209200     11       4  150064       2.1296       0.0166
enh79206     4   16254800   16255800      8       4  150064       2.6631    0.0038716
enh79209     4   16599800   16600800      4       2  150064       1.9317       0.0267
enh79210     4   16609600   16610600      5       2  150064       2.3415    0.0096042
enh79212     4   16668700   16669700      2       1  150064       2.4721    0.0067156
enh79231     4   17143600   17144600      5       2  150064       1.6913     0.045393
enh79237     4   17310900   17311900      3       2  150064       2.2833     0.011207
enh79239     4   17449500   17450500      9       3  150064       1.7416     0.040788
enh79244     4   17577600   17578600      5       1  150064       2.1161      0.01717
enh79245     4   17582400   17583400      1       1  150064       2.1821      0.01455
enh79246     4   17606400   17607400      3       1  150064       2.0262     0.021374
enh79247     4   17617200   17618200      6       1  150064       2.1848     0.014453
enh79248     4   17617800   17618800      4       1  150064        2.376    0.0087514
enh79249     4   17620000   17621000      3       1  150064       2.3302    0.0098975
enh79250     4   17621000   17622000      3       1  150064       2.1167     0.017142
enh79252     4   17788800   17789800      3       1  150064       1.7218     0.042557
enh79254     4   17815600   17816600      2       1  150064       1.8942     0.029097
enh79255     4   17818400   17819400      2       1  150064       1.7774     0.037751
enh79257     4   18013400   18014400      1       1  150064       2.2473      0.01231
enh79258     4   18024200   18025200      1       1  150064       2.1527      0.01567
enh79260     4   18883600   18884600      4       2  150064       3.8475   5.9655e-05
enh79263     4   19680300   19681300      4       2  150064       2.1055     0.017626
enh79267     4   19740700   19741700      2       1  150064       2.6941    0.0035293
enh79268     4   19750100   19751100      2       1  150064       2.2801     0.011301
enh79269     4   19777900   19778900      3       2  150064       2.7288    0.0031779
enh79271     4   19947700   19948700      3       1  150064       2.2382     0.012605
enh79272     4   19962800   19963800      4       2  150064       1.6946     0.045073
enh79275     4   20017200   20018200      3       2  150064       2.7798    0.0027198
enh79277     4   20045300   20046300      2       1  150064       1.7161     0.043074
enh79279     4   20195900   20196900      1       1  150064       1.9751      0.02413
enh79280     4   20204800   20205800      4       2  150064       1.8281     0.033768
enh79340     4   23035500   23036500      3       1  150064       1.7287     0.041929
enh79345     4   23325600   23326600      4       1  150064       2.3645    0.0090262
enh79380     4   24262400   24263400      4       1  150064       1.6867     0.045827
enh79381     4   24263700   24264700     10       4  150064       2.2325      0.01279
enh79383     4   24275500   24276500      2       1  150064       1.8457     0.032466
enh79384     4   24280000   24281000      3       1  150064       1.9953     0.023005
enh79388     4   24474800   24475800      2       1  150064       2.1131     0.017294
enh79407     4   24934000   24935000      2       1  150064       2.5207    0.0058557
enh79421     4   25402800   25403800      5       2  150064       2.4082    0.0080155
enh79422     4   25407400   25408400      5       2  150064       1.6878     0.045729
enh79424     4   25450100   25451100      4       1  150064       1.9258     0.027064
enh79430     4   25812700   25813700      2       1  150064       1.8406      0.03284
enh79434     4   25858200   25859200      2       1  150064       2.0273     0.021315
enh79435     4   25862400   25863400      2       1  150064       1.9291     0.026861
enh79436     4   25864800   25865800      2       1  150064       2.6662    0.0038358
enh79441     4   25930000   25931000      4       2  150064       2.1861     0.014405
enh79442     4   25939500   25940500      1       1  150064        2.215      0.01338
enh79466     4   26222500   26223500      1       1  150064       2.1651      0.01519
enh79468     4   26239500   26240500      4       2  150064       2.3838    0.0085668
enh79472     4   26257300   26258300      4       2  150064       1.7254     0.042229
enh79481     4   26345000   26346000      1       1  150064       2.1612      0.01534
enh79484     4   26357100   26358100      2       1  150064       2.2508       0.0122
enh79490     4   26379200   26380200      1       1  150064       2.2668       0.0117
enh79495     4   26425800   26426800      1       1  150064       2.0431      0.02052
enh79505     4   26530900   26531900      5       1  150064       2.1178     0.017096
enh79511     4   26587000   26588000      1       1  150064       3.4971    0.0002352
enh79516     4   26703200   26704200      2       1  150064       3.0622    0.0010986
enh79517     4   26718600   26719600      1       1  150064       1.7908      0.03666
enh79518     4   26724600   26725600      1       1  150064       3.1682    0.0007669
enh79519     4   26732600   26733600      2       1  150064       3.0157    0.0012819
enh79521     4   26782100   26783100      2       1  150064       2.4428    0.0072869
enh79523     4   26804700   26805700      2       1  150064        3.133   0.00086519
enh79524     4   26808600   26809600      5       2  150064       2.8502    0.0021846
enh79525     4   26813400   26814400      2       1  150064       2.4518    0.0071075
enh79541     4   27151200   27152200      3       2  150064       2.3645    0.0090279
enh79544     4   27362200   27363200      6       2  150064       1.7262     0.042159
enh79545     4   27399200   27400200      2       1  150064       2.0805      0.01874
enh79547     4   28250500   28251500      2       1  150064        1.878     0.030193
enh79559     4   30764800   30765800      1       1  150064       2.3023      0.01066
enh79560     4   30803700   30804700      2       1  150064       2.3696    0.0089047
enh79561     4   30823300   30824300      3       2  150064       3.1472   0.00082412
enh79562     4   30838000   30839000      2       1  150064       3.0773    0.0010444
enh79570     4   33716800   33717800      3       1  150064       3.0053    0.0013266
enh79571     4   33717600   33718600      1       1  150064       3.2907    0.0004997
enh79576     4   34182800   34183800      1       1  150064       3.0027     0.001338
enh79577     4   34195400   34196400      3       1  150064       2.8767    0.0020092
enh79595     4   37814100   37815100      7       2  150064       2.8051    0.0025149
enh79620     4   38031300   38032300      3       1  150064       1.6882     0.045688
enh79624     4   38073300   38074300      5       3  150064         1.89     0.029376
enh79675     4   38692900   38693900      3       1  150064       2.1523     0.015686
enh79686     4   38859900   38860900      6       2  150064       2.2836     0.011196
enh79698     4   38990600   38991600      8       4  150064       2.0345      0.02095
enh79722     4   39503800   39504800      7       4  150064       1.8312     0.033533
enh79727     4   39541300   39542300      1       1  150064       1.9542      0.02534
enh79728     4   39546000   39547000      3       1  150064       2.3768    0.0087313
enh79733     4   39616100   39617100      6       3  150064       1.9549       0.0253
enh79735     4   39625600   39626600      2       1  150064       2.1503     0.015766
enh79737     4   39637000   39638000      2       1  150064       2.5878    0.0048293
enh79738     4   39641500   39642500      1       1  150064       2.5731      0.00504
enh79739     4   39656700   39657700      2       1  150064       1.9328     0.026632
enh79742     4   39666800   39667800      2       1  150064       2.4493    0.0071562
enh79748     4   39824500   39825500      1       1  150064       1.9577      0.02513
enh79752     4   39935600   39936600      7       4  150064       1.7555     0.039591
enh79753     4   39936000   39937000      4       2  150064       1.6633     0.048128
enh79756     4   40040100   40041100      5       2  150064       2.4491    0.0071613
enh79759     4   40177700   40178700      1       1  150064       2.1956      0.01406
enh79760     4   40179300   40180300      1       1  150064       2.1667      0.01513
enh79761     4   40180100   40181100      3       1  150064        1.893     0.029179
enh79781     4   40589100   40590100      1       1  150064       2.6921      0.00355
enh79782     4   40623300   40624300      4       2  150064       1.8001     0.035925
enh79881     4   41656900   41657900      4       2  150064       1.7809     0.037468
enh79904     4   45156800   45157800      3       2  150064       2.2283     0.012929
enh79909     4   47216200   47217200      2       1  150064        2.467    0.0068123
enh79910     4   47223600   47224600      1       1  150064       3.5095    0.0002245
enh79915     4   47453400   47454400      1       1  150064       2.3398     0.009647
enh79919     4   47489100   47490100      2       1  150064       1.6624     0.048218
enh79920     4   47495400   47496400      1       1  150064       2.2414       0.0125
enh79926     4   47538800   47539800      1       1  150064       1.8468      0.03239
enh79931     4   47566700   47567700      6       2  150064       1.7795      0.03758
enh79963     4   48341600   48342600      2       1  150064       1.8113     0.035048
enh79966     4   48358100   48359100      1       1  150064       2.8739     0.002027
enh79968     4   48363100   48364100      3       1  150064       2.1209     0.016964
enh79969     4   48371400   48372400      3       2  150064       2.2483     0.012277
enh79971     4   48382400   48383400      1       1  150064       3.0226     0.001253
enh79974     4   48572500   48573500      2       1  150064       1.9278     0.026938
enh79975     4   48604200   48605200      2       1  150064       2.1834     0.014502
enh79977     4   48644600   48645600      2       1  150064       1.8341     0.033319
enh79978     4   48654100   48655100      2       1  150064       2.1698     0.015013
enh79981     4   48670200   48671200      1       1  150064       2.3414     0.009606
enh79990     4   48783000   48784000      1       1  150064        2.482     0.006533
enh80042     4   53798800   53799800      2       1  150064        1.952     0.025467
enh80058     4   53979200   53980200      3       2  150064        1.841     0.032812
enh80073     4   54344100   54345100      2       1  150064       1.7568     0.039478
enh80089     4   54517000   54518000      4       2  150064       2.0516     0.020103
enh80138     4   54956800   54957800      1       1  150064       1.7649      0.03879
enh80139     4   55018800   55019800      1       1  150064       2.7566      0.00292
enh80144     4   55083200   55084200      1       1  150064       2.3698       0.0089
enh80178     4   56275000   56276000      1       1  150064       1.6974      0.04481
enh80179     4   56276100   56277100      3       1  150064        1.712     0.043453
enh80180     4   56308500   56309500      1       1  150064       1.9233      0.02722
enh80182     4   56313400   56314400      2       1  150064       2.0901     0.018304
enh80183     4   56324300   56325300      3       2  150064       1.7071     0.043904
enh80185     4   56343900   56344900      5       3  150064       2.2205     0.013192
enh80192     4   56419800   56420800      6       2  150064       1.8119     0.035003
enh80198     4   56731900   56732900      4       2  150064       2.0486     0.020248
enh80215     4   57372200   57373200      9       3  150064       1.7251     0.042251
enh80218     4   57479600   57480600      3       2  150064       1.7804     0.037509
enh80226     4   57605200   57606200      4       2  150064       1.6717      0.04729
enh80233     4   57670500   57671500      1       1  150064       2.4485     0.007172
enh80257     4   57961000   57962000      6       2  150064       2.0162      0.02189
enh80258     4   57964600   57965600      1       1  150064        1.673      0.04716
enh80259     4   57967500   57968500      1       1  150064       1.6622      0.04824
enh80260     4   57969200   57970200      1       1  150064        2.077       0.0189
enh80262     4   57972400   57973400      1       1  150064        1.734      0.04146
enh80276     4   58099400   58100400      2       1  150064       1.6477     0.049704
enh80289     4   62377300   62378300      2       1  150064       2.0562     0.019884
enh80291     4   62385900   62386900      3       1  150064       2.1059     0.017608
enh80297     4   66249500   66250500      2       1  150064       2.4994    0.0062193
enh80298     4   66367700   66368700      2       1  150064       1.6845     0.046038
enh80299     4   66373700   66374700      8       4  150064       2.4823    0.0065268
enh80300     4   66376400   66377400      6       3  150064       1.8906     0.029339
enh80301     4   66378300   66379300      5       2  150064       3.6869   0.00011352
enh80323     4   68550800   68551800      6       2  150064       2.4935    0.0063254
enh80324     4   68553100   68554100      5       2  150064         2.05     0.020184
enh80325     4   68564600   68565600      3       1  150064       2.7744    0.0027653
enh80326     4   68567600   68568600      4       2  150064       3.3077   0.00047037
enh80327     4   68579400   68580400      2       1  150064       3.2434   0.00059065
enh80336     4   68854200   68855200      6       3  150064       1.7203     0.042685
enh80415     4   72425700   72426700      3       1  150064       1.7828      0.03731
enh80423     4   73496500   73497500      4       2  150064       2.6908    0.0035642
enh80425     4   73682400   73683400      5       1  150064       2.5727     0.005046
enh80428     4   73836200   73837200      1       1  150064       2.1146      0.01723
enh80429     4   73840200   73841200      1       1  150064       2.2688      0.01164
enh80440     4   74140200   74141200      1       1  150064       1.7348      0.04139
enh80475     4   74751100   74752100      5       3  150064       1.6556     0.048898
enh80500     4   75022200   75023200      1       1  150064       2.1452      0.01597
enh80514     4   75369100   75370100      7       1  150064       2.3471    0.0094603
enh80556     4   76933200   76934200      3       2  150064       1.9994     0.022781
enh80566     4   77128000   77129000      4       2  150064       2.2661     0.011724
enh80575     4   77298200   77299200      2       1  150064       1.7072     0.043889
enh80576     4   77351400   77352400      2       1  150064       2.4122    0.0079277
enh80583     4   77456700   77457700     10       1  150064       1.8187     0.034478
enh80586     4   77472100   77473100      6       2  150064       2.7703    0.0027998
enh80592     4   77512500   77513500      3       2  150064       1.7521     0.039882
enh80593     4   77522700   77523700      2       1  150064       2.2589     0.011945
enh80594     4   77528100   77529100      2       1  150064       1.8516     0.032039
enh80595     4   77532200   77533200      2       1  150064       2.2832      0.01121
enh80600     4   77559800   77560800      2       1  150064       2.2897      0.01102
enh80609     4   77645600   77646600      2       1  150064       1.9003     0.028696
enh80674     4   78232000   78233000     10       2  150064       2.2824     0.011232
enh80688     4   78718000   78719000      2       1  150064       1.7216     0.042567
enh80699     4   79056800   79057800      3       1  150064       1.8121     0.034987
enh80701     4   79219000   79220000      1       1  150064       2.0435       0.0205
enh80733     4   79690400   79691400      1       1  150064       2.7371     0.003099
enh80742     4   80120000   80121000      1       1  150064       2.2949      0.01087
enh80768     4   81102400   81103400      4       2  150064       2.1185     0.017068
enh80771     4   81113900   81114900      4       2  150064         2.23     0.012875
enh80772     4   81122300   81123300      3       2  150064       2.5572    0.0052758
enh80773     4   81124100   81125100      6       2  150064       2.5269    0.0057538
enh80775     4   81140400   81141400      4       2  150064       1.8492     0.032213
enh80776     4   81146500   81147500      6       1  150064       2.9385    0.0016491
enh80777     4   81151900   81152900      7       3  150064       2.6065    0.0045735
enh80782     4   81185000   81186000      2       1  150064       1.8296     0.033652
enh80783     4   81192700   81193700      5       2  150064       1.7677     0.038556
enh80786     4   81233800   81234800      3       2  150064       1.7281     0.041985
enh80793     4   82057200   82058200      1       1  150064       1.9606      0.02496
enh80801     4   82645900   82646900      3       2  150064       1.8738      0.03048
enh80806     4   83285000   83286000      1       1  150064        2.389     0.008448
enh80833     4   83705300   83706300      1       1  150064        2.357     0.009212
enh80836     4   83732900   83733900      1       1  150064         1.89      0.02938
enh80838     4   83744200   83745200      1       1  150064       1.8321      0.03347
enh80839     4   83754800   83755800      4       1  150064       1.7723     0.038172
enh80848     4   83909500   83910500      2       1  150064       2.5175    0.0059094
enh80849     4   83911000   83912000      2       1  150064       2.2414     0.012499
enh80870     4   84436900   84437900      4       2  150064       1.6714     0.047318
enh80871     4   84469300   84470300      2       1  150064       2.1792     0.014659
enh80873     4   84482300   84483300      2       1  150064       2.1692     0.015034
enh80874     4   84503100   84504100      3       1  150064       2.7951     0.002594
enh80875     4   84539600   84540600      2       1  150064       2.2656     0.011738
enh80876     4   84551300   84552300      2       1  150064       1.8953     0.029027
enh80884     4   85594100   85595100      2       1  150064       2.3121     0.010386
enh80898     4   85777000   85778000      1       1  150064       1.9527      0.02543
enh80971     4   86850200   86851200      3       2  150064       2.2056     0.013707
enh80978     4   86955400   86956400      2       1  150064       2.5825    0.0049047
enh80980     4   86964700   86965700      4       2  150064       2.7312    0.0031554
enh80981     4   86975800   86976800      2       1  150064       2.0993     0.017897
enh80982     4   87013800   87014800      1       1  150064       1.8158       0.0347
enh80984     4   87154200   87155200      3       1  150064       2.1364     0.016322
enh81001     4   87840000   87841000      1       1  150064       2.6554     0.003961
enh81002     4   87842700   87843700      2       1  150064       2.0795     0.018784
enh81007     4   87860700   87861700      3       2  150064       2.4621    0.0069057
enh81011     4   87898300   87899300      6       3  150064       2.6599    0.0039082
enh81013     4   87926100   87927100      2       1  150064       2.2269     0.012978
enh81014     4   87929900   87930900      2       1  150064       3.0005    0.0013479
enh81019     4   87950400   87951400      3       2  150064       2.6331    0.0042302
enh81021     4   87952300   87953300      2       1  150064       1.9813     0.023781
enh81022     4   87954600   87955600      3       1  150064       2.4916    0.0063581
enh81024     4   87959500   87960500      4       2  150064        2.444    0.0072626
enh81025     4   87960400   87961400      2       1  150064       2.6756    0.0037299
enh81027     4   87971500   87972500      4       2  150064       1.8897     0.029399
enh81028     4   87976100   87977100      5       2  150064         1.96     0.024999
enh81029     4   87979200   87980200      4       1  150064       1.9778     0.023976
enh81038     4   88024600   88025600      3       1  150064       1.7177     0.042927
enh81043     4   88112600   88113600      2       1  150064       1.7968     0.036185
enh81046     4   88156000   88157000      1       1  150064       1.7099      0.04364
enh81092     4   89152400   89153400      4       2  150064       1.8259     0.033934
enh81140     4   89885000   89886000      4       1  150064       1.7437     0.040602
enh81155     4   90629900   90630900      3       1  150064       2.7836    0.0026883
enh81165     4   95130500   95131500      1       1  150064       1.8048      0.03555
enh81168     4   95227100   95228100      1       1  150064       1.7749      0.03796
enh81170     4   95286200   95287200      1       1  150064       1.7183      0.04287
enh81222     4   95799200   95800200      2       1  150064       1.7794     0.037584
enh81240     4   96225500   96226500      3       1  150064       1.9972     0.022899
enh81241     4   96239300   96240300      3       1  150064       2.9661    0.0015082
enh81244     4   96460000   96461000      3       2  150064       1.7131     0.043346
enh81261     4   99298400   99299400      2       1  150064       1.8555     0.031766
enh81269     4   99403700   99404700      2       1  150064       2.3598    0.0091432
enh81271     4   99416000   99417000      3       1  150064       2.0132     0.022045
enh81276     4   99449700   99450700      1       1  150064       1.7303      0.04179
enh81277     4   99467200   99468200      8       3  150064       1.9748     0.024146
enh81278     4   99477000   99478000      5       2  150064       2.1254     0.016778
enh81281     4   99489900   99490900      3       2  150064       1.8183      0.03451
enh81282     4   99508800   99509800      3       1  150064        2.763    0.0028632
enh81304     4   99698800   99699800      4       2  150064       1.7335     0.041505
enh81325     4  100244800  100245800      3       2  150064       2.3579    0.0091905
enh81340     4  100807000  100808000      1       1  150064       1.6884      0.04567
enh81343     4  100919100  100920100      2       1  150064       1.7481     0.040222
enh81347     4  101017000  101018000      4       2  150064       2.5487    0.0054055
enh81348     4  101090000  101091000      3       2  150064       1.7125     0.043403
enh81351     4  101210500  101211500      6       2  150064       1.9964     0.022943
enh81354     4  101269800  101270800      6       2  150064       2.8903    0.0019243
enh81355     4  101341400  101342400      4       2  150064       2.0769     0.018905
enh81359     4  101904800  101905800      4       2  150064       1.6561     0.048846
enh81364     4  101949800  101950800      2       1  150064        2.558    0.0052645
enh81365     4  102024000  102025000      1       1  150064         2.09      0.01831
enh81367     4  102048300  102049300      2       1  150064       1.7554     0.039595
enh81373     4  102112500  102113500      3       1  150064       1.9254     0.027088
enh81376     4  102132200  102133200      5       2  150064       1.8772     0.030245
enh81378     4  102145600  102146600      5       1  150064       2.2946     0.010877
enh81381     4  102159800  102160800      3       1  150064       1.7503     0.040034
enh81393     4  102276600  102277600      1       1  150064       2.0431      0.02052
enh81399     4  102739400  102740400      7       2  150064       1.8812     0.029972
enh81400     4  102756000  102757000      2       1  150064       1.9178     0.027569
enh81402     4  102786300  102787300      8       3  150064       2.3284    0.0099441
enh81405     4  102897900  102898900      3       2  150064       2.0125     0.022086
enh81417     4  103484700  103485700      2       1  150064       1.7568     0.039477
enh81429     4  103605400  103606400      2       1  150064       2.1528     0.015666
enh81431     4  103617100  103618100      1       1  150064        2.417     0.007825
enh81432     4  103633800  103634800      3       1  150064        2.323      0.01009
enh81433     4  103655500  103656500      1       1  150064        2.895     0.001896
enh81436     4  103710300  103711300      2       1  150064       3.5247   0.00021202
enh81438     4  103735600  103736600      3       1  150064       3.8649    5.557e-05
enh81440     4  103743300  103744300      2       1  150064       3.1289   0.00087718
enh81442     4  103799600  103800600      1       1  150064       2.6578     0.003933
enh81443     4  103932800  103933800      3       1  150064        2.687     0.003605
enh81444     4  103939400  103940400      2       1  150064       3.5984   0.00016012
enh81452     4  104091900  104092900      3       2  150064       1.7127     0.043384
enh81463     4  106070500  106071500      1       1  150064       2.1515      0.01572
enh81486     4  106634000  106635000      2       1  150064       1.7091     0.043718
enh81488     4  106687000  106688000      2       1  150064       1.8704     0.030711
enh81490     4  106730100  106731100      4       1  150064       1.7252     0.042242
enh81491     4  106762500  106763500      1       1  150064       1.9325      0.02665
enh81492     4  106764900  106765900      6       1  150064       2.0303     0.021163
enh81494     4  106780100  106781100      1       1  150064       1.9426      0.02603
enh81531     4  107989700  107990700      4       2  150064        2.162      0.01531
enh81559     4  108853300  108854300      5       2  150064        2.503    0.0061571
enh81569     4  109259100  109260100      2       1  150064       2.0427     0.020541
enh81570     4  109266800  109267800      6       2  150064       2.3522    0.0093303
enh81579     4  109544100  109545100      1       1  150064       2.0204      0.02167
enh81635     4  110833400  110834400      1       1  150064       3.3573    0.0003935
enh81636     4  110834000  110835000      1       1  150064       3.3573    0.0003935
enh81637     4  110842200  110843200      5       1  150064       2.7614    0.0028778
enh81638     4  110889000  110890000      2       1  150064       2.5167    0.0059229
enh81639     4  110901100  110902100      2       1  150064       2.3197     0.010178
enh81652     4  111166300  111167300      5       3  150064       1.6942     0.045116
enh81656     4  111292300  111293300      1       1  150064       2.3895     0.008435
enh81661     4  111424000  111425000      8       2  150064       2.0635      0.01953
enh81665     4  111461600  111462600      2       1  150064       1.9299     0.026811
enh81733     4  114064800  114065800      8       4  150064       1.8206     0.034337
enh81734     4  114066200  114067200      3       1  150064       3.6497   0.00013125
enh81735     4  114067000  114068000      7       3  150064       2.5856    0.0048603
enh81736     4  114067400  114068400      4       2  150064        2.994    0.0013767
enh81737     4  114068300  114069300      5       2  150064       4.0083   3.0581e-05
enh81739     4  114091800  114092800      1       1  150064       2.5503     0.005381
enh81775     4  114554400  114555400      2       1  150064        1.914     0.027812
enh81784     4  114604600  114605600      2       1  150064       1.7094     0.043685
enh81787     4  114620800  114621800      1       1  150064       2.1827      0.01453
enh81788     4  114622200  114623200      1       1  150064       1.8867       0.0296
enh81794     4  114676400  114677400      3       1  150064       1.7634     0.038919
enh81828     4  115171100  115172100      4       2  150064       2.2332     0.012767
enh81831     4  115199900  115200900      1       1  150064       2.7732     0.002775
enh81836     4  118246000  118247000      3       1  150064       1.7737     0.038053
enh81844     4  119294700  119295700      2       1  150064       1.8139     0.034849
enh81849     4  119496000  119497000      4       2  150064       1.7366     0.041231
enh81858     4  119679200  119680200      1       1  150064       2.0866      0.01846
enh81860     4  119685800  119686800      2       1  150064       2.1117     0.017355
enh81898     4  120037800  120038800      1       1  150064       1.8834      0.02982
enh81933     4  120974100  120975100      4       2  150064        1.946     0.025825
enh81943     4  121612000  121613000      2       1  150064       1.6908     0.045437
enh81946     4  121630800  121631800      1       1  150064        1.872       0.0306
enh81948     4  121762600  121763600      2       1  150064       1.7609     0.039131
enh81974     4  122705800  122706800      3       1  150064       2.1684     0.015066
enh81976     4  122710900  122711900      1       1  150064       1.9067      0.02828
enh81983     4  122750200  122751200      7       4  150064       1.9156     0.027707
enh81985     4  122870900  122871900      3       1  150064       2.1516     0.015715
enh81988     4  122966100  122967100      5       2  150064       1.7089     0.043731
enh81989     4  123021100  123022100      2       1  150064       2.4466    0.0072114
enh81990     4  123038700  123039700      1       1  150064       1.8861      0.02964
enh82002     4  123652400  123653400      1       1  150064       1.7892      0.03679
enh82005     4  123667500  123668500      2       1  150064       1.6922     0.045306
enh82006     4  123668800  123669800      1       1  150064       1.7305      0.04177
enh82007     4  123676500  123677500      1       1  150064       1.7645      0.03882
enh82023     4  123795000  123796000      6       2  150064       1.6871     0.045792
enh82024     4  123796900  123797900      1       1  150064       1.7082       0.0438
enh82026     4  123818000  123819000      9       4  150064       1.7939     0.036416
enh82027     4  123821400  123822400      2       1  150064       1.7043     0.044163
enh82029     4  123834700  123835700      2       1  150064       2.0051     0.022474
enh82033     4  123938900  123939900      1       1  150064       1.9899       0.0233
enh82034     4  123946800  123947800      3       1  150064       2.0419     0.020579
enh82035     4  123947900  123948900      2       1  150064       1.9965     0.022938
enh82036     4  123958500  123959500      5       2  150064       1.9968     0.022924
enh82037     4  124048700  124049700      1       1  150064       1.9662      0.02464
enh82048     4  124322400  124323400      1       1  150064       1.6747        0.047
enh82055     4  124373700  124374700      1       1  150064       1.6998      0.04458
enh82081     4  124777600  124778600      1       1  150064       1.6813      0.04635
enh82122     4  125857300  125858300      5       2  150064       2.1143     0.017244
enh82125     4  125869700  125870700      2       1  150064       2.1213     0.016948
enh82141     4  126352800  126353800      2       1  150064       1.9237     0.027196
enh82156     4  127454200  127455200      2       1  150064        1.924     0.027179
enh82188     4  128619800  128620800      2       1  150064       2.1117     0.017356
enh82202     4  129149300  129150300      2       1  150064       1.8349     0.033259
enh82203     4  129161400  129162400      4       2  150064       2.0287     0.021242
enh82207     4  129200400  129201400      1       1  150064       1.9384      0.02629
enh82210     4  129243000  129244000      3       2  150064       2.7943    0.0026004
enh82213     4  129269200  129270200      2       1  150064        2.164     0.015234
enh82214     4  129270900  129271900      3       2  150064       2.5224    0.0058272
enh82224     4  129373200  129374200      2       1  150064        2.034     0.020977
enh82228     4  129389200  129390200      2       1  150064       1.8834     0.029823
enh82230     4  129405400  129406400      1       1  150064       2.2043      0.01375
enh82303     4  138308600  138309600      3       1  150064       1.7213     0.042602
enh82305     4  138342800  138343800     13       6  150064       1.9198     0.027443
enh82306     4  138353600  138354600      1       1  150064       2.0233      0.02152
enh82316     4  138580600  138581600      2       1  150064       2.4225    0.0077064
enh82319     4  138598200  138599200      3       2  150064       1.9036     0.028483
enh82353     4  139327000  139328000      4       2  150064       2.2748     0.011459
enh82358     4  139483300  139484300      4       2  150064       2.0211     0.021632
enh82368     4  139813100  139814100      1       1  150064        1.786      0.03705
enh82376     4  139938200  139939200      3       2  150064       2.7232     0.003233
enh82378     4  139940500  139941500      2       1  150064       2.5325    0.0056628
enh82379     4  139948900  139949900      1       1  150064       2.7598     0.002892
enh82384     4  139998800  139999800      2       1  150064       2.9255    0.0017195
enh82385     4  140002400  140003400      1       1  150064       2.6525     0.003995
enh82386     4  140065500  140066500      4       2  150064       2.3645    0.0090284
enh82387     4  140074600  140075600      1       1  150064       3.2176    0.0006463
enh82389     4  140093100  140094100      3       2  150064       1.9157     0.027702
enh82390     4  140129100  140130100      2       1  150064       2.1132     0.017293
enh82391     4  140164900  140165900      4       2  150064       2.8923    0.0019124
enh82392     4  140176900  140177900      7       3  150064       2.5445    0.0054711
enh82393     4  140177400  140178400      3       2  150064       1.8704     0.030715
enh82395     4  140187900  140188900      2       1  150064       1.8131     0.034907
enh82405     4  140453600  140454600      1       1  150064       2.1819      0.01456
enh82406     4  140454400  140455400      5       2  150064       2.3107     0.010426
enh82408     4  140472200  140473200      1       1  150064       2.9567     0.001555
enh82409     4  140481300  140482300      2       1  150064       1.7002     0.044543
enh82411     4  140489300  140490300      4       2  150064       3.3004   0.00048266
enh82412     4  140496700  140497700      5       2  150064       3.8408   6.1324e-05
enh82430     4  140735800  140736800      4       1  150064       3.1349   0.00085947
enh82454     4  141020100  141021100      3       2  150064       1.9833     0.023669
enh82455     4  141024500  141025500      3       1  150064       1.6972     0.044829
enh82485     4  141856100  141857100      5       2  150064       2.8581     0.002131
enh82486     4  141859600  141860600      5       1  150064       2.7941    0.0026023
enh82487     4  141864700  141865700      1       1  150064       2.7438     0.003037
enh82488     4  141923200  141924200     14       2  150064       1.6521     0.049255
enh82495     4  142076400  142077400      2       1  150064       2.4212    0.0077355
enh82535     4  143163300  143164300      1       1  150064       2.0266      0.02135
enh82539     4  143194900  143195900      3       1  150064       1.9348      0.02651
enh82559     4  143304500  143305500      5       2  150064       1.6601     0.048452
enh82561     4  143317100  143318100      1       1  150064       1.8005      0.03589
enh82566     4  143373100  143374100      3       2  150064       1.8354     0.033224
enh82576     4  143673100  143674100      5       3  150064       1.7903     0.036706
enh82580     4  143873800  143874800      3       1  150064       2.8473    0.0022045
enh82591     4  144281000  144282000      5       2  150064       2.1335     0.016441
enh82592     4  144296500  144297500      2       1  150064       1.7799     0.037544
enh82594     4  144303000  144304000      2       1  150064       1.9702     0.024408
enh82597     4  144312400  144313400      2       1  150064       1.6803     0.046449
enh82598     4  144318200  144319200      2       1  150064       2.8485    0.0021966
enh82604     4  144506900  144507900      1       1  150064       3.2628    0.0005516
enh82647     4  146445200  146446200      1       1  150064       1.7379      0.04111
enh82704     4  147981200  147982200      2       1  150064       2.2347      0.01272
enh82705     4  148024200  148025200      5       2  150064       3.1704   0.00076123
enh82794     4  148974800  148975800      2       1  150064       2.2553     0.012056
enh82821     4  150362200  150363200      2       1  150064       1.9773     0.024005
enh82823     4  150701900  150702900      5       3  150064       1.8107     0.035091
enh82841     4  151061400  151062400      1       1  150064       1.6611      0.04835
enh82849     4  151138000  151139000      3       2  150064       1.6566       0.0488
enh82851     4  151145900  151146900      1       1  150064        1.985      0.02357
enh82854     4  151158600  151159600      1       1  150064       1.7155      0.04313
enh82855     4  151160900  151161900      6       4  150064       2.0013     0.022682
enh82856     4  151165400  151166400      4       2  150064       2.2945     0.010882
enh82860     4  151204500  151205500      3       2  150064       1.6659      0.04787
enh82874     4  151490400  151491400      3       2  150064       1.7912     0.036629
enh82878     4  151643800  151644800      4       2  150064       2.0476     0.020301
enh82881     4  151871600  151872600      2       1  150064         1.79     0.036729
enh82891     4  152148400  152149400      3       1  150064       1.6461     0.049876
enh82921     4  152882100  152883100      3       2  150064       2.4726    0.0067065
enh82931     4  153082700  153083700      2       1  150064       1.7549     0.039639
enh83023     4  154597600  154598600      5       2  150064       1.7216     0.042575
enh83028     4  155045400  155046400      2       1  150064       2.0866     0.018462
enh83040     4  156550100  156551100     10       2  150064       2.0884     0.018383
enh83048     4  156865300  156866300      7       4  150064       2.2816     0.011258
enh83059     4  157212300  157213300      2       1  150064        2.372    0.0088452
enh83061     4  157219200  157220200      4       2  150064       2.0995     0.017885
enh83063     4  157242600  157243600      3       1  150064       1.9468     0.025778
enh83066     4  157294700  157295700      5       2  150064       1.8144     0.034811
enh83068     4  157309600  157310600      3       1  150064       1.9934      0.02311
enh83070     4  157341500  157342500      3       1  150064       2.1916     0.014204
enh83075     4  157496400  157497400      7       3  150064       2.3521     0.009335
enh83076     4  157515600  157516600      4       2  150064       1.7702     0.038347
enh83077     4  157519100  157520100      2       1  150064       2.9665    0.0015062
enh83079     4  157535900  157536900      5       1  150064       1.7225     0.042488
enh83081     4  157559300  157560300      3       1  150064       2.3242     0.010058
enh83082     4  157563300  157564300      5       3  150064       2.5429    0.0054968
enh83083     4  157566400  157567400      3       2  150064       2.5282    0.0057322
enh83111     4  157755200  157756200      2       1  150064       1.9513     0.025512
enh83172     4  159671200  159672200      2       1  150064       1.8012     0.035832
enh83174     4  159678700  159679700      3       2  150064       2.1105     0.017409
enh83176     4  159692700  159693700      2       1  150064       1.6637     0.048088
enh83181     4  159705000  159706000      4       1  150064       2.0487     0.020243
enh83182     4  159707400  159708400      3       1  150064       1.9704     0.024398
enh83187     4  159730100  159731100      2       1  150064       1.9657     0.024667
enh83188     4  159731800  159732800      4       1  150064       2.2141     0.013411
enh83199     4  159835100  159836100      5       1  150064       2.0025     0.022618
enh83240     4  160319000  160320000      3       1  150064       1.7938     0.036424
enh83248     4  160437400  160438400      9       4  150064       1.6721     0.047252
enh83249     4  160619000  160620000      3       1  150064       2.3748    0.0087791
enh83256     4  160888000  160889000      3       1  150064       3.0169    0.0012769
enh83279     4  164614200  164615200      1       1  150064       1.7205      0.04267
enh83298     4  166119000  166120000      1       1  150064       2.8038     0.002525
enh83299     4  166120200  166121200      2       1  150064       2.7795    0.0027224
enh83300     4  166125100  166126100      1       1  150064       2.8207     0.002396
enh83303     4  166136500  166137500      4       2  150064         2.37    0.0088936
enh83304     4  166143000  166144000      1       1  150064       3.2177    0.0006461
enh83310     4  166314700  166315700      5       2  150064       1.7331     0.041539
enh83312     4  166382400  166383400      2       1  150064       1.8188     0.034471
enh83319     4  166604900  166605900      3       2  150064       2.0391      0.02072
enh83323     4  167240000  167241000      1       1  150064       2.4325     0.007497
enh83406     4  169635000  169636000      3       1  150064       1.7128     0.043378
enh83415     4  169657200  169658200      5       2  150064       1.7086     0.043762
enh83448     4  169787400  169788400      2       1  150064       1.7404     0.040896
enh83453     4  169797400  169798400      1       1  150064       2.3266     0.009992
enh83471     4  169991400  169992400      6       3  150064       2.3648    0.0090202
enh83472     4  170000500  170001500      2       1  150064       1.9724     0.024281
enh83474     4  170020300  170021300      2       1  150064       2.7468    0.0030094
enh83476     4  170037500  170038500      1       1  150064       2.1733      0.01488
enh83477     4  170054200  170055200      3       1  150064       2.0676      0.01934
enh83478     4  170068300  170069300      3       2  150064       3.0347    0.0012041
enh83479     4  170072200  170073200      5       2  150064       1.7417     0.040777
enh83480     4  170074900  170075900      8       2  150064       2.5189    0.0058868
enh83482     4  170082100  170083100      2       1  150064       2.4207    0.0077455
enh83484     4  170084400  170085400      2       1  150064       1.7427      0.04069
enh83485     4  170085500  170086500      4       2  150064       1.9472     0.025758
enh83486     4  170086500  170087500      3       1  150064       2.2152     0.013374
enh83487     4  170087200  170088200      3       1  150064        2.297     0.010809
enh83488     4  170092800  170093800      1       1  150064       2.2226      0.01312
enh83497     4  170124900  170125900      3       2  150064       1.9882     0.023397
enh83509     4  170162300  170163300      4       2  150064       1.7415     0.040796
enh83517     4  170204100  170205100      2       1  150064       1.9048     0.028405
enh83518     4  170226400  170227400      4       2  150064       4.4322   4.6648e-06
enh83519     4  170236200  170237200      3       1  150064       4.2191   1.2264e-05
enh83522     4  170263100  170264100      1       1  150064       4.5171    3.134e-06
enh83523     4  170266400  170267400      4       2  150064       3.8522    5.854e-05
enh83524     4  170284400  170285400      4       2  150064       4.0444   2.6224e-05
enh83525     4  170304600  170305600      2       1  150064       4.5896   2.2207e-06
enh83526     4  170306000  170307000      3       1  150064       4.2059      1.3e-05
enh83527     4  170319000  170320000      1       1  150064       4.6599    1.582e-06
enh83528     4  170331800  170332800      5       2  150064       4.4231   4.8648e-06
enh83530     4  170406600  170407600      3       1  150064       1.9236     0.027205
enh83531     4  170503900  170504900      1       1  150064        3.862    5.622e-05
enh83532     4  170525500  170526500      3       2  150064       4.2498   1.0698e-05
enh83533     4  170531400  170532400      5       2  150064       1.6846     0.046029
enh83534     4  170539900  170540900      3       2  150064       4.9788   3.1997e-07
enh83535     4  170543600  170544600      2       1  150064        3.486   0.00024516
enh83537     4  170579900  170580900      3       2  150064       3.9536    3.849e-05
enh83541     4  170645100  170646100      5       2  150064       4.6055   2.0571e-06
enh83547     4  170843800  170844800     10       2  150064       3.0422    0.0011744
enh83548     4  170846400  170847400     10       1  150064       2.6275    0.0043005
enh83549     4  170877000  170878000      5       2  150064       2.2115       0.0135
enh83550     4  170884800  170885800      2       1  150064       1.7387     0.041044
enh83562     4  171593500  171594500      3       1  150064       1.8466     0.032404
enh83595     4  174185800  174186800      4       2  150064       1.7445     0.040533
enh83609     4  174386700  174387700      3       2  150064       1.7293      0.04188
enh83610     4  174399300  174400300      2       1  150064       2.4277    0.0075964
enh83618     4  175245400  175246400      2       1  150064       2.0941     0.018124
enh83634     4  176867400  176868400      2       1  150064       4.2666   9.9257e-06
enh83650     4  177197700  177198700      1       1  150064       1.7222      0.04252
enh83651     4  177198200  177199200      1       1  150064       1.7222      0.04252
enh83678     4  177556400  177557400      1       1  150064       1.9669       0.0246
enh83705     4  177708000  177709000      2       1  150064       1.7816     0.037406
enh83743     4  180526200  180527200      3       1  150064       1.7421     0.040748
enh83757     4  182742200  182743200      4       2  150064       2.1105     0.017406
enh83758     4  182742800  182743800      3       2  150064       1.6748     0.046989
enh83797     4  183476800  183477800      6       3  150064       1.8214     0.034276
enh83802     4  183669500  183670500      6       3  150064       2.6262    0.0043178
enh83803     4  183673000  183674000      4       2  150064       1.6491     0.049562
enh83811     4  183859100  183860100      1       1  150064       2.6627     0.003876
enh83813     4  183896600  183897600      7       3  150064       1.9956     0.022991
enh83817     4  184028200  184029200      1       1  150064       2.3286     0.009941
enh83819     4  184039300  184040300      2       1  150064       1.8441     0.032583
enh83820     4  184040800  184041800      2       1  150064       2.3842    0.0085592
enh83838     4  184183200  184184200      2       1  150064       1.7548     0.039651
enh83856     4  184492300  184493300      6       2  150064       2.0122       0.0221
enh83878     4  185185200  185186200      7       2  150064       2.9203    0.0017483
enh83879     4  185186500  185187500      2       1  150064       2.2319     0.012811
enh83885     4  185276000  185277000      4       2  150064       1.7955     0.036283
enh83891     4  185321600  185322600      3       2  150064       2.4114    0.0079458
enh83893     4  185338400  185339400      6       3  150064       1.9499     0.025594
enh83902     4  185380300  185381300      2       1  150064       1.9192     0.027477
enh83903     4  185392400  185393400      4       1  150064        2.034     0.020978
enh83905     4  185434500  185435500      3       2  150064        2.198     0.013974
enh83909     4  185520300  185521300      1       1  150064       1.8774      0.03023
enh83910     4  185565600  185566600      1       1  150064       1.8684      0.03085
enh83911     4  185567500  185568500      3       1  150064       1.8044     0.035584
enh83954     4  186177600  186178600      4       1  150064       1.7218     0.042551
enh83958     4  186204500  186205500      2       1  150064       2.1163      0.01716
enh83959     4  186207300  186208300      2       1  150064       1.9829     0.023691
enh83960     4  186226900  186227900      1       1  150064       2.4069     0.008044
enh83974     4  186425900  186426900      3       1  150064        1.854     0.031871
enh84021     4  186854300  186855300      5       2  150064       2.6237    0.0043489
enh84028     4  186988900  186989900      2       1  150064        2.154      0.01562
enh84058     4  187624100  187625100      1       1  150064       2.5473     0.005428
enh84064     4  187670800  187671800      6       3  150064        1.805     0.035539
enh84075     4  187761400  187762400      5       3  150064       2.3496    0.0093957
enh84078     4  187802600  187803600      2       1  150064       1.8064      0.03543
enh84090     4  187948100  187949100      2       1  150064       1.7193     0.042778
enh84092     4  187993000  187994000      5       2  150064       2.7595    0.0028949
enh84093     4  188049400  188050400      8       2  150064       1.7059     0.044012
enh84096     4  188157100  188158100      7       2  150064       2.0741     0.019034
enh84120     4  189308400  189309400      6       4  150064        1.953     0.025412
enh84126     4  190200400  190201400      1       1  150064       3.0645      0.00109
enh84150     5     379000     380000      1       1  150064         2.06       0.0197
enh84172     5    1103000    1104000      4       2  150064       2.2067     0.013666
enh84173     5    1110400    1111400      1       1  150064       2.2613      0.01187
enh84187     5    1516400    1517400      4       2  150064       2.4959    0.0062821
enh84227     5    5419200    5420200      7       2  150064       2.7739    0.0027693
enh84230     5    5431400    5432400      1       1  150064       3.0387     0.001188
enh84232     5    5493900    5494900      3       2  150064       2.4642    0.0068667
enh84233     5    5494600    5495600      4       2  150064       2.5949    0.0047313
enh84240     5    6614400    6615400      6       1  150064       2.0747     0.019006
enh84243     5    6634900    6635900      8       3  150064       1.9633     0.024804
enh84245     5    6703400    6704400      6       4  150064       1.8364      0.03315
enh84248     5    6716900    6717900      4       2  150064       1.7381     0.041093
enh84249     5    6719900    6720900      4       2  150064       2.6676    0.0038198
enh84250     5    6720900    6721900      5       2  150064       2.9718    0.0014803
enh84251     5    6723300    6724300     10       4  150064        1.864     0.031161
enh84253     5    6729600    6730600      6       3  150064       2.2934     0.010913
enh84254     5    6731200    6732200      6       3  150064       3.0072    0.0013183
enh84255     5    6734200    6735200      6       3  150064       3.2888   0.00050301
enh84257     5    6766000    6767000      3       1  150064       1.8638     0.031175
enh84264     5    7321400    7322400      4       2  150064       2.3109      0.01042
enh84336     5   10018300   10019300      1       1  150064       1.8818      0.02993
enh84391     5   10635200   10636200      7       1  150064       2.2915     0.010967
enh84392     5   10653100   10654100      1       1  150064       1.9603      0.02498
enh84411     5   13558100   13559100      1       1  150064        1.993      0.02313
enh84432     5   14039700   14040700      3       1  150064       2.4142    0.0078859
enh84433     5   14048200   14049200      2       1  150064       1.8127     0.034936
enh84436     5   14063600   14064600      2       1  150064       1.6566     0.048802
enh84461     5   14200300   14201300      3       2  150064       1.8269     0.033859
enh84518     5   14660100   14661100      1       1  150064       2.5045     0.006131
enh84521     5   14671700   14672700      1       1  150064       2.0484      0.02026
enh84526     5   14714300   14715300      2       1  150064       2.3969    0.0082681
enh84548     5   14920000   14921000      2       1  150064       1.6896     0.045554
enh84589     5   15929400   15930400      2       1  150064       2.4232    0.0076917
enh84597     5   16458700   16459700      1       1  150064       1.7102      0.04361
enh84603     5   16539300   16540300      2       1  150064       2.5106    0.0060262
enh84606     5   16569200   16570200      1       1  150064       1.6963      0.04491
enh84610     5   16667100   16668100      1       1  150064       1.7204      0.04268
enh84611     5   16712700   16713700      1       1  150064       2.8418     0.002243
enh84638     5   16884100   16885100      7       3  150064       1.7231     0.042436
enh84692     5   17251900   17252900      1       1  150064       1.8555      0.03176
enh84768     5   32144400   32145400      1       1  150064       2.1058      0.01761
enh84787     5   32330800   32331800      4       2  150064       1.7726     0.038149
enh84804     5   32642300   32643300      1       1  150064       2.1348      0.01639
enh84842     5   33258000   33259000      1       1  150064       1.9217      0.02732
enh84846     5   33299100   33300100      2       1  150064       2.1669     0.015123
enh84848     5   33306600   33307600      3       1  150064       1.7282     0.041974
enh84850     5   33316300   33317300      3       1  150064       3.0124    0.0012959
enh84851     5   33320600   33321600      2       1  150064       1.7875     0.036925
enh84852     5   33337100   33338100      2       1  150064       1.9587     0.025072
enh84864     5   33662700   33663700      1       1  150064         1.74      0.04093
enh84874     5   33764600   33765600      1       1  150064       1.7771      0.03778
enh84886     5   33833200   33834200      3       1  150064       1.6931     0.045217
enh84887     5   33834800   33835800      4       1  150064       1.7118     0.043465
enh84923     5   34519400   34520400      8       2  150064       1.9778     0.023975
enh85012     5   36278900   36279900      3       1  150064       1.9754     0.024113
enh85014     5   36300700   36301700      5       2  150064       2.0368     0.020833
enh85017     5   36357400   36358400      4       2  150064       1.9599     0.025004
enh85036     5   36502400   36503400      6       3  150064       2.1259     0.016756
enh85045     5   36652300   36653300      1       1  150064       1.7148      0.04319
enh85054     5   36743600   36744600      2       1  150064       2.1859     0.014412
enh85078     5   37663000   37664000      2       1  150064       1.7632     0.038929
enh85079     5   37665500   37666500      3       2  150064        1.661     0.048358
enh85082     5   37703800   37704800      1       1  150064       1.6869      0.04581
enh85095     5   37806000   37807000      4       2  150064       2.6186    0.0044152
enh85097     5   37810700   37811700      3       2  150064       1.7725     0.038155
enh85098     5   37816500   37817500      7       3  150064       2.0326     0.021047
enh85099     5   37830100   37831100      3       2  150064       2.3485    0.0094244
enh85100     5   37831800   37832800      2       1  150064       1.7778     0.037719
enh85132     5   38607400   38608400      2       1  150064       1.6996     0.044602
enh85136     5   38724000   38725000      2       1  150064       2.7739    0.0027698
enh85152     5   38923400   38924400      4       2  150064       2.0714     0.019162
enh85153     5   38925200   38926200      2       1  150064       2.0298      0.02119
enh85154     5   38938300   38939300      1       1  150064       1.9092      0.02812
enh85156     5   39008000   39009000      4       2  150064       2.5253    0.0057793
enh85157     5   39015000   39016000      2       1  150064         2.25     0.012223
enh85158     5   39021200   39022200      2       1  150064       2.8522     0.002171
enh85161     5   39071900   39072900      3       2  150064       2.3459    0.0094907
enh85168     5   39195000   39196000      1       1  150064       1.6501      0.04946
enh85170     5   39331500   39332500      2       1  150064       1.9507     0.025549
enh85173     5   39399800   39400800      6       3  150064       1.7577     0.039398
enh85175     5   39401900   39402900      2       1  150064       2.1801     0.014626
enh85180     5   39427500   39428500      6       1  150064       1.9582     0.025106
enh85224     5   40230300   40231300      4       1  150064       1.7668     0.038634
enh85264     5   41087000   41088000      3       2  150064       2.7143    0.0033212
enh85345     5   43425800   43426800      3       1  150064       1.8325     0.033437
enh85359     5   43648800   43649800      4       2  150064       2.2047     0.013739
enh85375     5   44875600   44876600      2       1  150064         3.96   3.7472e-05
enh85376     5   49598400   49599400      5       1  150064       3.3745   0.00036969
enh85378     5   49726200   49727200      3       1  150064       4.2499   1.0694e-05
enh85425     5   52323400   52324400      3       2  150064       1.9176     0.027582
enh85427     5   52333000   52334000      3       1  150064       1.9859      0.02352
enh85428     5   52336600   52337600      8       2  150064       2.5712    0.0050671
enh85432     5   52386800   52387800      4       2  150064       3.1333   0.00086424
enh85442     5   52572300   52573300      4       2  150064       2.0134     0.022036
enh85446     5   52619400   52620400      1       1  150064       2.2675      0.01168
enh85448     5   52627000   52628000      3       2  150064       1.8258     0.033943
enh85450     5   52635500   52636500      3       1  150064       2.2553     0.012058
enh85453     5   52651200   52652200      3       1  150064       2.4357    0.0074323
enh85454     5   52657200   52658200      2       1  150064       2.4074    0.0080333
enh85476     5   52898600   52899600      2       1  150064       2.1356     0.016358
enh85477     5   52903800   52904800      2       1  150064       1.6878     0.045724
enh85479     5   52974800   52975800      1       1  150064       1.8237       0.0341
enh85484     5   53186400   53187400      3       1  150064       1.8756     0.030357
enh85525     5   53899200   53900200      3       2  150064        2.544    0.0054803
enh85529     5   53940200   53941200      5       1  150064       1.6629     0.048165
enh85530     5   53942700   53943700      7       2  150064       1.6931     0.045222
enh85544     5   54018200   54019200      7       3  150064       2.0606     0.019668
enh85552     5   54056400   54057400      1       1  150064       1.7038      0.04421
enh85559     5   54116400   54117400      1       1  150064       1.7432      0.04065
enh85563     5   54140100   54141100      5       2  150064       2.2299     0.012876
enh85564     5   54140900   54141900      3       2  150064       3.1027    0.0009588
enh85570     5   54198700   54199700      1       1  150064       1.6586       0.0486
enh85575     5   54288900   54289900      3       1  150064       2.0892     0.018346
enh85579     5   54326800   54327800      1       1  150064       2.2271      0.01297
enh85622     5   55148900   55149900      2       1  150064       1.8506     0.032114
enh85624     5   55164200   55165200      4       2  150064       3.4827   0.00024817
enh85628     5   55218800   55219800      6       3  150064       2.5927    0.0047616
enh85646     5   55406300   55407300      2       1  150064       1.6842     0.046075
enh85648     5   55459800   55460800      3       1  150064       1.6582     0.048637
enh85698     5   56594600   56595600      6       3  150064       1.9785     0.023936
enh85715     5   56797200   56798200      3       2  150064       1.9657     0.024666
enh85730     5   57072800   57073800      7       3  150064        1.786     0.037054
enh85747     5   57403200   57404200      3       2  150064       2.8163    0.0024293
enh85748     5   57410000   57411000      3       2  150064       3.2856   0.00050885
enh85749     5   57418700   57419700      3       2  150064       3.2789   0.00052103
enh85751     5   57429500   57430500      6       3  150064       1.6844     0.046053
enh85752     5   57444400   57445400      5       3  150064       1.6845     0.046043
enh85753     5   57452300   57453300      1       1  150064       2.8545     0.002155
enh85763     5   57706000   57707000      2       1  150064       1.6551     0.048949
enh85764     5   57742700   57743700      6       3  150064       2.3376    0.0097029
enh85773     5   58218200   58219200      1       1  150064       1.9632      0.02481
enh85778     5   58297900   58298900     10       3  150064       2.4339    0.0074683
enh85779     5   58329900   58330900      2       1  150064       2.2708     0.011579
enh85786     5   58392800   58393800      1       1  150064       1.7009      0.04448
enh85804     5   58813600   58814600      1       1  150064        2.234      0.01274
enh85805     5   58821600   58822600      2       1  150064       2.4347     0.007452
enh85806     5   58824000   58825000      1       1  150064       2.4026      0.00814
enh85808     5   58858600   58859600      3       2  150064       2.7821    0.0027005
enh85810     5   58883500   58884500      2       1  150064       1.6588     0.048579
enh85812     5   58893400   58894400      3       1  150064       1.7764     0.037833
enh85815     5   58915800   58916800      1       1  150064       2.6436     0.004102
enh85820     5   59005300   59006300      2       1  150064       2.1323     0.016492
enh85829     5   59105600   59106600      3       1  150064       2.3249     0.010038
enh85831     5   59115200   59116200      2       1  150064       2.4163    0.0078387
enh85846     5   59836700   59837700      4       2  150064        2.997    0.0013634
enh85847     5   59928600   59929600      2       1  150064       2.9442    0.0016188
enh85848     5   59947300   59948300      2       1  150064       2.9938    0.0013776
enh85849     5   59948000   59949000      3       1  150064       3.2962   0.00049005
enh85853     5   60318600   60319600      2       1  150064       3.2906   0.00049987
enh85854     5   60344000   60345000      5       2  150064       2.0752     0.018982
enh85855     5   60348100   60349100      2       1  150064       1.8841     0.029779
enh85858     5   60497000   60498000      1       1  150064       1.8468      0.03239
enh85859     5   60524000   60525000      4       2  150064       3.1368    0.0008539
enh85860     5   60541100   60542100      1       1  150064       2.8933     0.001906
enh85861     5   60570700   60571700      4       2  150064       4.0373   2.7033e-05
enh85862     5   60572600   60573600      4       2  150064       3.9699   3.5957e-05
enh85863     5   60575900   60576900      4       1  150064       3.9375   4.1163e-05
enh85865     5   60586300   60587300      3       2  150064       5.5566   1.3758e-08
enh85867     5   60598400   60599400      3       2  150064       6.3706   9.4171e-11
enh85868     5   60603200   60604200      6       2  150064       4.6473   1.6811e-06
enh85869     5   60608300   60609300      2       1  150064       3.8071   7.0292e-05
enh85871     5   60613600   60614600      1       1  150064       1.9714      0.02434
enh85873     5   60624100   60625100      1       1  150064       6.6855    1.151e-11
enh85874     5   60631300   60632300      2       1  150064       1.9547      0.02531
enh85877     5   60642400   60643400      2       1  150064       5.7659   4.0606e-09
enh85883     5   60697400   60698400      1       1  150064       4.2633    1.007e-05
enh85884     5   60698800   60699800      1       1  150064       4.7789    8.811e-07
enh85885     5   60703400   60704400      1       1  150064       2.5525     0.005347
enh85886     5   60704200   60705200      2       1  150064        4.271   9.7277e-06
enh85887     5   60706100   60707100      2       1  150064       4.0819   2.2337e-05
enh85888     5   60711800   60712800      1       1  150064       5.0953    1.741e-07
enh85890     5   60719700   60720700      3       2  150064       5.7906   3.5078e-09
enh85891     5   60727600   60728600      2       1  150064       5.8212   2.9217e-09
enh85892     5   60733900   60734900      2       1  150064       5.0328   2.4164e-07
enh85895     5   60746400   60747400      1       1  150064       4.7675    9.324e-07
enh85897     5   60760200   60761200      1       1  150064       4.6098    2.015e-06
enh85905     5   61100600   61101600      5       1  150064       2.6783    0.0036997
enh85908     5   61177100   61178100      3       2  150064        1.724     0.042353
enh85920     5   61531700   61532700      1       1  150064       3.1305    0.0008724
enh85921     5   61600800   61601800      1       1  150064       2.9993     0.001353
enh85922     5   61603700   61604700      2       1  150064       1.7886     0.036841
enh85928     5   61700400   61701400      4       2  150064       1.7066     0.043953
enh85929     5   61709400   61710400      2       1  150064       1.9192     0.027478
enh85935     5   61770800   61771800      1       1  150064       1.8946      0.02907
enh85936     5   61773000   61774000      2       1  150064       1.6831      0.04618
enh85938     5   61891700   61892700      2       1  150064       2.0005     0.022721
enh85942     5   63440200   63441200      4       2  150064       3.2078   0.00066869
enh85954     5   64254800   64255800      1       1  150064        2.046      0.02038
enh85972     5   64433100   64434100      5       2  150064       1.9579      0.02512
enh85978     5   64468000   64469000      3       2  150064       1.6879     0.045716
enh85981     5   64499100   64500100      2       1  150064        2.326     0.010009
enh85983     5   64559800   64560800      2       1  150064        2.245     0.012385
enh85984     5   64587400   64588400      2       1  150064       1.9812     0.023783
enh85990     5   64660000   64661000      4       2  150064       2.3342    0.0097926
enh85995     5   64779200   64780200      4       2  150064       1.9537     0.025369
enh85997     5   64831100   64832100      6       3  150064       1.7263     0.042144
enh86000     5   64917900   64918900      2       1  150064       1.8092     0.035211
enh86002     5   65014400   65015400      4       1  150064       1.6458     0.049905
enh86069     5   66388100   66389100      5       2  150064       2.0822     0.018662
enh86124     5   67410100   67411100      2       1  150064       2.4996    0.0062163
enh86129     5   67509700   67510700      4       2  150064       1.8556     0.031752
enh86136     5   67545600   67546600      4       2  150064       2.6711    0.0037806
enh86144     5   67587800   67588800      3       2  150064       2.0796     0.018783
enh86148     5   67635100   67636100      4       2  150064       1.8985     0.028814
enh86149     5   67639500   67640500      3       2  150064       3.0335    0.0012087
enh86153     5   67698600   67699600      3       2  150064       2.6083    0.0045499
enh86155     5   67705000   67706000      1       1  150064       2.1602      0.01538
enh86157     5   67720500   67721500      3       2  150064       1.7997     0.035951
enh86158     5   67729500   67730500      4       2  150064        1.871     0.030675
enh86177     5   67955800   67956800      2       1  150064       1.9431     0.026001
enh86224     5   71234500   71235500      1       1  150064       1.6544      0.04902
enh86246     5   71455000   71456000      1       1  150064       1.7329      0.04156
enh86256     5   71483300   71484300      3       1  150064       2.0131     0.022052
enh86258     5   71498100   71499100      2       1  150064       2.8895    0.0019294
enh86260     5   71505400   71506400      3       2  150064       1.9883     0.023391
enh86262     5   71520500   71521500      3       1  150064       2.4408     0.007327
enh86267     5   71567400   71568400      1       1  150064       2.1299      0.01659
enh86269     5   71602600   71603600      1       1  150064        2.217      0.01331
enh86319     5   71853400   71854400      1       1  150064       2.2165      0.01333
enh86367     5   72617400   72618400      5       2  150064       2.0061     0.022421
enh86371     5   72633800   72634800      2       1  150064       1.6531     0.049153
enh86377     5   72671400   72672400      3       1  150064       1.7837     0.037238
enh86385     5   72826700   72827700     12       2  150064       1.7469     0.040323
enh86390     5   72913200   72914200      3       2  150064       1.8972     0.028898
enh86391     5   72915400   72916400      3       1  150064       1.9442     0.025936
enh86393     5   72923800   72924800      1       1  150064       2.6994     0.003473
enh86405     5   73055600   73056600      2       1  150064        2.033     0.021026
enh86406     5   73059800   73060800      1       1  150064       1.8945      0.02908
enh86412     5   73118300   73119300      6       3  150064        1.752      0.03989
enh86495     5   74344100   74345100      6       2  150064       1.7837     0.037235
enh86505     5   74663900   74664900      1       1  150064       2.5934     0.004751
enh86506     5   74669700   74670700      2       1  150064       1.7271     0.042071
enh86507     5   74731000   74732000      1       1  150064       2.0145      0.02198
enh86509     5   74809200   74810200      2       1  150064       1.8546      0.03183
enh86511     5   74828900   74829900      3       2  150064       1.7882     0.036869
enh86512     5   74829700   74830700      3       2  150064       1.7686     0.038482
enh86514     5   74847000   74848000      1       1  150064       2.0525      0.02006
enh86518     5   74912900   74913900      1       1  150064       2.2603       0.0119
enh86520     5   74964600   74965600      2       1  150064       1.7371     0.041184
enh86556     5   76441300   76442300      4       2  150064        2.328    0.0099563
enh86571     5   76978800   76979800      6       3  150064       2.0111     0.022157
enh86573     5   77038900   77039900      3       2  150064       1.7637      0.03889
enh86574     5   77069200   77070200      3       1  150064       1.9461      0.02582
enh86585     5   77539200   77540200      3       2  150064       1.7975      0.03613
enh86586     5   77563900   77564900      2       1  150064       3.2337   0.00061094
enh86587     5   77569000   77570000      2       1  150064       3.5757   0.00017467
enh86588     5   77582600   77583600      2       1  150064       4.3604   6.4926e-06
enh86589     5   77584000   77585000      7       2  150064       3.8966   4.8775e-05
enh86590     5   77584900   77585900      5       2  150064        2.692    0.0035516
enh86591     5   77588400   77589400      5       2  150064       3.2988   0.00048543
enh86592     5   77591400   77592400      1       1  150064       2.6042     0.004604
enh86593     5   77624200   77625200      3       2  150064       2.0234     0.021518
enh86594     5   77641000   77642000      1       1  150064       1.9996      0.02277
enh86595     5   77654400   77655400      2       1  150064       1.9902     0.023287
enh86597     5   77702000   77703000      2       1  150064       2.6435    0.0041029
enh86598     5   77779400   77780400      2       1  150064        1.983     0.023683
enh86599     5   77792200   77793200      2       1  150064       1.9786     0.023933
enh86600     5   77794600   77795600      2       1  150064       1.9616     0.024906
enh86603     5   77798100   77799100      1       1  150064       2.3662     0.008986
enh86605     5   77800800   77801800      2       1  150064       1.7956     0.036283
enh86606     5   77802900   77803900      4       2  150064       2.1781     0.014701
enh86628     5   77901400   77902400      1       1  150064       2.0181      0.02179
enh86640     5   77955300   77956300      1       1  150064       2.0642       0.0195
enh86678     5   78315900   78316900      5       1  150064       1.7383      0.04108
enh86679     5   78317100   78318100      3       1  150064       1.7046     0.044133
enh86680     5   78365700   78366700      4       2  150064       2.7294    0.0031725
[truncated: 844,435 more chars]
